# Supplementary material for: Protein Secondary Structure Prediction Based on Data Partition and Semi-Random Subspace Method
Source: Sci Rep. 2018 Jun 29;8:9856. doi: 10.1038/s41598-018-28084-8 (PMC6026213; doi:10.1038/s41598-018-28084-8)
Supplement: Supplementary file 1 — Dataset 1 [file 41598_2018_28084_MOESM1_ESM.zip]

Archive with 15,698 entries (9,999 files):
- astral_cull_DATA/
- astral_cull_DATA/12AS_A.pssm
- astral_cull_DATA/16VP_A.pssm
- astral_cull_DATA/1914_A.pssm
- astral_cull_DATA/1a0a_A.pssm
- astral_cull_DATA/1a0c_A.pssm
- astral_cull_DATA/1A0E_A.pssm
- astral_cull_DATA/1A0I_A.pssm
- astral_cull_DATA/1a0p_A.pssm
- astral_cull_DATA/1a12_A.pssm
- astral_cull_DATA/1a1i_A.pssm
- astral_cull_DATA/1A1X_A.pssm
- astral_cull_DATA/1A2X_A.pssm
- astral_cull_DATA/1a32_A.pssm
- astral_cull_DATA/1a3a_A.pssm
- astral_cull_DATA/1a3p_A.pssm
- astral_cull_DATA/1a3q_A.pssm
- astral_cull_DATA/1A41_A.pssm
- astral_cull_DATA/1A5T_A.pssm
- astral_cull_DATA/1A62_A.pssm
- astral_cull_DATA/1a6b_A.pssm
- astral_cull_DATA/1a6c_A.pssm
- astral_cull_DATA/1a6s_A.pssm
- astral_cull_DATA/1A73_A.pssm
- astral_cull_DATA/1A7J_A.pssm
- astral_cull_DATA/1A8L_A.pssm
- astral_cull_DATA/1a8q_A.pssm
- astral_cull_DATA/1A92_A.pssm
- astral_cull_DATA/1A9N_A.pssm
- astral_cull_DATA/1A9X_A.pssm
- astral_cull_DATA/1aba_A.pssm
- astral_cull_DATA/1abv_A.pssm
- astral_cull_DATA/1aco_A.pssm
- astral_cull_DATA/1acw_A.pssm
- astral_cull_DATA/1ad2_A.pssm
- astral_cull_DATA/1adu_A.pssm
- astral_cull_DATA/1AE9_A.pssm
- astral_cull_DATA/1AEP_A.pssm
- astral_cull_DATA/1af7_A.pssm
- astral_cull_DATA/1afp_A.pssm
- astral_cull_DATA/1ag7_A.pssm
- astral_cull_DATA/1agg_A.pssm
- astral_cull_DATA/1agj_A.pssm
- astral_cull_DATA/1AH7_A.pssm
- astral_cull_DATA/1ahl_A.pssm
- astral_cull_DATA/1AHO_A.pssm
- astral_cull_DATA/1AHS_A.pssm
- astral_cull_DATA/1AIS_A.pssm
- astral_cull_DATA/1aky_A.pssm
- astral_cull_DATA/1al3_A.pssm
- astral_cull_DATA/1aln_A.pssm
- astral_cull_DATA/1ALU_A.pssm
- astral_cull_DATA/1ALY_A.pssm
- astral_cull_DATA/1am2_A.pssm
- astral_cull_DATA/1AM7_A.pssm
- astral_cull_DATA/1AMT_A.pssm
- astral_cull_DATA/1ans_A.pssm
- astral_cull_DATA/1aoa_A.pssm
- astral_cull_DATA/1AOC_A.pssm
- astral_cull_DATA/1AOL_A.pssm
- astral_cull_DATA/1aoy_A.pssm
- astral_cull_DATA/1aoz_A.pssm
- astral_cull_DATA/1aqt_A.pssm
- astral_cull_DATA/1AQZ_A.pssm
- astral_cull_DATA/1ARO_A.pssm
- astral_cull_DATA/1at0_A.pssm
- astral_cull_DATA/1ATG_A.pssm
- astral_cull_DATA/1ati_A.pssm
- astral_cull_DATA/1ATZ_A.pssm
- astral_cull_DATA/1aut_A.pssm
- astral_cull_DATA/1auu_A.pssm
- astral_cull_DATA/1av3_A.pssm
- astral_cull_DATA/1AVG_A.pssm
- astral_cull_DATA/1AVO_A.pssm
- astral_cull_DATA/1AX8_A.pssm
- astral_cull_DATA/1axh_A.pssm
- astral_cull_DATA/1axi_A.pssm
- astral_cull_DATA/1aye_A.pssm
- astral_cull_DATA/1AYO_A.pssm
- astral_cull_DATA/1AZO_A.pssm
- astral_cull_DATA/1B0B_A.pssm
- astral_cull_DATA/1b0n_A.pssm
- astral_cull_DATA/1b12_A.pssm
- astral_cull_DATA/1b24_A.pssm
- astral_cull_DATA/1B25_A.pssm
- astral_cull_DATA/1B33_A.pssm
- astral_cull_DATA/1B35_A.pssm
- astral_cull_DATA/1b3a_A.pssm
- astral_cull_DATA/1b3q_A.pssm
- astral_cull_DATA/1B3T_A.pssm
- astral_cull_DATA/1B3U_A.pssm
- astral_cull_DATA/1B4F_A.pssm
- astral_cull_DATA/1b4r_A.pssm
- astral_cull_DATA/1B5E_A.pssm
- astral_cull_DATA/1b5l_A.pssm
- astral_cull_DATA/1B5Q_A.pssm
- astral_cull_DATA/1B63_A.pssm
- astral_cull_DATA/1b67_A.pssm
- astral_cull_DATA/1b6a_A.pssm
- astral_cull_DATA/1b74_A.pssm
- astral_cull_DATA/1B77_A.pssm
- astral_cull_DATA/1b79_A.pssm
- astral_cull_DATA/1b89_A.pssm
- astral_cull_DATA/1B8K_A.pssm
- astral_cull_DATA/1B9L_A.pssm
- astral_cull_DATA/1b9m_A.pssm
- astral_cull_DATA/1B9W_A.pssm
- astral_cull_DATA/1bam_A.pssm
- astral_cull_DATA/1baz_A.pssm
- astral_cull_DATA/1BB1_A.pssm
- astral_cull_DATA/1bb8_A.pssm
- astral_cull_DATA/1bbg_A.pssm
- astral_cull_DATA/1bbo_A.pssm
- astral_cull_DATA/1BCO_A.pssm
- astral_cull_DATA/1BCP_A.pssm
- astral_cull_DATA/1BCS_A.pssm
- astral_cull_DATA/1BDF_A.pssm
- astral_cull_DATA/1bdo_A.pssm
- astral_cull_DATA/1bds_A.pssm
- astral_cull_DATA/1BEA_A.pssm
- astral_cull_DATA/1bei_A.pssm
- astral_cull_DATA/1BF2_A.pssm
- astral_cull_DATA/1bg1_A.pssm
- astral_cull_DATA/1BG6_A.pssm
- astral_cull_DATA/1BGC_A.pssm
- astral_cull_DATA/1BGF_A.pssm
- astral_cull_DATA/1bgk_A.pssm
- astral_cull_DATA/1BGV_A.pssm
- astral_cull_DATA/1bgx_A.pssm
- astral_cull_DATA/1BH9_A.pssm
- astral_cull_DATA/1BHE_A.pssm
- astral_cull_DATA/1bhi_A.pssm
- astral_cull_DATA/1bhu_A.pssm
- astral_cull_DATA/1bi5_A.pssm
- astral_cull_DATA/1bi6_A.pssm
- astral_cull_DATA/1bia_A.pssm
- astral_cull_DATA/1bif_A.pssm
- astral_cull_DATA/1bih_A.pssm
- astral_cull_DATA/1BJA_A.pssm
- astral_cull_DATA/1bjt_A.pssm
- astral_cull_DATA/1bjx_A.pssm
- astral_cull_DATA/1bk8_A.pssm
- astral_cull_DATA/1bkb_A.pssm
- astral_cull_DATA/1BKR_A.pssm
- astral_cull_DATA/1BL0_A.pssm
- astral_cull_DATA/1BM8_A.pssm
- astral_cull_DATA/1BM9_A.pssm
- astral_cull_DATA/1bml_A.pssm
- astral_cull_DATA/1bnd_A.pssm
- astral_cull_DATA/1bo4_A.pssm
- astral_cull_DATA/1bo9_A.pssm
- astral_cull_DATA/1BOO_A.pssm
- astral_cull_DATA/1bou_A.pssm
- astral_cull_DATA/1BQU_A.pssm
- astral_cull_DATA/1BRT_A.pssm
- astral_cull_DATA/1bs0_A.pssm
- astral_cull_DATA/1BTE_A.pssm
- astral_cull_DATA/1BTK_A.pssm
- astral_cull_DATA/1btn_A.pssm
- astral_cull_DATA/1BU8_A.pssm
- astral_cull_DATA/1BVO_A.pssm
- astral_cull_DATA/1bvp_A.pssm
- astral_cull_DATA/1bvs_A.pssm
- astral_cull_DATA/1BVY_A.pssm
- astral_cull_DATA/1bw0_A.pssm
- astral_cull_DATA/1BX7_A.pssm
- astral_cull_DATA/1bxd_A.pssm
- astral_cull_DATA/1BXE_A.pssm
- astral_cull_DATA/1BXY_A.pssm
- astral_cull_DATA/1by2_A.pssm
- astral_cull_DATA/1BYF_A.pssm
- astral_cull_DATA/1BYI_A.pssm
- astral_cull_DATA/1byk_A.pssm
- astral_cull_DATA/1BYR_A.pssm
- astral_cull_DATA/1c01_A.pssm
- astral_cull_DATA/1C0A_A.pssm
- astral_cull_DATA/1C0P_A.pssm
- astral_cull_DATA/1c17_A.pssm
- astral_cull_DATA/1C1D_A.pssm
- astral_cull_DATA/1C1K_A.pssm
- astral_cull_DATA/1c1l_A.pssm
- astral_cull_DATA/1C1Y_A.pssm
- astral_cull_DATA/1C3C_A.pssm
- astral_cull_DATA/1c3z_A.pssm
- astral_cull_DATA/1c44_A.pssm
- astral_cull_DATA/1c4e_A.pssm
- astral_cull_DATA/1c4k_A.pssm
- astral_cull_DATA/1C4O_A.pssm
- astral_cull_DATA/1C4Q_A.pssm
- astral_cull_DATA/1c52_A.pssm
- astral_cull_DATA/1C5E_A.pssm
- astral_cull_DATA/1C6V_A.pssm
- astral_cull_DATA/1c6w_A.pssm
- astral_cull_DATA/1c75_A.pssm
- astral_cull_DATA/1C7K_A.pssm
- astral_cull_DATA/1C8B_A.pssm
- astral_cull_DATA/1C8N_A.pssm
- astral_cull_DATA/1C8U_A.pssm
- astral_cull_DATA/1C94_A.pssm
- astral_cull_DATA/1c99_A.pssm
- astral_cull_DATA/1c9f_A.pssm
- astral_cull_DATA/1C9K_A.pssm
- astral_cull_DATA/1CB8_A.pssm
- astral_cull_DATA/1cbh_A.pssm
- astral_cull_DATA/1cby_A.pssm
- astral_cull_DATA/1CC8_A.pssm
- astral_cull_DATA/1CCW_A.pssm
- astral_cull_DATA/1CCZ_A.pssm
- astral_cull_DATA/1cd9_A.pssm
- astral_cull_DATA/1cdw_A.pssm
- astral_cull_DATA/1cf2_A.pssm
- astral_cull_DATA/1CF7_A.pssm
- astral_cull_DATA/1CFB_A.pssm
- astral_cull_DATA/1CFR_A.pssm
- astral_cull_DATA/1CFZ_A.pssm
- astral_cull_DATA/1CG2_A.pssm
- astral_cull_DATA/1CHD_A.pssm
- astral_cull_DATA/1CHM_A.pssm
- astral_cull_DATA/1chu_A.pssm
- astral_cull_DATA/1CI0_A.pssm
- astral_cull_DATA/1CI4_A.pssm
- astral_cull_DATA/1ci9_A.pssm
- astral_cull_DATA/1CID_A.pssm
- astral_cull_DATA/1cip_A.pssm
- astral_cull_DATA/1cix_A.pssm
- astral_cull_DATA/1ciy_A.pssm
- astral_cull_DATA/1CJA_A.pssm
- astral_cull_DATA/1CJW_A.pssm
- astral_cull_DATA/1cjx_A.pssm
- astral_cull_DATA/1cjy_A.pssm
- astral_cull_DATA/1CKM_A.pssm
- astral_cull_DATA/1ckq_A.pssm
- astral_cull_DATA/1CL8_A.pssm
- astral_cull_DATA/1CLV_A.pssm
- astral_cull_DATA/1cmb_A.pssm
- astral_cull_DATA/1CN3_A.pssm
- astral_cull_DATA/1cnn_A.pssm
- astral_cull_DATA/1CNT_A.pssm
- astral_cull_DATA/1co3_A.pssm
- astral_cull_DATA/1co4_A.pssm
- astral_cull_DATA/1coj_A.pssm
- astral_cull_DATA/1COL_A.pssm
- astral_cull_DATA/1coz_A.pssm
- astral_cull_DATA/1CQ3_A.pssm
- astral_cull_DATA/1cqx_A.pssm
- astral_cull_DATA/1CR1_A.pssm
- astral_cull_DATA/1CR5_A.pssm
- astral_cull_DATA/1cr6_A.pssm
- astral_cull_DATA/1cru_A.pssm
- astral_cull_DATA/1CS0_A.pssm
- astral_cull_DATA/1cs6_A.pssm
- astral_cull_DATA/1CSH_A.pssm
- astral_cull_DATA/1ct5_A.pssm
- astral_cull_DATA/1ct7_A.pssm
- astral_cull_DATA/1ct9_A.pssm
- astral_cull_DATA/1cta_A.pssm
- astral_cull_DATA/1CTF_A.pssm
- astral_cull_DATA/1CUK_A.pssm
- astral_cull_DATA/1CV8_A.pssm
- astral_cull_DATA/1cvr_A.pssm
- astral_cull_DATA/1cw1_A.pssm
- astral_cull_DATA/1CWV_A.pssm
- astral_cull_DATA/1cx4_A.pssm
- astral_cull_DATA/1CXQ_A.pssm
- astral_cull_DATA/1CXZ_A.pssm
- astral_cull_DATA/1CY5_A.pssm
- astral_cull_DATA/1CYW_A.pssm
- astral_cull_DATA/1cyx_A.pssm
- astral_cull_DATA/1cz4_A.pssm
- astral_cull_DATA/1D02_A.pssm
- astral_cull_DATA/1D0D_A.pssm
- astral_cull_DATA/1D0Q_A.pssm
- astral_cull_DATA/1d1g_A.pssm
- astral_cull_DATA/1d1r_A.pssm
- astral_cull_DATA/1D2N_A.pssm
- astral_cull_DATA/1D2O_A.pssm
- astral_cull_DATA/1D2S_A.pssm
- astral_cull_DATA/1D2T_A.pssm
- astral_cull_DATA/1D2Z_A.pssm
- astral_cull_DATA/1D3B_A.pssm
- astral_cull_DATA/1D3Y_A.pssm
- astral_cull_DATA/1D4A_A.pssm
- astral_cull_DATA/1D4O_A.pssm
- astral_cull_DATA/1D4T_A.pssm
- astral_cull_DATA/1d5a_A.pssm
- astral_cull_DATA/1d5k_A.pssm
- astral_cull_DATA/1d5r_A.pssm
- astral_cull_DATA/1D5T_A.pssm
- astral_cull_DATA/1d5y_A.pssm
- astral_cull_DATA/1d6g_A.pssm
- astral_cull_DATA/1d7q_A.pssm
- astral_cull_DATA/1d8b_A.pssm
- astral_cull_DATA/1D8H_A.pssm
- astral_cull_DATA/1d8i_A.pssm
- astral_cull_DATA/1d8k_A.pssm
- astral_cull_DATA/1D8W_A.pssm
- astral_cull_DATA/1D9C_A.pssm
- astral_cull_DATA/1DAB_A.pssm
- astral_cull_DATA/1DBH_A.pssm
- astral_cull_DATA/1DBW_A.pssm
[truncated: 9,700 more entries]
