# Supplementary material for: Protein Secondary Structure Prediction Based on Data Partition and Semi-Random Subspace Method
Source: Sci Rep. 2018 Jun 29;8:9856. doi: 10.1038/s41598-018-28084-8 (PMC6026213; doi:10.1038/s41598-018-28084-8)
Supplement: Supplementary file 1 — Dataset 1 [file 41598_2018_28084_MOESM1_ESM.zip › astral_cull_DATA/1914_A.pssm]

  M  V  L  L  E  S  E  Q  F  L  T  E  L  T  R  L  F  Q  K  C  R  S  S  G  S  V  F  I  T  L  K  K  Y  D  E  G  L  E  P  A  E  N  K  C  L  L  R  A  T  D  G  K  R  K  I  S  T  V  V  S  S  K  E  V  N  K  F  Q  M  A  Y  S  N  L  L  R  A  N  M  D  G  L  K  K  R  A  Q  G  G  E  Q  K  L  F  Q  T  W  E  E  F  S  R  A  A  E  K  L  Y  L  A  D  P  M  K  V  R  V  V  L  K  Y  R  H  V  D  G  N  L  C  I  K  V  T  D  D  L  V  C  L  V  Y  R  T  D  Q  A  Q  D  V  K  K  I  E  K  F  H  S  Q  L  M  R  L  M  V  A  K  E  S  R  N  V
 -5 -2 -4 -3 -3 -2 -2  0 -6 -5  1 -1 -4  1  0 -3 -2 -1  0  1 -2  0 -1 -1  1 -3 -3 -3 -2 -3 -5 -4 -2  0  0  1  0  1  1  1  0  0  0  0 -1 -3 -5  5 -1 -1 -1  0 -2 -3 -1  0  0 -1 -1  0  2  1 -1  0  0  1 -5 -1  2  4 -6  3  0 -2 -3 -4  4 -2 -2 -1  0 -1  0  0  0  0  0  0  0  1  0  0  0  1  0  0  1  0  0  0  0  0  3  4 -1  0 -1 -1  0  0  0 -1 -1  0  1 -1 -2 -1  0  0 -1 -2  0  0 -2 -1  0 -1  0 -1 -3  0 -2 -3 -1 -1 -1 -2 -1 -2 -4 -3  0 -2  0  3  0 -3 -1 -2 -3 -3 -3  1 -4 -3  1  0 -3 -3  0 -1 -3  2  2 -2 -1  1 -1  1 -1
 -5 -3  2 -5 -3 -2 -3 -1 -7 -4 -1  3 -6 -2  3 -5 -6  0  3  0  5 -2  1 -4 -2 -6 -2 -5 -4 -3 -1  7 -4 -2 -2  2 -2  0 -2 -1 -1 -2  1 -6 -5  0  8 -4  0 -2  1  1  1  1 -4 -3 -4  1 -4  0 -2  1  0 -2 -1  3 -6 -2 -1  3 -6 -3 -2 -5 -5  4 -2 -2 -5 -2 -1  0  1  2  1  1  1  1  0  2  1  0  0  0  0  1 -1  1  2  0  0  1  2 -1  2  1  0  1  1  1  0 -1 -1  1 -3  6 -3  1  1  2 -1  5  2  0  0  0  1 -2 -3 -3  0 -3 -3 -3 -2  3 -1 -1 -4  0 -4  5 -3  0 -1 -2 -2 -3 -4  3  5 -4 -2  2 -4 -3  1  0 -4 -4  5  0 -3 -1 -1  4  1  0  4 -2 -3
 -6 -4 -5 -6  0  7  0 -1 -7 -6  2 -2 -7  0  0 -6 -6  1 -1  2 -1 -1 -1 -2 -1 -6 -3 -5 -4 -4 -4 -1 -5  1 -2  1  0 -1  1 -1 -1  2 -2 -6 -6 -5 -4 -4  0  2  0  1  0  1 -5  0 -3 -3 -2  1 -2  0  0 -4  3 -1 -6 -1  0 -1 -6 -1  4 -5 -5 -2 -2  5 -5  2  1  0 -1 -1  1  1 -1  1  1  1  1  1  0  0  1  1 -3  1 -1 -2  0  0 -3 -3  0  1  0 -3  0  1  2 -3  2  1 -3  1 -3 -1 -1 -1 -2  0  0  0  0  0  1 -4 -2 -4 -3 -3 -2  3  4 -1 -1 -2 -5 -2 -4 -2 -2  1  0 -1 -1  1 -4  3  0 -4  0 -1 -5  6  2  1 -5 -5  0  0 -4 -3  3  0 -1  0 -1  4 -4
 -7 -2 -4 -6  4 -2  6  0 -8 -7 -1 -2 -7 -1  0 -6 -7  1  0 -3 -2  2  0 -4 -4 -6 -4 -5 -4 -4 -5 -5 -4  4  1  2  1  1  2  0  2  0 -2 -6 -6 -5 -5 -4 -3  4 -3  0  1 -3 -3 -3 -4 -3 -5  0 -3  2  5 -4  3 -1 -6 -3 -2 -1 -7 -3  1 -6 -6 -4 -3 -2 -6  5  1 -3 -1  2  1  1  1 -1  0  0 -1  0  0  0  0  1 -1  1  1  0  0  0 -2 -4 -1  1 -4 -4 -1  1  3 -3  0  1 -3 -2 -3 -3 -2 -1 -4 -1 -3 -1  4 -3  0 -1 -4 -4 -3 -3 -2  7  6 -1 -2 -5 -5 -3 -4 -2 -2  5 -1 -1 -2  6 -5 -2 -3 -5  2 -2 -6 -2 -2 -1 -5 -5 -2 -3 -5 -3 -1 -2  3 -2  0  1 -4
 -5 -4 -4 -4 -5 -2 -6 -4 -7 -4 -2 -5 -5 -4 -4  0 -1 -5 -5  4 -5 -3 -1 -5 -4 -4 -1 -1 -1 -5 -7 -7  3 -4 -4 -4 -4 -4 -4 -1 -2 -2 -1  9 -4 -4 -7  3 -3  2 -5 -4 -4 -5 -3  1 -1 -3 -3 -2 -3 -4 -5 -2 -3 -4 -6 -4  0 -3 -6  1 -4 -3  6 -6  1 -3 -5 -4  3 -2 -2 -2 -2 -3 -2 -2 -2 -3 -2 -3 -2  0 -3 -2 -4 -2 -3 -3 -3  0  0  0 -5 -3 -3  0  1 -2 -3  1 -1 -2  3  1  0  4 -2 -3 -1  0 -4  2  1 -1 -1 -3  5 -3 -5 -2 -3 -5 -1  1 -3 10  2 -4 -5  0 -3 -5 -3 -2 -4 -5 -3 -5 -5 -3 -6 -4 -4 -4 -2 -3 -3 -4 -2 -3 -1  0 -1 -4 -5 -2 -2 -2 -1
 -4  2 -3 -4  1  0  0  3 -7 -5  0  3 -6 -2  1 -3 -6  4  1 -1  0  0  0 -4 -2 -5 -3 -4 -2  5 -3  0 -4 -2 -1  0  1  0 -1  0  1 -2  0 -6 -5 -4 -3 -3  1  1 -2  1  1  0 -4 -3 -3  0 -3  1  1  0  2 -3  1  1 -6  5  2  1 -5 -2  1 -3 -2 -2 -2  0 -4 -1  1  0  2  2  1  1  1  1  1  1  1  1  0  0  1  1  0  1  1  1  1  1  1 -1  1  1 -3 -2  0  1  0 -3  0  1 -3  1 -3 -2 -1  0 -3  2  2  1  1 -2  0 -3 -2 -1 -2  1 -2  0 -2  1  2  0 -4  5 -3  0 -2  0  5  0  6 -2 -4  1  1 -4  1  2 -5 -1  0  3 -4 -2  3  0 -3  2 -1  2  1 -1  1 -1 -3
 -6 -2 -3 -5  3 -2  4  4 -7 -6  0  5 -6  0  2 -5 -6  5  0 -2 -2  2 -1 -3 -3 -6 -5 -5 -4 -3 -2 -4 -4 -1  1  0  0  4  1  0  5 -3 -1 -6 -6 -5 -4 -3 -1  0 -1  1  1 -2 -5 -1 -4 -2 -4  2 -1  2  4 -3  2  0 -6 -1  0  0 -6 -3  2 -5 -5 -3 -3 -3 -5  0 -1 -2  1  2  1  0  1  1  0  2  1  0 -1 -1  0  0  0  0  3  0  1  1 -1 -3  4  1 -3 -2  0  1  0 -1  0  0 -3 -1 -3 -2 -2  1 -4 -1 -2  0  2  0  1 -4 -2 -4 -2 -2  1  2 -1  0  1 -4 -4 -1  0 -1  2  3 -1  1 -1  1 -4 -1 -1 -4  6 -1 -5 -2 -2 -1 -5 -4  0 -2 -5 -2 -1 -1  5 -1  1 -1 -3
 -7  1 -6 -6 -1 -4 -3 -2 -7 -7 -2 -2 -7  0 -2 -6 -6 -2 -3 -2 -4  0 -1  7 -3 -6 -5 -6 -5 -5 -6 -4 -5 -3  2  1  2 -2 -1 -1 -3 -3 -2 -6 -6 -6 -6 -3 -2 -1  6 -1 -3 -4 -5 -3 -4 -4 -3  0 -1 -1 -3 -3 -1 -1 -6 -4 -1 -2 -7  2 -1 -6 -6 -3  1  3 -6 -1  1 -3 -2 -2  0  0 -2  0  0  0  0  0  0 -3  0  0 -1  0  0  0  0 -1  0  0 -4  0 -1 -1 -1  0  0 -4 -1  0  0 -1  1 -3 -2 -2 -4 -2 -2  0 -2  6 -3 -4 -4 -3 -4 -2 -3 -3 -2 -3 -3 -5 -5 -4 -5 -3 -3 -2 -3 -1  0 -3 -4 -1 -4 -5 -2 -3 -5 -2  1 -3 -5 -4 -2 -3 -5 -2  0 -1 -2 -2 -2 -1 -4
 -5 -3  2 -1 -3  4 -3  0 -5 -5 -3 -1 -6  0 -1 -3 -4 -1  0 -2  1 -2  5  2 -1 -6 -1 -5 -5  4 -5 -1  1 -1  2  2 -2 -2 -2 -3 -3  3 -1 -6 -6 -5 -4 -4  3  1  0  0  1  0 -4 -3 -4  1 -5  2 -1 -1 -1  3 -1 -1 -5  5 -2  0 -1 -3 -2 -5 -5 -4 -2  4 -5  1 -2 -2 -1 -1 -1  2 -2  2  2 -2 -1  2  2  0  2 -1 -3  2 -2 -2 -2  1 -3 -4 -1  2 -4  1  0  2  1 -4  1  2 -3  1 -1 -3  3 -2  0  1  8  0 -2  1  0 -4 -1 -4 -3 -3 -3 -2 -2  0 -1  1 -4 -2  1 -1 -3  2  1 -2  0 -3 -4 -1  2 -4  0 -2 -4  5  0  0 -4 -4  0  4 -4 -1 -2 -1 -1 -2  1 -1 -4
 -2 -1 -1  0 -5 -6 -6 -3 -4  1 -1 -5 -2 -3 -3  0 -2 -5 -4 -3 -5 -2 -5 -6 -5  4 -4  4 -3  0 -7 -6 -2 -1 -4 -4 -3 -4 -1  0 -5 -2 -3  3  2  5 -6 -3 -2 -2 -5 -4 -2 -3  5 -5 -2  2  3 -3 -3 -3 -5  1 -1 -4 -4 -2 -1 -3 -2 -2 -2  3  2 -3 -1 -5  1 -2 -2  0 -1 -2  0 -2  0 -2  0 -4 -2 -2  0  2  0  0 -1  0 -3  0 -1 -1 -2 -1 -1 -2  1 -1  0 -2 -3 -4  0  0  1 -4  0  1  1 -3 -3 -2 -4 -1 -3 -2 -2  1  1  2 -5  2 -3 -4 -4 -1 -1 -2  2 -1 -3 -4 -2 -4 -1 -1  1 -1  2 -5 -4  4 -3 -2  1 -1 -2  0  1  1 -3 -1  0 -1 -4 -4 -5 -2 -2 -3  2
 -2 -2  5  6 -5 -3 -4 -3 -3  5 -2 -4  6 -3 -2  5  1 -5 -4 -4 -5  0 -3 -6 -5  0 -3  4 -4  2 -6 -5  3 -3 -2 -3 -1 -3 -3 -2 -4 -2  0  0  6  2 -1  0 -3  0 -5 -4 -3 -5  2 -5 -4  0  0 -3 -2 -4 -4  3 -1 -3 -2 -3 -1 -3  0 -2 -3  4  5 -3 -1 -5  1 -4 -1  3  0 -2 -2 -2 -1 -2 -1 -4 -2 -1  0  0 -1  0 -1 -1 -1  0 -2 -2 -2 -2 -3 -1  3 -2  1 -2 -3 -2  0 -1 -2 -3  0  1  1 -3 -2 -2 -4 -2 -1 -3 -1  5 -1  4 -5  1 -3 -5 -4  0 -1 -4  4 -2 -3 -3 -2 -4 -2 -1 -2 -3  3 -4 -2  2 -4 -3  4 -3  0  1  5  2 -2  2 -1 -1 -3 -3 -4 -1 -2 -2  3
 -5 -1 -4 -5 -2 -3 -1  0 -7 -5  1  3 -6 -1  4 -5 -6 -1  5 -1  5  1  4 -1 -3 -5 -3 -5 -4 -2  8  3 -4  0 -1  1 -1  3 -1  1 -1 -1  3 -6 -5 -4  0 -3  2 -2  2  4  5  7 -4 -3 -3 -1 -4  1 -2  4  0 -3 -1  5 -6 -2  0  0 -6 -2  0 -5 -5  7  0 -1 -2 -2  1  0  1  1  1  0  1  1  0  3  1  0  0  1  0  0  0  0  1  0  1  2  2  1  2  0  0  0  0  1  1 -1  0  0 -3  1 -3 -2 -1  4 -2  1  1  1  2  0  3 -4 -2 -3  7 -2 -2 -2 -2  1  2 -4 -4  5 -1  5  0  0  1  0 -1  0 -4  6  5 -4 -1  5 -5 -2  0  0 -4 -4  1  1 -4 -2 -2  5  2  2  2 -1 -3
 11  3 -1  0 -4 -5 -5 -1 -4 -1 -2 -4  1 -2 -3  5 -2 -1 -4 -3 -4 -2 -4 -5 -4  0 -4  1 -4  6 -2 -5  3 -1 -1 -1 -2 -2 -3 -2 -4 -1  1 -3 -1  2 -5 -3 -3 -2 -4 -3 -3 -4  0 -4 -3  1  0 -2 -3 -3 -4  1 -1 -2  1  2  3  0 -1  0 -3  0  4 -2 -3 -4  9 -3 -1  3  2 -2 -1 -2 -1 -2  1 -3  1  1  1  0 -1 -1  0 -1 -2  1  0 -2  1 -3 -3  1  3 -2  1  1 -2 -3  4 -1 -2 -3  0  0  1 -2 -3 -3 -3 -2 -1 -1  0  1  0  2 -4  2 -3 -4 -3 -1 -1 -3  0  1 -3 -1 -2 -4 -1  0 -2 -1  0 -2 -3  3 -4 -2  1 -1 -1  0  3  9 -2  0 10  0 -3 -3 -3 -1 -2 -2  1
 -4 -4  0 -3 -5 -6 -6 -4  9  4 -4 -4 -3 -5 -4  0  8 -5 -5 -4 -5 -3 -5 -6 -6  0  4 -1 -5  1 -7 -6  1 -2  2 -4  0 -4 -5 -3 -5  1 -3 -2 -1  2 -6 -4 -4 -1 -5 -4 -2 -5  4 -5 -3 -2 -3 -3 -1 -4 -4  0 -1 -5  9  1 -3 -4  1 -2 -4  0 -3 -6 -4 -3  1 -3 -3  0 -2 -3 -3  0  1 -3 -2 -4 -3 -2  1  1 -2  0  0 -2 -3  1 -1 -4 -4 -4 -2 -3  1  3  0 -3 -1 -4 -1 -2  2 -4  3 -1  0 -3  3  0 -4 -3 -3 -4  0  0 -3  3 -5 -1 -4 -5 -4 -2  0 -4 -1 -4  5 -4 -4 -3 -4 -2 -4  2  1 -5 -5  4 -5 -4  6 -4 -2 -1  4  3 -1 -1 -3 -3 -4 -5 -5 -3 -3 -3 -1
 -6 -2 -4 -6 -2  2 -4  1 -8 -4 -3 -4 -6 -4 -3 -4 -6 -2 -4 -1 -2 -2 -4 -5 -3 -5 -5 -5 -4 -5 -5  2 -4 -1  1  0  3  0  5  3  2  2  5 -6 -6 -5 -6 -3 -3 -3 -4  0 -3 -4 -5 -3 -4 -3 -4  0  5 -2 -2 -4  2 -2 -6 -4 -3 -3 -7 -3 -1 -5 -5 -4 -3 -4 -6 -2  2 -3  2  2  1  1  1  1  1  0  1  1  1 -1  1 -2 -1  1 -2  1  0  0 -3 -1 -4  1  0 -1 -1 -2  0  7 -3  1 -3 -3 -3 -3 -2 -2 -4 -3  2 -1 -2 -4 -2 -4  0 -4  0 -3 -3 -3 -3 -2 -2 -5 -4 -3 -5 -3 -3 -3  0 -1 -1 -4 -4 -3 -3 -4 -3 -3 -5 -4 -3 -3 -2 -5 -2 -3 -5 -2 -3 -2 -3  1 -2  0 -3
 -5 -2 -4 -4  3  1  1  0 -6 -5  2 -1 -6  1  1 -5 -4  0  2  4  0  1  2  0  6 -5 -1 -4  0 -2 -4 -3 -1  1  0  1  0  1  1  1  1 -1  0 -4 -5 -4 -4  0  1  1 -1  2  0 -2 -4  6 -1  0 -3  2  3  1  0 -2  0  1 -6  0  1  2 -6  3  2 -4 -2 -3  2  2 -5  1  1 -1  1  0  0  0  0  1  0  0  1  0  0 -1  0  0 -1  0  1  0  0  1  0  1 -1  0 -3 -1  0  0  1 -2 -1  0  0  0 -2  0  0  1 -1 -1  0  2 -1 -1  1 -3 -1 -3  0 -1  1 -1  1 -1 -1 -2 -3 -2 -4  0  0 -1  2  2  1 -1 -2 -2 -2 -3 -1  0 -4  0  2  1 -4 -4 -1 -1  0  0  4  1 -1  3  1  4 -2
 -4  1 -4 -4  1 -2 -2  1 -6 -3  4 -3 -5  5 -1 -3 -4 -1 -1  3  1  2 -1 -3  2 -3  0 -2  7 -4 -5 -5 -1  4  0  0  2  0  0  1 -1 -3 -2 -1 -4 -3 -5 -1  5  0 -3 -1 -1  1 -1  0  7  0 -2  0  0 -1 -2 -2  0  0 -5 -3  2 -1 -5 -1  2 -1 -3 -3  1 -2 -1  2  1  0 -1  1  1  0  1  1  0  0  1  0  0  0  0  0 -1  0  0  0  1  1  0  0 -1  0 -2 -1  0  0  0 -1 -1  0  4 -2 -2  1  1  1 -3 -1 -2  0  0 -2 -1  0  1 -2 -2 -1  7 -2  0  1  2  0 -2 -2 -4 -2  6 -2 -1  0 -1 -3 -2 -3 -3  0 -2  0 -4  2  0  1 -3 -1  1 -2  1  2  1 -1 -2  1 -1  0 -1
 -5 -5 -4 -5 -5 -6 -6 -5 -3 -4 -5 -5 -5 -5 -3 -5 -2 -5 -5 -5  1 -4 -3 -5 -6 -5  9 -4 -6 -4 -7 -6 -1 -5 -3 -4 -4 -5 -5 -1 -5 -1 -4 -5 -5 -4 -6 -5 -4  0 -5 -4 -4 -5 -3 -5 -5 -4 -5 -4 -4 -4 -5  0 -4 -5  0  3 -4 -5 -2  2 -5 -4 -1 -6 -5 -4 -5 -5 -3 -2 -3 -3 -3  4 -3 -3 -3 -4 -3 -3 -2 -2  3 -2  8 -3 -3  3  2 -4  1 -5 -5 -3 -4 -2  1 -3 -3 -5  0 -3 -3 -4  0 -3  3 -3  8 -1 -4 -3 -4 -4  1 -4 -4 -3 -5 -3 -4 -5 -4 -3 -3  1 -3 -4 -1 -5 -4 -4 -4 -4 -4 -4 -3 -5 -5 -2 -5 -4 -2 -5 -4  2 -3 -3 -2  5 -5 -4 -5 -5 -5 -4 -3 -4 -3
 -5 -4 -2 -3 -5 -4 -5 -4  0 -3 -4 -4 -4 -4 -3 -4  4 -4 -4 -3 -4 -3 -3 -5 -5 -4  6 -2 -5 -1 -6 -5  6 -3  3 -2 -3 -4 -4 -3 -4  6 -3 -5 -4 -1 -5 -4 -3  0 -4 -3 -1 -4  0 -4 -2 -1 -3 -2 -3 -4 -3  1 -3 -4  0  4 -3 -4  9 -3 -4 -3 -4 -5 -4  1 -4 -3 -2 -2 -2 -2 -2 -1 -1 -2 -2 -3 -2  1  1  2 -2 -1  0 -2 -3  1  0 -3 -3 -4 -2 -2 -3  6 -2 -2 -2 -4 -1 -2  1 -3  6 -2 -1 -2  7 -2 -2 -2 -3 -4 -2 -3 -2 -2 -4 -2 -3 -4 -4 -2  0 -4  0 -3  8 -3 -4  0 -3 -3 -3 -1 -2 -4 -3  0 -4 -3  0 -2 -2 -2 -1 -2 -1 -1 -3 -3 -3 -3 -4 -3 -2 -3 -2
 -3  5 -1  3 -4 -5 -5 -2 -5 -2 -1 -5 -1 -1 -3 -2 -2 -3 -4 -3 -4 -2 -4 -6 -4  6 -2  3 -1 -1 -6 -6 -1 -2 -3 -2 -2 -3 -2  0 -3 -3 -2  2 -1  4 -6  1 -1 -2 -3 -4 -1 -4  1 -4 -1  4  6 -3 -2 -3 -4  3 -2 -3 -4 -4  0 -1 -4  0 -3  4 -1 -2 -1 -5 -1  0 -2  1 -1 -2  0 -1  0  0  0 -3  0 -1  0  0  0  0 -1  0 -1  0 -1 -1 -1  0  0  0  1  1  0  0 -1 -4  0  0  2 -3  2  3  0 -2 -2 -2 -4 -1 -3 -4 -1  0  4  1 -4  4 -2 -4 -4  1  2 -1  2  2 -3 -2 -2 -4 -1 -1 -1 -3  4 -4 -4  1 -4 -2 -2 -3 -2 -1  0  0 -3 -1 -2  3 -2 -3 -4  0 -2 -2  4
