# Supplementary material for: Protein Secondary Structure Prediction Based on Data Partition and Semi-Random Subspace Method
Source: Sci Rep. 2018 Jun 29;8:9856. doi: 10.1038/s41598-018-28084-8 (PMC6026213; doi:10.1038/s41598-018-28084-8)
Supplement: Supplementary file 1 — Dataset 1 [file 41598_2018_28084_MOESM1_ESM.zip › astral_cull_DATA/1a0a_A.pssm]

  M  K  R  E  S  H  K  H  A  E  Q  A  R  R  N  R  L  A  V  A  L  H  E  L  A  S  L  I  P  A  E  W  K  Q  Q  N  V  S  A  A  P  S  K  A  T  T  V  E  A  A  C  R  Y  I  R  H  L  Q  Q  N  G  S  T
 -1 -3 -3  0  1 -5 -2  1  4 -4 -2 -1 -5 -5 -3 -2 -4 -1 -1  4 -4  1  0 -4  1  0 -2 -3 -3  1  1 -1 -1 -2  0  1  1  0  1  0 -1 -1 -4  6  1 -3 -2 -2 -2  6 -2 -1 -6 -5 -4  0 -5 -4 -1 -1 -1  2 -1
 -3  4  6  0 -1 -2  2 -1 -3 -3  5  4  8  8 -2  7 -5  0 -1 -1 -4  1 -1 -5  2  0 -4 -4 -2  0 -2 -1 -1  1 -1  0  0 -1  0  1 -2 -3 -1 -4 -1 -5 -6 -1  1 -5 -5  1 -3 -6  4 -1 -6  2  2  1 -3 -2 -2
 -3 -2 -2  0  3 -1  4 -3 -1 -3 -3  0 -4 -4  6  1 -5  8  3 -3 -5  0  0 -5  0  2 -5 -4 -4  1  0  1  0  0 -1  3 -1  2  0  0  3  1 -4 -2 -1 -4 -6 -3  1 -4 -4 -1 -6 -7 -2  0 -7 -3 -1  1  3  1 -1
 -4 -3 -3  1 -2 -4 -2 -3 -3 -1 -3  0 -5 -5  4 -4 -6 -2  0 -4  0  0  2  0 -1  1 -5 -4 -4  0  2  2 -1  3  2  1  0  0 -1 -2 -1  0 -4 -3  1 -5 -7  1 -3 -5 -5  4 -7 -7 -4  1 -7 -3 -1  0 -3  3 -2
 -2 -5 -5 -3 -1 -6 -5 -3 -2 -7 -6 -4 -7 -7 -5 -5 -4 -5  0  4 -4 -4 -5 -4 -1 -2  0 -3 -5 -1  3 -1 -4 -4 -4 -3 -2 -1 -3 -2 -1  0 -6 -3 -4 -4 -4 -6 -4 -4  4 -3 -7 -5 -6 -3 -5 -6 -5 -6 -3 -1 -2
 -2  0  2  0 -1 -3 -1  0 -3 -1  6 -1 -2 -2 -1 -1 -5 -3  0 -1 -4  4  2 -5  3  0 -2 -4 -3  4  0  0  1  2  3  1  1  0  2  0  1 -2 -1 -4 -2 -4 -5  1  0 -4 -3  1 -3 -6  2  4 -3  7  4  4 -2  1 -2
 -3 -1 -2  2 -1 -3 -2  1 -3  8 -1  0 -3 -3  0 -2 -5 -3  1 -3 -4  0  5 -5  1  0 -4 -4 -2  0  3 -1  0  1  1  0 -1 -1 -1 -1  1  1 -2 -4  2 -5 -6  6  0 -4 -5  3 -6 -7 -2  2 -6  1  2  5 -3 -1 -2
 -4 -4 -4 -2 -1 -3 -3 -4 -2 -5 -4  4 -6 -6 -3 -3 -6  0  1  1 -5 -1 -4 -6  0 -1 -5 -5 -2 -1 -1 -1 -2 -2 -1  1  2  3  1  0 -2 -1 -5  1 -2 -5 -7 -4 -4 -2 -6 -2 -7 -7 -4 -2 -7 -5 -2 -4  0 -2 -2
 -3 -3 -2 -2 -3 11 -2  1 -3 -3 -2 -2 -3 -3  0 -3 -5 -3 -1 -1 -4  1 -3 -5  1  0 -4 -4 -4 -1 -1 -1  2 -1  0 -1  0 -2 -1 -2 -1 -1 -4 -4 -3 -5 -6 -1  1 -5 -5 -2  5 -7  0  4 -6  2 -1  0 -4 -2 -3
  3 -5 -5  0 -2 -7  0  4  3 -7 -5 -4 -6 -6 -5 -5  6 -6 -1 -3  4 -3 -3  2 -4 -3  1  4 -2 -3 -2 -1 -1 -4 -3 -2 -2 -2 -1  2  0 -3 -4 -4 -1  5  2 -4 -1 -4  6 -3 -6  7 -4 -3 -1 -4 -5 -5  1 -4 -3
  2 -5 -5 -1 -3 -6 -4  2 -2 -6 -5 -3 -5 -5 -5 -5  2 -6 -1 -2  4 -3 -4  5 -4 -2  5  4 -4 -2 -3  0 -1 -3 -3 -1 -2 -2 -2  0 -1 -3 -4 -2 -4 -1  4 -6  2 -4 -1 -3 -6  1 -5 -2  6 -1 -4 -5  2 -3 -3
 -3  6  5 -1 -2 -2  5 -2 -2 -2  4  3 -1 -1  1  2 -5  1  0  0 -4  3  1 -5  2  1 -4 -4 -3  0  1 -1  5  2  3  1  1  0  1  1 -1 -2  8 -4 -1 -4 -6  0  2 -4 -5  3 -6 -6  6  0 -6  3  4  0 -4  0 -2
  5 -4 -3  0 -3 -5 -1  0 -1 -5 -3 -1 -4 -5 -4 -2  5 -5  0  0  3 -1 -2  4 -3 -1  1  1 -4 -1  1  0 -1 -2 -1 -1  0 -1 -1  0 -3 -3 -4 -1 -3  2 -2 -5  6 -4 -2 -1 -5  3 -4 -1  1 -4 -2 -3  0 -3 -3
 -1 -5 -5 -3 -4 -4 -5 -2 -3 -7 -6 -4 -5 -6 -2 -5 -3 -6 -2 -4  3 -3 -5 -2 -4 -3 -2  0 -5 -4 -4  2 -2 -2 -4 -3 -2 -3 -3 -2 -3 -3 -6 -5 -5 -4 -3 -2 -2 -5 -3 -5  1 -4 -6 -2 -2 -6 -5 -6 -2 -4 -4
 -3 -3 -4 -3 -2 -5 -1 -3 -3 -4 -4 -3 -5 -5 -4 -4 -5 -5 -3 -2 -5 -3 -3 -5 -3 -3 -4 -4  8  3  0  1 -1  0 -1 -1  1 -1 -1  2  5 -1 -4 -4 -3 -3 -6 -5 -4 -4 -5 -3 -7 -6  1 -3 -3 -5 -4 -4 -4  2 -2
 -2 -2 -2  0  5 -4 -1 -2  2 -3 -3 -1 -4 -4 -1 -3  0  0  1  0 -4  1  0 -5  1  3 -4 -4 -2  1  1  0  0  1  1  1  2  1  2  0  0  6 -4  0  4 -3 -5  0 -1  1 -1 -1 -6 -6 -2  1 -6 -3  1 -1 -2  3  4
 -1 -3 -3  4  0 -5 -1 -2 -1 -4 -3 -2 -4 -4 -1  0 -3  0  1 -1 -3  0  0 -4 -1  1 -1 -2 -2  0  0 -2 -2  1  0  0  1  0  0  0 -1 -1 -4  0  4  5 -4 -4 -2  0 -1 -2 -6 -4 -2 -1 -5 -3  0 -1 -2  1  5
 -3 -5 -5 -4 -5 -6 -5 -4 -4 -6 -5 -4 -5 -6 -5 -5 -5 -6 -4  2 -3 -4 -5 -5 -4 -4 -4 -3 -5 -4 -2  2 -4 -4 -4 -3 -3 -1 -3 -3  0 -4 -6 -5 -5 -5 -6 -6 -4 -6 -5 -5 -2 -6 -6 -4  1 -6 -5 -6 -5 -5 -4
 -2 -4 -4 -3 -3 -1 -4 -2 -2 -5 -4 -4  0 -5 -2 -1 -4 -5 -3  0  1 -3 -2 -4 -2 -3 -1 -3 -5 -2 -3  3 -1 -2 -3 -3 -1 -3 -1 -1 -3 -3 -5 -4 -4 -4 -4 -5 -2 -5 -4 -4  9 -5 -5  1 -5 -5 -4 -4 -4 -4 -3
  2 -5 -5 -1  0 -6 -3  1  1 -6 -5 -4 -6 -6 -5 -5  0 -6  0 -3  0 -2 -2 -1 -3 -2 -1  2 -3 -2 -2 -2 -2 -2 -2 -2 -1  1 -1  0 -3 -3 -3 -3 -2  3  6 -5 -2  1  4  0 -6  1 -4 -3 -3 -3 -4 -4  4 -3 -2
