# Supplementary material for: Protein Secondary Structure Prediction Based on Data Partition and Semi-Random Subspace Method
Source: Sci Rep. 2018 Jun 29;8:9856. doi: 10.1038/s41598-018-28084-8 (PMC6026213; doi:10.1038/s41598-018-28084-8)
Supplement: Supplementary file 1 — Dataset 1 [file 41598_2018_28084_MOESM1_ESM.zip › astral_cull_DATA/1a0c_A.pssm]

  N  K  Y  F  E  N  V  S  K  I  K  Y  E  G  P  K  S  N  N  P  Y  S  F  K  F  Y  N  P  E  E  V  I  D  G  K  T  M  E  E  H  L  R  F  S  I  A  Y  W  H  T  F  T  A  D  G  T  D  Q  F  G  K  A  T  M  Q  R  P  W  N  H  Y  T  D  P  M  D  I  A  K  A  R  V  E  A  A  F  E  F  F  D  K  I  N  A  P  Y  F  C  F  H  D  R  D  I  A  P  E  G  D  T  L  R  E  T  N  K  N  L  D  T  I  V  A  M  I  K  D  Y  L  K  T  S  K  T  K  V  L  W  G  T  A  N  L  F  S  N  P  R  F  V  H  G  A  S  T  S  C  N  A  D  V  F  A  Y  S  A  A  Q  V  K  K  A  L  E  I  T  K  E  L  G  G  E  N  Y  V  F  W  G  G  R  E  G  Y  E  T  L  L  N  T  D  M  E  F  E  L  D  N  F  A  R  F  L  H  M  A  V  D  Y  A  K  E  I  G  F  E  G  Q  F  L  I  E  P  K  P  K  E  P  T  K  H  Q  Y  D  F  D  V  A  N  V  L  A  F  L  R  K  Y  D  L  D  K  Y  F  K  V  N  I  E  A  N  H  A  T  L  A  F  H  D  F  Q  H  E  L  R  Y  A  R  I  N  G  V  L  G  S  I  D  A  N  T  G  D  M  L  L  G  W  D  T  D  Q  F  P  T  D  I  R  M  T  T  L  A  M  Y  E  V  I  K  M  G  G  F  D  K  G  G  L  N  F  D  A  K  V  R  R  A  S  F  E  P  E  D  L  F  L  G  H  I  A  G  M  D  A  F  A  K  G  F  K  V  A  Y  K  L  V  K  D  R  V  F  D  K  F  I  E  E  R  Y  A  S  Y  K  D  G  I  G  A  D  I  V  S  G  K  A  D  F  R  S  L  E  K  Y  A  L  E  R  S  Q  I  V  N  K  S  G  R  Q  E  L  L  E  S  I  L  N  Q  Y  L  F  A
  0 -2 -3 -4 -1 -1 -2 -1 -2 -2  0 -4 -2 -1  1 -1  0 -1 -2 -1 -3  5 -4 -2 -3 -4 -3  2 -2 -2 -1 -2  1 -1 -2 -1 -3  0 -3 -3 -3 -3 -4  4  0  5 -4 -5 -4 -2 -3 -1  2 -1 -1  2 -4 -3 -4 -1  2  1  0  3 -1 -3 -1 -5 -2 -1  0  0 -2  1 -2  1 -2  6 -2  4 -3  1 -2  5  4 -4 -2 -3 -2 -2 -2 -2 -1  1 -2 -4 -4  1 -4 -4 -4 -1 -4 -2  6 -2 -1  0  1 -1 -3  1 -2 -1 -3  2 -2 -3 -1  0 -2  0  2 -2  1  0 -1 -2 -3  0  0 -1 -1 -1 -2 -3 -3 -5 -2 -2  5 -3 -1 -4  0 -3 -2 -3 -4  0  0 -1  6  5 -1  1 -2 -2  5 -2 -1 -4  6 -3  5  6  6 -3 -2 -2 -1  4 -3 -2  1  2 -2 -2 -3 -1  3 -1 -3 -4 -2 -4 -5 -1 -1 -3 -3 -1 -4 -2 -1 -3 -3 -3 -2 -3 -3 -1 -2 -3 -2 -3 -3 -2  6 -1 -4 -3 -3  0  6  0  1 -4  5 -2 -1 -3 -1 -4 -2  2 -2 -4 -3 -3 -3 -3 -3 -2 -2 -3 -3 -1 -2 -4 -3 -4 -4 -3 -4  4  6  1  1 -1  4 -4 -3 -2 -1 -4 -2 -3 -1 -2 -2 -4 -2 -2 -3 -3 -3  5 -3 -4  6 -2 -3  6 -1 -4 -1 -3 -2 -4 -3 -3  0 -1  6  0  0  0 -1  2 -3 -1 -1 -2 -4  6 -3 -2 -1 -4 -1 -3 -3 -1 -5 -4 -2 -4 -2 -4 -2 -1 -3 -2 -1  0  2  1 -1  4 -3 -3 -2 -2 -3 -1  2 -1 -1 -3  2 -1 -1 -1 -2 -3 -4 -4  6 -2  0 -3 -3  1  0 -3 -1  0 -2 -4 -3 -3 -2  5 -4 -3  4  1 -3 -4  3 -3  6  0  0 -2 -2  2  6  4  0 -3 -2 -1 -3 -1  0 -3 -1 -1 -2 -2  2 -2 -3 -4  3 -1 -4 -2  0 -1 -3 -2  3 -1 -3  0  2 -1 -1  3 -1 -3  1 -1 -3  1  2 -3  5 -2  0 -2 -1  0  0  1 -2  0 -1  0 -3 -3 -3 -2  0 -2  2 -2 -2 -3 -2  0 -3 -3  2
 -1 -1 -4 -5 -1 -1 -4 -1  2 -4  2 -4 -2 -4  0  0 -2  1 -2 -2 -4 -3 -5  4 -3 -4 -2 -3 -2  1 -1 -4 -2 -4  1  1 -4  3 -2 -2 -4  7 -5 -2 -3 -3 -4 -5 -2 -3 -4  2 -2  0 -4 -1 -3 -4 -5 -4 -1 -3 -3 -2 -1  7 -3 -5 -2  1 -2 -1 -2 -1 -3 -2  1 -3  1  2  6 -3  2 -3 -2 -5 -2 -4 -3 -1  1 -4 -2 -3 -2 -1 -4 -5 -5 -2 -3  5 -3 -4 -3 -4 -1 -4  0 -2 -4  4 -2 -2 -2  2  1 -3 -3  0 -4 -3 -2  0 -4  1 -1  1 -2  1  1 -2 -1 -1  2 -4 -4 -5 -3 -3 -3 -2 -2 -5 -2 -2 -3  8 -4 -3 -2 -4 -3 -3 -3 -2 -3 -2 -3 -1 -4 -4 -3 -3 -3 -3 -3  0 -4  1  0 -3 -3 -2 -3 -3  0  3 -4 -3 -3 -1 -2 -4 -4 -5 -5 -4 -4  8 -2 -4 -4 -1 -2 -4 -4 -2 -3 -3 -3  2  4 -2  1 -3 -2 -3 -3  7 -4 -3  1 -3 -3 -2 -2 -4 -1  3  0 -4 -4 -4  0 -3 -1 -4 -4 -5 -2 -4  1 -4  2 -2 -4 -3  1 -2 -1 -4 -3 -4 -3 -3 -3 -3 -3 -3 -2 -5 -4  5  1 -4 -3 -4 -1  0  0 -5  1 -3 -2 -4 -2 -3 -2 -2 -3 -3 -4 -3 -3 -2 -3 -4  0 -2 -2 -4  5 -3 -3  7 -3 -2 -3 -3 -4 -4 -2 -4 -3 -3 -2  2 -4 -3 -2 -2 -3 -4 -5 -3 -3 -3 -1 -5 -4 -3 -3 -4 -2 -2 -2 -3 -2 -3 -4 -3 -1 -4 -4  2 -2 -4 -4 -4 -2  2 -4 -4 -4 -2 -5 -3 -3  1 -2  8  8 -2 -3 -4 -2 -2 -1 -3 -4 -4 -1 -3 -2 -5 -3 -4 -4 -3 -2 -4 -3  4 -4 -4  4 -2 -3 -2  3 -3  1 -1 -3  3  2 -4 -2  0 -1 -1  1  0  8 -4  1 -2 -4  1 -1 -3 -4 -4  1  0 -5 -2 -1 -3  2 -2 -2 -4  0 -1 -4 -1  0 -3 -3 -3  0 -1 -1 -1 -3  1 -2  1 -3 -3  6 -1 -2  1 -3  1 -2  0 -4 -2  2 -4 -4 -3 -2
  3  1 -4 -5  1  4 -4  2  0 -5  0 -4 -2 -2 -1  1 -1  1  8 -3 -3 -2 -5 -1 -3 -4  7 -3  1 -2 -3 -4  1 -1 -2 -1 -4 -1 -1 -2 -5 -2 -5 -2 -4 -2 -4 -6 -1 -1 -4  1  0  2 -2  0  0 -4 -5 -2 -1 -1  0  1  0 -2  0 -6  2  1 -1  0  3 -1 -4 -1  1 -3 -2  2 -2 -4  0 -3  2 -5 -2 -5 -4  1 -2 -5  3 -3 -1 -4 -4 -4 -5 -1  0 -2  0 -5 -3 -3 -2 -2  2  2 -5 -1 -2 -1  6  1  7 -5  0 -2 -4 -3  0 -3 -4 -2 -1  0 -3  0  0  0  2 -3 -2 -5 -5 -6  6 -2 -3  7  1 -5  0  6 -4 -2 -4 -2  2 -2 -3 -2 -1  2  3  6 -3  0 -4 -4 -3 -4 -2 -3 -3 -2 -4 -2  1 -2 -4  1 -3 -1 -1 -1 -5  1 -2 -1  7 -4 -4 -5 -6 -2 -2 -2 -2 -2 -4 -2  1 -5 -5  8 -2  3 -4 -1 -3 -2 -2  1  7 -4 -3  0 -5 -4 -1 -4 -3 -3  0 -4 -2  1 -1 -4 -1 -4  2 -2 -1 -5 -5 -5 -2 -4 -2 -4 -2 -2 -4 -2 -2 -1 -2 -4  0 -4  0 -3 -3  0 -2 -3  3 -5 -5 -1  1 -3  2 -5 -1  1 -1 -5 -1 -4  8 -5 -2 -3  8 -1 -3  1 -5 -3 -2 -1 -1 -4 -1 -1 -2 -5  1 -3 -3 -2  0  6  3 -3 -5 -2  2 -4  0 -3  8 -2 -2  0 -3 -2 -2 -2 -6  0 -2  0 -2 -5 -3  1  5 -4 -3 -1  1 -2 -3 -3 -4 -4 -2 -4 -5 -1  6 -1 -2 -4 -1  1 -2 -2 -4  8 -5  0 -3 -2 -2 -2 -2  0 -1 -2 -1 -2  0  0 -5 -5 -3 -2 -2 -5 -2 -2 -4  0 -1 -4 -3 -2 -2 -5 -2  1 -3  1 -1 -4 -3 -1  0  0 -2 -4  0  3 -3 -3  0  2 -2 -4 -1 -1 -5  3  0 -2 -4 -2 -2  0 -5 -3  1  1  1 -2  2 -5 -1 -1 -5 -1  1 -3 -3 -4  2  3  1  0 -4  0  5 -1 -1 -1 -1 -2 -2 -2 -4 -2  3 -3 -4  8  2 -3 -5 -4 -1
 -1  1 -5 -6  1  2 -4  2 -2 -5 -1 -5  0 -3 -2  3 -1  2  1 -1 -4 -3 -5 -2 -4 -5  3 -3  5  0 -3 -5  0  0 -2 -2 -5 -1  5 -3 -5 -3 -5 -2 -4 -3 -5 -7 -3 -3 -5  1 -2  4 -3 -2  8 -3 -6 -3  1 -1 -3 -3  2 -3  0 -6  5  2 -2  0  5 -1 -5  5 -2 -3 -2 -1 -3 -4  5 -3 -2 -6  0 -5 -4  3 -2 -5  2 -4  4 -5 -5 -5 -6 -3  8 -3  8 -5 -3 -1  2 -3  3  1 -5 -1  0 -2 -1  0 -1 -5  7 -1 -5 -4  5 -3 -4 -1  3 -2 -4  2  1 -1  0 -3 -2 -5 -5 -7 -1 -3 -3  0 -4 -5  0  0 -3 -3 -5 -4 -2 -3 -3 -3 -3 -2 -2  3 -3  6 -5 -5 -3 -5 -3 -3 -3 -2 -5 -2 -2 -3 -5  4 -4 -2 -2  0 -5 -1 -3  0 -1 -5 -5 -5 -7 -3 -3 -4  0 -3 -5  1 -2 -5 -5  0 -3  7 -5 -1 -4  0 -3  7 -1 -5 -3 -3 -5 -5 -2 -5 -3 -4  6 -5 -3  0  0 -5 -1 -5  4 -3  1 -5 -5 -5  0 -3 -2 -3 -2  0 -3 -3 -2 -3 -2 -5  8 -4  8 -3 -3 -2 -3 -4 -2 -6 -5 -2 -1 -5  4 -5  4  4  4 -5 -2 -5  0 -5  0 -3  0 -3 -3 -3 -5 -3 -3 -3 -2 -5  0 -3  1 -5 -1 -4 -3 -3  1  0  1 -4 -5 -3 -2 -4  8 -3  0 -2 -3  7 -3 -4 -5 -3 -7  8 -3  8 -1 -5 -3 -2  6 -4 -4  4 -2 -3 -4 -3 -5 -5  0 -5 -5 -1 -1  1 -3 -5 -1 -1 -3 -3 -5  0 -6  8 -3 -2 -4 -3 -4 -1 -2 -4  4 -1  2  8 -5 -5 -4 -3 -3 -5 -3 -3 -5  8 -2 -5 -3 -3 -3 -5 -2 -3 -4  0 -2 -5 -4  2  7 -2 -2 -5  5  4 -4 -4  2  3 -3 -5 -1 -2 -5  4  0  1 -5 -3 -2  4 -5 -2  2  0 -1 -2  5 -5  0  2 -5  0  1 -4 -3 -4  3 -2  2  2 -3  0 -1 -1 -2  1 -3 -3  0 -3 -4 -1  0 -3 -5 -1  2 -5 -5 -5 -1
 -2 -4 -4 -4 -3 -4 -1 -3 -4 -3 -3 -4 -5 -4 -3 -3 -3 -3 -4 -4 -2 -2 -4 -5 -4 -5 -3 -4 -5 -5 -2 -2 -2 -4 -5 -3 -4 -4 -5 -4 -1 -5 -4 -2 -2  4 -4 -5 -5 -2 -3  4 -3 -3 -4 -2 -5 -4 -4 -4  1 -3 -1 -2 -2 -5 -4 -5 -4 -3 -1 -2 -3 -2 -3 -4 -2 -2 -2 -2 -5 -1 -5 -2  0 -4 -6 -3  1 -4 -5 -3 -4 -1 -5 -4 -4 10 -4 -5 -5 -3 -5 -2 -2 -5 -5 -4 -2 -2 -3 -3 -5 -2 -2 -3 -4 -3 -5 -3 -2 -2 -3 -3  1 -4 -4 -3 -4 -4 -3 -2 -4 -2 -5  1 -3 -5 -4 -3  0  0  5 -4 -2 -5 -5 -5 -4 -1 -2 -4 -2 -2 -2 -2  6 -2 -2 -5 -2 -4  0 -3 -1 -1 -2 -5 -2 -3 -4  0 -3 -5 -1 -2 -4 -4 -3 -4 -3 -3 -4 -4 -2 -2 -5 -4 -4 -5 -6 -4 -5 -5 -1 -3 -3 -5 -3 -5 -3 -4 -3 -6 -3 -5 -5 -2 -2 -5 -4 -2 -4 -3  0  0 -4 -5 -2 -4 -4 -3 -4 -4 -4 -3 -4 -4 -3 -3 -6 -5 -5 -5 -5 -6 -5 -3 -4 -5 -5 -5 -5 -4 -5 -1 -2 -2  4 -2 -2 -4 -1 -4 -4 -4 -4 -3 -3 -4 -4 -4 -5 -3 -5 -3 -6  3 -5 -5 -1 -3 -3 -2 -4 -5 -2  3 -5 -5 -6 -2 -1 -2  0 -4 -1 -3 -4 -2 -3 -2 -3 -2 -5 -2 -5 -4 -4 -5 -2 -3 -2 -4 -5 -5 -3 -5 -5 -4 -4 -1 -4 -2 -4 -3 -1 -2 -3  4 -4 -4 -1 -2 -2 -4 -3 -4 -4 -3 -2 -3 -4 -4 -2 -5 -4 -5 -2 -5 -2 -5 -5 -3 -3 -3 -4 -3 -4 -5 -3 -4 -3 -2 -5 -3 -2 -4 -4 -5 -2 -4 -2 -3 -4 -3 -3 -2 -2 -2 -4 -3 -3 -5 -5 -3 -2 -3 -4 -4 -3 -2 -3 -4 -5 -5 -1 -3 -4 -3 -3 -4 -3 -4 -3 -4 -3 -2 -2 -4 -4 -1 -3 -3 -4 -3 -3 -4 -3 -4 -2 -3 -3 -3 -2 -4 -3 -3 -3 -3 -3 -4 -3 -4 -6 -3 -2 -5 -2 -1 -2 -5 -4 -2 -3 -3 -2
 -1  1 -3 -5  0  1 -3  0  1 -4  3 -4  0 -4 -1  2 -2  0 -1 -2 -4 -2 -5  1 -2 -3 -1 -2  1  2  0 -4 -1 -2  1 -1 -2  0  0  1 -3  0 -5 -2 -3 -2 -3 -4 -2 -2 -4 -1  2  0 -3 -1 -2 -1 -5 -4 -1 -2 -2 -1  2 -1 -2 -4  1  2 -1  0 -1 -1 -2  0  1 -2  0  0  0 -3  0 -2 -2 -5  1 -4 -3  2  0 -3  0 -3 -1 -3 -4 -5 -5 -2 -2 -1 -2 -4 -2 -3  1 -2  0 -2 -4  2  1 -2 -1  2 -1 -2  0  1 -4 -3 -1 -1 -3  1  2  0  5  2  2 -2 -2 -2  0 -3 -4 -4 -2 -3 -1  2 -2 -5 -1 -1 -3 -1 -4 -2  0 -4 -2 -2 -2 -1 -2 -1 -2 -1 -4 -4 -2 -3 -2 -2 -2  7 -4  0  0 -1 -3  0 -3 -2  0  1 -4 -3 -3  2 -2 -4 -4 -5 -4 -4 -4 -1  0 -4 -4  3 -2 -4 -3 -2 -2 -1 -2  1  1  0  4 -1  1 -3 -2  0 -4 -3  3 -2 -2 -3 -1 -3 -1  1  1 -3 -3 -4  1 -3  7 -4 -3 -4  0 -3  0 -3  3  0 -3 -2  0 -2  8 -4 -2 -4 -2 -2 -1 -2 -2 -3 -1 -5 -4  5  3 -3 -2 -4  1  0  0 -5  0 -3 -2 -4  0 -2 -2 -2 -2 -2 -4 -2  1 -2 -2 -4  5 -2  0 -3  1 -2 -2 -1 -2  0 -2 -2 -4 -4 -2 -4 -2 -2 -2  7 -3 -2 -1  3 -3 -4 -4 -2 -2 -2  6 -5 -3 -2 -2 -3 -1  0 -2 -2  1 -2 -3 -2  1 -4 -4  2  0 -3 -3 -4  0 -1 -4 -4 -3 -2 -5 -2 -2  0 -2 -1 -1  1 -2 -4  0  1  0 -2 -4 -5 -2 -2 -2 -4 -2 -3 -3 -2 -2 -4 -2 -1 -3 -4  0 -2 -3  1  1 -3 -2  1 -2  0 -1 -4  1  1 -3 -2  1  2 -1 -4  1 -2 -4  1  0 -2 -4 -4  2  3 -4 -1  1 -3  2 -1 -1 -4  1  1 -4  0  2 -2 -2 -1  3  0  0  2 -3  2  0  3 -2 -3  1  7  0  1 -3  0 -1 -1 -3  1  5 -3 -4 -3 -1
 -1  6 -4 -5  2  2 -4  2  1 -5  1 -4  7 -4 -1  1 -1  0 -1 -2 -4 -2 -5 -1 -3 -4 -1 -1  4  6  0 -4  0 -2 -1 -1 -4  3  6 -2 -4 -2 -5 -2 -4 -2 -4 -5 -2 -3 -4 -2  0  1 -4 -1  0 -3 -5 -4 -1 -1 -2 -2  1 -2 -1 -5  2  1 -1  0  1  0 -3  4 -2 -2  0 -1 -1 -3  4 -2 -2 -5  7 -5 -4  5 -1 -4 -2 -3  3 -4 -4 -5 -5 -2  0 -2  0 -4 -2 -3  6 -3  1 -2 -4  2  7 -2 -1  2 -2 -4  0  4 -4 -3  2 -2 -4  2  5  0 -2  2  2 -2 -2 -2  0 -4 -5 -5 -3 -3 -2 -1 -3 -5 -2 -1 -2 -2 -4 -3 -1 -4 -2 -2 -2 -2 -3  1 -2  3 -4 -5 -2 -4 -2 -2 -2  0 -4 -1 -1 -2 -4  6 -3 -2 -1  4 -4 -3 -3  6 -2 -4 -4 -5 -5 -4 -4 -2  7 -4 -4  6 -1 -4 -4 -2 -3  0 -4  2 -2  7 -1  3 -2 -4 -2 -1 -5 -4  1 -4 -2 -3  2 -4 -2  1  5 -5 -3 -4  1 -3  0 -5 -4 -5  7 -3 -1 -3  0  7 -3 -2 -1 -2  0 -4  0 -4  0 -2 -2 -2 -2 -3 -1 -5 -4  0  1 -4 -1 -5  3  1  2 -5 -1 -4 -2 -4  7 -2 -2 -2 -3 -3 -5 -2 -3 -2 -1 -5  4 -2  7 -4  2 -3 -2 -2  0 -1 -2 -3 -4 -4 -2 -4  0 -3 -2  0 -4  0 -1 -2 -4 -4 -5  0 -3  0  5 -5 -3 -2  0 -4  0  3 -2 -2 -2 -2 -4 -3  6 -4 -4  2 -1 -3 -4 -4 -1 -1 -4 -4 -4 -2 -5  0 -2 -1 -3 -2 -2  2 -2 -4  5  0  5  0 -4 -5 -2 -2 -2 -5 -2 -4 -4  0 -2 -4 -3 -2 -4 -4 -1 -3 -3 -1  0 -4 -3  6  2 -1  0 -4  4  2 -3 -3  3  4 -2 -4  1 -2 -4  1  3  2 -4 -4  0  3 -5  3  3 -2  1  1 -1 -5  4  3 -5  6  2 -3 -3  0  3 -1  0  4 -3  1 -2  2 -2 -3 -1  0  7  0 -4  5 -1 -2 -4 -2  2 -4 -4 -4 -1
 -1 -3 -5 -5 -1  2 -5  1 -3 -5 -2 -5 -3  7 -2  1 -2 -2 -2  0 -5  0 -5 -3 -4 -5 -2 -3 -2 -4 -4 -5  3  7 -3 -3 -5 -3 -3 -4 -5 -4 -5  1 -4 -1 -5 -5 -4 -3 -5 -1  3  0  6  1 -3 -4 -5  7  0  5 -3 -2 -3 -4 -2 -5  1  0  2  0  3  0 -4 -2 -2 -1 -3 -1 -4 -4 -3 -1  1 -5 -4 -5 -4 -2 -3 -5  5 -3 -3 -5 -5 -4 -5 -4 -3 -4 -3 -5 -1 -4 -4  6  0 -2 -5 -2 -4 -3 -2 -2 -2 -5 -3 -3 -5 -4 -1 -4 -4 -2 -1 -2 -4 -2  1 -2  5 -4 -3 -5 -5 -5  5 -3 -1 -2 -4 -5  0 -3 -4 -4 -5 -1 -3  7  1  3 -3 -2 -3 -2 -2 -1 -5 -5 -1 -5 -1  1  0 -4 -5 -3 -3  4 -5 -3 -3  3 -3 -3 -5  7  5 -3  2 -5 -5 -5 -5  7  7 -4 -4  7 -5 -3 -3 -5 -5 -2 -3 -3 -5  2 -4 -4 -4 -3 -2 -4  2 -3 -5 -5 -3 -4 -1 -4 -2 -5  1 -3 -3 -5  7 -5 -2  6 -3 -5 -5 -5 -4 -4 -3 -4 -3 -4 -4 -3 -3 -4 -4 -5 -3 -4 -3 -2 -1 -3  1 -4  3 -5 -5 -3 -2 -5  5 -5 -3  0 -3 -5 -3 -5 -2 -5 -4  1 -2 -4 -1 -3 -5 -1  7 -4 -3 -5 -3 -4 -4 -5 -3 -4 -1 -2 -3 -2  6 -3 -5  7 -2 -5 -3 -1 -2 -3  7 -3 -3 -4 -5  7 -5 -3 -3 -3 -4 -5 -4 -3 -2 -5 -2 -1 -2 -3 -4 -1 -5 -4 -3 -5 -5 -2 -1  7  7 -5  4 -2  7  7 -5 -2 -5 -3 -1 -3 -4 -4 -4  3 -2 -4 -3 -3 -3 -3 -5 -5 -4  3 -4 -6  3  7 -5 -3 -2 -5 -1 -3  7 -5 -3 -3 -2 -1 -3 -5 -4 -3 -3  5 -3 -5 -2 -1 -4 -4 -2 -3 -4 -5 -1  1 -5 -2  0  6 -5  7 -2 -2 -5 -4 -2  6 -3 -1  1 -5 -2 -2 -6 -3 -2 -5 -2 -4  0 -3  3 -1 -3 -2 -3 -2 -2  6 -3 -4 -4 -4 -4 -3 -1 -4 -5 -2 -2 -5 -5 -4  4
 -1 -1  1 -3 -2 -1 -4 -1 -1 -5 -1  0 -2 -4 -3  1 -3 -1  0 -2 -3 -3 -3  3  7  0 -1 -4 -1 -2 -3 -5 -2 -3 -2 -3 -4 -2 -2  9 -4 -2 -3 -3 -4 -3  0 -5 10 -3 -2 -2 -2 -2 -4 -2 -3 -4 -3 -4 -1 -3 -3 -2  0 -1 -2 -4 -1  3  0 -2 -1 -2 -3 -2 -1 -3  0 -1 -2 -4 -1 -3 -1 -3 -2 -3 -2  2 -2 -4 -2 -4 -2 -1 -2 -5 -3 10 -3 -2 -3 -5 -3 -4 -1 -3 -1 -2 -4 -1 -2 -2  2  0 -1 -4 -1 -1 -4 -4 -2  2 -4 -1 -2  1 -2 -1 -1 -1 -1 -3 -1 -4 -4 -5 -2 -4 -3 -1 -3 -1 -1  8 -4 -2 -1 -3  9 -4 -3 -3 -3 -2 -3  1 -3  0 -5 -2 -3  2 -3 -3 -3 -1 -5 -2  2 -3 -4 -2 -2 -3  4 -1 -4 -3 -3 -1 -1  0 -5 -3 -5 -4 -4 -2 -2 -4  0 -1 -3 -4 -4 -1 -4 -2 -3 -1 -2 -2 -2 -2  6 -3 -3 -1 -3 -2  8 -4 -3 -4 -2  4 -3  3 -2 -5 -4  3 -1 -3 -2 -3 -3 -5 -2 -4 -2 -4 -1 -2 -4 -3 -2 10 -1  0 -3 -2 -3 -3 -3 -2 -3  0 -2 -3 -4  0  1  2 -3 -4 -1 -2  6 -3 -2 -4 -1 -4 -2 -3 -1 10 -3 -3 -4 -3 -3 10 -3 -3  4 10 -2 -4  2 -2 -3 -2 -3  3 -1 -3 -4 -4 -2 -4 -3 -3 -1  0 -4  2 -3 -2 -4 -4 -5 -3 -4 -3 -1 -3 -4 -3 -2 -4  0 -1 -3 -3 -3 -3 -4  0 -2 -5 -4 -2 -1 -3 -4 -4  1 -2 -4 -4 -4 -1 -3 -3 -3 -1 -4 -2 -2 -2 -3  0 -2 -2 -1 -3 -4 -3  5 -3 10 -5 -3 -4 -4 -3 -2 -2 -3 -1 -4 -4 -1 -3 -3  4 -2 -4  0 -2 -3 -1 -2 -3 -2 -1 -2 -4 -2  0 -2  0 -1 -3 -2  0 -1 -3 -4 -4 -2 -1 -5 -3 -1 -3 -2 -2 -2 -3  3 -2 -5 -1 -1  5 -3 -1 -1  4 -1 -1 -3 -1  3  0 -3 -3  6 -1 -2  1 -4 -2 -1 -3 -4 -1  2  0 -4 -1 -2
 -3 -4 -1 -2 -3 -4  5 -4 -4  6 -3 -3 -3 -6 -3 -3 -4 -3 -5 -3  0 -3 -2 -4 -3 -3 -5 -4 -4 -5  2  5 -1 -5 -4 -3 -1 -4 -5 -1  0 -5 -2 -3  2 -2 -3 -5 -6 -2 -1 -2 -3 -3 -3 -2 -5 -3 -2 -6  0 -4 -2 -1  2 -4 -3 -4 -3 -3  0 -2 -4 -2  1 -4  1 -3 -2 -2 -4  1 -4 -1 -1 -2 -5  2  1 -4 -3  2 -5  3 -4 -3 -2 -3 -2 -6 -5  1 -5  6 -1 -5 -5 -5 -3 -3  1 -3 -5 -2 -3 -3 -2  2 -4  0  6  1 -3  1  5 -3 -4 -2 -1 -3 -3 -3 -5  4 -4  0  0 -5 -5 -3 -3 -5  0 -2 -2 -5 -5 -3 -2  1 -5 -6 -3 -3 -3 -3 -4 -4 -2 -5  3 -2 -3 -1 -3 -3 -3 -5  3 -4 -4 -3  2 -5  4 -3 -1 -4  0 -5 -4 -4 -5 -3  1 -2 -5 -6 -6 -5 -5 -6 -3 -4 -2  0  0 -5 -3 -5  0 -4 -1 -5  0 -5 -5  3 -3 -4 -1  0 -5 -1 -2  2 -4 -3 -3 -4 -4  7 -5 -2 -3 -4 -3 -1  0  7 -5 -5 -5 -5 -4 -5 -5 -2 -4 -6 -5 -3 -5 -2 -5 -1 -3 -2  0  3 -3 -2  2 -4 -3 -3 -5  0 -1 -4 -3  1 -5  1 -5  6 -5 -2 -5 -6 -3 -3  0 -3 -5 -6 -3 -1 -4 -6 -5  3 -4  1 -3  0  4 -3 -5  2  0 -6 -4  5 -5 -2 -5 -3 -6 -5 -1  0  2 -6 -5 -5  0 -5 -5 -2 -4 -1 -5  4 -3 -3 -2 -2  0  0 -1 -1 -3  5  3 -4 -4 -5 -5  3 -3 -3 -6 -6  2 -5 -2 -5 -3 -5  1 -5 -5 -3 -4  0 -4 -1  0 -5  2  0  2 -3 -5  7 -2 -5  0 -5 -2 -1 -3  0 -5  0 -1  3 -3 -3 -4  3  4 -4 -5 -4  0  3 -4 -4  3  4 -3 -4 -5 -4 -3 -4 -3 -3 -3 -5  6 -6 -2 -4  7  2 -3 -5 -3  0 -4  0 -4 -3  0 -4 -3 -2  0  2 -4  0 -4 -2  4 -2 -1 -1 -4 -5 -5  1 -5 -1  3 -5 -3  3  3 -5 -4  0  5  0 -3
 -3 -4 -1 -1 -3 -4  1 -4 -4  0 -2 -3 -4 -6 -3 -3 -3 -3 -5 -4  4 -3 -1 -4 -3 -3 -5 -4 -4 -4  0  0  2 -5 -4 -3  1 -4 -5 -2  5 -4 -1 -3  1 -3 -3 -4 -5 -3  2 -3 -3 -4  1 -2 -6 -3 -1 -6 -1 -4 -3  0  0 -4 -4 -4 -2 -3  0 -3 -4 -2  3 -4  3 -3  0 -2 -3  0 -4 -2 -2 -1 -5  2  2 -4 -3  5 -5  1 -4 -2 -1 -3 -1 -5 -6 -1 -6  2 -3 -5 -4 -4 -3 -3  6 -3 -5 -2 -1 -3 -3  5 -5 -2  0 -1 -3  2  3 -2 -4  1  0 -3 -3 -3 -5  0 -4  5  6 -4 -5 -3 -3 -5  3 -1 -2 -5 -5 -4 -2  1 -4 -6 -3 -3 -3 -4 -4 -4 -1 -5 -1 -1 -3 -2 -3 -3 -3 -4  1 -4 -4 -3  5 -5  0 -3 -2 -3  6 -5 -4 -3 -5 -3 -1  0 -4 -6 -6 -4 -5 -6 -3 -4 -3  6  5 -5 -3 -5  2 -4  3 -5  4 -5 -5  4 -3 -3  2  3 -4  1 -2  0 -4 -3 -3 -4 -4  0 -5 -1 -4 -4 -4  2  5  1 -5 -5 -4 -5 -3 -5 -5 -3 -3 -5 -4 -3 -6 -1 -6 -2 -3 -3 -2  3 -3 -1  5 -3 -3 -3 -5  6  0 -4 -3 -1 -4  4 -5  3 -5 -3 -5 -5 -3 -3  6 -3 -5 -5 -3 -1 -3 -5 -5  5 -3  0 -3 -3  0 -1 -5  2  5 -5 -4  2 -6 -3 -5 -3 -5 -5  2  5  5 -6 -4 -6 -2 -6 -4 -1 -1 -2 -5  3 -3 -1 -2 -3  5 -1  1  1 -4  0  5 -2 -3 -5 -5  4 -3 -3 -6 -6  4 -5 -1 -6 -3 -4  1 -4 -4 -3 -4 -1 -4  0 -3 -6  5  1  2 -3 -4  0 -2 -5  0 -6 -3  0 -3  1 -5  5  0  0 -3 -2 -4  4  2 -4 -5 -4 -1  4 -4 -4  2  1 -3 -4 -4 -3 -3 -4 -2 -4 -3 -5  2 -6  0 -3  0  1 -3 -5 -4 -1 -4  3 -4 -2  6 -4 -3 -2 -2  5 -4  1 -4 -3 -1 -2  0 -2 -4 -5 -4  2 -5  2  4 -4 -2  2  4 -5 -3 -2  4  4 -3
 -1  1 -4 -5  2  0 -4  0  6 -4  4 -4 -1 -3  2  2 -1  4 -1 -2 -4 -2 -5  6 -3 -4 -2 -1  0  1  1 -4 -2 -3  7  3 -4  5 -1 -3 -4  3 -5 -2 -3 -2 -4 -6 -3 -2 -4 -1 -1 -1 -3 -1 -2 -3 -5 -3 -1 -2 -2  1 -1  2 -2 -5 -1  2 -1  0 -1 -1 -3  0  0 -2  6  1  4 -3  0 -2 -2 -4 -1 -4 -3  0  7 -4 -2 -3  0 -3 -4 -5 -5 -3 -3  0 -3 -4 -2 -3  0 -3  1 -2 -4  3  0 -2 -1  3 -1 -4 -2  1 -4 -3  0  0 -3  5  1  3 -2  5  1 -2  2  2  7 -4 -4 -6 -2 -2 -2  0 -3 -5 -1 -2 -2  1 -4 -3 -2 -3 -2 -2 -2 -2 -2 -1 -2 -1 -4 -4 -2 -4 -2 -2 -2  3 -4  7  6 -2 -4 -1 -3 -2  6  3 -4 -3 -2  1 -2 -4 -4 -5 -6 -3 -3  0 -1 -3 -4  0 -2 -4 -4 -2 -2 -2 -3  5  0 -1 -1 -2 -2 -3 -2  3 -4 -4  2 -3 -2  0 -1 -4  3  5  4 -2 -3 -4  3 -3 -1 -5 -4 -4 -1 -3  7 -3  6 -1 -3 -2  6 -3 -1 -4 -3 -4 -2 -2 -2 -2 -2 -3 -2 -5 -4  3  5 -4 -2 -4  0  4 -1 -5  7 -4 -2 -4 -1 -2 -2 -3 -2 -2 -4 -2 -2 -3 -2 -4  0 -3 -1 -4  0 -3 -2  0 -2 -2 -2 -2 -4 -3 -2 -4 -3 -2 -2  0 -3 -2  0 -2 -4 -3 -6 -3 -2 -3  0 -5 -3 -2 -2 -3 -2 -1 -2 -2 -2 -2 -4 -3 -1 -4 -4  5 -2 -2 -3 -4 -1  2 -3 -3 -4 -2 -5 -3 -2  7 -3  1  0 -1 -2 -4  0  0  0 -2 -4 -5 -2 -2 -3 -4 -2 -3 -4 -3 -2 -4 -2  2 -3 -4  5 -1 -2 -1  6 -4  1  1 -2  2 -1 -4  0  2 -3  0  2  3  1 -4  1 -1 -4  2  0 -2 -4 -3  4  2 -4 -2  0 -2  5 -2 -1 -4  3  1 -4 -1  3  0 -2 -2  1  2  1  0 -2  3 -1  2 -2 -3  3 -1 -1  0 -3  5 -1  0 -4 -2  0 -4 -4 -4 -1
 -2 -3 -2 -2 -3 -2  0 -3 -2  0 -2 -3 -3 -5 -3 -2 -3 -2 -4 -1  1 -2 -2 -3 -3 -3 -4 -4 -4 -3  1  0  1 -4 -3 -2 10 -3 -4 -3  3 -3 -2 -2  3 -2 -3 -4 -4 -2  4 -2  0 -2 -3 -1 -5  5 -2 -4 -1 -4 -2  5  0 -1 -3 -3 -3 -2  0 -2 -3 -2  8 -3  2 -3 -1 -1 -3  4 -3 -1 -1 -2 -4  0  5 -3 -3  2 -4  1 -4 -2 -2 -3 -2 -4 -5  0 -5  0 -2 -4 -4 -4 -2 -2  1 -2 -4 -2 -1 -2 -2  1 -4 -1  3 -1 -3  4  2 -2 -3  0  8 -2 -2 -2 -4  1 -3  1  1 -4 -4 -2 -2 -4  6 -2  0 -4 -4 -3 -2  6 -3 -4 -3 -3 -2 -3 -3 -3 -1 -4 -1 -2 -2 -2 -2 -3 -2 -2  0 -3 -3 -2  5 -4  0 -2 -2 -2  1 -4 -3 -2 -4 -3 -1 -1 -4 -4 -4 -3 -4 -4 -3  1 -2  1  1 -4 -2 -5  9 -3  0 -4  2 -4 -3  5 -3 -3  1  5 -3  9 -2 -1 -4 -3 -2 -3 -3  0 -4 -1 -3 -3 -1  1  1  0 -4 -5 -3 -5  1 -4 -5  1 -3 -4 -2 -3 -5 -2 -5 -1 -2 -2 -1  3 -3 -2  2 -2 -2 -3 -4  1  0 -3 -3 -1 -3  3 -4  0 -4 -2 -4 -4 -3 -1  1 -3 -3 -4 -2  3  0 -4 -4  2 -2  1 -3 -1  0 -2 -4  5  1 -4 -3  0 -5 -3 -4  0 -4 -5  2  2  1 -4 -4 -5 -1 -5 -3 -2  0  0 -4  1 -2 -1 -2 -2  3 -1 10 -1 -2  0  1 -2  1 -4 -4  1 -2 -3 -4 -4  1 -4 -2 -5 -3 -3 -1 -3 -3 -2 -3 -1 -3  2 -2 -5  2 -1 -1 -3 -3  0 -1 -4 10 -5 -2  3 -3  0 -4  1 -2 -1 -3 -2 -3  5  1 -3 -5 -3 -1  0 -3 -3  0  1 -2 -3 -3 -3 -2 -3 -2 -3 -2 -4  0 -5 -2 -2  0  0 -2 -4 -2  1 -3  2 -3  0  1 -3 -2 -3  1  2 -3  1 -3 -2 -1 -1  0 -1 -3 -4 -2 -1 -4  3  1 -3  2  1  1 -4 -2 -2  3  0 -2
 -3 -4  5  8 -4 -4 -1 -4 -4 -2 -4  5 -5 -5 -4 -4 -4 -4 -5 -5  5 -3  8 -4  4  2 -5 -5 -5 -5 -2 -1 -1 -5 -5 -4 -2 -4 -5 -1  1 -5  8 -4 -2 -4  4 -1 -3 -4  7 -4 -2 -4 -4 -3 -5 -4  9 -5 -3 -4 -4  1 -1 -2 -5  1 -1 -3  2 -3 -4 -2 -1 -4 -1 -3 -2 -3 -4 -2 -4 -2  2  9 -5  7  5 -4 -5 -1 -4 -2 -5  5  7 -4  8 -3 -6 -2 -6 -1 -4 -6 -3 -3 -4 -4  0 -4 -5  2  1 -4 -3  2 -4 -3 -2 -2 -4  0 -1 -4 -4  0 -3 -4 -4 -3 -4 -2 -5 -1 -1 -1 -5 -4 -4 -5 -1  9 -3 -4 -6 -5  7 -2 -3 -5 -4 -4 -4 -4 -4 -1 -1 -5 -2  7 -4  3 -4 -4 -4 -5 -2 -1 -4 -4 -1 -5 -2 -4 -4 -3 -1 -5 -4 -4 -5  3 -2  8 -1 -5 -5 -5 -5 -5  1 -4 -4 -1  0 -5 -4 -5 -1 -4  2 -5 -1 -5 -4  1 -4 -4  7  6 -3 -2 -4 -2 -4  1 -4 -4 -4 -2 -5  8 -4 -4 -5  8  1  0 -5 -6 -5 -6 -4 -5 -6 -4 -4 -3 -5  1 -6  7 -5 -3 -4 -4 -3  1 -3  9 -1 -4 -4  3 -5 -1 -2 -4 -2  8 -5  3 -5 -1 -5 -4 -5 -3 -4 -4 -1 -4 -4 -3 -4  7 -4 -3 -5 -1 -4  0 -4 -4 -2 -1 -5  0  3 -5 -4 -1 -6 -4 -5 -4 -5 -5 -2 -1 -1 -5 -1 -5 -4 -6 -5  8 -5 -2 -5 -1  1 -3 -3 -4  0 -3 -2  2 -4 -1 -1 -4 -3 -5 -5  4 -4 -4 -5 -5  2 -5  9 -6 -4 -5 -2 -5 -5 -4 -4  7 -4 -1 -3 -5 -1  8  1 -4 -1 -2 -3 -5 -2 -6 -3  7 -4 -2 -5  1 -4 -2 -4 -2 -4 -1 -1 -5 -5 -4  3  5 -4 -4  5 -2 -4 -4 -5  1 -3 -4  6 -4 -4 -5 -1 -5 -3 -4  0 -2 -4 -5 -4 -3 -4  7 -4 -3 -1 -4 -4  1 -3  0 -4 -2 -4 -4 -1 -3 -2 -3 -4 -4 -4 -3 -5  0  0 -5 -3 -2  2 -5 -4  2 -1  5 -3
 -2 -2 -5 -6  5 -3 -4  4 -1 -4  1 -5 -3 -4  6 -2 -1 -2 -4  8 -4 -2 -5 -3 -4 -5 -4  8 -3 -3 -3 -4 -3 -4 -3  2 -5 -2 -3 -4 -4 -2 -6 -2 -4 -2 -5 -6 -4 -3 -5 -3 -3 -1 -4 -2 -3  8 -6 -4  0  3 -3 -3 -2 -4  7 -6 -3 -2  0 -2 -2  5 -3 -2 -3 -2 -3 -2 -3 -3 -1 -2 -2 -6 -3 -5 -4 -2 -3 -4 -3 -3  6 -5 -5 -4 -6 -4 -3 -3 -3 -4 -2  8 -3 -4 -1 -2 -4 -2 -3 -3 -4 -2 -4 -4 -3 -2 -4 -3 -1 -3 -4 -2 -2 -3 -4 -2 -2 -2 -1 -3 -3  1 -5 -6 -4 -3 -2 -4 -4 -6 -2 -4  8 -4 -5 -3 -3 -4 -2 -2 -3 -2  6 -3  2 -3 -4 -5 -2 -5 -2 -2 -2 -3 -4 -3 -3 -2 -4 -3 -3 -2 -3 -3 -4 -4 -3 -2 -4 -5 -4 -5 -6 -4 -4 -4 -3 -4 -5 -3 -3 -5 -4 -4 -3 -3 -4 -2 -4 -3 -3 -3 -4 -4 -2 -3 -5 -4 -3 -4 -2 -3 -3 -5 -2 -3 -2 -4 -4 -5 -2  0 -1 -5 -4 -4 -3  9 -3  9 -3 -3  9 -3 -3 -4 -3 -5 -3 -5 -3 -2 -2 -3 -3 -4 -2 -6 -4 -3 -2 -5 -3 -5 -2  1 -3 -5 -3 -4 -4 -4 -3 -2 -4 -4 -2 -3 -5 -2 -4 -4 -3 -5 -2 -4 -3 -4 -3 -3 -2 -3 -3 -3 -3 -3 -4 -4 -3 -4 -3 -2 -4 -3 -4 -3  5 -4 -4 -4 -6 -3 -3 -3 -3 -6  8 -3 -3 -3 -4 -2 -2 -3 -4 -2 -5 -4 -3 -4 -4 -2 -3 -4 -4 -4 -2  5 -4 -4 -4 -4 -6 -3 -2 -3  2 -4 -4  1 -3 -4 -2  5 -3 -3 -4 -5 -4 -2 -4 -4 -2 -4 -5 -3 -2 -5 -2 -3 -4 -4 -3 -3 -3 -2 -2 -4 -4 -3 -3 -3 -2 -4 -2 -2 -4 -3 -2 -2 -4 -5 -2 -3 -5 -2 -2 -2 -4 -4 -2 -2 -4 -3 -2 -4 -2 -2 -2 -5 -2 -2 -5 -3 -2 -5 -3 -4 -2 -3  2  1  5  0  0  1 -1 -3 -3 -3 -3 -3 -4 -3 -2 -3 -4 -4 -3 -5 -4 -4 -2
  4 -1 -3 -4  0  0 -3  1 -1 -4  0 -4 -2 -2  0  1  6  0  0 -2 -4  2 -4 -1 -3 -4 -1 -1 -1 -2 -2 -3 -1 -2 -2  1 -4  0 -2 -3 -4 -2 -4  4 -3  2 -4 -5 -3  0 -4  0 -1  0 -2  3 -2 -2 -4 -2  1 -1  1 -1 -1 -2  1 -5 -1  0 -1  3 -1  2 -3 -1 -1  0 -2  0 -2 -2 -1 -1  0 -4 -2 -4 -3  0 -2 -4  0 -2 -2 -3 -4 -2 -4 -3 -2 -2 -2 -4  1 -2 -2 -1  1  3 -4  0 -2  3 -1  0 -1 -4 -1 -1 -3 -1  1 -2 -3 -1 -1 -2 -3 -1  1  4 -1 -2 -2 -4 -4 -5 -1  0  1  0 -2 -4  3 -1 -2 -3 -4 -2 -1 -2  0  1  2  5  1  1  0 -1 -3 -4  1 -3  2  0  0 -2 -3 -2 -1  1 -4 -1 -1  1 -2 -1 -4 -2  1 -1 -1 -4 -3 -4 -5 -2 -2 -3 -2 -2 -4 -1  3 -4 -4 -1  0 -2 -3 -1 -3 -2 -2 -1 -1 -3  0 -2 -4 -3 -1 -2  0 -2 -1 -4  0 -1  1 -4 -2 -4  0 -1 -1 -4 -4 -4 -2 -3 -2 -3 -2 -2 -3  2  0 -3 -2 -4 -2 -1 -2  1  0  1  1 -3  1 -4 -4 -2  0 -4 -1 -4 -1 -1 -1 -4 -2 -3 -1 -4 -2  0 -1 -3  0  0 -4  1 -2 -3  2 -4 -1 -3 -2 -4 -1 -1  0 -1 -1 -1 -1 -1 -4 -2  6 -3 -2  0 -1 -1 -2 -2 -1 -3 -3 -2 -5 -2  0 -2 -2 -4 -3  1  1 -3 -2  2  0  0 -2  0 -4 -3  0 -3 -4 -1  0 -2  0 -4  0  1 -2 -2 -3 -1 -4 -2  2 -2 -2 -2 -3  1  6 -2  0 -1 -1 -2 -4 -4 -3  2 -3 -4  1 -1 -4 -2  3 -4  0 -2 -1 -3 -2 -1  0  0 -1 -4 -3 -1 -1 -1  0 -4  0  0 -3 -3  0 -1 -3 -4  3  6 -4  0  3 -2 -3 -2  0  0 -4 -2  2 -2  0  0  2 -4  0  3 -4  0  0 -3  0 -3  1 -2  0  0 -2  0 -1  0  7  1 -2 -2 -2 -2 -3 -2  3 -2 -3 -1  1 -3 -4 -3  3
  2 -1 -3 -4 -1  0 -2 -1 -1 -2  0 -4 -2 -3  0  0  1  2 -2 -3 -3 -1 -4 -2 -3 -4 -2 -2 -1 -2 -1 -2 -2 -3 -2  5 -3 -2 -2 -3 -3 -3 -4  0 -1 -1 -4 -5 -4  7 -3  4 -2  2 -3  2 -3 -3 -4 -3  0 -2  6  0 -1 -2  1 -5 -2  0 -1  4 -1  0 -2 -2  1 -2 -2 -1 -2 -1 -2 -1 -1 -4 -3 -3 -2  0 -2 -1 -2 -1 -2 -3 -4 -2 -4 -4 -3 -1 -3 -2 -1 -3 -2 -2 -1  5 -3 -1 -2  5 -1 -1 -2 -2 -2  1 -2  3 -1 -2 -1 -2 -1 -2 -2 -1  2  5 -2  1 -2 -2 -3 -5 -2  7  0 -2 -2 -4  4 -2 -3 -3 -4 -1 -3 -3 -2 -1  7  3 -2 -1 -1 -2 -2 -4 -1 -3 -1 -1  1 -2 -1 -2  0 -1 -2 -2  0  5 -2 -1 -3 -3 -2 -2 -2 -4  0 -4 -5 -3 -3 -3 -3 -3 -4 -2  6 -3 -3 -2  7 -2 -1 -2 -2 -3 -1 -2 -2 -2 -2 -2 -3 -3 -2 -2 -1 -1 -2 -4 -1 -2 -2 -2 -3 -4  2 -2  2 -3 -3 -2 -3 -3 -2 -3 -2 -3 -3  7  2 -4 -3 -4 -3  0 -3  1 -1  6  3 -1 -1 -4 -3 -2  1 -4 -2 -3  0 -2 -1 -4 -2 -2 -2 -2 -3  1 -2 -4 -2  7 -3 -1 -3 -4  6 -3 -2 -4 -3 -2  0  2 -1 -2  0 -1 -3 -1 -3 -3  0 -2 -3 -2 -2  2 -3 -3  0 -2 -1 -3 -5 -3  7 -3 -2 -4 -3  6 -2 -2 -3  0  5  6 -2  1 -3 -3 -1 -1 -2 -2 -1 -3 -3 -2  3  2 -3 -3 -2 -2 -4 -3 -1 -2 -1 -3 -3  1  0  2  2 -1 -2 -3 -2 -3 -2 -1 -4 -2 -1 -3 -3 -3  5 -3 -2 -2 -3 -2 -2 -1 -2 -1 -2 -2 -1 -1 -2 -2  0 -3 -1 -1 -2 -1 -1 -1 -3 -4 -1  1 -4  2  3 -3 -2 -3 -1 -1 -2 -1 -1 -3  0  2  2 -3 -1  2 -3  1  0 -3 -1 -2  0 -1  0 -1 -1  1  1  1  0 -2 -3 -1 -3 -1 -2 -2  0  2 -2 -2 -1 -3 -2 -3  0
 -4 -4  2  2  3 -4 -4 -4 -4 -4 -4  0 -5 -4 -4 -4 -4 -4 -5 -5 -1 -4 -1 -4  5  0 -6 -5 -5 -4 -4 -4 -3 -4 -5 -4 -4 -4 -5  7 -3 -4 -1 -4 -4 -4  6 13 -5 -4  0 -4  4 -4 -4 -4 -6 -5 -1 -4 -3 -4 -4 -3 -3  5 -5 12 -4 -3  0 -3 -4 -2 -3 -5 -3 -4 -4 -4 -4 -4 -4 -3 -3 -1 -5 -1 -1 -4 -5 -3 -4 -4 -5  2  5 -4  2 -5 -6 -4 -6 -4 -4 -6 -4 -4 -4 -4 -1 -4 -5 -2 -3 -4 -3 -3 -6 -4 -4 -4 -4 -2 -3 -4 -4 -1 -3 -4 -3 -4 -4 -4 -5 -3 -3 13 -5 -4 -4 -5 -3 -1 -4 -5 -6 -5  2 -3 -4 -4 -4 -4 -4 -4 -5 -4 -4 -5 -4  0 -4  5 -4 -4 -4 -4 -4 -4 -5 -4 -3 -5 -4 -4 -4 -3 -3 -4 -4 -4 -5  0 -5 -1 13 -4 -4 -5 -5 -4  0 -4 -4 -3  5 -6 -4 -6 -3 -4 -2 -5 -2 -6 -5 -3 -4 -4 -1 -1 -4 -3 -4 -4 -5  0 -4 -4 -4 -4 -4 -1 -4 -4 -4 -1 -2 -4 -5 -6 -5 -6 -4 -5 -6 -4 -4 -5 -4  0 -6  5 -6 -4 -4 -4 -4 -2 -4 -1 -3 -4 -4  0 -4 -3 -4 -4 -2 -1 -5 -2 -6 -4 -5 -4 -6 -5 -4 -4 -3 -4 -4 -5 -4 -1 -4 -5 -5 -3 -4 -1 -4 -4 -4 -3 -4 -3 -2 -4 -5 -4 -6 -4 -6 -4 -4 -6 -3 -3 -3 -4 13 -6 -4 -6 -4 -1 -5 -4 -6 -3  1 -4 -4 -4 -3 -4 -4  4 -4 -4 -3 -4 -3 -4 -4 -2 -3 -4 -4 -4 -3 -6 -1 -6 -4 -5 -4 -5 -5 -3 -5  0 -4 -3 -3 -6 -3 -1 -1 -4 -3 -4 -4 -4 -4 -6 -4 -1 -4  0 -4 -1 -4 -4 -4 -1 -4 -3 -2 -4 -6 -4 -2 -2 -5 -4  0 -4 -4 -4 -5  0 -4 -4  8 -4 -4 -4 -4 -4 -4 -4 -4 -4 -4 -4 -4 -3 -4 -1 -4 -4 -3 -4 -4  1 -4 -3 -4  4 -4 -4 -4 -4 -4 -3 -5 -4 -4 -4 -5  0 -3 -5 -4 -3 -3 -6 -2  0 -3 -1 -3
 -3 -3  8  3 -3 -3 -2 -3 -2 -3 -3  8 -4 -5 -3 -2 -3 -3 -4 -4  2 -3  4 -3  7  9 -4 -4 -4 -4 -2 -2 -2 -4 -4 -3 -3 -3 -4  1 -2 -3  2 -3 -2 -3  8  0  0 -3  1 -3  0 -3 -4 -3 -5 -4  1 -5 -2 -4 -3  0 -1 -3 -4  3 -2 -1  4 -3 -3 -2 -2 -4 -2 -1 -2 -2 -3 -3 -2  1 -2  1 -4  1  2 -3 -4 -2 -4 -2 -4  8  5 -4  2  0 -5 -3 -5 -3 -3 -5 -3  0 -3 -3 -2 -3 -4  2  2 -2 -2 -1 -4 -2 -3 -3 -3  3 -2 -3 -3  4 -3 -3 -3 -1 -4 -2 -3 -3 -3  0 -4 -4 -3 -4 -2  1 -3 -1 -5 -4  7 -2  0 -5 -3 -3 -3 -3 -4 -1 -3 -3 -3  6 -3  8 -3 -3 -3 -3 -3 -3 -3 -3 -2 -4 -2 -3 -2  1 -3 -5 -4 -3 -4  9 -3  1  0 -5 -5 -4 -4 -5  9 -3 -3 -2 -1 -4 -3 -5 -1 -3 -1 -4 -1 -4 -2 -1 -3 -3  1  3 -1 -3 -3 -3 -4  9 -3 -3 -3 -3 -5  4 -3 -4 -3  1  3 -3 -4 -5 -4 -5 -3 -4 -5 -3 -3  0 -3  9 -5  4 -5 -3 -3 -3 -3  3 -3  1 -2 -2 -3  9 -4 -3 -3 -3  3  2 -4 -1 -4 -3 -4 -3 -4  0 -3 -2 -3 -3 -4  0 -3  3 -2  0 -4 -2 -2  4 -3 -3 -2  2 -4 -2 -1 -5 -3 -2 -5 -3 -4 -3 -5 -4  0 -2 -2 -5  0 -5 -3 -5 -3  2 -5 -2 -4 -1  8 -3 -3 -3 -2 -3 -3  8 -3 -2 -2 -3 -1 -5 -5  0 -3 -3 -5 -5 -1 -4  2 -5 -3 -4 -3 -4 -4 -3 -4  3 -3 -2  1 -5 -2  1  5 -3  4 -3 -3 -5 -3 -5 -3  4 -3 -1 -5 -1 -3 -2 -3  2 -3 -2 -1 -3 -5 -3  1  1 -4 -3  0 -2 -3 -3 -4  9 -3 -3  6 -3 -2 -4 -2 -5 -3 -3 -3 -2 -3 -5 -3 -2 -3  1 -2 -2 -3 -2 -3  8 -3 -1 -3 -1 -3 -3 -3 -2 -2 -2 -4 -3 -2 -3 -4  4 -1 -3 -3 -2 -1 -3 -1  8 -3  3 -3
 -2 -3 -2 -3 -3 -4  4 -3 -3  4 -2 -3 -1 -5 -2 -3 -3 -2 -5 -3 -1 -2 -3 -4 -3 -3 -5 -3 -4 -4  4  5 -1 -5 -4 -2 -1 -3 -4 -4 -1 -4 -2 -2  5 -1 -3 -5 -5 -1 -2 -1 -2 -3 -4  0 -5 -3 -3 -5  1 -4  0 -1  1 -4 -3 -4 -3 -3 -1 -2 -4 -1  1 -3  0 -2 -2 -1 -4  5 -3  2 -1 -3 -4 -1 -1 -3 -4  0 -4  4 -4 -3 -3 -3 -3 -5 -5  3 -5  3  0 -4 -4 -4 -2 -2  0 -2 -4 -2 -3 -3 -4  0 -4  1  4  5 -3  1  1 -1 -3 -2 -2 -3 -2 -2 -4  3 -4  1 -1 -5 -4 -2 -1 -4 -1 -3 -1 -5 -4 -4 -3  4 -4 -5 -2 -2 -2 -3 -3 -4  0 -4  6 -2 -2 -2 -2 -2 -2 -4  6 -2 -4 -2  0 -4  4 -2 -1 -3  0 -5 -3 -3 -5 -3  6 -2 -5 -5 -5 -4 -4 -5 -3 -3 -2 -1 -1 -4 -2 -5  0 -3 -1 -4 -1 -5 -5  0 -2 -4 -2 -1 -4 -1  1  5 -4 -3 -2 -4 -4  1 -5 -3 -3 -2 -3 -2 -1  1 -4 -4 -4 -4 -4 -4 -4 -2 -3 -5 -4 -3 -5 -2 -5  3 -2 -2  3  1 -2 -3  0 -4 -3 -3 -5 -1 -2 -4 -2 -1 -4  1 -5  1 -4 -1 -5 -5 -2 -2 -1 -2 -5 -5 -2 -2 -4 -5 -4  1 -3  4 -2 -2  1 -3 -5  2 -1 -5 -3  4 -5 -1 -5 -3 -5 -5  0 -1  1 -5 -5 -5 -1 -5 -4 -3 -4  0 -4  3 -3 -2  0  0 -1  2 -1 -1 -1  4  1 -3 -3 -5 -5  0 -2 -3 -5 -5  2 -5 -3 -5 -2 -4  5 -4 -4 -2 -3 -1 -3  0 -1 -5  1  0 -1 -2 -5  2  1 -4 -1 -5 -1 -2 -2  0 -4 -1 -2  4 -1 -2 -3  0  1 -4 -5 -4  3  0 -3 -3  1  4 -2 -3 -4 -3 -2 -3 -3 -3 -2 -5  2 -5 -2 -3  2  3 -3 -5 -3  2 -3 -1 -3 -3 -1 -3 -2 -3  1  0 -3 -1 -3 -1  2  0  0 -1 -4 -4 -4 -1 -5  0  2 -4 -2  2  3 -5 -4  0  1  0 -2
