# Supplementary material for: Protein Secondary Structure Prediction Based on Data Partition and Semi-Random Subspace Method
Source: Sci Rep. 2018 Jun 29;8:9856. doi: 10.1038/s41598-018-28084-8 (PMC6026213; doi:10.1038/s41598-018-28084-8)
Supplement: Supplementary file 1 — Dataset 1 [file 41598_2018_28084_MOESM1_ESM.zip › astral_cull_DATA/1a0p_A.pssm]

  Q  D  L  A  R  I  E  Q  F  L  D  A  L  W  L  E  K  N  L  A  E  N  T  L  N  A  Y  R  R  D  L  S  M  M  V  E  W  L  H  H  R  G  L  T  L  A  T  A  Q  S  D  D  L  Q  A  L  L  A  E  R  L  S  S  A  R  L  L  S  A  V  R  R  L  F  Q  Y  L  Y  R  E  K  F  R  E  D  D  P  S  A  H  L  K  D  L  S  E  A  Q  V  E  R  L  L  Q  A  P  L  I  D  Q  P  L  E  L  R  D  K  A  M  L  E  V  L  Y  A  T  G  L  R  V  S  E  L  V  G  L  T  M  S  D  I  S  L  R  Q  G  V  V  R  V  I  G  K  G  N  K  E  R  L  V  P  L  G  E  E  A  V  Y  W  L  E  T  Y  L  E  H  G  R  P  W  L  L  N  G  V  S  I  D  V  L  F  P  S  Q  R  A  Q  Q  M  T  R  Q  T  F  W  H  R  I  K  H  Y  A  V  L  A  G  I  D  S  E  K  L  S  P  H  V  L  R  H  A  F  A  T  H  L  L  N  H  G  A  D  L  R  V  V  Q  M  L  L  S  D  L  S  T  T  Q  I  Y  T  H  V  A  T  E  R  L  R  Q  L  H  Q
 -1 -3 -1  2 -2 -2 -2 -2 -4 -3 -3  4 -2 -5 -2 -2 -2 -1 -3  4 -1 -3 -1 -2  3  2 -3 -3 -1 -3 -3  1  2 -2  1  0 -4 -2  1  0 -2 -1  0  1 -2  0  0  3  0  2  0 -1 -2 -2  1 -3 -2  4 -2 -2 -1  0  0  6 -3 -2 -2  0  5 -1 -3 -2 -3 -3 -2 -3 -3 -3 -2 -2 -2 -2 -3  2 -3 -3 -2  0  5 -1 -2 -2 -2 -3  0 -2  4 -2 -1 -1  3 -3 -3  1  5 -2  0 -1 -1 -2  0 -2 -2 -2 -3 -3 -2  6 -3 -3 -2 -2 -3 -3  6 -1 -1 -3 -3 -1  0 -2 -3 -1  0 -3 -1 -1 -1 -2 -2  0 -3 -3 -2 -1 -1 -1 -3 -1 -2 -1 -2 -1 -2 -2 -2 -3 -3 -1 -2 -2 -1 -2 -2  6  0 -1 -5 -2 -2 -2 -3 -2  0 -2  1 -3  0  0 -3 -2 -1 -1 -1  1  0 -3 -1 -2 -4 -2  0 -2 -3  4 -2 -2 -3 -1 -3 -2 -1 -4 -5 -3 -3 -3 -2 -3 -3  6  0 -2  6 -1 -3 -2  1 -1  1 -3  0 -2 -3 -1 -3 -3 -3  6 -4  6 -1 -3 -3 -2 -3 -3 -1  6 -3 -3 -3 -1 -1 -2 -3 -3 -3  0 -3 -3  0 -1 -1 -2 -3 -3 -1 -3 -1  6 -1  2 -3 -3 -2  0 -2 -3 -2
  1 -2  0 -2  1 -4 -1  3 -4 -3 -3 -2 -3 -5 -3 -1  5 -2 -3 -2 -1 -2 -3  1 -2 -2 -3  7  2 -3 -3  0  0 -3 -2  0 -3 -3 -1  0  3  0  0  1 -3 -2  0 -3 -1  2 -2 -2 -3 -1  0 -3 -2 -2 -2  7 -3 -2  3 -3  8 -3 -3 -2 -3 -3  7  6 -3 -4  3 -3 -3 -3  7 -1  1 -2  7 -1 -3 -3 -4 -2 -3 -1 -3  1 -3 -3 -2 -1 -1  0 -4 -2  2 -3 -3  0 -2 -4 -2 -3 -2 -1 -3 -3 -1 -3  8 -3  3 -3 -3 -3 -1 -3 -3 -3 -3 -3 -4 -3  8 -4 -2 -1 -3 -4 -2 -3 -1 -3 -1 -1 -4 -2 -3  7  0 -4 -4 -4  7 -4 -3 -4  1 -4 -2  1 -1  8 -3 -4 -4 -3 -4 -1 -1 -3 -2 -2 -5 -3  0  3 -3 -3  3 -1 -3  8 -3 -2 -3 -3 -2 -2  2 -2 -2 -3 -4 -3 -4 -4 -2  3  7 -3  4  0 -3 -3  8  0 -3 -4 -5 -2  8 -4  1 -2 -3 -3 -1  0 -3 -3 -4 -2 -2 -1  2 -3 -2 -4 -2 -3 -3  8 -2 -3 -4 -3 -3 -2 -3 -3 -2 -2 -4 -3 -3 -3  8 -4 -4  0 -3 -3 -3 -2 -3 -3 -2 -3 -2  0 -4 -3 -2 -2 -4 -3  2 -1  7 -3  4  1 -3 -2  0
 -1  4  2 -1 -4 -4 -1 -1 -5 -5  2 -1 -4 -6 -4 -2  0  5 -5 -1 -1  8 -1 -3  0 -1 -4 -2  2  0 -5  0 -1 -4  2  1 -5 -4  0  0  1  3 -1  1 -4 -1  1 -3  0 -1 -1  0 -5 -1  1 -3 -3 -1 -2 -2 -3 -1 -1 -3 -2 -4 -4 -1 -2 -4 -2 -1 -4 -4 -1 -3 -5  0 -1 -2  1 -3 -2 -1  0  0 -4 -1 -3 -2 -4 -1  0 -5  1 -2 -1 -1 -4  0  0 -5 -5  3 -2 -4  3 -3  3  0 -3 -4 -1 -4 -2  0 -1 -3 -4 -5 -2 -4 -5 -4 -3 -2 -2 -5 -2 -4 -1 -2 -5 -4  0 -5  0 -3  0  5 -4  4 -5  1 -1 -2 -4 -4 -2 -4 -3 -2 -1 -2  5 -1 -2 -2 -5 -4 -4 -4 -2 -2  3 -3 -2 -2 -6 -4 -1  2 -4 -4 -1 -1 -1 -2 -1 -2 -5 -4  6  1  0 -1  0  1 -4 -4 -5 -4 -1  3 -2 -2  0 -1 -4 -1 -2 -1 -1 -5 -6 -1 -2 -5 -1 -1 -3 -3 -2 -3 -3  1 -5  1 -1  1 -1 -5 -1 -4 -1 -3 -5 -2 -1 -3 -5 -3 -1 -1 -5 -4  8 -1 -2 -3  0 -5 -2 -4 -4 -1 -4 -5 -5 -1  1 -5 -1 -1 -1 -1 -5 -4 -1 -1 -4 -3  0 -1 -2 -5 -1 -1 -4 -1 -1
 -1  6  0  0 -4 -4  3 -2 -5 -5  7 -1 -4 -6 -4  0 -2  0 -5 -2  3  0 -2 -4  1 -2 -5 -3 -1  8 -5 -1 -2 -5  0  2 -6 -5  2  0 -1  1 -2  2 -5  1  0 -3  3 -2  3  5 -5 -2  3 -4 -4 -1  0 -3 -3 -2 -2 -3 -3 -4 -5 -2 -3 -4 -3 -2 -5 -5 -2 -5 -5 -3 -3  1 -2 -4 -3  1  7  8 -3 -2 -3 -3 -5 -2  6 -5 -1  0  0  2 -4  4  3 -5 -5  3 -3 -3  4 -3  4  5 -3 -4  0 -4 -3  8 -2 -3 -5 -5  0 -4 -5 -5 -3 -3 -3 -5 -3 -5 -2  0 -5 -4 -2 -5 -2 -4  3  5 -4 -1 -5 -2 -2 -3 -4 -4 -3 -4 -4 -3 -2 -3  3 -2  1 -3 -5 -5 -3 -5 -3  0  1 -3 -3  2 -6 -4  0 -1 -5 -4  0  0 -2 -3 -1  0 -5 -5  1  0 -2 -2 -1  7 -4 -4 -5 -3 -2 -1 -3 -2 -1 -2 -5 -2 -3 -2 -2 -5 -6 -3 -3 -5 -2 -3 -4 -3 -3 -4 -3  0 -5  7 -1  3 -1 -5 -2 -3 -3 -4 -5 -3 -3 -3 -5 -3 -2 -3 -5 -5  0 -3 -3 -3  8 -5 -3 -5 -5 -2 -5 -5 -5 -2  7 -5 -2 -2 -2 -2 -5 -5 -2 -3 -4 -3 -2  1 -3 -5 -2  0 -5 -3 -1
 -4 -4 -3 -2 -2 -1 -5 -4 -4 -2 -5 -2 -2 -4 -2 -5 -2 -4 -2 -2 -4 -4 -2 -2 -2 -2 -4 -5 -2 -5 -2 -1 -1 -2  3 -3 -4 -2 -2 -3 -4 -2 -2 -2 -1 -2 -1 -1 -3 -1 -2 -4 -2 -4 -2 -3 -3 -2 -4 -5 -2 -2 -2 -2 -5 -2 -2 -2  3 -2 -5 -4 -1 -4 -4 -4  0  0 -5 -5 -4 -2 -4 -1 -4 -5 -4  0 -1 -2 -2 -5 -4 -2 -2 -5 -2 -4 -2 -4 -2 -2 -2 -3  1 -4  2 -2 -4 -4 -4 -2 -5 -2 -5 -5 -4 -2 -3 -2 -5 -2 -2 -4 -2  6 -4 -2 -5 -2 -2 -5 -2 -2 -3 -2 -1 -2 -3 -4 -2 -2 -2 -5 -5 -4 -2 -2 -5 -2 -2 -4 -5 -4 -3 -5 -5 -5 -2 -2 -4 -2 -4 -5 -5 -2 -2 -3 -4 -2 -5 -3 -4 -2 -3 -4 -3 -5 -3 -3 -2 -2 -4 -4 -3 -2 -1 -5 -2 -2 -4 -4 -2 -3 -5  1 -4 -4 -3 -2 -5 -5 -2 -4 -4 -5 -5 -2 -5 -4 -4 -2 -2 -2 -2 -4 -3 -4 -1 -4 -2 -2 -2 -4 -5 -2 -2 -5 -5 -2 -4 -2 -2 -5 -2 -2 -4 -4 -4 -2 -5 -2 -5 -2 -2 -5 -3 -2 -2 -2 -5 -2 -2 -2 -2 -5 -2 -4 -2 -5 -2 -2 -3 -4 -5 -2 -4 -3 -2 -5 -4
  6 -1  2 -1 -1 -3  1  7 -5 -3 -1 -1 -2 -4  0  1  1 -2 -3 -1  2 -1 -2 -2  1 -1 -3  0  1 -2 -3  2  0 -3 -1  2 -4 -3  3  2  3  1 -1  0 -3 -1  1 -2  3 -1  0 -1 -3  7  1 -3  3  0  1  4 -2 -1 -1 -2  0 -2 -3 -1 -2 -2  0  0 -3 -4  7 -3 -3 -2  1  1  1 -1  0  1 -1 -2 -3 -1 -2  2 -3  0 -1 -3 -1  1  2  7 -4  0 -1 -3 -3  4 -2 -1 -1 -2  1  3 -3 -3  2  1  0 -2  0 -2 -2 -3  1 -3 -3 -3 -2 -2 -3 -3  0 -4 -1  1 -3 -3 -2 -3 -1 -1  0  3 -3 -1 -3  1  8 -3 -3 -3  0 -3 -3 -3  0 -3 -1  0  1  0 -3 -4 -3 -2 -3  1  1 -2 -2 -2 -4 -3  2  4 -3 -2  2  2 -2  0 -2  0 -3 -3 -1  0  5  0 -2 -2 -3 -3 -5 -3 -1  3  0 -2  5  7 -2 -2  0  8 -2 -5 -4 -1  0 -4  0 -1  1 -2  1 -1 -2 -2 -4 -1 -1  1  0 -3 -1 -3 -1 -3 -3  0 -1 -2 -5 -2 -2 -1 -3 -3 -1 -1 -3 -2 -2 -3  0 -4 -4  8 -2 -3 -3 -1 -2 -3 -1 -2 -2  8 -4 -3 -2  0 -3 -2  0  0  0 -3  3  5 -3 -1  7
  2  1  0 -1 -3 -4  6  0 -5 -4  1  0 -4 -5 -3  7 -1 -2 -4 -1  5 -2 -2 -3  0 -1 -4 -1 -1  0 -4  1 -1 -4 -1  2 -5 -4  2  3  0  0 -1  0 -4  1  0 -3  1 -1  1  1 -4  0  1 -3 -2 -2  4 -1 -3 -1 -1 -2 -1 -3 -4 -1 -2 -3 -1 -1 -4 -4  0 -3 -4 -3 -1  7  0 -3 -2  1  1  0 -3 -1 -2 -1 -4  0  0 -4 -1  7  2  1 -4  5 -1 -4 -4  1 -1 -3  1 -3  3  2 -2 -4  6 -2 -1  0  0 -2 -4 -4  7 -4 -4 -4 -2 -3 -3 -4 -1 -4 -2  7 -4 -4 -2 -4 -1 -3  4  1 -4 -1 -4 -1  1 -3 -4 -4 -1 -4 -3 -3  0 -3 -1  0  7 -1 -4 -4 -3 -4 -3  7  6 -2 -3  0 -5 -4  6  1 -4 -3  4  1 -3 -1 -2  1 -4 -4 -1  3  0 -1 -2  0 -4 -4 -5 -3 -1  0 -1 -2  2  1 -4 -2 -1  1 -2 -5 -5 -2 -1 -5  0 -2 -3 -2 -2 -3 -2  0 -5  1 -1  5  0 -4 -1 -3 -2 -3 -4 -1 -2 -2 -5 -2 -2 -2 -4 -4 -2 -2 -3 -2  0 -4 -1 -4 -4  1 -4 -4 -4 -1  0 -4 -1 -2 -2  1 -5 -4 -2 -2 -4 -2 -1  6 -1 -4  0  2 -4 -2  3
 -2 -2 -2  0 -4 -5 -3 -3 -5 -5 -2 -1 -4 -4 -4 -3 -3  5 -5 -1 -3 -2 -3 -4 -1 -1 -5 -3 -2 -3 -5 -1 -1 -4 -1  2 -4 -5 -1 -1 -2  4 -2 -1 -5 -2 -2 -2  2 -1 -1  1 -5 -3  0 -4 -4  2 -3 -3 -3 -2 -2 -1 -4 -4 -5 -2  2 -4 -4  1 -4 -5 -3 -5 -5 -4 -4 -4 -2 -4 -4  0 -2 -3 -4 -2 -1 -3 -5 -3 -2 -5 -2 -4 -1 -3 -5  0 -1 -5 -5 -1 -1 -4 -1 -3  0 -3 -3 -5  1 -5 -4 -3 -3 -1 -4 -5 -4 -4 -5 -5 -1 -3  7 -5 -4 -5 -2 -4 -5 -4  5 -5 -2 -4 -1 -2 -4 -1 -3 -3 -3  7 -4 -4 -4 -4 -4  7 -3  7  2 -3 -4 -4 -5 -5 -4 -4  7 -4 -3 -1 -4 -3 -5 -5 -2 -3 -4 -4 -3 -2  6 -4 -1 -2 -5 -5  4  5 -1 -2 -2 -3 -4 -4 -5 -4 -2 -2 -4  4 -3 -3 -4 -3 -4 -3 -3 -5 -5 -4 -4 -5 -3 -4 -4 -1 -3 -4 -1  6 -5 -2  1 -2 -2 -5 -2 -4 -4 -4 -5 -4 -4 -1 -5 -1 -3 -4 -5 -5 -2 -4  7 -1 -3 -5 -4 -5 -4 -3 -4 -5 -5 -2 -3 -5 -2 -3 -3 -3 -5 -5 -3 -4 -4 -1 -2 -2 -4 -5 -3 -3 -5 -4 -3
  1 -2  5 -2 -3 -4 -1 -1 -3 -4 -2 -2 -3 -4 -3 -1  2 -2 -4 -2 -1  2 -3 -3 -2 -2  0 -2  1 -3 -4  0  1 -3 -1  1 -4 -4  2  5  5  1  1  0 -4 -2  0 -3 -1  2 -1 -2 -4  1  1  4 -3  0 -1 -1 -3 -2 -2 -3 -2 -3 -4 -2 -3 -3 -2 -2 -3 -2 -1  3 -4  4 -2 -1  0 -1 -2 -1 -2 -3 -4 -2 -3 -1 -4 -2 -2 -4 -2 -1 -2 -1 -4 -1 -1 -4 -4  0 -3 -4 -1 -2 -1 -2 -4 -4 -1 -3 -2 -3 -2 -3 -3 -4 -1 -4 -4  0 -3 -3 -3 -4 -2 -5 -2 -1 -4 -4 -2 -4 -2 -3  0  1 -4 -2 -4 -1 -1 -3 -4 -4 -2 -4 -4 -3 -2 -3 -1 -2 -1 -2 -4 -5 -4 -3 -3 -1 -1 -3 -3  3 -4 -4 -1  1  0 -3  0  5 -3 -2  0 -1 -4 -4  1 -1  0 -2 -2 -2 -4 -4 -3 -4 -2 -1 -2 -3 -1  1 -3 -3 -2 -1 -3 -3 -4 10 -2 -5 -2  9  3 -3 -3 -2 -3  0 -5 -2 -2 -1 -1 -4 -2 -4 10 -4 -4 -2 10 -3 -3 -3 -3 10 -4 -4 -1  9 -3 -3 -3 -4 -2 -5 -5 -1 -3 -4 -4 -2 -2 -4 -2 -3 -3 -1 -5  0 -3 10 -4 -3 -2  0 -2 -4 -1  1 -4 10 -1
 -4 -4  0 -2  2  6 -4 -3 -2  1 -5 -2  2 -5  2 -5 -4 -5  1 -3 -4 -5 -2  2 -2 -3 -3 -5 -1 -5  1 -1 -1  1  0 -3 -4  1 -3 -3 -3 -4  1 -2  1  0 -2  2 -3 -1  1 -3  3 -3 -3 -1  0 -2 -4 -4  2 -4 -3 -2 -5  0  1 -4 -2  3 -5 -4  0 -2 -4 -3  1 -1 -3 -5 -4  2  1 -1 -2 -5 -4 -3 -1  1  1 -4 -4  2 -3 -5 -2 -4  2 -3 -3  1  1 -3 -2 -4 -2  2 -3  0 -4  4 -5  0 -5 -5 -4 -3  0  1 -5  1  1 -3 -3 -2 -5  1 -5  2 -2 -5  1  3 -4  1 -2  2 -4 -4  4 -4  1 -4 -4 -5  2  2 -5  3  5 -5 -4 -5 -4 -4 -5 -5  2  2 -4  1 -5 -5 -4 -3  4 -2 -5  4 -4 -3 -2  3 -3 -3 -4 -5 -3  0  1  1 -4 -5 -2 -2  1 -5  2  1 -2 -4 -4 -3 -4 -3 -3 -4  0 -2 -5 -4 -2 -2 -5 -5 -5  7 -4 -4 -3 -3  2  2 -3 -5  7 -4 -1 -4 -2  1 -4 -4 -5  1  1 -5 -5 -3 -2 -3 -2 -5  1  1 -5 -4 -5 -3 -5  1 -5  2  2 -4  0  1  1 -4 -5  1 -4 -2 -2 -4  7 -3 -2 -5  2 -3 -2 -4 -4  1 -4 -2  2 -5 -4
 -3 -4  1 -2  4  1 -4  0 -1  5 -5 -2  4 -4  4 -4 -3 -5  6 -3 -4 -5 -3  4 -2 -3 -3 -4  2 -5  5 -1  1  4  0 -3 -3  5 -3 -3 -3 -4  2 -2  5  2 -1  1 -3  0  0 -1  5  1 -3  1  4 -2 -3 -3  3 -4 -3 -2 -4  4  5 -4 -3  3 -4 -4  4 -1 -4 -2  5  1 -2 -4 -4  3 -3 -2 -3 -5 -5 -3  1  3  5 -4 -4  5 -3 -4 -3 -3  0 -3 -3  6  6 -3 -2 -4 -1  1 -2 -2 -4  4 -4  5 -4 -5 -4 -3  1  5 -4  4  6 -3 -3 -2 -5  5 -4  0 -3 -4  6  0 -4  6 -2  3 -4 -4  1 -4  5 -4 -3 -5  0  2 -4  0  1 -5 -4 -5 -4 -4 -4 -4  5  0 -5  4 -5 -4 -4 -3  1 -2 -4  3 -4 -3 -2  4 -1 -2 -4 -4 -3  0  5  5 -4 -4 -2 -3  1 -5  0  4 -1 -5 -4 -1 -2 -3 -3 -3  1 -3 -4 -4 -3 -1 -4 -5 -4  0 -4 -2 -3 -3  1  4 -3 -5  0 -4 -2 -4 -1  6 -4 -5 -5  0  5 -4 -5 -3 -1 -3 -3 -5  6  5 -5 -4 -5 -3 -5  6 -4  0  0 -4  1  6  6 -4 -5  6 -4 -3 -3 -4  0 -3 -3 -4  0 -3 -3 -4 -4  5 -3 -2  5 -5 -3
  3 -1  0 -1 -2 -3  0  0 -5 -4 -2 -1 -3 -5 -3  0  4 -2 -4 -1  0 -2 -2 -2 -1 -1 -3  1 -1 -2 -4  1  2 -3 -1  0 -5 -3  0  1  1  1 -1  0 -4 -1  0 -2  0  0 -1 -1 -4  0 -1 -3 -2 -1 -1  1 -2 -2  0 -2  1 -3 -3 -2 -2 -3  1  3 -4 -4  0 -3 -4 -3  1  0  6 -3  1  0 -2 -2 -3 -1 -2 -1 -3  7 -2 -4 -1  0  1  0 -4 -1 -1 -4 -4  0 -2 -2 -1 -2 -1 -1 -2 -3  0 -3  1 -2  6 -2 -3 -4  0 -3 -4 -3 -2 -2 -3 -4  1 -4 -2  0 -4 -4 -2 -4 -2 -3 -1 -1 -3 -1 -4  1  0 -3 -3 -3  1 -4 -3 -3  7 -3 -1  7  0  1 -4 -4 -3 -3 -3  0  0 -2 -3 -2 -5 -3  0  1 -4 -3  1 -1 -2  1 -2 -2 -4 -3 -1 -1  2 -1 -2 -2 -3 -3 -5 -3 -2  3  1 -2  1  2 -3 -2  1  0 -2 -5 -5 -2  1 -4  7 -2 -3 -2  0 -2 -2 -2 -4 -1 -1  2  3 -4 -2 -3 -2 -3 -4  1 -2 -2 -5 -2 -2 -2 -4 -4 -2 -2 -3 -2 -2 -4  1 -4 -4  0 -3 -4 -4 -1 -2 -4 -2 -2 -2  0 -4 -3 -2 -2 -4 -2  2  0  1 -4  5  0 -4 -2  0
 -1 -4  0 -1  2  2 -3 -1 -1  1 -4  0  4 -3  4 -3 -2 -4  1 -2 -3 -4 -2  1 -1 -3 -3 -3  0 -5  1  0  2  1  0 -2 -3  4 -1 -2 -2 -3  1 -2  1  0 -1  0 -2  0 -1 -2  1 -1 -2 -1  1 -1 -3 -2  1 -3 -2 -2 -3  6  2 -3 -2  6 -3 -3  1 -1 -2 -2  1 -1 -2 -3 -2  3 -2 -1 -4 -5 -4 -2 -1  2  1 -3 -4  1 -3 -3 -2 -2  0  0 -2  1  1 -2 -2 -4 -2  0 -3 -2 -2  1 -3  1 -3 -5 -3 -2 10  2 -3  1  1 -3 -2 -2 -4  1 -3  0 -2 -3  1  0 -3  1 -2  6 -3 -3  2 -3  1 -3 -2 -4  0  0 -3  0  3 -4 -3 -4 -3 -3 -3 -3  1  0 -4  7 -4 -3 -3 -2  1 -2 -3  1 -3 -2 -2  4 -2 -2 -1 -3 -1  0  2  2 -3 -3 -1 -2 -1 -5  0  2 -1 -4 -3 -1 -3 -3 -2  1 10 -2 -3 -2 -2 -1 -3 -3 -3  0 -3 -3 -2 -2  1  1 -2 -4  0 -3 -2 -3  0  1 -3 -4 -3 -1  3 -3 -3 -2 -1 -2 -2 -3  1  1 -4 -3 -4 -2 -5  1 -3  0  0 -2 10  1  1 -3 -4  1 -3 -2 -2 -2  0 -3 -2 -3  0 -2 -2 -3 -3  1 -2  0  2 -3 -2
 -4 -4 -1 -3  0 -1 -5 -4  8 -1 -5 -3  0 -1  0 -5 -4 -4 -1 -3 -4 -4 -4 -1 -3 -4  2 -4 -2 -5 -1 -2 -2  4 -2 -3 -1  0 -3 -3 -3 -4  0  0  1 -1  1 -2 -4 -2 -1 -3 -1 -4 -3  6  1 -3 -1 -4  0 -4 -3 -3 -4  3 -1 -4 -3 -1 -4 -4  5  8 -5  3  1  1 -4 -5 -4  1 -4 -3 -4 -5 -5 -3 -2 -1 -1 -5 -3 -1 -4 -5 -3 -5 -2 -4 -4 -1 -1 -4 -3 -5 -3 -2 -3 -3 -5 -1 -5  0 -4 -5 -4 -4 -2  0 -5 -1 -1  2 -4 -4 -5 -1 -4 -2 -3 -5 -1 -2 -4 -1 -3  0 -4 -4 -1 -4  0 -4 -5 -4 -2 -2 -4 -2  0 -5 -5 -5 -4 -5 -5 -4 -1 -2 -5 -1 -5 -5 -4 -4 -1  1 -1 -1 -4 -3  6  2 -3  0 -4 -4 -4  0 -1 -1 -4 -4 -3 -3 -2 -5 -2  2  8 -5 -4 -3 -4 -4 -4 -4 -2 -4 -4 -5 -4  8 -1 -3 -4 -1 -5  0  1 -4 -2 -1 -4 -4 -1 -4 -3 -4 -3 -1 -4 -5 -3 -2 -1 -4 -3 -4  8 -4 -4 -3 -1 -1 -5 -1 -5 -4 -5 -1 -4 -2 -2 -5 -2 -1 -1 -4 -5 -1 -4 -4 -4 -5 -1  2 -4 -2 -2 -4 -3 -4 -4 -1 -4 -4 -1 -3 -4
 -2 -3 -2  5 -4 -4 -2 -2 -5 -4 -3 -2 -4 -6 -4 -3 -3 -3 -4 -2 -1 -4 -2 -3 -2 -2 -5 -4 -3 -3 -4 -2 -1 -4 -2 -2 -6 -4 -1  0  1 -2 -2 -2 -4  0 -2 -2 -2  0 -1 -2 -4 -3 -2 -4 -4 -2 -3 -2 -3 -2 -2 -2 -4 -4 -4 -2 -2 -3 -4 -3 -4 -5 -3 -4 -4 -4 -3 -2 -2 -3 -4  1 -3 -3  8 -2 -2 -2 -3 -2 -3 -4 -2 -3 -2 -3 -4 -2 -2 -4 -4 -2 -2  8 -2  2 -2 -2  8 -4 -2 -4 -4 -3 -2 -2 -4 -4 -3 -4 -4 -5 -2 -3 -3 -4 -4 -4 -2 -3 -4 -4 -2 -4 -2 -3 -1 -3 -4 -2 -4 -3 -3 -3 -4 -4 -4 -4 -3 -3 -2 -3 -3 -2 -2 -4 -4 -4  8 -4 -3 -3 -2 -2 -3 -3 -6 -4 -2 -2 -5 -4 -2 -3 -3 -4  7 -3 -4 -4 -2 -3 -2  3 -2 -3 -4 -4 -5  8 -2 -2 -4 -2 -2 -3 -4 -2 -4 -3 -2 -5 -6 -4 -4 -4 -2 -4 -4 -2 -3 -3 -2 -3 -4 -2 -2 -2  0 -4 -2  8 -4 -3 -4 -4 -4 -2 -5 -2 -2 -4 -4 -4 -4 -4 -3 -2 -3 -4 -4 -4 -4 -3 -4 -4 -4 -2 -3 -4 -2 -2 -2 -3 -4 -5 -2 -4 -4 -2 -2 -2 -4 -4 -2 -2 -4 -4 -2
 -1 -1  0  0 -3 -3 -1 -1 -4 -4 -1  1 -3 -5 -3 -1 -1 -1 -4  5 -1 -1  1 -2  2  5 -3 -2  1 -2 -4  1  1 -3  1  0 -4 -3  1  0 -1  0  0  2 -3  0  2 -1  2  1  1 -1 -4 -1  1 -3 -3  1 -2 -1  0  6  4  0 -2 -3 -3  6  0 -2 -2 -1 -3 -4 -2 -3 -4 -3 -2 -1  0 -3 -2  1 -1 -2 -2  5  0 -1 -3 -1  2 -4  5 -1  1 -1 -3  0  0 -4 -4  1  1 -2  1 -1  0 -1 -1 -3 -1 -3 -2 -2 -1  0 -3 -4 -1 -3 -4 -3  0  0 -1 -4 -2 -3  4 -1 -4 -3  4 -4  2 -2  3  0 -3  5 -4 -2 -2 -1 -3 -3 -2 -3 -2 -1 -2 -1  1 -1 -1 -2 -4 -3 -2 -3 -1 -1  0  1 -1 -2 -5 -3 -1 -1 -3 -3 -1 -1  0 -2  0 -1 -4 -3  0 -1 -1  3  4 -2 -3 -3 -4 -2  6  0 -2  0 -1 -1 -3  0 -2 -2  0 -4 -5 -3 -2 -4 -2 -2 -3  0 -1 -3  0 -1 -4 -1  4 -1  1 -4  6 -2 -3 -2 -4 -2 -3  0 -4  0  0 -3 -4 -3 -1 -2 -1  0 -2 -4 -2 -3 -3 -2 -3 -4 -4  6 -1 -4  6  0  0 -2 -4 -3  0 -2 -3  0  0 -1 -2 -4 -1  0 -3 -2 -1
 -1 -2  0 -1 -2  0 -2 -2 -4 -2 -2  2 -2 -4 -2 -2 -2 -2 -2  0 -2 -1  7 -2  0  0 -3 -2  1 -2 -2  2  0 -2  1 -1 -4 -2  0  0 -1 -1  0  1 -2  0  3 -1  1  1  0 -1 -2 -2  1 -3 -2  0 -2 -2  2  0  4 -1 -3 -2 -2  0 -1 -1 -2 -2 -2 -3 -2 -3 -2 -2 -2 -2 -1 -2 -2  1 -2 -2 -3  4 -1  1 -2 -2 -1 -2  3 -2 -1 -2 -1  0 -1 -2 -2 -1  1 -3  0  2 -1 -1 -2 -2 -2 -2 -3 -2 -2 -1 -2 -2 -2 -1 -2 -3 -1  6 -3 -2 -3 -1  5 -2 -2 -1  0 -2  6  0  0 -1 -1  0 -2 -2 -2 -3 -1 -1 -3 -1  1 -3 -2 -3 -1 -2 -1 -3 -2 -1 -3 -1 -3 -2 -2 -1  0 -2 -4 -1 -1  2 -3 -1  0 -2 -2 -3 -1  0 -2 -1 -1 -2  0  3  0 -2 -1 -2 -4 -3  0 -1 -3 -1  0 -2 -2  7 -3 -2  7 -4 -4 -3 -3 -2 -2 -3 -3 -1  1 -2 -1 -2 -2 -2  2 -2  1 -2  0 -3 -3  2 -2 -3 -3 -1 -4 -1  7 -3 -2 -2 -1 -3 -3 -1 -2 -2 -3 -1 -1 -2 -2 -2 -2  1 -2 -2  0  7  7 -2 -2 -3  7 -3 -1 -1  5 -2 -2 -2 -2 -1 -2 -3 -2
 -3 -5 -3 -4 -1 -4 -4 -3  0 -3 -6 -4 -2 12 -3 -4 -4 -4 -3 -4 -4 -5 -4 -3 -3 -4  1 -4 -3 -6 -3 -3 -3 -2 -3 -3 12 -3 -3 -3 -3 -2 -2 -3  2 -3 -3 -3 -3 -3 -3 -4 -3 -3 -4  0 -3 -3  9 -4 -3 -4 -4 -4 -4 -2 -3 -4 -4 -3 -4 -4 -1  0 -4  1 -3  0 -4 -4 -4 -1 -4 -3 -5 -6 -5 -4 -3 -3 -3 -4 -4 -3 -4 -4 -3 -4 -4 -2 -4 -3 -3 -4 -4 -5 -4 -3 -4 -4 -5 -3 -4 -3 -4 -6 -4 -4 -3 -3 -4 -3 -3  1 -4 -4 -4 -3 -4 -4 -4 -4 -3 -4 -4 -3 -4 -3 -4 -4 -3 -4 -3 -4 -4 -4 -4 -4 -4 -4 -3 -4 -4 -4 -5 -4 -4 -4 -3 -4 -5 -3 -4 -4 -4 -4 -3  0 12 -3 -4 -3  2 -2 -3 -1 -4 -4 -4  9 -3 -3 -4 -4 -3 -4 -4 -6 -4 -2  0 -5 -4 -3 -4 -4 -3 -3 -3 -4 -4 -4 -4  0 12 -4 -4 -4 -4 -3  1 -4 -3 -3 -4 -4 -4 -4 -3 -4 -3 -3 -4 -5 -4 -4 -3 -4 -4 -4  0 -4 -4 -4 -3 -3 -5 -2 -4 -4 -6 -3 -4 -4 -4 -4 -3 -3 -3 -4 -6 -3 -4 -4 -4 -4 -4  1 -4 -4 -4 -4 -4 -4 -4 -3 -4 -3 -3 -4 -3
 -2 -4 -1 -2 -2 -2 -3 -3  2 -2 -4 -3  0  1 -2 -3 -2 -4 -2 -3 -3 -3 -3 -2 -2 -3  9 -3 -1 -5 -2 -1 -2  0 -2 -2  2 -2 -2  0  0 -3  2 -2 -1 -2 -1 -2 -3 -1 -2 -3 -2 -3 -2  5 -2 -2  1 -3 -2 -3 -3 -3 -3 -1 -2 -3 -3 -2 -3 -3  1  5 -3  8 -2  7 -3 -3 -3  3 -3 -2 -4 -5 -5 -3 -3 -2 -2 -3  2 -2 -3 -3 -3 -3 -2 -3 -3 -2 -2 -3 -3 -5 -3 -2 -3 -3 -4 -2 -3 -2 -3 -5 -3 -3 -3 -2 -3 -2 -2  9 -3 -3 -4 -2 -3 -2 -3 -3 -2 -2 -3 -2 -3 -2 -3 -3 -2 -3 -2 -3 -3 -4 -1 -2 -3 -2 -2 -4 -3 -4 -3 -3 -3 -3 -2 -2 -5 -2 -4 -3 -3 -3 -2  7  1 -2 -3  0  7  0 -2  5 -4 -3 -3  0 -2 -2 -3 -4 -2 -3 -2 -5 -2 -1  2 -5 -3 -2 -3 -3 -2 -3 -3 -3 -3 -3 -3  2  1  1 -3 -3 -3  3  8 -3 -2 -2 -3 -4 -3 -3 -2 -3 -2 -2 -3 -5  0 -2 -2 -3  0 -3  2 -3 -3  0 -2 -2 -4  5 -4 -3 -5 -2 -3 -2 -2 -3 -3 -2 -2 -3 -5 -2 -3 -3 -3 -3 -3  9 -3  1 -2 -3 -3 -3 -3 -2 -3 -2 -2  0 -3
 -3 -4 -1  0  1  3 -4 -3 -2  0 -5 -1  1 -5  0 -4 -3 -4  0 -2 -3 -4 -1  2 -1 -2 -3 -4 -1 -5  0 -1 -1  1  0 -2 -5  0 -1 -3 -3 -3  1 -2  0  0 -2  3 -3  0  0 -2  0 -3 -2 -2 -1 -1 -4 -4  3 -3 -2 -1 -4  0  1 -3 -1  2 -4 -4  0 -2 -4 -3  0 -2 -3 -4 -3  1 -2 -1 -1 -5 -4 -2  0  1  2 -4 -4  0 -2 -4 -2 -4  6 -3 -2  0  0 -3 -1 -4 -1  3 -3 -1 -3  2 -4  0 -4 -5 -4 -1 -1  0 -4  4  0 -3 -1 -1 -5  0 -4  6 -2 -4  0  6 -3  0 -1  1 -3 -4  4 -3  0 -4 -4 -4  6  5 -4  6  2 -5 -4 -5 -4 -4 -4 -4  0  6 -4  0 -5 -4 -4 -1  4  0 -5  3 -4 -2 -2  1 -2 -3 -3 -4 -3 -1  0  1 -4 -4  0 -1 -1 -5  6  3 -2 -4 -3 -3 -4 -2 -2 -3 -1 -1 -4 -4 -1 -2 -5 -5 -4  2 -4 -4 -3 -1  3  2 -1 -4  2 -3 -1 -3 -2  0 -3 -4 -5  5  0 -4 -5 -1 -2 -1 -1 -5  0  2 -4 -4 -5 -1 -5  0 -4  6  6 -4 -1  0  0 -3 -5  0 -3 -1 -1 -4  2 -3 -1 -5  6 -1 -2 -3 -4  0 -3 -2  0 -5 -3
