# Supplementary material for: Protein Secondary Structure Prediction Based on Data Partition and Semi-Random Subspace Method
Source: Sci Rep. 2018 Jun 29;8:9856. doi: 10.1038/s41598-018-28084-8 (PMC6026213; doi:10.1038/s41598-018-28084-8)
Supplement: Supplementary file 1 — Dataset 1 [file 41598_2018_28084_MOESM1_ESM.zip › astral_cull_DATA/1a12_A.pssm]

  K  K  V  K  V  S  H  R  S  H  S  T  E  P  G  L  V  L  T  L  G  Q  G  D  V  G  Q  L  G  L  G  E  N  V  M  E  R  K  K  P  A  L  V  S  I  P  E  D  V  V  Q  A  E  A  G  G  M  H  T  V  C  L  S  K  S  G  Q  V  Y  S  F  G  C  N  D  E  G  A  L  G  R  D  T  S  V  E  G  S  E  M  V  P  G  K  V  E  L  Q  E  K  V  V  Q  V  S  A  G  D  S  H  T  A  A  L  T  D  D  G  R  V  F  L  W  G  S  F  R  D  N  N  G  V  I  G  L  L  E  P  M  K  K  S  M  V  P  V  Q  V  Q  L  D  V  P  V  V  K  V  A  S  G  N  D  H  L  V  M  L  T  A  D  G  D  L  Y  T  L  G  C  G  E  Q  G  Q  L  G  R  V  P  E  L  F  A  N  R  G  G  R  Q  G  L  E  R  L  L  V  P  K  C  V  M  L  K  S  R  G  S  R  G  H  V  R  F  Q  D  A  F  C  G  A  Y  F  T  F  A  I  S  H  E  G  H  V  Y  G  F  G  L  S  N  Y  H  Q  L  G  T  P  G  T  E  S  C  F  I  P  Q  N  L  T  S  F  K  N  S  T  K  S  W  V  G  F  S  G  G  Q  H  H  T  V  C  M  D  S  E  G  K  A  Y  S  L  G  R  A  E  Y  G  R  L  G  L  G  E  G  A  E  E  K  S  I  P  T  L  I  S  R  L  P  A  V  S  S  V  A  C  G  A  S  V  G  Y  A  V  T  K  D  G  R  V  F  A  W  G  M  G  T  N  Y  Q  L  G  T  G  Q  D  E  D  A  W  S  P  V  E  M  M  G  K  Q  L  E  N  R  V  V  L  S  V  S  S  G  G  Q  H  T  V  L  L  V  K  D  K  E  Q  S
 -3 -1  0 -3  1 -2 -2 -2  1  5 -2 -2  0  0 -3 -2 -2 -4  0 -4 -4  0 -4 -3  0 -1 -3 -5 -3 -5 -3 -1 -3  2 -1 -2  0 -2 -3 -5  2 -2 -2  0  1 -3  0 -2 -2 -2  0  0  4  5 -3  1 -5 -7 -1  2  5 -4 -3 -1 -1 -4 -2 -3 -5 -3 -4 -4 -3 -3 -5 -3  0  6 -6 -4 -6 -2 -2  0  0 -3 -1  0 -3  1 -2 -3  2  1  1 -2 -1 -3  0 -3  2 -1 -2 -1  5  6 -2 -1 -3  2 -3  4  7 -5 -2 -1 -1 -4 -1 -3 -5  3 -6 -4 -1 -4 -4 -1  1 -3 -3  0 -4 -1 -5 -1  0 -1 -1 -2 -2 -1 -1 -2 -5  0 -2 -4 -2  1 -3  0 -2 -1 -1  0 -3  6  4 -4  3 -5 -7  0  1  5 -4 -2  1 -1 -4  0 -3 -6  3 -5 -4  1  1 -4 -4 -2 -5 -5 -1 -4 -1  1  0 -1 -1  2 -1 -3 -1 -1 -2 -2 -1  0  0 -1  1 -4 -2 -4  0 -1 -4  0 -2 -2 -1 -1  0  0  0  1  0  0 -1 -1  0  1  1  3  4 -4  3 -6 -1 -2 -4  6 -3 -1 -1 -1 -3 -1 -2 -5  4 -5 -4 -2 -4 -4 -4 -2 -5 -1  0 -3  1 -2 -1  1 -1  1 -2  0 -3 -1 -1 -1 -1  3 -4  0 -2 -1 -1 -1 -1 -3 -1  0 -3  4  1 -3  0 -4 -7 -3 -1  5 -2 -2  1 -1 -4 -2  1 -6  3 -5 -3 -4  1 -4 -1 -2 -1 -3 -4 -2  0  0 -1  2 -2  0 -1  0 -1 -4 -2 -1 -2 -2  0 -2 -2  0 -1  0  1 -1  5  5 -2  1  0 -3 -1 -2  7 -2  0 -1 -1 -4  0  4 -6  4 -8 -4 -3 -1  1 -4 -4  1 -4 -2 -2 -1 -1 -3 -3 -4  1 -2 -1  1 -2 -2 -4 -1  0 -1  3 -3  0 -2 -2  0  0 -2  1  4  2  4 -3 -3 -4 -6  0  0  3 -1  2 -1 -2 -4 -4 -3  2
  3  4 -1  1 -3 -2 -5  0 -3  1  0  0  0  1 -4  0 -6 -4 -5 -7 -7  2 -6 -4 -3 -5 -2 -6 -7 -2 -5 -2  0  0 -2 -3  5  0  6 -3  4  1 -4 -1  1 -4  1 -2 -5 -5  0 -5 -2 -5 -6 -6 -5 -5 -4 -5 -5 -3 -3  0 -1 -3  1 -6 -5 -5 -7 -7 -3 -5 -6 -3 -3  2 -6 -7  8 -3 -4 -3 -2 -4 -3 -2 -1 -4 -1 -7 -2  0 -6 -2  0 -1 -2  4 -6 -3  0 -6 -4 -6 -5 -6 -5 -5 -5 -5 -6 -6 -5 -1 -2 -7  4 -6  1 -4 -8 -7 -3 -4  8 -4 -2 -2 -5 -2 -2 -1 -3 -2  0 -2 -3  2  0 -1  2  1 -5 -2  0 -5 -2 -2 -3  0  1 -6 -2  0 -6 -3 -3 -6 -3 -3 -5 -4 -5 -5 -1 -5  0  0 -6  1 -6 -6 -5 -7 -7 -2 -6  2 -3 -5  0 -6 -6  8  0 -1  1  3  0  1  0  7 -1 -1  6  6  0  2  0  3 -2 -5  1 -7  3  2 -6  0 -3  3  2  4  1  1  3 -1  1 -1  3 -4 -1 -1 -6 -5 -6 -6 -3  2 -5 -5 -7 -5  1 -2  1 -2 -5  1 -6 -7 -5 -7 -7 -3 -5 -3 -5 -1 -3 -5 -7 -4 -3 -3 -2 -1 -3 -1 -3 -1 -6  1  0 -4 -1 -2 -3  1 -2 -1 -2  1  1 -5  1 -1 -6 -2 -6 -7 -2  2 -5 -5 -5 -5 -2 -5 -1 -2 -5  2 -6 -5 -4 -6 -7  8 -3 -4 -3 -5  5 -5 -7 -2 -1 -1 -2 -1  0  0  2  0  1 -6  2  0 -4 -2  0 -3 -2  0 -4 -1 -1 -6 -3 -6 -6 -4  2 -4 -4 -5 -5 -4 -5  1  0 -4  2 -5 -5 -5 -8 -7  2 -5 -3 -3 -3  0 -5 -7 -2 -3 -2 -2 -2 -5  1 -1 -2 -7  1  2 -6 -1  1  1 -1 -4  3 -3  4  2 -4 -2  1 -5 -4 -5 -5 -6  1 -5 -5 -5 -5 -5 -5  2 -2  0 -3  0 -2
 -3 -2 -4 -2 -2  5 -2  2 -2 -4 -2 -2 -2 -2  1  2 -6 -6 -4 -7 -5  0  3  2  1 -2 -4 -6 -5 -5 -3 -1  3  0 -2  1 -1  0 -2 -7 -3 -2  5  0 -1 -3  0  1 -5 -5 -2 -6 -3 -5 -5 -1 -3 -4  1 -5 -5 -6 -3 -1  0  5  1 -6 -6 -4 -8 -5 -3  8 -3  1 -2 -5 -7 -5 -5 -1  2  1  0  2 -2  1 -2  0  0 -7 -3 -3 -6 -1 -1  1 -1  0 -6 -5 -2 -6 -4 -6 -4  0  3 -4 -2 -4 -6 -7 -3  0  2 -4 -2 -7 -6 -3 -8 -5  0 -2 -5  3  6  5 -5  0 -4 -4 -6  0  0  0 -1  1 -2 -3 -1 -3 -7 -3 -1 -6 -2 -1 -1 -2  4 -7 -4 -2 -6 -4 -4 -5  4  6 -4 -1 -6 -5 -7  0  2  1 -2  3 -6 -6 -4 -8 -5  3  0 -4 -2  4  2 -7 -5 -4 -1 -1  0 -1 -1 -1  2  0  2 -1 -1  0  1 -1  0  1 -2 -5 -2 -4 -1 -2 -6 -1 -3  0  2  0  0  1  0  0  0 -1  1 -4 -1  0 -6 -4 -5 -5  1  2  0 -2 -7 -5 -6  0  0  2  0  1 -6 -7 -4 -7 -5 -7  8  7 -6 -1 -5 -5 -5 -2 -2  1  0  0  2 -1 -3 -2 -5 -3  2 -5 -1 -2 -5 -1  3  0  0 -2  2 -5 -3 -1 -6 -3 -4 -5  0 -1 -3 -2 -6 -5 -6  0  0  2 -3  0 -6 -6 -3 -7 -5 -5  2  0  0  1 -4 -6 -5 -5 -2  1  3  0  0 -1  0 -1 -1 -6 -3 -2 -4 -1  1 -3 -2  2 -5 -2 -1 -7 -4 -5 -4 -2  1  3  3 -6 -3 -6 -2  0  2  0  3 -5 -7 -4 -9 -5 -5  2  0  7  1 -1 -6 -5  2 -1  1 -2 -1 -2 -4  2 -3 -7 -3 -2 -6  0  4 -2  1 -3 -1  4 -2  0 -5 -1 -3 -5 -2 -4 -5 -1 -2 -4 -4 -6 -5 -6 -2 -1  1 -2 -2  1  0
 -3 -3 -4 -3 -4 -2 -6 -2 -2 -5 -4  0  0  1 -3  4 -7 -7 -5 -8 -6 -1 -1  5  2 -5 -3 -7 -6 -6 -4  1  6 -2  0  4 -4 -1 -4 -5 -4 -1 -3  0 -2 -1  3  3 -6 -4  3 -6 -3 -5 -5 -3  2 -6 -4 -6 -6 -7  4  0  6 -4  1 -7 -7 -5 -8 -6 -5 -2  8  3 -4 -5 -8 -6 -6  6 -2  0  0  5 -1  2 -2 -2 -4 -6 -2 -4 -5  4 -2  2  0 -1 -6 -6  0 -7 -3 -6 -5  8 -4 -5 -5 -6 -6 -7 -3  4  5 -6  1 -7 -6 -4 -9 -6 -3 -5 -6  5  0  4 -6 -2 -5 -5 -7  1  0  3 -2 -1  2 -4 -2 -2 -6 -4 -3 -5 -1  0  1  0  0 -7 -4  2 -6 -4 -5 -6  0  6 -6 -5 -6 -5 -7  4  0  5 -3  3 -7 -7 -4 -8 -6 -2 -3  0 -3 -2 -4 -7 -5 -4 -2  0  0 -1 -1 -1  3 -2  0  1  0 -1 -1 -1  1  1 -2 -6 -1 -6  1 -3 -7 -1 -4 -1  0 -1 -1  0 -1  0  0 -1 -1 -4  1  4 -6 -4 -6 -6  1 -1 -6 -5 -8 -6 -6  5  1  4  1  2 -7 -8 -5 -9 -6 -7 -3 -1 -7 -5 -5 -6 -6 -3  0  5  3  3  4 -3 -3 -2 -4 -3 -2 -5  0 -2 -4  0  2  1  1  1  0 -5 -3  1 -6  1 -5 -6 -1 -2 -6 -5 -6 -6 -7  4  1  6 -6  1 -6 -7 -4 -6 -6 -6 -3  6  1 -5 -5 -6 -6 -6  2  4  4  1  4  3 -1  2  0 -6 -2 -3 -5  1  2  1  1  1 -6 -2  0 -7 -4 -6 -5 -1  4 -4 -4 -6 -6 -6  3  2  5 -3  1 -6 -8 -4-10 -6 -4 -1  1 -3 -5 -4 -6 -6 -4 -4  3  5  6  8 -2 -1 -3 -6 -4 -3 -6  3 -2 -3  0 -5  2  3 -3  0 -5 -3 -1 -5  0 -5 -6 -1 -2 -6 -5 -6 -5 -7 -1  1  6 -4  4  0 -2
 -6 -5  6 -5 -3  3 -7 -1 -2  1 -3 -4 -5 -1 -3 -3 -2  4  1  6 -7  1 -7 -2  3  3 -7 -2 -7 -3 -6 -4 -6 -2 -3 -2  0 -5 -6 -7 -2 -3 -4 -4 -3 -3 -5 -4 -2 -2 -3 -2  3  8 -6 -6 -5 -8  4 -4  6 -5 -3 -5 -4 -6 -4 -2 -3 -5  5 -7  8 -7 -8 -4 -1 -4 -5 -7 -8 -3 -4  0 -2 -5 -5 -4  0 -1 -4 -8 -4 -3 -4  0 -2 -5 -3 -1 -1 -1 -2 -2 -1  7 -3 -7  3  3  5  2  3 -5 -5 -5 -6 -4 -2 -2 -6  0 -1 -7  3 -4 -7  4 -5 -6 -4 -1 -4 -6  1 -2 -4  0 -2 -5 -4  1 -3 -2 -8 -1 -3 -4 -5 -2 -4 -4 -2  1  1 -5 -3  0  6 -7  0 -2 -8  1 -3  1 -5 -2 -2 -4 -7 -3 -3 -3 -1  5 -7  8 -4 -6 -2 -2 -7 -5 -6 -5  0 -1 -1  1 -2  0 -1 -2 -3 -3 -5 -3 -3 -3 -2 -3  0 -4 -2 -1 -3  3 -1  0 -1 -2 -1 -2 -2  1 -1 -1 -1 -1 -2  1 -3 -3 -4 -5  9 -7 -4 -7  4  2 -6  0 -4 -3 -4 -5 -7 -3 -4 -7 -1  2 -7 -5 -7 -3 -3  1 -8  6 -4 -3 -5 -5 -2 -4 -4  5 -2 -2 -6 -1 -4 -2 -4  3 -4 -1 -3  2 -2 -3 -2  0 -2  1 -4  1  2 -4 -4 -7 -8 -5 -4  5  5 -5 -3 -6 -7 -3  6 -6 -3  5 -7 -1  4 -6 -3 -1 -2 -1 -7 -3 -5 -4 -4  1 -5 -2  4 -4 -2 -7 -5 -3 -4 -5 -2 -4 -4 -4  4  0 -1 -5  0  9 -4 -4  1  3  2 -2  0 -2  0 -3 -4 -7 -1 -2 -7  0 -4 -7 -5 -6 -2 -2  1 -7  1 -7 -2 -6 -5 -3 -6 -7  0 -3 -4 -7 -1 -4 -2 -4  1 -4 -3 -3 -5 -5 -5 -3  0 -2 -3 -2 -3  7 -7 -6 -8 -8  0 -2  1  3 -1 -3 -6 -6 -7 -5 -2
 -1  0 -2  1 -3 -3 -3 -3 -1 -3 -2 -2  4 -1 -4  2 -6 -5 -5 -7 -7  4 -6 -3 -1 -5  7 -6 -6 -4 -5 -1 -2 -1 -1 -1 -1 -2 -2 -6  0  0 -3  0 -2 -2  0 -1 -2 -2  6 -5 -3 -5 -6 -3 -3 -5 -4 -5 -5 -5 -4  2 -1 -1  3 -6 -5 -4 -7 -6 -3 -4 -5  3 -4  0 -6 -6 -3 -2 -4 -1 -2 -1 -2 -2 -2 -3  2 -5 -1  1 -5  0  1  2 -1 -1 -5 -1  8 -6 -3 -4 -5 -4 -4 -4 -4 -5 -5 -6 -4  0  1 -6  2 -6  1 -4 -7 -6 -3 -5 -1 -3  3 -1 -6  2 -2 -5 -6 -1  0 -1 -1  1 -1  7 -1 -1 -6  2  1 -3  3  0 -1  0 -2 -6 -2  4 -6 -4 -4 -6 -1 -2 -5 -4 -5 -4 -6 -2 -1 -1 -5  0 -6 -6 -4 -7 -6 -4 -5  5  8 -4  9 -6 -6 -3 -1 -1  1  0 -1  0  0 -1 -2 -1  0  2 -1  0  1  1 -1 -5  1 -6  3  2 -6 -2 -3  0  0  0  0  0  0  0  0  0  0 -4  2 -1 -6 -4 -5 -6 -1 -5 -3 -4 -7 -5 -4 -3  3  0 -4  1 -6 -6 -4 -7 -6 -6 -4  1 -5 -3  9 -5 -6 -3  1 -3  0  0 -1  0 -1 -1 -5  4  0 -5  1 -3 -3  0 -1 -1 -1  0  0 -2 -1  5 -5  0 -5 -6  5  0 -4 -5 -5 -5 -5 -4  1  0 -3  3 -5 -6 -3 -6 -6 -2 -2 -2 -2 -4  7 -5 -6 -2 -2  1 -2 -1  0  0  0 -2 -1  0  1  1 -3 -2  0 -2  3 -1 -5 -1  2 -6 -3 -5 -6 -2 -1 -1 -4 -5 -5 -6 -4  1  0 -1  1 -5 -6 -4 -8 -6  0 -2 -2  2 -2  8 -5 -6  4 -4  1 -1 -1 -3 -2 -1 -2 -6  1  1 -4  0 -3  0  4 -4  2 -2  0  0 -4 -1  2 -4 -2 -4 -6 -1  9 -4 -4 -5 -4 -5 -4  2 -1 -1  4  6 -2
 -2 -2 -4  1 -4 -2 -4 -3 -1 -3 -3 -3  3  0 -5  0 -6 -6 -5 -7 -7  3 -6  4 -2 -6  5 -7 -6 -5 -3  4  0 -1  1  5 -2 -2 -3 -6 -2 -2 -4  0 -2 -4  4  2 -5 -2 -1 -5  1 -5 -6 -5 -4 -5 -4 -5 -5 -6 -3  3  1 -4  1 -5 -6 -5 -7 -6 -6 -5  0  4 -5 -4 -7 -6 -5  2 -1  1  2  5  2  0  7 -2  0 -5 -2  1 -6  3  2  0  2 -1 -6 -5 -2 -6 -2 -5 -5 -3 -4 -4 -5 -4 -4 -6 -5  4  3 -7  3 -6 -5 -4 -8 -6 -3 -5 -4 -2 -1  4 -6 -1 -4 -3 -6 -1  2  1 -1  3  0  0 -1  0 -6 -3  1 -5  1  1 -2  3 -2 -6 -4 -1 -6 -3 -4 -6 -1  2 -5 -4 -5 -5 -6 -3  3  1 -6  1 -6 -6 -4 -7 -7 -5 -5  6 -2 -5  0 -7 -6 -3 -1 -1  2  0 -1 -1  0 -3  0 -1  4 -1 -2 -1  2  1 -2 -4  0 -6  3  1 -6 -2 -4 -1 -1 -1 -1 -1  0  0  0  0  0 -4  1 -1 -6 -4 -5 -6  0 -4 -5 -4 -7 -5 -5 -1  2  3 -3  0 -6 -7 -4 -8 -7 -7 -5 -4 -6 -5  2 -6 -6 -3  0  0  2  5  1 -2 -4 -1 -4  0  0 -5  3 -2 -2  1  0  0  0  0  0 -5 -1  1 -6 -1 -6 -7  4 -3 -5 -5 -6 -5 -6 -3  2  3 -6  3 -6 -6 -4 -7 -7 -5 -3  3 -2 -5  1 -6 -5 -5 -1  3  0  0  4  3 -1  0  2 -4 -2  1 -5  0  1 -1  0 -2 -5 -1 -2 -6 -3 -6 -6 -1  0 -4 -4 -6 -5 -6 -4  3  2 -4  1 -5 -7 -4 -8 -7 -3 -3  2 -2 -5  1 -6 -6 -3 -3  3  4  5  1  2  3  1 -6  0  2 -6  2 -3 -2  1 -4  4  0 -1  0 -5 -3 -1 -5 -1 -5 -7 -3 -2 -5 -4 -5 -5 -6 -4  3  1 -1  5  4 -2
 -4 -3 -4  3 -4 -4 -5 -4 -3 -3 -3 -4 -3  1  5 -3 -7 -7 -2 -7  8 -2  7 -3 -2  7 -5 -7  8 -7  7 -1 -1 -3 -2 -3 -1 -3 -4 -7 -2 -4 -4 -3 -1 -3 -2  4 -5 -6 -4 -6 -2 -3  8  7 -6 -7 -2 -5 -3 -7 -3 -3 -2  6 -3 -7 -6 -3 -7  8 -3  2 -6 -2  7 -3 -8  8 -7  2 -3 -2 -1 -4  5  0 -5 -2 -5 -7  4 -4 -6 -4 -1  4  2 -4 -5 -6 -5 -6 -3 -2  7 -2 -3 -5 -2 -4 -4 -7 -2 -3 -3  8 -4 -7 -7  4 -8  8 -3 -5 -6  2 -2 -4  8 -3 -6  7 -6 -1  1  0  1 -3 -2 -4 -3 -4 -7 -3 -4 -6 -4  2  2 -3 -3 -7 -5 -2 -7 -3 -1  8 -1 -4 -7 -5 -6 -3 -7 -5 -3 -2  8 -2 -7 -7  2 -7  8 -4  7 -3 -6  6 -6 -7  7 -5 -1  0 -1 -1 -1  1 -1 -1  2  3 -3 -3  4 -2 -1 -1  1 -5 -4 -7  1 -1 -6  3 -3  0  1  0  3  0 -1  3  1 -1 -1 -4 -3 -2 -6  3 -4  8 -1 -6 -4 -2 -8 -4 -7 -2 -2 -3  7  0 -7 -8  4 -7  8 -7 -3 -4 -7  6 -7 -6  7 -5  4  4  0 -2  0 -2 -4 -3 -6 -4 -3 -6 -4  1 -6 -2  2 -1  3 -1  0 -3 -4  1 -4 -2  7  8 -2 -6 -7 -4 -5 -2 -6 -4 -1 -1  8 -3 -5 -7  2 -5  8 -6  1 -5  3  6 -6 -5  8 -6  5 -3  2 -1 -1 -4 -4 -1 -4 -7 -4 -4 -5 -3  2 -4 -1  1 -4 -3  0 -4  1 -3  7  0 -2 -5  1 -3 -4 -6 -3 -3 -1  7 -3 -2 -8 -1 -6  8 -5  6 -2 -3  4 -4 -6  8 -5  7 -1  0 -5 -5 -5 -3 -4 -6 -4 -4 -7 -2  4 -4 -2  0  1  4 -4 -2 -4 -4  0 -3  4  2  8  7 -6 -7 -1 -6 -1 -6 -2 -3 -3  6 -4 -2 -2
 -3 -3 -2 -2 -4 -4 10 -4 -2  5 -3 -4  0 -2 -2  2 -7 -4 -6 -4 -7 -3 -4 -4 -2 -2 -3 -7 -6  5 -6 -2 -1 -1 -1 -3 -3  0 -3 -7 -2 -2  1 -1 -1 -2 -2 -2 -6 -6 -2 -6 -4 -5 -6 -5 -4 11 -5 -5 -3 -5 -5  5 -2  1  0 -7 -1 -5 -7 -6 -6 -4 -6 -1 -4 -5 -7 -6  5 -4 -4 -1 -3 -3 -3 -2 -4 -4 -1 -7 -1 -3 -5 -2  1  0  1 -2 -5 -4 -2 -6 -5 -6 -6 -4 -3  8 -5 -3 -6 -7 -5 -3 -2 -7  3 -5 -1 -4 -7 -6 -3 -4 -2  0 -2  3 -2 -3 -2 -6 -2 -3 -1  1 -2  0  2 -3  0 -2 -7 -2 -1 -2  1  0 -3 -3 -1 -7 -5  0 -6 -5 -5 -6 -3 -2 11 -5 -6 -5 -6 -5  0  3 -3  2 -6 -1 -5 -7 -7 -4 -3 -3  0 -1 -4 -3 -6  0 -1 -1 -1  0  0  0  0 -2  1 -2 -2  1  4 -2 -1  1  0 -4 -3 -4  0 -2 -6  0 -2 -1  0  0 -1  0  0  0  2 -1  2 -4 -3  1 -6  0 -6 -6 -2  3 10 -5 -6 -5 -3  2  3  0 -4  5 -6 -2 -5 -4 -7 -7 -4 -3 -1  5 -2 -6 -6  5 -4 -1 -1 -3 -3  4  2  2 -5  3 -1 -5  0 -4 -4  1  0  1 -1  1  0 -4 -2  2 -6 -3 -6 -7 -3 10 11 -5 -6 -5 -6 -5  0 -3 -4  1 -6  1 -4 -6 -7 -5 -1 -3 -2  2 -4 -6 -7  0 -2 -2 -1  0 -1  3  0 -1 -2 -2 -2 -2 -4 -3  1 -3 -3 -1 -5 -1  3 -7 -4 -6 -6 -4  5  8 -4 -3 -6 -6 -3 -2  0 -6  2 -5  0 -5 -8 -7 -4 -5 -4 -3  1 -4 -4 -6  4 -5 -2 -4 -4 -5 -2  1 -3 -7 -3 -2 -6 -2 -2 -3  2 -5 -3 -1  2 -1 -5 -1 -1 -5 -4 -5 -7 -6  1 10 -5 -6 -5 -6 -5 -1 -2 -4 -4  0 -2
 -5 -4  2 -5  2 -3  2 -3  0 -1  0 -3 -2 -1 -4  0  4 -2 -1 -2 -9 -4 -8 -6 -1 -7 -5 -1 -8 -1 -7 -4 -4  1  1 -3 -1 -4 -2 -7  0  0  1 -4  0  0 -3 -5  5  3 -4  4 -1 -3 -7 -7 -2 -8 -4  2 -3  2 -5 -3 -5 -7 -4  6 -2 -5 -6 -8 -1 -7 -7 -4 -7 -5 -2 -8 -5  0 -4 -3 -2 -3 -4 -3 -2 -3  1 -8  1 -2  4 -4  0 -5 -1 -2  4  1 -6  5 -2 -5 -7 -7 -3  2 -5 -1 -3  2 -4 -3 -5 -8 -4  1 -2  0 -7 -8 -4 -2 -6 -4 -5 -6 -8  3  3 -7 -2 -2 -2 -4  2 -3  3 -3 -1  0 -7  2 -2  6 -3 -2 -2  0 -3  6  1 -5  6 -3 -3 -8 -4 -7 -8  3  1  0  0 -5 -2 -5 -8 -1  3 -4 -4 -5 -8 -3 -7 -7 -6 -6 -7 -2 -5 -5  1  0 -1 -1  0 -1 -1 -2  2  0 -2 -2 -3  0  0 -2  0 -1  2 -7 -5 -1  3 -1  1 -3 -2 -2 -1 -1 -1 -1 -1  0 -2  5  0 -3  6 -4 -5 -8 -4 -6 -4 -5  2 -3  5 -5 -3 -4 -8 -3  4 -4 -5 -6 -9 -3 -8 -5 -5 -7 -8  0 -8  4 -4 -3 -2 -3 -2  1  2  2 -5 -1  0  2 -1  0  0 -2 -3 -2 -2  1 -3  5  1 -4  6 -4 -6 -4 -4 -7 -8 -1  4  0  1 -4 -4 -6 -8 -5  0 -3 -1  1 -8 -7  0 -4 -4 -6 -7  1 -7  4 -4 -1 -3 -1 -2 -3  0 -3  2 -6 -3  1  5 -2 -2  3 -5 -3  5  1 -3  5 -5 -4 -7  0 -4 -4 -5  4 -2  5 -4 -4 -4 -8 -1  1 -5 -5 -8 -8 -2 -7 -3 -4 -4 -7  0 -8 -1 -6 -4 -1 -2 -7  3 -3  0 -7 -2  1  6 -2 -5 -3 -4  2 -5 -5 -2 -2  4  3 -2  2 -5 -3 -8 -7 -8 -7 -5  3  2  2 -2 -3 -6 -5 -6 -5 -3
 -5 -5  0 -4  1 -5 -2 -1  1 -2  3  1 -4 -3  3  0  1  3 -3  1 -8 -3 -8 -6 -2 -7 -6  6 -8  5 -4 -4 -5 -1  1 -6 -1  0 -3 -2 -3  4  2 -2  2  4 -3 -5 -1 -1 -5  1 -4 -4 -7 -5  1 -8 -2  3 -2  6 -5 -3 -6 -6 -3  1  3 -6 -3 -8 -3 -8 -8 -3 -6 -5  7 -8 -3 -3 -4 -4  0 -5 -1  0 -6 -2 -2 -8 -2  2 -2  0  3 -2  0 -4 -2 -1 -5  1 -4 -6 -6 -8 -6 -1 -5  1 -5  6  0 -4 -4 -8 -1  1 -3 -2 -6 -8 -4 -1 -4 -6 -5 -4 -8 -1  4 -7  4  2 -2 -4 -1 -2 -1 -5  1  1 -7  0  2  3  1  1  3 -3 -5 -2 -2 -4  3 -5 -5 -8 -4 -7 -7  3  4 -1  6 -4 -3 -5 -8 -3  3  0 -4  0 -8 -2 -7 -6 -6 -5 -7  7 -7 -4  0 -1  0  1  1 -1 -2 -3 -1 -1 -3 -3 -3  2  0 -2  3  6 -1 -7 -4  0  1 -1  4 -2 -2 -2 -1 -1 -1 -1  0  0 -1 -1 -2 -1 -1 -4 -5 -8 -3 -5 -5 -4  0 -3  1 -5 -4 -5 -8 -3  2 -2 -5 -4 -8  6 -8 -5 -4 -7 -7  5 -8  1 -4 -5 -3 -3 -3 -2  2  0  0 -4  0  3 -3 -3  5 -2  0 -2 -1 -2 -3 -2 -1 -3  0 -5 -6 -8 -3 -5 -8 -5  4 -2  5 -2 -4 -5 -6 -4  3  3 -4  1 -8 -5  0 -4 -4 -5 -5  5 -8  4 -3 -1 -4 -2 -1 -4 -1 -2  0  0 -4  1  2 -3 -2  4 -5 -4 -1 -2 -2 -2 -5 -5 -7 -1 -5 -4 -5  3 -2  0 -5 -4 -4 -8 -4  2 -3 -4 -6 -8 -1 -7 -3 -5  0 -6  5 -8  2 -6 -4 -5 -5 -7 -1  0 -2 -7 -3  2  2 -3 -4 -1 -3  3 -4 -5 -3 -2  2  3  0 -1 -5 -4 -8 -6 -6 -6 -5  2  3  5 -1 -4 -6 -7 -6 -4 -4
  7  6 -3  5 -1 -2 -5 -3 -1 -2 -1  0  0  1 -4  0 -6 -6 -5 -7 -6 -2 -5 -3 -3 -5 -3 -5 -6 -4 -5  1  2  0  2 -2  1  5  4 -6  1  1 -4  2 -1 -3  1  2 -2 -4  1 -5 -3 -5 -6 -5 -4 -6 -4 -5 -5 -5 -4  2  2 -4  4 -6 -6 -4 -7 -6 -6 -5 -5 -1 -3 -4 -7 -6 -2 -1 -3  0 -1 -2 -3  1 -1 -1  0 -5 -1  4 -6 -2 -1  0 -2  5 -5  0  2 -6 -4 -5 -5 -5 -4 -5 -4 -5 -5 -6 -5 -1  0 -5  0 -6 -4 -4 -8 -6 -3 -5  0 -2  0 -2 -6  0 -3 -5 -6 -2  1  1  0  5  2 -1  1  0 -6  0  3 -4  0 -1  0  4  4 -6  3  4 -6 -3 -4 -6  0 -4 -6 -4 -5 -4 -6 -4  0  3 -5  1 -6 -6 -4 -7 -6 -4 -5 -2 -1 -4 -3 -6 -6 -2  2  0  0  0  0  0  1 -1 -2  0  0  2 -1  3  0  1 -2 -5 -1 -5  1  3 -6 -1 -3  4  2  3  1  1  2  1  1  0  3 -4  2  1 -6 -4 -5 -6 -3 -5 -5 -4 -7 -5 -2 -2  3  1 -3  2 -6 -7 -4 -8 -6 -6 -4  2 -3 -1 -3 -5 -6 -4  0  1 -1  0 -2 -1 -2 -1 -3  2  3 -3  2 -1 -4  3  0  1 -1  4  2 -5  2 -1 -5 -2 -5 -6 -2 -3 -6 -5 -5 -5 -5 -2  1  1 -5  4 -5 -6 -4 -7 -6  0 -1  2 -4 -1 -3 -5 -6 -5  0  1 -1  1  0 -1  3  0  0 -4  0  3 -5 -1  0 -2  2  4 -5  2  0 -6 -4 -5 -4 -3 -2 -4 -4 -5 -5 -5 -4  3  0 -3  3 -5 -7 -4 -9 -6 -4 -4 -2 -4 -3 -3 -5 -6 -2 -2 -1 -2  0 -4 -3  0  0 -6  2  2 -6  1 -2  5  0 -4  2 -1  4  4 -4 -1  0 -4 -4 -4 -6 -5 -3 -6 -4 -5 -4 -5 -4  4  3  4  2  2 -2
 -4 -4  0 -1 -1 -5 -5 -3 -1 -1 -2 -3 -3 -3 -1 -1  1 -1 -2 -1 -7  0 -7 -6  3 -6 -5 -1 -7  4 -6 -4 -3  0  4 -5 -2 -1 -3 -4 -1  0 -2 -3  0 -2 -4  0  2 -1 -4 -1 -3 -3 -7 -6 10 -6 -4  1  0  0 -2 -3 -4 -3 -3 -2 -2 -2 -3 -7 -4 -6 -4 -3 -4 -5 -1 -7 -6 -3 -4 -3 -2 -2 -3 -2 -5  2 -2 -7 -1 -1 -3 -3  1 -3 -2 -2 -2 -3  1  0 -4 -5 -6 -7 -2 -2 -5  0 -4 -2 -3  3 -5 -7 -3 -2 -4 -1 -6 -7 -3 -2 -2 -5 -1 -5 -7 -1  4 -5 -1 -2 -2 -3  4  0  0 -4  2 -1 -7  2  0  1 -2 -1 -1  0 -4 -2 -2  3  0 -4 -4 -7 -3 -6 -6  0  1  5 -1 -5 -2 -3 -7 -2 -1 -3 -4  1 -7 -2 -6 -5  0 -3 -5 -2 -7 -4 -1 -1  0 -1  1  0 -2 -3 -1  1 -4 -1 -3  1  0 -2  0 -1 -1 -7  0  0 -1  1  0 -3 -2 -1 -1 -1 -1 -1  0  2 -1  4 -2  1 -1 -1 -5 -7 -3 -5 -3 -5 -1 -4 -2 -3 -3 -4 -7 -3  0 -4 -4 -4 -7 -1 -6 -3  3 -6 -3 -2 -7 -2 -4 -4 -1 -3 -2 -2  0  1 -2 -2 -1  1 -2 -1 -1 -2 -2 -3 -2 -1 -3  0 -1  1  1 -4 -6 -7 -2 -6 -7 -5  4 -2  2  0 -2 -5 -3 -4  0 -3 -2  2 -7 -1  1 -3  2 -3 -2  2 -7  2 -4 -3 -4 -2 -2 -2 -2 -3 -1 -6  0 -1  0 -3 -2  0 -3 -3 -1 -2  0 -2 -5 -3 -6 -2 -4 -4 -5  2 -4 -1 -3 -2 -4 -7 -2  0 -5 -2 -7 -7  6 -6 -3  2 -1 -3 -1 -7 -1 -6 -4 -3 -2 -4 -2 -2 -1 -7 -2  2  5 -1 -4 -3 -3  1 -3 -4 -1 -1  1  0  1 -2 -5 -4 -7 -6 -5 -6 -5  4  1  0 -2 -2 -5 -6 -5 -3 -3
 -6 -5 -1 -5  0 -2 -3 -3  1 -2 -3 -5 -5 -4 -4 -3 -3  6 -5  6 -8 -4 -7 -6  2 -6 -7  1 -7  0 -4 -5 -6 -1 -2 -5 -1 -1 -2 -3 -3  0 -4 -5  2  1 -5 -5 -1 -4 -6  1 -2 -5 -7 -6 -4 -6 -5 -2  1 -2 -6 -3 -6 -6 -5 -4  2 -6  5 -7 -5 -7 -8  2 -2 -6 -4 -7 -7 -3 -5 -3 -3 -2 -5  2 -7  1 -3 -7 -4 -3 -3 -3 -1 -4  2 -4  5 -4 -5 -4 -1 -6 -7 -8 -5  1 -6  5 -6 -3 -1 -5 -6 -8 -1 -5  5 -4  1 -7 -3  9 -3 -6 -6 -5 -7 -3  3 -5  7 -2 -4 -5 -2 -4 -2 -6  2  0 -4 -1 -1 -2 -2 -3 -1 -3 -5  0 -4 -5 -1 -6 -6 -7 -5 -7  1 -2 -3  0 -3 -6 -3 -5 -8 -3 -4  6 -6  1 -8 -3 -6 -7 -2  0 -7 -2 -7 -5 -1 -1 -1 -1  4 -1 -2 -4 -2 -3 -4 -3  0 -1  0 -3 -1 -1 -1 -8 -3 -4  3 -2  2 -2 -2 -2 -2 -1 -1 -2 -1 -1 -3  5 -3 -2 -3  5 -6 -7 -2  3  3 -6  9 -3 -4 -4 -4 -5 -7 -4 -4  2 -6  6 -8 -2 -7 -7  6 -2 -8 -4 -7  0 -4 -5  1 -5 -3 -3  5  0 -7 -4 -3 -2 -5 -3  5 -3 -1 -2  1 -2 -2 -1 -3 -4  3 -5 -7 -8 -3 -2 -3 -6 -2  3 -3 -5 -5 -6 -7 -6 -4  4 -5  4 -8 -6 -3 -6  2  0 -7 -3 -8  0 -5  0 -5 -2 -4 -2 -3 -3 -2 -5 -5 -1  0 -4 -1 -1 -3 -3  1 -4  2 -4 -3 -6 -7 -4 -4  0 -5  5 -1 -1 -6 -5 -5 -7 -2 -4  6 -4 -1 -8  6 -6 -2 -3  1 -7 -4 -7 -4 -6 -5 -4 -6 -5 -3  1 -3 -4 -3 -3 -4 -4 -4 -1 -4  1 -5 -1 -4 -1  1 -2  1 -1 -5 -1 -8 -6 -6  5 -6 -1  2 -2  1 -4 -6 -7 -7 -5 -4
 -4 -2  2  0 -1 -1 -6  3 -2  0  5 -4  1  4 -3 -4 -4 -7 -4 -7 -7 -4 -6 -4 -4 -6 -5 -7 -6 -6 -2  5 -2 -2 -3 -4 -3  1 -3  9 -3  0 -5  5 -3  4  0  0 -1 -6 -3 -5 -4 -5 -6 -5 -6 -7 -5 -5 -5 -6 -5 -2 -2 -5 -4 -6 -7 -5 -8 -6 -6 -6 -6 -3 -6 -4 -7 -4 -6 -1  0 -1 -3 -3  2 -1  0  2 -4  9 -4  2 -6  4  0  3 -2 -1 -6 -5 -5 -6 -4 -5 -6 -6 -5 -5 -5 -5 -4 -6 -5 -4 -4 -7 -4 -6 -7 -4 -8 -4 -3 -5 -6 -4 -2 -5 -6 -1 -5 -4 -6 -3  3  3 -4 -4 -1 -4  1 -4  9 -4  1 -6  5  0  1 -3  3 -6 -5 -4 -6 -5 -1 -6 -4 -5 -7 -4 -5 -5 -6 -5 -3 -4 -6 -3 -5 -7 -4 -8 -7 -5 -1 -5 -6 -5 -6 -7 -6 -4 -1  3  1 -1 -2 -1 -1 -3 -3 -3 -3 -2 -3 -1 -1 -1 -2 -5 -3  9 -3  2 -6  2 -3  4  0 -1 -1  0  0  0  0  0  0 -3 -3 -3 -6 -5 -5 -6 -3 -7 -6 -5 -8 -5 -6 -4 -3 -3 -6 -4 -5 -8 -4 -8 -7 -7 -6 -5 -7 -6 -6 -6 -6 -5  4 -4 -1 -3  2 -3 -3 -2  8 -1  2 -3  2  0 -1  1 -1  0 -1 -3 -2 -4 -3 -4 -5 -4 -5 -7 -4 -6 -7 -5 -6 -5 -6 -5 -3 -4 -7 -4 -5 -7 -4 -7 -7 -6  0 -5 -5 -6 -4 -5 -5 -5  3  0 -4  0 -1  2  0  3 -3  8 -5  2  0  6 -1  0  6  2 -4 -4 -3 -6 -3 -5 -5  0 -4 -6 -5 -5 -5 -6 -4 -1 -2 -6 -4 -3 -8 -5 -9 -7 -6 -5 -2 -5 -5 -5 -3 -6 -5 -3  1 -3 -5 -3 -4  1 -4  8 -4  0 -6  0 -2 -1 -1 -3 -3 -3 -2 -3 -4 -4 -3 -4 -4 -5 -7 -6 -5 -7 -5 -5 -5 -6 -4 -4 -1 -4 -4 -3 -2
 -3  0 -1 -1 -1  5 -4  3  2 -2  0  1  1  0 -3 -1 -3 -5  2 -5 -5  2 -3  3  1 -1 -3 -6 -5 -5 -3  0  0 -1 -1  0 -1  0  0 -6  0 -3 -1  2 -1 -2 -1 -1 -4 -2  2 -4  1 -1 -4 -1 -5 -5  2 -4 -3 -5  3  1  2 -2 -1 -5 -6  5 -5 -5 -4 -3 -5  0 -3 -2 -6 -5 -5 -2 -2  4  1 -1 -1  2 -2  4 -1 -4 -1 -3 -4  0 -1  0  0 -2 -4 -3 -2 -5  3 -2  1 -4  6 -2  5 -3 -2 -6  2  1  0 -3  0 -6 -5  2 -8 -5  4 -4 -4  2  3  0 -5  0 -4 -3 -5  2  0  0 -1  0 -2  3  0 -1 -6 -2 -1 -4 -1  1  0  0  0 -5 -1  2 -5  2  4 -3  2  0 -6 -1 -4 -3 -6  1  1  1 -4  0 -5 -6  3 -3 -5  2 -1 -2 -3 -1 -4 -6 -4 -4 -1  1  0  0  0  1  1 -2  0  1 -2 -2  0 -2  0  0  1 -3 -2 -5 -1 -1 -5  0 -3 -1  1  0  1  1 -1  0  0  0 -1 -3  0  1 -5 -1  2 -2  3 -4 -2  5 -7  0 -5  3  2  2 -3 -1 -5 -7  1 -7 -5 -3  3  1 -3 -2 -5 -4 -4 -2  0  0  0  0  1 -1 -2  0 -3 -1 -2 -2 -1  3 -3  2 -1  4  0 -1  3 -4 -1  1 -5  4 -1 -4  0 -3 -4  5 -4 -3 -4  0  4  1 -4 -1 -3 -5  3 -5 -5 -4  0 -2  0  0 -4 -3 -4 -4  0 -1  1  0 -1  0  0  4  0 -5 -2 -2 -4  1  0 -2  1  0 -4  2  2 -5  4  0 -2  3  2 -3  5 -4 -2 -4  3  1  1 -4 -1 -3 -6  6 -7 -5 -2  2  2  2 -2 -4 -4 -4 -3 -2  1  0 -3 -3 -3 -2  2 -5 -2 -3 -5  0  2 -1  1 -3  0  1 -1  1 -4 -1  1 -3  5  3 -2 -2 -4 -6  5 -4 -3 -5 -1  1  0 -4 -3 -1  5
 -3 -2  0 -2  1  0 -5  3  1 -2 -2  6  2 -1 -4  0 -3 -4  3 -5 -5  2 -5 -1 -1 -5 -4 -4 -6 -3 -4 -1 -1  0  2  0 -1  0 -1 -6  2 -3 -2  1  0 -2 -1 -3 -2  0 -3 -3  1 -2 -5 -4 -4 -7  6  0 -4 -4  6 -2  1 -3  2 -4 -5  6 -5 -6 -1 -4 -6 -3 -5 -1 -5 -6 -6 -3  7  2 -1 -3 -3 -1  1  1  5 -6  2 -2 -3 -1 -1 -3  2 -1 -4  2 -4 -3  1 -1  2 -5 -2 -2  5 -3 -4 -4  7  0  1 -6 -1 -4 -5 -1 -6 -6  5 -3 -4 -1  0 -3 -6  0 -3 -5 -2  3 -1  2  2 -1  1 -2  0  4 -3  1 -2 -3 -1  0 -1  0 -1 -3  2 -2 -4 -2 -1 -6  1 -4 -7  2 -3 -3 -5  6  3 -1 -6  0 -4 -5  5 -6 -6 -1 -4 -3 -4 -4 -5 -5 -6 -4 -1  0  0  0 -1  0  0 -3 -1  0 -3 -3  0 -1  0  0  0  1  2 -4 -1 -2 -4  1 -1 -1  0  0  0  1 -1 -1  0  0 -1 -3  0 -1 -3 -4  0 -1  0 -5 -3  5 -6 -2 -3  2  1  1 -5  0 -2 -6  2 -4 -6 -5 -4 -1 -4 -5 -6  4 -6  3 -1 -1  3 -1  0 -1  0  1 -3  4 -2  0  3  0 -3 -1  0  0  2  0  1 -3  2 -2 -3  0 -3 -6 -1 -5 -7  6 -3 -3 -4  6  0 -2 -6  0 -3 -5  2 -5 -6 -4 -2  0 -3 -5 -4  0 -6 -2 -3 -1  0  1 -2 -2 -2  0  1 -5  6 -2 -3  3 -1 -2 -2 -2 -2  1  0 -4  0 -1 -5  3 -2  0  3 -4 -2 -2  6  0 -2 -5 -1 -3 -6  0 -2 -6 -2 -4  5  2 -4 -5  3 -3  3 -4  2  0 -2  0 -1 -2  3 -6  5 -2 -4  3 -1  3 -2  1 -2  0 -2  0 -2  1 -1 -3 -1 -2 -6 -5 -5 -6  5 -3 -3 -4  5 -1 -3 -4 -3 -1  2
 -6 -5 -4 -5 -4 -5 -7 -3 -4 -2 -5 -6 -5 -5 -6 -5 -6  2 -6  9 -7 -3 -7 -7 -4 -6 -6 -5 -7 -3 -6 -5 -6 -4 -4 -6 -5 -5 -4 -4 -5 -4 -6 -3  4 -4 -5 -5 -3 -6 -6 -5 -5 -6 -6 -6 -6 -7 -6 -5 -2 -5 -6 -5 -6 -6 -5 -6  8 -3 11 -7  6 -8 -8 -5 -1 -6 -6 -7 -7 -5 -5 -4  8 -3 -5  0 -7 -4 -2 -3 -4 -5 -6 -6 -2 -5 -4 -6  0 -6 -6 -6 -6 -7 -7 -8 -7 -5 -6 -4 -7 -6 -6 -6 -6 -7 -5 -7  4 -5 13 -7 -4 -2 -3 -6 -6 -6 -7 -4  2  2  1 -1 -3 -5 -4 -5 -4 -5 -1 -4 -8  2 -4 -5 -5 -4 -4 -5 -6  2 -6 -5 -5 -6 -6 -7 -5 -7 -7 -5 -5 -5 -6 -7 -5 -4 -7 -4 -6  4 -6 12 -7  6 -4 -6 -5 -5 -6 -6 -7 -3 -2 -2 -1 -1 -1 -1 -2 -5 -4 -4 -5  0 -3 -3 -2 -3 -1 -5 -4 -8 -5 -3 -5 -3 -3 -3 -3 -2 -2 -1 -1 -1  0 -1 -3 -3 -4 -3 -6  6 -6 -7  6  0  1 -7 -2 -6 -6 -6 -5 -6 -7 -5 -6  9 -6 11 -7  6 -8 -7 -1 -4 -7 -5 -7 -5 -4 -6 -4 -5 -5 -2  0 -4 -7 -3 -3 -5 -5 -5 -4 -3 -3 -2 -3 -3 -4  8 -4 -4 -5 -6 -6 -7  6 -6 -8 -7 -5 -3 -5 -6 -5 -6 -7 -6 -6  1 -5 10 -7  6 -2 -7  0 -5 -6 -5 -7 -5 -5 -5  0 -4 -5 -5 -1 -1 -3 -8  0 -2 -5 -6 -1 -4 -6 -5 -5 -5 -1 -6 -6 -6 -6  6 -5 -6 -6 -3 -6  1 -6 -5 -6 -7 -5 -6  5 -6 13 -7 -1 -6 -5 -6 -3 -6 -5 -7 -5 -6 -5 -6 -7 -7 -2  7 -5 -8 -5 -2 -6 -5  0 -5 -5 -4 -5 -5  5 -1 -1 -4  7 -5 -6 -6 -7  4 -7 -5 -6 -5 -4 -5 -5 -5 -7 -6 -6 -4 -4
 -4 -3 -1 -4 -2 -5 -3 -4 -1 -3 -1 -5 -4 -3 -4 -3 -5  6 -5 -2 -8 -4 -7 -4 -1 -6 -6 -4 -7 -4 -6 -4 -4 -2 -2 -4 -2 -2 -3 -7 -4  0 -4 -4  1 -2 -4 -5 -4 -5 -5 -3 -4 -4 -7 -6 -5 -1 -5 -3 -4  2 -5 -1 -5 -6 -4 -5  7 -6 -2 -7 -5 -6 -7 -1 -2 -5 -5 -7 -5 -5 -5 -4 -2 -5 -4 -2 -6  0 -3 -8 -3 -2 -5 -5 -2 -5 -2 -4 -3 -3 -3 -5 -4 -6 -7 -7 -1 -2 -6 -1 -6 -5 -3 -5 -4 -8 -1 -5  8 -5 -3 -7 -4  3 -2 -5 -5 -2 -5 -3 -1 -6 -1  0 -2 -4 -3 -4 -3 -5  0 -2 -7 -1 -1 -2  0 -3 -4 -2 -3 -4 -4 -2 -4 -5 -5 -7 -3 -6 -2 -2 -2 -4 -5 -6 -3 -3 -7 -2 -5  8 -5 -3 -7  0 -3 -5  4  1 -6 -5 -7 -4 -1 -1 -1  0  0 -1 -2 -4 -3 -2 -2  0 -2 -2 -1 -1 -1 -4 -2 -7 -3 -4 -4 -2 -2 -1 -2 -1 -1 -1 -1 -1  0  0 -2  1 -3  2 -5 -1 -6 -7 -2  8 -3 -6  0 -2 -4 -5 -3 -5 -7 -1 -3  8 -5  3 -8 -4 -7 -6  8 -1 -6 -5 -7  0 -5 -4 -2 -3 -4 -1  2 -2 -7 -1 -2 -4 -4 -3 -1 -2 -3  1 -2  0 -2 -2 -3 -2 -3 -5 -7 -7 -4 -3 -3 -6 -2 -4 -4 -5 -4 -5 -7 -4 -5  8 -3 -1 -8 -5  0 -4  6  1 -6 -4 -8 -3 -5 -2 -4 -3 -4 -2 -3 -4 -2 -7 -5 -1 -2 -5 -2 -3 -4 -4 -3 -3  1 -5 -4 -4 -7 -3  0  0 -5  4 -5 -3 -5 -4 -3 -7 -3 -4  9 -5 -3 -8  3 -6 -3  0  7 -6 -5 -7 -3 -6 -4 -4 -5 -7 -3  1 -3 -7 -3 -3 -5 -4 -4 -4 -3 -3 -4 -2  0 -2 -3 -3 -1 -4 -5 -5 -8 -6 -3  3 -6 -4 -3 -3 -4 -4 -4 -5 -5 -4 -3
 -5 -3  2 -5  4 -2 -4 -1  2 -1 -1 -1 -1  0 -4  1  6 -3  5 -2 -8 -3 -6 -6  2 -6 -2 -3 -6 -3 -6 -3 -4  3  0 -4  3 -3  0 -5 -1  0  4 -3  0  0 -1 -4  5  6 -5  5  1  2 -7 -5  0 -8  0  5  1  1 -4 -1 -4 -6 -2  6 -2 -5 -6 -7  5 -7 -7 -2 -6 -1 -2 -7 -5  0 -2 -3  0 -1 -1 -3 -4 -3  2 -7 -2 -1  6 -4  0 -4 -2  0  4  6 -4  6  2 -3 -6 -6 -6 -1 -3  0  2  3 -3 -2 -5 -8 -3  7 -4  1 -6 -7 -3 -3 -3 -3 -4 -4 -7  2 -1 -7 -4 -2 -3 -4  2 -4  1 -3 -1  3 -3  3 -1  4 -3 -2 -1  0 -1  5  5 -4  4  1 -2 -7 -2 -6 -8  3  4  0  2 -4  0 -5 -8 -1  6 -3 -3 -2 -8 -2 -6 -5 -3 -6 -7 -3 -7 -4  3  1 -1  0  0  0 -1 -4  1  0 -3 -3 -1 -1 -1 -2 -1 -2  4 -7 -4 -2  6 -1  2 -3 -1 -2 -1 -1  0 -1  0  2 -1  2  3 -2  5 -2 -4 -7 -3 -6 -5 -5 -3  0  5 -5 -3 -5 -7 -1  6 -3  0 -3 -8 -3 -7 -5 -4 -6 -7 -1 -5  2 -3 -2 -2 -2 -1  2  1  3 -4 -1  1  5 -1  0 -2 -2 -2 -2 -2 -1 -1  4  4 -3  2 -1 -5 -5 -4 -7 -4 -3  3  1  3 -3 -3 -5 -8 -4  5 -4  3 -1 -8 -7  0 -5 -4 -6 -6  2 -8  2 -4 -2 -1  1 -3 -2  1 -2  2 -4  2  1  5 -2 -2  1 -3 -3  5  4 -3  6 -3 -1 -7 -2 -4  2 -3  0  1  5 -4 -3 -3 -7 -1  4 -5 -3 -8 -8 -3 -6 -2 -3 -5 -4  0 -7  0 -6 -3 -3 -1 -6  4 -2  3 -6  3  1  3  1 -4 -3 -3  3 -4 -4 -2  0  4  3 -2  5 -3 -2 -8 -6 -7 -7 -3  5  1  3  3 -2 -5 -6 -5 -4 -3
