# Supplementary material for: Protein Secondary Structure Prediction Based on Data Partition and Semi-Random Subspace Method
Source: Sci Rep. 2018 Jun 29;8:9856. doi: 10.1038/s41598-018-28084-8 (PMC6026213; doi:10.1038/s41598-018-28084-8)
Supplement: Supplementary file 1 — Dataset 1 [file 41598_2018_28084_MOESM1_ESM.zip › astral_cull_DATA/1a1i_A.pssm]

  R  P  Y  A  C  P  V  E  S  C  D  R  R  F  S  R  S  A  D  L  T  R  H  I  R  I  H  T  G  Q  K  P  F  Q  C  R  I  C  M  R  N  F  S  R  S  D  H  L  T  T  H  I  R  T  H  T  G  E  K  P  F  A  C  D  I  C  G  R  K  F  A  R  S  D  E  R  K  R  H  T  K  I  H  L  R
 -1 -1 -2  3  0 -1  2 -1  0  0 -2 -2 -2 -2  1 -2  1 -1 -1 -2  0 -2 -2 -1 -2 -1 -2  0  0 -1 -1 -1 -2 -1  0 -1 -1  0 -1 -2  0 -2  1 -2  1 -2 -2 -2  0  0 -2 -1 -2  0 -2  0  0 -1 -1 -1 -2  3  0 -2 -1  0  0 -2 -1 -2  4 -2  1 -2 -1 -1 -1 -2 -2  2 -1 -1 -2 -2 -1
  6 -2 -2 -2 -4 -2 -2  0 -1 -4 -2  6  6 -3 -1  6  1 -2  0 -2 -1  6  0 -3  6 -3  0 -1 -2  1  2 -2 -3  1 -4  6 -3 -4 -2  6 -1 -3 -1  6 -1 -2  0 -2 -1 -1  0 -3  6 -1  0 -1 -2  0  2 -2 -3 -1 -4 -1 -2 -4 -2  6  3 -3 -2  6  1 -2  0  5  3  6  0 -1  3 -3  0 -2  5
  0 -2 -2 -2 -3 -2 -2  0  3 -3  1 -1 -1 -3  1 -1  1  1  0 -4  0  1  1 -3 -1 -3  1  0  0  0  0 -2 -3  0 -3  0 -3 -3 -2 -1  5 -3  1 -1  1  1  1 -4  0  0  1 -3 -1  0  1  0  0  0  0 -2 -3 -1 -3  1 -3 -3  0 -1  0 -3 -2  1  1  1  0 -1  0 -1  1  0  0 -3  1 -3  0
 -2 -2 -3 -2 -4 -2 -3  3  0 -4  6 -2 -2 -4  0 -2  0  6  2 -4 -1 -1 -1 -3 -2 -3 -1 -1 -1 -1 -1 -2 -4  0 -4 -2 -3 -4 -3 -2  1 -4  0 -2  0  6 -1 -4 -1 -1 -1 -3 -2 -1 -1 -1 -1  2 -1 -2 -4 -1 -4  6 -3 -4 -1 -2 -1 -4 -2 -1  0  6  1 -2 -1 -2 -1 -1 -1 -3 -1 -4 -1
 -4 -3 -3 -1  9 -3 -1 -4 -2  9 -4 -4 -4 -3 -1 -4 -1 -3 -3 -1 -1 -4 -3 -1 -4 -1 -3 -1 -3 -3 -3 -3 -3 -3  9 -4 -1  9 -2 -4 -2 -3 -1 -4 -1 -4 -3 -1 -1 -1 -3 -1 -4 -1 -3 -1 -3 -4 -3 -3 -3 -1  9 -4 -2  9 -3 -4 -3 -3  0 -4 -1 -4 -3 -3 -3 -4 -3 -1 -3 -1 -3 -1 -3
  2 -1 -1 -1 -3 -1 -2  2 -1 -3 -1  1  1 -3  0  1  0  0  2 -2 -1  1  0 -2  1 -3  0 -1 -2  5  1 -1 -3  6 -3  1 -3 -3 -1  1  0 -3  0  1  0  0  0 -2 -1 -1  0 -3  1 -1  0 -1 -2  2  1 -1 -3  0 -3  0 -1 -3 -2  1  1 -3 -1  1  0  0  2  1  1  1  0 -1  1 -3  0 -2  1
  0 -1 -2 -1 -4 -1 -2  5 -1 -4  1  0  0 -3  0  0  0  1  5 -3 -1  0  0 -3  0 -3  0 -1 -2  1  1 -1 -3  2 -4  0 -3 -4 -2  0  0 -3  0  0  0  2  0 -3 -1 -1  0 -3  0 -1  0 -1 -2  5  1 -1 -3  0 -4  3 -2 -4 -2  0  1 -3 -1  0  0  2  5  0  0  0  0 -1  1 -3  0 -3  0
 -2 -2 -3  1 -3 -2 -2 -2  3 -3  0 -2 -2 -3  0 -2 -1 -1 -2 -4 -2 -2 -2 -4 -2 -4 -2 -2  6 -2 -2 -2 -3 -2 -3 -2 -4 -3 -3 -2  0 -3  0 -2  0 -1 -2 -4 -2 -2 -2 -4 -2 -2 -2 -2  6 -2 -2 -2 -3  0 -3 -2 -3 -3  6 -2 -2 -3  0 -2 -1 -1 -2 -2 -2 -2 -2 -1 -2 -4 -2 -4 -2
  0 -2  4 -2 -3 -2 -3  0 -1 -3 -1  0  0 -1 -1  0 -1 -1  0 -3 -2  0  8 -3  0 -3  8 -2 -2  5 -1 -2 -1  0 -3  0 -3 -3 -2  0  0 -1 -1  0 -1 -1  8 -3 -2 -2  8 -3  0 -2  8 -2 -2  0 -1 -2 -1 -1 -3 -1 -2 -3 -2  0 -1 -1 -2  0 -1 -1  0 -1 -1  0  8 -1 -1 -3  8 -3  0
 -3 -3 -2 -2 -1 -3  2 -3 -3 -1 -3 -3 -3  0 -3 -3 -3 -3 -2  2 -1 -3 -3  4 -3  4 -3 -1 -4 -3 -3 -3  0 -3 -1 -3  4 -1  1 -3 -3  0 -3 -3 -3 -3 -3  2 -1 -1 -3  4 -3 -1 -3 -1 -4 -3 -3 -3  0 -2 -1 -3  3 -1 -4 -3 -3  0 -1 -3 -3 -3 -3 -2 -3 -3 -3 -1 -3  4 -3  1 -3
 -2 -3 -1 -2 -1 -3  0 -3 -3 -1 -4 -2 -2  0 -3 -2 -3 -4 -2  4 -1 -2 -3  2 -2  1 -3 -1 -4 -2 -3 -3  0 -2 -1 -2  1 -1  2 -2 -3  0 -3 -2 -3 -4 -3  4 -1 -1 -3  2 -2 -1 -3 -1 -4 -3 -3 -3  0 -2 -1 -4  1 -1 -4 -2 -3  0 -2 -2 -3 -4 -3 -1 -2 -2 -3 -1 -3  1 -3  4 -2
  2 -1 -2 -1 -3 -1 -2  1 -1 -3 -1  2  2 -3  0  2  0 -1  1 -3 -1  2 -1 -3  2 -2 -1 -1 -2  1  5 -1 -3  2 -3  3 -3 -3 -2  2  0 -3  0  2  0 -1 -1 -3 -1 -1 -1 -3  2 -1 -1 -1 -2  1  5 -1 -3  0 -3  0 -2 -3 -2  2  5 -3 -1  2  0 -1  1  3  4  2 -1 -1  5 -3 -1 -3  3
 -1 -3 -1 -1 -2 -3  0 -2 -2 -2 -3 -1 -1  0 -2 -1 -2 -3 -2  2  1 -2 -2  2 -1  1 -2 -1 -3 -1 -1 -3  0 -1 -2 -1  1 -2  6 -1 -2  0 -2 -1 -2 -3 -2  2 -1 -1 -2  1 -1 -1 -2 -1 -3 -2 -1 -3  0 -1 -2 -3  1 -2 -3 -1 -1  0 -1 -2 -2 -3 -2 -1 -1 -1 -2  1 -1  1 -2  3 -1
 -3 -4  3 -3 -3 -4 -1 -3 -3 -3 -4 -3 -3  6 -3 -3 -3 -4 -3  0 -2 -3 -1  0 -3  0 -1 -2 -3 -3 -3 -4  6 -3 -3 -3  0 -3  0 -3 -3  6 -3 -3 -3 -4 -1  0 -2 -2 -1  0 -3 -2 -1 -2 -3 -3 -3 -4  6 -2 -3 -4  2 -3 -3 -3 -3  6 -2 -3 -3 -4 -3 -2 -3 -3 -1 -2 -3  0 -1  2 -3
 -2  8 -3  3 -3  8 -2 -1 -2 -3  1 -2 -2 -4 -1 -2 -1 -2 -1 -3 -1 -2 -2 -3 -2 -3 -2 -1 -2 -2 -1  8 -4 -1 -3 -2 -3 -3 -3 -2 -2 -4 -1 -2 -1 -2 -2 -3 -1 -1 -2 -3 -2 -1 -2 -1 -2 -1 -1  8 -4 -1 -3 -2 -3 -3 -2 -2 -1 -4 -1 -2 -1 -2 -1 -2 -1 -2 -2 -1 -1 -3 -2 -3 -2
 -1 -1 -2  1 -1 -1  0  0  2 -1  0 -1 -1 -3  4 -1  4  0  0 -3  2 -1 -1 -2 -1 -2 -1  1  0  0  0 -1 -2  0 -1 -1 -2 -1 -2 -1  2 -3  4 -1  4  0 -1 -3  1  1 -1 -2 -1  1 -1  1  0  0  0 -1 -3  3 -1  0 -2 -1  0 -1  0 -3  1 -1  4  0  0 -1  0 -1 -1  2  0 -2 -1 -2 -1
 -1 -1 -2  0 -1 -1  0 -1  1 -1 -1 -1 -1 -2  1 -1  1 -1 -1 -1  4 -1 -2 -1 -1  1 -2  5 -2 -1 -1 -1 -2 -1 -1 -1 -1 -1 -1 -1  1 -2  1 -1  1 -1 -2 -1  5  5 -2 -1 -1  5 -2  5 -2 -1 -1 -1 -2  1 -1 -1  0 -1 -2 -1 -1 -2  0 -1  1 -1  0 -1  1 -1 -2  3 -1 -1 -2 -1 -1
 -3 -4  2 -3 -2 -4 -3 -3 -3 -2 -4 -3 -3  1 -3 -3 -3 -4 -3 -2 -2 -3 -3 -2 -3 -3 -3 -3 -3 -2 -3 -4  1 -2 -2 -3 -3 -2 -2 -3 -3  1 -3 -3 -3 -5 -3 -2 -3 -3 -3 -3 -3 -3 -3 -3 -3 -3 -3 -4  1 -3 -2 -4 -1 -2 -3 -3 -3  1 -3 -3 -3 -5 -3 -3 -3 -3 -3 -3 -3 -3 -3 -1 -3
 -2 -3  7 -2 -3 -3 -1 -2 -2 -3 -3 -2 -2  3 -2 -2 -2 -3 -2 -1 -2 -2  2 -1 -2 -1  2 -2 -3  0 -2 -3  4 -2 -3 -2 -1 -3 -1 -2 -2  3 -2 -2 -2 -3  2 -1 -2 -2  2 -1 -2 -2  2 -2 -3 -2 -2 -3  3 -2 -3 -3  1 -3 -3 -2 -2  3 -2 -2 -2 -3 -2 -2 -2 -2  2 -2 -2 -1  2  0 -2
 -3 -3 -2 -1 -1 -3  3 -3 -2 -1 -3 -3 -3 -1 -2 -3 -2 -3 -1  1  0 -3 -3  2 -3  2 -3  0 -3 -3 -2 -3 -1 -2 -1 -3  3 -1  1 -3 -2 -1 -2 -3 -2 -3 -3  1  0  0 -3  3 -3  0 -3  0 -3 -3 -2 -3 -1 -1 -1 -3  2 -1 -3 -3 -2 -1  0 -3 -2 -3 -2 -2 -2 -3 -3  0 -2  3 -3  1 -3
