# Supplementary material for: Protein Secondary Structure Prediction Based on Data Partition and Semi-Random Subspace Method
Source: Sci Rep. 2018 Jun 29;8:9856. doi: 10.1038/s41598-018-28084-8 (PMC6026213; doi:10.1038/s41598-018-28084-8)
Supplement: Supplementary file 1 — Dataset 1 [file 41598_2018_28084_MOESM1_ESM.zip › astral_cull_DATA/1A2X_A.pssm]

  D  Q  Q  A  E  A  R  S  Y  L  S  E  E  M  I  A  E  F  K  A  A  F  D  M  F  D  A  D  G  G  G  D  I  S  V  K  E  L  G  T  V  M  R  M  L  G  Q  T  P  T  K  E  E  L  D  A  I  I  E  E  V  D  E  D  G  S  G  T  I  D  F  E  E  F  L  V  M  M  V  R  Q  M  K  E  D  A  K  G  K  S  E  E  E  L  A  E  C  F  R  I  F  D  R  N  A  D  G  Y  I  D  A  E  E  L  A  E  I  F  R  A  S  G  E  H  V  T  D  E  E  I  E  S  L  M  K  D  G  D  K  N  N  D  G  R  I  D  F  D  E  F  L  K  M  M  E  G  V  Q
 -2  2 -1  2  1  5  1  1 -1 -2  0 -1 -1 -1 -1  4 -1 -3 -1  4  5 -3  0 -2 -3 -2  2 -2  1 -1  0 -1 -2  0 -1 -1 -1 -2  0 -1 -1 -2 -2  0 -2  0 -1 -2 -1  0 -1  2 -1 -2 -1  2 -1 -2 -2 -1 -1 -2  2 -1  0  0  0  0 -2 -2 -3 -1 -1 -3 -2 -1 -2 -2  2 -2 -1 -2 -1 -2 -1  2  1  0 -2  1 -1 -1 -1 -2  3 -1  3 -3 -2 -1 -3 -2 -1 -2  2 -2  0 -3 -2 -1  3  2 -1 -2  1 -1 -1 -2  0  2  0  0 -1  0 -1  0 -2 -2 -2 -1 -2 -1 -2 -2 -1 -2  3 -2 -1 -2  0 -2  0 -1 -1 -2 -3 -2 -1 -3 -1 -1 -2 -2 -1 -1 -1 -1
 -2 -1  0  1 -1 -2  5  0 -1 -3 -1 -1 -1  0 -2 -2 -1 -4  2 -1 -2 -4 -2 -2 -4 -2  1 -2 -3 -2 -3 -2 -4 -1 -2  2 -1 -3 -3  0 -3 -2  6 -2 -3 -3  0 -1 -3 -2  3 -1 -1 -2  0 -1 -2 -4 -1 -1 -3 -2 -1 -2 -3 -1 -3 -2 -4 -2 -4 -1 -1 -4 -3 -2 -2 -2 -2  6  1 -2  2 -1 -1  0  1 -1  1 -1 -1 -1 -1 -3  2 -1 -3 -4  6 -3 -4 -2  3 -1 -1 -2 -3 -3 -4 -2  3 -1 -1 -3  4 -1 -3 -2  3 -1 -2 -3 -1  1 -3 -2 -1 -1 -1 -3 -1 -1 -2 -3  5 -1 -2 -2  1 -1 -1 -2 -3  4 -3 -2 -3 -1 -1 -4 -3  2 -2 -2  1 -2 -3  1
  1 -1 -1  0  0 -2 -1  0  0 -4  0  0 -1 -1 -3  1 -1 -4 -1 -1 -2 -4  1 -3 -4  1 -1  1  0  1 -1  0 -4  0 -1 -1 -1 -4 -1  0 -4 -3 -1 -1 -4 -1 -1  6 -3  0 -1 -1 -1 -4  0  0 -3 -4  4 -1 -4  1 -1  1 -1  4 -1  0 -4  1 -4 -1 -1 -4 -4  0 -3 -3 -3 -1 -1 -3 -1  0  1  0  0  0  0  1 -1 -1 -1 -4 -1  1 -3 -4 -1 -3 -4  1 -1  5 -1  4 -1 -3 -4  1 -2 -1 -1 -4  0  0 -3 -3 -1  4 -1 -1 -1  0 -4  0  1  0  0 -4  1  0 -3 -3 -1  0 -1  1 -1  6  4  1  0 -1 -4  4 -3  1 -1 -4 -4 -1 -3 -3 -1  4 -3  0
  6  0  0 -1  3 -2 -1  2 -2 -4 -1  2  2 -2 -3 -1  1 -4 -1  0 -2 -4  5 -4 -4  6 -1  7 -2  5 -2  4 -4 -1 -2 -1  1 -4 -2 -1 -4 -4 -2 -2 -4 -2 -1  1 -2 -1  0  0  1 -4  4  4 -3 -4  3  1 -4  7  0  7 -2  0 -2 -1 -4  7 -4  2  1 -4 -4 -2 -4 -4 -3 -2 -1 -4 -1  5  5  0  0 -1  4 -1  2  2  1 -4 -2  3 -3 -4 -2 -4 -4  7 -1  5 -2  5 -2 -4 -4  5 -2  3  1 -4 -2  2 -4 -4 -1  0 -2 -1  1 -1 -4 -1  5  4  4 -4  5  2 -4 -4 -2  5 -2  7 -2  4  0  7 -1 -1 -4  6 -4  6  1 -4 -4  0 -4 -4  1  0 -4  0
 -4 -2 -3 -2 -3 -1 -2 -2 -3 -2 -1 -4 -4 -3 -2 -1 -4 -3 -4 -2 -1 -3 -3 -2 -3 -3 -2 -4 -3 -4 -3  5 -2  0 -1 -4 -4 -2 -3 -2 -1 -2 -4 -2 -2 -3 -4 -3 -3 -1 -4 -2 -4 -2 -4 -2 -2 -2 -4 -4 -1 -4 -3 -4 -3 -2 -3 -1 -2 -4 -3 -4 -4 -3 -1 -1 -2 -2 -1 -4  4 -2 -4 -4 -3  0 -1  0 -4 -1 -4 -4 -4 -2 -2 -4  7 -3 -4 -1 -3 -4 -4 -4  0 -4 -3 -3 -2 -3 -2 -2 -4 -2 -3 -3 -1 -2 -2 -2 -1 -3 -4 -3 -1 -1 -4 -4 -4  1 -4 -4 -2 -2 -3 -4 -2 -4 -1 -4 -1 -4 -3 -3 -2 -4 -3 -4 -4 -3 -1 -4 -2 -2 -3 -3 -1 -4
  0  3  5  2  1 -1  1  1  4 -3 -1  2  2  5 -2 -1  2 -4  1  0 -1 -4 -1 -2 -4 -1  2 -1 -2 -1 -2 -1 -3 -1 -1  1  2 -3 -2  1 -3 -1  1 -1 -3 -2  7 -1 -2 -1  1  1  1  0  5  0 -2 -3  1  1 -3 -1  1 -1 -2  0 -2 -1 -3 -1 -4  0  1 -4 -3 -1 -1 -1 -2  2  4 -1  1  1  0  2  1 -1  1 -1  1  1  2 -3  0  2 -2 -4  1 -2 -4 -1  1 -1  0 -1 -2 -3 -3 -1 -1  1  1 -3  0  0 -3 -2  1  0 -1 -2  2  1 -3 -1  1  1  1 -3  1  1 -2 -2  1  1 -2 -1  0 -1 -1 -1 -2  4 -3 -1 -3  0  2 -4 -3  1 -1 -1  1 -1 -3  5
  3  1  1  0  3 -1 -1  3  0 -3 -1  6  6  0 -3 -1  6 -4  0  3 -1 -4  1 -3 -4  1  0  1 -2  0 -3  0 -4 -1 -1  0  6 -3 -3 -1 -3 -3 -1 -2 -3 -3  1 -1 -2 -1  3  4  6 -3  1  3 -3 -4  4  6 -3  1  4  1 -3 -1 -3 -1 -4  1 -4  4  6 -4 -3 -2 -3 -3 -2  0  0 -3  0  4  2  0  0 -1  1 -1  6  6  6 -3 -1  5 -3 -4  0 -3 -4  1  0  0 -1  1 -3 -3 -4  1 -1  4  6 -3 -1  3 -3 -3  1 -1 -2 -3  6  0 -3 -1  4  5  5 -3  4  6 -3 -3  0  4 -2  1 -1  0 -1  1 -2  1 -3  1 -3  4  6 -4 -3  2 -3 -3  4 -1 -3  3
 -2 -1 -3 -1 -1  0 -1 -1 -2 -3 -1 -3 -3 -3 -4  0 -3 -4 -2 -1  0 -4 -1 -4 -4 -2 -1 -1  6  4  6 -2 -5 -1 -2 -2 -3 -4  6 -2 -4 -4 -3 -2 -4  6 -2 -1 -3 -2 -2 -1 -3 -4 -2 -1 -3 -4 -1 -3 -4 -2 -2 -2  6 -1  6 -2 -4 -2 -4 -2 -2 -4 -4 -3 -4 -4 -2 -3 -2 -4 -2 -2 -2  0 -1  5 -2 -1 -3 -3 -3 -4 -1 -2 -2 -4 -3 -4 -4 -2 -2 -1  4 -1  6 -4 -4 -1 -1 -1 -3 -4  1 -3 -4 -4 -2 -1 -2  6 -3 -2 -4 -2 -2 -2 -2 -4 -2 -2 -4 -4 -1 -2  4 -2 -3 -1  4 -2  6 -2 -4 -1 -4 -2 -3 -4 -4 -1 -4 -4 -2  5 -4 -2
 -1 -1  0  0 -1 -2 -1 -1  0 -3 -2  0 -1 -1 -3 -2 -1 -2 -1 -1 -2 -2 -1 -3 -2 -2 -1 -2 -2 -2 -3 -2 -4 -2 -2 -1 -1 -3 -3 -2 -4 -2  2 -2 -3 -3  0  0 -3 -2 -1 -1 -1 -3 -1 -1 -3 -4  2  2 -4 -2 -1 -2 -3 -1 -3 -2 -4 -2 -2 -1 -1 -2 -3 -3 -2 -2 -3  0 -1 -2 -1 -1 -1 -1 -1 -1 -1 -1 -1 -1 -1 -3 -1 -1 -3 -2 -1 -3 -2 -2 -1  0 -2 -1 -3  0 -4 -1 -2 -1 -1 -3 -1  6 -3 -3  0 -1 -2 -3 -1  3 -4 -2 -1 -1 -1 -4 -1 -1 -3 -3 -1 -1 -2 -2 -2  0 -1 -2 -2 -1 -4 -1  0 -1 -1 -2 -3 -1 -2 -2 -1 -1 -4  1
 -4  1 -3 -2 -2 -1 -1 -3 -1  1 -2 -4 -4 -1  5 -2 -4 -1 -3 -2 -2 -1 -3  2 -1 -1 -2 -4 -4 -4 -4 -2  6 -2 -1 -3 -4  1 -4 -2  2  1 -4  0  1 -4 -3 -3 -3 -1 -3 -3 -4  1 -3 -3  4  5 -4 -4  2 -3 -3 -4 -4 -3 -4 -1  5 -4 -1 -4 -4 -1  1  1  1  1  1 -4 -2  1 -3 -4 -2 -1 -2 -2 -3 -3 -4 -4 -4  3 -2 -4  0 -1 -4  3 -1 -4 -3 -4 -3 -4 -4 -1  5 -3  0 -3 -4  1 -2 -1  4  2 -2 -2  0 -4 -4 -3  3 -1 -4 -4 -4  4 -4 -4  1  3 -3 -4 -3 -4  1 -4 -4 -4 -4 -3  4 -4 -1 -4 -4 -1  2 -3  1  1 -2 -4  3 -3
 -4 -1 -2 -1 -2 -2 -2 -3 -1  5 -2 -4 -4  0  1 -2 -4  0 -3 -2 -2  0 -4  3  0 -3 -1 -4 -4 -4 -4 -3  1 -2 -2 -3 -4  5 -4 -2  0  2 -3  1  5 -4 -3 -4 -3 -2 -3 -3 -3  5 -3 -2  1  1 -4 -4  1 -2 -3 -4 -4 -3 -4 -2  1 -4  0 -3 -4  0  5  0  2  2  0 -3 -1  3 -3 -4 -3 -1 -1 -2 -3 -3 -4 -4 -4  4 -2 -4  1  0 -3  1  0 -4 -3 -4 -3 -4 -4  0  1 -4  0 -3 -4  4 -2 -1  1  3 -2 -2  2 -4 -4 -3  3 -2 -4 -3 -4  1 -4 -4  4  2 -3 -4 -3 -4  0 -4 -4 -4 -4 -2  2 -4 -1 -4 -4  0  4 -3  1  2 -2 -4  1 -3
 -1  0  0  2  0 -1  1  1 -1 -3 -1  1  0  0  1 -1  0 -4  6  0 -1 -4 -1 -2 -4 -1  3 -1 -2 -1 -2 -1 -3 -1 -1  6  0 -3 -2  2 -3 -2  2 -1 -3 -2  1 -1 -2 -1  2  0  0 -3  0 -1 -2 -3  0  0 -3 -1  0 -1 -2 -1 -2 -1 -3 -1 -4  0  0 -4 -3 -2 -2 -2 -2  2  3 -2  6  0 -1  0  3 -1  4 -1  0  0  0 -3  2  0 -2 -4  3 -3 -4 -1  5 -1 -1 -1 -2 -3 -3 -1  0  0  0 -3  2 -1 -3 -3  1 -1 -1 -2  0  3 -3 -1  0  0  0 -3  0  0 -2 -2  4  0 -1 -1  3 -1  1 -1 -2  3 -3 -1 -3 -1  0 -4 -3  5 -2 -2  3 -1 -3  1
 -3 -1 -1  1  0  0 -1 -2  1  2 -2 -3 -3  5  1 -2 -3 -1 -2 -2 -1 -1 -3  5 -1 -3 -1 -4 -3 -3 -3 -2  1 -2 -1 -2 -3  2 -3 -1  0  8 -2  6  2 -3 -1 -3 -3 -1 -2 -2 -3  2 -2 -2  6  1 -3 -3  0 -3 -2 -4 -3 -2 -3 -1  1 -4 -1 -3 -3 -1  2  0  8  8  0 -2 -1  7 -2 -3 -2 -1 -1 -2 -2 -2 -3 -3 -3  2 -1 -3 -1 -1 -2  3  0 -4 -2 -3 -2 -3 -3 -1  1 -3 -1 -2 -3  2 -2  0  3  5 -1 -1  0 -3 -3 -1  1 -1 -3 -3 -3  1 -3 -3  5  6 -2 -3 -2 -4  0 -3 -3 -4 -3  1  1 -3 -1 -3 -3 -1  2 -2  7  8  0 -3  1 -1
 -4 -2 -1 -2 -3 -3 -3 -3  4  0 -3 -4 -4 -2 -1 -3 -4  7 -4 -3 -3  7 -4  0  7 -3 -3 -4 -4 -4 -4 -3 -1 -3 -3 -4 -4  0 -4 -3 -1 -1 -3 -1  0 -4 -4 -3 -4 -3 -3 -3 -4  0 -4 -3 -1 -1 -4 -4 -1 -4 -3 -4 -4 -3 -4 -3 -1 -4  7 -4 -4  7  0 -2  0 -1 -2 -3 -3  0 -4 -4 -3 -2 -2 -2 -4 -3 -4 -4 -4  0 -3 -4 -1  7 -4 -1  7 -4 -4 -4 -3 -4 -4  6 -1 -4 -2 -3 -4  3 -3 -2 -1  2 -3 -3 -1 -4 -4 -2  0 -3 -4 -4 -4 -1 -4 -4  0  1 -3 -4 -3 -4 -2 -4 -3 -4 -4 -3  0 -4  6 -4 -4  7  0 -4  3 -1 -3 -4 -1 -4
 -2 -2 -2 -1 -2 -1 -2 -1 -3 -3 -1 -2 -2 -2 -3 -1 -2 -4 -2 -1 -1 -4 -2 -3 -4 -2 -1 -2 -2 -2 -3 -2 -3 -1 -2 -2 -2 -3 -3 -2 -3 -3 -3 -2 -3 -3 -2 -2  8 -2  3 -1 -2 -3  1 -2 -3 -3 -2 -2 -3 -2  1 -2 -3 -2 -3 -2 -3 -2 -4  5 -2 -4 -3 -2 -3 -3 -2 -2 -1 -3 -2 -2 -2 -1 -1 -1 -2  0 -2 -2 -2 -3 -1 -2 -2 -4 -3 -3 -4 -2 -2 -2 -2 -1 -3 -4 -3 -2  1 -1 -2 -4 -2 -2 -3 -3 -2 -2 -2 -3 -2  3 -3 -2 -2 -2 -2 -3 -2 -2 -3 -3 -2 -2 -2 -2 -2 -2 -2 -2 -3 -2 -3 -2 -4 -2 -2 -4 -3 -2 -3 -3 -2 -3 -3 -2
 -1  0 -1  1  0  1  0  2 -1 -3  4 -1 -1 -1 -2  1 -1 -3 -1  0  1 -3  3 -2 -3 -1  1 -1  0 -1 -1  1 -3  4  1  0 -1 -3 -1  1 -2 -2 -1  3 -3 -1 -1  0 -1  2 -1  0 -1 -3  0  1 -1 -3  0 -1 -2 -1  0 -1  0  4 -1  1 -3 -1 -3  0 -1 -3 -3  0 -2 -2  0 -1 -1 -2 -1 -1  1  2  0  0 -1  5 -1 -1 -1 -3  2 -1  0 -3 -1 -2 -3 -1 -1  0  0  0  0 -3 -3  3  0  0 -1 -3  0 -1 -2 -2  0  2  2 -1 -1  0 -3  2 -1 -1 -1 -2  0  1 -3 -2 -1 -1  1 -1 -1  0  1 -1 -1 -1 -3  0 -3 -1 -1 -3 -3  0 -2 -2  0  0 -2  0
 -1  0 -1  0 -1  0 -1  0 -2 -1  4 -1 -1 -1 -1  0 -1 -3 -1 -1  0 -3  0 -1 -3 -1  2 -2 -2 -2 -2  2 -1  4  6 -1 -1 -2 -2  5 -1 -1 -2  0 -2 -2 -1  1 -2  5 -1 -1 -1 -2 -1 -1 -1 -1 -1 -1 -1 -2 -1 -2 -2  1 -2  6 -1 -2 -3 -1 -1 -3 -2  2 -1 -1  0 -1 -1 -1 -1 -1  2  0  0 -1 -1  2 -1 -1 -1 -1  0 -1 -1 -3 -2 -1 -3 -2  0 -1 -1 -1 -2 -2 -1  0  0 -1 -1 -2 -1 -1 -1 -1  3  0  3 -2 -1  1 -1  5 -1 -1 -1 -1 -1 -1 -1 -1  0 -1 -1 -2  0 -1 -1 -2 -2 -1 -1 -1 -2 -1 -1 -3 -1 -1 -1 -1  0 -1  0 -1
 -5 -3 -1 -3 -3 -3 -3 -3  0 -2 -3 -4 -4 -2 -3 -3 -4  0 -4 -3 -3  0 -4 -2  0 -5 -3 -5 -3 -4 -3 -3 -3 -3 -3 -4 -4 -2 -3 -3 -4 -2 -3 -3 -2 -3 -3 -4 -4 -3 -3 -3 -3 -2 -3 -4 -3 -3 -4 -4 -3 -5 -3 -5 -3 -4 -3 -3 -3 -5  0 -4 -4  0 -2 -3 -2 -2 -3 -3 -3 -2 -3 -4 -4 -1 -2 -2 -4 -3 -4 -4 -4 -2 -3 -4 -3  1 -3 -3  0 -5 -4 -5 -3 -5 -3  2 -3 -4 -3 -3 -4 -1 -3 -3 -3 -2 -3 -3 -3 -3 -4 -3 -3 -3 -4 -4 -4 -3 -4 -1 -2 -2 -3 -4 -3 -5 -3 -5 -4 -5 -3 -3 -3 -5  1 -4 -4  3 -2 -3 -2 -2 -3 -3 -3 -3
 -3 -2  3 -2 -2 -2 -2 -2  4 -2 -2 -3 -3 -2 -2 -2 -3  3 -2 -2 -2  3 -3 -1  3 -3 -2 -4 -3 -4 -4 -2 -2 -2 -2 -2 -3 -2 -4 -2 -2 -2 -2 -2 -2 -4 -2 -3 -4 -2 -2 -2 -3 -2 -3 -3 -2 -2 -2 -2 -2 -4 -2 -4 -4 -2 -4 -2 -2 -4  3 -2 -3  3 -2 -2 -2 -2 -2 -2 -2 -2 -2 -3 -3 -1 -1 -2 -3 -2 -3 -3 -3 -2 -2 -3 -2  3 -2 -2  3 -4 -2 -3 -1 -3 -4  6 -2 -3 -2 -2 -3  0 -2  0 -2  0 -2 -2 -2 -4 -3 -1 -2 -2 -3 -3 -3 -2 -3 -3 -1 -1 -2 -3 -3 -4 -2 -3 -3 -4 -4 -2 -2 -3  7 -2 -3  3 -1 -2  0 -2 -2 -3 -2 -2
 -4  0 -2 -1 -2 -1  0 -2 -2  0 -1 -3 -3 -1  2 -1 -3 -1 -3 -1 -1 -1 -3  1 -1  0 -1 -4 -3 -4 -4 -2  2 -1  1 -3 -3  0 -4 -1  5  0 -3  0  0 -4 -3 -3 -3 -1 -3 -2 -3  0 -3 -2  1  3 -3 -3  5 -3 -2 -4 -4 -3 -4 -1  3 -4 -1 -3 -3 -1  1  4  0  0  4 -3 -2  0 -3 -3 -2 -1 -1 -2 -3 -2 -3 -3 -3  1 -1 -3  0 -1 -3  4 -1 -4 -3 -4 -2 -4 -4 -1  2 -3  0 -2 -3  0 -1 -2  3  1 -1 -2  0 -4 -3 -2  3 -1 -3 -3 -3  4 -3 -3  0  1 -3 -3 -2 -4  1 -4 -3 -4 -4 -2  3 -4 -2 -3 -3 -1  3 -3  0  0 -2 -4  4 -3
