# Supplementary material for: Protein Secondary Structure Prediction Based on Data Partition and Semi-Random Subspace Method
Source: Sci Rep. 2018 Jun 29;8:9856. doi: 10.1038/s41598-018-28084-8 (PMC6026213; doi:10.1038/s41598-018-28084-8)
Supplement: Supplementary file 1 — Dataset 1 [file 41598_2018_28084_MOESM1_ESM.zip › astral_cull_DATA/1a3a_A.pssm]

  L  F  K  L  G  A  E  N  I  F  L  G  R  K  A  A  T  K  E  E  A  I  R  F  A  G  E  Q  L  V  K  G  G  Y  V  E  P  E  Y  V  Q  A  M  L  D  R  E  K  L  T  P  T  Y  L  G  E  S  I  A  V  P  H  G  T  V  E  A  K  D  R  V  L  K  T  G  V  V  F  C  Q  Y  P  E  G  V  R  F  G  E  E  E  D  D  I  A  R  L  V  I  G  I  A  A  R  N  N  E  H  I  Q  V  I  T  S  L  T  N  A  L  D  D  E  S  V  I  E  R  L  A  H  T  T  S  V  D  E  V  L  E  L  L  A  G  R  K
 -1 -3 -1 -2  0  2  0 -2 -2 -3 -2  0  0  0  5  2 -1 -2 -1 -1  5 -2 -2 -2  5  1  0  0 -2  0  0  1 -1 -1  1  0  0  1 -3 -1 -2  4 -2 -2  1 -2 -2  1 -2  0  0 -1 -3 -2 -1 -2  0 -2  6 -1 -2 -3 -1 -1 -1  0  5 -2 -2  0 -1 -2 -1 -1 -1 -2 -1 -2 -1 -2 -3 -2  2 -1 -1 -1 -3  0 -2 -1  0 -2 -2 -1  6 -2 -2 -1 -2  0 -2  6  5 -2 -1 -2 -2 -3 -2  0 -1 -2  1  2 -2  1 -2  5 -2 -2 -2 -2  0  2  1  1 -2 -2  2 -1  0 -1 -1  0 -1 -1  0 -2  1 -2 -2  1  0 -1 -1
 -3 -4  2 -3 -1  0  0 -1 -4 -3 -3 -3  1  1 -2 -1 -1  1 -1 -1 -2 -4  5 -3 -2 -3  1  1 -3 -3  1 -1 -3 -2 -3  0 -3 -1 -3 -3 -1 -2 -3 -3 -1  7 -1  1 -2 -2 -2 -2 -3 -3 -3 -1 -2 -4 -2 -3 -3 -1 -3 -2 -3 -1 -2  2 -1  4 -3 -2  3 -2 -3 -4 -3 -4 -4  0 -3 -2  0 -3 -3  4 -4 -3 -1 -1 -1 -1 -2 -2 -2  4 -3 -4 -4 -3 -4 -2 -2  5 -2 -2  1 -1 -3  0 -3 -3  1  1 -3 -2  0 -2 -3 -2 -2 -1  0 -3 -3  0  5 -3 -1  0 -2  0 -1 -3  0 -1 -3  0  1 -3 -3  0 -1  1  3
 -4 -4  1 -4  0  1  0  6 -4 -2 -5  4 -1  1 -3  1  5 -1  0 -1 -3 -4  1 -3 -3 -1  2  0 -4 -3  0 -1  0  0 -4  0 -3  0 -3 -4  1 -2 -3 -4  0 -1 -1  0 -3 -2 -1 -1 -3 -4 -1  1  0 -4 -2 -4 -3 -1 -1 -1 -1 -1 -2 -1  1 -1 -4 -3  2 -1 -1 -4 -3 -4 -4 -1 -3 -3  0 -1 -4 -1 -4 -1  2  0 -1  1  1 -3 -2 -1 -4 -4 -4 -1 -4 -2 -2 -1  6  5 -1  0 -1  0 -4 -4  0  1 -4 -1  6 -2 -4  1  2  0  0 -3 -4 -1 -1 -4 -1  3 -1  2  4 -3  1 -1 -4 -1  2 -4 -4  3  0  1 -1
 -4 -5 -1 -4 -1  0  2  3 -4 -4 -5 -1 -3 -1 -3  2  2 -2  1  2 -3 -4 -2 -4 -3 -2  1 -1 -5 -4  0 -2 -2 -3 -4  0 -2  3 -4 -4  5 -1 -4 -4  2 -3  1 -1 -2 -3 -1 -2 -4 -5 -2  1 -1 -4 -3 -4 -3 -2 -2 -2 -1  2 -2 -2  6 -1 -4 -3 -1  0 -2 -4 -3 -4 -4 -1 -4 -3  1 -2 -4 -1 -5 -2  4  5  1  6  6 -3 -3 -2 -4 -4 -4 -2 -4 -3 -3 -2  0  5  2 -2 -4  1 -4 -4 -1 -1 -4 -2  0 -2 -5  7  6  4  3 -2 -4  2 -2 -5 -2 -1 -2  1  4 -3  3  4 -4 -4  2 -4 -5 -1 -1  0 -1
 -2 -3 -3 -2 -2 -2 -4 -4 -2  2 -2 -3  0 -3  0 -2 -3 -4 -4 -4 -1 -2 -4 -3 -1 -3 -3 -3 -2 -2 -4 -2 -4  2 -2 -3 -3 -3 -4 -2 -4 -2 -3 -2 -3 -5 -5 -3 -2 -1 -2 -2 -4 -2 -4 -4 -2 -2 -1 -2 -4 -4 -4 -2 -2 -4 -1 -4 -4 -3 -2 -2 -1 -2 -4 -2 -2 -2 10 -4 -3 -4 -3 -4 -2 -3 -3 -3 -4 -4 -3 -4 -4 -2 -1 -3 -2 -2 -2 -3 -2 -1 -1 -4 -3 -4 -5 -4 -2 -3 -2 -2 -2 -2 -2 -2 -1 -1 -2 -4 -4 -4 -3 -1 -2 -3  1 -2 -1 -2 -2 -2 -3 -2 -4 -4 -2 -2 -2 -2 -2 -2 -3 -4 -4
 -2 -4  4 -3  2  1  2  2 -4 -2 -3 -2  2  2 -2  0  0  0  3  4 -2 -4  2 -1 -2 -3  2  5 -3 -3  1  1 -3 -2 -3  2 -1  1 -3 -3  2 -1 -2 -3  2  0  1  2  1 -2 -1 -2 -3 -3 -3  2 -1 -4 -2 -3 -2 -1 -3 -2 -3  1 -1  0  2  0 -3 -1  1 -2 -3 -3  0 -4 -4  8 -3 -1  3 -3 -3  4 -4 -2  0  0  2  0  0 -2 -2  0 -3 -3 -4 -3 -4 -2 -2  3 -1 -1  1 -1 -3  5 -3 -3 -1  1 -3 -1 -1 -2 -3 -1  0  0  1 -2 -3  2  2 -3  0  1 -2  1 -1 -2  4  1 -3 -2  1 -3 -3  0 -2  2  4
 -3 -4  1 -4  0  2  4  0 -4 -3 -4 -2 -2  1 -2  1 -1  0  6  5 -2 -4  0 -3 -2 -3  4  1 -4 -3  4 -2 -3 -3 -3  4  0  4 -3 -3  3 -1 -3 -3  4 -1  7  2 -2 -2 -1 -2 -3 -4 -3  6 -1 -4 -2 -3 -2 -1 -3 -2 -3  5 -2  0  1  0 -3 -2  0 -2 -3 -4 -3 -4 -5  1 -3 -2  3 -3 -3  2 -4 -2  4  4  4  2  2 -3 -2 -1 -3 -3 -4 -3 -4 -2 -2  0 -1  1  6 -1 -4  2 -3 -4 -1 -1 -4 -2 -1 -2 -4  1  3  4  3 -2 -3  5 -1 -4 -1  0 -2  0  1 -3  3  5 -3 -3  1 -4 -4  0 -2  4  1
 -4 -4 -2 -5  2 -1 -2 -2 -5 -4 -5  5 -3 -2 -1 -1 -1 -3 -3 -3 -1 -5 -3 -4 -1  6 -2 -2 -5 -4 -2  3  6 -3 -3 -2 -3  0 -4 -4 -2  2 -4 -4 -2 -3 -3 -2 -4 -3 -1 -3 -4 -5  7 -3  2 -5 -1 -4 -3 -3  7 -3 -4  0  1 -3 -2 -2 -4 -4 -2 -2  7 -4 -4 -4 -1 -3 -4 -3 -1  7 -4 -2 -4  6 -2  0 -2 -2  1 -3 -1 -3 -4 -4 -5  6 -5 -1  1 -3  3 -2 -3 -3 -4 -1 -4 -4 -2 -1 -4 -2 -2 -1 -5 -2 -2 -3  1 -2 -4 -2 -3 -5 -1 -2 -3 -2 -1 -3 -2 -3 -4 -4 -1 -4 -5  1  6 -2 -2
 -3 -2  1 -4 -2  0  1  3 -4  5 -4 -2 -2  2 -3 -1  1 -2 -1 -1 -3 -4  1 -2 -3 -3 -1  2 -4 -4 -1 -2 -3  3 -4  0 -3 -1  1 -4 -1 -2 -3  1 -1 -1 -1 -1 -3 -3 -2 -3  1 -4 -3 -1 -2 -4 -3 -4 -3 10 -3 -3 -3 -1 -2 -2 -1  3 -4 -3 -1 -3 -3 -4 -3 -3 -4 -1  0 -3  0 -3 -4  1 -3 -3 -1 -1 -1 -2 -1 -3 -3  2 -3 -4 -4 -3 -4 -3 -3  0 -1 -1 -1 10 -3  1 -4 -4 -2  0 -4 -3  3 -2 -4 -2 -1 -1 -1 -3 -4 -1  1 -4 -2  2 -3  0 -1 -3 -1 -1 -4 -3 -1 -4 -4 -1 -3  1 -1
  2 -1 -3  2 -3 -2 -4 -4  6 -1  1 -4  1 -2 -2 -2 -3 -4 -4 -4 -2  6 -3  1  0 -4 -4 -3  1  2 -3 -1 -5 -2  2 -3 -3 -3 -3  4 -4 -3  0  1 -3 -4 -4 -3  2  1 -3 -2 -3  1 -5 -4 -3  6 -2  3 -4 -5 -5 -2  4 -3 -2 -4 -4 -2  3  2 -4 -2 -5  5  3  3 -2 -4  0 -4 -3 -5  4 -3 -2 -4 -4 -4 -1 -4 -4  4 -2 -2  2  2  6 -5  6 -2 -2 -4 -4 -4 -4 -5  5 -3  3  5 -2 -2  4 -2 -1 -1  1 -4 -4 -1 -3  2  5 -4 -1  2  0 -1 -2 -2 -4  2 -4 -4  3  1 -3  4  1 -2 -2 -3 -3
  4  1 -3  5 -3 -2 -3 -4  1  0  5 -4  3 -2 -2 -2 -4 -4 -4 -4 -2  1 -2  1  0 -4 -3 -1  5  0 -3  2 -5 -2  0 -2 -3 -3 -2  1 -4 -3  1  4 -3 -3 -4 -2  4  0 -3 -2 -2  5 -5 -4 -3  2 -2  2 -4 -4 -5 -2  1 -3 -2 -3 -4 -1  0  4 -3 -2 -5  1  0  1 -2 -3 -1 -4 -3 -5  0 -1 -1 -4 -4 -4 -2 -4 -4  1 -2 -3  4  0  1 -4  1 -2 -2 -3 -4 -4 -4 -4  2 -2  1  2 -2 -2  3 -2 -2 -1  5 -4 -4 -3 -3  0  1 -3 -1  5 -2 -2 -2 -2 -4  0 -3 -4  1  5 -3  4  5 -2 -4 -3 -3
 -3 -4  3 -3 -1  1  2 -1 -4 -3 -4 -2 -1  2 -2  1 -1  6  0  0 -2 -4  2 -3 -2 -2  1  3 -3 -3  4 -1 -2 -2 -3  1 -1  0 -3 -3  0 -1 -3 -3  1  1  0  4 -2 -2 -1 -2 -3 -3 -2  0 -1 -4 -2 -3 -2 -2 -2 -2 -3  0 -1  6  1  1 -3  0  5 -2 -2 -3 -2 -4 -4  0 -3 -2  1 -2 -3  1 -4 -2  0 -1  0 -1  0 -1 -2  4 -3 -3 -4 -2 -4 -2 -2  4 -1 -1  0 -2 -3  0 -3 -3 -1  0 -3 -1 -1 -2 -3 -1 -1  0  1 -2 -3  1  2 -3  1  1 -2  1 -1 -2  1  1 -3 -2  0 -3 -3  0 -2  3  4
  3 -1 -2  1 -2 -2 -2 -3  0 -1  1 -3  2 -1 -2 -2 -3 -2 -3 -2 -2  0 -2  0 -1 -3 -2  0  2  0 -2  1 -4 -2  0 -2 -3 -3 -2  0 -3 -2  9  1 -2 -2 -3 -1  3  0 -3 -2 -2  2 -4 -3 -2  1 -2  1 -4 -3 -4  1  0 -3 -2 -2 -3  0  0  1 -2 -2 -4  0  0  0 -2 -2 -1 -4 -2 -4  0 -1 -1 -3 -3 -3 -2 -3 -3  1 -2 -2  3  0  0 -3  0 -2 -2 -2 -3 -3 -3 -3  2  2  0  2  0 -2  1 -2 -2 -1  1 -4 -3 -3 -2  0  1 -2  0  2 -1 -2 -2 -2 -3  0 -2 -3  1  1 -2  1  1  1 -2 -2 -1
  0  7 -3  0 -3 -3 -4 -4 -1  6  0 -4 -1 -2 -3 -3 -4 -4 -3 -4 -3 -1 -3  6 -2 -4 -4 -3  0 -1 -4 -1 -4  4 -2 -3 -2 -4  2 -1 -4 -3 -1  4 -4 -4 -4 -3  0 -2 -4 -3  2  0 -4 -4  0 -1 -3 -1 -5 -2 -4 -3 -1 -4 -3 -4 -4  0 -2 -1 -4 -3 -4 -1 -2  6  1 -4  4 -5 -3 -4 -1 -1  7 -4 -4 -4 -3 -4 -4 -1 -3 -1  0 -2 -1 -4 -1 -3 -3 -4 -4 -4 -4 -2 -1 -3 -1 -1 -3 -3  0 -3 -3 -3  1 -4 -4 -4 -3 -2 -1 -4 -3  0 -3 -3 -3 -3 -4 -1 -4 -3  0 -1 -3  0  0 -3 -4 -4 -4
 -3 -5 -2 -3 -2  2 -2 -3 -4 -4 -4 -3 -3 -2  0 -2 -2 -2 -2 -2 -2 -4 -3 -4 -2 -3 -2 -2 -4 -3 -2 -2 -3 -4 -3 -2  7 -2 -4 -3 -1 -2 -4 -4 -2 -3 -2 -2 -3 -2  4 -2 -4 -4 -3 -2 -2 -4 -2 -3  8 -3 -3 -2 -3 -2 -2 -2 -2 -2 -3 -3 -2 -2 -3 -3 -3 -4 -4 -2 -4  8 -2 -3 -3 -2 -5 -3  0 -2  4 -2 -2  0 -2 -2 -3 -3 -4 -3 -4 -2 -2 -2 -3 -3 -2 -3 -3 -1 -3 -3 -2 -2 -4 -2 -3 -2 -4 -2 -2  4 -2 -2 -3 -2 -2 -4 -2 -2 -2 -2 -2  3 -2 -2 -3 -4 -2 -4 -4 -2 -2 -1 -2
 -3 -3  0 -3  3  0  0  0 -3 -3 -4 -1 -2  1  0  2  2 -1 -1 -1  0 -3  0 -3  0 -1  0 -1 -3 -2  0  0 -1 -2 -2  1 -1  1 -3 -3 -1  1 -3 -3  0 -2 -1  0 -3  0  5  1 -3 -3 -1  0  5 -3  0 -3 -2 -2 -1  0 -2 -1  1 -1 -1  1 -3 -2  0  1 -1 -3 -1 -3 -2 -1 -3 -1  1 -1 -3  0 -4  1  0 -1 -1  0 -1 -2  0 -1 -3 -3 -3 -1 -3  0  0 -1  1  0 -1 -2 -3 -1 -3 -3  3  2 -3  1  0  1 -3  1  0 -1  2 -1 -2  0 -1 -3  2  2  1  2  3 -2  0 -1 -2 -3  2 -3 -3  3  0  0 -1
 -1 -3  1 -2  3  0 -1  0 -1 -3 -2 -2 -2  2 -1  2  2 -2 -1 -2 -1 -2 -1 -2 -1 -2 -1 -1 -2  1 -1 -1 -2 -2 -1  1 -1 -1 -3 -1 -2 -1 -2 -2  0 -2 -2  0 -2  3  1  6 -3 -2 -3 -1  0 -2 -1 -1 -2 -3 -3  6  1 -2  1 -2 -2 -1 -1 -2 -1  6 -3 -1 -1 -2 -2 -2 -2 -2 -1 -3 -1 -1 -3  2 -1 -1 -1  0 -2 -1 -1 -2 -2 -1 -1 -2 -2 -1 -1 -2 -1 -1 -2 -3 -1 -1 -1 -1  4  2 -1  6  0  0 -2 -1 -1 -1  0  0 -1 -1  1 -2  2  2  6  4  0 -1 -1 -2 -1 -2  0 -1 -2  0 -2 -1 -1
 -2  0 -3 -3 -3 -3 -4 -4 -4 -1 -3 -4 -3 -2 -4 -3 -4 -4 -4 -4 -4 -4 -3  0 -3 -3 -4 -3 -3 -3 -4 -3 -4  1 -4 -3 -4 -4  1 -4 -4 -3 -3 -1 -4 -4 -4 -3 -2 -3 -4 -4  5 -2 -4 -4 -3 -3 -4 -3 -5 -4 -4 -3 -3 -4 -3 -4 -5 -2 -4 -3 -4 -4 -4 -4 -4 -1 -3 -3  1 -5 -3 -4 -4 -3  8 -3 -4 -4 -3 -5 -4 -3 -4 -2 -2 -4 -3 -3 -4 -4 -3 -3 -4 -5 -4 -4 -3 -3 -4 -3 -3 -3 -3 -3 -4 -3 -2 -5 -5 -4 -4 -3 -3 -4 -3 -3 -3 -3 -4 -3 -4 -4 -4 -4 -3 -3 -3 -3 -3 -3 -3 -3 -3
 -1  3 -2 -2 -3 -2 -2 -2 -2  2 -2 -4 -2  1 -3 -2 -3 -3 -3 -3 -3 -2 -2  3 -2 -4 -3 -2 -2 -2 -3 -2 -4  7 -2 -2 -3 -3  9 -2 -3 -3 -2  1 -3 -3 -3 -2 -2 -2 -3 -3  8 -2 -4 -3 -2 -2 -3 -2 -4  1 -4 -3 -2 -3 -3 -3 -3  1 -2 -2 -3 -3 -4 -2 -2  1 -2 -3  7 -4 -2 -4 -2 -2  2 -3 -3 -3 -2 -4 -3 -2 -3  3 -2 -2 -2 -4 -2 -3 -3 -2 -3 -3 -3  1 -2 -2 -2 -2 -2 -2 -2 -3 -2 -2 -1 -4 -3 -3 -3 -2 -2 -3 -2 -2 -2 -2 -3 -2 -3 -2 -3 -3 -2 -2 -1 -1 -2 -2 -4 -2 -2
  2 -2 -2  1 -2 -2 -3 -4  4 -2  0 -4  0 -2  0 -2 -3 -3 -3 -3  1  2 -3 -1  1 -4 -3 -2  0  5 -3 -1 -4 -2  5 -2 -3 -2 -2  5 -4 -1  0  0 -2 -4 -4 -2  0  3 -3 -1 -2  0 -4 -3 -3  2 -1  5 -4 -5 -4 -1  3 -2 -1 -3 -4 -2  5  0 -3 -1 -4  4  5  2 -1 -3  0 -4 -2 -4  5 -2 -2 -3 -3 -3 -2 -3 -3  4 -1 -3  2  6  3 -4  2 -1 -1 -3 -4 -4 -3 -4  2 -2  5  2 -1 -2  2 -1 -3  1  0 -4 -4 -3 -3  4  2 -3 -2  0  0 -2 -1 -1 -3  4 -3 -3  5  0 -2  2  0 -2 -3 -3 -3
