# Supplementary material for: Protein Secondary Structure Prediction Based on Data Partition and Semi-Random Subspace Method
Source: Sci Rep. 2018 Jun 29;8:9856. doi: 10.1038/s41598-018-28084-8 (PMC6026213; doi:10.1038/s41598-018-28084-8)
Supplement: Supplementary file 1 — Dataset 1 [file 41598_2018_28084_MOESM1_ESM.zip › astral_cull_DATA/1a3p_A.pssm]

  P  G  X  P  S  S  Y  D  G  Y  a  L  N  G  G  V  X  M  H  I  E  S  L  D  S  Y  T  a  N  b  V  I  G  Y  S  G  D  R  b  Q  T  R  D  L  R
 -1 -1 -1 -2  0  1 -3 -1  1 -3  0 -2 -3 -1 -1 -1 -1 -2 -3 -2  0  1 -2 -2  1 -3  5  0 -2 -2  0  0 -1 -3 -1 -1 -2 -3 -2 -2 -2  0 -3 -2 -2
 -2 -2 -1 -3 -1 -2 -2 -2 -2 -3 -5 -3 -2 -2 -4 -3 -1 -1 -3 -3 -2 -1 -3  1  0 -3 -3 -5  1 -5 -3 -1 -3 -3 -3 -3 -1  7 -5  0 -2  4 -2 -3  4
 -2 -1 -1 -3 -1  0 -1  1  0 -3 -4 -4  4  1 -2 -4 -1 -1 -3 -4 -2 -1 -4  2  1 -3 -2 -4  6 -3 -4 -2 -1 -4 -3 -1 -1 -2 -2 -1 -1 -1  0 -4 -1
 -2  0 -1 -3 -2 -1 -3  6  0 -5 -5 -5 -1  1 -3 -4 -1 -4 -4 -4  0  1 -4  5  2 -4 -3 -5  0 -3 -4 -3 -2 -4 -3 -2  3 -3 -3 -1 -3 -1  7 -5  0
 -3 -4 -1 -4 -3 -2 -4 -4 -2 -4 10 -2 -4 -4 -4 -2 -1 -2 -4 -2 -4 -2 -2 -4 -2 -4 -2 11 -4 11 -2 -2 -4 -4 -2 -4 -4 -5 10 -4 -3 -3 -5 -2 -4
 -2  0 -1 -2 -1 -1 -1  1 -2 -3 -4 -3 -1  1 -3 -3 -1 -2  0 -3  0  1 -3  2  1 -3 -2 -5 -1 -1 -3 -2 -3 -3 -2 -3  1  0 -4  7 -1  3 -1 -3  2
 -1  4 -1 -2 -1  0 -2  3 -2 -3 -5 -4 -1  1 -3 -3 -1 -3 -3 -4  4  3 -2  2  0 -3 -2 -5 -1 -4 -2 -2 -3 -3 -3 -3  6 -1 -4  2 -2  0  3 -4  4
 -2  5 -1 -3 -2 -1 -3 -2  5 -4 -4 -5 -3  5  7 -4 -1 -4 -4 -4 -3 -2 -4 -1 -1 -4  0 -4 -2 -4 -4 -3  7 -4 -3  7 -3 -4 -4 -3 -3 -2 -2 -5 -3
 -3 -1 -1 -3 -2 -2  8  1 -2  1 -4 -4  7  1 -3 -4 -1 -3  6 -3 -2 -1 -3  0  2  2 -3 -5 -1 -4 -4 -3 -3  0 -3 -3 -1 -1 -4 -1  7 -1 -2 -4 -1
 -3 -4 -1 -4 -3 -3 -3 -4 -4 -2 -3  1 -4 -4 -5  2 -1  2 -3  4 -3 -1  3 -4 -2 -3 -2 -3 -1 -3  3  2 -5 -2  2 -5 -4 -4 -3 -4 -2 -3 -4  1 -4
 -3 -4 -1 -4 -2 -3 -2 -4 -4 -2 -3  5 -4 -4 -5  1 -1  1 -3  2 -3 -1  3 -4 -3 -1 -2 -3 -4 -3  1  0 -5 -2  1 -5 -4 -3 -3 -4 -2 -2 -5  5 -3
 -1 -1 -1 -2 -1 -1 -2 -1 -2 -3 -4 -3 -2 -1 -3 -1 -1 -2 -3 -3 -1  0 -3  1  0 -3 -2 -5  2 -4 -3 -1 -3 -3 -2 -3  0  1 -4  0 -2  1 -1 -3  3
 -3 -3 -1 -4 -2 -2 -2 -3 -3 -2 -3  1 -3 -3 -4  1 -1  6 -2  0 -3 -1  3 -3 -2 -2 -2 -3 -3 -3  1  0 -4 -2  3 -4 -3 -3 -3 -2 -2 -2 -4  2 -2
 -4 -4 -1 -5 -4 -3  1 -4 -3  3 -4  1 -1 -4 -5 -2 -1  3  1  3 -4 -3 -1 -4 -3  2 -3 -4 -4 -4 -1  0 -4  5  1 -4 -1 -4 -4 -5  4 -3 -5  0 -4
  8 -2 -1  8  6  0 -3 -2 -2 -4 -4 -4 -3 -3 -3 -3 -1 -3 -4 -4  5  1 -3 -2 -2 -4 -2 -4 -3 -4 -1  0 -3 -4 -3 -3 -2 -3 -4 -2 -3 -2 -2 -4 -2
 -1 -1 -1 -2  3  5 -2  0  2 -3 -2 -3 -1 -1 -1 -2 -1 -2 -3 -3  1  1 -3  0  3 -1  0 -2 -1 -2 -2  0 -1 -3  0 -1  0 -2 -2 -1  0  3 -1 -3 -1
 -1 -2 -1 -2 -1  2 -3 -1  0 -3 -2 -2 -2 -2 -3 -1 -1  0 -3 -2 -1  0 -1 -1  1 -3  1 -2  1 -2 -1  1 -3 -3  0 -3 -2 -2 -2 -2  1  0 -2 -2 -2
 -4 -3 -1 -5 -4 -4  0 -4 -3  1 -4 -2 -2 -3 -4 -4 -1 -2  0 -2 -4 -3 -3 -4 -3  1 -4 -4 -5 -4 -4 -3 -4  1 -3 -4 -4 -4 -4 -3 -1 -3 -5 -2 -4
 -3 -3 -1 -4 -3 -3  6 -3 -3  9 -4 -1  4 -3 -4 -2 -1 -1  8  1 -3 -2 -2 -3 -2  8 -3 -4 -3 -4 -2 -2 -4  8 -1 -4 -3 -3 -4 -3  4 -2 -4 -2 -2
 -3 -3 -1 -4 -3 -2 -3 -3 -3 -2 -2  0 -4 -4 -5  5 -1  2 -3  3 -1  0  3 -4 -2 -3  1 -2 -3 -3  4  3 -4 -2  3 -4 -3 -4 -2 -4 -2 -3 -4  0 -3
