# Supplementary material for: Protein Secondary Structure Prediction Based on Data Partition and Semi-Random Subspace Method
Source: Sci Rep. 2018 Jun 29;8:9856. doi: 10.1038/s41598-018-28084-8 (PMC6026213; doi:10.1038/s41598-018-28084-8)
Supplement: Supplementary file 1 — Dataset 1 [file 41598_2018_28084_MOESM1_ESM.zip › astral_cull_DATA/1a3q_A.pssm]

  G  P  Y  L  V  I  V  E  Q  P  K  Q  R  G  F  R  F  R  Y  G  C  E  G  P  S  H  G  G  L  P  G  A  S  S  E  K  G  R  K  T  Y  P  T  V  K  I  C  N  Y  E  G  P  A  K  I  E  V  D  L  V  T  H  S  D  P  P  R  A  H  A  H  S  L  V  G  K  Q  C  S  E  L  G  I  C  A  V  S  V  G  P  K  D  M  T  A  Q  F  N  N  L  G  V  L  H  V  T  K  K  N  M  M  G  T  M  I  Q  K  L  Q  R  Q  R  L  R  S  R  P  Q  G  L  T  E  A  E  Q  R  E  L  E  Q  E  A  K  E  L  K  K  V  M  D  L  S  I  V  R  L  R  F  S  A  F  L  R  S  L  P  L  K  P  V  I  S  Q  P  I  H  D  S  K  S  P  G  A  S  N  L  K  I  S  R  M  D  K  T  A  G  S  V  R  G  G  D  E  V  Y  L  L  C  D  K  V  Q  K  D  D  I  E  V  R  F  Y  E  D  D  E  N  G  W  Q  A  F  G  D  F  S  P  T  D  V  H  K  Q  Y  A  I  V  F  R  T  P  P  Y  H  K  M  K  I  E  R  P  V  T  V  F  L  Q  L  K  R  K  R  G  G  D  V  S  D  S  K  Q  F  T  Y  Y  P
  1 -3 -2 -1 -1 -3 -2 -3 -3 -3  0  0 -3  0 -3 -4 -5 -4 -4 -1 -3 -3 -2 -3 -1  4 -2 -1 -3 -3 -2  3  0 -1 -2 -1 -2 -2 -3 -2 -4 -3  1 -2 -3 -3 -1 -3 -4 -1 -2 -1  5 -2 -2 -2 -2 -1 -3 -2 -2 -1 -1  0 -2 -1 -2 -1 -4  4 -4  0 -3 -2 -2 -3 -3 -1 -1 -2  0 -2 -2 -3 -1  3 -2  0 -1 -1 -2 -3 -2 -1  3  0 -5  1 -4 -3 -2 -3 -3 -3  1 -2 -3 -3 -2 -1  0 -2  3 -3  0  0 -3 -2  0  0  2 -1 -1 -1 -1 -2 -2 -1 -1 -1 -1 -2  1 -1 -1  0  0  0 -1 -1  2  4  0 -1 -1  3  0 -1 -2 -4 -3 -2  2 -2 -3 -3 -3 -5 -2  5 -4 -3 -2 -2 -2  2 -3 -1 -3 -1 -2 -1 -2  2 -3 -4 -4 -1 -3  5 -2 -2  4  3 -1 -3 -2 -1 -2 -4 -3 -2 -3 -2  3  0 -1  1  0 -2 -2 -3 -3 -2 -4 -3 -3 -1 -3 -3 -2 -1 -1 -3 -4 -3 -1 -2 -3 -5 -3 -1 -2 -1  0  0 -1 -6 -3  4 -3 -1 -2 -5  1  0  2 -4 -2 -4 -3 -3 -3  6 -3  0 -4 -3 -1 -3  1 -4 -2 -3  0  0 -3 -1 -1  0  1 -1 -2 -3 -2 -2 -3 -3 -4 -2 -1 -2 -1  0 -1 -1 -2  0 -2 -1 -4 -2 -4 -3 -3
 -3 -4 -2 -4 -1 -5 -3 -2 -1 -4  3 -1  8 -4 -4  8 -5  8 -4  0 -6 -2 -4  6 -3 -2 -4 -3 -4 -3 -4 -2  1 -2  0  2 -2  5  4 -3 -4 -5 -2 -4  2 -5  0 -1 -2  1 -2  1 -3  5 -4  3 -5 -2 -2 -5 -2  0 -2  0 -3 -3  5 -4 -3 -4 -1 -1 -4 -5 -5  3 -2 -6  1 -1  1 -4 -2 -6 -2 -4  0 -4 -1 -3  0  3  2 -3 -3 -2 -5 -2 -3 -4 -4 -5  0 -4 -4  1  4  4  0 -4 -1 -2 -3 -4  1  0  7 -2  1  2  0  2  1  4 -2  1 -3  1  1 -3  0  0  2 -1  3  2  0 -2  2  1  0 -1  0  0  0 -1  1 -1 -4 -3 -4 -2 -2 -5  8 -4  1 -5 -2 -4 -4 -4  2 -3  5  2 -4  0 -5 -3 -4 -3 -2 -4 -5 -4 -4 -1  4 -3 -3 -1 -2 -2 -2 -4  3 -5 -5  7 -4 -3  5 -2 -3 -4 -1 -4  3 -4 -4 -3 -2 -4 -4 -4 -4 -6 -3  1 -5 -1  1 -3 -4 -5 -1 -5  7 -5 -4  0 -2  0  0 -1 -2 -6 -2 -2  0 -4 -1 -5 -3 -3 -2 -4 -5 -3  7 -1 -4 -3 -2 -4 -5  5 -3 -5  0 -4  4  0 -1 -1 -5  1  3 -4 -3  0 -5  0 -4  0 -4  6  8  1  1 -4  1 -2 -2 -3 -2 -4  0 -1 -5  3 -4 -3 -5
 -1 -4 -1 -4 -1 -5 -4 -2 -1 -4 -2 -2 -2 -2 -5 -3 -5 -3 -4 -1 -5 -2 -2 -2 -1 -2 -2 -1 -5 -4 -2 -2  3 -1  1  0  5  3 -2 -2 -4 -5 -1 -5 -2 -5  1  8 -3  1 -2 -1 -3 -2 -5 -3 -5  0 -5 -5 -1  3  2  0  1 -2 -1 -2 -2 -4 -2  2 -5 -5 -3 -2  3 -5  2 -1  2 -2  0 -5 -2 -4  1 -4  0  0  1  3  0 -2 -3 -1 -6  0  8 -5 -2 -5 -3 -3 -5 -2 -2 -2  3 -4 -1  1  0 -5 -1  0 -2 -3  0  0  0  0 -1  3  3  4  2 -1  3 -3 -1  1 -1  0  0  1  0 -2  0  0  0 -1  0  0 -1  0  0  2 -4  0 -5  6 -2 -5 -3 -6 -4 -5 -2 -4 -4 -5 -2  0 -2 -1 -5 -1 -4 -5 -4 -2  4 -2 -5 -3 -1  4 -2 -2 -3  6 -2  0  4 -6 -2 -5 -4 -3 -4  5 -2  4  1 -2 -2 -4  0 -3  2 -1 -2 -5 -4 -6 -6 -5  1 -2 -5  2 -2  0 -1 -6 -2 -5 -3 -6 -4 -1  1  3  0  4  0 -7 -2 -2 -2 -2  2 -5 -1 -3  1 -1 -5 -2 -2 -2 -4 -4 -5 -5 -5 -2 -2 -4 -2 -5 -2  4 -1  4 -5  0 -1 -4 -4  1 -5 -2 -4 -2 -5 -2 -3 -2  1 -1  2 -2 -2 -1 -1 -3 -2 -1 -5 -2 -4 -3 -4
 -2 -4 -4 -4  0 -5 -3  0 -2 -4 -2 -2 -4 -3 -5 -4 -6 -4 -5  0 -6  0 -3 -3 -2 -3 -3 -2 -5 -3 -3 -1 -1 -2  0  3  1 -2 -3 -3 -5 -4 -2 -5 -2 -5 -2 -1 -5  0 -3 -1 -3 -3 -5 -1 -5  1 -6 -5 -3  1  4  4 -2 -2 -2 -4 -4 -4 -4  2 -6 -5 -3 -3  5 -6 -1  5  1 -3 -4 -6 -2 -4  3 -4 -1  1  2  5 -1 -3 -4 -2 -6 -2 -1 -6 -3 -5 -3 -4 -5 -3 -3 -3  4 -5 -1  3 -3 -5  0  1 -3 -3 -1  1 -1  0 -2 -1  0  4 -1 -3  0 -3 -2  4  1  2 -1  0  1 -2  0  0  0  0  0  0 -1 -1 -1  3 -5  7 -6 -1 -4 -5 -4 -6 -5 -6 -2 -4 -5 -5 -2  2 -2 -3 -5  1 -4 -5 -5 -2  4 -3 -5 -5  8 -2 -3 -3 -3 -1 -3 -2  2 -6 -3 -5 -5 -4 -5  6 -2 -1 -2 -3 -3 -5 -2 -3 -2  6  1 -5 -1 -6 -6 -6  7 -3 -5 -2 -3  7  8 -5  0 -5 -4 -6 -5  0  4  4  3  2 -1 -7  0  1 -3 -3  5 -6 -2 -3 -2  8 -5 -4 -3 -3 -5 -4 -5 -5 -6 -3 -3 -4 -3 -6 -3  5 -2  1 -5  2  0 -3 -4  0 -5 -3 -5 -3 -6 -3 -4 -3 -2  7 -1  3 -3 -2  4 -3 -3  3 -6 -3 -5 -4 -4
 -3 -5  2 -2 -4 -3 -1 -6 -5 -5 -4 -4 -5 -4 -4 -6 -5 -6 -5 -4 11 -5 -4 -5 -1 -3 -4 -3 -3 -5 -4 -3 -3 -3 -4 -4 -4 -4 -5 -3 -4 -5 -3  0 -5 -3  6 -5 -1  1 -5 -4 -2 -4 -3 -3 -3 -3  6  0 -3 -2 -4 -4 -4 -2 -4  0 -6 -3 -6 -3 -3 -3 -5 -5 -5 11  3 -4 -1 -5 -3 10 -3 -2 -4 -1 -1 -4 -1 -4  0 -1  0  2 -5 -1 -5 -3  2 -3 -4  9  0 -4 -5 -5 -4 -2 -3 -5 -2 -3 -1  1 -5 -2 -2 -2 -2  4 -2 -3 -3 -4 -1 -1 -1 -2 -2 -3 -2 -3 -2 -2 -1 -1 -2 -2 -2 -1 -2 -2  1 -2 -3  0  0 -6 -3 -4 -2 -3  1 -3  9 -5 -4 -2 -4 -1 -2 -3  1 -1 -3 -2 -5 -3 -1 -3 -4  0 -3 -5 -6 -3 -5 -2 -4 -1 -2  0 -4 -3 -4 -3 10 -6  2 -5 -2  3  4 -4  7  7 -3 -5  2 -5 -6 -3 -4 -3 -3 11 -6 -5 -3 -5 -5 -6 -6 -3 -5 -3  0 -5 -4 -2 -4 -3 -3 -1 -3 -5 -6 -2 -4 -5 -4 -5 -3 -5 -2 -6 -3 -6 -5 -6 -1 -2 -3 -3 -5 -3 -3 -5  0  0  3 -3  0 -3 -3 -3 -4 -5 -2 -3 -3 -4 -3 -5 -3 -5 -6 -5 -3 -5 -3 -5  3 -3 -5 -4 -4 -4 -5 -3 -5 -1 -5
 -3 -3 -1 -3  4 -5 -3  0  8 -3  3  7 -1 -4 -2 -1 -6 -1 -4  1 -5  0 -4  0 -2 -2 -4 -2 -4  2 -4  0 -1 -2  0  0 -1  0  0 -2 -3 -4  2 -4  4 -5  0 -1 -4  2 -4 -1 -3 -1 -4 -1 -4  4 -4 -4 -3 -1 -1  1 -1 -3  1 -2 -1 -3 -2  0 -4 -4 -4  1  4 -5  1  0  1 -4 -3 -5 -1 -3  2 -3  1 -1  0  0 -1 -3 -3  2 -6  4 -1 -4 -4 -5  6 -3 -4 -1 -1 -1  0 -3  0  1 -2 -4  1  2  0 -2  2  2  3  0 -1  0 -1 -1 -1  0  1 -2 -2  0  1  3  1  1  1 -2  2  3  2 -1  1  3  5  0  0  1 -3  2 -4 -2 -3 -4 -1 -4 -2 -6  7 -3 -4 -4  3 -2  0 -1 -4  2 -4 -4 -4 -2  4 -2 -5 -3 -3 -1  0 -2 -2 -2 -1 -1  0 -4 -1 -5 -4 -1 -3 -2 -1  0 -2 -4 -2 -4  1 -4 -3 -1  0 -4 -4 -4 -4 -6 -1 -1 -4  7 -1 -1 -3 -5  6 -4 -1 -6 -4  2  2 -1  1  0  0 -5  2 -1 -2 -4 -1 -6  0  4 -1 -1 -4 -2 -1  9 -4 -3 -5 -2 -6  1 -3 -4 -1 -4  0  0  3  1 -4  2  3 -2 -2  2 -4  2 -3  8 -4  2 -1 -1 -2 -1  2  1 -2 -2  0 -3 -1  2 -5  3 -4  0 -4
 -3 -3 -3 -4  4 -5 -4  7  2 -3  0  0 -2 -4 -4 -2 -6 -2 -4  3 -6  7 -4 -2 -2 -2 -4 -2 -4 -3 -4  4 -1 -2  5  1  2 -1 -1 -2 -4 -4 -2 -5  1 -5 -1 -2 -4  1 -4 -1 -3 -2 -4  2 -5 -1 -5 -5 -3 -1  2  2 -3 -3  0 -3 -3 -3 -3  2 -5 -5 -4 -1  1 -6  1  3  0 -4 -3 -6  3 -3  4 -4 -1 -1  3  0 -2 -3 -3 -1 -6 -1 -2 -5 -4 -5 -1 -4 -4 -2 -1 -1  3 -4  2  5 -2 -4  3  2 -2 -2  0  2  2  1 -2 -1 -1  1 -1 -2  0 -3 -2  3  3  4  1  2  2 -1  3  1  2 -1  2  3  0 -1 -1  2 -4  0 -5 -2 -3 -5 -2 -5 -4 -6  0 -3 -4 -5  1 -2 -2 -1 -5  3 -4 -4 -4 -2  1 -3 -5 -4 -1 -2 -1 -2  0 -2 -2 -2  4 -5 -1 -5 -5 -2 -4 -1 -1  0 -2 -4 -2 -4 -1 -4 -4  4  7 -5 -4 -5 -5 -6  4 -1 -5 -1 -1  4 -1 -5  4 -5 -2 -6 -4  6  5  2  4  1 -2 -6  7 -1 -2 -4  1 -6 -2 -2 -2  0 -5 -3 -2  0 -4 -3 -5 -4 -6 -1 -3 -4 -1 -5 -1  1 -1  1 -5  2  3 -3 -3  0 -5 -1 -4  0 -5 -1 -2 -2 -2  0 -1  6 -2 -2  6 -3 -2  1 -6 -1 -4 -3 -3
  6 -4 -4 -5 -3 -6 -4 -4 -4 -4 -3 -3 -4  7 -5 -5 -5 -5 -5  2 -5 -4  7 -3 -2 -3  7  5 -5 -4  7 -2 -2 -2 -3 -2  2 -2 -3 -3 -5 -5 -3 -5 -3 -6 -3  1 -5 -2  7 -3  2 -4 -5 -4 -5 -2 -5 -5 -4 -3  1 -2 -4 -4 -3 -4 -5 -2 -5 -2 -6 -5  7 -4 -2 -3 -1 -3  0  7 -4 -5 -3 -3 -2 -4  5  0  0 -3 -2 -4 -2  1 -6 -3 -3 -6  7 -6 -4 -5 -5 -3 -3 -4  0 -5 -1 -3 -2 -5 -3 -2 -4 -3 -1 -2  0 -2 -3  0  2 -2  0 -3  2 -3  2 -2 -2 -2 -2 -1 -1 -2 -1 -1  1  0 -1 -2 -1  0  1 -1 -5 -3 -6 -2 -3 -5 -4 -6 -5 -6 -4 -2 -5 -5 -4 -2 -4 -2 -5 -3 -5 -5 -5 -3 -3 -3 -6 -5 -4 -2 -3 -2 -3  3 -2 -1 -3 -6 -1 -6 -4 -4 -4 -3 -4 -3  1  7 -2 -4 -3  7  6 -3 -4 -5 -5 -6 -6 -5 -3 -4 -5 -4 -4 -3 -4 -6 -1 -5 -4 -6 -4 -3 -2 -2  0  2  6 -6 -4  3 -4  7 -3 -6  3 -4  0 -4 -5 -5 -4 -4 -5 -1 -6 -5 -3 -2 -4 -5 -3 -5 -3 -3 -2 -1 -3 -2 -1 -4 -4 -2 -5 -4 -5 -4 -6 -4 -5 -4 -2  1  3 -3 -4 -1 -3 -3 -4 -3 -5 -3 -5 -4 -5
 -3 -4  2 -4 -2 -5 -4 -2 -2 -4 -2 -2 -2 -4 -3 -2 -3 -2  0  0 -5 -2 -4 -3 -3  8 -4 -3 -4 -4 -4 -2  4  0 -2 -2  0  1 -2 -3  4 -5 -3 -5  0 -5  4  0  1 -1 -4  1 -3 -1 -5 -3 -5 -2 -5 -5 -4  4 -2 -2  1  4  4 -1 11 -4 11 -2 -5 -5 -4 -3  5 -5 -1  2  0 -4 -2 -4 -3 -4  0 -4 -2 -3 -2 -1 -2 -2  3  1 -4 -2  3 -5 -4 -5 -2  9 -5 -3 -3  0 -2 -4 -2 -2 -1 -4 -1  0 -2 -2  0  0  0 -1 -2 -1 -1  0 -3  2  3 -3 -1 -1  1  4 -1  0  0 -2  2  0 -1 -1 -1  2  0 -2 -2 -1 -3 -3 -5 -2 -4 -5 -2 -5 -4 -4 -2 -4 -1 -5 -1 -3 -1 -2 -5 -2 -5 -5 -4 -3  2 -4 -5  6 -3 -1 -2 -3 -3 -1 -3  0 -2 -5 -2 -5 -5 -2 -4 -2  2  0 -1 -4 -3 -4 -2 -4 -1 -3 -2 -5  0 -5 -5 -6 -3 -3 -5 -2 -3 -3 -3 -6 -2 -5 -2 -4 -1  0 -1 -2 -1 -1 -1 -5 -2 -3 -2 -4 -2 -4 -3 -1 -3  2 -5 11  0 -2 -2 -4 -5 -5 -4 -2 -4 -5 -3 -1  4 -2 -2  1 -5 -2  1 -4 -4  0 -5  3 -4  0 -5  0 -2 -3 -3 -3  0 -2 -3 -3 -2 -4 -3 -2 -3 -2 -1  3 -5
 -4 -2 -3  3 -2  7  4 -5 -5 -5 -4 -4 -5 -5 -1 -5 -2 -5 -4 -3 -4 -5 -5 -4 -4 -4 -5 -4  5 -4 -5 -2 -4 -4 -4 -4 -3 -4 -5 -3 -3 -5 -3  5 -5  7 -1 -6 -4 -1 -6 -2 -2  1  5  2  3 -3 -1  1 -3 -3 -3 -4  0  0 -4 -2 -6 -4 -6 -4  1  1 -6 -5 -5 -4 -1 -4 -1 -6  3 -4  1  1 -2  2 -4 -4 -4 -4 -1  2  3 -2 -3 -4 -6  1 -6  7 -2 -5  1 -3 -5 -5 -4  2  0 -4  2  3  0 -1 -5  3  0 -2 -3 -2  2 -2  2 -4 -4 -1 -3  2 -2 -3 -2 -3 -1 -2  0  4 -2 -1 -2 -1 -1 -2 -1 -1 -2 -2  3 -5  0 -5  3  1 -5  0 -3 -1 -3  0 -2  2 -4 -3  1 -1  1 -4 -5  3  4 -5 -4 -4  7 -1 -6 -4 -4 -3 -3 -4 -2 -3 -3  0 -3  7 -2 -5  0 -5 -5 -3 -3 -5 -3  0 -2 -6 -6 -4 -5  5  1  0  0 -4 -5 -5  2 -5 -5 -5 -6  7 -3  4 -3 -3 -2 -4 -3 -4 -2 -3 -2 -6 -5 -3 -2 -6 -1 -2 -4 -4 -2 -5  2 -6 -5 -5  0 -3  7  1 -2 -5 -1 -5 -3 -3 -3 -3  0 -3  6 -3 -4 -5  2 -3  1 -2  3 -4  0 -5 -5 -4 -4 -5 -3 -5  0 -5 -5 -5  1 -3 -2  0 -2  1 -5
 -4 -5 -2  3 -3  0  2 -5 -4 -5 -4 -4 -4 -5  2 -4 -2 -4 -3 -3 -4 -5 -5 -4 -3 -3 -5 -4  4 -2 -5 -3 -4 -4 -4 -4 -4 -4 -4 -3 -2 -5 -3  0 -4  0  0 -6 -3 -2 -6 -2 -2 -2  0 -1 -1 -4  5 -1 -3 -4 -3 -3 -3 -3 -2  2 -6 -4 -6 -4  6 -1 -6 -4 -5 -4 -2 -4 -1 -6  0 -4 -2  1 -3  2 -4 -4 -4 -3  0 -1  0 -3 -2 -4 -6  6 -6  0  3 -4 -1 -4 -4 -4 -4  1 -1 -4 -2  5 -1  0 -4  3  0 -2 -3 -1  2 -2 -1 -4 -5 -2 -2  3 -2 -2 -2 -3  1  0  0  1 -1  0 -2 -1  0 -2  1 -2 -2 -3  0 -6  6 -5 -1 -1 -4  6 -2 -2 -4 -2 -1  5 -3 -2  1 -1  6 -4 -3 -1  1 -5 -3 -3  0 -3 -6 -4 -4 -4 -1 -4 -1 -1 -2  6 -3 -1 -2 -4  2 -5 -4 -3 -3 -5 -4 -2  0 -6 -5 -2 -5  0 -2  6  6 -4 -5 -5  0 -4 -5 -6 -6  0 -4 -1 -4 -2 -2 -2 -4 -3 -2 -3 -3 -5 -5 -4  0 -6 -4 -2 -4 -4 -1 -6 -1 -6 -4 -5 -1 -4  0 -1 -2 -4 -3 -3 -4 -3 -3 -4 -1 -3  2 -3 -4 -5 -1 -3 -1 -1  2 -4  6 -4 -4 -3 -3 -6 -1 -5 -1 -5 -4 -5  0 -4 -1  1 -3  3 -5
 -2 -3 -2 -4  1 -5 -3 -1 -1 -2  6 -1  2 -3 -4  0 -5  0 -4  3 -5 -1 -3  0 -2 -2 -3 -2 -4 -3 -3 -1  2 -2 -1  4 -1  3  7 -2 -4 -3 -2 -4  6 -4 -1 -2 -4  1 -3  1 -2  4 -4 -1 -4 -1 -4 -4 -3  5 -1  2 -3 -3  4 -3 -2 -3 -3  1 -4 -4 -4  7 -1 -5  3  2  1 -4 -2 -5 -1 -3  1 -3  3 -2  4 -1 -2 -1 -3 -1 -6 -2 -2 -4 -4 -5 -1 -4 -4  4  7  7  3 -4  1  1 -2 -4  2  1  2 -2  1  1  2  1  1  1 -2  0 -1 -1 -1 -2 -1 -1  0  1  2  1  1 -2  1  2  1 -1  2  1  0  1  5 -1 -4 -2 -4 -2 -3 -5  2 -5  0 -6 -1 -3 -4 -4  0 -2  1  0 -4  2 -3 -4 -4 -2 -1 -2 -5 -4 -3  3  6 -2 -2 -1 -2 -1 -1 -5  5 -5 -4  2 -4 -2  5 -2 -2 -3  1 -4  3 -4 -3 -1 -1 -4 -4 -5 -5 -6 -2  7 -4 -1  7 -2 -3 -5  0 -4  1 -6 -4  1  0  0  0  0 -1 -6 -1 -2  3 -4 -1 -6 -2 -2 -2 -3 -4 -3  3 -1 -4 -3 -5 -4 -5  6 -3 -3  2 -4  3  1 -1  1 -4  1  3 -2 -2  0 -4  2 -3  0 -4  4  0  4  0 -3  0 -1 -3 -2 -1 -3  5 -2 -5 -1 -4 -3 -3
 -3 -4 -2  1 -2 -1  1 -4 -3 -5 -3 -2 -3 -4  6 -4 -2 -4 -3 -2 -4 -4 -4 -3 -3 -3 -4 -4  0 -4 -1 -2 -3 -3 -3 -3 -3 -3 -3 -3 -3 -5 -2 -1 -3 -1  1 -4 -3 -1 -5  2 -2  1  0  0 -1 -3  0  0 -3 -3 -2 -3 -3 -3  0 -2 -4 -3 -4 -3  0  0 -5 -3 -3 -4 -2 -3 -1 -5  1 -4 -2  1 -1  0 -3 -4 -3 -3  7 -1 -1 -2 -2 -3 -4  1 -5 -1 -1 -4 -1 -3 -3 -3 -3  3  2 -3 -1  2 -1 -1 -3  5  0 -1 -2  0  2  1  0 -3 -4 -2 -2  0 -2 -1 -2 -2  0 -1  0  1  0 -1 -1 -1  0 -1  1 -1 -1 -2  7 -5  2 -4  0 -1 -4  0  5 -2 -3 -2 -2  0 -3 -1  0  0  0 -3 -5 -1  0 -4 -1 -4 -1 -3 -6 -3 -3 -3 -3 -3  2 -2 -3  0 -3 -1 -3 -4  8 -4 -3 -2 -3 -4 -3 -2 -1 -5 -4  1 -4  2 -2  0  0 -4 -5 -4 -1 -3 -3 -5 -6 -1 -3 -1 -3 -2 -2 -1 -3 -3  0 -2 -3 -4 -1 -3 -1 -5 -1 -2 -3 -4 -2 -5 -1 -4 -3 -3 -2 -3 -1 -1 -2 -3 -3 -5 -3 -3 -2 -1  0 -1  0 -1 -1 -4  0 -2 -1  0  6  2  0 -3 -4 -2 -3 -5 -1 -4 -1 -4 -4 -4  5 -3 -2 -1  1  3 -5
 -4 -6  4 -1 -4 -2  1 -5 -5 -6 -5 -3 -5 -5  7 -5  9 -5  1 -4 -5 -5 -5 -5 -4 -3 -5 -4 -1 -5 -5 -4 -4 -4 -4 -4 -3 -4 -5 -4  5 -6 -3 -2 -5 -2 -2 -5  2 -1 -5 -3 -4 -4 -2 -1 -3 -4 -2 -3 -4 -3 -4 -3 -4  0 -3 -4 -4 -5 -4 -4 -1 -3 -5 -5 -3 -5 -3 -4 -1 -5  1 -3 -3 -2 -4  2 -4 -5 -4 -4 -2 -2 -2 -1  9 -5 -5 -1 -5 -2 -3 -4 -3 -4 -5 -5 -5 -2  1 -5 -3 -1 -2 -2 -5  0 -2 -2 -3  0 -1 -3 -1 -2 -5  5 -1  1 -3  2 -1 -3 -2 -2 -2 -1 -2 -1 -2  1 -2 -1 -2 -2 -3 -3  1 -6  0 -5 -2 -3 -5 -1 -4  9 -5 -3  7  0 -1 -4 -1 -3 -1 -5 -4 -3  0 -5 -4 -5 -2  3 -6 -4 -5 -4 -4 -3 -3 -3 -4 -1 -4 -2 -2 -5 -2 -5 -5 -3 -2 -5 -4  0 -2 -5 -5 -5 -5 -2  7 -1 -1 -5 -5 -5 -3  0 -5 -6 -6 -2 -5 -3 -5  9  6 -4 -4 -4 -3 -3 -3 -2 -5 -4  6 -5 -4  9 -4 -5 -1 -6 -3 -4 -5 -6  5 -4 -2 -3  9 -5 -4 -6 -4  4  0 -4 -3  0 -2 -4 -4 -6 -2 -4 -3  5  0 -5 -1 -2 -5 -5 -4 -5 -3 -5 -3 -5 -5 -5  0 -5  9 -3  3  2 -6
 -3  8 -3 -4 -3 -5 -4 -3 -3  9 -3 -2 -4 -4 -5 -4 -6 -4 -5 -2 -5 -3 -4  6 -1 -3 -4 -3 -4  8 -4 -2 -2 -3 -2  1 -3 -3 -3 -3 -5  9 -2 -4 -3 -2 -3 -4 -5 -2 -4  6 -3 -3 -4 -3 -4 -3 -5 -5 -3 -3 -3  2  7  6 -3  7 -5  7 -5 -2 -5 -4 -4 -3 -3 -5 -2 -2  0 -4 -4 -5 -3 -3 -2 -4 -1  7  0 -3 -1  1 -3 -2 -6  6 -4 -5 -4 -5 -4 -5 -4 -1 -3 -3 -3 -4  0 -1 -3 -4 -2 -2 -4 -2 -1 -1 -2 -1 -2 -2 -3 -2  7  2  0 -2  3 -2  0 -2 -2 -1 -1 -2 -1 -1 -1 -1 -1 -1 -1  1 -2 -2 -4 -4 -5 -3 -3 -5 -4 -5 -5 -6 -3 -1 -5 -5  6 -2 -2  4 -5  5  8 -4 -4 -3 -3  7 -5 -5 -4 -3 -3 -3  8 -3 -2 -2 -3 -5 -3 -5 -4 -3 -4 -3 -3 -3 -3 -4  0 -4 -2  0 -4 -3 -3 -4 -5 -5 -5 -5 -3  0 -4 -3 -3 -3 -4 -5 -3 -4 -4 -6 -4 -2 -2 -1  0  0 -2 -7 -3 -3 -4 -4 -3 -6 -3  7 -3 -4 -4 -5 -4 -4 -4 -3 -5 -4 -6 -3 -3  9  6 -5  0 -3  2 -2 -5 -2 -3  8 -3 -2 -5 -4 -4 -4 -5 -3 -4  6 -3 -3 -2 -3 -3 -3 -2  7 -3  6 -6 -3 -5 -4  9
 -1 -2 -2 -3 -1 -4 -2 -2 -2 -3 -2  3 -3 -1 -4 -3 -5 -3 -4 -1 -3 -2 -2 -2  6 -1 -2  4 -4 -3 -2 -1  4  6  1  0  1 -1 -2  3 -4 -3  3 -4 -2 -4 -1 -2 -4  1 -2 -2  0 -2 -3 -2 -4  4 -4 -4  0 -1  1  0 -1 -2 -2 -3 -3 -2 -2  4 -3 -3 -2 -2 -1 -3  0 -1  0 -2 -2 -3  0 -2  0 -2  1  1 -1 -1  1 -1 -1  3 -5  1 -1 -4 -1 -4 -3 -3 -3 -1 -2 -2 -1 -2 -1  0  1 -4  0  0 -3 -2  0  0  0  0 -1  0 -1 -1  0 -2  0 -1  1  0  0  0 -1  1  0 -1  0  0  0  1  0  0 -1  1  0  2 -3 -2 -4  4 -1 -4 -3 -4 -2 -5  0 -1 -2 -4 -2  2 -2  0 -4  0 -2 -3 -2  7 -1 -1 -4 -4 -3  5 -2  4 -2  0  1  4  0 -5 -1 -4  1 -3 -3  1 -2  2  4 -1  5 -1  0 -2 -2 -2 -1 -4 -4 -5 -5 -3 -2 -2 -4 -1 -2 -2 -3 -5  0 -4 -3 -5 -3 -1 -1  1  0  0  0 -6 -2  1 -2 -2  2 -5  5 -2  1 -2 -4 -3 -3 -3 -3 -1 -4 -2 -5 -2 -1 -3  0 -4 -2  0 -1  1 -4  0 -1  0 -2  3 -4 -2 -3 -2 -4 -2 -3 -2  6 -2 -1 -2  0  7 -2  2 -2  0 -5 -1 -4 -3 -3
 -2 -3 -3 -1 -1 -3  1 -2 -3 -3 -2 -2 -2 -3 -3 -3 -4 -3 -4 -1 -3 -3 -3 -3  0 -2 -3 -1 -2 -3 -3  0  0  1  4 -1  1  1 -3  7 -4 -3  5 -2 -2 -2 -2 -2 -4  2 -4 -1 -1 -2 -1 -2 -2  2 -3 -2  7 -2  1  0 -1 -2 -2 -3 -4 -2 -4  0 -3 -2 -4 -1 -2 -2  0 -2  0 -4  0 -3  4 -1  1 -2 -2 -2  2 -1 -1  4 -1  2 -5 -1 -2 -3 -3 -3 -3 -4 -2  5 -3 -3 -2 -2  0 -1  2 -2  1  1 -3 -1  2  0 -1 -1  0 -1 -1 -1 -1 -1 -1  2  4 -2 -1 -2 -1 -1  0  0 -1  1 -1  0  0  0 -1  1  0  0 -1 -3 -3 -1  0 -2 -3 -3 -3 -4  4 -1 -1 -3 -2  6  0 -1 -3  0 -3 -2 -2  0 -1 -3 -3 -4 -3 -1 -2 -1 -1 -2  3  1  1 -3  0 -3  0 -3 -2 -2 -1  4  0 -1  0 -2  3 -4 -3 -3 -3 -2 -3 -3 -3 -3 -3 -3 -2 -1 -3 -3 -3 -3 -2 -2 -3 -5 -2 -1 -2  0 -1  0 -1 -5 -3 -2 -2 -4  0 -5  0 -2  5 -3 -2 -4 -3 -3 -1 -2 -3 -1 -4 -3  7 -3  0 -4 -2  0  3  0 -2  3 -2 -2  0  4 -2 -2 -1 -3 -3 -3 -3 -2  0 -3 -1 -3  5 -1 -3 -2 -1 -1 -4  4 -4 -1 -3
 -4 -6  2 -3 -4 -5 -3 -5 -4 -6 -4 -4 -5 -4 -2 -5 -1 -5  0 -4 -5 -5 -4 -5 -5 -4 -4 -4 -3 -5 -4 -4 -4 -4 -4 -4 -4 -4 -5 -4  3 -6 -4 -4 -5 -5 -3 -6  2 -3 -5 -4 -4 -4 -4 -4 -5 -4 -4 -5 -5 -5 -4 -4 -5 -2 -4 -5 -5  0 -5 -4 -4 -5 -5 -5 -5 -5 -3 -4 -1 -5 -2 -3 -4 -4 -4 -3 -4 -5 -4 -4 -3 -4 -4 -4 -1 -4 -6 -4 -5 -5 -4 -5 -5 -5 -5 -5 -5 -4 -3 -5 -4 -3 -3 -3 -5 -2 -2 -2 -3  0 -2 -3 -3 -3 -5 -1 -3  0 -3 -2 -3 -3 -2  3 -2 -2 -2 -2 -2 -2 -2 -2 -2 -2 -3 -3 -2 -6 -3 -5 -4 -5 -5 -4 -4 -1 -4 -4  4 -3 -4 -4 -3 -4 -4 -4 -6 -5 -4 -5 -4 -5 -5 -1 -7 -5 -4 -5 -4 -3 -3 -3 -4 -4 -5 -5 -4  3 -4 -6 -5 -3 -4 -5 -4 -4 -4 -5 -5 -5 -5 -4 -1 -4 -4 -5 -6 -5 -5 -4 -5 -6 -7 -5 -4 -5 -5 -1  1 -4 -4 -4 -3 -3 -3 13 -5 -4 -1 -5 -5 -1 -4 -5 -4 -6 -5 -5 -5 -5 -1 -5 -5 -5 -1 -5 -5 -6 -5  0  0 -5 -3 -3 -4 -4 -4 -6 -4 -4 -5  2 -3 -4 -4 -4 -5 -5 -5 -6 -3 -5 -4 -5 -5 -5 -4 -5  2 -4  0 -1 -6
 -4 -5  7 -2 -3 -3 -2 -4 -4 -5 -3 -3 -4 -5  1 -4  1 -4  9 -3 -5 -4 -5 -4 -4 -1 -5 -4 -3 -4 -5 -3 -2 -3 -3 -3 -1 -3 -4 -3  8 -5 -2 -3 -3 -3 -2 -4  9 -1 -5 -1 -3 -3 -3 -3 -3 -2 -3 -3 -4 -2 -3 -3 -2  5 -1 -4 -1 -4 -1 -2 -3 -3 -5 -4 -2 -5 -2 -3 -1 -5  4  5 -3 -3 -3 -2 -4 -4 -3 -1 -2 -1 -2 -2  1 -4 -4 -3 -5 -3 -3 -2 -3 -4 -4 -4 -4 -3 -1 -4 -3 -3 -2 -1 -4 -1 -1 -2 -2  0 -2 -2 -1  3 -4  3  0  0 -1  0 -2 -2 -2 -1 -1 -2 -1 -1 -1 -1 -1 -1 -2 -2 -2 -1  4 -5 -3 -4 -3 -3 -4 -3 -4  1 -4 -3  6 -3 -1 -4 -1 -3 -3 -4 -5 -3  0 -4 -3 -4 -3  8 -6 -4 -3 -4 -4  0 -3 -3 -3 -3 -3 -3 -4 -4 -3 -5 -3  2 -3 -5 -2 -3 -3 -5 -5 -4 -4 -3  6 -3 -3 -5 -5 -4 -3 -3 -4 -5 -6 -3 -3 -3 -3  1  7 -3 -3 -3 -2 -2 -3 -1 -4 -4  4 -5 -4  1 -4 -4 -3 -5 -3 -1 -4 -4  6 -4 -3 -3  1 -4 -4 -5 -4  9  3 -4 -3  1 -3 -3 -3 -5 -3 -2 -3  2 -2 -3 -3 -1 -4 -4 -4 -5 -2 -4 -1 -4 -4 -4 -3 -4  1 -3  9  5 -5
 -4 -3 -1  3  1  1  2 -5 -4 -5 -4 -4 -5 -5 -2 -5 -3 -5 -3  0 -3 -4 -5 -4 -3 -3 -5 -4  1 -4 -5  0 -3 -3 -3 -3 -3 -3 -4 -2 -2 -5 -2  5 -4  3  0 -5 -3  1 -5 -2  0  0  5  4  6 -3 -1  7 -2 -3 -2 -3 -1 -2 -3  1 -6 -1 -6 -3 -1  7 -5 -4 -4 -2 -1 -4 -1 -5  3 -3  2  5 -3  4 -4 -3 -3 -4 -1  3  3 -1 -3 -3 -5 -1 -5  3 -2 -4  6 -3 -4 -4 -4  5  0 -4  2  2 -1 -1 -5  1  0 -2 -2 -2  1 -2  2 -3 -3 -2 -3  2 -2 -2 -2 -3 -1 -2  0  1 -1 -1 -1  0 -1 -2 -1 -1 -1  0  0 -5 -1 -4  5  7 -5 -1 -3 -3 -3  4 -3  1 -4 -2  0  0  2 -3 -5  6  5 -4 -2 -3  2 -3 -6 -4 -4 -2 -1 -3 -1 -2 -1 -1  1  1  2 -5  4 -5 -4 -1 -3 -5 -3  5  0 -5 -5 -4 -5  5 -2 -1 -1 -3 -5 -5  6 -4 -4 -5 -6  1 -3  6  0 -3  1 -3 -3 -3 -2 -2 -2 -6 -4 -2 -2 -5 -2 -3 -4 -3 -1 -5  7 -6 -5 -5  3 -2  1  6 -3 -4 -2 -5 -2 -3 -3 -3  1 -3  2 -2 -4 -4  5 -3  7 -2  4 -3 -1 -4 -5 -4 -3 -4 -2 -4  3 -4 -4 -4 -1 -3 -3 -1 -3  0 -5
