# Supplementary material for: Protein Secondary Structure Prediction Based on Data Partition and Semi-Random Subspace Method
Source: Sci Rep. 2018 Jun 29;8:9856. doi: 10.1038/s41598-018-28084-8 (PMC6026213; doi:10.1038/s41598-018-28084-8)
Supplement: Supplementary file 1 — Dataset 1 [file 41598_2018_28084_MOESM1_ESM.zip › astral_cull_DATA/1A41_A.pssm]

  N  A  K  R  D  R  I  F  V  R  V  Y  N  V  M  K  R  I  N  C  F  I  N  K  N  I  K  K  S  S  T  D  S  N  Y  Q  L  A  V  F  M  L  M  E  T  M  F  F  K  E  N  E  T  V  G  L  L  T  L  K  N  K  H  I  E  I  S  P  D  E  I  V  I  K  F  V  G  K  D  K  V  S  H  E  F  V  V  H  K  S  N  R  L  Y  K  P  L  L  K  L  T  D  D  S  S  P  E  E  F  L  F  N  K  L  S  E  R  K  V  Y  E  C  I  K  Q  F  G  I  R  I  K  D  L  R  T  Y  G  V  N  Y  T  F  L  Y  N  F  W  T  N  V  K  S  I  S  P  L  P  S  P  K  K  L  I  A  L  T  I  K  Q  T  A  E  V  V  G  H  T  P  S  I  S  K  R  A  Y  M  A  T  T  I  L  E  M  V  K  D  K  N  F  L  D  V  V  S  K  T  T  F  D  E  F  L  S  I  V  V  D  H  V  K  S
 -3  4 -2 -4  0 -2 -3 -1  3  1 -4  3  1  4 -4 -2  1 -4 -4  3 -1 -2  1  2 -2 -4  4  0 -2 -1 -2 -2 -2 -1 -2 -3 -2  7 -1 -2 -2 -4 -3 -1 -1 -2 -5  6 -3 -1 -5 -2 -2 -4 -3 -4 -3 -3 -4 -4 -3 -4 -5  0  0 -2  0  0  1  1 -2 -1 -5 -1 -6 -2 -1 -4 -2 -2 -3  0 -3 -2 -3  0 -2  0 -1 -2 -1 -4 -2  5  0 -1 -3 -2  1 -3  0 -4  0  0 -1 -4 -2 -1 -1 -4 -5 -3 -4 -3 -3  0  0 -2 -1 -4  1  1 -3 -2 -1  1 -2 -4 -3  6 -4 -5 -4 -4 -3 -5  5  2 -2  0 -2  5  3  1  3 -2 -2  1  0 -1  0  1  0 -1 -1  0  3  0  5 -3 -1 -2 -3  1  1  4 -2 -1  1 -1  6  1 -1 -4 -2 -5 -3 -2  5 -3 -2 -4 -2  2 -5 -3  2 -4  4 -3 -3 -1  3 -3  0  1 -1  1 -3  2 -1  1 -1  0  1 -1  1  1  0 -1 -3 -1 -1  0 -2 -1 -2 -3 -2 -1 -1
 -2 -1  0  4 -2  7 -4 -2 -4  2 -6 -4  3 -2 -5 -4  3 -5  8  3  5 -5 -1  3 -2 -5  2  4  3 -2 -2 -3  7  1  1 -4 -4 -4 -5 -3  3 -5 -4 -2  0  0 -5 -3  6 -1 -4  4 -4 -5 -5 -5 -4 -4 -5  7  0  7 -4 -5  1 -3  1 -2  0  1 -5  6 -5  4 -6  6 -5 -1  0  0 -2 -1 -3  0 -4  0 -4  1  4 -2  6  8 -4 -2  6 -4 -3  5  6 -3  2 -3  0  0 -1 -5 -4  0  0 -4 -6 -1  0 -3 -4 -2  1  0 -3  5  1 -3 -4  4  1 -3 -4 -5  3 -3 -1 -4 -3  8 -4 -6 -4 -4 -3 -4 -2 -4 -3 -1  2 -4  3  2  1 -2  1  0 -3 -1 -3  0  0  0 -1  3  5 -2 -5  1  2 -3 -5  3  0 -5 -4  2  4 -5  1 -3  0  1 -3 -5 -6  7  3 -5 -5 -5 -4 -5 -1 -5 -4 -1 -2 -5  0 -2 -3  1 -4 -1 -1  0 -3  4  3  4 -2  2  1 -1 -4  3 -1  0 -3 -2  1 -3 -3  1 -1
  6  0  2 -4  2 -1 -4 -2 -4  1 -6 -3  2 -3 -6  0  0 -6  3 -1 -2 -5  0  0  3 -6 -1 -2 -2  0 -1  0 -2  2 -2 -5 -5 -4 -5 -5 -2 -6 -5  0  0 -2 -5 -4 -2  0  9  0 -2 -5 -3 -6 -3 -3 -6 -2  6 -3  0 -5  0 -5  2  0  2  1 -5 -1 -6  0 -6 -3 -3 -3 -2 -2 -4 -1 -3  2 -5  0 -5  0  1  2  2 -3 -5 -4  1 -5 -5 -1 -1 -5 -2  1 -1  0  0 -5 -1 -1  1 -6 -6  2 -3 -5  2 -2  2 -2 -1  5  0 -3 -5  0 -1 -1  1 -5  3 -4 -3 -1 -5 -3 -3 -6 -3 -3  3 -4 -1 -4 -4 -2  3 -4 -2  1  3 -2 -1 -1 -3  1  0 -2 -2 -1 -2 -2 -2  6 -5 -2 -1 -3 -5 -1  1 -4 -4 -1 -1 -6 -3  8 -3 -5  1 -5 -5 -3  1 -5 -6 -5 -1  0 -2 -6 -5  1 -2 -5 -1  0 -1  1 -5 -2  1 -2 -4 -1  0 -1 -1 -2  2  1 -4 -2  3 -1 -4 -2  2 -3 -4  2  5
  4 -1 -3 -5  3 -2 -4 -2 -4  1 -6 -4  0 -3 -6 -1 -1 -6 -2  0 -3 -5  5  0  6 -6  0 -2 -1 -1 -1  3 -3  3 -3 -5 -5 -5 -6 -5 -3 -6 -3  5 -3 -3 -6 -4 -3  4 -2  0 -3 -5 -4 -6 -4 -4 -6 -3  4 -2 -5 -5  2 -5  2  0  2  1 -5 -3 -6  0 -7 -4 -4 -4  3 -4 -5  1 -5  4 -5  1 -5  0  1  7  0 -4 -6 -4 -3 -5 -5 -2 -3 -6 -3  6 -1  0 -2 -4  1 -1  2 -6 -7 -1 -3 -5  7  3  5  2 -2 -3  2 -2 -5  1 -1 -3  7 -6 -3 -4 -4  8 -5 -4 -4 -7 -4 -4  1 -5 -3 -5 -4 -1 -1 -5 -3 -1  0 -3  0  0 -3  4  1  1 -3  1 -4 -2 -3 -2 -5 -4  1 -4 -5  1  1 -5 -4  1 -2 -6 -4 -2 -4 -5 -3 -6 -6 -4 -3 -5 -7 -6 -4 -4 -1 -6 -5  4 -3 -6 -2  4  2  1 -5 -3  4 -2 -4 -1  2 -1  3 -1  4  2 -4 -2  2  2 -4 -2  5 -4 -4 -1  0
 -4 -3 -5 -5 -4 -5 -4 -2 -2 -2 -5 -2 -4 -1 -4 -6 -4 -3 -6  0 -2 -3 -5 -3 -5 -4 -1 -2 -5 -5 -3  0 -3 -5 -5 -4 -3 -3 -3 -3 -3 -4 -4 -6 -3 -3 -6 -3 -6 -4 -6 -5 -4 -5 -6 -4 -4 -4 -4 -5 -4 -6 -7 -3 -3 -3 -4 -5 -3 -3 -3 -2 -5 -3 -6 -4 -5 -6 -4 -2 -3 -4 -6 -2 -3 -3 -3 -1 -2 -5 -5 -6 -3 -3 -5 -1 -3 -5 -5 10 -4 -3 -1 -1 -2 -6 -5 -5 -3 -4 -6 -5 -5 -3 -6 -5 -3 -2 -3 -4 -4  1 -3 -4 -4 -2 -5 -4 -4 -3 -6 -4 -5 -6 -4 -6 -3 -4 -4 -3 -3 -3  0  0  0  2 -1  0 -2  0 -3 -3  3 -4 -4 -4 -3 -4 -3 -6 -5 -2 -3  1 -3  0 -3 -5 -4 -3 -3 -2 -4 -4 -5 -6 -4 -6 -3 -3 11 -6 -5 10 -6 -3 -6 -6  0 -3 -3 -5  2 -5 -3 -1 -5 -2 -3 -1 -4 -2 -3 -4 -4 -4 -2 -3 -2 -5 -3 -2 -3 -3 -2 -2 -4 -3 -2 -4 -2
 -1 -1 -1 -3 -1 -1 -2 -1 -3  1 -6 -3  2 -1 -4 -4  0 -5 -2  2  4 -4  1  2  0 -4  0  1 -2  0 -3 -2 -1  1 -1  3 -4 -4 -5 -4  0 -5 -1 -1  1  3 -5 -3  1  3 -3  1 -3 -5 -5 -5 -4 -4 -5  1 -1  0 -3 -4  1 -4  1 -3 -2  2 -4  1 -6  3 -7  0 -5 -2 -2 -2 -3  2 -1  2 -4  0 -4  1  0 -2  0  0 -4 -3  0 -4 -4  1  1 -5  4 -1  0  0 -2 -2 -2  7  1 -1 -6  8 -2 -3 -3 -1  1 -3  2 -1  1 -2 -4  1  2 -1 -2 -5 -2 -3 -2 -3  0 -1 -4 -5 -3 -4 -2 -2  0 -3 -3  0 -1 -4 -1  2  0 -2  0  1 -2  2 -2  2 -1  3 -3  0  1  2 -3 -2  2 -3 -5  0  5 -4 -3  2  3 -5 -4 -3 -3 -4 -3 -5 -5 -1  2 -5 -5 -5 -3 -4  2 -5 -4  0 -2 -4  1  0  0  0 -4  0  1  0 -3  1  3  1 -2  1  2  1 -3  1  2  0 -1  0 -1  0 -3  0  0
  0  0 -2 -4  3  0 -4 -2 -4  2 -6 -3  2 -2 -5 -1  0 -5 -3  2 -1 -5  4  2 -1 -5  0 -1 -1 -1 -3 -1 -2  5 -2 -4 -5 -4 -5 -4 -2 -6  1  6 -1 -2 -5 -2 -1  4 -3  1 -3 -5 -5 -6 -4 -4 -5 -2 -1  0 -4 -5  2 -3  2 -3  0  2 -5 -1 -6  2 -7 -2 -5 -2 -2 -4 -4  4 -3  3 -5  0 -5  0  0  0 -2 -3 -5 -3  0 -4 -5 -2 -2 -6  1  5  0  1 -2 -4  2  0  4 -5 -6  0 -3 -4 -1  6  2 -3  3 -3  2 -2 -5  0  3 -2  1 -5 -3 -3 -2 -1 -4 -1 -4 -6 -3 -4 -2 -4 -2 -4 -3  0  2 -4 -1  1  3 -2  3  1 -1  3 -1  4 -2  4 -3  0 -2 -2 -5 -3  3 -3 -5  3  2 -4 -3  3  0 -5 -5 -3 -4 -4 -3 -5 -6 -3 -1 -5 -6 -5 -3 -4  1 -5 -5  5 -3 -5  1  2 -1  3 -4 -1  3  0 -4  1  1  1 -1  3  2  5 -3  0  3  2 -2 -1  2 -3 -4  2 -1
 -2 -2 -3 -5  1 -4 -5 -2 -3 -1 -6  5 -1 -2 -6 -2  0 -6 -5 -2 -3 -5 -3 -2 -3 -6  0 -3 -3  6 -5 -1 -4 -3 -4 -6 -5 -1 -6 -5 -4 -6 -3 -4 -4 -4 -6 -3 -4 -2 -4  1 -3 -6  7 -6 -5 -5 -6 -5 -3 -4 -6 -5 -2 -5 -1  6  2 -2 -6 -4 -6 -3 -6 -4  7 -5 -2  7 -5 -3 -5 -3 -5 -1 -4 -1 -2 -2 -3 -5 -6 -2 -2 -5 -5 -3 -3 -6 -3 -4 -1  0  0 -5  6 -3 -4 -6 -6 -3 -6 -5 -2 -3 -1  6 -4 -4 -3 -3 -6  1 -1  0  1 -6 -4 -3 -5 -4 -5 -5 -5 -6  4  6 -3 -4 -4 -3 -3 -2 -2 -5 -3 -1  1 -3  1 -2 -3 -2 -2 -4 -2 -2 -2 -4 -3 -3 -5 -3 -2 -3 -6 -3 -2 -5 -2 -1 -2 -6  7 -4 -5 -5 -2 -6 -5 -5 -4 -4 -7 -6 -5 -5 -1 -6 -6 -3  1 -6 -3 -2  6 -1 -6 -2 -2 -2 -4 -2 -2 -3 -2 -2 -2 -3 -4 -3 -2 -3 -4 -4 -1 -4 -4 -2 -1
 -1  6 -3 -2  1  2 -3 -1 -4 -1 -4  3  1 -1 -5  0  0 -5  0 -2  0 -5  1  1  6 -5 -1 -1  0 -3 -1 -1 -1 -2 -3 -5 -5 -5 -6 -1  3 -5 -4 -2 -3 -2 -1 -4 -3 -2 -2  0 -4  0 -5 -5 -5 -5 -5  1  2 -3 11 -5  0 -5  1 -2  0  1 -5  0 -4  4 -4 -1 -5 -4  1 -4 -5  1 11  1 -4 -2 -5  5 -1  0 -2 -2 -5 -3 -2 -3 -5 -3 -1 -6  1 -3 -1  0 -2 -1 -4  3  4 -5 -4  1 -1 -4 -4 -3  1 -4 -2 -1  7 -1 -5  2 -2  2 -3 -4 -3 -4 -2  0  0 -3 -5 -4 -3 -4 -3 -2  1 -4 -3 -1  1 -4 -2 -1  0 -2 -2  1  0 -1 -3 -1 -3  1 -4 -2 -1  5 -5 -3 -1 -4 -5 -3  0 -5 -4  0  0 -5 -3  6 -5 -5 -1 -6 -6 -3 -1 -1 -2 -5 10 -5 -2 -6 -5 -2  2  0  0 -2 -4 -1 -5  0  0  0 -4 -2 -2  4 -3 -2 -2 -2 -3  0 -1  0 -4  4 -2  2 -4 -1  0
 -4 -4 -5 -4 -4 -5  4  0  4 -2 -2 -5 -3  0  2 -6 -3  6 -6 -4 -4  4 -4 -4 -3  3 -4 -2 -4 -5 -1 -4 -2 -5 -5  2  2 -4  3  3 -1  0  0 -5 -3 -3 -4 -3 -5 -4 -6 -5 -5 -3 -7  0 -1 -4 -1 -5 -5 -6 -7  3 -2  5 -4 -6 -4 -3  5 -3  2 -4 -3 -1 -7 -6 -5 -6  4 -2 -7 -4  4 -1  3 -2 -2 -6 -5 -5  2 -1 -3  5  4 -2 -4  0 -1 -5  2 -1  0 -6 -6 -4 -3 -1 -3 -6 -3  2 -6 -5 -4 -5  1 -5 -5 -2  4 -4 -5  3 -5  4 -4  1 -6 -5 -2 -6 -3 -6 -4 -3 -4  1  0 -3 -1  0 -3  0 -2 -2 -2  1 -1 -2  0 -4 -4  0 -2 -4  1 -5 -5 -2  5  0 -1  0  6 -5 -2  0 -4 -4  0  1 -7 -6 -4 -6 -4  5 -5 -6 -5 -4 -5  6 -6 -1 -2  4  4 -5 -2 -1 -1 -3 -6 -3  2  2 -3  0  3 -4 -4  0  0 -2 -3 -4  0  1 -3  0  3  3 -4 -1  3 -3 -3
 -5 -4 -4 -3 -4 -3  1  3  2 -2 -2 -4 -2 -2  6 -6 -2  4 -5 -3 -3  2 -5 -3 -3  5 -3  2 -5 -5  4 -5 -2 -3 -4 -2  5 -4 -1  1  2  6  4 -5 -3 -1 -3 -2 -5 -4 -7 -4 -5 -3 -7  6  1 -4  6 -4 -5 -5 -6  1 -3  1 -4 -6 -4 -3  3  0  1 -4 -3 -3 -7 -6 -5 -6 -1 -2 -6 -4  2 -3  3 -1 -2 -6 -5 -3  5 -3 -4  2  2 -1 -4  2  0 -5  0 -1  4 -6 -6 -1 -2  6 -2 -5 -3  5 -6 -5 -4 -5 -1 -5 -5 -2  4 -4 -5 -1 -6 -1 -4 -1 -5  0  2 -5  0 -5 -4 -4 -4  0  3 -1  3  1 -1  4  2 -1 -2  1  1 -2  0 -2 -4  0 -2 -4 -2 -5 -4  1  1  0 -1 -2  1 -5 -2 -2 -4 -3 -1  6 -6 -6 -4 -6 -4 -1 -5 -5 -5 -4 -5 -1 -6 -3 -1  0  5 -5  1 -1  3  0 -6 -3  5  2 -1  2  3 -3 -4 -2 -2 -1 -4 -4  4  2 -3  1  2  2 -4  0  3 -3 -3
 -1  0  7 -1 -1  1 -4 -2 -3  1 -6 -3  2  0 -3 -1  4 -5 -1  3  0 -4 -1  2 -3 -5  2  2  1  0 -3 -1  2  0  7 -4 -4 -4 -5 -4  0 -5 -4 -1 -2 -2 -5 -3  5  1 -3  4 -3 -5 -4 -5 -4 -4 -5  3  1  4 -4 -4  2 -4  2  0 -1  2 -4  1 -6  2 -6  2 -4  8  2  2  2  0 -4  0 -4  0 -4  0  3 -3  1  2 -5 -2  3 -4 -4  5  3 -5  1 -2  0  1 -1 -3 -3 -1 -1 -3 -6  0  1 -4 -3 -2  1  1 -2 -1  0 -3 -4  2  0 -3 -2 -5  0 -3  8 -4 -3 -1 -4 -6 -3 -4 -3 -3 -1 -3  1 -2 -1 -4 -2  1 -1 -2  1  1 -3 -1 -1  0  0  1 -1  7  6 -2 -4  1  0 -3 -5  5  0 -4 -3  2  2 -5 -4 -3 -3 -3 -3 -5 -6  3  6 -5 -5 -5 -4 -4 -1 -5 -4 -1 -2 -5  1 -1  0  1 -4 -1  1 -1 -3  4  2  2 -1  0  0  0 -4  0  0 -1 -3 -2  0 -3 -3  5 -1
 -3 -3 -4 -3 -3 -4  9  1  1 -1 -3 -4 -2  0  3 -5 -3  0 -4 -3 -3  1 -3 -2 -4  4 -3 -1 -3 -4  4 -4 -3 -4 -2  0  5 -4 -2 -1  4  1  7 -5 -2  3 -4 -2 -4 -3 -5 -3 -4 -3 -6  2 -3 -4  3 -3 -2 -4 -5 -1 -2 -1 -3 -5 -3 -2  2 -1 -2 -3 -3 -1 -6 -4 -4 -5 -2 -2 -5 -3 -1 -2 -1 -1 -2 -5 -4 -4  1 -3 -3  0  1  0 -3  0  3 -5  0 -1  0 -5 -5 -2 -3  0 -3 -3 -2  0 -5 -4 -3 -1 -1 -4 -3 -1  3 -3 -3  0 -5 -2 -3 -3 -4 -5 -2 -4 -3 -5 -4 -3 -4  0  2  2  1  1 -1  0  0 -1 -2  1 -1 -2  1 -3 -4 -2 -2 -2 -2 -4 -3 -1  0 -1 -1  3 -1 -4 -1 -2 -4 -2 -1  0 -5 -5 -4 -5 -3  0 -5 -4 -4 -4 -4  4 -5 -5 -2 -1  1 -4  0  0  2 -2 -5 -2  1  0 -3  0  2 -2 -3 -2 -2 -2 -3 -3  0  1 -3  1  1  0 -3  4  1 -2 -2
 -4 -4 -5  5 -2 -5 -2  4 -2 -2  9 -1 -4 -3 -2 -6 -4 -2 -6 -4  3 -2 -5 -4 -5 -2 -4 -3 -5 -5  2 -5 -5 -5  2 -4 -2 -5 -3  4 -2 -2 -2 -6 -4 -4  4  3 -6 -5 -6 -5 -5  5 -6 -2 -4 -5 -1 -5 -5 -6 -5 -3 -2 -2 -3 -5 -4 -4 -1 -3  8 -4  9 -3 -6 -6 -5 -6 -3 -2 -4 -5  4 -4 -2 -1 -2 -6 -5 -5 -2  0 -5 -2 -2 -4 -5 -4 -2 -6 -1 -1 -1 -6 -6 -4  4 -2  9 -6  1 -1 -6 -5 -5 -5 -3 -3 -4  3 -2 -4 -5  3 -5  7 -5 -4 -4 -6  7 -6 -5 -1 -2 -5 -5  2  0  4  0  1 -3  3 -1 -3 -3  3 -3 -3  4 -4 -5 -2 -3 -4 -4 -6 -5 -4 -2 -3 -3 -4 -1 -5 -4 -4 -5 -4 -3 -1 -6 -6 -5 -7 -4 -3 -6 -6 -5 -3  0 -3 -5 -6 -3 -3  0 -5 -2  6 -2 -4 -5 -4  2  1 -4 -1  1 -4 -4 -3 -3  3 -4 -5  6 -1 -4  2 -1 -1 -4  4 -1 -4 -3
 -3 -3 -4 -5 -3 -4 -5 -2 -4 -1 -6 -4 -3 -3 -5  8 -2 -5 -5 -3 -4 -5 -3 -3 -4 -5 -3 -3  7 -3 -4  6 -4 -3 -4 -5 -5 -4 -5 -5 -4 -6 -5 -4 -3 -3 -6 -4 -4 -3 -5 -3 -4 -6 -5 -6 -4 -4 -6 -4 -3 -1 -6 -5 -2 -5 -2  0 -2 -2 -5 -4 -6 -3 -7 -3 -5 -4 -3 -5 -4 -1 -6 -3 -5 -2 -4 -1 -1 -3  3 -5 -5 -3 -3  3 -4 -3 -4 -6 -3 -4  1  2 -2  9 -4 -4 -2 -5 -7 -4 -5 -5 -4 -2 -3 -4 -4 -3 -4 -1 -5 -3 -3 -3 -4 -6 -4 -3 -4 -4 -5 -5 -4 -7 -3 -4 -3 -4 -3 -4 -3 -3 -2 -4 -2 -2 -2  0 -1  3 -3  0  5 -2  4  0  0 -3 -4 -4 -5 -3 -3 -3 -5 -3 -3 -4 -3 -2 -3 -5 -5 -5 -4  8 -3 -5 -6 -5 -3 -5 -7 -5 -4  8 -3 -5 -5 -3 -3 -6 -3 -3 -4 -2 -5 -3 -1 -2  3 -1 -1 -3 -1 -2 -3  2 -4 -3 -2 -2 -3 -3 -2 -4 -4 -2 -2
  0  2 -1 -4  1 -3 -3 -2 -2  0 -5  0  0  0 -5 -3  0 -5 -3  0 -2 -4 -1  0 -2 -5  1  0  0 -1 -2  2 -1 -1 -2 -4 -3 -2 -4 -3  0 -5 -4 -2  1  3 -5 -1 -3  0 -1 -1  6 -5 -3 -5  0 -2 -5 -3  0 -3 -4 -4  0 -3  1 -1  3  0 -4 -2 -5  0 -6 -2 -3 -3  5 -3 -4 -1 -4  0 -4  2 -4  1 -1  1 -2 -3 -4 -1 -2 -3 -4 -1 -1 -2 -2 -2  0  1 -1 -4 -3 -1 -2 -5 -5 -1 -3 -4  1  2  0 -2 -3 -3 -2  1 -4  1  5  2  0 -5  1 -1 -3 -3 -4 -2 -2 -4  0 -2  4 -2 -2 -2 -2  0  0 -3 -2  1 -1  0 -1  2 -1  1  4 -2  1  1 -1 -2 -1 -1 -4  1  0  2 -4 -2  1 -3  2  1 -1 -5 -3 -2  0 -4  3 -4  2  0  1  0 -5 -4 -3 -3 -1 -4 -4  0  1 -4 -1  1  0  2 -4 -1 -1 -1 -3  0  1  0  1 -1  0 -1 -3 -1  2  0 -3 -2  0 -3 -3 -1  3
 -1 -1 -3 -4 -1 -1 -2 -1 -2  0 -5 -3 -1 -1 -3 -4 -1 -3 -4 -1  0 -2 -1 -1 -3 -3 -1 -1 -2 -1 -2  1 -2 -2 -2 -3 -1 -2 -2 -2  1 -4 -3 -3  6  5 -5 -3 -3  1 -3 -2  4 -4 -5 -4  7  8 -4 -3  0 -3 -5 -2  1 -1  1 -3  0  2 -3  1 -4 -2 -5  1 -4 -4 -1 -4 -2  0 -5  0 -2  4 -1  0 -1 -3 -2 -4 -3 -2 -1 -2 -2 -3 -2 -2 -1 -3  0  0 -2 -4 -4 -2 -2 -3 -5 -3 -4 -3 -2 -2 -1 -3  0 -2 -2  2 -3  1  0 -1 -1 -3  6 -2 -4 -4 -4 -2  8  1 -1 -3  5 -1  3 -1 -2 -1 -1  2 -2  1 -1  0 -1  0 -1  1  2 -2  3 -1  0 -3 -2 -1 -2  0  1  2 -2 -2  0  3 -2  0  1 -3 -4 -3  8 -4  3  0 -3 -3 -2 -3 -5 -3 -3  0  2 -3 -2 -1  0 -3 -1 -1 -3  1 -2 -1  0  2 -2 -1  0  0  3 -2 -1 -2 -1 -1  1 -1 -1 -1 -1 -3 -1 -1  1
 -5 -4 -5 -1 -4 -5 -4 -1 -4 -2 -2 -4 -4 -4 -4 -6 -4 -5 -6 -4 -3 -4 -5 -4 -6 -4 -4 -4 -5 -5  2 -5 -5 -5 -5 -5 -4 -6 -5 -1 -4 -4 -4 -6 -5 -4 -1 -4 -5 -5 -7 -5 -6 -1 -6 -4 -5 -6 -4 -5 -6 -5 -6 -5 -4 -5 -4 -5 -4 -4 -4 -4 -2 -4 -2 -5 -5 -6 -5 -5 -5 -2  6 -5 -3 -4 -4 -1 -2 -6 -5 -5 -4 -3 -5 -4 -4 -5 -5 -5  2 -6 -1 -1 -2  2 -5 -2 -3 -4 -2 -5  0 -3 -7 -5 -5 -5 -5 -4 -5 -1 -4 -4 -5 -3 -6 -2 -5 -5 -5 -7 -1 -6 -5 12 -5 -5 -5 -3 -3 -4 -3 -1 -3 -3  9 -3 -3 -2 -2 -4  8 -5 -5 -4 -4 -4 -5 -5 -5 -5 -5 -4 -4 -4 -5 -5 -4 -5 -5 -4 -4 -4 -5 -7 -6 -7 -5 -5 -6 -6 -5 -4 -1 -5 -6 -7 -4 -5 -4 -5 -4 -1 -3 -4 -5 -4 -4 -1 -4 -2 -3 -4 -4 -4 -4 -3 -4 -1 -1 -3 -4 -2 -3 -3 -5  0 -3 -4 -4
 -3 -2 -3  7  1 -4 -3  0 -2 -2  0  2 -2 -2 -3 -5 -3 -3 -2 -3 -1 -2 -4 -3 -2 -3 -3 -3 -3 -5 -2 -4 -4 -3 -1 -4 -2 -5 -4  1 -1 -4 -3 -5 -4 -3  9  0 -4 -4 -2 -4 -4  8 -6 -4 -4 -5 -4 -4 -4 -4 -2 -3 -3 -3 -2 -5 -3 -3 -3 -2  0 -3  0 -3 -6 -5 -4 -5 -4  0 -1 -3 -2 -3 -3  0 -2 -5 -4 -1 -3  3 -2 -3 -3 -4 -4 -5  0 -5 -1 -1 -2 -1 -5  1 -1 -4  3 -2  9  1 -5 -4 -4 -5 -3  4 -2  6 -3 -3 -4  0 -3  1 -4 -4  3 -5  5 -5 -5  5 -3 -5 -4  3 -1 -2 -1  4 -2 -2  0 -1 -3  1 -3 -2  1 -4 -4 -3 -3 -3 -4 -4 -4 -2 -3 -3 -3 -3 -2 -4 -3 -4 -4 -3 -2 -3 -6 -4 -5 -6 -4 -4 -6 -4 -4  4 10 -4 -2 -6 -3 -4 -3 -4 -3  7 -3 -3 -5 -3 -3 -1 -3  2 -2 -3 -3 -2 -3 -1 -3 -3  1 -1 -3  1 -2 -1 -3  7 -2 -3 -2
 -4 -3 -2 -4 -4 -5  1 -1  2 -2  2 -4 -3  2 -1 -5 -3  1 -6 -3 -3  5 -4 -3 -4 -1 -3 -2 -4 -5 -1 -4 -1 -4 -3  6  1 -3  7  5 -2 -1 -2 -4 -1 -3 -4 -2 -5 -4 -6 -4 -4  2 -6 -2 -2 -3 -2 -5 -4 -5 -7  6 -2  5 -3 -5 -3 -2  4 -1  0 -4 -4  2 -6 -5 -4 -6  5  0 -6 -4  4  0  5 -1 -2 -5 -4 -5  2 -1 -2  2  5 -3 -4 -2 -1 -3  1 -1 -1 -5 -6 -3 -2 -1 -4 -5 -4  3 -5 -5 -4 -4  5 -4 -4 -2  4 -4 -4  0 -5  2 -3  0 -5 -5 -3 -5 -3 -6 -3  2 -3  5 -1 -2  0  0 -2 -1 -2 -2 -2  2 -2 -2  0 -3 -3  0 -2 -2  0 -4 -4 -2  5  4 -1  1  5 -4 -3  6 -3 -3 -1  2 -6 -6 -3 -3 -3  6 -4 -5 -4 -3 -5  5 -6 -5 -1  6  2 -5 -1  0 -1 -3 -5 -2  0  1 -3  0  2 -3 -3 -2  1 -2 -3 -4 -1  1 -3 -1  4  3 -4 -2  3 -2 -3
