# Supplementary material for: Protein Secondary Structure Prediction Based on Data Partition and Semi-Random Subspace Method
Source: Sci Rep. 2018 Jun 29;8:9856. doi: 10.1038/s41598-018-28084-8 (PMC6026213; doi:10.1038/s41598-018-28084-8)
Supplement: Supplementary file 1 — Dataset 1 [file 41598_2018_28084_MOESM1_ESM.zip › astral_cull_DATA/1A5T_A.pssm]

  M  R  W  Y  P  W  L  R  P  D  F  E  K  L  V  A  S  Y  Q  A  G  R  G  H  H  A  L  L  I  Q  A  L  P  G  M  G  D  D  A  L  I  Y  A  L  S  R  Y  L  L  C  Q  Q  P  Q  G  H  K  S  C  G  H  C  R  G  C  Q  L  M  Q  A  G  T  H  P  D  Y  Y  T  L  A  P  E  K  G  K  N  T  L  G  V  D  A  V  R  E  V  T  E  K  L  N  E  H  A  R  L  G  G  A  K  V  V  W  V  T  D  A  A  L  L  T  D  A  A  A  N  A  L  L  K  T  L  E  E  P  P  A  E  T  W  F  F  L  A  T  R  E  P  E  R  L  L  A  T  L  R  S  R  C  R  L  H  Y  L  A  P  P  P  E  Q  Y  A  V  T  W  L  S  R  E  V  T  M  S  Q  D  A  L  L  A  A  L  R  L  S  A  G  S  P  G  A  A  L  A  L  F  Q  G  D  N  W  Q  A  R  E  T  L  C  Q  A  L  A  Y  S  V  P  S  G  D  W  Y  S  L  L  A  A  L  N  H  E  Q  A  P  A  R  L  H  W  L  A  T  L  L  M  D  A  L  K  R  V  T  N  V  D  V  P  G  L  V  A  E  L  A  N  H  L  S  P  S  R  L  Q  A  I  L  G  D  V  C  H  I  R  E  Q  L  M  S  V  T  G  I  N  R  E  L  L  I  T  D  L  L  L  R  I  E  H  Y  L  Q  P  G  V  V  L
 -3 -2 -5 -4 -2 -5 -3 -3  2  1 -3 -2 -2 -2 -2  3 -1 -3  0  5 -1 -3  1 -4 -4  6 -3 -3 -2 -3  6  0  1 -1 -3 -1 -1  0  5 -3  0 -4  5 -2  0 -3 -4 -3 -3 -2 -2 -2 -2 -2 -1 -1 -2  0 -2 -1 -2 -2 -3  2 -2 -2 -3 -3 -2  6 -1 -1 -4 -3 -3 -4 -3  0 -1  2  2 -2 -2 -1 -2  1  2 -3 -1 -2 -3  5 -2 -3  0 -1  0 -2 -1 -3 -4 -1 -3  5 -3 -2 -1 -1  6 -2 -2 -2 -5 -2  1 -2  6  4 -2 -3 -1 -2  6  6  6 -3  6 -3 -3 -2 -2 -3 -2 -2 -3 -3  3 -2 -1 -4 -4 -3 -3  2 -1 -2 -1 -2  3 -1 -3 -3  5 -2 -3 -3  0 -3 -2 -3 -2 -4 -3 -3  4 -1 -3  1 -1  2 -3  4 -1  3 -5 -3  2 -1 -2  0  0  3  0 -1  0  3  1 -2  4  6 -3 -3 -3  0  3 -1  5 -3  4  6  6 -1  3 -3 -3 -1  0  0  0 -5  2  3 -3 -1  3 -3 -1  0  4 -2  1  2  4 -2  0  0 -1 -3 -1 -3  2 -3 -3  0  2 -3 -3 -1 -3 -2  4  4  1 -3 -2 -1 -5 -3  3  3 -3 -3 -2 -3  6 -1 -2 -4 -1  0 -3  1 -3  2 -1  2 -2 -1  2  0 -3  6  0  0  0  0  2  3  2 -3 -2  4 -1  2 -1  1 -1 -1  0 -2 -3 -2 -2 -3 -2  0 -2  2  2 -2 -3 -3 -3 -3 -2 -3 -2 -3 -2 -3 -3  0 -4  0 -2 -1 -1 -1 -1  2  3  0 -2
 -3  2 -5 -4 -4 -5 -4  5 -2 -2 -4  5  0 -3 -4 -2  1 -3 -1 -2 -3  7 -4 -2 -2 -3 -3 -3 -3 -1 -3 -1 -3 -4 -3 -4 -3 -2 -3 -4 -4 -4 -3 -3 -2  8 -4 -2 -3 -6  2  2  4 -1 -4 -1  1 -2 -6 -4  2 -6  5 -2 -6  3 -4 -3 -1 -3 -3 -2 -2 -4 -3 -4 -3  2 -3 -1 -4 -2  1 -4  1 -2 -2 -3 -4 -4 -3 -2 -4  8 -1 -3 -2 -2  1 -3 -4 -1  3 -3  6 -1 -4 -4 -3  1 -4 -4 -4 -4 -2 -1 -3 -2  0 -4 -3 -2 -3 -3 -3 -2 -3 -4 -4  1 -3 -4 -2 -2 -4 -4 -1  0 -3 -4 -5 -4 -4 -2 -4  6 -1 -4 -2  7 -4 -3 -3 -3 -4  8 -2  8 -6  4 -2 -3 -2 -4 -2 -3 -4 -2 -2  1 -2 -2 -3 -1 -5 -3  1  6  1 -2  0 -1 -2  0 -1 -1  1  2 -2 -3 -4  7 -4 -2 -2 -3 -3 -4 -3 -3 -3 -2  1 -2 -4 -1 -2  0  3 -3  0  0  8  0 -1 -4 -5  1  0 -3 -1 -1 -2 -3  0  0  3 -3 -3 -3 -1 -4 -3 -3 -2 -4 -2 -2 -2  0 -3 -3  1  8 -3 -1 -5 -3 -3 -2 -3 -3 -3 -3 -3 -2  1  1 -1 -2 -2 -1 -3  2  0 -2 -3 -4 -1  2 -4 -3  1  3 -3 -1 -2 -1  3 -4  1 -1 -2 -3  3  0 -4 -3  2 -5  8 -1  3 -4 -1 -1 -4 -3 -3 -4 -2  8 -2 -4 -3 -4 -3 -2  4 -4 -4  4 -5 -2  3 -1 -2  2 -3 -3 -2 -3 -3
 -4  4 -6 -4 -4 -6 -5  5 -2 -1 -4 -1 -1 -5 -4  0  1 -2 -2 -2 -1 -2 -2 -1 -1 -3 -5 -5 -4 -1 -3 -4 -2 -2  2 -2  0  0 -2 -5 -4 -4 -2 -4  0 -2 -5 -5 -4 -5 -2  0 -3  1 -1  0 -2 -1 -5 -1 -1 -5 -1 -1 -5  0 -5 -4 -1 -3  0  3 -1 -4  0 -4 -3 -2 -5 -1 -3 -2 -2 -2 -2  3 -1 -5 -2 -5  0 -3 -4 -2  0 -4  1 -2 -1 -5 -2  1 -1 -2 -2 -2 -1 -2 -3 -2 -4 -4 -6 -5  0  0 -3 -2 -2 -5 -1 -1 -3 -3 -3  8 -3 -5 -5 -2 -2 -5 -2 -2 -4 -4 -2  6 -2 -5 -5 -4 -5 -1 -2 -2 -1 -4 -1  0 -5 -5 -3 -2 -5 -2 -1 -2 -5 -3 -1 -3 -1 -5 -1 -2 -4  0 -2  1 -3 -1 -3  0 -6 -5  2 -2 -1 -2 -1 -1  1 -1  1 -1 -3 -1 -2 -3 -5 -2 -5  0  0  0 -2 -4 -3 -3 -3 -3 -1 -5 -5 -1 -1  0  2 -6  0 -2 -2  0 -1 -5 -4  0 -2 -4  1  0 -2 -4  2  1  0  2 -4 -5 -1 -5 -4 -3 -2 -5  8 -1  0  2 -3 -1 -1 -2 -4 -1 -6 -4 -2 -1 -5 -5 -4  0 -3 -4 -2 -4 -4 -1  8 -2  0 -1 -2 -2 -3 -4  2  0 -5 -3  3 -1 -3  1  1 -1 -2 -5  1  0 -1 -4  1  0 -5 -3  0 -4 -2 -1 -2 -5 -4  3 -5 -1 -2 -4  8 -2 -2 -5 -4 -5 -1  0 -2 -5 -5  3 -6 -2  1 -1 -4 -1 -2 -1 -2 -3 -4
 -5  0 -7 -5 -3 -7 -5 -1 -2  2 -5  0 -2 -5 -4 -2 -1 -4 -2 -1 -1 -3 -3 -3 -3 -3 -5 -5 -4 -2 -3 -4  1 -3 -4 -3  7  6 -3 -5 -4 -5 -3 -5 -2 -3 -6 -5 -5 -6 -2 -2 -3  5 -2 -1 -2 -2 -6 -3 -1 -6 -3 -2 -6 -2 -5 -5 -2 -3 -2 -2 -3 -3  8 -5 -4 -3 -5  0 -3  1 -2 -3 -2 -1 -2 -5 -3 -5  7 -3 -5 -3  3 -4 -2  1 -2 -5 -5  1 -3 -3 -2 -3 -3 -3 -3 -2 -5 -5 -6 -5 -2  6 -3  0 -2 -5 -3  4 -3 -3 -3  0 -3 -5 -5 -2 -3 -5  0  0 -3 -3 -1  0 -3 -6 -5 -5 -5  0 -4 -2  2 -3 -1 -2 -5 -5 -3 -3 -5 -3 -2 -3 -6 -4 -3 -4 -3 -5  1 -3 -3  4  1 -1 -3 -2 -4 -2 -7 -5 -1 -3  0 -3 -1 -2  3 -1  3  1 -4 -3 -2 -3 -5 -3 -5 -2  1 -2 -3 -3 -3 -3 -3 -1  0 -5 -5  1  1  3 -1 -6 -1 -2 -3  1 -2 -5 -5  3 -2 -5  1  1 -2 -4  1  0 -1  7 -5 -5 -1 -5 -5 -3 -1 -5  0 -1  6  5 -3  1  1 -3 -5 -2 -6 -3 -3 -2 -5 -5 -4  8 -3 -4 -2 -5 -4 -2  0 -1  8 -2 -2  1 -4 -4 -1 -1 -5 -3  0 -2 -4 -1  0  0 -2 -5  2 -2 -2 -4 -1  4 -5 -4 -2 -5 -3  3 -2 -5 -4  0 -5 -3 -3 -5  0 -3  0 -5 -5 -5 -3  5 -3 -5 -5 -1 -6  0  1 -3 -4 -2 -3  0 -3 -3 -5
 -3 -4 -1 -4 -5 -5 -3 -4 -3 -3 -4 -5 -4 -2 -2 -2 -3 -4 -4 -2 -4 -5 -4 -5 -5 -2 -2 -3 -2 -4 -2 -2 -4 -4 -3 -4 -5 -4 -2 -3 -1 -4 -2 -2  3 -5 -4 -3 -3 11 -5 -4 -5 -5 -4 -3 -5 -2 11 -4 -4 11 -5 -2 11 -4 -3 -3 -4 -2 -4 -3 -5 -5 -5 -2 -4  0 -2 -2 -4 -5 -5 -4 -5 -2 -2 -3 -4 -2 -5 -2 -2 -5 -4 -2 -2 -5 -4 -2 -4 -4 -5 -2 -5 -4 -4 -4 -2 -5 -2 -2 -2 -2 -3 -4 -2 -2 -3 -3 -2 -5 -2 -2 -2 -5 -2 -3 -3 -5 -3 -3 -5 -5 -5 -5 -3 -4  3 -4 -4 -3 -3 -1 10 -5 -5 -5 -2 -4 -3 -3 -2 -3 -3 -5 -2 -5 11 -3 -2 -4 -5 -3 -2  2 -5 -3 -5 -2 -3  0  2 -2 -5 -3 -3 -2 -5  2 -2 -2 -3 -4 -3 -2  2 -3 -2 -2 -3 -5 -3  4 -2 -4 -2 -5 -2 -2 -2 -3 -2 -3 -3 -4 -4 -4 -1 -3 -3 -3 -5 -3 -2 -2 11 -4 -2 -2 -2 -2  1  1 -2 -3 -2 -3 -3 -3 -2 -3 -2 -4 -1 -3 -4 -4 -5 -4 -2 -2 -3 -5 -2 -4 -5 -2  6 -2 -3 -3 -2 -5 -2 -2 -5 -4 -2 -2 -4  0 -5 -2 -3 -3 -2 -1 -2 -3 -1  0 -3 -2 -1 -3 -1 -2 -2 -3 -4 -2  0 -2 -4 -2 -3  6 -1 11 -5 -5 -5 -3 -2 -3 -2 -2 -3 -2 -5 -5 -5 -3 -2 -3 -1 -5 -1 -3 -3 -3 -4 -5 -4 -3 -2 -3 -4 -3 -1 -2 -2
 -2  0 -4 -3 -3 -4 -4 -1  2 -2 -4  0  7 -3 -3 -2  5 -1  7  0  0  1 -3 -1 -1 -2 -3 -3 -3  5 -2 -2 -2 -3 -2 -3 -1 -1 -2 -4 -3 -3 -2 -3 -2 -1 -4 -3 -2 -5  7  6 -2  4 -3  1  0 -2 -5 -3  3 -5 -1 -2 -5  7 -4 -2  7 -2  0 -2 -1 -3 -2 -3 -2 -1 -3  1 -3  0  0 -3  0  0 -2 -3 -3 -4 -1 -2 -4 -1  4  0 -2  0  1 -3 -3  2 -1 -2  6  6 -3 -3 -2  0 -4 -4 -4 -3  0  2 -2  0  5 -4 -2  0 -2 -2 -2 -2 -2 -4 -4  0 -2 -4  0  0 -3 -3  1  2 -2 -4 -5 -4 -3 -2 -3  2  2 -3  0  1 -4 -3 -2 -2 -3 -1 -2 -1 -5 -1 -2 -2 -1 -4 -1 -3 -3  1  0  2  3 -2  0  4 -4 -3  3  0  5 -1  2  1 -1  4  1  1 -2  2 -2 -2 -4  0 -4  0 -1 -3 -2 -3 -2 -2 -2 -1  2 -3 -4  7  0  1  2 -3  4  5 -1  5  3 -3 -5  5  2 -3 -1  2 -1 -3  3  4  1 -2 -2 -3  1 -3 -3 -2  2 -4 -2 -1 -1  4 -2 -2  2 -1 -3  2 -4 -3 -2 -1 -3 -3 -1 -1 -2  0  0 -1 -3 -2 -2  3 -2  4  4  0 -3 -3  3  5 -4 -2  3  3 -2 -1  0 -1  0 -4  5  2 -1 -3  4  4 -3 -3  3 -5 -1  3  7 -4 -2  0 -4 -2 -3 -4 -2 -1  0 -4 -3 -4 -2  0  4 -4 -4  0 -3  1  3 -2 -1  5 -2 -2 -2 -1 -3
 -4  1 -5 -4 -3 -5 -4 -1 -1 -1 -4  5  0 -4 -4 -1  0 -3  0 -1 -2 -1 -3 -2 -2 -2 -4 -4 -4  0 -2 -3  0 -4 -3 -4  3  3 -1 -4 -4 -4 -2 -4 -2 -2 -5 -4 -4 -6  1  0 -2  4 -3  2 -1 -2 -6 -4  3 -6 -2 -2 -6  1 -4 -4  0 -2 -2 -2 -2 -3  0 -4 -3 -2 -4  4 -3  7 -1 -4 -1 -1 -2 -4 -4 -4  3 -2 -4 -2  4 -3 -2  7 -1 -4 -4  4 -2 -2  0 -1 -4 -4 -2 -1 -4 -4 -5 -4 -1  1 -2  3 -1 -4 -2  6 -2 -2 -2 -2 -2 -4 -4 -1 -3 -4  7  7 -3 -3  4  1 -2 -5 -5 -4 -4 -2 -4  0  6 -3  1 -1 -4 -4 -2 -3 -4 -2 -2 -2 -6 -2 -3 -3 -2 -4 -1 -3 -3  3  6  0 -2 -2 -2  0 -5 -4  2 -1  5 -2 -1 -1  2  2  3  1 -3 -2 -2 -2 -4 -1 -4 -1  1 -3 -2 -3 -2 -2 -2  3  2 -4 -4  2  2  4 -1 -5  0  0 -2  3  0 -4 -5  2 -1 -4  1  1 -2 -3  0  0 -1  0 -4 -4 -1 -4 -4 -2 -1 -4 -2 -2  4  0 -2 -1  3 -2 -4 -1 -3 -4 -2 -2 -4 -4 -3  0 -2 -3 -1 -4 -3 -2 -2 -1  0  0  0  0 -3 -4  1  1 -4 -2  0  0 -3 -2 -1  0 -1 -4  0  0  0 -3  0  1 -4 -4  1 -5 -2  5  0 -4 -4 -1 -4 -2 -3 -4 -2 -2  7 -4 -4 -4 -2  5 -1 -4 -4 -1 -5  7  0 -3 -3  0 -2 -2 -2 -2 -4
 -5 -2 -5 -5 -4 -5 -5 -2  1 -2 -5 -3 -3 -5 -5  4 -1 -4 -3  0  6 -4  6 -4 -4 -1 -5 -5 -5 -3 -1 -4 -2  7 -4  7 -1 -2 -1 -5 -4 -5  4 -5  1 -4 -5 -5 -5 -5 -3 -3 -4 -3  7 -2 -3 -2 -5  7 -3 -5 -4  4 -5 -3 -5 -5 -3 -1  6 -3 -4 -4 -3 -4 -4 -3 -5 -2 -3 -4 -3  7 -3 -2 -2 -5  7 -5 -3 -1 -5 -4  0 -4 -2 -4 -3 -5 -5 -1 -4  0 -2 -4  7  7 -1 -3 -5 -5 -5 -5 -1 -3 -1  1 -3 -5 -3 -3 -1 -1 -1 -2 -1 -5 -5 -3 -3 -5 -4 -4 -4 -4 -2  0 -3 -5 -5 -5 -5  4 -3 -4 -3 -4  2 -3 -5 -5 -1 -3 -5 -4 -2 -4 -5 -4 -3 -4 -4 -5 -1 -3 -4 -2 -3  0 -4  1 -3 -1 -5 -5  0 -2 -3  0 -2  1  0 -2 -2 -1 -3 -4 -2 -1 -5 -4 -5 -1  2  7 -1 -4  2 -1 -1 -4 -1 -5 -5 -2 -1 -1 -2 -5 -1 -2 -4 -2  0 -5 -3 -2  0 -5  1  0 -1 -3 -1  0  4 -3 -4 -5 -1 -5 -5 -3 -2 -5 -2 -2 -3 -2 -1 -1 -2 -4 -5  2 -5 -5 -2 -1 -5 -5 -4 -2 -1 -4 -3 -4 -4 -1 -2 -1 -3 -2 -2  0 -5 -4 -1 -2 -5 -1  1 -1 -4  0  2 -1 -2 -5 -3 -1 -2 -3 -1  0 -4 -3 -3 -4 -4 -3 -3 -5 -4 -2 -5 -3  6 -5 -2 -4 -4 -5 -5 -5 -3 -3 -4 -5 -5  1 -5 -2 -3 -3 -4 -3 -2  5 -2 -3 -5
 -3 -1 -5  0 -4 -5 -4 -1  1  3 -1  0  3 -4 -4 -2  0  7 -1 -2 -3 -2 -3 10 10 -3 -4 -4 -4  8 -3 -3 -3 -4 -3 -4 -2 -2 -3 -4 -4  0 -3 -4 -2 -2 -3 -4 -3 -5  2  4 -2 -1 -3  6 -2 -2 -5 -4  6 -5  9 -2 -5  1 -4 -4 -1 -3  2 -2 10 -4 -3  0  6 -1 -4 -2 -4 -2 -2 -4 -2  2 -2 -4 -4 -5 -2 -3 -5 -2 -1 -4 -2 -2 -1 -4  0  5  9 -3 -1 -2 -3 -4 -3 -2 -5 -5 -5 -4 -2  2 -3 -2 -2 -4 -3 -2 -3 -3 -3 -1 -3 -4 -4 -2 -3 -4 -2 -2 -4 -4 -2  0 -3 -2 -3 -3 -4 -2 -4  3 -1 -4 -2  1 -4 -4 -3 -3 -4 -2 -2 -2 -5 -2  2  7  9 -4 -2 -3 -4 -1 -2 -1  1 -2 -3 -2 -5 -4  0 -2  3  1  1  2 -2 -1 -1 -1 -1 -1 -3 -3 -4 -2 -4  2 -2  0 -3 -4 -3 -3 -3 -3 -2 -4 -4 -1 -2 -1  3 -4 -1  1 -2  0 -2 -4 -5  0 -1 -4 -1  0 -1 -4  1  2  3 -2 -3 -3 -2 -4 -4 -3 -2 -4  2  9 -2  1 -2 -3 -1  0 -4  8 -5 -4 -3 -2 -4 -4 -4 -3 -3 -3 -2 -3 -3 -3  1  0 -3 -1 -1 -1 -2 -4  1  2 -4 -3  2  2 -1 -2 -2 -2  0 -4  4  2 -3 -4  6  1 -4 -3  5 -5 -2  5 -1 -4 -4  4 -5 -3 -3 -4 -1 -2 -2 -4 -4 -4 -3 -2 -2 -4 -4 -1 -4 -2  6  0 -3  2 -3 -2 -3 -3 -4
 -1 -3 -5 -3 -5 -5  0 -4 -2 -3 -2 -4 -4  3  5 -3 -4 -3 -1 -2 -5 -5 -5 -5 -5 -3  1  0  4 -5 -3  2 -4 -5  0 -5 -4 -4 -3  0  5 -3 -3  4 -3 -5 -3  0  1 -3 -4 -4 -4 -4 -5 -1 -4 -3 -3 -5 -4 -3 -5 -4 -3 -4  0 -1  0 -3 -5 -3 -5 -5 -5 -4 -3  0  1 -1 -4 -5 -4 -5 -4 -3 -3  2 -5  6 -5 -2  3 -5 -3  2  2 -5 -3  1 -3 -4 -4 -3 -4 -1 -5 -5 -3 -4  2  3 -5  4 -4 -4 -3 -3 -1  0 -2 -5 -3 -3 -3 -5 -3  0  0 -4 -2  0 -5 -5 -5 -5 -3 -4 -2 -4 -2  0  0 -3 -3 -4 -5 -5 -3 -4  0  0 -2 -2  1 -5 -4 -5 -3 -1 -1 -3 -4  1 -2 -1 -5 -4 -4 -2 -1 -3  1 -3 -5  1 -3 -4 -4  2 -2 -1 -3 -3  0 -2  2  1 -2 -3  0 -5  1 -3 -3 -5 -3 -5  0 -3 -3  0 -3  0  1 -4 -4 -4 -1 -4 -3 -1 -5 -2 -2  1 -2 -4 -2  1 -2 -2 -2  1 -2 -3 -3 -5  1  1 -2  1  1 -4  0  0 -5 -5 -5 -4  0 -2 -1 -5  3 -4 -5  1 -1 -3  0  1  1 -5 -2  2 -4 -2  3  0 -5  0 -5 -2 -1 -3  1  3 -1 -2  1 -3 -3 -1  0 -3 -2 -2 -1  2 -3 -3  3  1 -4 -3  1  0 -1 -2 -5 -5 -4  0  1 -3  2  0 -4  2 -5 -5 -5  0  2  1 -2 -5 -1  1  0 -3  3 -5 -4  0  1 -3 -4 -4  0  2  2
  0 -4 -4 -3 -5 -4  6 -4 -3 -3 -1 -4 -4  5  1 -3 -3 -3 -3 -3 -5 -4 -5 -5 -5 -3  5  6  3 -4 -3  4 -4 -5  1 -5 -5 -4 -3  6  1 -3 -3  4 -3 -4 -2  6  3 -3 -3 -4 -4 -4 -5  1 -4 -4 -3 -5 -3 -3 -4 -4 -3 -4  6  0  1 -3 -5 -3 -5 -5 -5 -3 -3  0  5 -2 -4 -5 -4 -5 -4 -3 -3  5 -5  0 -5 -1  0 -4 -4  1  0 -5 -4  5 -3 -4 -4 -3 -4  3 -5 -5 -3 -4  0  0 -3  4 -4 -2 -3 -3  3  6 -3 -5 -3 -3 -3 -5 -3  6  6 -4 -3  6 -5 -5 -5 -5 -3 -4 -3 -3 -1  3  5 -3 -3 -3 -4 -4 -3 -3  6  5 -3 -3  5 -4 -4 -4 -3  2  2  0 -4  6 -2 -3 -5 -4 -4 -2  1 -3  4 -1 -4  5 -2 -4 -3  0 -3  0 -4 -2 -1 -2  3  3 -3 -3  6 -4  6 -3 -3 -5 -3 -5  1 -3 -3  4 -3  6  6 -4 -4 -4 -1 -2 -3 -2 -4 -1 -1  5 -3 -3 -3  5 -2 -2 -2  5 -2 -3 -3 -5  2  5 -2  5  5 -4 -1  6 -5 -4 -4 -4 -2 -2 -2 -4  5 -3 -3  5 -1 -2  5  5  4 -5 -3  4 -4  1  4  0 -5  0 -5 -2  0 -3  5  0 -2  0  5 -3 -3  0  4 -4 -2 -2 -2  5 -1 -3  0  4 -3 -3  2  2 -2 -3 -4 -4 -3  6  5 -3 -1 -1 -4  3 -5 -4 -5  6  5  6 -3 -5  2  6  6 -3 -1 -4 -3  1  5 -3 -4 -4 -1  1  5
 -3  4 -5 -4 -3 -5 -4  0 -1 -2 -4  1  1 -4 -3 -1  0 -3  0 -2 -1  1 -3 -3 -3 -2 -4 -4 -3 -1 -2 -3 -1 -3 -3 -3 -2 -1 -2 -4 -3 -4 -2 -4 -2  1 -5 -4 -3 -5  0  1  0 -1 -3 -1  7 -2 -5 -3  3 -5 -1 -2 -5  0 -4 -3 -1 -2 -2 -2 -3 -3 -2 -4 -3 -1 -4 -1 -2 -1  7 -3  7 -1 -2 -4 -3 -4 -2 -2 -4  1  0 -3 -2 -1  6 -4 -4 -1 -1 -2  1 -1 -3 -3 -2  7 -4 -4 -5 -4  2 -1 -2 -1 -1 -4 -2 -1 -2 -2 -2 -2 -2 -4 -4  7 -2 -4 -1 -1 -3 -3  2  2 -2 -5 -5 -4 -4 -2 -3  1 -1 -3 -1  1 -4 -4 -2 -2 -4  1 -2  1 -5 -1 -2 -3 -2 -4 -2 -2 -3 -1 -1  0 -2 -2 -3  0 -5 -4  0  3  0 -2 -1 -1 -1  0  0 -1 -2 -1 -2 -2 -4  2 -4 -2 -1 -3 -2 -3 -2 -2 -2 -2  0 -4 -4  0 -1  1  0 -5  2 -1  1  0  1 -4 -5  0  1 -4 -1  0 -2 -3  0  0  0 -2 -3 -4 -1 -4 -4 -2 -1 -4 -2 -2 -1 -1 -2 -2  0  1 -4 -2 -5 -4 -2 -2 -3 -4 -3 -2 -2 -3  7 -3 -3 -2 -2 -1 -2  0 -1 -2 -3 -3 -1  0 -4 -2  0  0 -3 -1 -1 -1  0 -4  0  0 -2 -3  1 -1 -4 -3  0 -5  1 -1  1 -4 -3 -1 -4 -2 -3 -4 -2  1 -1 -4 -3 -4 -2 -1  0 -4 -4  0 -5 -1  0 -1 -3  2 -2 -2 -2 -2 -3
 10 -3 -4 -3 -4 -4  1 -3 -2 -3 -2 -3 -2  1  1 -2 -2 -3 -2 -2 -4 -3 -4 -3 -3 -2  1  2  2 -2 -2  2 -3 -4  9 -4 -4 -4 -2  1  1 -3 -3  2 -3 -3 -3  1  8 -3 -2 -2 -4 -3 -4  1 -3 -3 -3 -4 -2 -3 -3 -3 -3 -2  1 10  0 -2 -4 -2 -4 -4 -5 -3 -3 -1  1 -1 -3 -4 -3 -4 -3 -2 -2  1 -4  0 -4 -2  0 -3 -2  0 -1 -4 -3  2 -3 -3 -3 -2 -2  0 -4 -4 -2 -3 -1 -1 -3  1 -3 -3 -2 -2  1  1 -2 -4 -2 -2 -2 -4 -2  1  1 -3 -2  1 -4 -4 -4 -4 -1 -3 -2 -3 -2  2  2 -3 -3 -3 -3 -4 -2 -3  1  1 -2 -2  1 -3 -3 -3 -3  3  0 -2 -3  1 -2 -3 -4 -3 -3 -2 -1 -2  3 -1 -4  1 -2 -3 -2  0 -2  2 -3 -2 -1  0  2  1 -2 -2  1 -3  1 -2 -1 -4 -2 -4 -1 -2 -2  1 -2  1  1 -2 -3 -3 -1 -3 -2 -2 -3 -1  0  1 -3 -2 -2  2 -1 -2 -2  1 -2 -2 -2 -4  4  2 -1  2  2 -3 -1  1 -4 -3 -4 -3 -1 -2  1 -3  1 -3 -4  1 -1 -1  1  1  3 -5 -2  4 -3 -2  1 -1 -4  0 -5  0  0 -2  1  0 -1  0  2 -2 -1  1  2 -3 -2 -2  0  1 -2 -2  2  1 -2 -1 -1  4 -1 -3 -3 -3 -2  1  2 -2  0 -1 -3  0 -4 -3 -4  1  3  1 -2 -4  0  1  1 -2 -2 -3 -2  3  3 -2 -3 -3 -1  1  1
 -2 -4 -1  2 -5 -1  0 -4 -4 -4  6 -4 -4 -1 -1 -3 -4  1 -4 -3 -5 -4 -4 -3 -3 -4 -1 -1 -1 -3 -4 -1 -5 -5 -2 -5 -5 -5 -4 -1 -1  1 -4  1 -4 -5  4 -1 -1 -4 -4 -4 -5 -5 -5 -1 -5 -4 -4 -5 -3 -4 -3 -4 -4 -5 -1 -2 -3 -4 -4 -4 -3 -6 -5  1  1 -2 -1 -2 -5 -5 -5 -5 -5 -3 -3 -1 -5 -2 -5 -3 -2 -5 -4 -2 -2 -5 -4 -1  2 -3  2 -4 -5 -2 -5 -5 -4 -5 -2 -2 -1 -1 -4 -4 -4 -4 -2  0 -4 -5 -4 -4 -4 -5 -4 -1 -1 -5 -4 -1 -5 -5 -6 -6 -4 -4 -4  1  8  6  1 -4 -4 -3 -5 -5 -3 -4 -1 -1 -4 -4  0 -5 -4 -5 -4  4  1  2 -1  0 -3 -4 -6 -4 -5 -3  2 -4 -1 -3 -1 -1 -3 -4 -4 -2 -3 -2 -4 -4 -3 -3 -1 -1 -3 -4 -1 -4 -1 -3 -3 -5 -4 -6 -2 -4 -4 -1 -3  0  0 -5 -4 -4 -3 -1 -4 -4 -5 -3 -3  0 -2 -4 -3  1 -2 -3 -3  0 -3 -3 -3 -5  1  0 -3  0 -1 -5 -2  1 -5 -3 -5 -4 -3 -3 -2 -5 -1  0 -1  0 -3 -3  1  1 -1 -5 -4 -1 -5 -1 -1 -2 -5 -2 -5 -3 -2 -4 -1 -2 -3 -3  0 -4 -3 -2  2 -4 -3 -3 -2 -1 -4 -3 -1 -1 -3 -4 -1  3 -3 -4 -5 -4 -5 -1 -1 -3 -2 -3 -4 -2 -5 -5 -5 -1 -1 -1 -4 -5 -1  0 -1 -4 -1 -5 -3  1  0 -4 -5 -4 -3 -2  0
 -4 -2 -6 -5  8 -6 -4 -3  6  6 -5 -3 -3 -4 -4 -2 -2 -4 -3 -2 -3 -4 -3 -4 -4 -2 -4 -4 -4 -3 -2 -3  7 -4 -4 -4 -3 -3 -2 -4 -3 -5 -2 -4 -2 -4 -5 -4 -4 -5 -3 -3  7 -2 -4 -3 -3 -2 -5 -4 -2 -5 -4 -2 -5 -3 -4 -5 -3 -2 -3 -3 -4  9 -3 -5 -4 -1 -3 -2  8 -3 -3 -4 -3 -2 -2 -4 -4 -4 -3  4 -4 -4 -2 -4 -2 -3 -1 -4 -5 -2 -4 -2 -3 -3 -4 -4 -2 -3 -4 -4 -6 -4  6 -3 -2 -2 -3 -4 -3 -3 -1 -2 -2 -4 -2 -4 -4 -3 -3 -4 -3 -3  9  9 -2 -3 -3 -5 -5 -5 -4 -2 -4  0 -2  8 -2 -3 -4  1  3 -3 -4 -4 -2 -4 -5 -4 -3 -5 -2 -4  1  7  9  1 -3  1 -2 -2 -3 -2 -6 -4 -2 -3 -3 -3  3 -2  2  4  0 -1 -3 -3 -2 -2 -4 -4 -4 -2 -2 -4 -2  9 -1 -2 -2 -3 -2 -4 -4 -3  6 -1 -1 -6 -1  1 -4 -1 -2 -4 -5 -2 -2 -4  2 -2 -2 -3  2 -2 -2 -3 -4 -4 -1 -4 -4  7  0 -4 -4 -4 -3 -1 -2  3 -2 -4 -4 -3 -6 -4 -2 -2 -4 -4 -4 -3 -2 -4 -3 -5 -3 -2 -4  2 -3 -2  2  5 -4 -4 -2 -2 -4 -2 -2 -1 -3  4  3  2 -2 -4 -2 -2 -3 -3 -3 -2 -4 -4 -2 -5 -4 -3 -3 -4 -4 -2 -4  0 -3 -4 -4 -4 -3 -4 -4 -4 -3 -3 -3 -4 -4 -2 -5 -3 -3 -3 -4 -2  7  1 -2  2 -4
 -3  0 -5 -3 -2 -5 -4 -1 -1  2 -3 -2 -1 -4 -3  2  3 -3 -1  2 -1 -2 -1 -3 -3  0 -4 -4 -3 -2  2 -2 -1 -2 -3 -2 -1 -1  2 -4 -2 -4  0 -3  5 -2 -4 -4 -3 -3 -1 -1 -2 -1 -2 -1 -2  6 -3 -2 -1 -3 -2  4 -3 -2 -4 -3 -1  0 -1  0 -3 -3 -2 -2 -3  0 -3  1 -2 -2 -2 -2 -2  5  4 -4 -2 -3 -2  0 -3 -2  0 -3  3 -2 -1 -4 -3  1 -2  2 -2 -2 -1 -2  0 -2 -3 -3 -4 -4  0 -1  0  0  0 -4  1 -1  0  0  0 -1  0 -4 -4 -2  0 -4 -2 -2 -3 -3  0 -1  1 -4 -4 -4 -4  3  2 -2 -1 -2  3  0 -4 -4  0  0 -4 -2  6 -2 -3 -3  0 -3 -2 -4  2  0 -3  1 -1  2 -3  4 -2  1 -5 -4  1 -1 -1 -1  2  0  3  0  0  1 -2 -1  1  0 -4 -2 -4  5  2 -1  1 -3 -1  0  0 -2  1 -4 -4 -1  0  0  0 -5  1  0 -2  0  0 -4 -2  0  1 -3  2  1  2 -3  1  3  0 -2 -3 -4  4 -4 -3  0  0 -4 -1  1 -2  0  0  0 -1 -2 -3 -1 -5 -4  2  4 -4 -4 -3 -2  0 -2 -2 -4 -2  2 -1 -1 -2  0 -1  0 -3 -2  0  0 -4  0  2  0 -2  4  1  2  1 -4 -1  1  3 -2 -1  0 -3 -1 -1  0 -3 -2 -1 -4 -2  3 -3  0  0 -3 -1 -3 -2 -4 -3 -4  0 -1 -1 -4 -4  2 -5 -1  0 -2 -3  1  1 -1  1 -1 -3
 -2 -1 -5 -3 -3 -5 -2  0 -1 -1 -3 -2 -2 -2 -1  0 -1 -3 -1  1 -3 -3 -3 -4 -4 -1 -2 -2 -2 -2 -1 -2 -1 -3 -2 -3 -2 -2 -1 -3 -1 -4 -2 -2  2 -3 -4 -3 -2 -3 -2  0 -3 -2 -3 -1 -2  0 -3 -3 -1 -3 -3 -1 -3 -2 -3 -3 -1 -1 -3  6 -4 -3 -3 -3 -3  2 -2  1 -2 -2 -2 -3 -2  1  4 -2 -3 -2 -2 -1 -1 -3 -1 -1  4 -2  1 -2 -3 -1 -3 -1 -2 -2 -3 -3 -1 -2 -1 -1 -5 -2 -1 -2  0  0 -1 -3  7 -2 -1 -1 -1 -2 -1 -3 -3 -2  7 -3 -2 -2 -3 -3 -1 -1  7 -4 -4 -3 -2 -1  0 -2 -2 -3 -1 -2 -3 -2 -1  7 -2 -3  0 -3 -3 -2  0 -3 -2 -3  1 -1 -3  0  1  1 -2  0 -1  1 -5 -2 -1 -1 -2  1  3  0  0 -2  0  1 -1 -1  5 -1 -3 -3 -3  1 -1 -3  0 -3 -1 -1 -1 -2  1 -3 -3 -2 -1 -2  0 -4  0 -1 -3  0  2 -2 -3 -1  1 -1  0  0  1 -2  1  0 -1 -2 -2 -2  1 -2 -1  0  0 -3 -2 -1 -2 -1 -1  0  0 -3 -1 -3 -5 -2  0  3 -2 -2 -1 -3 -1 -2 -1 -3 -1  4 -2  0 -3 -1 -1  1 -2 -1  1  0 -3 -2  0  0 -2  1  1  2  1 -3 -2 -1  0 -1 -1 -1 -3 -2  1 -1 -3 -2 -1 -3 -2  3 -2  4 -2 -2 -2 -3 -3 -3 -1 -3  7 -2 -2 -3 -3  1 -4 -2  0 -2 -2  1  1 -1  3  1 -2
 -3 -4 12  1 -6 12 -3 -4 -4 -4  0 -4 -4  2 -4 -3 -4  2 -4 -4 -4 -4 -4 -4 -4 -4 -3 -3 -3 -4 -4 -3 -5 -4 -3 -4 -5 -5 -4 -3 -4  8 -4 -3 -4 -4 11 -3 -3 -4 -4 -4 -5 -4 -4 -3 -5 -4 -4 -4 -4 -4 -4 -4 -4 -4 -3 -3 -3 -4 -4 -4 -4 -6 -6 10  0 -3 -3 -3 -5 -5 -5 -4 -5 -4 -4 -3 -4 -4 -6 -4 -4 -4 -4 -4 -4 -5 -4 -3  1 -4 -3 -4 -4 -3 -4 -4 -4 -5 -4 -4 12 -3 -4 -5 -4 -4  0 -3 -4 -5 -4 -4 -4 -6 -4 -3 -3 -5 -4 -3 -5 -5 -6 -6 -4 -4 -4 11 -1 -1 -3 -4 -4 -4 -4 -6 -4 -4 -3 -3 -4 -4 -3 -4 -5 -4 -4 -2 -1 10 -2 -3 -4 -5 -6 -4 -4 -3  6 -4 -3 -3 13 -3 -3 -4 -4 -3 -3 -3 -4 -4  0 -3 -3 -3 -4 -4 -3 -4 -3 -4 -4 -4 -4 -6 -3 -4 -4 -3 -3 -3 -3 -4 -4 -4 -3 12 -3 -3 -4 -3 -3 -3 -4 -4 -4 -3 -3 -3 -4  1 -3 -3 -3 -6  9 -2 -4 -3 -3 -5 -3 -3 -5 -4 -5 -4 -4 -4 -3 -4 -3 -3 12 -3 -4 -4 -3 -3 -3 -6 -4 -3 -5 11 -3 -3 -6 -3 -6 -3  6 -4 -3 -4 -3 -3 -3 -4 -3 -3  1 -4 -3 -4 -1 -3 -4 -3 -3 -3 -4 -4 10 -2 -3 -4 -5 -4 -4 -3 -3 -4 -4 -4 -4 -4 -6 -5 -5 -3 -3 -3 -4 -5 -3 -3 -3 -4 11 -4 -4  3  1 -3 -5 -4 -3 -3 -3
 -3 -3  0  9 -5  0 -2 -3 -3 -3  7 -3 -2 -2 -2 -3 -3  7 -3 -3 -4 -3 -4  0  0 -3 -2 -2 -2  0 -3 -2 -4 -5 -3 -5 -4 -4 -3 -2 -2  8 -3 -2 -3 -3  4 -2 -2 -4 -3 -2 -4 -3 -5  0 -3 -3 -4 -5 -1 -4 -1 -3 -4 -3 -2 -3 -3 -3 -4 -3  0 -5 -5  7  8 -2 -2 -2 -4 -4 -3 -5 -3 -3 -3 -2 -5 -3 -4 -3 -3 -3 -3 -2 -2 -4 -3 -2  9 -1  3 -3 -3 -3 -5 -5 -3 -3 -3 -3  0 -2 -3 -3 -3 -3 -2 -2 -3 -4 -3 -3 -3 -4 -3 -2 -2 -3 -3 -2 -4 -4 -5 -5 -3 -3 -3  5  2  1 -2 -3 -4 -2 -3 -5 -3 -3 -2 -2 -3 -3 -2 -3 -3 -3 -4  0  5  2  5 -2 -3 -4 -5 -3 -3 -2  5 -3 -2 -3  0 -2 -2 -3 -3 -1 -2 -1 -3 -3 -2 -2 -2 -1 -3 -3 -2 -3 -2 -1 -3 -4 -3 -5 -3 -3 -3 -2 -3 -2 -2 -3 -4 -3 -2  0 -3 -2 -3 -2 -2 -2 -4 -3 -3 -2 -2 -1 -3 -2 -2 -2 -2 -4  0  2 -3 -2 -2 -4 -2 -2 -3  0 -4 -3 -3 -3 -2 -3 -2  1  0 -2 -3 -3 -2 -1 -2 -5 -3 -2 -3  3 -2 -2 -4 -2 -5  0 -1 -3 -2 -2 -2 -2 -2 -3 -2 -1  0 -3 -3 -3 -2 -2 -2  1 -2 -2 -1 -3  0 -1  0 -4 -4 -1 -3 -3 -2 -2 -3 -3 -4 -2 -4 -4 -4 -2 -2 -2 -3 -4 -2 -2 -2 -3  0 -4 -1  5 -2 -2 -4 -4 -2 -2 -2
 -1 -3 -5 -3 -4 -5  0 -4 -2 -3 -2 -4 -4  1  4 -2 -3 -3 -2 -1 -4 -4 -4 -5 -5 -2  1  0  3 -4 -1  0 -3 -5 -1 -5 -4 -4 -1  0  3 -3 -2  1 -3 -4 -4  0  0 -3 -4 -4 -4 -4 -5 -2 -4 -3 -3 -5 -3 -3 -5 -3 -3 -4  0 -1 -2 -2 -4 -2 -5 -4 -5 -4 -3  3  1 -1 -2 -4 -4 -5 -4 -2 -2  0 -5  4 -5 -2  6 -4 -3  5  0 -4 -3  1 -3 -3 -4 -2 -4 -2 -5 -5 -1 -4  6  6 -5  1 -3 -4 -1 -2 -1  0 -2 -4 -2 -2 -2 -5 -2  0  0 -4 -2  0 -4 -4 -4 -4 -2 -4 -2 -4 -3 -1  0 -2 -1 -3 -4 -4 -2 -4  0 -1 -2 -2  0 -4 -3 -4 -3 -1  0 -3 -4  0 -2  2 -4 -3 -3 -1 -2 -2  1 -2 -5  0 -2 -4 -4  3 -1  1 -3 -2  0 -1  0  0 -1 -2  0 -4  0 -3 -2 -5 -1 -4 -1 -1 -2 -1 -2  0  0 -4 -3 -3  0 -5 -2 -2 -4 -1 -1  1 -2 -3 -1  1 -2 -1  0  1 -2 -3 -3 -5  0  0 -2  0  0 -3  3  0 -5 -4 -4 -4  3  0  0 -4  1 -4 -5  0 -1 -2  0  0  3 -5  0  1 -4 -3  2  2 -5  2 -5  0 -2 -2  2  5 -1 -2  0 -1 -3 -2  0 -3 -1 -1  1  0 -3 -2  1  2 -3 -3  2  0 -1 -3 -4 -4 -4  0  0 -2  6  4 -3  5 -5 -4 -4  0  2  0 -2 -4 -2  0  0 -3 -2 -4 -3 -1  0 -3 -2 -3  2  3  1
