# Supplementary material for: Protein Secondary Structure Prediction Based on Data Partition and Semi-Random Subspace Method
Source: Sci Rep. 2018 Jun 29;8:9856. doi: 10.1038/s41598-018-28084-8 (PMC6026213; doi:10.1038/s41598-018-28084-8)
Supplement: Supplementary file 1 — Dataset 1 [file 41598_2018_28084_MOESM1_ESM.zip › astral_cull_DATA/1A62_A.pssm]

  X  N  L  T  E  L  K  N  T  P  V  S  E  L  I  T  L  G  E  N  X  G  L  E  N  L  A  R  X  R  K  Q  D  I  I  F  A  I  L  K  Q  H  A  K  S  G  E  D  I  F  G  D  G  V  L  E  I  L  Q  D  G  F  G  F  L  R  S  A  D  S  S  Y  L  A  G  P  D  D  I  Y  V  S  P  S  Q  I  R  R  F  N  L  R  T  G  D  T  I  S  G  K  I  R  P  P  K  E  G  E  R  Y  F  A  L  L  K  V  N  E  V  N  F  D  K  P  E
 -1 -2 -2  0 -1 -2 -1 -1 -1  0  1  1 -1 -2 -1  0 -2  4  0  0 -1  0 -2 -1 -2 -1  5 -2 -1 -2 -1 -1 -2 -1 -2 -3  4 -2 -2 -1  2 -2  5 -1  0  0 -1 -2 -2 -2  0 -2  0  0 -2 -1 -2 -2 -1 -2  0 -3  0 -3 -2 -2  1  4 -2  1  1 -2 -2  5  0 -1 -2 -2 -2 -2 -1  1 -1  1 -1 -2 -2 -2 -3 -1 -2 -2 -1  0 -2  0 -2  2  0 -1 -2 -2 -1 -1 -1 -2  0 -1 -2 -2 -3  5 -2 -2 -1 -1 -1 -1 -1 -2 -2 -2  0 -1 -1
 -1 -1 -3 -1 -1 -3  2  1  2 -2 -3 -1 -1 -3 -3  0 -3 -2  1  0 -1 -2 -3 -1 -1 -2 -2  7 -1  7  2  1 -2 -3 -4 -3 -1 -3 -3  2  3 -1 -2  2  0 -3 -1 -2 -4 -3 -3 -2 -3 -3 -3 -1 -4 -3  0 -2 -3 -3 -3 -3 -3  7 -1 -2 -2 -1 -1 -2 -3 -2 -3 -3 -2 -2 -4 -2 -3 -1 -3 -1  1 -4  7  7 -3 -1 -3  7 -1 -3 -2 -1 -3 -1 -3  2 -4  7 -3 -3  2 -1 -2 -1  7 -2 -3 -2 -3 -3  2 -3  0  0 -3 -1 -3 -2  4 -3 -1
 -1  7 -4  0  0 -4 -1  4  0 -1 -3  1  0 -4 -3  0 -3 -1  0  1 -1  1 -4  0  6 -3 -2 -1 -1 -1 -1 -1  1 -4 -4 -4  0 -4 -4 -1 -1  0 -2 -1  2 -1 -1  1 -4 -3 -1  1 -1 -3 -4 -1 -4 -4 -1  1 -1 -4 -1 -4 -4 -1  0 -1  1  0  0 -3 -4 -2 -1 -3  1  1 -4 -3 -3  0 -3  0 -1 -4 -1 -1 -4  6 -4 -1  0 -1  1  0 -4  0 -1 -1 -4 -1 -3 -3 -1  0  0 -1 -1 -3 -4 -2 -4 -4 -1 -3  5  0 -4  7 -2  1 -1 -3 -1
 -1  1 -4 -2  3 -4 -1  1 -1 -1 -3  0  3 -4 -4  2 -4 -2  1  1 -1 -1 -4  3  1 -4 -2 -2 -1 -2 -1 -1  7 -4 -4 -4 -1 -4 -4 -1 -1 -2 -2 -1 -1 -2  1  6 -4 -3 -2  6 -2 -4 -4  1 -4 -4 -1  7 -2 -4 -2 -4 -4 -2 -1 -2  6 -1 -1 -4 -4 -2 -2 -2  7  7 -4 -4 -4 -1 -2 -1 -1 -4 -2 -2 -4  1 -4 -2 -2 -2  7 -1 -4 -1 -2 -1 -4 -2 -2 -2 -1  5 -2  1 -2 -4 -4 -2 -4 -4 -1 -4  3  2 -4  1 -2  6 -1 -2  2
 -1 -3 -2 -1 -4 -2 -4 -3 -3 -3 -1 -2 -4 -2 -1 -3 -2 -1 -3 -2 -1 -3 -2 -4 -3 -2 -1 -4 -1 -4 -4 -4 -4 -2 -2 -3 -1 -2 -2 -4 -2 -4 -1 -4 -2 -3 -4 -4 -2 -2 -3 -4 -3 -1 -2 -4 -2 -2 -3 -4 -3 -3 -3 -3 -2 -4 -1 -1 -4  2 -1 -3 -2 -1 -3 -4 -4 -4 -2 -3 -1 -1 -4 -1 -4 -2 -4 -4 -3 -3 -2 -4 -1 -3 -4 -1 -2 -1 -3 -3 -2 -4 -4 -4 -4 -4 -3 -4 -4 -3 -3 -1 -2 -2 -4 -1 -3 -3 -1 -3 -3 -4 -3 -4 -4
 -1  0 -3 -1  2 -3  1  3  1 -1 -2  1  2 -3 -2  2 -2 -1  3  2 -1 -2 -2  1 -1 -1 -1  1 -1  1  1  7 -1 -3 -3 -4 -1 -3 -3  1  2  1 -1  1  0 -2  1 -1 -3 -2 -2 -1 -2 -3 -3  2 -3 -3  6 -1 -2 -4 -2 -4 -3  1 -1 -1 -1 -1 -1 -2 -3 -1 -2 -2 -1 -1 -3 -2 -3 -1 -2 -1  7 -3  1  1 -4  0 -2  1 -1 -2 -1 -1 -3  0 -2  1 -3  1 -2 -2  1  1 -2  2  1 -2 -4 -1 -3 -3  1 -3  0  3 -3 -1 -3  0  1 -2  1
 -1 -1 -3 -1  5 -3  0  1  0 -1 -3  0  5 -3 -3  3 -3 -2  4  3 -1 -2 -3  5 -1 -3 -1 -1 -1 -1  0  1  1 -4 -4 -4 -1 -4 -3  0  0 -1 -1  0 -1 -3  6  2 -4 -3 -3  1 -3 -3 -3  6 -4 -3  1  1 -3 -4 -3 -4 -3 -1 -1 -1  2 -1 -1 -3 -3 -1 -3 -2  1  1 -4 -3 -3 -1 -2 -1  1 -4 -1 -1 -4 -1 -3 -1 -1 -3  1 -1 -4  0 -3  0 -4 -1 -2 -2  0  4 -2  6 -1 -3 -4 -1 -3 -3  0 -3  0  4 -3 -1 -3  2  0 -2  6
 -1 -1 -4 -2 -2 -4 -2 -2 -2 -2 -3  0 -2 -4 -4 -1 -4  3 -2 -1 -1  6 -4 -2  2 -4  1 -3 -1 -3 -2 -2 -2 -4 -4 -4  0 -4 -4 -2 -1 -3  0 -2  1  6 -3 -2 -4 -3  6  0  6 -4 -4 -3 -4 -4 -2 -2  6 -4  6 -4 -4 -3  0  1 -2  1 -1 -4 -4  0  6 -3 -2 -2 -4 -4 -4 -1 -3 -1 -2 -4 -3 -3 -4  0 -4 -3 -2  6 -2 -2 -4  0  6 -2 -4 -3 -3 -3 -2 -2  6 -3 -3 -4 -4  0 -4 -4 -2 -4  0 -2 -4 -1 -3 -1 -2 -3 -3
 -1  2 -3 -2 -1 -3 -1  0 -1 -2 -3  0 -1 -3 -3  0 -3 -2  0 -1 -1 -2 -3  0  2 -3 -2 -1 -1  1 -1  0 -2 -4 -4 -2 -2 -4 -3 -1 -1  9 -2 -1 -1 -3 -1 -1 -4  1 -3 -1 -3 -4 -3 -1 -4 -3  0 -2 -3 -2 -3 -2 -3 -1 -1 -2 -2 -2 -1  1 -3 -2 -3 -3 -2 -2 -4  1 -4 -1 -3 -1  0 -4 -1 -1 -2  0 -3  0 -2 -3 -2 -1 -4 -1 -3 -1 -4 -1 -3 -3 -1 -1 -2 -1 -1  1 -2 -2 -3 -3 -1 -4  0  0 -4  0  1 -1 -1 -3 -1
 -1 -4  1 -1 -4  1 -3 -3 -2 -3  3 -3 -4  1  3 -2  3 -2 -3 -3 -1 -4  2 -4 -4  2 -2 -4 -1 -4 -3 -4 -4  5  5 -1 -2  5  1 -3 -2 -4 -2 -3 -3 -4 -4 -4  6 -1 -4 -4 -4  2  1 -4  5  1 -3 -4 -4 -1 -4 -1  1 -4 -3 -2 -4 -3 -3 -2  1 -2 -4 -3 -4 -4  6 -2  2 -3 -3 -3 -4  5 -4 -4 -1 -4  1 -4 -1 -4 -4 -1  5 -2 -4 -2  6 -4 -3 -3 -3 -4 -4 -4 -4 -2 -1 -2  1  1 -3  3 -4 -3  4 -4 -1 -4 -3 -4 -4
 -1 -4  5 -2 -3  5 -3 -2 -2 -3  1 -3 -3  5  2 -2  4 -2 -3 -3 -1 -4  4 -4 -4  3 -2 -3 -1 -3 -3 -3 -4  1  1  0 -2  2  5 -3 -2 -3 -2 -3 -3 -4 -4 -4  1 -1 -4 -4 -4  0  5 -4  1  5 -3 -4 -4  0 -4  0  5 -3 -3 -2 -4 -3 -3 -2  5 -2 -4 -4 -4 -4  1 -2  0 -3 -4 -3 -3  1 -3 -3  0 -4  5 -3 -2 -4 -4 -2  1 -2 -4 -2  1 -3 -4 -4 -3 -4 -4 -4 -3 -2  0 -2  5  5 -3  1 -4 -3  1 -4  0 -4 -3 -4 -4
 -1 -1 -3 -1  0 -3  6  2  4 -1 -2 -1  1 -3 -3  1 -3 -1  1  1 -1  0 -3  0 -1 -2 -1  2 -1  2  6  1 -1 -3 -3 -4 -1 -3 -3  6  2 -1 -1  6  1 -2  0 -1 -3 -3 -2 -1 -2 -3 -3  0 -3 -3  1 -1 -2 -4 -2 -4 -3  2 -1 -1 -1 -1 -1 -3 -3 -1 -2 -2 -1 -1 -3 -3 -3 -1 -2 -1  1 -3  2  2 -4 -1 -3  2  0 -2 -1 -1 -3 -1 -2  6 -3  2 -2 -2  6  0 -2  0  2 -3 -4 -1 -3 -3  6 -3  0  1 -3 -1 -3 -1  4 -2  0
 -1 -3  2 -1 -3  2 -2 -1  0 -2  1 -2 -3  2  1 -2  2 -2 -2 -2 -1 -3  2 -3 -3  4 -1 -2 -1 -2 -2 -1 -4  1  1  0 -2  1  2 -2 -1 -2 -1 -1 -2 -3 -3 -4  1 -1 -3 -3 -3  0  2 -3  1  2 -1 -4 -3  0 -3  0  2 -2 -2 -2 -3 -2 -2 -2  2 -1 -3 -3 -4 -4  1 -2  0 -2 -3 -2 -1  1 -2 -2  0 -3  3 -2 -1 -3 -4 -1  1 -1 -3 -1  1 -2 -3 -3 -2 -3 -3 -3 -2 -2  0 -1  2  2 -2  0 -3 -2  1 -3 -1 -3 -2 -3 -3
 -1 -4  0 -3 -4  0 -4 -3 -3 -4 -1 -3 -4  0 -1 -3  0 -3 -3 -2 -1 -4  0 -4 -3  0 -3 -3 -1 -3 -4 -4 -4 -1 -1  7 -3 -1  0 -4 -3 -2 -3 -4 -3 -4 -4 -4 -1  5 -4 -4 -4 -1  0 -4 -1  0 -4 -4 -4  7 -4  7  0 -3 -3 -3 -4 -3 -3  3  0 -3 -4 -4 -4 -4 -1  3 -1 -3 -4 -3 -4 -1 -3 -3  7 -4  0 -3 -3 -4 -4 -3 -1 -1 -4 -3 -1 -3 -4 -4 -4 -4 -4 -4 -3  3  7 -3  0  0 -4 -1 -3 -4 -1 -4  6 -4 -3 -4 -4
 -1 -3 -3 -2 -2 -3 -2 -2 -2  7 -3  4 -2 -3 -3 -1 -3 -1 -2 -1 -1 -2 -3 -2 -3 -3 -1 -3 -1 -3 -2 -2 -2 -3 -3 -4 -1 -3 -3 -2 -1 -3 -1 -2 -1 -3 -2 -2 -3 -4 -3 -2 -3 -3 -3 -2 -3 -3  1 -2 -3 -4 -3 -4 -3 -3 -1 -1 -2 -1 -1 -4 -3 -1 -3  8 -2 -2 -3 -4 -3 -1  8 -1 -2 -3 -3 -3 -4 -2 -3 -3 -2 -3 -2 -1 -3 -1 -3 -2 -3 -3  8  8 -2 -2 -2 -2 -3 -4 -4 -1 -3 -3 -2 -3 -2 -1 -3 -3 -4 -2  0  8 -2
 -1  0 -3  1 -1 -3 -1  0  0  2 -1  3 -1 -3 -2  0 -2  1  0  2 -1 -1 -3 -1  0 -2  1 -1 -1 -1 -1 -1 -1 -3 -3 -3  3 -3 -3 -1  1 -1  1 -1  4 -1  0  0 -3 -1 -1  0 -1 -2 -3 -1 -3 -3  0 -1 -1 -3 -1 -3 -3 -1  5  2 -1  4  5 -2 -3  1 -1 -1 -1 -1 -3 -2 -2  5 -1  5 -1 -3 -1 -1 -3  1 -3 -1  1 -1 -1  2 -3  4 -1 -1 -3 -1 -1 -1 -1 -1  1 -1 -1 -2 -3  1 -3 -3 -1 -2  1  0 -2  0 -2  0  0 -1 -1
 -1 -1 -2  6 -1 -2 -1  1  1  0  0  1 -1 -2 -1  0 -1 -1 -1  1 -1 -2 -1 -1 -1  0  0 -2 -1 -2 -1 -1 -1 -1 -1 -3  1 -1 -2 -1  0 -2  0 -1  1 -2 -1 -1 -1 -2 -2 -1 -2  0 -2 -1 -1 -2 -1 -2 -2 -3 -2 -3 -2 -2  1  0 -1  1  1 -2 -2  0 -2 -2 -2 -2 -1 -2  0  1 -2  1 -1 -1 -2 -2 -3  0 -2 -2  6 -2 -2  5 -1  1 -2 -1 -1 -2 -2 -2 -1 -1 -1 -1 -2 -2 -3  0 -2 -2 -1  0  0  0 -1 -1 -2 -1 -1 -2 -1
 -1 -4 -2 -3 -4 -2 -4 -3 -3 -4 -3 -3 -4 -2 -3 -3 -2 -3 -3 -3 -1 -3 -2 -4 -4 -2 -3 -3 -1 -3 -4 -3 -5 -3 -3  1 -3 -3 -2 -4 -3 -3 -3 -4 -3 -3 -4 -5 -3  3 -3 -5 -3 -3 -2 -4 -3 -2 -3 -5 -3  1 -3  1 -2 -3 -3 -3 -5 -3 -3  2 -2 -3 -3 -4 -5 -5 -3  2 -3 -3 -4 -3 -3 -3 -3 -3  1 -4 -2 -3 -3 -3 -5 -3 -3 -3 -3 -3 -3 -3 -4 -4 -4 -4 -3 -4 -3  2  1 -3 -2 -2 -4 -3 -4 -3 -3 -5  1 -4 -3 -4 -4
 -1 -2 -2 -2 -3 -2 -2 -2 -2 -3 -2 -2 -3 -1 -1 -2 -1 -3 -2 -2 -1 -3 -1 -3 -1 -1 -2 -2 -1 -2 -2 -2 -4 -2 -2  3 -2 -2 -1 -2 -2  1 -2 -2 -2 -4 -3 -4 -2  6 -4 -3 -4 -2 -1 -3 -2 -1 -2 -4 -4  3 -4  3 -1 -2 -2 -2 -4 -2 -2  8 -1 -2 -4 -4 -4 -4 -2  8 -2 -2 -4 -2 -2 -2 -2 -2  3 -3 -1 -2 -2 -4 -4 -2 -2 -2 -4 -2 -2 -2 -4 -4 -2 -3 -3 -3 -2  8  3 -2 -1 -1 -2 -2 -3 -2 -2 -3  5 -3 -2 -4 -3
 -1 -4  0 -1 -3  0 -3 -2 -2 -2  4 -2 -3  1  3 -2  1 -1 -3 -2 -1 -4  1 -3 -3  1 -1 -3 -1 -3 -3 -3 -4  3  2 -1 -1  2  0 -3 -2 -4 -1 -2 -2 -4 -3 -4  2 -2 -4 -4 -4  5  1 -3  2  0 -3 -4 -4 -1 -4 -1  0 -3 -2 -1 -4 -2 -2 -2  1 -1 -4 -3 -4 -4  2 -2  5 -2 -3 -2 -3  2 -3 -3 -1 -3  1 -3 -1 -4 -4 -1  3 -1 -4 -2  2 -3 -3 -3 -3 -3 -3 -3 -3 -2 -1 -1  1  0 -3  5 -3 -3  4 -4 -1 -3 -2 -3 -3
