# Supplementary material for: Protein Secondary Structure Prediction Based on Data Partition and Semi-Random Subspace Method
Source: Sci Rep. 2018 Jun 29;8:9856. doi: 10.1038/s41598-018-28084-8 (PMC6026213; doi:10.1038/s41598-018-28084-8)
Supplement: Supplementary file 1 — Dataset 1 [file 41598_2018_28084_MOESM1_ESM.zip › astral_cull_DATA/1a6b_A.pssm]

  G  E  R  R  R  S  Q  L  D  R  D  Q  C  A  Y  C  K  E  K  G  H  W  A  K  D  C  P  K  K  P  R  G  P  R  G  P  R  P  Q  T
 -1  0 -2 -2 -3 -1 -2 -1  1 -1 -2 -3 -3  4 -4 -3 -3 -2 -2 -2 -4 -5  3  0 -3 -2 -3 -2 -2 -1 -1  0 -1 -1  2 -1  0 -1  0 -1
 -3 -1  5  5  5  1  3 -3 -1  4 -3  0 -6  2 -2 -1  3  1  2 -1 -1 -5  0  4 -2 -4 -2  1  3  2  3  2  0  3  1 -1  4 -4  1 -2
 -1  1 -1  0  0 -1 -2 -4  0 -1  3 -1 -5  1 -2 -5 -1  1 -1 -2  1 -6 -2  1  1 -5 -4  3  1 -1  0  0  0 -1 -1 -2  0 -1 -1 -1
 -2  3 -2 -2 -1 -2 -2 -4  4 -2  6 -2 -6 -2 -5 -6 -3  0 -1 -3 -3 -7 -2 -1  5 -6 -4 -2 -1 -2 -1  0 -1 -1 -1 -1 -2 -3  0 -2
 -4 -3 -4 -1 -2 -1  1 -3 -3 -1 -5 -5 11  2 -1 11 -5 -5 -4 -4 -5  0 -3 -4 -5 11 -5 -4 -4  0 -4 -1 -2 -4 -3 -4 -4 -4 -3 -2
 -3  1  2  1  1  0  1 -2  0  0  0  7 -5 -2 -4 -5  0  3  0 -3  0 -5 -1  1  3 -5 -1  0  1  2  3  1  2  4  1  0  2 -3  2 -2
 -3  2  1  0  0  0 -1 -4  2  0  0  2 -6 -1 -4 -6  0  5  1 -4 -2 -6 -2 -1  4 -6 -3  1  0 -1  2  1  1  2 -1 -2  0 -3  1 -2
  7  1 -3  0  0  0 -2 -4  2 -3  0 -4 -5 -2 -5 -5 -2  0 -3  7 -4 -5 -2 -2 -3 -5 -2 -1 -1  0  0  2 -1 -1  2 -2 -3 -4 -2 -3
 -3 -2 -2 -2  0 -3  1 -4 -2  1 -2  0  1  0  1 -5  1 -2 -1 -4 10 -5 -3 -1  0 -5 -4 -2 -1 -2 -1 -2  1  1  0 -2  0 -4 -1 -3
 -5 -3 -4 -3 -4 -2 -4  1 -4 -3 -4 -4 -4 -3  0 -4 -4 -4 -1 -5 -6 -2  0 -3 -5 -4 -5 -4 -3 -3 -4 -3 -1 -4 -3 -4 -3 -4 -2 -2
 -5 -3 -3 -4 -2 -2 -3  4 -3 -2 -5 -2 -4 -2 -1 -4 -4 -4 -2 -5 -5 -2 -2 -3 -5 -3 -3 -4  0 -1 -3 -2 -1 -3 -2 -4 -3 -2  0 -2
 -3  0  4  4  3  1  2 -2 -1  4 -2  0 -6 -1 -4 -5  6  1  5 -3 -3 -6  4  3  0 -5 -1  5  4  3  3  3  0  3  2  0  4 -3  1 -2
 -4 -3 -3 -3 -3 -1 -3  1 -3 -1 -4 -3 -4 -2 -2 -4  0 -1 -1 -4 -4 -4 -1 -1 -4 -4 -4 -3 -2 -2 -1 -1  2 -3 -2 -4 -1 -4  0 -2
 -4 -4 -4 -4 -4 -4 -3  0 -4 -1 -4 -5  0 -1  4 -4 -4 -4 -2 -5 -3 -2  0 -1 -5 -2 -6 -4 -3 -4 -4 -3 -2 -4 -2 -5 -3 -5 -3 -3
 -3  2 -3 -1 -3  5  4  0 -3  1 -3 -3 -5 -1 -5 -5 -3 -3  0 -4 -5 -6 -2 -1 -3 -5  8 -3 -1  4 -2 -1  3  0 -1  7 -2  8  2 -2
 -1  0 -2 -2 -1  1  1 -3  1  0 -2 -1 -4  1 -4 -4 -2 -2 -2  0 -3 -5 -1  0  0 -3 -2 -1 -1  0  0  0  0 -1  0 -1 -1 -2  1  1
 -3 -1 -2 -2 -3  0  0  0 -1 -2 -1  0 -4  0 -2 -4 -3 -2  0 -3 -4 -5 -1 -1 -2 -3 -2 -2 -2 -1 -2 -1 -1 -2  0 -1  1 -1 -1  6
 -4  2 -4  0  1  2 -2 -3 -4 -3 -5 -4 -5 -3  0 -5  0 -4 -4 -4 -4 12 -4  5 -5 -4 -6 -4 -4 -4  2 -3 -3 -1  0  1 -1 -5 -3 -4
 -4 -3 -3 -3 -3 -3 -3 -2 -4 -2 -1 -3 -4  0  8  0 -1 -3  0 -5  2  1 -2 -2 -2  0 -5 -1 -1 -3 -2 -3 -1 -3 -2 -4 -3 -5 -2 -3
 -4 -2 -1 -3 -4 -2 -2  2 -3 -3 -3 -2 -4 -2 -1 -4 -4 -3 -3 -5 -5 -5  0 -2 -4 -3 -4 -4 -3 -3 -3 -3  0 -4 -2 -2 -2 -1 -2 -1
