# Supplementary material for: Protein Secondary Structure Prediction Based on Data Partition and Semi-Random Subspace Method
Source: Sci Rep. 2018 Jun 29;8:9856. doi: 10.1038/s41598-018-28084-8 (PMC6026213; doi:10.1038/s41598-018-28084-8)
Supplement: Supplementary file 1 — Dataset 1 [file 41598_2018_28084_MOESM1_ESM.zip › astral_cull_DATA/1a6c_A.pssm]

  A  V  T  V  V  P  D  P  T  C  C  G  T  L  S  F  K  V  P  K  D  A  K  K  G  K  H  L  G  T  F  D  I  R  Q  A  I  M  D  Y  G  G  L  H  S  Q  E  W  C  A  K  G  I  V  N  P  T  F  T  V  R  M  H  A  P  R  N  A  F  A  G  L  S  I  A  C  T  F  D  D  Y  K  R  I  D  L  P  A  L  G  N  E  C  P  P  S  E  M  F  E  L  P  T  K  V  F  M  L  K  D  A  D  V  H  E  W  Q  F  N  Y  G  E  L  T  G  H  G  L  C  N  W  A  N  V  A  T  Q  P  T  L  Y  F  F  V  A  S  T  N  Q  V  T  M  A  A  D  W  Q  C  I  V  T  M  H  V  D  M  G  P  V  I  D  R  F  E  L  N  P  T  M  T  W  P  I  Q  L  G  D  T  F  A  I  D  R  Y  Y  E  A  K  E  I  K  L  D  G  S  T  S  M  L  S  I  S  Y  N  F  G  G  P  V  K  H  S  K  K  H  A  I  S  Y  S  R  A  V  M  S  R  N  L  G  W  S  G  T  I  S  G  S  V  K  S  V  S  S  L  F  C  T  A  S  F  V  I  F  P  W  E  C  E  A  P  P  T  L  R  Q  V  L  W  G  P  H  Q  I  M  H  G  D  G  Q  F  E  I  A  I  K  T  R  L  H  S  A  A  T  T  E  E  G  F  G  R  L  G  I  L  P  L  S  G  P  I  A  P  D  A  H  V  G  S  Y  E  F  I  V  H  I  N  T  W  R  P  D  S  Q  V  H  P  P  M  F  S  S  S  E  L  Y  N  W  F  T  L  T  N  L  K  P  D  A  N  T  G  V  V  N  F  D  I  P  G  Y  I  H  D  F  A  S  K  D  A  T  V  T  L  A  S  N  P  L  S  W  L  V  A  A  T  G  W  H  Y  G  E  V  D  L  C  I  S  W  S  R  S  K  Q  A  Q  A  Q  E  G  S  V  S  I  T  T  N  Y  R  D  W  G  A  Y  W  Q  G  Q  A  R  I  Y  D  L  R  R  T  E  A  E  I  P  I  F  L  G  S  Y  A  G  A  T  P  S  G  A  L  G  K  Q  N  Y  V  R  I  S  I  V  N  A  K  D  I  V  A  L  R  V  C  L  R  P  K  S  I  K  F  W  G  R  S  A  T  L  F
  4 -1  0 -1 -1  3 -1 -1 -1  0  4  0  1  0 -1 -2 -1 -2  1  2  0  4  1  3 -2  1 -2 -3  2  0 -2 -3 -3  0  2  0  2  2  0 -2  0 -1  0  2  1 -1  0 -4 -2  2  1 -1 -2  0 -1 -1 -1 -1 -2 -1 -2  0  0  1  2  1  1  2 -3  2 -1 -2  1 -2  2 -1  1 -2 -3  3 -1 -2  0  0  0  1  1  1  0  0  1  0  2 -1  1  1 -2  3 -2 -1 -2 -2  0 -2 -2 -3  1 -2  0  0  1  0 -1 -1 -1 -3 -1 -3 -3 -3  0  0 -2  1 -2 -2  2 -3 -1  1  0  2  2  2 -3  0 -1  0 -2 -3 -3 -2 -2  1  2 -1 -1  0 -2 -1  2  2  3  5  0 -4 -1  1 -2 -2 -1  0 -3  2 -1 -1 -1  0  2  2 -2 -1  1  1  0  0 -2 -1 -1  0 -3 -2  0  0  1 -1 -2 -1  1 -1 -2 -2 -2 -3 -3 -1  0  1 -1 -3  2 -2 -1  2  0  0  3 -2 -2  0  0  0 -3  0 -3  3 -1  1  0 -1  0  0  0  0 -1  2 -1 -1 -1  0  2  5  0  1  1 -2 -1 -3 -1 -1  0  0 -1 -2 -2 -2 -1 -1 -2 -2  0  2 -1  1  0 -2  0  2  0 -3  1 -1  2 -1 -1 -2  0 -1  2  1 -1 -1 -3  0 -2  1 -1  0 -2 -2 -3 -2 -2 -2 -2 -1 -2 -1  0  0  1 -1  0 -3 -2  2  1 -3 -1  2  1  2 -1 -1  0 -1 -1 -2  1  0 -2  0 -1 -2  2  0  2  1  0 -2  5 -1  1  1 -1 -1  4  0 -3 -1 -3  0 -1 -3 -3 -2 -2 -3  0  1 -1  0  0  1 -1  0 -2  0 -3  1 -1  0 -2 -1 -3  0 -1  1  0 -3  0  1 -3  0  0 -2  0  0  0  0  0 -1 -1 -1  0 -2 -2  3 -2 -2  0 -3 -3  1  1 -1 -1  2  0  0  1 -2  0  1 -3  1 -1  3  0  1 -2  4  2  1  1 -1 -3  0 -1 -1  0 -2  0 -2 -2 -1 -4  1 -1  0  0 -1  3  1  0  1  0 -1  1  0 -1 -1  0 -2  0 -2 -1 -2 -1  2  0  1 -2 -1 -2  0  2 -2 -2 -2  1 -1 -1  1  0  0  1  0  0 -3 -3  0 -2  0 -1 -4  4 -2  4  0 -2  1  0  2 -1  0  0 -1 -1 -4 -2  2 -3  0 -1  1 -2  4  0 -1 -3  1  1 -2 -2 -2  0 -2 -2 -2 -2 -1 -4  1 -4 -4 -2 -3 -1  3 -1 -2 -3
 -2 -3 -1 -3 -3 -2 -3  3 -1 -3 -3 -3  3 -1  0 -4 -1 -4 -4  1 -3 -1  1 -1 -4  2 -2 -4  0  3 -3 -3 -4  5 -2  0 -4  2 -2 -3  0  0  1  0 -3  1  1 -4 -2  4  0 -1  1 -3 -1  0  1 -3  3 -3  4 -3  2 -3 -3  1 -2 -2 -3 -2 -4 -3 -2 -3 -3 -3 -2 -4 -3 -2 -3  0  6 -2  1 -1 -1  2 -2 -1 -2  0 -3 -3 -1 -1 -2 -3  0 -2 -3 -3 -2  2 -4 -3 -3 -3  4 -1  0 -2 -1  1  0 -4 -2 -4 -3 -3  1  1 -1 -4 -4 -2 -2 -3 -3 -3  0 -1  0 -2 -4 -2  1 -2  3 -3 -3 -4 -3 -4 -3  1 -3 -3 -2 -2 -1  0 -3 -3 -2 -5  1 -4  1 -4 -1 -4 -2 -3  1  2 -1  1 -2 -2  1  1 -3 -2  0  1 -3 -2 -3 -1 -3 -1 -3 -2 -4  1 -2  0 -1  1 -2 -1  3 -2  3 -3 -1  0  0 -4 -1 -2 -2  0 -2  1  0  3  1  1 -4 -1 -4 -2 -4 -4  1 -1  2 -1 -1 -2 -2  1  1 -3  1 -2 -4 -2  3 -3 -2 -3  2  0 -4  3 -4 -3 -2 -4  0 -4  4 -4  4 -4  0  2 -3 -3 -3 -1 -3 -4  0 -3  0 -3  3 -4 -3 -3  0 -2  0  0 -2 -3 -2 -2 -1  2 -1 -3 -3  1  2  0 -3 -1 -1 -3  0 -2 -3 -3 -1 -4  1 -4  1 -5  3 -2  0 -3 -2  4 -3 -3 -2  2 -2  2 -3 -1 -2  2 -4 -2 -4 -1 -1 -3 -3  0 -4 -2 -3 -1  1 -2 -2 -1 -3  1 -3  1 -4 -3 -4  1 -4 -1  3 -4  3 -2 -1 -1  0 -3 -1  2  3 -2 -3 -2 -2  1  2  0 -4 -2 -1 -4  2 -3 -1 -1 -3  0  0 -2 -1 -1 -1 -1 -1  0  2 -3 -1  0 -1 -2  6 -3 -2  0 -3 -1 -2 -1 -1 -2  2 -4 -2 -2  1 -1 -2 -4 -3 -2  0 -2 -4  0 -1 -1 -3 -3 -2  1 -3  1 -3  2 -3  0 -3  2 -4 -2  0 -1  0  0 -3 -2 -1 -1  0 -3  2 -2 -1 -4  1  1 -2  2  1  0 -1 -2  0 -1 -1  2 -2  0 -2  3  0 -3 -2 -3  3  1 -3 -2  0  2 -1 -1 -3 -1 -4 -3 -2 -4 -3 -5 -4 -3  1 -2 -3  0 -2 -3  0  0  3  1 -1  4 -1  0 -3 -2 -1 -3  1 -2  0  1 -2 -4  5 -4 -2 -1  3 -3  0 -3 -5  2 -5  0 -5  7 -3 -3  0 -2 -3
 -2 -3  0 -3 -2 -2  0 -1  0 -4 -2 -2 -1 -1 -1 -4  2 -4 -4 -1  2 -3  0 -2  2  0 -3 -5 -2 -2 -3  5 -5 -2  1  0 -4 -1  1  0  4  0 -2 -2 -3  1  1 -5 -3 -1  0  1 -2 -3  1 -2  2 -4  0 -3 -1 -3 -1 -3 -2 -1  6 -2  1 -2 -2 -3 -1 -4 -2 -3 -2 -4  3  0 -3  4 -2 -3  0 -1  1  1 -2 -1  2  1 -3  0  1  0 -3 -2  2  1 -4  1  2  0 -4  0  0 -3  0  3 -1  1 -2 -2  1 -2 -1 -5  3 -4  2 -1 -3 -3  0 -1  2 -4  2  0 -1  1  2 -1 -3 -1  2 -3 -1 -4 -3 -5 -3 -4 -4  2 -1  7  3 -3 -2 -3 -2 -2  1 -6  0 -3 -2 -4  1 -4 -3 -3 -1 -1  0 -1  1 -1  0 -1 -1 -2  1  1 -3  1 -3 -2 -3 -2 -1  1 -1  1  3 -1 -2  1 -2  2 -3 -4 -4 -2 -3 -2 -1 -4  1 -3  2 -1  1 -1  0 -2  1  2 -4  1 -5  3 -5 -2 -1 -2 -2 -2 -1 -1  1  1  0 -3  0  5 -4  4  3 -3 -4 -4  0 -1 -1 -3 -2 -3  0 -2 -1 -4  0 -2 -1 -4 -2 -2 -3 -1 -2  0 -4 -4  1 -3  0 -4 -3 -4 -3 -1 -4  2  2  2  1 -1  1  2 -4  3  1 -4 -3  1 -1  0 -2 -3  0 -4  0 -2  1 -2  1 -4 -1 -4 -1 -5  2  0 -3  0 -1 -1  1 -2  3 -1  0  2  1 -2  0 -1 -4  3 -4 -3  0 -4  1 -2 -4  0 -2 -3  1  0  1  0 -2  0 -4 -1 -4 -3 -5  0 -3  1 -1 -5  0 -2  2 -1  1 -3  1  1 -2  0 -3  2  1  0 -1 -2  1  3 -6 -4  0 -4  1  4 -2 -2 -2  1  1  0  2  2  0 -2  1 -3  1 -2 -3  1 -2 -4  0  3 -4 -1 -1  1  2 -2 -1 -4 -1  3  0  1  7 -3  0 -1  1 -3 -1  0 -1 -1 -2 -4 -2  0 -1  1 -4 -1 -4 -2 -4 -1 -5  1 -3  4  1  2 -3 -1  1  0 -1  0 -1 -4 -1 -4 -2 -2  0 -3 -2  2  1  0  3  0 -1  1  2  1 -2 -2 -1  0  2 -2 -2  1  0  1 -2 -1 -3 -1 -4  2 -4 -1  3 -5 -3 -3 -4  5  1  3  0 -2 -1  1 -1 -1  5 -5 -4  1 -5 -1 -2  2  4 -3 -1  0 -4 -1  1 -4  3 -4  2 -4 -2 -3 -2  1 -5  1 -5 -4 -3 -2 -2 -3 -1 -2 -3
 -2 -2 -1 -3 -3 -2  5 -2  0 -4 -3 -3 -2 -1 -2 -5  1 -5 -3 -2  6 -3 -2 -1 -1 -2 -4 -5 -2 -3 -1  6 -5 -3  3  1 -4 -2  2  1  2 -2  1 -3 -4 -1  2 -5 -3 -2  1 -2 -4 -4  2 -3  1 -4  0 -4 -2 -4 -2 -4 -1 -1 -1 -2 -3 -2 -3 -3 -2 -4 -3 -4 -3 -4  7 -1 -3  2 -3 -3  3 -2  1  0  1  1  1  0 -3  2 -2 -1 -1 -3 -3 -1 -4 -1 -2 -2 -5 -4 -3 -4 -2  4 -1  2 -1 -2  1 -5  3 -5  6 -4  1  2 -4 -4  1 -3 -2 -4 -3 -3  1  0  1 -1  0  1  3 -3  1 -4 -4 -5 -4 -5 -4  1  2 -1  3 -3 -1 -4 -2  2  5 -6 -2 -4 -1 -5  0 -5 -4 -4  2  2  3  2 -1  0  1  0 -3 -2  0  1 -3 -2 -3 -2 -1 -2 -1  1 -3  1  4 -1 -2  2 -3  5 -2 -5 -4 -2 -3 -3 -1 -5  2 -3  3 -2  0 -2 -2  0 -2  2 -4 -1 -5  2 -5 -2 -2 -1 -3 -1  1 -1 -1 -2 -2 -3 -4 -1 -5 -2 -2 -3 -4 -4 -2 -4 -4 -3 -2 -4 -2 -3  1 -5 -2 -3 -1 -4 -2 -2 -4 -2 -2 -3 -4 -4 -2 -3  2 -5 -3 -5 -4 -3 -3 -2  2  1  0  2  1  4 -4  1  2 -4 -3 -2 -3 -2 -3 -4  2 -4  3 -2  4 -2  2 -5  1 -5  2 -5  1 -1 -3 -4  0  0 -2 -3 -2 -3  1  3  4 -1 -2 -2 -4 -2 -5 -2 -2 -4  0 -3 -4 -3 -3 -3  1  4 -1 -1 -3  1 -5  0 -5 -4 -5 -3 -5  4 -1 -5  1 -2  5  0  1 -3 -2 -2  0 -2 -4  0  1  4  2 -3 -4  1 -7 -5  2 -4  0  2 -4 -1  1  5  2  0  0 -1 -1 -1  1 -4  1 -4 -3 -2 -2 -4 -2  6 -4 -2  1  2  2 -3  2 -4 -2 -3 -2  0 -1 -3 -4 -2 -2 -3 -4 -1 -2 -2 -3 -4 -3 -2 -2  0 -4  4 -4 -2 -4 -1  0  0 -3  0 -2  0 -3  0  3 -2 -1 -3 -2 -4 -2 -4 -3 -2 -2 -2 -3  5 -2  0 -1 -1 -2  2  2  1 -3 -2 -3 -3  1 -3  1  0  0  0 -3 -2 -4  3 -4  1 -5 -3  4 -5 -3 -4 -4 -2 -2 -2  1 -2 -2 -1  1  1 -1 -5 -5  0 -5 -2 -3  3  2 -3  1  3 -5 -2 -1 -5  0 -5 -1 -4 -1 -3  0 -2 -6 -1 -6 -5 -4 -3 -3 -3 -2 -3 -4
  0 -2 -1 -1 -1 -2 -4 -3 -2  5  6 -3 -2 -3 -2 -3 -3  5 -4 -4 -4  6 -3 -3 -4 -3 -3 -3 -3 -3 -2 -4 -3 -3 -3  1  3 -1 -3 -3 -3 -3 -3  2  4 -3 -4 -4  3 -3 -3 -1  3 -1 -3 -4  0 -2 -3  1 -3  6 -3  3 -3 -2 -3  2 -3  4 -4 -2 -2  0 -2  6  6  5 -5 -2 -3 -3 -4 -2 -2 -2 -2 -2 -2 -3 -2  1  3  2 -3 -2 -3 -2 -3  3 -2  0 -3 -3  3  1  3  3  0  2 -2 -3 -2 -2 -3  5 -3 -3  3 -3 -3 -3  1  8 -5 -4 -2 -3  2  2 -3 -2 -2 -2 -4  4 -1 -4 -3 -3 -3 -3 -3  6  1 -3 -3 -4 -4 -2 -3  4 -2 -2 -4 -4 -3  5 -3  3 -4 -3  2 -2 -4 -3  0 -3  1 -2 -3 -3 -3 -2  3 -2 -4 -2  2 -2 -3 -4  0 -2  0 -3 -4 -2 -2 -2 -2 -3 -3 -4 -1 -4  4 -3 -3 -3 -3 -3 -3 -2 -2 -3 -2 -3 -3 -3 -3 -3 -3 -3 -3 -4 -3 -2 -2 -2 -2 -3 -3 -3 -3  3 -3 -3  0 -3 -3 -2 -2 -2 -3  5  0 -3 -4 -3 -3 -4 -2 -2 -1  0 -3 -2 -3  0  6  1 -3  3 -3  5 -3  6 -2 -3 -3  1  3 -3  1 -1 -1  0 -2 -3 -3  0 -3 -3 -5 -2  0 -1 -3 -4  2  3 -3  0 -3 -3 -4 -4 -3 -4 -3 -2  0 -3 -4  2 -4  2  2 -3 -2 -3 -3 -3 -3 -3 -4  2  2 -2 -3 -3  1  3  1 -2  4 -4 -4 -2 -2 -4 -3 -3  3 -2 -2 -3 -3 -4  1  1  2 -5 -3 -4 -4 -3 -3 -2 -3 -2 -3 -2  4 -3 -4 -2 -3 -2 -1 -3 -3 -3 -4  1 -5  4 -3  1 -2  0 -3 -2 -3 -3 -2 -2 -1 -2 -1 -2 -2 -2 -3 -2 -4  3  0 -2  3 -5 -3 -2 -2 -3  1  5 -3  1 -2 -3  0 -2 -4 -4 -3 -2 -2 -1  6  0  4  4 -3 -2 -4  4 -4 -2  3 -3 -2  2 -3 -2  0  3 -3 -3 -2 -3 -2 -3 -3 -3 -3 -4 -2 -1 -3 -2 -2 -3  5  2 -4 -3 -2 -2 -3 -3 -2 -3 -4 -3  1 -2  0  3 -1 -2 -4 -3  2 -3  3 -3  2 -4 -3 -3  4 -4 -3 -4 -2 -5  0 -3 -3  1 -3 -3 -2 -3 -4 -3 -5 -5 -3 -3 -3 -3  2 -3 -4 -2 -3 -4 -3 -2 -3 -3 -1  2  2  5 -5 -3 -4 -4 -4 -2  2 -5 -5 -5 -3 -2 -2 -2 -3
 -1 -2 -1 -2 -2 -2 -2 -1  1 -3 -2 -3  0  0  0 -4  2 -4 -3 -1 -2 -2  2  1 -3  1 -3 -4 -1 -2 -3  1 -4  0  1 -1 -3  2  0  1 -1 -2  1  2 -3  2  2 -4  3  1  2 -1 -2 -3 -1  0  0 -3  0 -3  1 -3 -1 -2 -2  0 -1  0 -3 -2 -3 -2  0 -3 -2 -3 -2 -3 -2 -2 -3 -1  0 -2  0  0  0  0  0 -2 -1 -1 -3 -2 -2  1 -1 -2  1  1 -3 -3  2 -1 -3  0 -2 -2 -1 -1  1 -1 -1 -1  1  0  0 -4 -2 -3  0  2 -2 -3 -4  3 -2 -1 -2  1  0  0  0 -2 -4 -1  1 -3  3 -3 -2 -4 -3 -4 -3 -2 -2 -2  4 -2 -1 -2 -2  1  0 -4  4 -3  0 -4  2 -3  2 -2  1 -1  1  2  0  0  0  1 -3 -1 -1  1 -2 -1 -2  0 -3 -3 -1  1 -3  1 -2 -1 -1 -1  0 -1  2 -3 -2 -1 -3  0  1 -4 -1  3  0 -2 -1  1 -1  0 -1  0 -3 -2 -4  0 -4 -3  3 -1  0 -1 -1  0  0  1  0 -2 -2 -2 -3 -2  3 -3 -3 -3  0 -1 -3  4 -3 -2 -1 -3 -1 -3  0 -3  1 -3  1  1 -3 -2 -2 -1 -1 -3  2 -3 -1 -3 -2 -4 -3 -2  1 -1 -1  0  0 -2 -1  1 -3  0  5 -3 -3  3 -2 -2 -2  1 -2 -3  0 -1  0 -2  1 -4  0 -3  1 -4  4 -2  0 -3  0  0 -2  1  2 -2  2  0 -2 -2 -2  0 -3  0 -4 -1  0 -3 -2 -3 -3 -2 -2 -3  1 -2 -1  0 -2  0 -3  3 -4 -3 -4  4 -4  0 -1 -4  0 -2 -1 -1  3 -2  0 -1 -2 -1 -3  1 -1  0  3  1 -3 -2 -4 -4  1  0  0  0  0  0  1  1 -1  1 -1  0 -1 -1  0 -3  1 -3 -3 -2  0 -3 -1  0 -3 -1 -1  0 -1 -1  0 -3 -1 -2 -1  2 -2 -3 -3 -2  1 -2 -3  1 -2 -1 -3 -3  0  1 -3  0 -3 -1 -3 -1 -3  3 -4 -2 -2 -1 -1  2 -2  1 -1  3  0 -3  0 -3  3 -4  0  2 -2 -2 -3 -1 -1  0 -1  0 -2  2  1  3 -2  4 -1  0  1 -3  5  1 -2 -1  0 -1 -3 -2 -3  1 -4 -3 -2 -4 -3 -4 -3 -2  1 -2 -2 -1 -2 -2 -1  2  2 -4 -3 -1 -4  1  0 -1  3 -2  0  2 -4  0  0 -4  1 -4 -2 -4  3 -3  0 -3 -5  1 -5  0 -4 -1 -2 -3 -1 -2 -4
 -1 -2 -1 -3 -2 -2  0 -2  1 -4 -2 -3  0  1 -1 -4  0 -4 -3 -1  1 -3 -1  2 -3 -1 -3 -5 -1 -2 -2 -1 -4 -2  3  0 -4  0  3 -2 -1 -2  1 -2 -3  1  3 -4 -2  1  2 -3 -3 -3  0 -2  2 -4  1 -3  0 -3  0 -3  0 -1 -1  0 -4 -2 -3 -3 -1 -4 -3 -3 -3 -4  0 -2 -3 -1 -1 -3  0 -1 -1 -1 -1 -2  0  0 -3  2 -1  1  1 -2 -2  0 -3 -3 -1  0 -4 -3 -2 -3 -1  1 -1 -1  2 -2  3 -4  2 -4  1 -4 -1  3 -1 -4 -4 -2 -2 -4 -3 -2  0  2 -1 -1 -3  2  0 -3  0 -4 -3 -4 -3 -4 -3 -2 -1 -3  1 -3  2 -3  0 -1  3 -5  1 -4 -2 -4  5 -4 -2 -3  3  1  3  3  2  0  1  1 -3  1  0  1 -2  0 -3 -1 -3 -3 -2  1 -3  0  0 -1  0  0 -1  0  1 -4 -3  0 -3 -2  2 -4  0 -2 -1 -2  0  1  0  0  0  0 -4 -1 -4 -1 -4 -3  1 -2 -1  0  0 -1 -2 -1  0 -1 -3 -2 -4 -2 -1 -3 -3 -4 -2 -3 -4 -2 -3 -3 -2 -4 -1 -4  1 -4  3 -4  0  0 -3 -2 -2 -2 -3 -4 -1 -3  0 -4 -2 -4 -3  0  2  0  0  2  0 -2 -2  0 -4  2  4 -3 -1 -1 -2 -2 -3 -2 -2 -3  2  1  1  2  2 -4  3 -4  1 -5  0 -2 -3 -3 -1  0 -2 -2 -1 -2  2  1 -1 -2 -2 -1 -4  0 -4 -3 -2 -3 -2 -3 -3 -3 -2 -3  2  0  2  2 -2 -1 -4  3 -4 -3 -4 -1 -4  2  3 -5  3  0  1  2  0 -3 -1 -2  0 -2 -3 -1  1  3  2  0 -4 -2 -5 -4  0 -3  0  2 -4 -1  0  0  0  2  0 -1  0 -1  2 -3  2 -4 -3 -2  0 -4  0  0 -4  0  0  1  0 -2  1 -4 -1 -3  1  2 -2 -3 -3 -2 -2 -2 -4  1 -2 -2 -3 -3 -2  0 -3  1 -3  2 -4  0 -4  1 -4 -1 -2  0 -1  3 -3 -1  2 -1  2 -3 -2 -4  0 -4 -2 -1 -1 -2 -2  0 -1  1  1  1  0  1 -2  2 -2  0 -3 -3  1 -2 -1  0 -2  4 -2  2 -3  3 -4  2 -4 -3  1 -5 -3 -5 -3 -2 -2 -2 -2 -2 -1  0  1  3  3 -4 -4  2 -4 -1 -2  0 -1 -1 -1 -1 -4 -1  2 -4  0 -2 -1 -4  4 -3  2 -1 -5  3 -5 -4 -4 -2 -2 -3 -1 -2 -4
  0 -3 -2 -3 -3 -1  4  1  0 -4 -1  5 -1  3 -2 -2  0 -5 -4 -3 -3 -2 -2  1  6 -3 -4 -6  3 -1 -2 -3 -5 -3 -2 -3 -3 -1  0  0  2  4  0 -3 -3 -3  1 -4 -3  0 -2  6 -4 -4 -2  3 -1 -4 -3 -1 -3 -3 -3 -3  2  0 -2 -2 -4 -2  7 -4  0 -4  4 -4 -3 -4 -2  1  1  2 -3  1  1 -1 -1 -2 -3  3  1  1 -1 -3 -3  0 -4  1 -3  1 -4 -3 -1 -3 -5 -4 -3 -4 -2 -2  2  3 -1 -1 -2 -4 -3 -5 -3 -4  1 -2 -4 -2  7 -4  1 -5 -3 -3 -2  2  0  2 -2  1 -2 -3 -3 -4 -4 -5 -4 -4 -3 -2  3 -3 -3  0 -2 -1 -2  0 -3 -5  1  1 -3 -5 -3 -2 -4 -3 -3  1  0 -3 -1 -1 -2  1 -3  0  1  0  0 -2 -3 -3 -4 -4  1  0 -3  1  2  2 -3 -2 -3  0 -4 -4 -4  5 -4  0 -3 -5 -2 -4  4  3  0 -2 -1 -3 -3 -2 -4  3 -5  1 -5  6  2  0 -3  0 -3  5  1  2 -3 -3 -4  1 -4 -2 -1  1 -4 -4 -2 -1 -4 -4  6 -3  5  7 -3 -5 -3  6 -2 -5 -3 -3 -4  4 -3  1 -4 -4  1  0 -2 -5 -3 -5 -2 -3 -1 -2  2  4 -2 -2 -3 -2 -4 -1 -2 -3 -2 -3  1 -3  3 -4 -4 -4 -3  4  4  5 -2 -4 -2 -4 -3 -5 -1 -1 -4 -4  3 -2 -3  0 -3 -3  2 -2  4  2  2 -2 -4  0 -4 -4 -2 -4  3  6 -4 -4  2 -3 -1  3 -1 -2  3  0 -4  0 -4 -1 -4 -4 -5 -3  3 -5 -2  1 -2  1  1 -3 -2 -2 -3  0 -4  1  2 -2 -2 -1 -4  2 -5 -4 -2 -4 -1  1 -4 -2 -1 -1 -1 -1 -1  2 -1 -2 -1 -3  0 -4  2  2 -3 -4 -1  0 -4  0 -2  1  2  0 -2 -4 -2 -2  2 -2 -2 -2 -4 -2 -3 -2 -4  2 -2 -2  6 -4 -4  0  6 -2 -4 -3 -4 -3 -4 -2 -4  1 -3 -2  0 -2 -2  5 -2  0  0  6 -1 -4  0 -4 -2 -3  1 -4  6 -2  0  0 -2  2 -2  0  5  1 -1 -3 -2  0  0 -4 -1 -1  2  1  1 -3 -4 -4 -5 -2 -5  6  0 -5  0  7 -2 -3 -3 -1  5  3 -3  4 -3 -3 -3 -3 -5  0 -5 -3 -2  0 -3  1 -1 -2 -5  0 -2 -5 -3 -5  0 -3 -4 -4 -1  6 -5 -1 -5 -5  7 -4 -1 -1 -2 -4 -3
 -2 -3 -2 -3 -3 -2 -2 -2  4 -3 -3  1  0  2 -2 -3 -1 -4 -4 -2 -2 -3 -2 -2 -3  2  4 -5  4 -3  0 -2 -4 -2 -2 -2 -4 -2 -2  1  1 -2 -2  3 -2 -1 -1 -4 -2 -2  1  3 -2 -4  3 -3 -1 -3  1 -3 -2 -3  6 -3 -3 -2 -1 -2 -2 -3 -3  2 -2 -4 -3 -2 -3 -1 -2 -2  0  2  2 -2 -1  2 -1 -1 -3 -3 -2 -2 -3 -3 -3 -2 -1  1 -2  2 -3 -3  5  4 -4  4  5  4 -2 -1 -2 -2 -2  3 -2  3 -2 -3 -2 -2  3 -1  0 -4 -4  8 -2 -3  5 -2  2 -2 -2  0 -2 -2 -1 -4 -1 -3  6 -4 -1 -4 -3 -2 -3 -2  1 -3 -3 -3 -3 -3 -2 -5  0 -2  3 -4  1 -3  6 -3  1 -2  1 -2  2 -3  2 -2 -2 -2 -2  2 -3 -2  1 -2  2 -4  1 -2  0 -1  4 -2  1 -1 -3 -2 -2 -3 -3  1 -4 -1  0 -3 -2 -3 -2 -2 -2 -1  1 -2 -2 -2  1 -3 -3 -2 -4 -4 -1 -3 -2 -2  3 -3 -1  2  1 -3 -1 -2  0  3  0 -3  0 -4 -2  5 -2  1 -3  1 -3 -4 -3 -4  6 -3 -1 -4  5  1 -4 -3 -3 -3 -2 -3 -2 -3 -2 -3  2 -4 -3 -3 -1  4  1 -1 -3  1  0 -2 -3  1 -2 -3 -2 -2 -1  0  9 -3 -2 -4  1 -2 -3 -3 -1 -3  1 -4 -2 -5 -1 -3 -3  0  6  2 -3 -3 -2 -2  0 -1 -2  1 -3  1 -4  1 -4  2 -2  1 -3 -3 -4 -3 -3 -3 -1 -2  2 -2 -3 -2 -1  2 -2 -3 -5  7 -4  3  3 -5  1 -2 -2 -1  0 -3  3 -2 -3 -2  3 -2 -2 -2  1  1  2 -2 -4 -4 -2 -3  0  1 -3 -2 -2 -2 -2 -1 -1 -1 -1 -2 -1 -2 -1 -4 -4 -2  4 -3  2  1 -2 -2 -2 -2 -1 -2 -2 -4  2  0  1 -2  4 -4 -3  2  2 -2 -3 -2 -2  5 -3 -3  8  1 -3  0 -4  1 -3  4  2  0 -4 -2  2  1 -2 -1  1 -2 -2  0 -2  2  1 -4 -2 -3 -2  3 -2  3 -3  0 -2 -2 -2  2  1  0  0  2 -3  2  1 -1 -2 -3 -2  0 -3 -2  1 -2 -4 -3  1 -1 -4 -4 -2  1 -3 -5 -3 -2 -3 -2 -3  2 -2 -2 -1 -1 -1  1 -4 -2 -4  2 -3  1  3 -3 -2 -2 -4  0 -2 -4  0 -5 -2 -4 -2  3 -2 -3 -4 -2 -4 -1 -4 -2 -3 -3 -2  4 -1
 -1  1 -1  2  2 -2 -4 -2 -3  1 -2 -3  0 -2 -1  4 -2  3 -5 -4 -4 -2 -2 -3 -6 -2  2  2 -3 -3  3 -4  5  0 -4  1  4 -2 -2 -2 -3 -3  0 -1 -3  0 -4 -3  2 -3 -3 -4  1  3 -2 -3 -1  3 -2  2  1  3 -1  1 -3  0 -3  1 -1 -1 -5  4 -2  3 -1  2  0  2 -5 -1 -2 -1 -4  3 -2 -1 -2  0  3 -1 -1 -1  2 -1 -2  0  1  1 -1 -2  1 -4 -3 -2  2  2  0  1 -4 -3 -1 -3  0  0 -2 -3  0  4 -4  1 -2 -3  1  0 -6 -4 -2  0 -1 -2 -2 -3 -3  0  0 -1 -3 -2 -2  2  2  3  2  3  1 -3 -3 -4 -2  2 -2 -2 -2 -3 -4 -3 -2  0  0  3 -3  1 -3  2 -3 -2 -3 -2 -1  0 -1 -3 -1  0 -1  0 -4  1  1  1 -1 -4  2  0 -2 -2 -1  1  0 -1  3 -3  0 -1  1 -4 -4 -1 -1  4 -2  1 -3 -2  0 -2 -2  0  1 -1  3 -3  3 -1  2 -5 -2 -1  1  0 -1 -4 -1 -3  1  1  2 -4 -1 -2 -4 -2  2  1 -4 -2 -1  1 -5  2 -3 -5  1  4 -1 -2 -3  4  1  2  2 -4 -4  3 -1  3 -3  2  0  2  0  4  1  3 -4 -3 -3 -4 -1 -1  0 -2 -2 -1 -5  3  2 -3  2 -4 -5  1  2  2 -2 -2 -4 -3  0 -2 -3  4 -3  6 -4 -2 -4 -2 -3 -3  0 -4 -1 -1 -3 -2 -4  0  0 -1  2  1  4  0 -2  4 -3 -5  2  4 -2 -3 -3 -3  1 -1 -2 -3  0 -1  2  1  5 -4  6 -3 -4  6 -2 -2 -1 -2 -3  2  0 -3 -3  0  4  0 -3  0 -1 -1 -2 -1 -5  1 -2  2 -2 -4  2 -2  0 -2 -1 -1 -1 -1  2  2 -2  3 -2  6 -5 -3 -3  4 -2 -5  3  0  0 -3 -3 -2 -3  2  0  0 -3 -1 -5 -4  1  0  0  2  4 -3 -2 -3 -4  0 -3 -2 -5  0  2  0  1  1  2 -2 -4 -3 -1 -1  0 -2  0 -2 -2 -1 -3 -5 -2  3 -1  4 -1 -2 -2  0 -4 -1 -1  0 -1 -2  1 -1 -4 -4  1 -3  3  0 -1  3 -3 -1 -1 -2  1  0  3 -4  3 -2  3 -2 -4 -1 -3 -6 -3  0  0 -2 -4 -2  0 -4 -3 -1 -4 -4  4 -3  5 -2  2 -1 -2 -2 -3 -4  6 -1  0  3 -1  3  2  4  0  1 -2 -5  1 -4  0 -4 -6 -5 -3  3 -1  2  0
 -2 -1 -1  2  1 -2 -4 -2 -3  3 -1 -3 -1  0 -2  0 -2  2 -5 -1 -5 -1  0 -3 -6 -3  1  6 -2 -3  3 -2  3  0 -4  1  1 -2 -3 -2 -2 -1  0 -2 -3  0 -4  1  2 -2 -2 -1  3  2 -1 -2 -1  2 -1  2 -1  1 -1  3 -3 -1 -4 -1 -1  0 -5  2 -2  3 -1  1  0  1 -5 -2 -2 -1 -3  2 -2  0 -1 -1  1 -1 -1 -2  1 -1  0 -2  3  0  2  0  4 -4 -1 -3  3  0 -2  3 -4 -2 -1 -1 -2  0 -3 -3 -3  3 -5  2 -1 -3  3  0 -6 -4 -2  4  0 -2  0 -3 -3 -2 -1 -1 -2 -3 -1  3  1  2  0 -1  3 -3 -4 -4 -4  2 -2  1  0 -3 -4 -3 -2  0  0  2  0  3  0  1 -3  0 -2 -2  0 -2 -2 -2  2  1  2 -2 -4  0  3 -1  2 -4  0 -2  0 -2 -2  0  0 -1  3 -3  2 -1  3 -4 -4  0 -3  1 -3  3 -3 -1 -2  0 -1  0  1 -2  0 -4  5  0  3 -5 -2 -1  1 -1 -1 -2 -2 -3 -2  0  0 -4  2 -4 -3 -3  3  4 -2 -1  1  3 -5  0 -4 -5 -2  3 -3 -3 -3  2 -1 -1 -1 -4 -4  0  2  0 -3 -1 -1  4  0  2  0  2 -4 -1 -3 -3 -1 -2 -1 -3  3 -3 -4  3  1 -3  0 -4 -5 -1  2  2 -1 -1 -3 -1 -2 -2 -2  4 -3  2 -4 -3 -4  0 -2 -3  0 -4 -1  0 -1 -2 -4  0 -1  0  4 -1  0  0  0  3 -3 -5 -3  1 -3 -4 -3 -4 -1 -2 -3 -2  2 -3  0  0  1 -4  1 -1 -4  2 -2  0 -2  1 -2  3 -1 -3 -2  1  1 -1 -2 -3  0  1  0  0 -4 -1  0  2 -1 -4  2  0  0 -3 -2 -1 -1 -1  0  2 -1  1 -2  1 -5 -3 -3  3 -2 -5  2  0  0 -3 -3 -1 -3  0 -1  2 -3 -2 -5 -3  2 -1  2  2  1 -3 -2 -3 -4  3 -1 -2 -5 -2  3 -2  4  0  3 -1 -1 -2  3 -2 -1 -1  2 -2 -3 -2 -1 -5 -3  1 -1  2 -1 -1  1 -1 -3 -2 -1 -2 -1 -2  1 -2 -2 -3 -2 -3  1  0  0  3  1 -2  1 -4  0 -2  1 -3  4  0  2 -5 -4  1 -3 -6 -3 -2 -2 -2 -4 -1  2 -2 -2 -3 -4 -3  2 -2  1 -3  2 -3 -4  0 -2 -4  2  1 -2  4 -3  0  2  2 -2  1  0 -5  0 -4  1 -4 -6 -4 -4 -1 -1  3  0
 -1 -2 -1 -2 -2 -1 -2 -1 -1 -3 -2 -3  0  1  0 -4  1 -4  0  6 -2 -2  3  2 -2  1 -3 -4  1  0 -3 -2 -4  0  0  1 -3  2  0 -2  1  0  1 -2 -1  2  3 -4 -2  0  2 -2 -2 -3  1 -1  2 -3  4 -3  0 -3 -1 -3 -2  0 -1 -1 -3 -2 -3 -3 -1 -3 -2 -3 -2 -4 -2 -2 -3  0  2  0  1  0 -1  0 -2  0  0  1 -3 -2 -2  1  0 -2 -1 -1 -3 -3 -1  1 -4 -3 -2 -3  3  1  0  0 -1 -1 -1 -4  0 -4 -2 -3  1  2 -3 -3 -3 -2 -2 -3 -3 -2  1 -1  1 -2 -4 -1  1 -3  3 -4 -3 -4 -3 -4 -3 -1 -2 -2 -1  1 -2 -2 -2 -2  0 -5  1 -3 -2 -4 -1 -4 -3 -3  2 -1  0  0 -1 -2  0 -1 -3 -1 -1  1  0 -1 -3 -1 -4 -3 -2  0 -3  0 -2  1 -1  0  0  1  0 -4 -1 -1 -1  0 -1 -4  1 -2 -1  0 -2  1  0  1  1  0 -4 -1 -4 -2 -4 -3  0  0  0  1 -2  0  1  2  3 -3 -2 -2 -4  0  0 -2 -3 -3 -1 -2 -4 -1 -3 -3  0 -3  1 -4  2 -3  2 -4  1  3 -3 -2 -2 -1 -3 -4  1 -3  1 -4 -1 -4 -3 -2 -2 -2  1  0 -2 -2 -1 -2 -3  1  0 -1 -3  4  0  1 -3 -1 -2 -3  2 -1 -1 -2  1 -4  0 -4  3 -4  2 -2 -2 -3  0  0 -2 -2 -2 -1 -1  1 -1 -1 -2  0 -4 -2 -4 -3  0 -1 -2 -2 -3 -1 -2 -2  3 -2 -2  1 -2  2 -3 -1 -4 -3 -4  1 -3  2  1 -4  1 -2  0 -1  1 -2 -1 -1 -1 -2 -3 -1 -2  0 -1 -2 -4 -2 -5 -4 -1 -3 -1 -1 -3  2  0 -1  1  0 -1  1 -1 -1  2 -3  1 -3 -3 -2  1 -3 -2 -1 -4  0 -2  2  1 -1  2 -4  0  0  0 -1 -2 -3 -3 -2 -1 -2 -3 -1 -2 -2 -3 -3  0  0 -3  0 -3  0 -3  3 -3  0 -4 -2 -2 -1  0  2 -2 -1  3  0  3 -3 -1 -3  1 -4  1  2  0 -2 -2  1  2 -1  1 -1 -2 -1 -1 -1 -1  0 -2 -2  0 -3 -1  2 -2 -1 -1  0 -3 -2 -4 -1 -4  1 -2 -5 -2 -4 -3 -1 -2 -2  0  0 -1 -2  0  0 -1 -4 -3  0 -4  3 -2  0  3 -3  4 -1 -3  1  0 -4  0 -4 -2 -3  3 -3  1 -2 -5  2 -5 -4 -4  1 -2 -3  3 -2 -3
 -1 -1 -1  1  0 -2 -3  2 -2  0  1 -2 -1 -1  1 -1 -1  1 -4 -3 -4 -2 -1 -2 -4 -1 -1  0 -2 -2  2 -4  2  1 -3  4  2  0 -2  1  0  0  2 -1 -2  0 -3 -3  1  2 -1 -3  2  1  3 -3  1  1  0  3 -1  3  1  2 -3  1 -1  2  2  0 -4  1 -2  2  1  3 -1  3 -4 -1 -2 -2 -3  0 -2 -1 -2  0  3 -2 -2 -2  1 -2 -2  0  2  2  3 -2  4 -4 -2 -2  2  1  0  1 -3 -2 -1 -2  0  1 -2 -3 -2  0 -4  4 -1 -2  1 -2 -5 -3 -2  5  0 -2  0 -2 -2 -2 -2  0 -2  2  0  3 -1  0 -1 -1  2 -3 -3 -4 -3  2 -2  3  1 -3 -4 -3  0  1 -1  0 -2  1  0  4 -2  1  1 -2 -1 -2  1 -2 -1  0 -1 -2 -3 -1  2 -1 -1  1 -1 -2 -2 -1 -3 -1  0 -1  0 -3  1  1  2 -4 -4 -1 -2  4 -2  0 -3 -2 -2 -1 -2  2  1 -2  2 -3  0  2  0 -4  3 -2  0  2 -1 -3 -2  0 -1 -1  2 -3  2 -3 -2 -2  1  4 -3  2 -1  2 -4  3 -3 -4 -1  1 -2  1 -2  0 -1 -1  2 -3 -3 -1  1 -1 -2 -1 -1  2  1  2 -1  4 -3 -2 -2 -3 -2 -2  5 -3 -1 -2 -3  1  1 -2  2 -3 -4 -1  1  2 -2  1 -4 -3 -2 -2 -2  2 -3  0 -2 -2 -4 -1 -2 -2  0 -3 -2  0 -1 -2 -3  4 -2 -1  1 -2  2  0 -1  2 -3 -4 -3  3 -2 -3 -2 -3  2 -2 -2 -2  3 -2  1  5 -1 -3  2 -3 -3  2  1 -2  0 -1 -2  2 -1 -2 -3  3 -1 -1 -2 -1 -1  1  1 -1 -4 -1  0  1 -2 -3  0 -1 -1 -2 -1 -1 -1 -1  0  0 -1  0  1  0 -4 -2 -2  1 -2 -4  2  1 -1 -3 -3  0 -2  0  0  6 -2 -2 -4 -4  0 -2  1  3  0 -2 -2 -2 -3  4  0 -1 -4 -1  2 -2  2 -1  0  1 -3 -2  1  1  0 -2  1 -2 -2  3 -2 -4 -2  2 -2  0  2 -2  0  2 -3 -1 -1 -1  1  0  1 -2 -3 -3 -2 -1  1 -1 -2  2 -2 -2  0 -3 -1 -2 -1 -3  2 -1  0 -4 -3 -2 -3 -5 -3  2  1 -2 -3 -1  1 -3  0  2  1 -3  4  0  2  0  0  0 -3  0 -2 -3  2  0  0  2 -3 -1 -1  0 -2 -1 -2 -4  3 -3 -2 -3 -5 -3 -3 -1 -1  1  0
 -2 -2 -2 -1 -1 -3 -4 -3 -3  1 -3  4 -2 -1 -3  4 -2 -2 -5 -4 -5 -3 -3 -4 -5 -3  2 -1 -1 -4  2 -5  2  0 -4  0 -2  0 -4  5 -4  1 -2  2  0 -2 -4 -1  0 -3 -3 -4  2  0 -3  2 -3  4 -3  1 -3  0  1 -1 -1 -2 -4 -2  7 -2 -5 -1 -3  1  1  0 -2  5 -5  1  5  0 -4 -1 -3 -2 -2  0 -2 -3 -2 -3  3 -1 -3 -3  0 -2  3 -3  1 -5  0  0 -2  4 -2  0 -4 -3 -3 -3  0  4 -3  4 -3  5 -5  4 -3 -3  2 -1 -5 -1 -3  3  4  4 -2 -3 -3 -3  7 -3 -2 -4 -2  5  2  5  3 -3  0 -4 -4  2 -4 -2 -4 -2 -1 -4 -5 -2 -2  4 -1 -1 -3  3  3  0 -3  0 -3 -4  1 -3 -1 -2  6  0 -2 -3 -3  2  3 -2  3 -5  0 -2  4  2 -2 -2  4  2  1  2  1  4  0 -5 -1  3 -1  5  1  2 -3 -3  1  1 -3 -1 -3 -3  5 -4  2 -3  6 -5 -3 -3 -2 -3  0 -4 -3 -3 -2  1  0 -4  6 -4 -4 -4  0  2 -4  4  5 -2 -4  3 -4 -5 -3 -1 -3  4 -4 -1  0 -1 -1 -4 -4 -2  6 -1 -4 -3 -2  3  0  1  3 -2 -2  3 -3 -4 -1 -3 -3 -4  3 -3 -4  1  4 -3  2 -4 -4  0 -1 -2 -3 -1 -4 -4 -3  8 -4  0 -4  0 -3 -4  0  6  0 -3 -1 -4 -3  4 -3 -3 -1  1 -3  2  3 -1  4  4 -3 -1 -4 -5 -4  1 -3 -4 -3 -4  0 -3 -4 -4  5 -4  6  2  0  0  4 -4 -4  0 -3  1 -3  0 -3  0 -2 -3 -4  0  5 -2  0 -4  1  1  7 -3 -2  6 -3  4  1 -4  6  1 -3 -3  1  0 -2 -2 -1 -1 -3  4 -3 -1 -5 -3 -2  3  3 -5  5 -2  0 -4 -4 -2 -4  0 -2 -2  1 -3 -5 -5  6 -3 -1  0  2 -3  1 -3 -4  4  5  1 -4 -2 -1  0  3 -2  5 -3  1 -3  1  0 -2 -3  4 -3 -4 -3 -3 -5  0  1 -3  3 -3 -1 -2  4 -4 -3  1 -2 -3  1  3 -1 -4 -2 -1  1 -2  3 -3 -1 -2 -3  1 -4  3 -3  1 -4  4  1  3 -5 -4  7  1 -6  4 -3 -4 -3 -4 -3  3 -3  1 -4 -4  4  0 -4  3 -2 -2 -3 -4  1 -4  0  1  0 -2  2 -1 -3 -2  2 -4 -3 -3 -5  8 -4  8  0 -5 -5 -4 -3 -3  1  7
 -1  6 -1 -3 -2  5 -2  3 -2 -4 -2 -3 -2 -2  1 -4 -2 -4  8 -3 -3 -3 -2  0 -4 -2 -4 -5 -3 -3 -2 -3 -4 -1 -2 -3 -3 -2 -2 -3 -3 -3  1  0 -3 -2 -2 -5 -3 -2 -2 -3 -1 -3 -2  6 -2 -4 -2 -3 -3 -3 -3 -3  6  1  2  4 -4 -2 -4 -3 -2 -4 -3 -3 -3 -4 -3 -2 -4 -3  0 -3  2  3  2 -2 -2 -1 -2 -2 -3  5  5 -1 -3 -1 -3 -2 -3  8  2 -3  0 -4  5  2 -3 -2  2  0 -2  0 -2 -5  0 -4 -3  0 -2  1 -4 -4 -4 -4 -2  2 -4  3 -2 -2  1 -2 -4 -2 -2  7 -2 -4 -4 -4 -4 -4 -3 -3  1 -4 -3 -3  4  2 -2 -2  2 -6 -3 -4 -3 -4 -3 -4 -4 -1 -2 -3 -2  1  0 -1  3  1 -3 -2  1  1  7 -2 -3 -2 -4  7  3 -2  5 -1 -3 -1 -3  0 -3 -2 -3 -4 -4  4  7  2  3 -4  2 -3 -2 -2 -2  2  0  0 -3 -1 -4  4 -4 -2  2 -3 -3  4  2  1 -3 -3 -2 -2 -2 -3 -4  0 -4  5 -3 -3 -4 -4 -3 -4 -4 -4 -3 -4 -3 -4 -2 -4 -3 -4 -2 -4 -3  0 -3 -3  4  1 -2 -4 -2 -3 -2 -4 -3 -4 -3  1 -4  1 -2 -3 -3  4  4 -1 -4 -3 -1 -3 -4 -3 -3  7 -4 -3 -3  1 -2 -3 -3 -3  0 -5 -2 -4  4 -5 -1 -1  7 -4  0 -3 -3  6 -3 -3 -1  0 -3 -3  4 -2 -4 -3 -4 -4  4 -4 -3 -3  7 -3 -2  7 -2  1 -3 -2 -2  4 -4  4 -4 -4 -4 -4 -4 -3 -3 -5 -2  5 -2  0  1 -1  3  6  6  0 -4  2  2 -2 -3  2 -5  0 -6 -4 -2 -4 -2 -2 -1  1  4  0  0  1 -1 -1  1 -2 -2  0  1 -4  7  2 -3 -3  1 -3 -4 -2 -2  2 -2 -3 -2 -4 -2 -4 -3 -2 -4  8 -4  1 -3 -2 -4 -2 -2 -2 -3 -4 -4 -2 -3 -2  2 -3 -2 -3 -4 -2 -5 -2  3 -2 -1 -2 -3 -2 -2  2 -2 -4 -2 -4 -2 -4 -3 -3 -3 -4 -3  0 -1 -2  1 -2 -1 -3 -3  3 -1  0 -3 -3  2 -1 -1  1  0 -3 -3  0 -3  6 -4  0 -4 -4 -3 -5  1 -5  5 -3  5 -3 -3  2  1 -3 -1 -3  0 -5 -1 -3 -4 -3 -3  1 -3  0 -1 -3 -4 -2 -2 -1 -3 -4 -3 -4 -3  6  5 -4 -6 -2 -6 -5 -4  2 -3 -3 -2 -3 -4
  1 -1  1  0 -1  0 -1  0  2 -2  1 -1  1 -1  3 -3  0 -3 -1 -1 -1  1  0  0 -1  1 -3 -4  0  2 -2  1 -4 -2  2 -1 -2  2  1  0  1  2 -1  0  0  0 -1 -4 -2  0  1 -2 -2 -1  2 -2 -1 -2  0 -2 -2  0 -1 -1  1  1  2  0 -3  2 -2 -2  3 -3 -1 -2  1 -3 -1  2  0  0 -2 -2  0  1  3  0  0  1  1  1  0  0  1  1 -2  0 -1  2 -3  1 -1  0 -3 -3  0 -2  4  1  0  2  0  0  2 -4  2 -4  1 -3  1  0 -2 -2 -2 -2  2 -3 -2 -2  2  2  1  1 -3  1  1 -2  0 -3 -3 -4 -1 -2 -2  3  1  0  0 -2  0 -1  3  0 -1 -4  0 -2  0 -3  0 -3 -3 -1  1  1  0  1  0  2  0  2 -2  0 -1  0  0 -1 -2  0 -3  1 -2  1 -1  0  0  0  2  0 -2  1 -2 -3 -3 -1  0 -1  1 -4  1  0  1  1  2  1  1  0  0  3 -3  2 -4  2 -4 -1  2  0 -1  0  1  2  0  0  0  0 -2  4 -2  1  2  0 -3 -2  5 -2 -3 -3  3  0  1 -1  1 -3 -1 -2  2 -3  0  0 -1  4  5 -1 -2 -3  3  1  1 -3 -1 -3  1  2 -1  0  0  0  0 -1 -1  1 -3 -1  0 -1 -2  0 -2 -2 -1 -2 -2 -2  0  2 -1 -1  1 -1  2 -3 -1 -4  0  3  0 -3 -1  1  1  2  1  1  1  1  2 -2  1  1 -1 -1 -3 -1 -1 -3  3  0 -3 -2  1  0  2  0  0  2  1  0 -2 -1 -3 -1 -3 -2 -2  0  0 -4  0  0 -1  0  2 -1 -1  0 -1  1  0  2  1  2 -1 -1 -1  0 -5 -3  1 -3  3  1 -3 -1  0  0  0  0  1  0  0 -2  0 -2  0 -3 -2  2 -2 -1  1 -1 -3  1  2  1  2  1  1 -1  2 -2  1  1  1  0 -2  3  0 -1 -2  1  2  1 -1 -3 -2  1  1  1 -2 -1 -3  0 -3  2 -4  4 -2  1  0  1 -1  0  0  2  2  0  3 -3  2 -3  0  0  0 -2  0  0 -1  0  1  0 -2  0  0 -1  3 -1 -2  0  0  0 -1  0  0  3 -1  2 -1 -1 -3 -1 -3 -2  3 -2  1 -3 -2  0  1  4  0  0  0  3  1  2 -1 -2 -3  0 -4  2  2  1 -1 -1  1  3 -2  1  3 -2  0 -1  2 -3 -2 -2 -1  2 -4  3 -4 -4 -2  0  5  2  2 -2 -3
  0 -1  5  0  2  1  0  3  3 -2 -1 -2  0  2  3 -2  2 -2 -3 -1  1  2  2 -1 -3  4 -2 -3 -1  5 -2 -2 -2 -2  0 -1 -1  1  2  1  0  1 -1 -1  1  0 -2 -4 -2  1  1 -3 -2  0  1 -1  1 -2  1 -1  0 -1  2 -1 -1  2  0 -1  0  3 -3  2  4 -2 -2 -1  2 -2 -2 -1 -2 -1 -2 -1  1  1  1  1  2  2  2  2  0  0 -1  1 -2  2  2  0 -2 -2  2  2 -2 -3  0  1 -1  0  1  1  3 -1  2 -3  3 -2 -1 -1 -1  0 -2  2 -3 -3  3 -2 -3 -1  0  0  2  3 -3  1 -1 -2  1 -2 -2 -2  2 -2 -2  4  4 -2  2 -1  2 -2 -1  1  0  0  0 -2  3 -1  1 -2 -3 -1  1 -1  0 -1 -1  2  1  2 -1  0  0  0 -2  2 -2  3 -1 -1 -2  1 -1  0 -2  0  0  0 -2 -2 -2  2 -2  2 -3  0  3 -2  0 -1  0  2  3  1  0  1  3  0 -1 -1 -3  1 -3 -3  0  2  1  2  0 -1  4  2  2  1  1  2 -2  0  0  2 -2 -1 -1 -3 -3 -2 -2 -2  1 -3  4 -2 -2 -3  0 -1 -1 -1  3  1  3 -1  1  0  3  0  2 -2 -2 -2 -1 -1 -2 -2  0 -1  4  3 -2  3  1  0 -1  0 -1  1 -2 -2 -3  0 -1  1  1  0 -2 -1  1 -3  1 -2 -2 -2 -2  3 -3 -3 -2 -1  5  0  4  1  1  0 -1  0  0  1 -2 -2 -2  0  1 -2 -1 -3 -2  0 -1  1  0  2 -1  3  1  0 -3 -2 -3 -1 -2 -3 -2  0  0 -3  2 -1 -1  0  0 -1  0 -1  1  2 -2 -1  2  0 -1 -2 -3 -1 -5 -3  3 -1  2 -1 -3  3  0  0  1  2  3  0  0  0  1 -1  1  0 -3 -1  0 -2  0 -2 -2  1  1  2  2  0  3 -1  4 -2 -1  2  0 -2  1  1 -1 -1 -1 -1  2  3 -1 -2 -3  0 -2  2 -1  2 -2 -1 -1  2 -4  2  0  1  3  0 -1  0  1 -1  1  0  2 -2  3 -1  4  4 -2 -2  0  1  1  0  2  0  1 -1 -1  1  1  2  1  1 -1 -1 -1  0  2 -1 -2  2  3 -2 -2  0 -1  0  2 -4  2 -4 -1  4  3  0  2 -1  1  0 -2  1 -2 -4 -2 -2 -2  1  2  0  0  0  1 -1 -2  1 -1 -2  1 -2 -1 -2 -2 -2 -2 -2 -4 -1 -4 -4 -4 -3  5 -1  4 -1 -2
 -3 -4 -3 -3 -3 -4 -4 -3 -3  5 -3 -2 -3 -3  2 -2  2 -3 -6 -4 -5 -4 -4 -4 -5 -4 -2 -4 -3 -4  3 -5 -3 -3 -4 -3 -4 -3 -4 -1 -4 -3 -3 -3  7  3 -4 12  5 -3 -3 -4 -1 -3 -3 -3 -3 -1 -4 -3 -4 -3 -3 -2 -4 -3 -4 -3 -1 -3 -4 -3 -3  6  5 -2 -3 -1 -6  2  0 -3 -4 -2 -3 -2 -2 -2 -3 -4 -3 -3 -2 -4 -4 -3 -2 -4 -3 -3 -2 -5 -3  6 -4  8 -4 -3 -4 -4 -3 -3 -3 -1 -4  9 -4 -2 -5  2 -3 -3 -2 -4 -5  2 -3 -3  6 -1  6 -3 -3 -3 -1 -3  4 -4 -3 -2  5 -2 -1 -4 -3 -4 -4  4 -4 -3 -4  3 -4 -4 -5 12 -3 -1 -2 -3 -4  7 -1 -3 -3  4 -3 -4 -2 -4 -3 -3  3 -2 -3 -3 -3 -2 -2 -3  8 -5 -3 -4 -3 -2 -4 -3 -2  1 -2 -3 -3  8  4 -4 -5 -1 -3 -2 -3 -3 -3 -3 -3 -2 -3 -3 -4 -3 -2 -4 -2 -4 -2 -4 -3 -4 -3 -3 -2 -4 -3  2 -3 -3 -1 -5 -1 -4 -4 -4  2 -3 -4 -2  5 -3 -4  6 -4 -4 -4 -3 -4 -3 -4 -4 -3 -3 -4 -4 -5 -3 -1 -2 -4 -4 -3  4  5 -3 -2 -4 10  6  2 -4 -4 -4 -4 -5  8 -4 -4 -3  4  4 -1 -4 -4  5 -2 -3 -4  3 -4 -4 -4  5 -4 -3 -4  3 -3 -4 -5  0 -3 -3 -3 -4 -4 -2 -3 -4 -4 -2 -3 -2 -2  4 -2 -1 -4 -3 -4 -4 -5 -3 -4 -5 -3 -4 -3 -4 -4 -4  0 -4 -1 -2 -4 -3 -3 -4 -4  5 -3 -2 -3 -2 -3 -3 -2 -3 -4 -2 -2 -3 -2 -4 -3  3 -1 -4 12 -2 -4  5 -3 -4 -2 -3 -3 -3 -3  3 -2 -2 -2  6 -3  4 -3  3  4 -3 -3 -2 -2 -5  3 -3 -2 -4 -4 -2 -4 -4 -3 -3 -1 -4 -5 -5 -1 -4  4 -2 -3 -3 -3 -3  4  6 -2  3 -4 -3 -3 -3 -2 -4 -2 -3 12 -3  5 -3 -3 -3 -2 -3 -4 -4 -4 -4  1 -3  3 -2 -3 -4 -2  2 -4 -4  5 -3 -3 -2  4 -3 -4 -4 -4 -3 -4 -2 -4 -3 -3  1  3 -4 -2 -3 -3 -4 -2 -2  3  0 -5 -1 -4 -5 -3 -4 -4 -4 -4 -3 -2 -3 -1 -4 -5 10 -4 -4 -3  6 -3 -4 -4  5 -4  7 -4 -3 -3 -3 -4 -5 -4 -3 -4 -4 -4 -4 -1 -4 -1  6 -5 -5 -5 -4 -3 -2  1
 -2 -2 -2 -2 -2 -3 -4 -3 -1  1 -3  2  0 -2 -2  3  2  0 -5 -3 -4 -3 -3 -3 -5 -2  4 -3 -2 -3 -1 -4 -2  1 -3 -2 -3 -2 -3  3 -3 -2 -2 -1  5  0 -3  0 -1 -1 -2 -3  3 -2 -2 -2 -2  2 -2 -1 -2 -2  1  1 -3 -2 -3 -3  3 -2 -4 -2 -3 -1 -1  2 -2  1 -4  0  6 -1 -3  1 -2 -2  1  1 -2 -3  0 -2 -1 -3 -3 -2  4 -2 -1 -2  2 -4 -1  1 -3  0 -2 -1 -3 -3 -3 -3  1  1 -3  3 -3  1 -4  4 -2 -2  2 -3 -5  6 -3 -1  3  3  0 -3 -3 -2  4 -3  2 -4  1  0  4  0  6 -3  0 -3 -4 -2 -3 -2 -3 -3 -3 -3 -4 -1 -2  3  3  2 -3  1  6 -2  0 -2 -2 -3  0 -3 -2 -2  2  0 -2 -2  2  1 -1  0  4 -4 -2 -3 -1 -1 -2 -1  0  0 -1  0  1  4  2 -4 -4  3  0  3 -2 -2 -3 -3 -2  2  0  1 -3  1  2 -4  2 -3  0 -4 -3 -3 -2 -3  3 -4  0 -2  1 -2  5 -4  5 -1 -3 -3  1 -2 -3  4  5 -2  1  3 -3 -5 -3  0 -1 -1 -3 -2  1 -2 -3 -4 -4 -3  3  4 -3 -3 -2  2  1 -2  2 -3 -1  2 -2 -3 -2 -3 -3 -4  3 -1 -2 -2  3 -2  3 -3 -1  0  3 -2 -2 -2 -4 -4 -3  1 -3 -2 -3 -2  2 -3 -4  6  1  1  0 -4 -3  2 -3 -3 -3  1 -3  2 -1  4 -1  5 -3 -2 -3 -4 -4 -2 -3 -4 -3 -3 -2 -3 -3 -3  6 -1  4  2 -3  4 -1 -3 -3 -2 -2 -2 -3  2  0 -2 -1 -3 -3 -2  1 -2  2 -3 -2  4  3 -3  3  0 -3  0 -2 -3  0 -2 -3 -1 -2 -1 -1 -1 -1 -1 -2  3 -2 -2 -4 -3  2 -1  1 -4  3 -2  1 -3 -3  2 -3 -2  1 -2  3 -3 -3 -4  0 -2  2 -1 -1 -3 -1 -1 -3  1  1  1 -4 -2 -2 -2 -1 -2  0 -2  0 -3 -1 -2 -2 -2  2 -3 -3 -3 -3 -4  2 -2  0  2 -1 -2  2  3 -1 -3  0 -2 -3  2  0 -1 -4 -1 -1  1 -2  3 -3  0  2 -2 -2 -3  2  0 -2  0  0  1 -1 -4 -4  5 -3 -6  1 -3 -3 -3 -4 -1 -1  1  5 -3 -4  5 -2 -3 -2  1 -2 -3 -3 -2 -3  0 -2 -2  2 -2 -3 -3 -3 -2 -3 -2 -3 -4  1 -3  1  9 -5 -4 -4 -3 -2  0  3
  0  2  0  3  3 -1 -4 -2 -2  0 -1 -3  1 -1  1  4 -1  4 -4 -3 -4  1  0 -1 -5 -1  4  1 -3 -1  1 -4  2  0 -3 -1  2 -2 -1 -2 -3 -2  0  2 -1  0 -3 -4  1 -2 -2 -4  1  3 -2 -3 -1  1 -2  3  3  1 -2  2 -3  0 -3  0 -2  1 -5  2  0  0  1  2  2  0 -5  1 -2 -2 -3  1 -2  0 -2 -1  0 -2 -1  0  1 -2  1  1  1  1 -2 -1  2 -4 -2 -3  4 -1  0 -1 -3 -3 -1 -2  2  0  0 -2 -1  1 -4  0 -2 -2  1  0 -5 -4  1 -1 -2 -1 -2 -1 -2  0  0 -1 -2  1 -2  1  0  4  2  4  2 -1 -3 -4 -3  3 -1 -1  0 -2 -4  3 -1  0  2  4 -3  0 -3  3 -1 -1 -2  0  0  2 -1 -2  0  0 -1  0 -3  1  1  3 -1 -1  1  2 -2 -2 -1 -1  0 -1  1 -3  0  1  0 -4 -4 -1 -1  1 -1  0 -3  0  0 -2 -1  0  1 -1  2 -3  1 -2 -1 -4 -1  1  1  1  2 -3 -1 -1  0  3  0 -3 -2 -3 -3  1  3  1 -2 -3  1 -1 -4  1 -1 -5  1  2 -1 -3 -1  4  1  0  2 -3 -3  0 -2  3 -2  2  1  1  1  4  3 -1 -2 -3 -2 -3  0  0  0 -2 -2 -2 -4  1  1 -1  0 -3 -5  4  0  4 -1 -1 -4  0  0 -3 -3  2 -1  1 -3 -1 -4 -1 -3 -2  0 -3 -1  0 -2 -3 -4  0  0  0  1  1  3 -1 -1  2 -1 -4  2  2  0  0 -3 -3  1  1  0 -3 -1 -3  1  3  4 -4  1 -3 -4  1 -1 -1  1 -2 -2  3  1 -2  0  1  0  0 -2 -2 -2 -1  0  1 -5  3 -1  1  0 -3  1  0  0  0  1 -1  0 -1  2  2 -1  0  0  1 -4 -2 -1  1 -1 -4  0  1  1 -3 -3  0 -2  5  0  0 -3  1 -4 -4 -1 -1 -1  1  2 -2  0 -2 -4 -1 -3 -2 -4  1  3 -2  2  1  1 -1 -4 -2  0 -2  1 -1 -1 -2  0 -1 -1 -4 -1  4 -2  2  0 -1 -2  1 -4 -2  0  2 -2 -1  0  0 -3 -3  0 -2  3  0 -2  2 -3 -1  0 -2 -1  0  3 -2  2 -1  3 -3 -3 -3 -2 -6 -2  2 -2  1 -3 -2  1 -3 -3  0 -4 -4  3 -3  2 -1  1 -1 -4 -2 -1 -4  1  0  0  2 -3  6 -1  3 -3  1 -3 -5 -2 -3 -2 -4 -6 -4 -3  3 -1  2 -1
