# Supplementary material for: Protein Secondary Structure Prediction Based on Data Partition and Semi-Random Subspace Method
Source: Sci Rep. 2018 Jun 29;8:9856. doi: 10.1038/s41598-018-28084-8 (PMC6026213; doi:10.1038/s41598-018-28084-8)
Supplement: Supplementary file 1 — Dataset 1 [file 41598_2018_28084_MOESM1_ESM.zip › astral_cull_DATA/1a6s_A.pssm]

  G  E  A  V  I  K  V  I  S  S  A  C  K  T  Y  C  G  K  T  S  P  S  K  K  E  I  G  A  M  L  S  L  L  Q  K  E  G  L  L  M  S  P  S  D  L  Y  S  P  G  S  W  D  P  I  T  A  A  L  S  Q  R  A  M  I  L  G  K  S  G  E  L  K  T  W  G  L  V  L  G  A  L  K  A  A  R  E  E
  0 -2  2 -1  0 -1 -1 -1  0 -1  2  0  0 -1 -3 -1 -1 -1 -1  1 -1  0  0 -1 -2 -2  1  3  2 -2  2 -2 -2 -2  0 -2 -1  1 -2 -1  1 -2  0 -2 -2 -2  0 -1 -1 -1 -4 -2 -1 -1 -1  3  4 -2  3 -1 -2  3 -2  1  1 -1  0  2  0 -1 -2 -1  1 -3  1 -1 -1  0 -1  5 -2 -1  3  4 -2 -1 -1
 -2 -1  1 -3  0  3 -3 -3 -1  0 -2 -2  1 -1 -2 -2 -2  3 -2  0 -2  1  1  2 -1 -3 -2 -2  0 -3  1  5 -3 -1  3 -2 -2 -2 -3  0  3 -3  1 -1 -3 -3 -1  0  0  3 -4 -2  1 -1 -2 -1 -2 -3 -2  1  5 -1 -2 -2 -2 -1  1 -2  0 -1 -3  3 -2 -1 -3  2 -3 -2  2 -2 -3  2  0 -2  5 -1 -1
  0  0 -1 -4 -2 -1 -4 -4 -1 -1 -3 -2 -1  0 -3 -1 -1  0  1  0 -2  1 -1 -1  0 -3  0 -2 -3 -4  0 -2 -4  0 -1 -2  1 -2 -4  0  0 -3 -1  0 -4 -3  0 -1  0 -1 -5  0 -1 -3 -1  1 -2 -4 -1  1  0 -2 -3  0 -1 -1  0 -1 -1  1 -4 -1  0 -4 -1 -2 -3 -3  0 -2 -4 -1 -1 -2 -1 -1 -1
 -1  5 -1 -4 -3 -1 -4 -4 -2  0 -3 -3 -1  4 -3  0 -2  2  0 -1 -2  0 -1 -1  5 -4 -1 -2 -3 -4  1 -3 -5 -1 -1  0 -1 -1 -4  4 -1 -2 -2  6 -4 -4  3 -2  2 -2 -6  6  2 -4 -2 -1 -2 -4 -2  0  2 -3 -4 -1 -2 -2 -1 -1 -1  1 -4 -1 -1 -5 -2 -3 -4 -3 -1 -2 -4 -1 -2 -2 -2  1  1
 -2 -4 -1 -1 -2 -4 -1 -1 -2 -3 -1  8 -3 -3 -3  7 -2 -4  7 -2 -2 -1 -2 -3 -4 -2 -2  3  3 -2 -2 -3 -2 -2 -3 -3 -3 -2 -2 -3 -2 -4 -2 -4 -2 -2 -3 -3 -3  4 -4 -4 -3  7 -2 -1 -1 -2  2 -4 -4 -1 -2 -1 -1 -3  1 -2 -3  3 -2 -4 -1 -3 -3 -2 -1 -2 -3 -1 -2 -4 -1 -1 -3 -3 -4
 -2  1  1 -3 -1  1 -3 -3 -1  4 -2 -2  2  4  1 -2 -2  2 -2  0 -2  0  0  1  0 -3  0 -1 -1 -3  0  1 -3  3  3  0 -2  0 -3  0  2 -2  1  0 -3 -3 -1 -1  1 -1 -3  0  0 -3 -1  0 -1 -3 -1  6  0 -2 -1 -1 -1  3  1 -1  0  1 -3  1 -1 -3 -2 -1 -3 -1  1 -1 -3  3  0 -1  1  2  1
 -2  5 -1 -3 -2  0 -3 -3 -1  3 -3 -2  1  1 -2  0 -1  2 -2  0 -1  0  0  0  4 -3  0 -2 -2 -4  1 -1 -4  2  1  4 -1  2 -3  1  0 -2 -1  3 -4 -3  0 -1  2 -1 -4  2  0 -3 -2  0  0 -4 -1  3  1 -2 -3  0 -1 -1  2 -1  1  5 -3  0 -1 -4 -3 -1 -3 -1  1 -2 -3  1 -1 -1 -1  5  6
  5 -2 -1 -4  1 -2 -4 -4 -2 -2 -2 -2 -2 -1 -3  3  4 -2 -2 -1 -2 -1  0 -2 -2 -4  3 -1 -2 -4 -1  0 -5 -3 -2 -3  6 -2 -4 -2 -1 -3 -2 -2 -4 -4 -2 -2  4 -2 -4  1 -2 -4 -2 -1 -1 -4 -1 -2 -1 -2 -4 -1 -1  5 -2  4  4 -2 -4 -2 -2 -3  6 -3 -4 -3  4 -1 -4 -2 -1 -1 -3 -3 -3
 -2 -1  2 -4 -3 -1 -4 -4 -2  0 -3  5 -1 -1  3 -2 -2 -1 -2 -1 -2  2 -1 -1 -1 -3  0 -2 -2 -4 -1 -1 -4 -1 -1 -2 -2 -2 -4  1  1 -3  3  1 -4  0  6  4 -1 -2 -4 -2  2 -3 -2 -1 -2 -3 -2  0  4 -3 -2 -2 -2 -2 -1 -2 -2 -1 -3 -1 -2 -3 -3 -2 -3 -3 -1 -2 -3 -1 -2 -2 -1 -1 -1
 -4 -4 -2  2  3 -3  2  3  1 -2  1 -2 -2 -1 -3 -2  3 -3 -1 -2  0 -2 -1 -3 -4  3 -2 -1  0  4 -2 -1  1  1 -3  2 -4  0  4 -2 -3 -4  0 -3  4  1 -3 -3 -4  1 -4 -4 -2  3 -1 -2 -1  1 -1 -4 -4  2  2  0  0 -4 -3 -2 -3 -3  1 -3 -2 -4 -4  0  3  1 -4  0  1 -3 -2 -1  0 -1 -4
 -4 -4 -2  3  1 -3  0  3  2 -2  3 -2 -3 -2 -2 -2 -1 -3 -2 -2 -1 -2  0 -2 -4  1 -2  1  0  3 -2  2  5  2 -2  2 -4  1  3 -2 -3 -4 -1 -4  3  3 -3 -3 -4 -1 -3 -4 -1  2 -2 -2 -2  5 -2 -3 -3  0  1 -1  2 -4 -3 -2 -3 -3  4 -3 -2 -3 -4  3  1  3 -3 -1  5 -3 -2 -2  0 -1 -4
 -1  0  0 -3  0  5 -3 -3  1  0 -2 -2  5  0 -2 -2 -2  4 -2  3 -1  0  3  5  0 -3 -1 -1 -1 -3  0  1 -3 -1  3 -1  0 -1 -3  2  0 -2 -1  0 -3 -3 -1 -1 -1  0 -4 -1  2 -3 -1  1 -1 -3 -1  1  1 -1 -1 -1 -1 -1  4 -1  3  0 -3  5 -1 -3 -2  2 -3  0  2 -1 -3  5  2 -1  2  0  0
 -3 -3 -1  1  0 -2  0  1  2 -1  1 -2 -2 -1 -2 -2 -1 -2 -2 -1 -1 -1 -1 -2 -3  0 -2 -1  3  1  1  0  1  0  1  0 -3  0  1  0 -2 -4 -1 -3  1  1 -2 -3 -3 -1 -3 -3 -2  0 -1 -2 -1  2 -1 -1 -2  0  7 -1  0 -2 -2 -2 -2 -2  2 -2 -1 -2 -3  1  2  2 -2 -1  2 -2 -1 -1 -1 -1 -3
 -3 -4 -3 -1 -1 -4 -1  0 -1 -2  2 -1 -3 -3  1  1 -2 -4 -1 -3 -2 -2 -2 -3 -4  4 -2 -2 -2  0 -3 -2  0 -1 -3 -2 -4 -2  0 -3 -2 -5 -2 -3 -1  3 -3 -3 -3 -2  0 -4 -3  0 -3 -3 -3  2 -3 -4 -3 -2 -1 -2 -1 -4 -3 -3 -4 -3  2 -4 -3  0 -4 -1 -1  0 -3 -2  0 -4 -3 -3 -2 -3 -4
 -2 -2 -1 -3 -2 -2 -3 -3 -2 -2 -3 -3 -2 -2 -4 -2 -2 -2 -2 -1  7 -1 -1 -1 -2 -3 -2 -2 -2 -3 -2 -3 -4 -2 -2 -2 -3 -2 -3 -2 -2  8 -2 -2 -3 -4 -2  6 -2 -2 -5  1  4 -3 -2 -1 -1 -4 -1 -2 -2 -2 -3 -2 -2 -2 -1 -2 -2 -2 -3 -2 -1 -5 -3 -2 -3 -3 -2 -1 -3 -2 -1 -1 -3 -2 -2
  0 -1  2 -2 -1 -1 -2 -3  2  1 -1  0 -1  0 -2 -1 -1 -1  1  3 -1  3  1 -1 -1 -3  0  1 -1 -3  3 -2 -3 -1 -1 -2 -1 -1 -2  0  3 -2  2 -1 -3 -3  2  2  0  2 -4 -1  0 -2  1  2  1 -3  3 -1 -1  0 -2  2  3 -1  2  3  0  1 -3 -1  2 -4 -1 -1 -2 -2  0  1 -3 -1  0  1 -1 -1 -1
 -2 -1  2 -1 -1 -1 -1 -1  0  1 -1 -1 -1  2 -2 -1 -1 -1  2  1 -1  0  0 -1 -2 -1  2  3 -1 -1  1 -2 -2 -1 -1 -1 -2 -1  0  2  1 -2  0 -2 -1 -2  1 -1 -2  0 -4 -2 -1 -1  6  0  1 -2  1 -1 -2  1 -1  2  1 -2  1  0  0 -1 -2 -1  5 -3 -2  0 -1 -1 -1  0 -2 -1  1  1 -1 -1 -1
 -2 -4 -3 -3 -3 -4 -4 -3 -3 -2 -2 -2 -3 -3  9 -2 -3 -3 -2 -3 -3 -2 -2 -3 -4 -1 -3 -3 -3 -3 -3 -3 -2 -3  3 -3 -3 -3 -3 -4 -3 -5 -3 -4 -3  0 -4 -4  4 -3 12 -4 -3 -3 -3 -3 -3 -2 -3 -3 -3 -3 -2 -3 -2 -3 -3 -3 -3 -3  4 -4 -3 12 -3 -2 -3 -2 -3 -3 -2 -3 -3 -3 -3 -3 -4
 -3 -3 -1 -2 -2 -2 -2 -2 -2  0 -1  3 -2 -2  6 -1 -2 -2  2 -2 -2 -1 -2 -2 -3  1  0 -2 -2 -2 -2 -2 -2 -2 -2 -2 -4 -2 -2 -2 -2 -4 -1  0 -2  5 -1 -2 -2 -2  1 -3 -2 -2 -2 -2 -2 -1 -2 -2  0 -2 -2 -2 -2 -3 -2 -3 -3 -3  0 -2 -2  1 -4 -2 -2 -2 -3 -2 -2 -2 -2 -2 -2 -2 -3
 -3 -3 -1  4  2 -3  5  3  0 -1  1 -2 -1 -2 -3 -2  0 -3 -1  0  1 -2 -1 -2 -3  2  0 -1  2  2 -2 -2  0  0 -2  0 -4  2  2 -1 -2 -3  2 -3  3  0 -3 -3 -3  1 -4 -4 -2  1 -1 -1  0  0 -1 -3 -3  2  1  1 -1 -4 -2 -1 -3 -1  0 -3 -1 -4 -3  0  4  1 -3  0  0 -3  0  0 -1  0 -3
