# Supplementary material for: Protein Secondary Structure Prediction Based on Data Partition and Semi-Random Subspace Method
Source: Sci Rep. 2018 Jun 29;8:9856. doi: 10.1038/s41598-018-28084-8 (PMC6026213; doi:10.1038/s41598-018-28084-8)
Supplement: Supplementary file 1 — Dataset 1 [file 41598_2018_28084_MOESM1_ESM.zip › astral_cull_DATA/1A8L_A.pssm]

  M  G  L  I  S  D  A  D  K  K  V  I  K  E  E  F  F  S  K  M  V  N  P  V  K  L  I  V  F  V  R  K  D  H  a  Q  Y  a  D  Q  L  K  Q  L  V  Q  E  L  S  E  L  T  D  K  L  S  Y  E  I  V  D  F  D  T  P  E  G  K  E  L  A  K  R  Y  R  I  D  R  A  P  A  T  T  I  T  Q  D  G  K  D  F  G  V  R  Y  F  G  L  P  A  G  H  E  F  A  A  F  L  E  D  I  V  D  V  S  R  E  E  T  N  L  M  D  E  T  K  Q  A  I  R  N  I  D  Q  D  V  R  I  L  V  F  V  T  P  T  b  P  Y  b  P  L  A  V  R  M  A  H  K  F  A  I  E  N  T  K  A  G  K  G  K  I  L  G  D  M  V  E  A  I  E  Y  P  E  W  A  D  Q  Y  N  V  M  A  V  P  K  I  V  I  Q  V  N  G  E  D  R  V  E  F  E  G  A  Y  P  E  K  M  F  L  E  K  L  L  S  A  L  S
 -4  4 -3 -4 -2 -3  2 -3 -1  0  1 -2 -3 -1  2 -1 -3  1 -1 -4 -1 -2 -3 -4 -2 -2 -1  2 -3 -1  0  0 -3 -1 -1  0 -3 -1  0 -3  0 -2  0 -4 -1 -2 -2 -3  4  2 -1  1 -3 -3 -4 -1 -1 -2 -2 -1 -1 -1  0  0 -1  0  0  0  0  0  4  1  0 -1 -1  1 -3 -2  2 -5  4 -2  2 -4  0 -1 -1  0 -1 -2 -1 -2 -4 -1 -6  2 -3  1 -4  3 -3 -5 -5 -2  0  2 -5 -4 -3  4 -4 -3 -2  0  2 -1 -1 -1 -1  0 -1  0  1  1 -1 -2  1  1 -3  1  1 -4 -1 -1 -3 -1 -2 -4 -3 -2 -2 -3 -2 -4 -1 -5 -3 -5 -5 -3 -2  5  2 -1  4  6 -4 -2 -1  7 -1  1  0 -1  0  1  0  0  0 -2 -4 -2  4 -2  1 -3 -4  4  2 -2 -5 -3 -1 -4  4 -1  0 -4 -1 -3 -2  3 -3 -5  1 -3  0 -4 -5  0  0  0  0 -2 -1 -1  0 -2 -2 -3  4 -1 -2 -2 -1  0 -3  0  2  0 -3 -2  2  5  0  3
 -5 -3 -3 -5 -1 -3 -1 -3  3  3 -1 -3  2  2  0 -3 -4 -1  3 -5  0  2 -2 -6  0 -5 -1 -4 -5 -2  0  0 -2 -2 -1 -1 -2 -5  2 -3 -4  3 -1 -5 -5  1 -3 -5 -2 -2 -4 -4 -4  2 -5 -1 -4  3  0  1 -1 -1 -1  0 -1  0 -2  1 -1  0 -2  2  2 -2  1 -3 -2  6  0 -6 -4 -5 -1 -5  0  3 -1  0  1 -1 -1  1 -6  7 -5 -1 -6 -5 -6 -4 -6 -3 -4 -6  2 -4 -5 -5 -2 -4 -6 -1  2 -5 -4  2  0  0 -2 -1 -5  0 -2  0 -4  2 -1  2 -5  3  0 -5 -2  1 -1 -1  2 -6  0 -5 -5 -6 -4 -5 -4 -8 -4 -4 -8 -6  3 -4 -6  3 -3 -4 -3  4 -5 -5 -4 -3 -1 -3  2  0  0  0  0 -1 -6  3 -4 -3 -4 -5 -4 -4 -3 -2 -6 -2 -3 -4 -1 -1  4  3  0 -6 -1 -4 -6 -6  0 -4 -5 -5 -2  1  0 -1  0 -3  2 -3 -1 -3 -2 -5  1 -1 -3 -3  2  0 -4 -4 -2  1 -5  0  1 -2 -3 -2
 -5 -1 -4 -5  2  0  0  4 -3 -1  1 -4 -3  1 -2 -3 -3  0  2 -6  0  5  1 -6  0 -6 -1 -4 -4 -2  0  0  2  4 -3  1 -3 -1  0 -2 -2 -1 -1 -6 -4  1 -3 -6 -3 -1 -5  1  0 -2 -5  1 -4  0 -3  0  1 -1  1  0  0  0  3  0 -1 -1 -2  0 -1 -3  3 -2 -1 -2 -3 -6 -3 -5 -3 -6  2  1  1  1  1  2 -2  1 -5 -1 -6 -2 -4 -5 -6 -3 -4 -3 -4 -6  3 -2 -6 -6  0 -2 -6 -4  3 -5 -3  1  1 -1 -2 -1 -6  0 -1  0 -2 -3  1 -1 -6  0  3 -6  3  0  0 -5  3 -6 -2 -3 -6 -6 -1 -6 -3 -7 -4  4 -7 -6 -2 -5 -6 -3 -1 -5  5  0 -5 -4 -4 -2  7 -3  0  0  0  1  0  6 -6 -1 -2 -1 -4 -5 -1 -3  3  0  3 -3 -1 -5 -3  2 -2 -3  4 -6 -2 -3 -6 -6 -2 -3 -3 -6  8  0  1  0  1 -1 -1 -2 -1 -3 -2 -3 -1 -2  0 -3  1  0 -4 -6  2 -2 -6 -3  1 -2 -4  4
 -6 -3 -5 -6  1  7  2  5 -4 -2  0 -4 -4  2  0 -4 -3  1  2 -6  0  1  2 -6  1 -6 -2 -4 -5 -3  3  1  5  5 -2  2 -4 -5  2  2 -4  0  1 -6 -6  2  3 -6  0  2 -5  0  6 -4 -5 -1 -5  0 -2  0  4  0  4  1  1  1  4  0  3 -1 -2  0 -1  0  1 -2  5 -3 -4 -6 -4 -5 -3 -6  0  1  3  0  0  6 -2 -3 -6 -4 -7 -4 -5 -5 -6 -3 -5 -4 -2 -7 -2 -3 -7 -6  0  4 -6 -4  3 -5 -4 -2  0  1 -2  2 -6  3  3  4 -4 -3  1 -1 -6 -2  0 -6  5 -1  3 -5  1 -6 -1 -5 -6 -6 -4 -5 -3 -8 -4 -5 -8 -6  4 -5 -6 -4 -4 -5 -2 -2 -6 -5 -5 -2 -2  2  0  0  0  0  0 -1 -6 -1 -4  4 -5 -5  6 -4 -2 -2 -6 -1  6 -3 -3  4 -2 -6  1 -6 -5 -4 -7 -6  0 -5 -5 -6 -2  1  1  1  2  4  0 -1  0 -3 -1 -4 -3 -2 -1  0  2  1 -5 -6  2 -2 -6 -1 -1 -4 -4 -1
 -5 -3 -4 -4 -3 -6 -4 -4 -3 -5 -4 -4 -4 -5 -3 -3 -4 -4 -4 -4 -4 -5 -6 -4 -5 -4 -3 -3 -2 -2 -2 -3 -5 -5  9 -4 -4 10 -4 -5 -3 -4 -4 -4  1 -5 -6 -4  0 -4 -4 -3 -6 -6 -4 -3 -1 -4 -2 -2 -3 -2 -3 -1 -2 -2 -2 -2 -3 -2 -2 -3 -3 -3 -3 -1 -4 -4 -3 -7  2 -4 -3 -2 -1 -4 -4 -3 -1 -5 -3 -4 -4 -6 -6 -2 -6 -3 -7 -3 -6 -6 -8 -5 -4 -4 -5 -4 -5 -2 -4 -3 -4 -3 -4 -4 -4 -4 -4 -4 -4 -4 -5 -5 -3 -4 -5 -4 -4 -4 -4 -4 -5 -4 -2 -3 -5 -4 -5 -4  0 -4 -4 -5 -4 12 -6 -6 12 -7 -5 -3 -4 -4 -3 -1 -4 -4  0 -4 -3 -4 -4  1 -1 -1 -1 -1  1 -1 -4 -3 -3 -4  1 -4 -6 -1 -3 -5 -6 -5 -6 -4 -3 -5 -5 -6 -5 -4 -4 -4 -4 -7  3 -3 -3 -4 -6 -1 -1 -1 -1 -5 -3 -2 -3 -3 -2 -5 -3 -3 -4 -4 -4 -4 -4 -3 -4 -4 -4 -3 -4 -3 -3 -2
 -4 -2 -3 -4  0 -1  1 -2  0  2  2  6  0  2  1 -3 -3  2  1 -4  2  2 -3 -5  0 -5 -2 -4 -5 -3  2  1  1 -1 -3  3 -2 -2  1  2 -2  1  4 -5 -4  3  0 -5 -1  1 -2 -2 -3  0 -5  0 -4  0 -1 -1 -1 -2  0  0  0  1  0  1  0  0 -2  2  2 -1  0 -3 -1 -2 -2 -5 -3 -5 -2 -5 -1  1 -1 -2  1 -1 -2 -3 -5 -1 -4 -3 -5 -4 -5 -3 -6 -1 -1 -6 -1 -3 -6 -5  2 -3 -5 -3  3 -4 -4  1 -1  0  2  0 -5 -1  3  0  0 -1  2  4 -5  2  1 -5  0  1 -2 -4  0 -5  4 -5 -5 -5 -4 -4  0 -7  3 -4 -7 -5  1 -1 -5  4 -3 -4  3  3 -4 -4 -3 -2 -3 -1  0  0  0  0  0 -1 -6  0 -2  0 -3 -5 -1 -3  1  0 -6  4  0 -3 -3  2  3 -4  4 -6  0 -3 -6 -5  0 -4 -4 -4  1  0  0  0  2  1  2 -2  1 -3  1 -3 -1  3 -1 -1  1  3 -4 -4  2  2 -5 -1  1 -2  1 -1
 -5  0 -3 -4 -1  4  3  2 -2  2  3 -2 -2  2  4 -3  0  4  1 -5  3  1  1 -6  4 -5 -2 -4 -5 -2  0  2  2  3 -3  3 -3 -5  2  6 -3  3  4 -6 -5  4  6 -5  1  4 -2 -2  1 -2 -4  0 -4  4  0  0  1 -2  1  0  2  3  0  0  4  1  2  3  2 -2  0 -3  5 -2 -2 -5 -3 -5 -2 -5  0  2  2 -1  2  1 -2 -3 -6 -3 -6 -3 -6 -5 -5 -3 -6  2  8 -6 -3 -3 -6 -6  5 -3 -6 -1  0 -5 -4 -1  0  3 -2  1 -3  1  4  4 -3 -1  5  2 -6  0  2 -6  1  1  1 -5  1 -6  4 -5 -6 -6 -4 -5 -3 -8 -4 -5 -8 -5  2 -4 -5 -2 -3 -4 -3 -2 -5 -4 -4  4 -3  1  0  0  0  0  0 -2 -6  1 -3  4 -4 -5  6 -3 -1  6 -4  0  4  3 -3  4  2 -5  0 -6 -3 -3 -6 -5 -2 -4 -5 -6 -2  0  1  0  2  3  1 -1  4 -3  3 -5 -2 -1 -2  5  4  3 -5 -5  4  3 -5 -2  3 -3 -3 -2
 -6  3 -5 -6 -1 -4 -1 -3 -4 -2 -1 -5 -4 -2  0 -3 -5  0 -1 -6 -3  1 -5 -7 -3 -5 -4 -3 -5 -2  1  0 -1  0  1 -2 -3 -4 -1 -5 -5 -3  0 -6 -4 -3 -5 -6 -1  1 -5 -1 -2 -5 -2 -3 -5 -3 -3 -2  0 -2 -1 -1  1 -2  1  0 -2 -1 -1 -2 -2 -2  4 -3 -3 -3 -2 -4 -1 -5 -3 -6 -1  2  2  5  0 -3  0  6 -6 -5 -7 -4  8 -5 -6  3  8 -4 -6 -5  1 -1 -7 -6 -3  1 -7 -5 -2 -5  3  4  4  2 -3  3 -6  0 -1 -3 -4 -3 -3 -2 -6 -2  0 -6 -3  3 -4 -5 -3 -6 -4 -6 -2 -6 -4 -6 -3 -7 -2 -6 -7 -6  0 -4 -5 -2 -1 -2 -4 -4 -5 -3 -5 -4 -3 -3  0  0  1  0  1 -2 -7 -3  2 -4 -2 -6 -5  3  0 -5 -6 -2 -3 -6 -2 -3 -4 -6  2 -6 -2  4 -7 -6 -3 -5 -5 -6 -4  1  1  2  0  4 -2 -2 -3  0 -2  7  0 -3 -1 -1 -2 -3 -2 -6 -1 -3 -6 -4 -1 -1 -4 -1
 -5 -3 -1 -5 -2 -4 -2 -1 -3 -3 -2 -4 -3 -1 -2 -1 -4 -3 -1 -5 -2  1 -3 -6 -1 -6  2 -3 -4 -3  0 -1 -3  2 -4 -1 -1 -5 -1 -1 -4  0 -1 -5 -5 -1 -3 -5 -3 -3 -5 -1 -2  1 -5  3 -3  0 -1  4  0  0  0 -1 -1 -1  0 -1 -1 -2 -2 -1 -1  1  1 -4 -1  1 -2 -6 -4 -5 -3 -5 -1  0  1 -3 -2 -1  0 -3 -6 -1 -1  4 -6 -5 -6 -4 -6  9 -4 -5 -2 -4 -5 -6 -1 -4 -6 -3  1 -5 -4 -3  5 -1  1 -3 -5 -2 -3 -2 -4 -3 -1 -2 -6 -1 -2 -6 -1 -1 -2 -3  6 -5 -3 -6 -4 -6 -5 -4 -4 -7  4  3 -8 -6 -2 -5 -6  0 -1 -5  8 -1 -4 -5 -1  0 -1 -3  0  0  0  0 -1  2 -6 -2  4 -1 -4 -5 -3 -4  0  2  0 -4  1 -4 -4 -2 -2  1  2 -6  0 -4 -7 -6  4 -5 -4 -6 -2 -1  0  0  0 -2 -1  0  1 -2 -2 -5 -3 -1 -3 -3  1  1 -4 -5 -2  1 -6 -3 -2 -4 -4 -2
 -2 -4  2  3 -2 -6 -4 -1  2 -3 -1  3  1 -4 -2  2 -2 -5 -3  2 -2 -5 -6  4 -2  5  2  0  1  2 -3 -3 -2 -5 -4 -3 -2 -5 -1 -2  1 -2 -5  2  1 -3 -4  5 -3 -4  2 -5 -6 -5  6 -3  1 -1  3  0 -1  0 -2  0 -1 -2 -2 -2 -2  1 -2 -3 -3  0 -3  4 -4 -3  2 -6 -1  4  2  5  0 -4 -2 -3 -2 -4  1 -5  6 -3 -2 -1 -7  5 -7 -2 -8 -6 -7  2 -4 -4 -2  5 -2 -4  6  3 -2  2 -6 -4 -4 -3 -1 -3  2 -4 -5 -3  2  3 -5 -2  6 -5 -4  6 -5 -3 -6  2 -3  6 -4  3 -1  3 -5 -3 -5 -6 -4 -5 -6 -7 -4 -2 -1  0 -1 -2 -6 -2  3 -5  3  1 -4 -4 -1  0 -1 -1 -1 -2  7  0 -3 -2  0  6 -6  0  0 -3 -4 -4 -4  3 -2 -3 -4 -5 -5  5 -3 -5  0 -7 -3  5  4  6 -5  0 -1 -1 -1 -5 -2  2 -1  0  2 -6 -2 -1 -4  2 -4 -2  2  3 -4 -3  5  1 -4 -3  2 -4
 -1 -4  5  4  2 -4 -4 -3  2 -2 -3  2  3 -4 -1  0  4 -4 -3  4 -3 -5 -6 -1 -3  4  1  2 -2  2 -2 -2 -2 -5 -3 -2  0 -5 -2 -2  3  0 -4  5  5 -2 -1  4 -3 -4  5 -5 -6 -1  3 -3  4 -3  0  0 -2  1 -2  0 -2 -1 -2 -1 -2  2 -1 -3 -2  0 -4  0 -4 -1 -1 -7 -3  1  1  3  2 -4 -3 -3 -3 -4 -1 -5  1 -4 -3  0 -7  2 -7  1 -8 -4 -7  1 -4 -5  5  3  3 -4  4  3 -2  2 -6 -3 -3 -4 -2 -4  5 -4 -4 -5  0  2 -4 -1  4 -4 -3  4 -5 -4 -6  1 -3  1 -2 -2 -1 -2 -5  4 -5 -6 -6 -2 -6 -7 -2 -1 -2  2  2  2 -5  1  2 -5  2  2 -6 -4 -1  0 -1 -1 -1 -1 -2 -1 -4 -4 -1 -1 -6 -1 -1  1 -3 -5 -4  4 -3 -4 -4 -4 -5 -2 -2 -5 -3 -7 -3  0 -1  3 -5 -1 -1 -1 -1 -5 -2  0 -2  0  1 -6  0  0 -3 -1 -4 -2  1  5 -3 -1  3  3 -4 -2  4 -4
 -5 -1  0 -5 -1 -1  2 -1  2  5  0 -2  3  5  0 -3 -4  3  4 -5  3  1  0 -6  3 -5  0 -4 -5 -1  0  2 -1 -1 -1  0  3 -5  2 -1 -4  2  1 -5 -5  2 -3 -5  0 -1 -4 -3 -3  7 -3  2 -4  2  0  0  1 -1  0  1  0  3 -1  3  1  0 -2  3  4 -3  1 -3  0  4  1 -5 -3 -5 -3 -5 -2  2  1  0  3 -1 -1 -2 -5  3 -6 -3 -5 -3 -5 -3 -5 -2 -3 -6 -1 -3 -6 -5 -1 -3 -5 -1 -1 -4 -4  1 -1  2 -1  4 -5 -2  0  2 -3  3  1  3 -5  4  2 -5  1  4  3 -4  1 -5  4 -5 -5 -5 -4 -3 -3 -7 -4 -2 -8 -5  1 -4 -5 -1 -2 -4 -3  2 -5 -4 -4 -2 -3  1  2  0  0  2  0  2 -6  1 -3 -2 -4 -5 -3 -3 -2 -2 -6  0 -1 -4  1  1  5  0  2 -6 -3 -3 -6 -5  3 -4 -4 -5 -3  0  0  0  0 -2  3 -3 -1 -2 -2 -4  0  2 -1 -2  1 -1 -4 -5  0  3 -5  1  3  3 -3 -1
 11 -3  4  6 -1 -5 -3 -2  1 -2 -2  0  0 -2 -1  2  1 -4 -1  7 -3 -3 -5 -1 -3  1  0  0 -3 -1 -2 -2 -3 -3 -4 -1 -1 -5 -2 -2  3 -2 -3  2  4 -1 -4  1 -2 -3  2 -4 -6  0 -1 -2  1 -1  0 -1 -2  0 -2 -1 -1 -2 -2 -1 -2  1 -1 -2 -2  0 -3 -1 -4  2 -2 -6 -3  0 -1  0  0 -3 -3 -3 -2 -4  0 -4  0 -4 -4 -1 -6  1 -7  4 -6 -5 -6 -3 -2 -4  0  0 -1 -4  1  2  3  0 -5  0 -3 -3 -2 -3 -1  0 -4 -4 -2  1 -3 -1  0 -2 -3  0 -4 -3 -5  1 -3  1  2 -2  1 -1 -4 -3 -3 -6 -5  1 -6 -7 -1  2 -1  1  3 -1 -2  4  6 -4  4 -1 -5 -4  0  0  0  0 -1 -1 -2  0 -4 -2  8  0 -4 -2  0 -2 -4  0 -5  0 -3  0  0 -4 -2 -2  8 -4 -3 -7  0  3 -2  1 -2  0 -1 -1 -1 -4 -2  2 -2 -1  0 -5 -2  2 -4 -3 -3  4  2  1 -2 -2  0  3 -2 -3  1 -3
 -3 -4  0  3 -1 -6 -4 -3 -2 -5 -2 -4 -3 -5 -3  4  6 -5 -4  0 -4 -5 -6 -1 -5 -2 -1  3  8 -2 -3 -3 -3 -5 -4 -2  1 -6 -3  0 -3 -3 -5  3 -1 -3 -1  0 -4 -5 -1 -5 -6 -6 -2 -4  2 -4  1  0 -3  4 -2 -1 -2 -2 -2 -2 -3 -1  2 -3 -3  3 -2 -2 -4 -1  0 -8 -3  5 -1  3 -1 -4 -4 -2 -3 -1  1 -1 -2 -3  8  3 -7 -1 -8 -4 -7 -2 -7  8 -5 -5  6 -3 -3 -5 -2 -1 -3 -1 -6 -4 -4 -4 -3 -3  1 -5 -4 -5 -4 -3 -5 -1 -3 -4 -4 -2 -5 -4 -5  2 -4  4 -5 -4  7  2 -6 -4 -5 -7 -6  0 -7 -8 -3 -4 -4 -2 -3 -4  1 -3  5 -6  1 -3 -6 -4 -1  0 -1 -1 -1 -3 -1 -3 -4 -4 -3 -2 -6 -4 -1 -3  8 -1 -5  0 -4 -4 -5  3 -5 -4  0 -5 -4 -8 -4 -3  3  0 -6 -1  0 -1  0 -5 -3  1  2  7  0 -5 -3 -1 -4 -2 -4 -3  6 -2 -5 -1 -2  0 -4 -4 -1 -4
 -6  3 -4 -5  0 -1 -2 -4 -4 -2 -3 -5 -4 -3 -2 -4 -5 -3 -1 -6 -1 -4  7 -6 -2 -5 -4 -4 -5 -3 -1  1 -2 -1 -2  3 -3 -5  0  0 -4 -3 -3 -6 -5 -3 -4 -5 -3  0 -5 -4  4 -2 -4 -2 -4 -3 -3 -2 -2 -2 -1  0  3 -1 -2  2 -1 -1 -2 -2 -2 -3 -3 -3 -3 -4 -1  9 -3 -5 -3 -4 -3  1  2 -3 -2 -1 -2 -4 -5 -5 -7 -4 -6 -5  9 -4 -6 -6 -5 -7  0 -1 -6 -5 -3 -4 -6 -4 -4 -5 -4 -4  2  3  3  0 -5  2  3 -3 -4 -4 -3 -3 -6 -3 -3 -6  0 -2  6 -5 -4 -6 -4 -5 -6 -6 -4  7 -3 -7  7 -6 -7  9 -2 -4 -5 -4 -4 -4 -5 -4 -5 -4 -5 -4 -5  6  0  0  0  0  1 -3 -6 -3 -3 -3 -4 -5 -4 -3 -3 -4 -7  7 -4 -5 -3 -3 -4 -6 -4 -6 -5 -4 -6  9 -3 -4 -5 -6 -5  0  0  1  0 -3 -2 -2 -2 -4 -2 -5 -3  2  7 -1  0 -3 -5 -5 -3 -3 -5 -4 -3 -3 -4 -2
 -5  2 -3 -5  2 -1  1 -1 -2 -1 -1 -4 -3 -1 -1 -3 -3  2 -1 -5  0  0 -2 -5 -1 -5 -3 -1  1  0  1  0  1 -1  2 -1  0  4  0 -3 -2 -1  1 -5 -4 -1 -3 -5  2  2 -4  6 -1 -3 -4  3 -3 -1 -2 -1  1 -1  0  1 -1 -1  0  0  0 -1 -1  0 -1 -2 -1 -2  0 -3 -1 -4  3 -4  1 -5  0  0 -1 -1  1 -2  1 -1 -5 -3 -6 -1 -3 -3 -5  3 -4 -4 -4 -5  1  5 -6 -5 -2 -1 -5 -3 -1 -1  6 -1 -1 -1  3 -1 -5  4 -1  0  1 -2  0 -1 -5  0  2 -5  0  0 -2 -4 -1 -5 -2 -2 -5 -4  4 -4  5 -5 -3 -3 -5 -3  0 -2 -4 -1  0  0 -3 -1 -4  2 -2 -2  3 -2  0  0  0  0  0 -1 -5  0  2 -1 -2 -4 -3  1  1 -3 -5 -1 -2 -4  2 -1 -1 -5  0 -5  2  4 -5 -5  0 -3 -3 -5 -2  0  0  0  0 -2  0 -2  1 -2 -2 -3  0 -1  1 -3  0 -1 -3 -4 -1 -1 -5 -3  1  0 -3  4
 -4 -1 -3 -3  0 -3 -1  0  1 -1  2 -3 -1 -2  0  0 -3 -1 -1 -4  2 -2 -1 -3  3 -3 -1 -1 -2  4  0 -1 -2 -3  1 -2  1 -2 -1 -1  5 -2  0 -4 -3  0 -2 -2  0 -1 -2  2 -3 -4 -3  3 -2  0  0 -1  0 -2 -1  1 -1  0 -1  0 -1  0 -1  0 -1 -2 -2 -1  0 -3  0 -3  3  1  1 -3  1 -1 -2 -1  1 -3  2 -3 -3 -2 -5  0 -4 -1 -4 -2 -5 -5 -5 -5  4  3 -5 -3 -2  3 -4 -2 -1 -1 -2  2 -2  0  2 -2 -3  0 -2 -1  5 -2 -2 -1 -3 -2  1 -3  0 -1 -3  0  0 -4 -2  4 -4 -1  6 -2  5 -5  1 -4 -5 -5 -3  0 -2 -1  2 -2 -4 -2 -3 -3 -2 -2 -3 -1  0  0  0  0  0  0 -3  3 -1  1  0 -2 -4 -1  0 -1 -5 -2 -3 -3 -1 -1 -3 -5 -3 -3  0 -2 -2 -5  3  4 -2 -3 -3  0  0  0  0 -3  1  0  0 -1 -1 -4 -1 -1  0 -3 -1 -1 -1 -3 -2 -1 -2 -1  1 -1 -2  0
 -5 -4 -4 -4 -4 -6 -4 -5 -4 -5 -3 -5 -4 -5 -4 -1 -3 -5 -1 -4 -5 -5 -7 -6 -5 -5 -4 -1 -2 -3 -3 -3 -5 -6 -5 -4  3 -6 -4 -2 -5 -4 -5 -2 -4 -5 -6 -5 -5 -5 -4 -6 -7 -6 -5 -4 -2 -4 -3 -1 -3  0 -1 -2 -2 -2 -2 -2 -3 -2 -3 -3 -3  0 -3 -4 -4 -5 -3 -8 -5 -3 -4 -4 -3 -4 -4 -3 -3  0  0 -4 -5 -2  3  0 -6 -5 -8 -5 -6 -4 -7 -3 -2 -6 -3 -5 -5 -5 -5 -3 -4 -5 -6 -4 -5 -5 -5 -5 -4 -5 -5 -5 -5 -4 -5 -2 -5 -5 -5 -5 -6 -5 -6 -4 -4 -4 -2 -6 -2 -5 -6 -6 -6 -7 -6  1 -7 -8 -3 -5 -6 -4 -4 -5  0 -4 -3 -6 -3 -4 -6  2 -1  0  0 -1 -1 -2 -6  0 -5 -3 -4 -4 -6 -4 -3 -5 -3 -3 -6  4 -5 -5 -5  2 -5 -6 -2 -5 -6 -8 -5 -5 -3 -5 -6 -1 -1 -1  1 -2 -3 -2 -3  0 -3 -5 -4 -2 -4 -4 -4 -4 -2 -4 -5 -3 -5 -4 -4 -5 -3 -4
 -4 -4 -1 -3 -2 -5 -4 -3 -3 -4  2 -4 -3 -4 -3  5 -1 -4 -2 -4 -4 -3 -6 -4 -3 -4  1  0  2 -2 -2 -1 -3 -4 -4 -1  6 -6 -3 -3 -4 -2 -4  1 -2 -4 -3 -3 -4 -4 -4 -5 -6 -5 -3 -3  2 -3  0  4 -2  4  0  0 -2 -2 -2 -2 -2 -1 -2 -3 -3  7 -3 -2 -4 -1  2 -7 -4 -2  0 -3 -1 -3 -3 -2 -2  1  5 -2 -4 -4  6  5 -7 -3 -7 -3 -7  6 -6 -1 -4 -5 -1 -4 -4 -5 -4  3 -1 -3 -5 -4 -2 -3 -2 -4 -3 -4 -4 -3 -4 -3 -4 -2 -4 -4 -3 -4 -5 -4 -4  3  1 -2 -1 -4  5 -1 -5 -4 -5 -7 -5  8 -7 -7  3 -4 -5 -3 -3 -4  0 -2  0 -5  3 -1 -5 -2 -1  0  0  0 -1  0 -4 -2 -3 -2 -4  1 -5 -4  3 -4  3 -2 -2  0 -4 -4 -3  8 -4 -4  2 -5 -5 -7 -2 -4  2 -4 -5 -1  0 -1 -1 -4 -2  0  1  0 -2 -5 -3  3  1 -4 -3 -2  1 -2 -3  3 -4 -2 -3 -4  0 -3
 -2 -2  0  0 -2 -5 -3  0  0 -2 -1  1  1 -4 -2  2 -2 -3 -3  1  0 -5 -4  7 -1  2  4  3 -1  2 -2 -2 -4 -5 -2 -2 -1 -5 -1 -1  0  0 -4 -1  2 -4 -3  4  1 -3  0 -4 -6 -5  3 -2  3  0  3  0 -1 -1 -1 -1 -1 -2 -2 -1 -2  1  0 -2 -2 -1 -3  4 -3 -4  3 -5  0  3  3  3  0 -3 -2 -2 -2 -4 -1 -4  5 -3 -4 -2 -7  3 -6 -2 -7 -6 -6  0 -3 -4 -2  4 -3 -3  1  2 -3  5 -5 -3 -4 -3  0 -3  1 -4 -3 -4  3  1 -4 -2  2 -4 -3  2 -5 -3 -5  5 -2  2 -4  6  0  6 -4 -3 -4 -5 -5 -3 -5 -6 -4  4  7  1 -1 -2 -4 -1  0 -4  3  1 -5 -4 -1  0 -1 -1  0 -2  4  0 -2  1  2  5 -6  1 -2 -1 -5 -4 -5 -2  2 -4 -4 -4 -5  6 -2 -4  8 -6 -2  3  5  2 -6  0 -1 -1 -1 -4  0  4 -1  0  3 -5  1  1 -4  0 -3 -1  0  3 -2 -3  4  2 -3 -1  3 -3
