# Supplementary material for: Protein Secondary Structure Prediction Based on Data Partition and Semi-Random Subspace Method
Source: Sci Rep. 2018 Jun 29;8:9856. doi: 10.1038/s41598-018-28084-8 (PMC6026213; doi:10.1038/s41598-018-28084-8)
Supplement: Supplementary file 1 — Dataset 1 [file 41598_2018_28084_MOESM1_ESM.zip › astral_cull_DATA/1a8q_A.pssm]

  P  I  C  T  T  R  D  G  V  E  I  F  Y  K  D  W  G  Q  G  R  P  V  V  F  I  H  G  W  P  L  N  G  D  A  W  Q  D  Q  L  K  A  V  V  D  A  G  Y  R  G  I  A  H  D  R  R  G  H  G  H  S  T  P  V  W  D  G  Y  D  F  D  T  F  A  D  D  L  N  D  L  L  T  D  L  D  L  R  D  V  T  L  V  A  H  S  M  G  G  G  E  L  A  R  Y  V  G  R  H  G  T  G  R  L  R  S  A  V  L  L  S  A  I  P  P  V  M  I  K  S  D  K  N  P  D  G  V  P  D  E  V  F  D  A  L  K  N  G  V  L  T  E  R  S  Q  F  W  K  D  T  A  E  G  F  F  S  A  N  R  P  G  N  K  V  T  Q  G  N  K  D  A  F  W  Y  M  A  M  A  Q  T  I  E  G  G  V  R  C  V  D  A  F  G  Y  T  D  F  T  E  D  L  K  K  F  D  I  P  T  L  V  V  H  G  D  D  D  Q  V  V  P  I  D  A  T  G  R  K  S  A  Q  I  I  P  N  A  E  L  K  V  Y  E  G  S  S  H  G  I  A  M  V  P  G  D  K  E  K  F  N  R  D  L  L  E  F  L  N  K
 -2 -2 -1 -1  0  0 -4 -1  0 -2 -3 -3 -4 -3 -4 -5 -2  1 -1 -2 -1 -2 -2 -4  0 -4 -1 -5 -3 -3 -1  5 -4  5 -5 -3  3 -3 -1 -2  0 -2  5  0  0 -1 -4 -4  1 -3  6 -4 -4 -4 -4 -1 -4 -2 -3 -1  0 -3 -1 -1 -1 -2 -3 -3 -3 -4 -2 -4  6  0 -4 -2  6  3 -3 -1  0  3 -3 -3 -3 -2 -3  4 -1 -2 -1  1 -4 -1 -1 -2 -2 -2 -3 -2  5 -3 -4 -2  1 -3 -3 -1  0  2 -3 -1  5 -2  5  1 -3 -2  1  6 -2 -3 -3 -2 -3 -1 -2 -1  2  3 -4 -3 -1 -1 -2 -3 -2  0  1 -4 -4  0 -3 -3  3  2 -1  2  3 -3 -3  2 -2 -3 -4 -2 -3 -2  4  1  0 -4 -4 -1  3 -4 -3 -1 -1  5  0  0 -1 -2  0 -1 -2 -3  3 -4 -5  0 -2  1 -3  1  2 -1  0 -2  3  3 -3 -1 -2 -3  1  5 -4  1  1 -2 -4 -4 -2  0 -4 -3  0  0 -3 -3 -2 -3  0 -3 -2  0 -4 -2 -3 -1 -4 -3 -3 -2 -3 -3  2  4  3  4 -1  2  2  5  1 -3 -1 -1 -2  5 -1 -2 -2 -2 -4  0 -1  5 -1 -4 -1 -3  3  0 -1  0  1 -3  1 -1 -1 -2 -3  4 -4 -3 -3  4 -4 -2 -2 -2
 -3 -3 -4 -2 -2  4 -4 -4 -3  2 -4 -4 -4  1 -4 -5 -4  0 -4  4 -4 -4 -4 -5 -3 -3 -4 -5 -4 -4 -2 -3 -4 -3 -5 -2 -2 -1 -3 -1 -4 -4 -3  0  2 -4 -4  8 -4 -5 -3 -3 -4  8  8 -4 -3 -4  8 -3 -2 -1 -3 -4 -2 -4 -2 -3 -4 -3  0 -4 -3 -4 -4 -4 -3 -1 -4 -4 -1 -1 -4 -3 -4  4 -2 -3 -3 -3 -4 -4 -3 -3 -3 -4 -4 -4 -2 -4 -3  7 -4 -4 -4  8 -2 -4 -2  0  8 -4  1  1 -3 -4 -4 -3 -3 -3 -4 -4 -3 -3 -4 -4  3 -2 -2 -2 -2 -4 -2 -4 -3 -4 -1 -2 -4 -5 -3 -3 -4  8  0 -2 -3  1  0 -3  8 -3 -1 -4 -4  4 -3 -3 -3 -2 -3 -5 -4 -4 -3 -2  8 -3 -4 -3  0 -3 -2  0 -4 -2  5 -1 -2 -5 -2  3 -1 -3 -4 -1 -3 -3 -3  1 -3 -2 -4 -1 -4 -5  2 -2 -5 -3 -1 -3 -4 -4  2 -2 -4 -4  2  3 -4 -3 -1 -4 -3 -4 -4 -3 -2 -4 -3 -4 -4 -1 -5 -5 -4 -4 -2 -2 -2 -3  4  1 -2 -3  2 -1 -4  2 -1 -3  1 -4  0 -4 -4 -2 -4 -3 -3 -3 -4 -4 -2 -1 -3 -1 -1 -2  1 -1  4 -4 -2  0 -3 -4 -4 -2 -5 -4  4  4
 -3 -2 -4 -1 -2  0 -1 -1 -2  0 -5 -4 -4 -1 -1 -7 -2  1 -2 -2 -4 -5 -4 -5 -1 -2 -2 -7 -4 -5  5 -2 -1 -2 -6 -1  1 -2 -4 -1 -4 -4 -3  1  4 -2 -4 -2 -3 -5 -3 -2 -1 -2 -2 -2 -1 -2 -2 -1 -1 -2 -3 -4  2  0  7  2 -4  2 -1 -4 -3 -1  0 -5  1 -1 -5 -4  1 -1 -5  1 -5  0  3 -3 -2 -3 -5 -2 -2 -1 -2 -2 -2 -2 -2 -5 -3 -2 -4 -5 -2 -2 -1 -2 -1 -1 -2 -5 -2 -2 -3 -4 -5 -4 -1 -3 -5 -4 -4 -4 -5 -4 -2 -1 -1  0  8 -4  2 -2 -4 -4 -3 -1 -4 -5  0 -1 -5 -2  0  0 -3 -2  1  5 -2 -1 -1 -5 -4 -2  0 -4 -2 -1 -3 -5 -4 -1 -1  8 -2 -2  1  1  0 -4  1 -2 -2  1 -3  1  2 -5 -6 -3 -2 -2 -5 -1 -2 -1 -3 -1  4 -1 -4 -1 -4 -5 -1 -3 -5 -1 -2 -2  0 -4 -1 -1 -1 -5 -2 -1 -5  0 -4 -4 -2 -5 -5 -4 -2 -2  0 -1 -1 -2 -5 -5 -4 -5  0  0 -1 -2 -1 -2 -1 -2 -1 -4 -4 -1  4 -2 -1 -4 -2 -4 -4 -3 -2 -3 -3 -2 -2 -4 -2  0 -2  1 -1  0 -1  0 -1 -4  8  0  0 -5 -5  0 -5 -5  1 -1
 -3 -3 -4 -3 -3 -1  8 -2 -3  1 -5 -5 -5 -2  8 -7 -3  1 -3 -2 -4 -5 -4 -6 -2 -4 -3 -7 -4 -6  0 -3  8  1 -7  6  3 -2 -5 -3 -5 -5 -3  3 -1 -3 -5 -4 -4 -5 -4 -4  8 -4 -4 -3 -3 -3 -4 -2  2 -2 -3 -3  4 -3 -1  6 -5  7 -2 -5 -4  8  8 -5 -2  2 -5 -4  3 -2 -5  7 -5 -2  6 -4 -3 -4 -5 -3 -4 -2 -3 -3 -3 -3  0 -5 -3 -3 -5 -5 -3 -4 -3 -3 -3  1 -4 -5 -2 -2 -4 -5 -5 -5 -2 -3 -5 -4 -4 -4 -6 -5 -2 -3  4  2  0 -4  2 -3 -4 -3 -2  3 -5 -6  8  2 -5 -3  1 -2 -3 -3  1  6 -4 -2 -2 -5 -5 -2  7 -4 -3  0 -3 -6 -5 -3 -4  0 -4  2  1 -2  0 -4 -2  0 -3 -3 -3  6 -1 -6 -7 -4 -2 -3 -5 -2 -2 -2 -3 -2 -2 -2 -5  6 -5 -5  1 -2 -6 -2  0 -3  8 -5 -3  3  8 -6 -1 -2 -5  7 -4 -4 -3 -5 -5 -4 -3 -3  7  8  8 -3 -5 -5 -4 -5  4  3 -2 -3 -1 -2 -2 -3 -1 -5 -5 -1  4 -3 -2 -4 -3 -4 -5 -2 -3 -3  0 -3 -3 -5 -2 -1 -3  3 -1  4 -2  5 -1 -5  0  0  8 -5 -5  2 -6 -5 -1 -1
 -4 -3  2 -2 -3 -3 -6 -4 -2 -4 -3 -4 -3 -5 -6 -5 -4 -2 -4 -4 -4 -2 -2 -4  0 -6 -4 -5 -5 -3  1 -2 -6 -2 -5 -5 -3 -5 -3 -2 -1 -3 -2 -3 -3 -4 -2 -6  4 -3 -2 -5 -6 -6 -6 -4 -5 -4 -5 -3 -3 -5 -3 -4 -4 -4 -5 -5 -4 -5 -3 -5 -2 -5 -6 -3 -2 -3 -3 -2 -4 -2 -3 -5 -3 -4 -5 -2 -2 -3 -2 -4 -5 -3 -3 -4 -4 -4 -6 -2 -2 -5 -2 -3 -4 -6 -5 -4 -1 -3 -6 -2 -2 -5 -2 -2 -3 -2 -3 -2 -3 -5 -5 -2 -4 -2 -5 -3 -3 -2 -5 -5 -4 -4 -2 -5 -3 -4 -2 -5 -6 -4 -3 -5 -2 -3 -2 -2 -2 -5 -6 -3 -5 -4 -4 -4 -5 -2 -2 -2 -4 -5 -4 -4 -3 -5 -5 -4 -4 -2 -4 -2 -3 -5 -4 -2 -3 -5 -2 -4 -5 -3 -4 -2 -4 -3  0 -4 -3 -4 -3 -2 -4 -5 10 -3 -4 -2 -5 -3 -5 -3 -6 -4 -3 -5 -6 -2 -4 -4 -2 -5 -2 -5 -3 -3 -2 -2 -5 -4 -5 -5 -6 -5 -3 -3 -5 -3 -3 -2  0 -3 -3 -3 -2 -2 -4 -3 -2 -4 -4 -1 -3 -3 -4 -2 -5 -3 -4 -2 -4 -6 -4 -3  7 -1 -2 -2 -1 -4 -3 -3 -3 -2 -4 -2 -6 -3 -3 -2 -5 -2 -4 -4
 -3 -2 -4 -2 -2  2 -2 -3 -2  4 -4 -4 -4  0 -2 -5 -4  1 -4  6 -3 -4 -4 -5 -2 -2 -4 -5 -4 -4 -1 -2 -2 -2 -5  1 -1  8  0 -1 -4 -4 -2  3  3 -4 -4 -1 -3 -4 -3 -2 -2 -1 -1 -3 -2 -4 -1 -2 -1  8 -3 -4  1 -4 -2 -1 -3 -2  2 -4 -3 -2 -2 -4 -2  2 -4 -3  1  0 -4 -2 -4  2 -1 -3 -3 -3 -4 -3 -2 -2 -3 -4 -4 -4  0 -4 -2 -1 -4 -4 -3  0 -2 -4 -2  0 -1 -4 -1  2 -3 -4 -4 -3 -2 -3 -4 -3 -3 -1 -3 -3  3 -2 -1 -1 -2 -3  0 -4 -3 -3  0  1 -3 -5 -2  1 -4  0  1 -1 -1 -1  0 -1 -1 -2  8 -3 -4  2 -2 -3 -2 -1 -2 -5 -4 -3 -3 -2 -1 -2 -3 -1  1 -3 -1  7 -3 -2 -1  2  1 -5 -4 -1  7 -3 -3  5  0 -3 -1  1 -2  3 -3 -1 -4 -4  0  2 -5 -2  1 -2 -2 -2 -2  1 -2 -4  1  0 -4 -2 -3 -4 -3 -4 -4 -3  0 -4 -2 -2 -2  8 -4 -4 -4 -4  0 -2 -2 -3  1  0 -2 -2  2 -2 -4  0  0 -2  1 -3  0 -3 -4  0 -4 -2 -2 -1 -4 -3 -2  1 -2  1  0 -1  1  1  4 -4 -2  2 -2 -4 -3 -1 -5 -4  3  3
 -2 -2 -4 -2 -3  0  0 -3 -2  4 -5 -4 -4 -1  0 -6 -4  0 -4  0 -3 -4 -4 -5 -2 -2 -4 -6 -3 -5 -2 -2  0 -2 -6  5  0  0 -4 -2 -4 -4 -3  2 -1 -4 -4 -2 -3 -5 -3 -2  0 -2 -2 -4 -2 -4 -2 -2  0  0 -3 -4  1 -4 -2  2 -4  0 -2 -4 -3  0  0 -5 -2  3 -4 -4  5  0 -4  0 -4  0  1 -3 -3 -3 -4 -4 -3 -2 -3 -4 -4 -4  7 -4 -2 -2 -4 -5 -4 -2 -2 -4 -2  0 -2 -4 -2 -1 -3 -4 -5 -4 -3 -3 -4 -3 -3 -4 -4 -4 -1 -2  3 -1 -2 -3  3 -4 -4 -3 -2  5 -4 -5  0  1 -5 -2  1 -3 -3 -2  0  2 -2 -2  0 -5 -4 -1  2 -4 -2  1 -3 -5 -4 -4 -3 -2 -2  2 -2 -2  1 -3 -2  3 -3 -3 -2  2  0 -5 -5 -2  0 -3 -4 -1 -1 -3 -3  1 -2  0 -4  3 -5 -5  0  2 -5 -2  6 -3  0 -4 -2  6  0 -5  0 -1 -5  1 -4 -3 -3 -5 -4 -4 -2 -4  2  0  0  0 -5 -4 -3 -5  2 -1 -2 -3  1  0 -2 -2  2 -4 -4  0 -1 -2  2 -2 -1 -2 -4  3 -4 -3 -2 -2 -4 -4 -2  0 -2  1  0  0  0  4  1 -4 -2  1  1 -5 -5  2 -5 -4  1  2
 -3 -4 -4 -3 -3 -2 -3  7 -3 -3 -5 -5 -5 -3 -3 -5  7 -1  7 -4 -4 -5 -5 -5 -2 -5  7 -5 -4 -6 -2  2 -3 -1 -5 -3  1 -4 -5 -4 -4 -5  2 -1 -2  7 -5 -4  1 -6 -1 -4 -3 -4 -4  7 -1  7 -4 -2  1 -4 -3 -2 -1  7 -3 -3 -5 -3 -1 -5 -1 -3 -3 -5 -1 -1 -5 -4 -2 -1 -5 -2 -5 -3  0 -2 -4 -5 -5  7 -4 -2 -4  7  7  7 -4 -5 -2 -4 -5 -5  7 -4 -4  7 -2  3 -4 -5 -1 -2 -2 -1 -6 -5  5 -1 -5 -4 -4 -5 -5 -4 -3 -1 -1  0 -2 -4  4  7 -4 -4 -4 -2 -4 -5 -3  6 -5 -4 -1  6 -3 -2  1 -2 -4 -1 -3 -5 -5 -3 -3 -5 -1  0  0 -5 -5  7 -2 -2 -4 -3  6 -1 -3 -3 -2 -3  7 -3 -4 -3 -1 -5 -5 -4 -4  6 -5 -3  4  6 -4 -3  4  1 -5 -3 -2 -5 -3 -2 -5 -1 -3 -4 -3 -5 -3 -2 -3 -6 -2 -2 -5 -3 -5 -4 -3 -6 -5 -4 -4  7 -3 -3 -3 -4 -5 -5 -4 -5  1 -1  0  4 -3 -2 -1 -2 -2 -5 -5 -3  3  1 -3 -4 -3 -5 -5 -3  7  3 -2 -4  7 -5 -1 -1 -3  0  2 -3 -2 -2 -3 -5 -2 -1 -3 -5 -5 -1 -5 -5 -2 -3
 -3  0 -2 -3 -3 -1 -3 -4 -3  0 -2  1  0 -3 -3 -4 -4 -1 -4 -1 -4 -5 -4 -3  3 11 -4 -5 -4 -5 -1 -3 -3 -3 -5 -1 -2 -2 -4  1  2 -4 -3  0  6 -4  0 -2 -4 -5 -4 11 -3 -2 -2 -4 10 -4 -1 -3 -2 -1 -4 -4  3 -3  4  2 -4 -3  5  0 -4 -3 -3 -5 -3 -2 -4 -4 -2  5 -5 -2 -4  3 -1 -4 -4  5 -5 -4 10 -3 -4 -4 -4 -4 -2 -5 -3  5  0 -5 -4 -2 10 -4 -3 -2 -2 -5 -2 -2 -3 -5 -5 -4 -3 -3 -5 -4 -4 -1 -4 -4 -2 -3 -2 -1  0 -4 -1 -4 -4 -4 -3 -2 -5 -3 -3 -2 -4 -2 -2 -3 -3 -2 -1 -2 -2 -3 -2 -2 -1 -1 -3 -4 -3 -2 -4 -3  0 -4 -1 -1 -1 -3 -3 -2 -1 -4 -3 -1 -4 -3 -3 -1  0 -3 -5 -2 -2 -3 -4  0 -3 -3  5  0 -2  3  2 -2 -5 -5  1 -3 -3 -3 -1 -4 -3 -2  2 -2 -3 -5 -2 -2 -4 -3 -4 -4 -4 -5 -5 -4 10 -4 -3 -3 -3 -2 -5 -5 -4 -4  0 -3 -3 -3  1 -2 -3 -1 -2 -4 -4 -2  3 -3 -2 -4 -2 -4  1 -3 -4 -3 -3 11 -4 -4 -2 -1 -3  0 -1  8 -1 -1 -1 -3  0 -1 -3 -4 -4 -2 -3 -4 -1 -1
 -4  0  5 -1 -2 -3 -5 -6 -1 -4  7 -3 -3 -5 -5 -5 -6 -3 -6 -4 -3  4  2 -2  0 -6 -6 -5 -5  0 -4 -3 -5 -3 -5 -5 -3 -5 -1  1 -2  1 -2 -4 -4 -6 -3 -5  0  7 -3 -6 -5 -5 -5 -5 -6 -6 -5 -4 -4 -5 -2 -5 -3 -6 -5 -5 -1 -5 -3 -3 -3 -5 -5  0 -3 -3  1  5 -4 -2  0 -5  1 -4 -5  2  3  0  3 -5 -4 -4 -2 -6 -6 -6 -5  2 -2 -5 -4  6 -5 -5 -5 -6 -2 -3 -5  2 -3 -4  0  1  0  5 -5 -3  3 -5 -5  3 -1  1 -4 -3 -4 -3 -5 -5 -3 -6  1 -5  4 -4  1 -2 -5 -5  6 -5 -3 -4  2  1 -3 -5 -5 -4 -5 -1 -3 -2 -5  2 -3  1 -4 -2 -3 -6 -2 -5 -5 -4 -5 -2 -3  2 -4 -5 -5  2  4 -5 -3 -2 -5  0 -2 -5 -1 -2 -2 -5  4 -3 -4 -2 -1 -4 -4  6 -4 -3 -2 -4 -5 -1 -5 -2 -3 -5 -5  0 -4 -4  5 -4  3 -5 -2  0  5  4 -6 -6 -5 -5 -5 -5  7  1 -5  6 -2 -1 -3 -4 -1 -1 -3  0 -4  4  4 -4 -5 -3  0  0  2  3 -1 -4 -6 -3 -4 -6 -6  3 -2  0  0 -2 -1 -4 -3 -3 -2  3 -5 -3 -5  0  1 -3 -2  4 -4 -4
 -4 -2  1 -2 -1 -3 -6 -6 -2 -3  2 -2 -3 -4 -6 -4 -6 -3 -6 -4 -4  0  0  1 -3 -5 -6 -4 -5  6 -4 -3 -6 -3 -4 -5 -3 -4  2  3  1  4 -1 -3 -4 -6 -2 -4 -1  0 -3 -5 -6 -4 -4 -5 -5 -6 -4 -5 -4 -4 -3 -4 -3 -6 -5 -5  1 -6 -3 -3 -3 -5 -6  6 -3 -3  5  2 -4 -3  6 -6  5 -4 -5 -1 -1  5  0 -5 -4 -5 -2 -6 -6 -6 -5  1 -3 -4 -3  2 -5 -4 -5 -6 -3 -3 -4  0 -3 -4 -1 -1  6  2 -5 -3 -1 -5 -5  4  0  5 -4 -3 -4 -3 -5 -5 -4 -6  4 -5  2 -4 -1 -1 -6 -5  2 -4 -3 -4  1  2 -3 -5 -4 -4 -4  2 -2  0 -5  4 -3  0 -4 -1 -2 -5 -2 -6 -4 -4 -5 -3 -3 -1 -3 -4 -5  2  0 -5 -3 -1 -4  3 -2 -5  1  0 -3 -5  2 -2 -4 -1  0 -3 -4  0 -3 -3 -2 -4 -4 -3 -6  1 -3 -4 -6  6 -3 -4  0 -5  0 -5 -2  6  1  3 -5 -6 -6 -6 -6 -4  0 -1 -5  1 -3 -2 -3 -4  1  2 -4 -2 -4  4  2 -4 -5 -3 -2  5 -2  0 -3 -4 -6 -1 -5 -5 -6  4 -1  0 -1 -1 -2 -4 -3 -3 -2  2 -5 -3 -5  6  6 -3 -2  4 -4 -3
 -2 -2 -4  1 -2  4 -3 -3 -2  1 -4 -4 -4  7 -3 -6 -3  1 -3  1 -3 -4 -4 -5 -2 -3 -3 -6 -3 -4 -2 -2 -3 -2 -6 -1 -2 -1 -3  1 -4 -4 -2 -1  2 -3 -4  0 -3 -4 -3 -3 -3  0  0 -3 -3 -3  1 -2 -2  0 -3 -4 -1 -3 -2 -2 -4 -2 -2 -4 -3 -3 -3 -4 -2 -1 -4 -3  0  0 -4 -2 -4  4 -1 -3 -3 -3 -4 -3 -3 -2 -3 -3 -3 -3 -1 -4 -2  0 -4 -4 -3  1 -3 -3 -1  2  0 -4  0  6 -2 -4 -4 -4 -2 -2 -4 -3 -3 -3 -4 -4  6 -2 -1  0 -2 -3 -1 -3 -3 -3 -1  0 -4 -5 -3 -1 -4  2  2 -2 -3 -1  1 -2  0 -2  0 -4 -4  5 -2 -4 -2 -1 -3 -5 -4 -3 -3 -2  1 -2 -3 -2  5 -2 -2  0 -3 -2  1 -2 -1 -5 -5 -1 -1 -3 -4 -1 -2 -3 -3  6 -2 -1 -4 -1 -4 -4  5 -2 -5 -2 -1 -3 -3 -4 -2 -1 -3 -4  6  6 -4 -2  0 -3 -3 -4 -4 -3 -3 -3 -2 -3 -3 -1 -4 -4 -3 -4  0 -2 -2 -2  2  3 -2 -1  5 -3 -4  5  0 -2  2 -4  6 -4 -4  1 -3 -2 -2 -3 -3 -4 -2 -1 -2 -1 -1 -2  5 -1  2 -4 -2  0 -3 -4 -4 -1 -5 -4  4  3
 -4 -1  0 -2  0 -2 -5 -5 -2 -3  0 -2 -3 -3 -5 -4 -5 -2 -5 -3 -4 -1  0 -2 -3 -4 -5 -4 -5  0 -3 -3 -5 -2 -4 -4 -3 -3  9  3 -1  2 -2 -2 -3 -5 -2 -3 -1  0 -3 -4 -5 -3 -3 -4 -4 -5 -3 -4 -3 -3 -3 -3 -3 -5 -4 -4  9 -5 -2 -3 -3 -5 -5  1 -3 -2  0  2 -3 -1  1 -5  1 -2 -4 -1  1  3 -1 -4 -3 -4  3 -5 -5 -5 -4 -1 -2 -3 -3  0 -4 -3 -4 -5 -2 -3 -3 -1 -2 -2  0 -1  1  1 -4 -3 -1 -4 -5  1 10  1 -3 -3 -3 -2 -4 -5 -3 -5  1 -5  4 -3 -1 -2 -5 -4  1 -3 -2 -3  0  0 -2 -4 -3 -3 -3 -1 -2  0 -5  1 -2  1 -4 -2 -2 -4 -2 -4 -3 -4 -4 -2 -2 -1 -3 -3 -4  3  0 -4 -1 -2 -4  2  5 -4 10  5 -2 -4  1 -3 -3 -1 -2 -4 -4  0 -3 -2 -2 -3 -3 -2 -5 -1 -3 -3 -5  0 -3 -3  2 -4  0 -5 -2  1  0  3 -4 -5 -5 -5 -5 -3  0 -1 -5  0 -2 -2 -3 -3  0  0 -3 -2 -3  1  1 -3 -3 -3 -1  0 -2 -1 -2 -4 -5 -2 -4 -4 -5  5 -1  1 -1 -1 -1 -3 -2 -3 -1  0 -4 -2 -5  1  1 -3 -2  1 -2 -2
 -5  3  3 -4 -3 -4 -6 -5 -3 -4 -2  6  4 -5 -6 -2 -5 -4 -5 -5 -5 -2 -1  8 -4 -4 -5 -2 -6 -1 -4 -4 -6 -4  2 -5 -4 -5 -2  2  7  4 -3 -4 -4 -5  6 -5 -3 -2 -4 -4 -6 -5 -5 -5 -4 -5 -5 -4 -4 -5 -4  0 -3 -5 -3 -5  2 -5 -4  4 -4 -5 -6 -1 -4 -4 -1  1 -4 -2 -1 -5 -1 -4 -5 -3 -1  0  0 -5  4 -4 -4 -5 -5 -5 -5 -2 -4 -5  1 -2 -5 -5 -2 -5 -4 -3 -5 -2 -4 -5 -2 -3 -1 -1 -4 -4 -2 -6 -6  1 -2 -1 -5 -4 -4 -1 -5 -6 -4 -5 -1 -6 -1 -4 -2  9 -6 -4  2 -5 -4 -4 -1 -1 -3 -5 -5 -4 -5  8  5 -2 -5  0 -4 -2 -5  9  6 -5  6 -5 -5 -5 -5 -4 -4 -2 -4 -5 -5 -1 -3 -5 -3  8 -1  0 -3 -4 -2 -3 -4 -4  1 -4 -4 -3  2 -1 -5 -2 -4 -4  9 -4 -4 -4 -6  7 -4 -5 -6 -1 -4 -4  6 -5 -2 -6 -4  0  1 -1 -4 -5 -5 -6 -6 -6 -2 -3 -6  2 -4 -3 -4 -4 -2 -2 -4 -3 -4 -1 -2 -5 -4 -4 -3  0 -4 -1  1 -5 -5  0 -5 -4 -5 -1 -1 -1 -3 -2 -2  0 -3 -3 -3  5 -5 -4 -5 -1  0 -4  9  1 -4 -4
  8 -3 -4 -3 -3 -1 -3 -4 -3 -2 -4 -5 -5 -3 -4 -7 -4 -2 -4  3  8 -4 -4 -6 -3 -5 -4 -7  9 -5 -3 -2 -4 -2 -6 -3  1 -3 -4 -3 -5 -4 -3 -2 -3 -4 -5 -4 -3 -4 -3 -5 -4 -4 -4 -4 -5 -4 -4 -3 -2  1  7 -5 -2 -4 -4 -3 -5 -3 -3 -5 -3 -3 -4 -5 -3 -2 -4 -4 -2 -2 -5 -3 -4 -3 -3 -3 -3 -4 -4 -4 -5 -3 -3 -4 -4 -4 -3 -4 -2 -4 -5 -4 -4 -4 -5 -4 -2 -2 -4 -4 -2 -3 -3 -4 -5 -4 -3 -3 -4  8  9 -4 -5 -4 -3 -3  3 -2 -4  9 -3 -4 -4  9 -4 -2 -3 -6 -3 -3 -4 -4 -2 -3 -3 -3 -2 -3 -3 -2 -3 -5 -5 -3 -3 -4  1 -1  8 -6 -5 -4 -4 -4 -4  7 -4 -2 -2  2 -2 -2 -4 -3 -4 -3 -2 -6 -6 -3 -4 -3 -5 -3 -3 -3 -3  0 -2 -2 -5 -3 -4 -4 -2 -2 -6 -3 -3 -3 -3 -5 -3 -1 -4 -5 -1 -3 -5 -3 -4  9 -3 -5 -4 -4 -5 -4 -3 -3 -4 -4 -4 -4  9 -3 -2 -2 -2 -3  0 -2 -2 -2 -2 -4 -4  5 -3 -2 -2 -4 -3 -4 -5  7 -4 -3  7 -5 -4 -4  0 -1 -3  3  0 -3  0 -2 -2 -4 -4 -1 -3 -5 -5 -2 -6 -4 -2 -2
 -2 -1 -3  0  0  0 -2 -2  0  0 -4 -4 -4 -2 -2 -6 -2  3 -2 -2 -3 -3 -3 -4  6 -3 -2 -6 -3 -4  3  3 -2  3 -5 -2  2 -2 -3 -2 -3 -3  0  2 -1 -2 -4 -3 -2 -4  0 -3 -2 -3 -3  0 -3 -2 -3  7  4 -2 -1  0  1 -2 -1 -1 -4 -1  0 -4 -1 -2 -2 -4  1  0 -3 -3 -1  0 -4 -2 -4 -1 -1 -1 -1 -3 -3 -2 -3  7 -1 -2 -2 -2 -2 -3  0 -3 -4 -4 -1 -3 -3 -2  2  2 -3 -3  1  0 -1 -3 -4 -3  3  1 -3 -2 -3 -3 -4 -3 -2  2 -1  1 -1 -3 -1 -2 -3 -3 -3  1 -3 -5 -2 -1 -4 -3  1  0  1 -1  0 -1 -3  6 -2 -4 -4 -2 -2 -3  3  1 -1 -5 -4  0 -2 -1 -3 -1 -2  2  0 -2  6 -2 -1 -2 -2 -2  3 -4 -5 -2 -2  2 -4 -1  0  2 -2 -2  0  0 -4 -2  2 -4 -1 -1 -5  6 -2  0 -2 -4  0 -1 -2 -4 -1 -1 -4 -1 -3 -3  0 -4 -3 -3 -3 -2 -1 -2 -2 -2 -4 -4 -3 -4 -1  0  5  0 -1 -1  5  2 -1 -4 -3 -1 -1  1  0 -3 -2 -3 -4 -1 -2  0  3 -3 -2 -4  0  1 -1  0  0 -2 -1 -1 -1 -3 -1  0 -2 -4 -4  0 -5 -4  0 -1
 -2  5 -2  6  6  1 -3 -3  6 -1 -2 -4 -4 -2 -3 -5 -4  3 -3 -1 -2 -2  1 -4  0 -4 -3 -5 -3 -3  2 -1 -3 -1 -5 -2 -1 -3 -3 -2 -3 -2 -1  0 -2 -3 -4 -3  0 -2 -1 -4 -3 -3 -3 -3 -4 -4 -3  0  2 -3  3 -3  1 -3 -2 -1 -3 -3  6 -4 -2 -3 -3 -3 -1  0 -2  0  1  2 -3 -3 -3  0 -2 -1  4 -3 -2 -3 -4  0  7 -4 -4 -4 -3 -2  3 -3 -3 -2 -3 -3 -4 -3  6 -1 -3 -1 -1 -2 -1 -2 -3 -2 -1 -2 -2  1 -3 -2 -3 -2 -2  6 -1  1 -2 -3 -2 -3  1 -3 -2 -1 -1 -4 -3 -2 -2 -3  0 -2  1 -1  1 -2 -3  0 -3 -2 -4 -2 -2  0  2  1 -1 -4 -4 -3 -2 -2 -3 -2 -3  0  1 -1  2 -2 -3  1 -2 -2  0 -4 -4 -2 -3 -2 -2  0 -1  0 -1 -2 -2  1 -3 -2 -2 -2 -1 -2 -4  0 -2  7 -3 -3  6 -2 -3 -3 -2 -2 -3  0 -2 -3  7 -3 -2 -2 -4 -3 -3 -3 -3 -3 -2 -2 -3 -2 -2  0  2 -2 -2 -1  2 -1 -1 -2 -2 -2 -2 -1  4 -2 -1 -1 -4 -2 -3 -2 -2 -4 -3 -2  0  3  6 -1  3 -2 -1 -1  0 -2 -1  0 -3 -3 -3  0 -4 -2 -1 -1
 -5 -2 -3 -4 -4 -4 -6 -4 -4 -4 -4  0  0 -5 -6 13 -4 -4 -4 -4 -6 -4 -4 -1 -4 -5 -4 13 -6 -3 -5 -4 -6 -4 12 -5 -4 -4 -4 -1  0 -2 -4 -4 -4 -4  0 -5 -4 -4 -4 -5 -7 -5 -5 -4 -5 -4 -5 -5 -3 -4 -5 12 -4 -4 -4 -5 -2 -6 -4  1 -5 -6 -6 -3 -4 -4 -3 -3 -4 -3 -3 -6 -3 -3 -5 -4 -4 -3 -4 -4 -3 -5 -4 -4 -4 -4 -5 -4 -4 -5  0 -4 -4 -5 -4 -4 -4 -4 -5 -5 -4 -5 -4 -4 -3 -4 -4 -4 -5 -6 -6 -3 -4 -3 -5 -4 -4  0 -5 -6 -4 -4 -3 -6 -3 -4 -5 -1 -6 -4 -3 -5 -4 -4 -4 -3 -4 -6 -5 -5 -4 -1  7  2 -6 -3 -4 -3 -5 -1  0 -4 -1 -6 -5 -5 -4 -4 -4 -4 -5 -4 -4 -3 -4 -4  2  7 12 -2  6 -4 -4  0 -4 -4 -3 -4 -4 -3  0 -5 -5 -4 -4 -4 -1 -5 -3 -4 -6 -1 -4 -5 -6 -3 -4 -4 -2 -6 -4 -6 -4 -3 -4 -3 -5 -4 -6 -6 -7 -4 -4 -5 -6 -3 -4 -4 -4 -4 -3 -1 -4 -2 -4 -3 -4 -5 -4 -4 -4 -3 -4 -4  0 -5 -4 -3 -5 -5 -4 -3 -2 -1 -3 -2 -2 -3 -3 -3 -3 -2 -6 -4 -6 -3 -3 -4 -1 -3 -4 -3
 -4  4 -1 -3 -3 -3 -5 -5 -3 -2 -3  7  9 -3 -5  0 -5 -3 -5 -3 -5 -3 -3  1 -3  0 -5  0 -5 -3 -3 -3 -5 -3  0 -3 -3 -4 -3 -1  3 -1 -3 -3 -2 -5  8 -4 -3 -3 -4  0 -5 -4 -4 -5 -1 -5 -4 -4 -3 -4 -4  1 -2 -5  3 -4 -1 -5 -2  9 -4 -5 -5 -3 -3 -3 -3 -2 -3 -1 -3 -5 -3 -2 -4 -3 -3 -2 -2 -5  0 -4 -3 -5 -5 -5 -4 -3 -3 -3  9 -3 -5 -4  2 -5 -3 -3 -4 -3 -3 -3 -3 -3 -3 -2 -4 -4 -3 -5 -5 -2 -3 -2 -3 -3 -3 -2 -1 -5 -4 -5 -2 -5 -2 -3 -3  1 -5 -4 -1 -4 -3 -4 -2 -1 -3 -4 -4 -3 -4  3  8 -1 -5 -2 -3 -2 -5  1  8 -5  4 -4 -4 -4 -5 -3 -3 -3 -3 -3 -5 -2 -3 -3 -2  1  0  1 -2 -4 -3 -3 -3 -4 -1 -2 -4 -2  8 -3 -4 -3 -3 -3  1 -4  0 -3 -5  4 -3 -4 -5 -3 -3 -3  0 -5 -3 -5 -3 -3 -2 -2  0 -5 -5 -5 -5 -4 -3 -3 -5  0 -3 -3 -3 -4 -1 -2 -3 -3 -3 -2 -3 -3 -3 -3 -3  0 -3  1  9 -4 -5 -1 -4  0 -5 -2 -1 -1 -3 -2 -2  1 -1 -3 -2  0 -4 -3 -4 -3 -3 -3  1 -2 -3 -2
 -4  0  3  0 -1 -3 -5 -5  3 -3  1 -3 -3 -4 -5 -6 -5 -2 -5 -4  1  6  6 -3 -2 -6 -5 -6 -5 -1 -3 -2 -5 -1 -5 -4 -2 -4 -1  1 -2  2  0 -3 -4 -5 -3 -5  5  3 -2 -6 -5 -5 -5 -5 -6 -5 -5 -4 -3 -4  1 -5 -3 -5 -5 -4 -1 -5 -2 -3 -2 -5 -5  1 -2 -2  3  2 -3 -2 -1 -5  1 -3 -5  3  3 -1  6 -5 -5 -4 -2 -5 -5 -5 -5  6  0 -5 -3  3 -4 -5 -5 -5 -1 -3 -5  6 -2 -4  2  6 -1  3 -4 -2  6 -4 -5  1 -2  3 -4 -2 -3 -2 -5 -5 -3 -5  2 -5  1 -3  6 -3 -5 -4  1 -4 -2 -4  4  1 -2 -5 -5 -3 -4 -2 -3 -3 -5  2 -2  1 -4 -3 -3 -5 -2 -5 -5 -4 -5  0 -2  5 -3 -4 -4  3  0 -5 -2 -3 -3 -1 -3 -4 -1 -2  1 -4  1 -3 -3 -1  1 -4 -3  4 -3 -1 -3 -3 -4  2 -5 -2 -2 -4 -5 -1 -3 -3  1 -4  5 -5  1 -1  5  3 -6 -5 -5 -5 -5 -5  3  7 -5  2  0  0 -2 -3 -1 -1 -2  2 -3  0  5 -4 -4 -1  0 -1 -1  5 -3 -3 -5 -2 -4 -6 -5  0 -1  0  3 -2 -1 -4 -2 -3 -1  3 -5 -2 -5  1 -1 -2 -3  1 -3 -3
