# Supplementary material for: Protein Secondary Structure Prediction Based on Data Partition and Semi-Random Subspace Method
Source: Sci Rep. 2018 Jun 29;8:9856. doi: 10.1038/s41598-018-28084-8 (PMC6026213; doi:10.1038/s41598-018-28084-8)
Supplement: Supplementary file 1 — Dataset 1 [file 41598_2018_28084_MOESM1_ESM.zip › astral_cull_DATA/1A92_A.pssm]

  G  R  E  D  I  L  E  Q  W  V  S  G  R  K  K  L  E  E  L  E  R  D  L  R  K  L  K  K  K  I  K  K  L  E  E  D  N  P  W  L  G  N  I  K  G  I  I  G  K  Y
  0 -2 -2 -2 -1 -2 -1 -2 -4 -1  0  1 -2 -2 -2  2 -2 -2 -2 -2 -2 -2 -1 -2 -2  2 -2 -2 -1 -2 -2 -2 -2 -2 -2 -2 -2 -1 -4 -2 -1 -3 -2 -1 -1 -2 -2 -1 -1 -2
 -3  7 -1 -1 -3 -3 -1  1 -2 -3 -1 -2  7  3  3  2  2 -1 -3 -1  6  1 -3  7  4 -2  3  3  1 -4  2  4 -3 -1 -2 -1 -1 -3 -4 -3 -2 -1 -4  2 -3 -4 -3  3  2 -2
 -1 -1 -1  0 -3 -4 -1 -1 -5 -4  3 -1 -1 -1  1 -2 -1  0 -4 -1 -1  1 -4 -1 -1 -1  3 -1  1 -4  0 -1 -4 -1  0  0  7 -3 -5 -4 -1  7 -4 -1 -1 -4 -4 -1 -1 -2
 -2 -2  1  3 -3 -5  1 -1 -6 -4  1 -1 -3 -1  1 -2  2  4 -4  1 -2  5 -4 -3 -2 -2 -1 -2 -1 -4 -1 -2 -4  1  6  5  0 -2 -6 -5 -2  1 -4 -2 -2 -4 -4 -2 -1 -3
 -3 -4 -5 -4 -2 -2 -4 -4 -4 -2 -2 -2 -5 -4 -4 -2 -4 -4 -2 -5 -4 -4 -2 -5 -4 -1 -4 -4 -3 -2 -4 -4 -2 -5 -4 -4 -4 -4 -4 -2 -3 -4 -2 -3 -3 -2 -2 -3 -4 -3
 -2  0  1  1 -3 -3  1  6 -3 -3  1 -1  0  1  1  0  1  1 -3  1  1  0 -3  1  1 -1  1  1  0 -3  1  1 -3  1  0  1 -1 -2 -3 -3 -3 -1 -3  1 -3 -3 -3 -1  1 -2
 -3 -1  6  5 -3 -4  6  1 -4 -3  3  1 -1  1  1 -1  5  5 -4  6  0  3 -3 -1  0  0  0  0  0 -4  1  0 -4  6  4  5 -1 -2 -4 -4 -3 -1 -4  0 -3 -4 -4 -2  0 -2
  6 -3 -2  0 -4 -5  0 -3 -4 -3 -1  4 -3 -2 -2 -2 -1 -2 -4 -3 -3 -2 -4 -3 -3 -2 -2 -2 -1 -4 -2 -2 -5 -3 -2 -2 -1 -3 -4 -5  7 -1 -4 -3  7 -5 -4  5 -2 -3
 -3 -1 -1 -1 -4 -4 -1 -1 -4 -4 -1 -2 -1 -1 -1 -2 -1 -1 -2 -1 -1 -1 -3 -1 -1 -2 -1 -1 -1 -4 -1 -1 -4 -1 -1 -1  3 -3 -4 -4 -3  1 -4 -2 -3 -4 -4 -2 -1  2
 -4 -4 -4 -4  4  1 -4 -4 -4  3 -3 -3 -4 -4 -3  0 -4 -1  1 -4 -4 -4  1 -4 -4  1 -3 -3 -3  5 -4 -3  2 -4 -4 -4 -4 -4 -4  1 -5 -4  6  1 -5  5  4 -4 -4 -1
 -4 -3 -4 -4  1  5 -3 -3 -3  0 -3 -2 -3 -3 -3  2 -4 -2  5 -4 -3 -4  5 -3 -3  0 -3 -3 -3  2 -3 -3  5 -4 -4 -4 -4 -4 -3  5 -5 -4  1  0 -5  2  4 -4 -3 -1
 -2  2  0  0 -3 -3  0  4 -4 -3  1 -1  1  5  4  1  0  0 -3  1  4  1 -3  1  6 -1  4  6  5 -3  6  6 -3  0 -1  0 -1 -2 -4 -3 -2 -1 -3  4 -2 -3 -3  0  6 -2
 -3 -2 -3 -3  0  1 -3 -1 -3  0 -2 -2 -2 -2 -1  1 -3 -1  1 -3 -2 -3  1 -2 -2  0 -2  0 -2  1 -2 -2  1 -3 -3 -3 -3 -3 -3  1 -4 -3  0 -1 -4  1  2 -3 -2 -1
 -4 -4 -4 -4 -1  0 -4 -4  0 -1 -3 -3 -4 -4 -4 -1 -4 -3  0 -4 -4 -4  0 -4 -4 -2 -4 -4 -4  0 -4 -4  0 -4 -4 -4 -3 -5  0  0 -4 -4 -1 -2 -4 -1  0 -4 -4  3
 -3 -3 -2 -2 -3 -4 -2 -2 -5 -3 -1 -2 -3 -2 -2 -2 -2 -2 -1 -2 -2 -2 -3 -3 -2 -2 -2 -2 -2 -3 -2 -2 -4 -2 -2 -2 -3  8 -5 -4 -3 -3 -4 -2 -3 -4 -4 -3 -2 -3
 -1 -2 -1 -1 -2 -3  0 -1 -4 -2  1  0 -2 -1 -1  0 -1 -1 -3 -1 -1 -1 -2 -2 -1  0  0 -1  0 -3 -1 -1 -3 -1 -1 -1  0 -1 -4 -3 -1  0 -2 -1 -1 -3 -3 -1 -1 -2
 -2 -2 -2 -2  1 -2 -1 -1 -4 -1  0  0 -2 -1 -1 -1 -2 -1 -2 -2 -2 -1 -1 -2 -2  3 -1 -1  2 -1 -1 -1 -2 -2 -2 -2 -1 -2 -4 -2 -2 -1 -1 -1 -2 -1 -2 -2 -1 -2
 -3 -4 -4 -4 -3 -2 -4 -3 12 -4 -4 -3 -4 -4 -4 -3 -4 -4 -2 -4 -4 -4 -2 -4 -4 -3 -4 -4 -4 -3 -4 -4 -2 -4 -4 -4 -4 -5 12 -2 -3 -5 -3 -3 -3 -3 -2 -3 -4  2
 -4 -3 -3 -3 -2 -2 -3 -2  1 -2 -2 -3 -3 -3 -3 -2 -3 -3 -2 -3 -3 -3 -2 -3 -3 -2 -2 -3 -3 -2 -3 -3 -2 -3 -3 -3 -1 -4  1 -2 -4 -3 -2 -2 -4 -2 -2 -3 -3  7
 -4 -3 -3 -3  3  0 -3 -3 -4  5 -2 -2 -4 -3 -3  0 -3 -2  0 -2 -3 -3  0 -4 -3  2 -3 -3 -2  2 -3 -3  1 -3 -3 -4 -4 -3 -4  0 -4 -4  3  1 -4  2  1 -4 -3 -1
