# Supplementary material for: Protein Secondary Structure Prediction Based on Data Partition and Semi-Random Subspace Method
Source: Sci Rep. 2018 Jun 29;8:9856. doi: 10.1038/s41598-018-28084-8 (PMC6026213; doi:10.1038/s41598-018-28084-8)
Supplement: Supplementary file 1 — Dataset 1 [file 41598_2018_28084_MOESM1_ESM.zip › astral_cull_DATA/1aba_A.pssm]

  M  F  K  V  Y  G  Y  D  S  N  I  H  K  a  G  P  a  D  N  A  K  R  L  L  T  V  K  K  Q  P  F  E  F  I  N  I  M  P  E  K  G  V  F  D  D  E  K  I  A  E  L  L  T  K  L  G  R  D  T  Q  I  G  L  T  M  P  Q  V  F  A  P  D  G  S  H  I  G  G  F  D  Q  L  R  E  Y  F  K
 -4 -1 -3 -5 -6 -2 -2 -1  0  0  0  0 -2 -3 -1 -2 -3 -1  1  7 -5  1 -5  0 -1  1 -1 -3  0  0 -4 -1 -3 -3 -2 -2  0  0 -1  0  0  1 -1 -1 -1  1 -1 -1  2  0 -2  1  2 -1  2 -1 -2 -1  0  0  0  1  0 -4 -3 -6 -4 -4 -6 -1 -1 -5  0 -2 -5 -5 -3 -4 -1 -5 -2 -5 -1  4 -4  0 -3
 -4 -5 -3 -6 -6 -3  3 -2 -1 -1  0  0  3 -9 -4 -6 -9 -1  5 -6  1  5 -3 -6 -1  1  2  0 -3 -3 -6  0 -3 -1  0 -4 -1  0 -1  0 -1 -1  0  0  3  0  1  2  0  0  0  2  1  5  0 -1  5  4  1  1  0  0  1 -1 -6 -7 -2 -7 -6 -6 -1 -4 -1  1 -2 -7 -6 -4 -4 -2 -4 -6  4 -2 -4 -4  4
 -5 -5 -2 -7 -6 -2 -2 -1 -1  1  0 -1  2 -8 -3 -4 -8 -2  3 -6 -5  0 -7 -7  2  0  0  2 -4 -1 -6  0 -3 -2  3 -5 -1  1  0  1  0  0 -1  2 -1 -1 -1  0  0 -1 -3 -1  0 -2 -2  1 -2  0  0  1  0  0  0 -4 -6 -7 -5 -8 -6 -5  2  3  1  0 -4 -7 -5 -2 -5 -1  0 -7 -2 -2 -4 -5 -2
 -6 -6 -1 -7 -7 -3 -2  3 -1  1  0 -1 -1 -9 -4 -5 -9  1 -2 -6 -5  0 -8 -7  5  0 -2 -2 -1  3 -6  1 -1 -4  5 -5  1  2  2  0  2  0 -1  5  3  1 -1 -1  1  3 -1 -3  0 -3 -3 -3 -2  0 -1  0 -1 -1 -1 -5 -6 -7 -5 -8 -7 -5  2  7 -1  0 -5 -7 -6 -4 -7  7  6 -7 -1  1 -5 -5 -2
 -5 -4 -5 -5 -6 -3 -3 -3 -2 -1 -1 -2 -3 12 -6 -7 12 -3 -5 -5 -7 -5 -5  4 -5 -4 -6 -6 -4 -5 -6 -4 -3 -3 -3 -1 -2 -2 -3 -2 -2 -1 -2 -3 -3 -2 -2 -2 -3 -5  0  0 -2 -5 -3 -4 -2 -2  0 -2  0 -1 -1 -5 -5 -8 -8 -6 -6 -3 -2 -6 -1 -4 -3 -5 -7 -7  7 -6 -7 -5 -5 -4 -5 -3 -5
 -3 -5  0 -6 -4 -3 -1 -1 -1  0  0  2  0 -8 -5 -4 -8 -1 -1 -5 -2  3 -6 -6  0  2 -1 -2  0  0 -5  2 -2 -3 -2 -4  0  0  1  0  0  0  0  0  0  0  0 -1  1  0 -3 -1  3  0 -2 -1  2  0 -1  1  0  0  0 -1 -5 -7  9 -7 -6 -5 -1 -1  1  4 -4 -7 -6 -6 -6 -1  2 -6  2  0 -3 -4  2
 -5 -5  5 -7 -4 -3 -2  1  2  1  0 -1 -1 -9 -5 -6 -9 -1 -1 -5 -1  1 -7 -7  4  2 -1 -3 -3  4 -6  4  5 -3  0 -5  0  0  4  0  0  0  0  1  1  3  1 -2  1  6 -2  1  1  1 -3 -2  0  1 -1  1 -1 -1  0 -4 -6 -6 -2 -8 -6 -4 -1  2  0  2 -5 -7 -6 -6 -6 -1  4 -7  3  4 -4 -5  3
 -6 -6 -5 -7 -7  6 -2 -2  2 -1 -1  0 -1 -8  3  0 -8 -4 -3 -4 -6 -3 -8 -7 -4 -1 -5  6 -5 -3 -6 -3 -4 -4 -2 -5  0  0  0  1  2 -1 -1 -1 -2 -1 -2 -2 -2 -3 -4 -3 -1 -4 -3  6  0 -3  0  0  1  2 -1 -5 -6 -7 -7 -8 -6 -5  4 -3  4 -4 -5 -8  8  7 -6 -5 -5 -7 -4 -3 -5 -5 -4
 -5 -4 -4 -7 -3 -3 -1 -1 -1 -1  0  4  1 -9 -3 -1 -9  2 -1 -6 -5 -1 -7 -7 -4 -1  0 -5 -1 -3  0  0 -3  3 -2 -5  1 -2 -1  1 -1 -1  2 -1  0 -1 -1 -1 -1 -2 -4 -2  0  0 -3 -2  0 -1  0  1 -1 -1 -1 -5 -5 -8 -5 -8 -5 -1 -2 -4 -1  0 10 -7 -6 -6 -3 -1 -3 -6  1 -1  4 -4 -2
 -2  5 -3  7 -2  0  2 -1 -2 -2  1 -1 -2 -7 -3 -5 -7  3 -5 -2 -2 -4 -1 -2 -4 -3 -4 -7  4 -4 -4 -2 -1  5 -3  5  1  0  0 -1  0  1 -1 -1 -2 -2  1  3 -2 -4  0  1 -3  0  2 -1 -3 -4  0 -1  0  0  0 -5 -1 -8 -4  8 -3  6 -2 -6 -2 -2 -4  7 -8 -8 -1 -6 -6 -1 -2 -4 -1  2 -5
  0  0 -3 -1 -2 -3 -2 -2 -2 -1  0 -1 -2 -7 -5 -5 -7  0 -3 -5 -5 -3  6  6 -5 -3 -1 -6  2 -4 -4 -3 -2  0 -4  1  1 -2 -2 -2 -1  0  0 -2 -2 -2  1  1 -2 -4  4  1 -3 -2  1 -2 -2 -4 -1 -1  0 -1  1 -4  0 -8 -7 -2 -2  0 -1 -6 -2 -3 -1 -2 -8 -8 -3 -5 -4  6 -2 -4 -1  4 -4
 -4 -4  2 -6 -4 -3  1 -1  0  0  1  0  2 -9 -1 -6 -9 -1  3 -5  8  2 -6 -6  1  1  6  1 -2  0 -6  1 -3  0  0 -4 -1  2  1  1  0 -1  1  0  0  1  1  0  1  0 -2  1  3  3 -2 -1  3  2  0  0  0  0  0 -3 -6 -6 -2 -7 -6 -3 -1 -2  0  3 -5 -7 -3 -6 -6 -1 -2 -6  3  0 -1 -4  5
 11 -2 -4 -1 -4  1 -1 -1 -2 -1  0  0 -1 -7 -6 -5 -7  0  2 -5 -2 -1  1 -1 -5  0  1 -1 -1 -3 -3 -2 -3 -1 -3  1  2  0  0 -1 -1  1  0 -2 -1 -1  2  1 -2 -2  7  4 -2 -1  3 -1 -1 -2 -1 -1  0  0  1 -5  3 -8 -5 -3 -2 -2 -1 -6 -1 -2 -5 -3 -7 -7 -4 -3 -6  1 -2 -3 -3  1 -3
 -3  4 -6 -4  5 -4  1 -3 -2 -2  0  2 -2 -8 -5  6 -8 -3 -2 -7 -7 -6  0  1 -5 -5 -6 -7 -1 -5  7 -3  5  0 -4 -3 -1 -2 -2 -2 -2 -1  2 -1 -3 -3 -1  1 -2 -5 -2 -2 -3 -2 -2 -4 -2 -3 -1 -2 -1 -1  0 -4  2 -9 -8 -5  9  1 -2 -6 -2 -4  1 -4 -7 -8  7 -7 -7  4 -3 -5  3  4 -5
 -6 -2 -4 -6 -7 -3 -2  4  2  0 -1 -1 -2 -8  7  1 -8 -4 -4 -5 -5 -4 -7 -7 -4 -3 -5 -5 -5  4 -4 -3 -4 -4  2 -4 -2  1 -1  2  2  0 -1 -1  1  1 -2 -1  2 -4 -5 -3 -1 -4 -2 -3 -4  3  0  2  1  0  0 -5 -6  9 -6 -7 -7 -6  0 -5 -1 -3 -2 -4 -6 -7 -6 -5 -5 -7 -3 -3 -5 -5 -3
 -5 -3 -2 -6 -5  0 -1  0  2  1  0  0  0 -6 -2 -4 -6 -1  0 -2 -5 -1 -6 -4 -1  2 -3 -1 -3  0 -5 -1 -3 -3  0 -4  0  0  0  1  0  1  0 -1 -1  0 -1 -1  0 -1 -4 -1  0 -2  2 -1 -2  0  1  1  0  0  0  2 -4 -6 -5 -7 -6 -5 -1 -4  0  0 -5 -6 -4 -3  0 -1 -3 -6 -1  0 -2 -3 -2
 -4 -3  4 -4 -3  1  0  1  0  3  1 -1  4 -6 -4 -6 -6  1 -2 -3 -3 -2 -4 -5  2  0 -4 -4 -2  0 -5  2 -2 -2 -1 -3  0  0 -1 -1 -1  1 -1 -1 -1 -1 -1  0  0 -1 -1 -2  0  0  1 -2 -2  1  2  0  0  0  0  7 -2 -6 -6 -5 -3 -4 -2 -4 -1  2 -6 -4 -6 -3 -5  3 -2 -3 -2  0 -1 -2 -2
 -5 -4 -6 -6 -2 -4  3 -3 -2 -2 -2 -1 -1 -8 -7 -3 -8 -5 -2 -7 -7 -6 -1 -5 -6 -5 -6 -6 -2 -5 -1 -4  1 -3 -4 -4 -2 -3 -3 -2 -2 -2 -1 -2 -3 -2 -2  0 -1 -2 -3 -4 -4 -2 -3 -4 -4 -4 -2 -2 -1 -1  0 -6 -5 -9 -7 -7  2  4 -2 -6 -1 -5  0 -7 -7 -7  0 -7 -7 -5 -4 -5  7 -3 -5
 -4  2 -5 -5  9 -4  4 -2 -2 -1 -1  2 -1 -8 -2  8 -8 -1 -4 -6 -5 -5 -3 -5 -5 -4 -2 -6  0 -5  8 -3  4  2  0 -4 -1 -1 -2 -1 -1 -1  2  1 -1 -2 -1 -1 -2 -3 -3 -3 -3 -2 -2 -4 -3 -2 -1 -1 -1  0  0 -6  2 -8 -2 -6  2 -2 -2 -6 -2 -2  5 -5 -7 -7  5 -6 -6 -3  0 -4  7 -1 -4
 -2  3 -3  4 -3 -2 -1 -1 -2 -1  1 -1 -2 -6 -2 -5 -6  3 -3 -1 -3 -4 -2 -3 -4 -1 -4 -6  4 -3 -4  0 -2  2 -3  5  1 -1 -1 -1  0  1 -1 -3 -1 -2  1  0 -1 -4  0  0 -1 -3  1 -2 -3 -2  1 -1  1  0  0 -4  6 -8 -2  3 -4  3 -2 -6 -2  0 -6  5 -7 -8 -4 -6 -6 -2 -2 -3 -3  3 -4
