# Supplementary material for: Protein Secondary Structure Prediction Based on Data Partition and Semi-Random Subspace Method
Source: Sci Rep. 2018 Jun 29;8:9856. doi: 10.1038/s41598-018-28084-8 (PMC6026213; doi:10.1038/s41598-018-28084-8)
Supplement: Supplementary file 1 — Dataset 1 [file 41598_2018_28084_MOESM1_ESM.zip › astral_cull_DATA/1abv_A.pssm]

  S  E  F  I  T  V  A  R  P  Y  A  K  A  A  F  D  F  A  V  E  H  Q  S  V  E  R  W  Q  D  M  L  A  F  A  A  E  V  T  K  N  E  Q  M  A  E  L  L  S  G  A  L  A  P  E  T  L  A  E  S  F  I  A  V  C  G  E  Q  L  D  E  N  G  Q  N  L  I  R  V  M  A  E  N  G  R  L  N  A  L  P  D  V  L  E  Q  F  I  H  L  R  A  V  S  E  A  T
  5 -4 -1 -1 -3 -2  7 -5 -5 -6  7 -4  7  6 -6 -1 -2  7 -2  1  1 -2  4 -3  2  1 -7  1  0  0 -5  3 -1  5  6  3  0  5  2 -3  0  0 -2  3  2 -2 -4  1  0  3 -1  3  3  1  0 -2  5  0  1 -5  0  1 -2  0  0 -3  0 -2 -4  1  1  1 -1 -3 -5 -3 -1 -1 -3  6 -2 -4 -2 -5 -5  2  3 -4 -2  3 -4  3  2 -1 -6  0  2 -3 -3  6  1  0 -4  1 -2
 -4 -3 -4 -2 -4 -5 -5  8 -6 -6 -5  2 -5 -4 -6  0 -2 -5  2 -2 -1 -2 -1 -5 -3  1 -7 -3 -1 -2 -6 -2 -5 -4 -4 -2 -5 -4  2 -2  0  0 -5  2  1 -1 -5 -1 -2 -1 -1 -3  0 -2  1  0 -3 -2 -3 -6 -5 -2 -5 -7 -4 -4  0 -5 -4 -3 -1 -3  3  0 -6 -5  5 -4 -5 -4 -2 -3  2  9 -5 -1 -4 -5 -4 -2 -6 -2 -1 -2 -6 -2  0 -4  5 -2 -2  0 -3  2 -3
 -3 -1 -4  1 -2 -5 -5 -2 -6 -6 -5 -1 -5 -5 -7  0 -5 -5 -3 -1  2  4  1 -6  0  1 -8  0  1 -5 -7  0 -3 -4 -2 -2 -6 -3  1  6 -1  0 -5 -1  1 -5 -6  3  2 -1 -3  0 -1 -1 -2 -3 -4  1 -4 -6 -1  1 -6 -6 -2 -1 -1 -6  4 -1  1 -3 -3  9 -6 -6  0 -4 -6 -4 -3  8  1 -4 -7  0 -5 -6 -5  0 -6 -2 -1 -3 -7  0 -1 -6 -3  0  1 -3  0 -2 -2
 -4  3 -5 -3 -4 -5 -5 -5 -5 -7 -5 -4 -5 -5 -7  5 -5 -5 -3  3 -2  1  1 -6  5  0 -9 -1  2 -3 -7 -1 -4 -4 -4 -1 -6 -4 -1  6  3  1 -6 -2  1 -5 -4  1 -1 -1 -4  0 -1  3  0 -4 -4  4 -3 -6 -5  3 -6 -7 -1  6 -1 -6  7  3 -1 -4 -3 -2 -7 -6 -3 -5 -6 -5  2 -2  1 -5 -7 -1 -5 -7 -2  3 -6 -3  1 -4 -7  1 -1 -6 -4  0  3 -2  3 -3 -3
 -3 -7 -3 -3 -4 -2 -4 -7 -7 -6 -4 -6 -4 -3 -6 -6 -4 -4 -3 -5 -5 -5 -2 -4 -4 -4 -7 -4 -2 -5 -5 -3 -4 -1 -4 -2 -4 -2 -1 -2 -5 -4 -4 -4 -3 -3 -4 -3 -1 -3 -3 -3 -3 -5 -4 -4 -3 -5 -3 -5 -2 -2 -1 11 -5 -6 -4 -4 -6 -5 -4  0  0 -6 -5 -4 -3 -3 -4 -3 -6 -6 -5 -7 -4 -2 -3 -4 -6 -4 -4  2 -4 -4 -6 -4 -4 -4 -2 -3 -5 -4 -7 -5 -3
 -3  0 -2 -2 -3 -5 -4 -1 -5 -5 -4 -1 -4 -4 -7  0 -3 -4  2  0  4  4  2 -5  0  3 -6  4  3  2 -6  0 -3 -3 -4  3 -5 -3  2  1  0  5 -4  3  2 -1 -4  0 -2 -1 -2 -1 -2  1  5  2 -2  2 -2 -6 -4  1 -5 -6 -1 -2  6 -3 -3  2  3 -2  6 -3 -6 -5  1 -1 -4 -4  1  0  0 -3 -5  0 -4 -5 -4  1 -5 -2  2  5 -7  0  4 -3 -1 -1  2  4  2  2 -3
 -3  7 -4 -3 -4 -5 -4 -3 -5 -6 -4  0 -4 -4 -7  5 -3 -4 -2  6  1  0  0 -5  3  2 -7 -1  4 -3 -6  0 -4 -4 -4  3 -5 -3  1  0  4  1 -5  0  2 -3 -5 -1 -3 -2 -2 -1 -1  5  2 -2 -2  4 -3 -6 -4  2 -5 -7  2  5  1 -5 -2  5  0 -4  0 -3 -6 -6 -1 -4 -5 -4  7 -3  0 -4 -6  0 -4 -6 -4  4 -6 -2  4  1 -7  4  3 -5 -2 -1  5  0  7 -2 -3
 -3 -5 -5 -4 -5 -6 -3 -6 -6 -7 -3 -5 -2 -3 -7 -4 -5 -2 -4 -2 -2  3 -2 -6 -2  0 -7 -1 -1 -4 -7  1 -5 -3  1 -2 -6 -3 -1 -4 -2 -1 -6 -2 -1 -5 -4  0  4 -1 -3 -2 -1 -1 -4 -4 -1 -1 -3 -6 -3  0 -4 -1  6  1 -2 -6  0 -2 -1  6 -2 -4 -6 -6 -3 -5 -6  0 -4 -4  4 -6 -7 -1 -4 -7 -4 -3 -6 -2 -2 -3 -7 -3 -2 -6 -5 -3 -3 -4 -5  1 -3
 -4 -3 -4 -3 -5 -5 -5  1 -6 -2 -5 -4 -5 -5 -5 -3  1 -5 -2 -3  6 -1 -3 -5 -3  2 -7  0 -1 -5 -6 -1 -4 -4 -4 -1 -6 -4 -1  1 -2 -1 -5  2  0 -4 -5  2  0 -2 -2 -1  0 -1 -1 -3 -4 -2 -3 -5 -5 -2 -6 -6 -4 -3 -1 -5 -4 -3  4 -4 -1 -3 -5 -6  2 -5 -5 -5 -2  0  1 -4 -6 -2 -5 -6 -6 -1 -6 -2 -2 -2 -4  1  2 -2 -3  0 -3  6 -3 -2 -4
 -5 -6  1  2 -3  5 -5 -7 -2 -5 -5 -4 -5  0 -4 -4 -1 -5  0 -5 -5 -5 -3  3 -5 -4 -7 -4 -4 -2 -1 -1  0 -1 -4 -3  3 -1 -3 -6 -5 -3  4 -3 -3  2  3 -4 -5 -3  1 -3 -3 -4 -2  0 -1 -4  3  1  6 -3  4 -3 -6 -6 -3  2 -6 -4 -4 -3 -4 -7 -2  6 -4  3 -1 -3 -5 -6 -5 -7  0 -1  1  1 -6 -3  6 -2 -3 -1 -4  1 -2 -1 -5 -3 -4 -3 -6 -5 -3
 -5 -6  5 -2 -5  2 -5 -6 -6 -5 -5 -4 -5 -3 -3 -5  1 -5  1 -5 -5 -5 -4  5 -5 -2 -6 -2 -4 -2  7 -2  2  1 -5 -1  0 -3 -3 -6 -4 -3  0 -3 -3  4  5 -4 -5 -2  4 -3 -3 -4 -4  3 -3 -4  3  2  2 -3  1 -2 -6 -6 -2  5 -6 -4 -3 -1 -4 -7  4  3 -3  2  5 -4 -5 -7 -5 -6  6  0  4  6 -6 -4 -1  2 -3  4 -3  0  0  5 -4 -2 -3  0 -5 -5 -4
 -3 -2 -3 -2 -4 -5 -4 -1 -5 -6 -4  7 -4 -4 -7 -1 -5 -4  1 -2  3  2  1 -5 -1  2 -8 -1  1 -4 -6 -1 -4 -3 -3  0 -5 -3  2 -3  0  1 -5  2  1 -3 -4  1 -2  0 -1 -1 -1  0  3  4 -3  1 -2 -6 -4  1 -5 -6 -2 -2  2 -5 -3  0  1 -4  3 -3 -6 -5  5 -4 -5 -4 -1 -1  3 -1 -6  1 -4 -5 -2 -2 -5 -2  0 -2 -7 -1  0 -5  6 -1 -1 -2 -1  5 -3
 -4 -5  1 -2 -4 -1 -4 -5 -6 -5 -4 -4 -4 -3 -4 -5  0 -4 -1 -4 -3 -4 -3  1 -4 -3 -6 -3 -3 10 -1 -1  0  1 -2 -2 -2 -3 -1 -5 -4 -3  7 -3 -3  1  2 -3 -4 -1  2 -3 -3 -4 -3  1 -3 -4  2  1 -1 -2  0  0 -5 -5 -3  1 -5 -4 -3 -1 -3 -6  0 -1 -2 -1  8 -4 -5 -5 -4 -5  0  0 -1  1 -6 -3 -1 -1 -3  1 -4  0 -1  3 -3 -3 -3 -2 -5 -2 -3
 -5 -6  2 -4 -6 -2 -6 -6 -7 -1 -5 -6 -6 -5  9 -6  7 -6 -3 -6 -5 -5 -4 -2 -5 -4 -3 -4 -4 -4 -3  0  7 -2 -5 -2 -3 -4 -4 -6 -5 -4  0 -4 -4  2 -1 -4 -5 -4  0 -4 -4 -4 -5 -1 -5 -5 -1  7 -2 -3 -2 -2 -6 -6 -4  2 -6 -5  0  0 -5 -7  7 -1 -3 -3 -3 -5 -6 -6 -5 -7 -1 -2 -2  0 -7 -4 -3  1 -5 -3  9 -2 -2  3 -6 -5 -5  1 -6 -5 -5
 -4 -4 -1 -4 -4 -5 -4 -6  9 -7 -4 -4 -4 -4 -7 -4 -5 -4 -4 -4 -3 -4 -3 -5 -1 -2 -8 -3 -3 -6 -6 -3 -5 -4 -4 -3 -5 -4 -3 -5  3 -3 -5 -3 -1 -5 -6 -3  5  4 -2  0  4 -3 -3 -4 -4 -3 -4 -6 -5 -2 -5 -6 -2 -4 -2 -5 -2 -2  0 -4 -4 -6 -6 -5 -4 -4 -6 -4 -4 -5 -4 -6 -6  2 -4 -6  8 -3 -6 -3 -3 -4 -7 -3 -3 -6 -4 -3 -4 -4 -4 -3 -3
  5 -2 -2  2  0 -4 -1 -4 -5 -6 -2 -3 -2 -1 -6 -2 -4 -1 -2  0 -1  0  1 -5  0  1 -7  4  0 -2 -6  1 -2  0  2 -1 -4  2  2 -3  0  0 -3  0  1 -4 -5  4  2  2 -3  3  3  0 -1 -3  1  0 -1 -5 -3  2 -4 -3 -2 -1 -1 -5  0 -1  1 -1 -2 -2 -5 -5 -1 -3 -5  1 -1 -3 -1 -4 -6  1 -3 -5 -1 -1 -5  2  0 -3 -6 -1 -1 -5 -3  0 -1 -1 -3  0  4
 -2 -2 -1  5  8 -2 -3 -5 -5 -6 -1 -3 -3 -3 -6 -3 -3 -3 -1 -2 -1 -2  1 -3 -1 -1 -7 -1  0 -2 -5  2  0  1 -1  0 -3  2 -1 -3 -1  2 -3 -1  0 -3 -3  1 -2  0 -1  4  0 -1  1 -2  1 -1  1 -4 -2  0 -2 -4 -3 -3 -1 -3  0 -2 -2 -3 -1 -4 -5 -3 -1  1 -4 -2 -4 -3 -3 -5 -4  1 -1 -4 -3 -1 -3 -1  1 -3 -6 -1  0 -4 -4 -1 -1 -3 -4 -3  6
 -6 -6 -1 -5 -6 -5 -6 -6 -8 -1 -6 -6 -6 -6 -2 -6 -2 -6 -4 -6 -5 -5 -5 -4 -5 -4 13 -5 -4 -5 -5 -4 -3 -5 -6 -4 -6 -5 -4 -6 -5 -4 -5 -4 -4 -1 -5 -5 -5 -5 -4 -5 -5 -5 -4 -4 -5 -5 -4 -3 -5 -4 -5 -6 -5 -6 -4 -4 -7 -5 -3 -5 -5 -7 -3 -5 -5 -5 -5 -6 -6 -7 -5 -7 -5 -4 -4 -4 -7 -5 -6 -3 -5 -4 -2 -4 -4 -2 -6 -5 -5 -1 -6 -5 -5
 -5 -5  1 -4 -5 -3 -5 -5 -7 10 -2 -5 -5 -5  2 -5  4 -5 -3 -5 -3 -4 -4 -2 -4 -2 -2 -3 -2 -5 -4 -3  0 -4 -5 -3 -3 -3 -2 -2 -4 -2 -4 -3 -3  2 -4 -4 -5 -4 -2 -4 -3 -4 -1 -3 -4 -4 -3  0 -4 -3 -4 -4 -6 -5 -1 -3 -4 -4  2 -4 -4 -6  0 -4 -3 -3 -4 -5 -3 -1 -4 -5 -4 -3 -3 -4 -6 -2 -4  0 -4 -3  4 -2 -3  4 -5 -4 -4  4 -5 -4 -4
 -4 -6 -1  0 -3  4 -3 -6 -6 -5 -3 -2 -3  2 -4 -4 -1 -3  4 -4 -4 -5 -3  3 -3 -3 -7 -3 -3 -2 -1  0  0  0 -2  0  6  3 -2 -4 -3 -1  5 -1 -2  2  0 -3 -5 -2  2 -1 -2 -3 -3  0  1 -4  2  1  2 -3  5 -3 -5 -6 -2  2 -6 -2 -3  1 -3 -6 -3  3 -2  5  0 -1 -5 -4 -4 -6 -2 -1  3 -1 -4 -2  5  0 -2 -2 -4  0 -1 -2 -2 -3 -4 -3 -6 -4 -3
