# Supplementary material for: Protein Secondary Structure Prediction Based on Data Partition and Semi-Random Subspace Method
Source: Sci Rep. 2018 Jun 29;8:9856. doi: 10.1038/s41598-018-28084-8 (PMC6026213; doi:10.1038/s41598-018-28084-8)
Supplement: Supplementary file 1 — Dataset 1 [file 41598_2018_28084_MOESM1_ESM.zip › astral_cull_DATA/1aco_A.pssm]

  R  A  K  V  A  M  S  H  F  E  P  H  E  Y  I  R  Y  D  L  L  E  K  N  I  D  I  V  R  K  R  L  N  R  P  L  T  L  S  E  K  I  V  Y  G  H  L  D  D  P  A  N  Q  E  I  E  R  G  K  T  Y  L  R  L  R  P  D  R  V  A  M  Q  D  A  T  A  Q  M  A  M  L  Q  F  I  S  S  G  L  P  K  V  A  V  P  S  T  I  H  C  D  H  L  I  E  A  Q  L  G  G  E  K  D  L  R  R  A  K  D  I  N  Q  E  V  Y  N  F  L  A  T  A  G  A  K  Y  G  V  G  F  W  R  P  G  S  G  I  I  H  Q  I  I  L  E  N  Y  A  Y  P  G  V  L  L  I  G  T  D  S  H  T  P  N  G  G  G  L  G  G  I  C  I  G  V  G  G  A  D  A  V  D  V  M  A  G  I  P  W  E  L  K  C  P  K  V  I  G  V  K  L  T  G  S  L  S  G  W  T  S  P  K  D  V  I  L  K  V  A  G  I  L  T  V  K  G  G  T  G  A  I  V  E  Y  H  G  P  G  V  D  S  I  S  C  T  G  M  A  T  I  C  N  M  G  A  E  I  G  A  T  T  S  V  F  P  Y  N  H  R  M  K  K  Y  L  S  K  T  G  R  A  D  I  A  N  L  A  D  E  F  K  D  H  L  V  P  D  S  G  C  H  Y  D  Q  L  I  E  I  N  L  S  E  L  K  P  H  I  N  G  P  F  T  P  D  L  A  H  P  V  A  E  V  G  S  V  A  E  K  E  G  W  P  L  D  I  R  V  G  L  I  G  S  C  T  N  S  S  Y  E  D  M  G  R  S  A  A  V  A  K  Q  A  L  A  H  G  L  K  C  K  S  Q  F  T  I  T  P  G  S  E  Q  I  R  A  T  I  E  R  D  G  Y  A  Q  V  L  R  D  V  G  G  I  V  L  A  N  A  C  G  P  C  I  G  Q  W  D  R  K  D  I  K  K  G  E  K  N  T  I  V  T  S  Y  N  R  N  F  T  G  R  N  D  A  N  P  E  T  H  A  F  V  T  S  P  E  I  V  T  A  L  A  I  A  G  T  L  K  F  N  P  E  T  D  F  L  T  G  K  D  G  K  K  F  K  L  E  A  P  D  A  D  E  L  P  R  A  E  F  D  P  G  Q  D  T  Y  Q  H  P  P  K  D  S  S  G  Q  R  V  D  V  S  P  T  S  Q  R  L  Q  L  L  E  P  F  D  K  W  D  G  K  D  L  E  D  L  Q  I  L  I  K  V  K  G  K  C  T  T  D  H  I  S  A  A  G  P  W  L  K  F  R  G  H  L  D  N  I  S  N  N  L  L  I  G  A  I  N  S  E  N  R  K  A  N  S  V  R  N  A  V  T  Q  E  F  G  P  V  P  D  T  A  R  Y  Y  K  Q  H  G  I  R  W  V  V  I  G  D  E  N  Y  G  E  G  S  S  R  E  H  S  A  L  E  P  R  F  L  G  G  R  A  I  I  T  K  S  F  A  R  I  H  E  T  N  L  K  K  Q  G  L  L  P  L  T  F  A  D  P  A  D  Y  N  K  I  H  P  V  D  K  L  T  I  Q  G  L  K  D  F  A  P  G  K  P  L  T  C  I  I  K  H  P  N  G  T  Q  E  T  I  L  L  N  H  T  F  N  E  T  Q  I  E  W  F  R  A  G  S  A  L  N  R  M  K  E  L  Q  Q  K
 -1  3 -1  0  2 -2  1 -2 -3 -2 -1 -1  1 -2 -2 -2 -4  2 -1 -2  1  0 -2 -2  1  1  3 -2  0 -1 -2 -1 -3 -3 -3 -1 -3  3 -3 -2 -2 -2 -4  2 -4 -3 -2 -2  0  1 -1 -1  1 -3 -1 -3 -1 -1  0 -4 -2 -2 -3  2 -3 -3 -3 -1  6 -2 -3 -3  6 -2  6 -3 -3  6 -2 -3 -3 -4 -3  0  5 -1 -2 -1 -1  0  6 -1 -3  0 -2 -1 -3  0 -3 -3 -3 -3 -1  6 -2 -1 -1  3  1  0 -3 -3  3 -2  6 -2 -1 -1 -2 -1 -3 -2 -4 -3 -4 -3  4  0  4  0  4 -2 -4 -1 -2 -1 -4 -5 -2 -1 -1  3 -1 -3 -3 -4 -3 -2 -2 -3 -3 -3 -4  6 -4 -3 -1  1 -3 -3 -3 -1 -2 -3  0 -4 -2 -2 -3  5 -1 -1 -3  0 -1  1  5 -2 -1 -2 -1 -1  6 -3  6 -2 -3 -1 -3  6 -1 -2  2 -5 -2 -3 -2  3 -3 -2 -1 -3 -1 -2 -2 -3 -1 -1 -1 -2  0 -1 -5  0  3  2 -2 -3 -2 -3 -3 -2 -2  6 -1 -3 -3 -2 -1 -2 -1 -1 -2 -1  5 -3 -2 -2 -4 -3 -1 -2 -1  3 -2  0 -2  0  2 -2 -1 -2  4 -2 -3 -2 -3 -3 -1  6 -3 -3 -1  6 -2 -2  0 -1 -4  0 -3 -3 -1 -1 -3  1  0 -4 -3  0  5 -2 -1 -3  2  0 -2  5  0  2  6 -1  1 -2  3  0 -2 -3 -1  4 -3  1 -1  4 -2 -4 -3 -2 -2 -3 -2 -3 -3 -3 -1 -2 -3 -2 -3 -2 -2 -3 -1 -3 -4 -2 -3 -3 -2  6 -2 -2 -1  0 -2 -3  2  1  3  4  0  2 -2 -1 -5 -3  0 -2 -2 -1  0  1 -3 -3 -1  0 -2 -2 -3  0  0 -4 -3 -3 -3  1 -3  5  6  1 -2  5 -2 -2  6  1  1 -1 -1 -2 -2  3 -2  3  0 -4 -1 -2 -2 -3 -1  0 -2 -2 -2 -3  5 -2  1  1 -3 -3 -1 -2  1  0  0 -3 -1 -1  0 -1  2 -1 -2 -3  5 -3  6 -2 -1 -3 -2 -3 -1 -2 -5  1 -3 -1 -2  1 -1 -2 -1 -2  1 -3 -1 -3 -2 -1  0 -4 -3 -3 -3 -4  2  0 -3  2 -3  4 -3 -1  4 -2 -3  5 -4 -2  4  0 -3 -2 -2 -1  1  6 -2  4 -2  5 -1 -2 -3 -1 -4 -3 -3 -1 -1 -3 -1 -3 -1  0  2 -2 -1 -2 -1 -3 -2 -3  0  1 -3 -1  0 -1 -1 -3 -3  2 -1 -1 -4  1  1 -1 -2  1 -1 -4 -2  5 -3  2  3 -3 -1  2  0 -1 -1 -2  1 -2  1 -2 -1  0 -2 -3 -3 -2 -2 -3  1 -1 -4  1  3 -5 -2 -1 -2 -3  1 -1 -2  1 -2 -2 -3 -3 -2  4 -2 -1 -2 -2 -2 -2 -3 -4 -3  0  3  6 -1 -2 -5 -3 -2 -4 -3 -1 -4 -3 -3 -3 -3  0 -3 -3 -2 -3 -3 -1  6 -2 -3  4  1 -3 -1 -1  4 -3 -1 -1 -2 -3  0 -2 -1 -1  0 -3  0  2 -2 -2  3 -1  5  0  2 -4 -2  4  2 -1 -2 -1 -3 -1  0 -2 -1 -3 -2 -3 -3 -1 -2 -1  0  0 -3 -2 -3  6  6 -2 -2 -2 -3 -3 -3 -1  0  0  6 -2 -3 -1 -2  0 -4  6 -3 -3 -4 -2 -2 -3 -3 -2 -2 -3 -1 -3 -3  3 -3 -2 -4  4 -3  0  4 -2 -4 -3 -2 -2 -2 -2 -2 -3 -1 -2 -1 -3 -1 -1 -2  0 -1 -3  5 -2 -1 -2 -2 -2 -1  0 -1  0 -2 -3  3 -3 -1  0  1 -3 -1 -2 -1  1  1 -4 -1 -3 -3  1  0 -3 -3  0 -5 -4 -2  5 -1  0  6 -3 -3 -1 -3  3  1  0  2  3 -2
  4 -2  1 -4  1 -2 -2  2 -3 -2  0 -1  0 -3 -3  0 -4  0  3 -3 -1  0  4 -3  0 -2 -3  7  1  6 -3 -1  7 -4 -4 -3 -3 -2 -2  1 -4 -3 -4 -2 -2 -4 -3 -2 -3 -1 -1  0 -2 -4  0  8 -4  1 -2 -4 -3  3 -4  6 -4 -3  8 -4 -3 -4 -1 -3 -3 -3 -3 -1 -3 -3 -3 -4 -1 -5 -3 -2 -2 -4  2 -2  2 -4 -2 -2 -4 -2 -3 -4 -2 -5 -3 -2 -3 -4 -1 -3  2 -2 -4 -3 -1  0 -3 -4  0  6 -3  0 -1 -2 -2  2 -2 -4 -4 -2 -5 -4 -1 -2 -3 -3 -2  1 -4 -3 -4 -4 -5 -5  3 -4 -4 -2 -4 -5 -5 -2 -1 -4 -4 -4 -2 -2 -4 -3 -4 -4 -4 -3 -3 -3 -5 -4 -3 -3 -2 -2 -3 -4 -2 -3 -4 -4 -4 -4 -3 -3 -3 -4 -4 -4 -4 -4 -3 -3 -3 -4 -3 -4 -3 -3 -3 -3 -3 -5 -2 -4  1 -4 -4  1 -3 -4 -4 -4  2 -3 -2 -4  2 -3 -1 -3 -5 -2 -2 -3  1 -3 -4 -4 -3  2 -4 -3 -3 -3 -3 -3 -4  1 -4 -4 -3 -4 -2 -5 -4 -2 -4 -2 -4 -2 -4 -3  0 -2 -3 -2 -4 -3 -4 -1 -3 -3 -4 -5 -2 -3 -4 -3 -2 -5 -4 -3 -3 -3 -2 -3 -5 -2 -4 -2  0  6 -3  1  3 -3 -4  3 -2 -3  0  8  0 -1 -4 -3 -1 -2 -3  3  1 -3  2 -1 -2 -4  3 -2 -3 -1 -2 -3 -1 -4 -3  1 -3 -5 -2 -4 -2 -4 -2 -1 -4  0 -4 -1 -4 -2 -4 -4 -4 -3 -4 -3  0 -3 -2 -4 -4 -2  1 -3  1 -1 -1 -3  2  0 -2 -2 -5 -4 -2  0 -3  2 -4 -3 -4 -5 -4 -2 -6 -3 -2 -2 -2 -4 -2 -3 -3 -2  8 -3 -3 -2 -4 -3  3 -1 -3 -2 -1  0 -2 -3  1 -2  1 -2 -1 -4 -2 -4 -2 -4 -4 -2 -2 -1 -4  8 -3 -3 -4 -1  8 -3 -4 -2 -3  0 -3 -4  2  0 -3 -4 -3 -1 -4 -4 -3 -2 -3 -6 -4 -4 -6 -5 -4 -1 -5 -2  8  2 -3 -2  1  1 -2  1  2 -2 -2 -5 -4 -2 -2 -4 -2  8 -2 -5 -2 -1  8 -2 -3 -3 -2 -4 -2 -3 -1 -3 -5 -4 -2 -2 -4 -2 -3 -4 -3 -3 -3 -2 -4 -2 -4  3 -3  1 -4 -2 -4 -1  0 -3 -1 -3  0 -2  0 -2 -4  0  0 -4  1 -3  0 -2 -4  0 -4 -2 -2 -3 -4  0  4 -4 -4 -3 -1 -2  1 -2 -3 -4 -1 -2 -4 -3 -1 -3  4 -2 -1 -3  0 -4 -1 -4 -2 -4 -1 -2 -1  8 -4 -1 -2 -4 -1 -3 -5  0  0 -5 -2 -3  1 -3 -3 -1 -2 -3  1 -4 -4 -5  1 -3  1 -4  1 -4 -3 -3 -3 -2 -5 -2 -3 -3 -4 -4 -5 -4  3 -4  8 -4 -2 -4 -2 -2 -5 -2 -2 -2 -3 -3 -4 -4 -3 -3 -2 -2 -2 -2 -2  0 -2 -2  0 -4  3 -2  0 -2 -2 -3 -1 -3 -2 -2 -4 -4 -2 -3 -2  7 -1 -4  3 -1  2 -3 -3  1 -4 -4 -4 -4 -4 -3 -2 -2 -3 -4 -2 -4 -2 -2  8 -2 -2 -3 -3 -3 -1 -4  8 -2 -3 -4 -3  4 -3 -4 -4 -3  5 -2 -5 -3  8 -5 -2 -2 -3 -2 -4  1  1  0 -4 -3 -4 -3 -4 -3 -5 -2 -2 -2 -2 -3 -4 -3  3 -4  2 -3 -2 -3  2 -4 -2 -4 -2 -2 -3  0 -1 -4 -2 -4 -3  1 -3 -3 -1 -3  3 -3  0 -1  0 -3 -4 -1  0 -2 -1 -4  0 -3 -2 -2 -3 -4 -2 -1 -1 -1 -5 -1 -5 -5  3 -2 -4 -2 -3 -4 -2  3 -4  2  1  0  0  1  2
  0  0  0 -4  0 -3  4  4 -4 -1 -1  3  3 -3 -4  6 -4 -1  1 -1  0  0  6 -4  2 -3 -4 -1  0 -2 -4  5 -2 -4 -5 -1 -4 -1 -2 -2 -4 -5 -4  0 -1 -5  0  2  0 -1  3 -1  0 -4 -1 -2 -2 -1  0 -4 -4  1 -5 -1 -4  0 -2 -4 -3 -4 -2  0 -3 -2 -3 -2 -4 -3 -4 -5 -2 -5 -4 -1 -2 -1 -3 -1  0 -4 -3  0 -4 -1 -2 -4 -1 -4  0 -1 -5 -5 -1 -3 -1 -1 -1 -2  0 -1  0 -5 -1  0 -3  3  2 -2  7  0 -2 -5 -4  4 -5 -5 -1 -1 -3 -1  4 -2 -4  4 -4 -2 -5 -6  0 -4 -2 -1 -2 -5 -5 -1 -2 -4 -4 -5 -2  8 -4 -3 -5 -4 -2 -2 -4 -4 -5 -2 -2  0 -1 -1 -2 -4  8 -2 -2 -2 -5 -1 -3 -4 -3 -5 -2 -5 -2 -2 -3  0 -3 -4  0 -4 -4 -3  3 -4 -3 -6 -2 -5 -2 -3 -4  1 -4 -5 -2 -4  1 -5 -1 -2  0 -4  3 -2 -6 -1 -1 -3 -2  0 -4 -5 -4 -2 -4 -3 -1 -5 -4 -2 -5 -2 -2 -2 -2 -2 -2 -5 -4 -2 -4 -3 -2 -2 -2 -3  1  1 -4 -1 -4 -2 -2 -3 -2 -2 -5 -4  8 -4 -2 -3 -2 -5 -2 -3 -2 -2 -1 -3 -5 -2 -4  6  1  0 -4 -1  0 -4 -5  2 -2 -2  2 -2  0  0 -4 -3  1 -3 -3  3  0 -2 -1  0  2 -5  0 -2  0 -1  1 -3 -1 -4  0 -1 -3 -5 -1 -5  7 -5  3 -1 -5 -1 -4 -1 -4  8 -2 -4 -5 -2 -4  0 -4 -3  1 -3 -4 -1  0 -4 -1 -1  0 -3 -1 -1  7  3 -6 -4 -1  0 -4 -1 -4 -2 -5 -5 -2 -1 -5 -2  8 -1 -1 -4 -2  0 -4  0 -2 -2 -3  1 -4 -3  0  0 -3 -3  1 -1  1 -4 -1 -2 -1 -1 -1 -5  2 -4  3 -4 -2 -1 -2 -2 -4 -2 -3 -2 -4 -1 -2  0 -1 -2 -3  0 -1 -5  0  1 -4  0 -2 -2 -4 -5 -3  8 -3 -5 -2 -4 -5 -5 -2 -2 -6  2 -2 -1  0 -2 -1 -1 -1 -1 -2  8 -1 -5 -4  0 -1 -4  8 -2  8 -5 -1 -1 -2  7  0 -2  8 -4  4 -2 -1 -2 -5 -5 -2 -1 -4 -1 -4 -4 -2 -3 -4 -2 -4 -2 -2  0 -5  2 -5  7 -4 -3  0  0 -1 -5 -1  4 -1  4 -2  2 -1 -4 -2 -5  0 -1 -4  1 -2  1 -1 -5 -4 -1  2 -2 -4  0 -3 -1  0  4 -1 -4 -2 -2 -4 -3 -1  1 -1  0  2 -4  2 -4  0 -4  1 -4  1 -1  2 -2 -5 -2 -4 -5 -1 -3 -5  1 -2 -5  3 -2  0  3 -3 -1  2 -4 -2 -4 -5 -5 -2 -3 -1 -2 -2 -4 -2 -2  0 -1 -5 -1 -4 -3 -2 -4 -6 -5 -2 -4 -2 -2 -1 -5  0  8 -5 -1  8  8 -4 -4 -5 -2 -3 -3  8 -2 -2  8  1 -1 -2  8  2 -4 -2  8 -2 -3  1  0 -1 -4 -1 -2 -5 -3  0 -2 -2 -2  0 -4 -2 -1  2  1 -4  0 -4 -4 -4 -4 -2  0 -1  8 -4 -2 -2 -2 -1 -1 -2 -2 -1 -3 -3 -4 -2 -4 -2 -1 -5 -1 -2 -1 -3 -3 -5 -3 -2 -1 -5 -3 -2 -5 -1 -2 -2  8 -5 -2 -2 -2 -2 -4 -5 -3 -5  1 -5 -1  6 -2  0  0 -4  1 -2 -5  1 -2  2  0 -1 -4  3 -4 -2  0 -4  1  1 -5 -2 -4  0 -1  1 -4 -1 -4 -2 -4  0  0 -1  3 -2  0 -1 -1  0 -4 -1 -4  6 -1 -1 -4  8 -1  0 -2 -5 -1 -6 -5 -1  2 -2 -1 -3 -5  8 -2 -4 -2  0  1  2 -1 -1
 -1 -1 -2 -4 -1 -4 -1 -1 -4  4  1  3  0 -3 -4  1 -5  2 -1 -4  1  3 -1 -5  3 -2 -4 -3  1 -3 -4  0 -3 -2 -5 -3 -5 -2  0 -2 -5 -5 -5 -2 -3 -5  7  5 -1 -1  0 -1  5 -4  0 -3 -3 -2  3 -5 -5  4 -5 -3 -3  8 -3 -5 -3 -5 -2  8 -3 -3 -3 -2 -5 -3 -4 -5 -2 -5 -5 -2 -2 -3 -3  2 -1 -4 -3 -3 -3 -2 -3 -4 -3 -5  8 -3 -5 -5  0 -3 -1  0 -1 -2  2 -1  8 -5  0 -2 -3 -1  5 -2  0 -1  0 -5 -5  7 -5 -5 -2 -2 -3 -2  0 -2 -5 -1 -4 -3 -5 -7 -2 -3 -3 -2 -3 -5 -5 -3 -2 -5 -4 -5  0  0 -5 -3 -5 -3 -3 -3 -5 -5 -5 -3 -3  8 -2 -3 -3 -3  0 -3 -3 -3 -5 -3 -4 -4 -3 -5 -3 -5 -3 -3 -3  8 -3 -5  8 -5 -5 -3  2 -4 -2 -6  0 -5 -2 -4 -3 -2 -4 -5 -3 -5 -2 -5 -1 -3 -1 -4 -1 -2 -6 -2 -2 -3 -2  8 -4 -5 -5 -2 -4 -3  2 -4 -5 -3 -5 -2 -3 -3 -3 -3 -3 -5 -5  0 -5 -4 -3  1 -3 -4  5 -1 -4 -2 -5 -3 -3 -3 -3 -3 -5 -5  0 -5 -3 -3  0 -5 -3 -3 -3 -3 -2 -3 -5 -3 -5  4  4 -2 -5 -1  5 -5 -5  0 -3 -3  2 -3  0  4 -4 -3  5 -3 -3  4  0 -4 -2  3  0 -5 -2 -2  8  2  1 -3 -1 -5  8 -1 -4 -5  1 -5  4 -5  4  0 -5  0 -3 -3 -4  0 -3 -3 -5 -3 -3  8 -5 -3 -2 -3 -4  0  0 -4 -2  2 -1 -3 -1  0  0  2 -6 -3  0  3 -4  1 -4 -3 -5 -5 -3 -2 -6 -3  0 -2 -2 -5  0  8 -5 -1 -3 -3 -3 -1 -4 -3 -1  4 -3 -3  5 -2 -2 -5 -1 -2 -2 -2  0 -5 -2 -5 -2 -3 -3 -2  0 -2 -4 -3 -3 -3 -4  1 -3  8 -3 -3 -3  3 -2 -5  1  4 -4  0 -3 -3 -5 -5 -3  0 -3 -6 -3 -3 -6 -5 -3 -2 -6  6 -3  0  6 -1  2 -2  0  2 -2  0 -2 -5 -4 -2 -2 -5  0 -3  0 -5 -2 -2 -3 -1  8 -3  0 -3 -1 -3 -3 -3 -5 -5 -3 -2 -3  4 -4 -4 -3 -3 -4 -2 -4 -3 -3  4 -5  3 -5  3 -3 -3 -2  8 -1 -5 -2  3  1  6 -3  0  1 -5 -2 -5  4  2 -3  0 -3  4  0 -5 -3 -1 -1 -1 -5  7 -3  1  4  5 -2 -5 -1 -2 -3 -2  0  7 -2  0  0 -4  1 -5  2 -5  4 -3  2 -2  5 -3 -5 -2 -4 -5  1 -3 -5  3 -2 -6  6 -2  0  7 -3 -1  5 -4 -2 -4 -5 -5 -2 -3 -2 -3 -2 -5 -3 -3  8 -3 -5 -2 -4 -3 -3 -3 -7 -5 -2 -5 -3 -3 -3 -5  7  0 -5 -2  0  0 -5 -5 -5 -3 -3 -3  0 -1  0  0  2  0 -3  2 -1 -5 -2  0 -2 -3 -1 -2  1 -5  3 -2 -5 -3  4 -3 -3 -3  4 -5 -2  2  0 -2 -4 -1 -4 -5 -4 -4 -2  7  1  0 -5 -3  0 -3 -2 -2 -3  0 -3 -3 -3 -5  0 -3 -3 -3 -5 -3 -3 -3 -3 -4 -5 -3 -2 -2 -5 -3 -3 -5 -3  0 -3  0 -5 -2 -2 -2 -3 -5 -5 -3 -5 -2 -5  0  5 -2  0  8 -5  7 -2 -5  1 -1  6  8 -2 -4  5 -5 -3  3 -5  1  4 -5 -2 -3  1 -2 -1 -5  0 -4 -2 -4 -2 -3 -1  7 -3  0 -1  5  3 -4 -1 -4  0 -3 -2 -5  0  2 -1 -2 -5  1 -7 -5 -2 -1 -3 -2 -3 -5  0 -3 -5 -2  0  0 -1 -2 -1
 -4 -1 -4 -2 -3 -3 -2 -3 -3 -5 -3 -3 -2 -3 -2 -4 -4 -3 -4 -3 -2 -4 -4 -2 -3  0 -2 -5 -3 -3 -2 -4 -4 -5 -3 -2 -2 -1 -5 -5 -2 -2 -1 -2 -5 -3 -5 -4 -4 -3 -3 -4 -3 -3 -3 -5 -4 -3 -2 -4 -2 -4 -3 -3 -5 -5 -5 -2 -2  8 -5 -5 -2 -3 -2 -5 -3 -2 -2 -3 -5 -4 -3 -3 -1 -4 -3 -4 -3 -2 -2 -2 -5 -2 -2 -2 -5 11 -5 -5 -3 -3 -4 -2 -4 -2 -2 -3 -3 -3 -5 -3 -2 -4 -2 -2 -4 -2 -4 -3 -5 -2 -4 -5 -4 -3 -2 -2  1  6 -2 -5 -4 -4 -2 -4 -4 -5 -5 -5 -4 -2 -4 -3 -3 -5 -5 -2 -2 -3 -5 -5 -4  0 -4 -5 -4 -2 -3 -3 -3 -4 -3 -5 -2 -5 -3 -4 -5 -2 -4 -4 -3 -2  0  3  6  3 -4 -2 -4 -4 -2 -5 -2  3 -5 -2 -3 -2 -4 -2 -4 -5 -5 -3 -5  7 -5 -4 -2 -3 -4 -1 -4 -3 -2 -4 -4 -2 -3 -4 -4 -2 -2 -3 -5 -5 -2 -3  0 -5 -2 -2 -4 -3 -3 -3 -2 -5 -4 -4 -3 -4  2 -3 -2 -5 -4 -4 -4 -4 -4 -1 -4 -2 -2 -2 10 -2 -4 -3 -2 -2 -2 11 -4 -3 -4 -2 -5 -3 -4 -2 -2  1 -2 -2 -4 -4 -4 -4 -4 -3 -3 -2 -4 -4 -3 -1 -2 -2 -4 -5 -2 -4 -2 -2 -4 -2 -1 -4 -3 -2 -2 -3 -2 -3 -2 -2 -5 -3 -4  6 -4 -4 -5 -5 -1 -3 -5 -3 -4 -3 -3 -4 -3 -5 -5 -4 -2 -4 -4 -5 -4 -2 -5 -5 -3 -1 -3 -4 -2 -2 -4 -3 -3 -3 -2 -1 -4 -3 -4 -4 -4 -5 -2 -4 -2 -4 -2 -3 -3 -3 -4 -2 11 -3 -5 -2 -2 -4 -5 -5 -3 -1 -5  4 -2 -2 -2  1 -4 -5 -2 -2 -3 -4 -4 -1 -4  3 -2 -2 -3 -4 -2 -2 -3 -5 -4 -2 -5 -4 -2 -5 -2 -2 -2 -4 -5 -5 -4 -3 -2 -4 -2 -3 -4 -4 -2 -4 -3 -2 -2 -3 -2 -5 -2 11 -4 -5 11 -3 -4 -4 -4 -4 -5 -3 -4 -2 -4 -4 -4 -5 -4 -5 -2 -3 -2 -1 -2 -4 -5 -5 -5 -4 -2 -3 -5 -3 -5 -2 -4 -4 -2 -3 -3  2 -4 -2 -2 -2 -5 -5 -2 -2 -2 -2 -1 -1 -2 -1 -4 -2 -3 -3 -4 -4 -5 -2 -2 -5 -2 -3 -2 -3 -3 -4 -4 -4 -4 -3 -4 -3 -3 -3 -5 -2 -4 -3 -4 -3 -5 -2 -4 -4 -4 -4 -3 -4 -4 -3 -3 -4 -4 -2 -5 -3 -2 -5 -4 -2 -2 -2 -3 -2 -2 -2 -3 -5 -3 -2 -4 -5 -3 -5 -2 -3 -3 -4 -4 -3 -3 -4 -4 -4 -4 -5 -2 -3 -4  1 -4 -2 -3 -3 -5  3 -4 -4 -5 10 -3 -3 -5 -5 -3 -2 -3 -2 -4 -5 -5 -3 -5 -4 -5 -4 -5 -3 -5 -5 -3 -2 -4 -5  4 -3 -3 -4 -2 -2 -4 -1 -4 -4 -4 -4 -2 -4 -1 -2 -1 -4 -2 -2 -2 -4 -4 -4 -4 -2 -2 -5 -3 -2 -2 -4 -3 -4 -5 -2 -3 -4 -2 -4 -4  1 -2 -2 -4 -5 -4 -4 -4 -4 -5 -4 -2 -2 -5 -5 -5 -2 -2 -3 -5 -3 -5 -4 -3 -4 -3 -1 -1 -2 -2 -1 -5 -2 -4 -2 -5 -3 -5 -5 -3 -4 -1 -5 -5 -5 -4 -3 -3 -3 -3 -3 -4 -2 -3 -4 -2 -2 -4 -5 -3 -2 -2 -4 -4 -5 -3 -2 -3 -2 -2 -3  4 -3 -3 -3 -2 -4 -4 -4 -4 -2 -3  5 -2  0 -3 -4 -2 -4 -4 -2 -2 -4 -3  1 -3  0 -2 -5 -2 -4 -5 -4 -3 -5 -3 -4 -5 -4 -4 -1 -4 -3 -1 -3 -5 -2 -3 -3 -3 -3 -2 -3 -4
  2 -1  2 -3  0  3 -1  0 -2  1  1 -1  1 -2 -2  0 -3  2  2 -2  1  1 -1 -3  0 -1 -3  0  2 -1 -2  0  0 -3 -3 -2 -3 -2  0  0 -4 -3 -3 -2 -1 -4 -1  0 -1  0  0  7  0 -4  2  0 -3  0 -1 -3 -3  0 -4  0 -3 -2  0 -4 -2 -3  8 -2 -2 -2 -2  8 -2 -2 -3 -4  8 -5 -3  4 -2 -3 -1 -2  3 -3  0 -3 -3 -2 -2 -3 -1 -5 -2 -1 -3 -4  5 -2  6 -1 -3 -2  0  2 -2 -4  1  0 -2  1  0  1 -1  2  0 -4 -3 -1 -5 -4  0 -2 -2 -2 -1  0 -3 -2 -4 -3 -5 -4  0 -3 -3 -2 -3 -4 -4 -1  8 -4 -4 -4  0 -2 -3 -2 -5 -3 -3 -3 -3 -2 -4 -3 -2 -2 -2 -1 -2 -3 -2 -2 -3 -3 -4 -3  1 -3 -3 -4 -3 -4 -3 -3 -2 -2 -2 -4 -2 -4 -2 -2 -2 -2 -3 -4  0 -3  0 -3 -3  0 -3 -4 -3 -4  0 -3 -2 -3  2 -3 -1 -3 -4 -2 -1 -3  0 -2 -4 -4 -3  0 -3 -2 -2 -3 -3 -2 -4  0 -3 -3 -2 -3 -2 -4 -4  0 -3 -3 -3 -1 -3 -3  1 -1 -3 -2 -4 -2 -3  0 -2 -2 -4 -5 -2 -2 -3 -2  0 -4 -3 -2 -2 -2 -2 -3 -5 -2 -4 -1  1  0 -1  0  0 -3 -3  1 -1 -2 -1 -1  2  1 -3 -2  0 -2 -2  1  2 -3  2  1  0 -4  1 -1 -2  1 -1 -2  2 -3 -2  7 -3 -4  0 -4 -1 -4 -1  0 -4  1 -3 -1 -4 -2 -3 -3 -5 -2 -3 -2 -3 -2 -2 -3 -3 -1  2 -3 -1  2  0 -2  1  1 -1 -1 -4 -3  1  1 -3  1 -3 -3 -4 -4 -3 -2 -5 -2 -2 -2 -2 -3  0 -2 -2 -1 -1 -2 -2 -1 -4 -2  3  6 -2 -2  0  0 -2 -3  1 -2  1 -2  1 -5 -2 -4 -2 -3 -3 -2  0  8 -4  0 -2 -2 -3  1  0 -2 -3  4 -2  3 -2 -4  1  1 -3 -3 -3 -2 -4 -4 -2 -2 -2 -5 -3 -3 -5 -4 -3  8 -4 -1  0  3 -2 -2  1  0  1  1  0 -2 -2 -4 -4 -1 -2 -4 -2 -1 -2 -5 -1 -1 -1 -1 -2 -2 -2 -3  0 -2 -1 -2 -5 -4 -2 -2 -3  0 -3 -4 -2 -2 -3 -2 -4 -2 -3 -1 -3 -1 -5 -1 -3 -1 -1 -2 -1 -3 -1 -1  0 -1 -3  1  2 -4  0 -3  1 -1 -3  1 -3  0  0 -2 -3  0  1 -3 -4 -1 -2 -1  4 -1 -2 -3  7 -1 -3 -1  1 -1 -1 -1  1 -1  3 -4  1 -4 -1 -3  0 -2  3 -1 -4  8 -3 -4  1 -3 -5  2 -1 -4 -1 -3  1 -1 -2  1 -1 -2  1 -4 -4 -4  0 -2  3 -3  0 -4 -2 -2 -2 -1 -4 -2 -2 -2 -3 -2 -4 -4  0 -3 -1 -3 -1 -4  1 -2 -4 -2  2 -2 -2 -3 -4 -3 -2 -3 -2 -1  0 -2  0  1 -2 -2  0 -4  1 -2  6 -2 -2  0  2 -3 -1 -1 -4 -3  1 -3  3  0  1 -3  0 -1  1 -3 -2  0 -3 -4 -3 -4 -3 -2  1 -2 -3 -3  0 -3 -2 -2  0  0 -1 -2 -2 -3  2 -3  0 -1 -3 -3 -3 -1 -2 -4 -4 -3  1 -2 -5 -2 -1 -4 -1  0 -2 -2 -4  0  0  8 -3 -2 -4 -2 -4 -2 -5 -1 -1 -1 -1 -2 -3 -2  0 -4  5 -1 -1 -2  0 -4 -1 -4 -1 -2 -3  0  1 -4  1 -3 -3  1  1 -3  0 -3  0 -3  0 -1  1 -1 -3  0  1 -1  0 -4  1 -3  0  0 -2 -4 -2  2  3  8 -4  1 -4 -5  2 -1 -3 -2 -2 -4 -2 -1 -3 -1  2  2  3  2  4
  1 -1  0 -3  1 -2 -1 -1 -3  6  1  0  1 -3 -4 -1 -4  3  0 -3  3  4 -1 -4  2 -2 -3 -1  2 -2 -3 -1 -1 -3 -4 -2 -4 -2  7 -1 -4 -4 -4 -2 -2 -4  2  1  0  1  1  2  3 -4  4 -2 -4  1 -1 -4 -4  0 -4 -1 -3  0 -2 -4 -2 -4  0  0 -2 -3 -2  0 -4 -2 -4 -4  0 -5 -4 -1 -2 -3 -2 -1  1 -3 -2 -3 -3 -2 -2 -4 -2 -5  0 -2 -4 -5  5 -2  2 -1 -2 -3  3  2  0 -4  1  0 -2  0  2  0 -2  0  7 -4 -4  0 -5 -4  1 -2 -2 -2 -1 -1 -4 -3 -4 -4 -5 -5  0 -3 -4 -2 -4 -5 -5 -2  0 -4 -4 -4  7 -2 -4 -2 -5 -3 -4 -3 -4 -4 -5 -4 -3  0 -2 -2 -3 -3 -2 -2 -4 -4 -4 -4 -3 -3 -3 -5 -4 -4 -4 -4 -2  0 -2 -4  0 -4 -4 -2 -2 -4 -2 -5  7 -4 -1 -3 -3 -1 -4 -5 -4 -4  0 -4 -2 -3  2 -4 -1 -3 -5 -2 -1 -2 -1  0 -4 -5 -4  0 -4 -2  0 -3 -4 -3 -4 -1 -4 -4 -3 -4 -2 -5 -4  7 -4 -3 -4  3 -4 -3  4 -1 -4 -2 -4 -2 -4 -2 -3 -2 -5 -5 -2 -4 -4 -2  7 -5 -4 -2 -2 -2 -2 -3 -5 -2 -4 -1  3 -1 -4  2  1 -4 -4  1 -2 -2  0 -2  1  3 -4 -2  2  0 -2  1  2 -3  0  3  1 -4 -1  1  0  4  3 -3  4 -4  0  3 -3 -5  7 -5 -1 -4 -1  5 -4  6 -3 -2 -4 -2 -4 -3 -5 -2 -3  0 -4 -2 -2 -2 -4 -1  2 -4 -1  5  2 -2  2  3  0 -1 -5 -3  2  5 -4  3 -4 -3 -4 -5 -4 -2 -6 -3 -2 -2 -2 -4  7  0 -4 -1 -2 -2 -2 -1 -4 -2  1  2 -2 -2  2 -1 -3 -4  0 -2 -1 -2  2 -5 -2 -4 -2 -3 -4 -2  7  0 -4 -2 -2 -2 -4  6 -2  0 -4 -1 -3  2 -2 -5  5  3 -3 -3 -3 -2 -4 -4 -2 -2 -2 -6 -4 -3 -6 -5 -4  0 -5  0 -2  1  0 -2  2 -1  0  6 -1 -2 -2 -5 -4 -2 -2 -4 -2 -2 -2 -5 -2 -2 -2 -2  0 -3 -2 -3  1 -3 -2 -2 -5 -4 -2 -2 -3  6 -4 -4 -2 -2 -4 -2 -4 -2 -4  0 -4  0 -5 -1 -3  0 -2  0  1 -4 -1 -1  2  1 -4  4  5 -4 -1 -4  2  3 -3  0 -3  2  6 -4 -3  0  0 -1 -4  1 -2  2  3  0 -3 -4  1  0 -3 -2  3  1 -2  0  0 -3  3 -4  0 -4  0 -1  0 -2  3 -2 -4  1 -4 -4  4 -3 -5  2 -1 -5  2 -3  1  0 -3  2  0 -3 -1 -4 -4 -5 -1 -3  0 -4 -1 -5 -3 -3  0 -2 -5 -2 -3 -2 -4 -3 -5 -4 -1 -4 -2 -4 -2 -4  2 -2 -5 -2 -1 -2 -4 -4 -5 -3 -2 -2 -2  1  5 -2  1  5 -2 -2  0 -4  0 -2  0 -2 -2 -2  6 -3  0  1 -4 -3  1 -3 -1 -2  1 -4 -1  0  1 -3 -3 -1 -4 -4 -4 -4 -4  1  5 -2 -4 -4  7 -4 -2 -2 -2  7 -2 -2 -2 -4  7 -3 -2 -2 -4 -3 -3 -1 -2 -4 -4 -3 -1 -2 -5 -2 -2 -5 -2  7 -2 -2 -4 -1 -1  0 -4 -4 -4 -2 -4 -2 -5 -1  0  2  1  0 -4  1 -1 -4  0  4  1  0  0 -4  0 -4 -1 -1 -4  1  3 -4  0  0 -1  0 -1 -4  0 -4  2 -4 -1 -2  1  0 -4  1  1  3  3 -4  1 -3 -1 -2 -2 -4 -2  5  1  0 -5  6 -5 -5 -1  0 -4 -2 -2 -4 -2 -2 -4 -1  3  1  0  0  2
 -2 -1 -1 -4 -2 -4 -1 -2 -4 -3 -2  3 -1 -4 -5 -1 -5 -1 -1 -4  0 -1 -2 -5 -1 -3 -3 -4  0 -3 -4  4 -3 -4 -5 -3 -5 -1 -4 -3 -5 -5 -5  4 -4 -5 -2  3 -3 -2  2 -2 -2 -5 -2 -4  7 -2 -2 -5 -5 -3 -5 -2 -4 -3 -4 -5 -1 -4 -4 -3 -1 -3 -1 -4 -5 -1 -5 -5 -4 -5 -5 -2 -1  7 -4 -3 -2 -4 -1 -4 -4 -2 -3 -4 -4 -4 -3 -4 -5 -5 -3  0 -3 -3  7  5 -2 -2 -3 -5 -1 -3 -1 -3 -2 -3 -2 -2 -4 -5 -5 -2 -5 -5  0 -2 -2  2 -1 -3 -5  6 -5  7 -5 -5 -2 -4  7 -1  7 -5 -5 -4 -4 -5 -5 -5 -4 -2 -5 -1 -5 -4  7  5 -5 -5 -5  7 -3 -3 -2 -4 -3 -4 -2  3  7  7 -5  7  2 -3 -2 -5  7 -5  7  7 -1 -3 -1 -5 -3 -5 -5 -1  6 -4 -3 -5 -4 -5 -3 -3 -4 -3 -4 -5  7 -5 -3 -5 -3  7 -2 -4  0  7 -5 -2 -1 -3 -3 -3 -5 -5 -5 -3 -4 -1  6 -5 -5 -3 -5 -3  7  7 -3  7 -1 -5 -5 -4 -5 -4  7 -3  7 -3 -2 -1 -5 -2 -3 -3  7 -4  5 -3 -5 -3 -2 -5  7 -1 -4 -5  7 -1 -3 -3 -2 -4 -5  3 -5 -2 -2 -3 -4  0 -2 -5 -5 -2  0 -3  4 -4  1  0 -5  2 -1 -3 -1 -2  0 -4 -1 -1 -2 -5 -3  2 -3 -2  5 -2 -3 -5 -3 -3 -4 -5 -4 -5 -2 -5 -2 -3 -5 -3 -4 -3 -5 -2  7 -4 -5 -3 -4 -3 -5  1 -3 -3 -4  0 -3 -4  3 -2 -2 -2 -3 -2 -2  5 -5 -4 -3 -3 -4 -3 -4  6 -5 -5  7 -2 -5 -3 -2 -2 -2 -5 -4 -3 -5  2 -4 -1 -1 -2 -5 -1 -3 -3 -1 -3 -2 -3  6 -5 -2 -1 -3 -1 -2 -5  1 -5 -3 -4  7 -2 -3 -4 -5 -4 -2 -3 -4 -3 -4 -3  7 -4 -3 -1 -3 -5 -2 -1 -4  7  6 -3 -5 -5 -1 -2 -1 -5  7 -4 -5 -5  7 -4 -5 -2 -4 -2  2 -3 -3 -1  6 -3 -2 -2 -2 -5 -5 -3 -2 -5 -2 -4 -2 -5 -2  5 -4 -2 -3  5 -2 -4 -1 -3 -4 -1 -5 -5  1 -2 -4 -3 -5 -4 -3 -1 -4 -1 -5  0  7 -2 -5  0 -5 -2 -4 -4 -3 -3 -2 -5 -3  3 -2 -2  7 -2 -3 -4 -3 -5 -2 -2 -4 -2  7 -2  3 -5 -4 -2 -2  7 -5 -2 -3  6 -3 -2  4 -5 -3 -1 -4 -3 -1 -3  5  0  2 -4 -2 -5 -2 -5 -2 -4 -2 -2 -2 -4 -5 -4 -5 -5 -2 -1 -5 -2 -2 -5 -2  7 -2 -3 -3 -3  4 -3 -3 -5 -5 -5 -3 -2 -3  7 -3 -4 -3 -3 -3 -4 -5 -2 -3  1  7 -4 -5 -5 -3 -5 -4  7 -4 -5 -3 -2 -5 -2 -2 -2 -4 -5 -5  7 -1 -4 -2 -1 -3 -1  5 -2 -2 -2 -2 -5 -3 -2 -3 -4 -3  6 -2 -4  5  3 -5 -4 -1 -4 -1 -3 -2 -5 -3 -1 -2  7 -4  2 -4 -5 -4 -5  7 -2 -3 -2 -5  7 -4  7 -2 -2 -4 -4 -4 -1 -1 -4 -4 -4 -4 -4 -5  7  5 -3 -1 -5 -5 -4 -3 -2 -5 -1 -4 -5 -4 -3 -3 -2 -5 -3 -2 -4  7 -5 -5  2 -5 -3 -5 -1 -2 -3  0 -3 -5 -3 -3 -5 -1 -1 -2 -3 -3 -5 -2 -5 -4  5 -4 -2 -2 -5 -1 -4  6 -3 -3 -5 -3 -3 -3 -3 -3 -3 -1 -1  7 -1 -2 -3 -2 -5 -2 -4 -2 -4 -3 -5 -2 -2  3 -2 -5  0 -5 -5 -3 -1  7  0 -1 -5 -2 -3 -5 -1 -2 -2 -1 -1 -2
 -1 -2 -1 -4  0 -2 -2  1  1 -1 -1  3  2  0 -4  0  1 -1  0 -1 -1 -1 -1 -4 -1 -2 -4 -2 -1 -1 -2 -1  1 -4 -4 -3 -2 -2 -2 -2 -5 -4  0 -2 10 -4  0 -2 -3  6 -1 -1 -1 -1 -1 -2 -4 -2 -2  0 -4 -1 -3  0 -4 -3 -2 -5 -3 -4 -1 -3 -3 -3 -3 -1 -4 -3 -4 -4 -1 -3 -4  2 -3 -4 -3 -3 -1 -4 -2 -4 -4 -2 -3 -4 10 -5 -3 10 -4 -5 -1 -3 -1 -2 -3 -3 -2 -2 -3 -4 -1  0 -3 -1 -1 -3 -1  0 -2 -5  0 -2 -3 -4 -2 -2 -3 -3 -2 -2  0 -2 -4 -4 -3 -5  0 -4 -4 -2 -4 -5 -5 10 -1 -5 -4 -4 -2 -1  0 -3 -2 -4 -4 -3 -4 -3 -5 -4 -3 -3 -2 10 -3 -4 -1 -3 -4 -4 -4 -3 -3 -4 -3 -5 -4 -5 -4 -4 -3 -3 -3 -5 -3 -5 -3 -3 -2 -4 -3 -5 -2 -4 -2 -3 -4 -2 -4 -5 -4 -5  2 -4 -1 -3 -2 -4  0 -3 -4 -3 -2 -3 -2 -3 -4 -5 -4 -2 -4 -3 -3 -5 -4 -3 -5 -2 -4 -4 -3 -4 -2 -5 -5 -2  0  6 -4 -3 -4 -4 -1 -1 -4 -2 -4 -3 -3 -3 -3 -3 -5 -5 -1 -3 -4 -3 -2 -5 -4 -3 -3 -3 -2 -3 -3 -3 -1 -1  4 -1 -3  0 -2  0 -4 -1 -3 -3 -2 -2  0  1 -4 -3 -1 -1 -3 -1 -1  1 -1  4  5 -4 -1 -2 -3 -2 -2 -3  3  0 -1  0  0 -5 -1 -5 -1 -4 -2 -2 -4 -2 -4  9 -4 -1 -4 -4 -3 -3 -4 -3 -4 -3  5 -2 -4 -1 -1 -3 -1 -1 -1 -3 -1 -1  3 -2 -4 -4 -2 -1 -4 -2 -4 -3 -4 -5 -4 -2 -5 -3 -1 -2 -2  0 -2 -3 -3 -2 -2 -3 -3 -1 -4 -3 -1 -1 -3 -2 -2  8 -2 -4 -2 -3 -2 -2 -1 -2 -2 -5 -3 -4 -4 -2 -2 -1 -4 -1 -2 -3 -4 -1 -2 -3 -4 -1 -3 -1 -3 -3 -1 -1 -3 -3 -3 -3 -5 -4 -3 -1 -3 -5 -4 -4 -5 -5 -4 -1 -4 -2 -2  3 -3 -3 -2 -2 -3 -2 -2 -1 -3 -5 -4  5 -2 -1 -1 -2 -1 -3 -3 -2 -2 -1 -3 -3 -1 -4 -2 -3 10 -3 -3 -5 -3 -2 -4 -2 -4 -4 -3 -3 -3 -3 -4 -3 -4 -2 -4  2 -3 -1 -4 -3 -3 -2 -2 -4 -2 -2 -2 -1 -4 -1 -1 -3 -2 -4 -1 -2 -4  1 -3  0 -2 -4 -4 -1 -1 -3 -1 -2 -2 -3 -1 -1 -2  0 -1  3 -4 -3 -1 -1 -2 -1  0 -4  0 -5 -2 -5 -2 -4 -1 -2 -1 -2 -4 -1 -4 -4 -1 -4 -3 -1 -2 -5 -1 -3 -2 -2 -3 -1 -2 -3 -2 -4 -4 -5 -2 -3  0 -4 -2 -4 -3 -3 -3 10 -5 -2 -3 -3 -4 -4 -5 -4 -2  0 -2 -4 10 -4 -2 -1 -5 -2 -1 -1 -3 -3 -5 -4 -3 -4 -1 -2 -1 -1 -1 -2 -3 -1 -1 -5 -1  1  2 -2 -3 -2 -1  0 -2 -2 -5 -3 -2 -4 -2 -2  2  0 -2 -2  3 -2 -1 -2 -4 -5 -4 -4 -4 -3  5 -1  0 -3 -2 -3 -2 -2 -2 -2 10 -3 -3 -4 -2 -4 -2  9 -4 -3 -3 -2 -3 -4 -4 -4 -2 -2 -3 -3 -2 -5 10 -2 -3 -1 -4 -2 -2 -1 -4 -3 -4 -3 -4 -3 -3 -2  0 -3 -2 -3  0 -2 -2 -5  2 -2 -1 -3 -2 -4 -2 -4 -2 -2 -4 -2 -1 -3 -2 -4 -3 -2 -2 -4  0 -3  0 -4  6  8 -2 -2 -4 -2 -1 -1 -1 -4 -1 -4 -1 10 -3 -1 -1 -1  0 -1 -5 -1 -5 -2 -1  2 -4 -3 -3 -4 -1  0 -4 -2 -1 -1  1  0 -1
 -3 -2 -3  2 -3  0 -3  0  0 -5 -3 -3 -2 -1  5 -4 -3 -3 -3  3 -2 -4 -4  3 -3  4  1 -4 -4  0  1 -4 -4 -5  0 -2  0 -3 -5 -4  6  1 -3 -4 -5  1 -4 -4 -3 -2 -3 -4 -3  5 -2 -5 -5  0 -4 -3  1 -4  0 -4 -5 -5 -5  2 -3 -1 -5 -5 -3 -2 -3 -5 -1 -3  4  0 -5 -2  4 -4 -3 -5  1 -4 -3  1 -3  1 -4 -2 -2  4 -5 -3 -5 -5  0  7 -3 -3 -4  3 -5 -4 -1 -2 -5  0 -2 -2 -3  2 -2  3 -5 -4 -5  1 -3 -5 -2  0 -3 -3  0 -3 -3 -4 -3 -5  5 -5 -2 -5 -4 -5 -5 -3 -5  7  7 -5 -5  6  5  1 -5 -5 -3 -3 -2 -5 -5 -2  0  1  7 -5 -2 -5 -4 -5 -2 -2 -5 -3 -5 -5  0 -5 -1  3 -3  6 -5  1 -5 -5 -3 -5 -3  1 -5  1  0 -2 -5  4 -4 -5 -5  1 -4 -2 -5 -4  2  7 -5  2 -4  0 -2 -5 -4  2 -4 -5 -5 -2 -3 -4 -4 -5  4  7  0 -4  1 -3 -5  7  0 -2  1 -4 -5 -5 -2 -5 -3  7  4 -5 -3 -2 -5 -4 -5  1 -3 -3  4 -4 -3 -2 -5 -1 -4 -2  7 -3 -5 -1 -5 -3 -5  7 -5 -3 -2 -2 -4  3 -2 -4 -2 -4 -4 -4  0 -1 -3 -3  0 -2 -2 -2 -4 -5 -3 -4  6 -2 -3 -1 -2 -3 -2  2 -3 -4 -1  0 -2 -3 -5 -4 -5 -1 -3 -3 -5 -4  2  7 -5  7 -5  0 -4 -3  0 -4 -5 -4  5 -5 -5 -4 -2 -2 -5 -5  0 -3 -3 -4  5 -4 -4  1 -3 -3 -1  0 -1 -3 -5 -4 -4 -5  1 -4  3 -4  1 -5  0  7 -5 -4 -3 -2 -5 -4 -4 -3 -5 -5  2 -3 -5 -3 -2 -4  6  0 -4 -4 -2  2 -4 -4 -5  3 -2 -1 -4  0  0 -2 -2  5 -2 -5 -5 -4 -5 -4  5 -5 -2 -2  6 -4 -5 -5 -5  2  2 -4  3 -1 -4 -4  2 -5 -4  2  3  0 -3 -5 -3 -3 -5 -5 -3  7 -5 -4 -5 -4 -5 -3 -3  3 -4 -4 -5 -4 -3 -5 -3  7  5 -3 -4 -2 -5 -5 -5 -2 -2 -4 -5 -4 -5 -4 -5 -4 -3 -2 -5 -3 -2  1 -2 -4 -5 -5  4  1 -1 -3  2 -2  6 -3 -5 -3  1 -3 -2 -5 -5  2 -2 -5 -2  1  1 -4 -3 -4 -5 -3 -4  1 -2  0 -3 -3 -5 -2 -5  0 -4  0 -5 -2 -3 -5 -2 -4 -1 -4 -3 -4 -3 -3 -1 -3 -5 -3 -3 -4 -4 -3 -3  3 -3  2  0  3 -4 -4 -3 -4 -4 -5  1 -5  2  0 -3 -4 -2 -3 -3 -2 -4 -5 -3 -4  2  0 -5  1 -3  5  0  7 -4  0 -3 -5 -4 -3 -2 -2 -5 -5  7 -4 -1 -3 -5 -5 -5  0 -4 -2 -5 -5 -5  0 -5 -5  7 -4 -5 -5  0  0  7 -5 -3  4 -5  0 -3 -5 -4 -4  0 -5 -3  3 -3 -5 -2  1 -2 -5 -3 -2 -4 -3  2 -5 -3  1 -3 -3 -3 -3 -4 -3 -3 -5  5 -4 -4  4  2  5 -5 -5 -4 -5 -3 -5 -5 -5 -4 -4 -5 -5 -5 -3 -3  0 -5 -4 -4 -4  1 -5 -1 -1 -2  6  6  1 -4 -4 -2 -3 -5  7 -5 -5 -2 -5  0 -4 -4 -5 -5  1  0 -4  1 -2 -2 -1 -5 -4 -3 -5 -3 -5 -3  6 -3 -4 -3 -5 -2  5 -4  5  2 -3  1 -2 -4  0 -3 -2 -5 -3 -4  2 -1  2  1  3 -2 -5 -3 -5 -5 -3 -2 -2 -1  6 -1  1 -4 -5 -3 -1 -5 -4 -3 -5  7 -4 -5 -2 -3 -3 -6 -4 -3  0 -5  1  5 -3 -3  0 -2 -3 -4
 -3 -2 -3  0 -3  1 -4  1  2 -4 -2 -3 -2 -1  3 -4 -3 -3 -2  3 -2 -4 -4  4 -3  0 -1 -4 -3  0  4 -4 -4 -5  6 -3  4 -3 -5 -4  1  5 -3 -4 -5  6 -5 -5 -3 -3 -2 -3 -3  1 -2 -4 -5 -2 -4 -3  4 -3  4 -3 -5 -5 -4  0 -3  0 -4 -5 -3 -3 -3 -4  0 -3  4  6 -4 -1  0 -3 -3 -5  3 -4 -3 -1 -3 -1 -5 -3 -3  0 -5 -3 -5 -5  6  0 -2 -3 -3  0 -5 -4 -2 -3 -5  6 -2 -3 -3 -1 -3  1 -5 -4 -5 -1 -2 -5 -1  6 -3 -3 -2 -3 -3 -4 -3 -5  2 -5 -1 -4 -4 -5 -5 -3 -5  0  0 -5 -4  0  1  6 -5 -5 -3 -3 -1 -5 -5  0  5  3  0 -5 -3 -5 -4 -5 -3 -3 -5 -3 -5 -5  6 -5  0  2 -3  0 -5 -1 -5 -5 -3 -5 -3 -1 -5 -1  0 -3 -5  4 -4 -4 -5  6 -4 -2 -5 -4  3  1 -5  0 -4  6 -3 -5 -3  4 -4 -5 -4 -3 -3 -4 -4 -5  0  0  6 -4  1 -3 -5  1  5 -3 -1 -4 -5 -5 -3 -5 -3  0  0 -5 -3 -1 -5 -4 -5 -1 -4 -4  4 -4 -3 -3 -5  0 -4 -3  0 -3 -5  0 -5 -3 -5  0 -5 -3 -3 -3 -4  2 -1 -4 -2 -5 -4 -3  0 -2 -4 -3  6 -3 -3 -3 -4 -4 -3 -4  1 -3 -3  2 -3 -3 -1 -1 -3 -4  1  6 -2 -3 -5 -4 -4 -2 -3 -2 -5 -4  3  1 -5  1 -5  6 -4 -4  6 -4 -5 -1  2 -5 -5 -4 -1 -3 -5 -5  5 -3 -3 -3  2 -4 -4  2 -3 -3 -2 -1 -2 -3 -5 -4 -4 -5  2 -4  3 -3 -1 -5  6  0 -5 -4 -3 -3 -5 -4 -4 -3 -5 -5  2 -3 -4 -3 -3 -4  2 -2 -4 -4 -3  3 -4 -3 -5  4 -3 -1 -4 -3  1 -1 -2  0 -3 -5 -5 -4 -5 -1  0 -4 -2 -3  0 -4 -4 -5 -5  1  4 -4 -1  3 -3 -4  1 -5 -4  1  0  5 -3 -5 -3 -3 -5 -5 -3  0 -5 -3 -4 -4 -4 -3 -4  0 -4 -4 -4 -4 -3 -5 -3  0  0 -3 -4 -2 -5 -4 -5 -1 -3 -4 -4 -4 -5 -4 -4 -5 -3 -3 -3 -3 -1  0 -3 -4 -5 -5  4 -1 -2 -3  3 -2  1 -3 -5 -3  5 -3 -1 -5 -5  3 -3 -5 -2  5 -1 -4 -3 -4 -5 -3 -4 -1  0  5 -3 -3 -5 -2 -5 -1 -4  5 -5 -2 -2 -5 -2 -4 -2 -5 -3 -4 -3 -2 -2 -3 -5 -3 -3 -5 -4 -3 -3  1 -3  0 -1  0 -4 -4 -3 -4 -4 -4  6 -4  5  6 -3 -5 -1 -3 -3 -3 -5 -5 -3 -5  3  0 -5  3 -1  3  6  1 -4 -1 -1 -5 -4 -3 -3 -3 -5 -5  0 -4  0 -3 -5 -5 -4  6 -4 -2 -4 -5 -5  6 -5 -5  0 -4 -5 -5  2  5  1 -5 -3  0 -5 -2 -2 -5 -4 -4 -1 -5 -3  0 -2 -5 -1  3 -3 -5 -4 -2 -4 -3 -1 -5 -3 -1 -3 -3 -3 -3 -4 -3 -3 -5  1 -4 -3  0 -1  0 -5 -5 -4 -5 -2 -5 -4 -5 -4 -4 -4 -4 -5 -3 -3  5 -4 -4 -4 -3  6 -5 -2  1 -2  0  3 -1 -4 -4 -1 -3 -4  0 -5 -5 -3 -5  6 -4 -4 -4 -5  3  6 -4  6 -3 -1 -2 -5 -4 -3 -5 -3 -5  0  0 -2 -4 -4 -5 -2  1 -4  3  3 -3  5 -3 -4  3 -3 -4 -5 -3 -4  4 -2  3 -1  2 -2 -4 -3 -5 -5 -3 -2 -2 -2  1  0  4 -3 -5 -3  0 -5 -3 -2 -4  1 -4 -4 -1 -4 -3 -5 -4 -3  6 -5  2  1 -3 -2  1 -2 -3 -3
  4 -1  6 -3  0 -2 -1  2 -3 -1  3  0  1 -2 -3 -1 -4  3  4 -3  0  2  1 -4  1  0 -3  3  4  1 -3  0  3 -3 -4 -2 -3 -2 -1  7 -4 -4 -4 -2 -3 -4 -2 -1 -1  0  0  2  0 -4  1  1 -3  3 -2 -4 -4  4 -4  0 -3 -2  1 -4 -2 -4  0 -2 -2 -2 -2  0 -3 -2 -3 -4  0 -5 -3 -1 -2 -3  2  0  4 -3 -2 -2 -3 -2 -2 -3 -3 -5 -2 -3 -4 -4  0 -2  3 -1 -3 -2  1  5 -2 -4  2  1 -2  3  0  0 -2  5 -1 -4 -4 -1 -5 -4 -1 -2 -2 -2  0  7 -4 -2 -4 -3 -5 -5  6 -3 -3 -2 -3 -4 -4 -3  0 -4 -4 -4 -1 -2 -4 -2 -5 -3 -3 -3 -3 -3 -4 -3 -2 -2 -2 -3 -2 -3 -2 -2 -3 -3 -4 -3 -3 -3 -2 -4 -3 -4 -3 -3 -2 -2 -2 -4 -2 -4 -3 -2 -2 -3 -2 -5 -1 -4  7 -3 -3  7 -3 -4 -3 -4  6 -4 -1 -3  5 -3  0 -3 -5 -2 -1 -2  7 -2 -4 -4 -4  7 -4 -2 -2 -4 -4 -2 -4  7 -3 -3 -2 -3 -1 -4 -4 -1 -4 -1 -3 -1 -3 -3  1 -1 -3 -2 -4 -2 -3  4 -2 -2 -4 -5 -2 -3 -3 -2 -1 -4 -3 -2 -2 -2 -2 -3 -5 -2 -4 -2  1  2 -3  1  1 -4 -4  3  0 -2  3  1  1  0 -4 -2  1 -2 -2  1  2 -3  4  1 -2 -4  1 -1 -2  1 -1 -2  1 -4 -2  1 -3 -4  0 -4 -2 -4 -1  0 -4  2 -3 -2 -4 -2 -3 -3 -5 -2 -3 -2 -2 -2 -2 -2 -3 -2  5 -3  3  1  0 -2  5  4  0  1 -5 -3 -1  3 -3  5 -3 -3 -4 -4 -3 -2 -5 -2 -2 -2 -2 -4 -1 -2 -3 -1  1 -2 -2 -2 -4 -2  5  0 -2 -1  1  4  1 -3  6 -2  7 -2  1 -5 -2 -4 -2 -3 -3 -2 -1  0 -4  1 -2 -2 -3  0  1 -2 -3 -1 -3  3 -2 -4  1  3 -3 -3 -3  0 -4 -4 -2 -2 -2 -5 -3 -3 -5 -4 -3  0 -5  0  1  3 -2 -2  5  6 -1  0  5 -2 -2 -4 -4 -2 -2 -4 -2  1 -2 -5 -1  3  1 -2 -2 -2 -2 -3 -1 -2 -3 -2 -5 -4 -2 -2 -3 -1 -3 -4 -2 -2 -3 -2 -4 -1 -3  0 -4  1 -5 -2 -3 -2  2 -2  2 -4  3 -1  3  1 -3  4  3 -4  6 -4  2 -1 -3  0 -3  0 -1 -4 -3  0  4 -3 -4 -2 -1  0  0 -1 -2 -4  0 -1 -3 -1  2 -1 -1 -1  1 -3  1 -4  2 -4  0 -2  3 -2  0  1 -4  0 -2 -4  2 -2 -5  2  3 -5 -1 -2  5 -2 -2  2 -1 -3  3 -4 -4 -4  7 -2  5 -3  7 -4 -2 -2 -2 -3 -4 -2 -3 -2 -3 -2 -5 -4  6 -4  1 -3 -3 -4 -2 -2 -4 -2 -1 -2 -3 -4 -4 -3 -2 -3 -2 -2 -1 -2  0  4 -2 -2  4 -4  6 -2  0 -1 -2 -1  1 -3  0 -1 -4 -3  0 -3 -1  1 -1 -4  6  2  2 -1 -1  3 -4 -4 -4 -4 -3 -2 -1 -2 -4 -3 -1 -3 -2 -2  1 -1 -3 -2 -2 -3 -1 -3  1 -3 -4 -3 -3  2 -2 -4 -4 -3  6 -2 -5 -2  1 -4 -3 -1 -2 -2 -4  7  7  0 -3 -3 -4 -2 -4 -2 -5  0 -1  1 -1 -2 -4 -2  6 -4  1 -2 -1 -2  4 -4 -2 -4  0 -2 -4  3  0 -4  0 -3 -3  6 -2 -3  2 -3  0 -3  4  0  3 -2 -3  1  3 -2  1 -4  2 -3 -1 -3 -2 -4 -2  0 -1 -1 -4  0 -5 -5  6 -2 -3 -2 -2 -4 -2  1 -3  4  3  2  1  4  5
 -2 -2 -2  0 -2  8 -3 -1  0 -3 -2 -2 -1  1  1 -3 -3 -2 -2  6 -1 -3 -3  1 -2  0 -1 -3 -2 -1  1 -3 -3 -4  2 -2  1 -2 -4 -3  0  1 -3 -3 -4  1 -4 -4 -2 -2 -2 -2 -3  0 -2 -3 -4 -1 -3 -3  1 -3  1 -2 -4 -5 -3 -1 -2  7 -2 -5 -2 -2 -2 -2 10 -2  5  1 -2 -2  9 -2 -2 -4  5 -4 -2 -1 -2 -1 -4 -2 -2  0 -3 -3 -5 -3  1  0 -2 -2 -2  0 -4 -3 -2 -2 -5  1 -1 -2 -2 -1 -3  0 -4 -2 -4 -1 -2 -4 -2  1 -2 -3 -1 -3 -2 -3 -3 -4  2 -4 -2 -4 -3 -4 -4 -3 -4  0  0 -4 -2  0  0  1 -4 -4 -3 -2 -2 -4 -4 -2  6  8  0 -4 -2 -5 -3 -4 -2 -3 -3 -3 -4 -4  1 -4  8  0 -2  0 -4 -1 -4 -4 -2 -5 -2 -1 -5 -1 10 -2 -4  5 -4 -4 -4  1 -3  1 -4 -3  1  1 -4 -1 -3  1 -2 -4 -2  5 -3 -4 -4 -2 -2 -4 -3 -5  0  0  1 -3  0 -2 -4  0  1 -2 -1 -3 -4 -4 -2 -4 -2  0  0 -4 -3 -1 -4 -4 -4 -1 -3 -3  3 -3 -3 -2 -4  8 -3 -2  0 -3 -4 10 -4 -2 -4  0 -4 -2 -2 -2 -3  2 -2 -4 -2 -4 -3 -2 10 -1 -3 -3  1 -2 -1 -2 -3 -3 -2 -3  0 -2 -3  1 -2 -2 -1 -1 -2 -3 -1  1 -1 -3 -5 -3 -3 -2 -2 -2 -5 -2  1  0 -4  0 -4  1 -3 -3  1 -3 -4 -1  0 -4 -4 -4 -1 -2 -4 -5  1 -2 -2 -4  0 -3 -2  5 -2 -3 -1 -1 -2 -2 -3 -3 -3 -4  2 -3  1 -2 -1 -4  1  0 -4 -3 -3 -2 -4 -3 -3 -3 -4 -5  8 -2 -3 -2 -2 -3  0 -2 -2 -2 -2  2 -3 -3 -4  1 -2 -1 -3 -2  0 -1 -2  0 -2 -4 -4 -3 -4  0  0 -3 -2 -2  0 -3 -3 -5 -4  1  2 -2 -1  0 -3 -3  2 -4 -4  2  0  2 -2 -4 -2 -3 -4 -4 -3  0 -4  2 -4 -4 -3 -1 -2  0 -3  0 -3 -3 -2 -4 -2  0  0 -2 -3 -2 -4 -3 -4 -2 -2 -2 -3 -3 -5 -3 -4 -4 -2 -2 -3 -2 -2  0 -2 -3 -4 -4  4 -1 -2 -2  5 -2  0 -2 -4 -3  2 -2 -2 -4 -4  3 -2 -5 -1  1  0 -3 -2 -4 -4 -2 -1 -1  3  1 -2 -3 -4 -1 -4 -1 -3  2 -4 -2 -2 -4 -2 -4 -2 -4 -1 -3 -2 -2 -2 -2 -4 -2 -2 -4 -3 -2 -2  0 -2 -1 -1 -1 -3 -4 -2 -3 -3 -3  1 -2  1  1 -2 -4 -2 -2 -2 -3 -4 -4 -2 -4  1  0 -4  5 -2  1  1  0 -3 -1 -2 -4 -3 -3 -2 -2 -5 -4  0 -3  8 -2 -4 -4 -4  1 -3 -2 -3 -4 -4  1 -4 -4  0 -3 -4 -4  8  3  0 -4 -2  0 -4 -1 -2 -4 -1 -3  3 -4 -2  0 -2 -4 -1  1 -2 -4 -3 -2 -3 -3 -1 -4 -2 -1 -2 -3 -2 -3 -2 -2 -2 -4  1 -3 -3  0 -1  0 -4 -4 -3 -4 -2 -4 -4 -4 -3 -3 -3 -4 -3 -2 -2  6 -3 -4 -3 -3  1 -4 -2  0 -2  0  0 -1 -3 -3 -2 -2 -3  0 -4 -4 -2 -4  1 -3 -3 -2 -4  8  1 -3  1 -2 -2 -2 -4 -3 -2 -5 -3 -5 -2  0 -2 -4 -3 -5 -1  0 -3  0  1 -3  1 -2 -3  1 -2 -3 -4 -2 -4  2 -2  4 -1  0 -2 -3 -2 -4 -4 -2 -2 -2 -2  0  1  1 -3 -4 -2  2 -4 -3 -2 -2  0 -3 -4 -2 -3 -2 -4 -3 -3  1 -4  1  8 -2 -1  1 -1 -2 -2
 -3 -3 -4 -2 -3 -1 -4 -2  5 -5 -3 -2 -3  5 -1 -4  2 -4 -4  1 -3 -4 -4 -1 -4 -2 -2 -4 -4 -2 -1 -4 -4 -6 -1 -4  2 -3 -5 -5 -2 -1  2 -4 -3 -1 -3 -4 -4 -3 -3 -4 -4  3 -3 -5 -5 -3 -4  2 -1 -3  5 -4 -6 -5 -5 -2 -4 -2 -5 -5 -4 -4 -4 -5 -2 -4 -1 -1 -5  8 -1 -3 -4 -5 -1 -5 -4 -2 -4 -2 -5 -3 -4 -2 -3 -4 -5 -3 -1 -2 -4 -4 -3 -1 -5 -4 -3 -3 -5 -1 -3 -2 -4 -3 -4 -1 -5 -4 -5 -2  5 -5  8 -1 -4 -4 -3 -4 -4 -5  3 -5 -1 -5  8 -1 -4 -5 -5 -4 -5 -2 -2 -3 -5 -2 -2  0 -5 -5  1 -4  8 -6 -5 -3 -1 -1 -2 -5 -4 -5 -4 -3 -4 -4 -5 -4 -5 -5 -1 -5 -2 -1 -4 -2 -5 -2 -5 -5 -4 -5 -4 -2 -5 -2 -2 -4 -4 -1 -5 -1 -5 -1 -5  4 -5 -5 -1 -1 -5 -2 -4 -1 -4 -4 -4  0 -4 -5 -1 -4 -3 -5 -5 -5 -2 -2 -1 -4 -2 -4 -5 -2 -1 -4 -2 -5 -5 -5 -4 -5 -2 -2 -2 -5  1  7 -5 -5 -5 -2 -4 -4  1 -4 -4 -4 -5 -2 -4 -4 -2 -4 -5 -2 -5 -4 -5 -2 -5 -4 -4 -4 -4 -1  8 -5  6 -4 -3 -4 -2 -1 -4  2 -1 -3 -3 -4 -4 -4 -3 -4 -1 -4 -4  4 -4 -4 -3  4 -4 -3  0  0 -3 -4 -5 -4 -4 -3  0  5 -5 -5 -1 -2 -5 -1 -5 -1 -4 -4 -1 -5 -5 -2 -1 -4 -5 -5  8 -4 -5 -5 -1 -3 -3 -5 -1 -4 -4  6 -4 -4 -3 -3 -4 -4 -4 -4 -1 -5 -2 -4 -1 -4 -1 -4 -1 -2 -5 -4 -4 -4 -5 -4 -4  1 -5 -5 -1 -4 -5 -3 -4 -4 -1 -3 -4 -4 -4 -1 -4 -3 -4 -1 -4 -1 -5 -3 -2  8 -2 -2 -4 -6 -5 -4 -5 -4 -2 -4  2 -4 -2 -4 -4 -5 -5  2 -1 -4 -2  7 -4 -4  5 -5 -4 -2 -2  4 -4 -5 -4 -4 -5 -6 -4 -2 -5 -4 -1 -4 -4 -3 -5 -1 -4 -4 -4 -4 -4 -5 -4 -2 -1 -3 -4  6 -5 -5 -5  8 -3 -4 -5 -4 -5 -4 -4 -4 -4 -4 -1 -4  8 -2 -3 -4 -6 -5 -1 -2 -3 -4  3 -3  3 -3 -5 -4 -1 -3  8 -5 -5 -1 -3 -5  0 -1 -3 -4 -4 -4 -5 -4 -4  7 -3  3 -4 -4 -5  1 -4  0 -4  0 -5 -3 -4 -5  7 -5 -3 -4 -4 -4 -4  5 -4 -3 -6 -4 -3 -5 -4 -3 -3 -2 -3 -2 -3 -2 -4 -5 -4 -4 -4 -5 -1 -5  0 -1 -4 -5  8 -4 -4 -1 -4 -5 -4 -5  1 -2 -5 -1 -3 -1 -1 -2 -5 -3  2 -5 -5 -4 -4 -4 -5 -3 -2 -4 -2 -4 -5 -5 -1 -1 -5  5 -5 -5 -3 -1 -5 -5 -2 -4 -5 -5  0  3 -2 -5 -4 -2 -5  1  4 -5 -4 -4 -3 -5  0 -2 -3 -5  1  2 -4 -5 -4  4 -4 -4 -2 -6 -4 -3 -4 -4 -1  1 -5 -4 -3 -5 -1 -4 -1 -2 -2  0 -5 -5 -3 -5  3 -5 -5 -5 -4 -4 -4 -5 -3 -4 -4 -1 -5 -5 -4  4 -1 -5 -3  0 -3 -2 -1 -3 -4 -2  8 -4 -5 -2 -3 -5 -4 -5 -1 -5 -5 -5 -5 -1 -1 -4 -1 -4  8 -3 -4 -5 -3 -5  1 -5 -4 -1 -4 -5 -2 -5 -4  2 -4  3 -1 -3 -1 -4 -4  7 -4 -5 -4 -4 -5 -1 -3 -1 -3  1 -3 -3 -3 -5 -5 -4 -3  3 -3  2 -3 -1 -4 -3 -4  7 -5 -4 -3 -5 -1 -4 -1  8 -4 -3 -5 -4 -4 -1 -5 -1 -2 -4 -4 -2 -2 -4 -4
 -2 -1 -1 -3  4 -4 -2 -1 -4 -2  4 -2 -1  1 -4  3 -5 -2 -2 -4  2 -2 -3 -4 -2 -3 -3 -3 -2 -3 -4 -3 -3  8 -4 -3 -4 -2 -3 -3 -4 -4 -5 -2 -4 -4 -3 -3  7  3 -2 -2 -1 -3 -2 -2 -4 -2 -2 -5 -4 -2 -4 -3  9 -3 -4 -4 -2 -4 -3 -3 -2 -3 -2 -3 -5 -2 -4 -4 -3 -6 -4 -2 -2 -4 -3  7 -2 -3 -2 -3  8 -2 -3 -4 -4 -4 -3 -4 -4 -4 -2 -2 -2 -3 -4 -3  1  0 -3 -4 -1 -3 -2 -3 -2 -3 -3 -2 -3 -4 -5 -3 -6 -4 -2 -2 -2 -3 -2 -3 -5 -3 -4 -4 -6 -6 -3  8 -4 -2 -4 -4 -4 -4 -3 -4 -4 -4 -3 -4 -5 -2 -5  9 -4 -3 -4 -4 -4 -4 -3 -3 -2 -4 -3  8 -4 -2 -4 -4 -4 -4 -4 -3 -3 -4 -4 -4 -4 -4 -2 -3 -2 -4 -3 -4 -4 -2 -3 -4  8 -6 -3 -4 -3 -3  8 -2 -3 -4 -4 -4 -2 -4 -2 -3 -2 -3 -2 -3 -6 -2 -2  8 -3 -3 -4 -4 -4 -2 -4 -2 -3 -4 -4 -3 -4 -3 -4 -4 -3 -4 -2 -4 -4 -3 -5 -4 -4  7 -4 -3 -2 -2 -4 -2 -4 -3 -4 -3 -3 -3 -4 -4 -4 -4 -4 -2 -3 -4 -4 -2 -3 -3 -2 -3 -5  7 -5 -3 -2 -2 -4 -2 -2 -5 -4 -2 -2 -3 -2 -4  0 -1 -4 -2 -2 -3 -2 -2 -2 -4 -2 -1 -3 -4 -2  4 -3  3 -3 -3 -1 -5 -3 -3 -4 -4 -3 -4 -3 -4 -2 -2 -4 -3  9 -4 -4 -4 -4  8 -5 -3  8 -3 -3 -2 -3  8 -4 -2 -2 -4 -2 -2 -2 -2 -2 -2 -3 -3 -6  8 -2 -2 -4 -2 -4 -3 -4 -4 -4 -2 -5 -3 -4 -2 -2 -5 -3 -3 -4 -2 -4 -2 -2 -2 -4 -2 -2 -3 -2 -3 -2 -3 -3 -4 -2  2 -2 -2  2 -5 -3 -4 -3  9 -4 -2 -3 -3 -4 -4 -3 -3 -4 -2 -4 -3 -4 -3 -3 -2 -2 -5 -2 -2 -4 -3 -3 -3 -4 -4 -2 -4 -2 -5 -4  9 -5 -4 -4 -3 -6 -2 -4 -2 -3 -2  1  1 -3 -1  2 -4 -2 -4 -4 -2 -2 -5 -4 -4 -4 -6 -2 -3 -4 -3 -3 -3 -4  8 -2 -3 -4 -2 -6 -4 -2 -2  9 -3 -4 -4 -2 -2 -4 -2 -4 -2 -4 -2 -4 -2 -5 -3  8 -3 -2 -3 -2 -4 -2 -3  2 -3 -4 -2  2 -4 -3 -4 -2  5  8 -2 -3 -2 -2 -4  8  5 -2 -3 -5 -3  6 -3 -2  1 -3 -5 -3  2  9  7  0 -2 -1 -2 -2 -3 -1 -4 -2 -4 -2  8 -2 -2 -2 -4 -4 -3 -4 -4 -2  8 -6  1  5 -6 -3 -2 -2 -3  2 -2 -3 -3  6 -4 -4 -4 -3 -2 -2 -4 -3 -4 -3 -3 -3 -4 -4 -2 -2 -2 -4  8 -6 -4 -3 -5 -4 -4 -4 -4 -3 -4 -4 -2 -4 -4 -4 -4 -4 -4 -2 -3 -3 -2 -3 -4 -3 -2 -1 -4 -2 -4 -2 -4 -2 -2 -3 -3 -2 -5 -3  4 -4  8 -2 -3 -2 -3 -2 -5 -3 -2 -2 -4 -4  4 -4 -4 -4 -4 -4 -3 -3 -4 -5 -4 -3 -4 -2 -2 -4 -3 -4 -2 -2 -4 -3  8 -4 -4 -4 -4 -3 -3 -1 -4 -4 -1 -3 -2 -3 -2 -4 -4 -4 -3 -3 -4 -4 -3 -3 -3 -4 -4 -4  7 -4 -3 -5 -2 -3  7 -2 -3 -5 -3 -3 -4 -2  7 -2 -3 -2 -4 -2 -4 -3 -2 -4 -2 -2 -5 -2  8 -3 -2  7 -4 -2 -3 -3 -3 -3  4  1 -3 -4 -2  0 -3 -2 -4  3 -3 -3 -4 -3 -5 -4 -2  1 -3 -4 -2 -6 -5 -3 -2 -4 -2 -2 -4 -4 -3 -4 -2 -2 -2 -2 -2 -2
 -1  3  0 -2  0 -3  5 -1 -3 -1  0  0  2 -1 -3 -1 -4  1  0 -3  1  1 -1 -3  0 -1 -2 -2  1 -2 -3 -1 -2 -3 -4  0 -3  4 -2 -2 -4 -3 -4  4 -3 -4 -1 -1 -1  0  1 -1  0 -3 -1 -2 -2  0  5 -4 -3 -1 -4  0 -3 -2 -2 -3  0 -3 -2 -2  0  0  0 -2 -3  0 -3 -4 -2 -4 -3  5  3 -2 -2  0  1 -2  0 -2 -2  4  0 -3 -3 -2 -2 -3 -4 -4 -1  0 -1 -1 -1  1  0  0 -2 -4  0 -1  0 -1  0 -1  2  0 -2 -3 -4 -1 -4 -4  3  5  1  3  1 -2 -4 -1 -3 -2 -4 -5 -2 -2 -2  5 -2 -4 -4 -3 -2 -3 -3 -4 -2 -1 -4  0 -4 -3 -2 -1 -3 -3 -4 -2  0 -2  6 -3  0 -2 -1  0 -2 -2 -4 -1 -2 -2  0 -4 -2 -3 -2 -2  0 -2  0 -3 -2 -3 -3  1 -1 -3 -1 -5 -2 -4 -2 -1 -3 -1 -3 -4 -2 -3 -1 -4  0 -2  0 -3  5 -2 -5  1  5 -1 -2 -2 -3 -4 -4 -2 -3  0 -1 -4 -3  0 -3 -2 -2 -2  0 -2  1 -4 -3 -2 -4 -3 -2 -1 -2 -1 -1  5 -3  6 -2  0 -2 -2  0  0 -4 -3 -1 -3 -2  0 -2 -4 -2  0  0  0  6 -2 -4 -1 -3 -1  0  3 -2  0  0 -3 -4  0  2  0  0 -2  2  0 -3  0  1 -1  1  0  1 -3  1  0 -1 -4  1  0 -2  0 -1  0 -1 -4 -2 -1 -3 -4 -2 -4 -1 -4  5 -1 -4 -1 -3 -2 -3 -1 -2 -3 -4  0 -3 -2 -3  0  0 -2 -3  6 -1 -3  0  0  0  0 -1  0  0 -1 -5 -3 -1 -1 -3  1 -3  0 -4 -4 -2  6 -3  0 -1  6  6 -4 -2 -2 -3  4 -2  3  0  6 -3  0 -1 -1  0 -1  1 -2 -1 -3 -1  2 -1  4 -1 -4  0 -3  1 -3 -2  6 -2 -2 -3 -2  0  0 -3 -1 -2 -2 -2 -2 -1 -1  0 -4  0  0 -2 -1 -1 -1 -3 -4  0 -1  0 -3 -2 -3 -3 -4 -2 -2 -5  0 -2  0 -1 -1 -1 -1 -1 -1 -1 -1  4 -4 -3  3  6 -4 -1 -2 -1 -4  2  0 -2 -1 -2  0 -1 -2  0  0 -3  2 -4 -3  0  6 -3 -1 -3 -3  0  0 -3  2 -3  2 -2  1 -4  1 -4 -1 -2 -2  0 -2  2 -4 -1  0  1 -1 -2  0 -1 -3 -2 -4  1  0 -2  2 -1 -1 -1 -4 -3  1 -1 -1 -3 -1 -1 -1 -1  0  0 -4 -1  0 -2  0  0 -1  0  5  3 -3  1 -3  0 -3  4 -2  1  6  0 -2 -4 -2 -3 -4  1 -2 -4  0 -1 -5 -1 -1 -1 -1 -2  0 -1 -2 -1 -3 -4 -4 -2  0 -1 -2 -2 -2  0  0 -2 -3 -4  6 -2  0 -2 -3 -5 -4 -2 -4 -2 -2 -3 -4 -2 -1 -4  6 -1 -1 -3 -4 -4 -1  0 -2 -1  2 -1 -1 -1 -1  0 -1  2 -3 -1  0 -1 -2  1 -1  0 -3  0  0 -3 -2  0 -1  0 -2  0 -4 -2  1  0 -2 -3  0  2 -3 -2 -3 -2 -1 -1 -1 -3 -2 -2 -2  6  6 -2 -2 -3  0  0 -3 -2 -2 -2 -3 -4 -1 -2 -1  0 -3 -4 -1 -2  6 -4  0 -2 -4 -3 -2  0 -1 -4 -2 -2 -2 -2 -3 -4 -1 -4  0 -4  2 -1 -1  2 -2 -4 -2 -2 -4  0 -1  1 -1  0 -3  3 -3 -2 -1 -3  0  1 -4  1 -2 -1  0 -1 -3  0 -2 -2 -2 -1 -2  1 -1 -2  4  1 -2  0 -3  1 -2  2 -2  3 -4 -1  0  1 -2 -4 -1 -5 -4 -2  0 -2  6  0 -4 -1 -1 -3  0  0  0  0  0 -1
 -1  3 -1  0 -1 -2  2 -1 -2 -2  0  0  0 -1 -2 -1 -4 -1 -1 -2  0 -1  0 -2  0  0 -1 -2 -1 -1 -1 -1 -2 -3 -3  7 -2  2 -3 -2 -2 -2 -3  0 -4 -3 -2 -2  0 -1  2 -1 -1 -2  0 -3 -3  1  2 -3 -2 -2 -3 -2 -3 -3 -3 -1 -1 -2 -2 -3 -1  7 -1 -2 -3 -1 -1 -3 -2 -4 -2  0 -1 -3 -2 -2  1  1 -1  1 -3  4  7 -1 -4 -3 -3 -4 -2 -2  0 -1 -2  0 -3 -2  0  0 -3 -3  0  0 -1 -1  0  1 -1 -2 -3 -2 -3 -2 -4 -3  0  4  0  2 -1 -2 -3 -2 -2 -3 -4 -5 -2 -3 -3  0 -3 -2 -2 -4 -2 -1 -1 -3 -3 -2 -4 -1 -3 -3 -3 -2 -2 -2 -2 -3  7 -3  0 -4  7 -2 -2 -2 -3 -3 -3 -3 -1 -1 -1 -2 -3 -2 -3 -3 -1 -3 -1 -1 -3 -1 -3 -1 -2 -2 -2 -5 -2 -2 -2 -2 -3 -2 -1 -2 -3 -1 -2 -2  7 -3 -1 -2  0 -3 -5  6  2 -2 -2 -3 -1 -2 -2 -2 -1 -1 -3 -2  0  7 -1 -2 -3 -3  7 -3 -1 -2 -1 -2 -3 -2 -3 -2 -3  0  0  2 -2  0 -2  7 -3 -2 -2  7 -2 -2 -2 -3 -3 -1 -3 -2 -3 -1  7  7  0  2 -4 -2 -3 -1 -1 -1 -2 -1  0 -3 -3 -1 -1  7 -1 -3  0 -2 -2 -1 -1 -2 -1 -1  0 -2 -1 -1 -2 -3  3 -1 -3 -1 -2 -1 -2 -3 -3 -2 -1 -2 -2 -2 -2 -3  0  3 -3 -1 -3 -3 -2 -2 -3 -3 -4  7 -3 -3 -2 -1  5 -1 -2  0 -2 -2 -1 -1  1 -1 -1  0 -1 -2 -4 -3  1 -1 -2 -1 -2 -2 -3 -2 -3  0 -3  7 -2  0  0 -4 -3 -3 -2  3 -3 -1 -1  0 -2 -1 -1 -2 -1 -1 -1 -3 -3 -2  0  1 -2  1 -1 -4  6 -2  6 -3 -3  0 -2 -2 -2 -3 -2  7 -1 -1 -3 -3 -3 -2 -1 -1  5 -3  0 -1 -2 -3 -1  2 -1 -3  2 -2 -1 -3 -3 -3 -3 -2 -3 -2 -5 -2 -3  0 -1  0 -2 -1 -2  0 -2 -2  5 -2 -1  5  0 -3 -2 -3 -2 -4  5 -2 -3 -1 -3 -2 -2 -2 -1  7 -3 -1 -4 -1  4  0 -3 -2 -2  0  6 -1 -2  2 -2  0 -3  2 -2  3 -4 -2 -3  0  6 -3  4 -2  4  0  0 -1 -3 -1 -2 -3 -2 -2  0 -1 -3  3 -3 -1 -1 -2 -3  1 -1 -3 -3 -2 -1 -2 -2 -1  5 -3 -1 -1 -3 -1 -1 -2 -2  1  1 -1  0 -1 -1 -1  0 -3  4  0 -1 -3 -3 -2 -2 -3  1 -3 -4  0 -1 -5 -2 -3  1  0 -1  3 -2 -2  1 -2 -3 -2 -2  0 -2 -3 -2  3  7  7 -3 -4 -2  0 -2 -1 -3 -3 -5 -3 -2 -3 -3 -3 -4 -3 -2 -2 -2  0 -2 -2 -1 -2 -2  0 -1  2 -2 -1 -2 -1 -2 -2  3 -2  0 -1 -1 -2 -2  0  6 -3 -1 -2 -2  0 -1 -3  0  5 -1 -2 -1 -4 -2 -1 -1 -3 -1 -1  2 -1 -1 -1 -3 -2 -2 -2 -3 -3 -2 -3  0  0 -3 -2 -4 -1 -1 -2 -2 -3 -3 -3 -2 -3 -2 -1 -1 -2 -2  4 -2  0 -4 -1 -3 -2 -4 -2  7 -2 -3 -2 -2 -2 -3 -2 -3 -2 -2  7 -4  0 -1 -1 -1 -3 -3 -2 -2 -2 -1 -2  1 -3  3 -2  0 -2  0 -2 -2  4  1 -3  1 -2 -3 -1 -2 -2  5 -2  0 -1  1 -3  0 -2 -3  2  2 -2  2  0  1 -1  0 -4  6 -3 -2 -1  1 -3 -2 -1 -5 -4 -2 -1 -3  0 -2 -3 -2  1 -2 -1 -1 -1 -1 -1 -1
 -3 -3 -4 -4 -4 -3 -4 -3  6 -4 -4 -3 -3  0 -3 -5  0 -4 -4 -2 -3 -4 -4 -3 -4 -4 -4 -4 -4 -4 -3 -4 -4 -6 -3 -4 -1 -4 -5 -5 -4 -3  1 -4 -4 -3 -2 -5 -5 -3 -3 -4 -4 -2 -4 -4 -4 -4 -4  1 -3 -4 -2 -4 -6 -6 -4 -4 -4 -4 -4 -6 -4 -4 -4 -4 -3 -4 -3 -3 -4 -1 -3 -4 -4 -4 -3 -5 -4 -4 -4 -4 -5 -4 -4 -4 -4 -4 -6 -4 -3 -4 -4 -4 -3 -3 -4 -4 -4 -4 -6 -3 -3 -4 -4 -4 -4 -3 -5 -4 -5 -4  1 -5 -1 -3 -4 -4 -4 -4 -4 -5  1 -4 -4 -4 -1 13 -4 -6 -4 -4 -4 -4 -4 -4 -4 -4 -4 -3 -5 -3  1 -4  0 -6 -4 -3 -3 -3 -4 -4 -4 -6 -5 -4 -4 -5 -6 -4 -4 -4 -3 -4 -3 -3 -4 -4 -4 -4 -4 -4 -4 -6 -4 -4 -6 -4 -3 -4 -4 -3 -5 12 -5 -3 -5  2 -5 -4 -3 -4 -4 -4 -4 -3 -4 -4 -4 -3 -4 -4 12 -4 -4 -5 -5 -6 -4 -4 -3 -1 -4 -4 -4 -4 -3 -4 -4 -5 -4 -4 -4 -4 -3 -4 -4 -5  1 -1 -4 -5 -4 -4 -4 -4 -3 -4 -4 -4 -4 -3 -4 -4 -4 -4 -5 -3 -4 -4 -5 -4 -4 -4 -4 -4 -4 -3 -1 -5  1 -5 -4 -4 -3 -2 -4  1 -3 -4 -4 -4 -4 -4 -3 -4 -4 -4 -4 -1 -4 -4 -3  0 -4 -4 -2 -3 -3 -4 -6 -4 -4 -4 -1  1 -6 -4 -3 -4 -5 -4 -6 -3 -5 -4 -3 -4 -6 -3 -1 -5 -4 -5  0 -4 -5 -6 -2 -4  5 -5 -3 -4 -4 -1 -4 -4 -3 -4 -4 -4 -5 -4 12 -5 -3 -4 -3 -4  6 -4 -3 -4 -4 -5 -4 -4 -6 -5 -5  1 -5 -6 -3 -4 -4 -4 -4 -4 -4 -4 -4 -4 -4 -3 -4 -4 -4 -3 -4 -3 -5 -4 -3  0 -4 -4 -4 -6 -4 -5 -5 -4 -4 -4 -2 -4 -4 -4 -4 -6 -4 -2 -3 -4 -4 -1 -4 -4 -1 -4 -4 -3 -4 -2 -4 -6 -4 -4 -4 -6 -4 -4 -4 -4 12 -5 -4 -3 -5 -4 -4 -4 -4 -4 -4 -6 -4 -4 -4 -4 -5  0 -6 -4 -6 -1 -4 -4 -4 -5 -6 -4 -6 -5 -4 -4 -4 -4 -1 -4 -4 -5 -6 -5 -3 -4 -4 -4 -2 -4 -3 -4 -4 -4 -3 -4 -1 -5 -5 -3 -4 -6 -3 -3 -3 -4 -4 -5 -4 -4 -4 -1 -4 -2 -4 -4 -5 -2 -4  0 -4 -3 -5 -4 -4 -4  1 -5 -4 -4 -4 -5 -4  1 -4 -4 -6 -4 -4 -5 -4 -4 -3 -4 -3 -4 -3 -4 -4 -5 -4 -5 -4 -4 -3 -4 -3 -3 -4 -5 -1 -4 -4 12 -5 -3 -4 -5 -2 -3 -5 -3 -4 -3 -3 -4 -5 -4 -2 -4 -5 -4 -4 -4 -6 -4 -4 -5 -3 -4 -4 -6 13 -3 -4  0 -4 -4 -4 -3 -5 -6 -4 -4 -5 -6 -2 -2 -4 -4 -4 -4 -6 -3 -2 -5 -4 -4 -3 -6 -3 -4 -4 -5 -1 -2 -4 -4 -4  7 -4 -4 -4 -6 -4 -4 -4 -4  0  1 -4 -4 -4 -4 -4 -4 11 -4 -4 -4 -4 -5  7 -5  1 -4 -4 -4 -4 -4 -4 -4  0 -4 -4  0 -4 -5 -4 -1 -3 -4 -4 -3 -4 -4 -4 -4 -4 -4 -1 -4 -4 -4 -4 -5 -4 -6 -3 -5 -5 -4 -4 -3 -3 -5 -3 -1  1 -1 -5 -5 -4 -6  1 -6 -4 -4 -3 -5 -4 -6 -4 -3 -5 -2 -3 -3 -3 -4 -4 -1 -4 -5 -4 -4 -5 -3 -4 -2 -4 -3 -4 -4 -4 -6 -4 -4 -3  5 -4 -3 -1 -3 -5 -4 -4  0 -6 -4 -3 -4 -1 -4 13  0 -2 -4 -4 -4 -4 -3 -6 -1 -3 -4 -4 -3 -3 -4 -3
 -2 -2 -2 -2 -2 -2 -3 -2  1 -3 -3 -2 -1  6 -2 -3  9 -3 -3  1 -2 -2 -2 -2 -2 -2 -2 -3 -3 -2 -2 -4 -3 -5 -2 -3  4 -3 -4 -4 -3 -2  9 -3  0 -2 -2 -4 -4 -1 -3 -3 -3  3 -3 -3 -5 -2 -3  9 -2 -3  0 -2 -5 -5 -3 -3 -3 -3 -3 -5 -3 -3 -3 -3 -3 -3 -2 -2 -3  2 -3 -3 -3 -5 -2 -4 -3 -3 -3 -2 -5 -3 -3 -2  0 -4 -5  0 -2 -3 -3 -3 -1 -2 -5 -4 -3 -3 -5 -2 -3 -2 -3 -1 -3 -2 -4 -3 -4 -3  8 -4  2 -2 -3 -3 -3 -3 -3 -3  9 -4 -2 -5  2  0 -3 -5 -5 -3 -5 -3 -3  0 -3 -3 -2 -2 -4 -4  9 -3  4 -5 -4 -3 -2 -3 -3 -5 -3 -5 -3  0 -3 -4 -4 -3 -5 -5 -2 -5 -3 -2 -3 -3 -5 -3 -5 -5 -3 -5 -3 -3 -5 -3 -3 -3 -4 -2 -4  0 -4 -2 -3 -1 -5 -3 -1 -2 -5 -3 -2 -2 -3 -4 -3 -2 -3 -4  0 -3 -3 -4 -3 -5 -2 -3 -2 -3 -2 -3 -4 -3 -2 -3 -3 -3 -5 -5 -3 -5  0 -3 -2 -4  9  2 -5 -4 -5 -2 -3 -3 -1 -3 -4 -3 -4 -3 -4 -3 -3 -4 -4 -3 -5 -3 -4 -3 -5 -3 -3 -3 -3 -2  2 -4  7 -4 -1 -3 -3  3 -3  9 -2 -2 -3 -3 -3 -3 -2 -2 -3 -3 -3  3 -3 -3 -2  6 -3 -1  3 -2 -2 -3 -5 -3 -4 -3  5  8 -5 -3 -1 -3 -4 -3 -4 -2 -3 -3 -2 -3 -5  3 -2 -4 -5 -5  3 -3 -5 -5 -2 -1 -1 -4 -2 -3 -3  1 -3 -3 -2 -3 -3 -3 -3 -4  3 -5 -2 -3 -2 -3 -1 -4 -2 -3 -5 -3 -4 -3 -4 -3 -3  9 -4 -5 -3 -3 -3 -3 -3 -3 -2 -3 -3 -3 -3 -1 -3 -1 -4 -2 -3 -2 -3 -3 -2  4 -1 -3 -3 -5 -5 -3 -4 -3 -2 -3  4 -3 -3 -3 -3 -5 -5  3 -2 -3 -3  1 -3 -3  1 -5 -4 -2 -3 -1 -3 -4 -3 -4 -5 -5 -4 -3 -5 -3  0 -4 -3 -1 -4 -2 -3 -3 -4 -3 -3 -4 -3 -3 -2 -2 -3  7 -4 -3 -4  2 -3 -3 -3 -4 -5 -4 -4 -5 -3 -3  2 -3  2 -3 -3 -3 -5 -4 -2 -3 -3 -3  1 -3 -1 -3 -5 -3 -2 -2  2 -4 -5 -2 -3 -5  1 -2 -2 -3 -3 -3 -5 -3 -3  1 -3 -1 -3 -3 -5  1 -4  0 -3 -2 -5 -3 -3 -5  7 -4 -3 -4 -3 -3 -2  8 -3 -1 -5 -4 -3 -4 -4 -3 -2 -2 -2 -3 -2 -3 -3 -5 -3 -3 -3 -3 -2 -3 -2 -2 -3 -5  2 -3 -3  0 -4 -4 -3 -4  1 -2 -4 -2 -3 -2 -2 -3 -4 -3  0 -5 -4 -4 -3 -3 -5  0 -3 -3 -3 -3 -5 -4  0 -2 -3  8 -3 -5  0 -2 -4 -4 -3 -3 -4 -4  2  0 -3 -4 -3 -2 -4  1  2 -4 -3 -3 -3 -4 -2 -3 -3 -4  1  1 -3 -4 -3  7 -4 -3 -3 -5 -3 -3 -3 -3  3  9 -3 -3 -2 -4 -2 -3  0 -2 -3 -2 -5 -4 -1 -4  9 -4 -4 -5 -3 -3 -3 -4  0 -3 -3 -2 -3 -4 -3  3 -2 -4 -3 -1 -3 -3 -2 -3 -3 -3  2 -3 -3 -3  0 -4 -3 -4 -2 -3 -3 -3 -5 -3 -1 -4 -2 -3  2 -3 -4 -4 -3 -5  9 -5 -3 -3 -2 -3 -3 -5 -3 -1 -4 -1 -2 -3 -2 -3 -3  1 -3 -4 -4 -3 -4 -2 -3 -2 -2 -1 -1 -1 -3 -4 -5 -3 -2  1 -3 -2 -2 -2 -3  0 -3  6 -4 -3 -2 -3 -3 -3  0  3 -3  0 -5 -3 -3 -3 -4  0 -3 -3 -3 -2 -2 -3 -2
 -3 -1 -3  6 -2 -1 -3 -1 -1 -4 -2 -3 -2 -2  2 -4 -3 -3 -3  0 -1 -3 -4  3 -2  2  5 -4 -3  1  3 -4 -4 -4  0 -2 -1 -2 -4 -4  3  2 -3 -3 -5  0 -4 -4 -2 -1 -2 -3 -2  1  1 -4 -5  2 -3 -3  3 -4  0 -3 -4 -5 -4  6 -2 -1 -4 -5 -1 -2 -2 -4 -1 -2  1  0 -4 -3  0 -3 -2 -5 -1 -3 -3  6 -2  5 -4 -1 -2  5 -5 -3 -5 -5  0  1 -2 -2 -3  3 -5 -3  1 -2 -5  0 -1 -1 -2  0 -2  2 -4 -3 -4  6 -3 -4 -3  0 -2 -2  3 -2 -2 -4 -3 -4  3 -5 -3 -5 -4 -4 -5 -2 -5  1  1 -5 -4  4  5  0 -4 -5 -3 -2 -2 -4 -5  0  0  0  1 -5 -2 -5 -3 -5 -2  2 -5 -2 -5 -5  0 -5 -1  3 -2  2 -5  6 -5 -5 -2 -5 -1  6 -5  6 -1 -1 -4  1 -3 -5 -4  0 -4 -2 -4 -4  4  1 -5  6 -4  0 -1 -4 -3  0 -3 -5 -5 -1 -2 -3 -4 -5  5  1  0 -4  6 -2 -5  1  0 -2  6 -4 -5 -5 -2 -5 -2  2  6 -4 -3 -3 -5 -4 -5  5 -3 -3  1 -3 -2 -2 -5 -1 -3 -2  2 -3 -4 -1 -5 -2 -4  2 -5 -2 -2 -2 -3  3 -3 -4 -2 -4 -3 -3 -1  0 -3 -3  0 -1 -1 -2 -4 -4 -2 -3  3  0 -3  0 -2 -3 -1  2 -2 -3 -1  0  0 -2 -5 -3 -4  3 -2 -3 -5 -4  4  2 -4  2 -5  0 -3 -3  0 -3 -4 -4  3 -5 -5 -4 -2 -2 -4 -5  0 -2 -2 -3  3 -3 -3  0 -2 -2  1  4 -1 -2 -4 -4 -4 -4  0 -3  3 -3  5 -4  0  1 -5 -3 -3 -2 -5 -3 -3 -3 -4 -5  0 -2 -4 -1  0 -3  3  1 -3 -4  0  2 -3 -4 -4  2 -2  1 -4 -1 -1 -2 -2  4 -2 -4 -5 -3 -4 -3  4 -4 -2 -2  2 -3 -4 -5 -5  0  1 -3  1 -1 -3 -3  2 -5 -4  3  6 -1 -1 -5 -2 -3 -5 -4 -3  1 -5 -4 -5 -4 -4 -2 -4  4 -3 -3 -4 -2 -2 -5 -2  1  5 -2 -3 -3 -5 -4 -5 -3 -1 -3 -4 -4 -5 -2 -5 -4 -2 -2 -5 -2 -3  6 -1 -3 -4 -4  1  6  2 -1  0  0  2 -1 -5 -3  0 -2 -2 -4 -4  1 -1 -5 -2  0  0 -3 -2 -4 -5 -2 -3  3 -2  0 -3 -2 -4 -1 -4 -1 -4  0 -4 -1 -3 -5 -2 -3  3 -3 -2 -3 -1 -3 -1 -2 -4 -2 -1 -4 -4 -2 -2  5 -2  6  1  6 -3 -4 -2 -3 -4 -4  0 -4  1  0 -2 -4 -3 -2 -2 -5 -4 -5 -3 -4  0 -1 -4  1 -2  3  0  1 -4  3 -2 -5 -4 -2 -2 -2 -5 -5  1 -3 -1 -2 -5 -4 -5  0 -4 -3 -4 -5 -5  0 -5 -5  1 -3 -5 -5 -1  0  1 -4 -2  4 -5 -1 -2 -4 -4 -3  0 -5 -3  6 -3 -5 -1  1 -2 -4 -2 -2 -4 -2  6 -4 -2  4 -2 -4 -2 -3 -4 -2 -2 -5  3 -3 -4  5  6  5 -5 -5 -3 -5 -3 -5 -4 -5 -3 -3 -4 -4 -5 -2 -2  0 -4 -3 -4 -4  0 -5  3  0  0  4  2  5 -4 -3 -3 -1 -4  1 -5 -4 -2 -5  0 -4 -4 -4 -5  0  0 -3  0 -2 -3  1 -4 -3 -1 -5 -3 -5 -3  3 -3 -4 -2 -5 -1  4 -3  1  2 -3  1 -1 -3 -1 -1  1 -4 -1 -4  3 -1  1  2  4  1 -4 -2 -4 -5 -2  0 -2 -1  2 -1  2 -3 -5 -2 -2 -5 -3 -3 -4  1 -3 -5 -2 -2 -2 -5 -3 -2 -1 -5  0  0 -2 -2 -1 -2 -2 -3
