# Supplementary material for: Protein Secondary Structure Prediction Based on Data Partition and Semi-Random Subspace Method
Source: Sci Rep. 2018 Jun 29;8:9856. doi: 10.1038/s41598-018-28084-8 (PMC6026213; doi:10.1038/s41598-018-28084-8)
Supplement: Supplementary file 1 — Dataset 1 [file 41598_2018_28084_MOESM1_ESM.zip › astral_cull_DATA/1acw_A.pssm]

  V  S  a  E  D  b  P  E  H  c  S  T  Q  K  A  Q  A  K  a  D  N  D  K  b  V  c  E  P  I
  0  1  1 -1 -2 -1 -1 -1 -2  0  3  0 -1 -1  4 -1  4 -1  1 -2 -2 -2 -1 -1  0  0 -1  1 -1
 -3 -1 -3  0 -2 -3 -2  0  0 -3 -1 -1  1  1 -1  5 -1  2 -3 -1  0 -2  2 -3 -3 -3  0 -2 -3
 -3  0 -2  0  1  1 -2  0  1 -3  0  0  0  4 -1  0 -2  0 -2  1  6  1  0  1 -3 -3  0 -2 -3
 -3 -1 -3  2  6  1 -2  2 -1 -4 -1 -1  0  3 -1 -1 -2 -1 -3  5  1  6 -1  1 -3 -4  2 -2 -3
 -1 -1  8 -4 -4  8 -3 -4 -3  9 -1 -1 -3 -3 -1 -3  0 -3  8 -4 -3 -4 -3  8 -1  9 -4 -2 -1
 -2  0 -2  2  0 -2 -1  2  0 -3  0  2  5  1  2  3 -1  1 -2  0  0  0  1 -2 -2 -3  2 -1 -3
 -3 -1 -3  5  2 -2 -1  5  0 -4  0  0  2  1  0  0 -1  1 -3  3  0  2  1 -2 -3 -4  5 -1 -3
 -3  2 -2 -2 -1 -2 -2 -2 -2 -3  0 -2 -2 -1  0 -2  0 -2 -2 -1  0 -1 -2 -2 -3 -3 -2 -2 -4
 -3 -1 -3  0 -1 -2 -2  0  8 -3 -1 -1  0  0 -1  0 -2 -1 -3 -1  1 -1 -1 -2 -3 -3  0 -2 -3
  3 -2 -1 -3 -3 -2 -3 -3 -3 -1 -2 -1 -3 -3 -2 -3 -1 -3 -1 -3 -3 -3 -3 -2  3 -1 -3 -3  4
  1 -2 -1 -3 -4 -2 -3 -3 -3 -1 -2 -1 -2 -3 -2 -2 -2 -3 -1 -4 -3 -4 -3 -2  1 -1 -3 -3  2
 -2 -1 -2  1 -1 -2 -1  1 -1 -3  0  0  2  3  0  2 -1  5 -2  0  0 -1  5 -2 -2 -3  1 -1 -3
  1 -2 -1 -2 -3 -2 -3 -2 -2 -1 -1 -1 -1 -2 -1 -1 -1 -1 -1 -3 -2 -3 -1 -2  1 -1 -2 -2  1
 -1 -3 -2 -3 -4 -3 -4 -3 -1 -2 -2 -2 -3 -3 -2 -3 -2 -3 -2 -3 -3 -4 -3 -3 -1 -2 -3 -3  0
 -2 -1 -2 -1 -2 -3  8 -1 -2 -3 -1 -1 -1 -1 -1 -2 -1 -1 -2 -1 -2 -2 -1 -3 -2 -3 -1  7 -3
 -2  3  0  0  0 -1 -1  0 -1 -1  3  1  0  0  1 -1  1  0  0  0  1  0  0 -1 -2 -1  0  0 -2
  0  2 -1 -1 -1 -1 -1 -1 -2 -1  1  4 -1 -1  0 -1  0 -1 -1 -1  0 -1 -1 -1  0 -1 -1 -1 -1
 -3 -3 -2 -3 -4 -3 -4 -3 -2 -2 -3 -2 -2 -4 -2 -3 -3 -3 -2 -4 -4 -4 -3 -3 -3 -2 -3 -3 -3
 -1 -2 -2 -2 -3 -3 -3 -2  2 -2 -2 -2 -2 -2 -2 -2 -2 -2 -2 -3 -2 -3 -2 -3 -1 -2 -2 -3 -1
  4 -2 -1 -3 -3 -1 -2 -3 -3 -1 -1  0 -2 -3 -1 -2  0 -2 -1 -3 -3 -3 -2 -1  4 -1 -3 -2  3
