# Supplementary material for: Protein Secondary Structure Prediction Based on Data Partition and Semi-Random Subspace Method
Source: Sci Rep. 2018 Jun 29;8:9856. doi: 10.1038/s41598-018-28084-8 (PMC6026213; doi:10.1038/s41598-018-28084-8)
Supplement: Supplementary file 1 — Dataset 1 [file 41598_2018_28084_MOESM1_ESM.zip › astral_cull_DATA/1ad2_A.pssm]

  K  R  Y  R  A  L  L  E  K  V  D  P  N  K  I  Y  T  I  D  E  A  A  H  L  V  K  E  L  A  T  A  K  F  D  E  T  V  E  V  H  A  K  L  G  I  D  P  R  R  S  D  Q  N  V  R  G  T  V  S  L  P  H  G  L  G  K  Q  V  R  V  L  A  I  A  K  G  E  K  I  K  E  A  E  E  A  G  A  D  Y  V  G  G  E  E  I  I  Q  K  I  L  D  G  W  M  D  F  D  A  V  V  A  T  P  D  V  M  G  A  V  G  S  K  L  G  R  I  L  G  P  R  G  L  L  P  N  P  K  A  G  T  V  G  F  N  I  G  E  I  I  R  E  I  K  A  G  R  I  E  F  R  N  D  K  T  G  A  I  H  A  P  V  G  K  A  C  F  P  P  E  K  L  A  D  N  I  R  A  F  I  R  A  L  E  A  H  K  P  E  G  A  K  G  T  F  L  R  S  V  Y  V  T  T  T  M  G  P  S  V  R  I  N  P  H  S
 -2 -2 -3  0  0  5  3  0 -1 -2 -3 -1  0  1  1 -3 -1  1  1 -2  6 -1  1 -2  2 -2 -1  1  5 -1  5 -2 -4 -3  1 -1 -1 -2  2  4 -1 -2 -2 -1 -1 -3 -1 -2 -3  5 -3 -2  0 -2 -3 -1  5 -1 -1 -3 -2 -3 -1 -1 -1 -2 -1 -1 -2 -1 -1  0 -4  6 -2 -1  0 -2  4 -1 -1  6 -2  4  6 -1  6 -3 -3  0 -1  3  1 -2 -2  0  1 -2 -3 -2 -2 -1 -5 -3 -2 -4 -3  0  2 -1  6 -1 -2 -3 -3 -3  1  0 -1 -1  0 -2 -2 -1 -2 -1 -3 -1 -2 -2 -1 -3 -3 -2 -3 -2 -2  3 -1 -1 -1 -1 -3 -3 -1  3 -2  6 -2  0 -2 -1 -2  6 -1 -2 -2 -2 -3 -3  1 -3 -2  4  1 -2 -2 -3  3 -1 -2 -1 -2  3  0 -4 -1  1 -1 -1 -3  1 -2 -3 -3  0  4 -2 -1 -2  4 -2 -1 -1  5 -2 -2  5  5  5 -2 -1 -1 -3 -2 -2  0  0  2 -1  2  0 -1 -3 -1 -2  0  0 -2 -1 -2  0  3  2
  1  4 -3  1 -1 -2 -1  1 -1 -3 -3  6 -1  1 -1 -3 -2 -3  0 -1 -3 -3  0 -3 -3  1  1 -2 -2 -1 -3  1 -4 -3 -1 -2 -4 -1 -3 -2 -3  6 -3 -4 -4 -3 -3  6  1 -2 -3  0 -1 -4  7 -4 -2 -4 -4 -3 -4 -2 -4 -3 -4  2 -1  1  6 -4 -3 -4 -4 -3  1 -4 -2  1 -3  1 -1 -3  0 -2 -3 -4 -3 -3 -3 -4 -4 -2 -1 -2 -3 -4 -1  2 -4  0 -1 -3 -5 -4 -2 -4 -3 -3 -3 -4 -3 -3 -4 -3 -3 -3 -3 -2 -4 -4  0  5 -3 -1  6 -4 -3 -4 -4  4 -4 -3 -3 -4 -2 -4  1 -2 -4 -3 -4 -3 -3 -3 -4 -2  3 -3 -4  1 -2 -4  1 -3 -4  2 -4 -1 -3  7 -3 -3  2 -2 -2 -3 -4 -2 -3 -4 -4 -4  1 -2 -2 -4 -2 -1 -1  1 -3 -1 -1 -2 -4  2 -2 -3 -2 -1 -2 -3 -2  3 -3  2 -4 -2 -2 -3  1 -4  0 -3 -3  5 -2 -4 -2 -3 -2 -2 -3 -3 -4 -4 -3 -4  4 -4 -2 -3 -1 -1
 -2  1 -4 -1 -1 -2 -2 -1 -2 -4  1 -1  2  1 -2 -4  1 -3  0 -1 -3 -4  0 -4 -3 -2  0  0  1  0 -3  3 -5  0 -2 -1 -4 -1 -3 -2 -4 -1 -4  0 -4  1 -2 -2 -1  1  0 -2  1 -4 -2 -2 -2 -4 -4 -5 -4  4 -2 -1 -2 -1  0 -1 -1 -4 -5 -4 -5 -3 -1 -1  0 -1 -3 -1 -2 -3 -1 -1 -3 -2 -3  0 -4 -4 -2 -1 -1  0 -4 -4  3 -1 -5  2 -1  3 -6 -4  0 -4  0 -4 -3 -4 -3 -1 -4  0 -4 -4 -1 -2 -4 -2  0 -1 -4 -2 -2 -4 -4 -2 -3 -1 -2 -5 -4 -4  8 -4 -2 -1 -2 -1 -4 -1 -3  1 -4 -1  0 -3 -4  4 -1 -4 -2 -3 -2 -1 -4 -1 -4 -2 -1  0 -1 -1  4  3 -4  0 -3 -3 -4 -2 -1 -3 -1 -5  0  1  0 -1 -5  0 -1  8 -4  2 -2 -4 -2  0 -2 -4  1 -1 -3 -1 -4 -2 -2 -2 -2 -2 -1 -4 -4 -1  4 -4  0 -4 -1 -1 -1 -4 -2 -4 -1 -4 -1 -4  6 -2  2  0
 -2 -2 -5 -2  3 -2 -3 -2 -3 -4  7 -2  1 -2 -3 -5  4 -3  1  2 -3 -4  2 -5 -4 -2  1 -2 -1 -2 -3 -1 -5  7  0 -2 -4  2 -4 -3 -4 -2 -4 -2 -4  7 -2 -3 -2 -2  7 -2 -2 -4 -3 -3 -3 -4 -4 -5 -3 -2 -3 -3 -3 -2 -1 -2 -2 -4 -5 -4 -5 -3 -2 -1  5 -2 -3  2  0 -3  0  0 -3 -3 -3  7 -4 -4 -3  4  3  5 -4 -4  1 -2 -5 -1  2 -2 -6 -5  6 -5  7 -4 -4 -4 -3 -2 -3  7 -5 -5 -2 -1 -5 -3  0 -2 -5 -3 -3 -4 -5 -3 -3 -2 -3 -5 -5 -3  0 -3 -2 -2 -3 -2 -5 -2 -4  7 -4 -1 -1 -3 -4  0  4 -4 -2 -3 -3 -2 -4  1 -5 -3 -3  7 -2 -1 -1 -2 -4 -3 -3 -3 -4 -3 -2 -3 -2 -5  4  1  3 -1 -5 -2  4  0 -5  0 -2 -4 -3  5 -2 -4 -2 -2 -3 -2 -3 -2 -2 -3 -2 -3 -2 -5 -4 -2 -1 -4 -2 -4 -2 -2 -2 -5 -3 -3 -2 -4 -2 -4  4 -2 -1 -1
 -5 -4 -4 -2 -4 -2 -1 -4 -2 -2 -5 -4 -2 -3 -2 -4 -3 -2 -2 -5 -2 -1 -3 -2 -1  0 -4 -1 -2 -2 -1 -4 -4 -5 -4 -2 -2 -5 -1 -2 -2 -5 -2 -4  4 -5 -3 -5 -4 -2 -5 -5 -4 -2 -5 -4 -1 -2 -2 -2 -4 -4 -4 -2 -4 -5 -2 -3 -4 -2 -2 -2 -4  0 -5 -4 -4 -4 -1 -4 -5 -2 -4 -2 -2 -4 -2 -5 -4 -2 -4 -3 -4 -5 -2 -2 -3 -4 -2 -4 -4 -4 -4 -2 -5 -4 -5 -2  3 -2 -2 -2 -4 -5 -3 -3 -3 -2 -2 -4  0 -4 -2 -4 -5 -2 -2 -4 -4 -4 -4 -2 -3 -4 -4 -4 -5 -2 -4 -2 -2 -2 -3 -5 -2 -2 -4 -2 -2 -3 -5 -2 -5 -2 -4 -4 -2 -5 -4 -5 -2 -5 -5 -2 -3 -3 -1 -5  4 -4 -2 -4 -5 -2 -1 -4 -3 -2 -4 -4 -2 -2 -5 -4 -3 -3 -2 -2 -2 -4 -2 -2 -2 -4 -2 -4 -4 -2 -2 -1 -5 -4 -3 -4 -2 -4 -2  1 -2 -2  0 -2 -2 -3 -4 -4 -3 -2 -4 -2 -4 -3 -2 -1
  0  0 -2  4  1 -1 -1  1  1 -3 -1  0  0  1  0 -3  0 -2  1  1 -2 -3  1 -3 -3  1  2 -2 -2 -1 -2  0 -5 -2  1 -2 -3  1 -3 -1 -3  0 -3 -3 -3 -2 -2  0  0  1 -1  8  7 -3  0 -3 -2 -3 -3 -3 -3 -1 -3 -2 -3  0  0  4  0 -4 -3 -3 -5 -2  0 -3  0  0 -2  1  1 -2  2  0 -2 -3 -2 -1 -3 -3 -3 -1  2  0 -3 -3  3  1 -4  7  4 -2 -4 -4 -1 -5 -2 -3 -3 -3 -2 -2 -3 -2 -2 -2 -2  1 -4 -3  0  0 -3 -3  0 -3 -3 -3 -3  0 -3 -3 -2 -3 -1 -3  0 -2 -3 -2 -4 -2 -3 -1 -3  0  1 -2 -3  3  1 -4  0 -2 -3  0 -4  1 -3  0 -2 -1  0  0 -2  0 -4 -1 -3 -3 -4 -3  0 -2 -1 -5 -1  0  2  4 -3  0  1 -1 -4  2 -2 -3 -1  0  0 -3  0  0 -2  0 -3  0 -2 -2  0 -3  5 -3 -3  0 -1 -3 -1 -3 -1 -1 -2 -2 -3 -3 -3 -3  0 -3 -1 -1  2 -1
  0  0 -3  0  6 -2 -2  1 -1 -4  2 -1  1  0 -1 -4  3 -2  2  6 -2 -3  4 -4 -3  0  3 -2 -2 -1 -2  0 -5  0  6 -2 -4  6 -3 -2 -4 -1 -4 -3 -4  0 -2 -1 -1 -1  1  1  0 -4 -1 -3 -2 -4 -4 -4 -3 -2 -3 -2 -3  0  0 -1 -1 -4 -4 -4 -5 -2  0 -3  5  0 -1  1  7 -2  6  3 -2 -3 -2  1 -4 -4 -3  1  5  5 -4 -4  2  0 -5  1  4 -3 -5 -4  3 -5  1 -3 -3 -4 -2 -2 -3  0 -4 -4 -3  3 -4 -3  0 -1 -4 -3 -1 -4 -4 -3 -3  0 -3 -4 -4 -3 -2 -3  0 -2 -3 -2 -4 -2 -4  2 -4  2  0 -2 -4  2  6 -4  0 -2 -3  0 -4  7 -4 -1 -3  2  0 -1 -2 -2 -4 -2 -3 -3 -4 -3  0 -2 -1 -5  2  2  5  0 -4  0  6 -2 -4  0 -2 -4 -3  4 -1 -4 -1  0 -2  0 -3  0 -2 -2  0 -3  0 -4 -4 -1 -1 -4 -2 -4 -1 -1 -2 -4 -3 -3 -3 -4  0 -4  0 -2  0 -1
 -3 -3 -5 -3 -2 -1 -1 -2 -3 -4 -3 -3  0 -2 -3 -5 -2 -2 -1 -3  0 -4 -1 -5 -3 -2 -2 -2 -1 -2 -1 -2 -5 -3 -3 -3 -4 -3 -3 -2 -4 -3 -5  7 -4 -3  2 -3 -3 -1 -3 -3 -3 -5 -4  7 -1 -4 -4 -5 -4 -3  7 -3  7 -3 -2 -3 -3 -5 -5 -4 -5 -1 -3  7 -2 -3 -1 -2 -3 -1 -3 -1 -1  7 -1 -3 -4 -4  7  2 -2 -3 -4 -4 -2 -3 -5 -3  2  6 -5 -4  0 -5 -3 -4 -3 -5 -1 -3 -4 -3 -4 -4  6 -3 -5  7  0 -3 -2  7 -3 -4 -2  7 -1 -3  7 -5 -4 -4 -2 -4 -3 -2  7 -3 -5 -1 -4 -3 -4  0 -3 -1 -4 -1 -3 -4 -3 -1  7 -3 -5 -3 -5 -4 -3 -3 -3 -1  5 -3 -5 -4 -2 -2 -5  7 -3 -2 -2 -5  3 -1 -2 -3 -5 -2 -2 -2 -4 -2 -2 -5 -3  0 -1 -5 -3 -3 -1 -3 -4 -1  0 -1 -3  7 -3 -5 -4 -3  1 -4 -2 -4 -1 -2 -3 -4  7 -4  6 -4 -3 -4 -2 -3 -1 -1
 -2 -2  1 -1 -1 -3 -2 -2 -2 -4 -2 -1 -1 -1 -1  1 -2 -3 -1 -1 -3 -4  0 -4 -4 -2 -1 -3 -2 -1 -3 -2 -3 -3 -1 -3 -4 -1 -3  7 -3 -1 -4 -3 -4 -2 -3 -2  8 -2 -2 -1 -1 -4 -2 -3 -3 -4 -4 -4 -4  9 -3 -3 -3 -2 -2 -2 -1 -4 -4 -4 -3 -3 -2 -3 -2 -2 -3 -2 -1 -3 -1 -2 -3 -3 -3 -2  1 -4 -3 -2 -1 -2 -2 -4 -1 -2 -5 -1 -1 -2 -4 -3 -2 -2 -2 -4 -4 -4 -3 -3 -4 -3 -3 -3 -3 -2 -5 -3  0 -2 -4 -3 -2 -4 -4 -3 -4 -2 -3 -4 -3 -4 -1 -4 -2 -2 -3 -3 -5 -3 -3 -2 -4 -2 -2 -3 -4 -1 -1 -4 -2 -3 -3 -2 -4 -1  0 -2 -3 -2 -2 -2 -2 -2 -4 10 -3 -4 -4 -3 -2 -3 -2 -3 -2 -1 -1 -1 -4 -1 -1 -1 -2  1 -3 -4 -1 -2 -2 -4 -2 -2 -1 -2 -4 -2 -3 -3 -2 -3 -1  0 -3 -2 -1 -4 -2 -4 -2 -2 -3 -3 -3 -4 -3 -4  0 -4 -1 -3  1 -2
 -4 -4 -2  1 -4 -2  0 -4  0  4 -5 -3 -2 -2  0 -3 -3  1 -2 -5 -3  4 -3  2  1 -1 -4  0 -3  0 -2 -4 -2 -5 -4 -2  4 -5  1 -3  3 -4  0 -5  3 -5 -4 -4 -4 -3 -5 -4 -4  4 -5 -5 -2  2  2  1 -4 -5 -5 -1 -5 -4 -2  0 -4  2  1  1  0 -3 -4 -5 -4 -4  1 -3 -4 -3 -3 -3 -3 -5 -3 -5 -1  2 -5 -3 -3 -4  1  5 -3 -4  7 -4 -4 -5 -5  0 -4 -2 -5  2  3  3 -3 -2 -4 -5  0  0 -4  0  2 -5  0 -4  2 -5 -4  4  0 -5 -4 -4 -5  1  0 -4 -5 -4 -4 -2 -5 -2  1 -2 -1 -5  3 -2 -4 -1  4 -4 -4  6 -4 -3 -5 -4  5 -5 -3 -5  1 -5 -4 -2 -4  5  6 -5  0 -4  6 -5 -4  1 -4 -2 -4 -1 -4 -4  2  1 -4 -5  0 -3 -2  3  3 -4 -1  4  3 -4 -1 -4 -4 -3 -3 -2 -4 -5 -1 -3  3 -4 -4  4 -1  3 -2 -3 -2  0 -5 -4 -5  4 -4  4 -4 -2 -2 -2
 -4 -4 -1  1 -4 -1  2 -4  3  0 -5 -3 -2 -2  3 -2 -3  0 -1 -4 -3  2 -3  5  0 -1 -4  0 -3 -2 -2 -4 -1 -5 -4 -3  0 -4  2 -3  1 -3  5 -5  0 -5 -4 -3 -4 -3 -5 -4 -3  0 -4 -5 -2  0  0  6 -5 -4 -5 -1 -5 -4 -2 -1 -3  0  5  0  0 -3 -4 -5 -4 -3  0 -3 -4 -3 -2 -2 -3 -5 -3 -5 -1  0 -5 -3 -3 -4  4  0 -3 -4  0 -2 -4 -5 -4  2 -5 -1 -5  0  0  0 -3 -3 -5 -5  0  0 -4  0  0 -5  0 -2  5 -5 -2  1  5 -5 -4 -4 -5  5  1 -5 -5 -4 -4 -2 -5 -3  0 -3  0 -5  1 -2 -4 -2  1 -3 -4  1 -4 -3 -5 -4  0 -4 -2 -4  3 -5 -4 -2 -4  0  0 -4 -1 -4  1 -5 -4 -1 -4 -1 -4 -2 -4 -4  5  0 -4 -5  2 -2 -2  4  1 -4 -2  4  1 -4 -2 -4 -5 -3 -3 -1 -4 -5 -2 -3  3 -4 -4  1 -2  2 -3 -3 -3  0 -5 -5 -5  0 -4  1 -5 -2 -3 -3
  7  6 -3  0 -1 -2 -1  6  2 -3 -2  3 -1  4 -1 -3 -1 -2  1  0 -2 -3  1 -3 -3  5  5 -2 -2  2 -1  6 -5 -2 -1 -2 -3 -1 -3 -2 -3  4 -3 -3 -4 -2 -2  4  4 -1 -2  0  0 -4  1 -3 -2 -3 -3 -4 -3 -2 -3 -2 -3  7  0  2  3 -4 -4 -4 -5 -2  7 -3 -1  7 -2  5  0 -2  1 -1 -2 -3 -2 -2 -4 -3 -3 -1  0 -1 -3 -3  0  7 -4  1  0 -2 -5 -4 -1 -5 -2 -1 -3 -4 -2 -2 -3 -2 -3 -3 -2 -1 -4 -3  0  5 -4 -3  3 -3 -4 -3 -2  6 -3 -4 -3 -3 -2 -3  7 -2 -3 -2 -4 -2 -3 -2 -3  0  6 -2 -3  3 -1 -4  7 -2 -3  7 -4 -1 -3  1 -3 -2  7 -1 -2 -2 -4 -2 -3 -2 -4 -3  7  0 -2 -5 -1  0  0  6 -4  0  0 -2 -4  3 -2 -3 -2 -1 -2 -3 -2  6 -2  6 -3 -1 -2 -2  7 -3  0 -3 -3  6 -1 -3 -1 -3 -1 -1 -2 -3 -3 -3 -3 -3  6 -3 -1 -2 -1 -1
 -3 -3  0  0 -2 -2  0 -3  0  0 -4 -2 -2 -1  1 -3 -3 -1 -1 -3 -2  3 -2  1  0 -2 -2  0 -2 -1 -2 -3 -1 -5 -3 -2  0 -3  0 -2  0 -3  1 -4  0 -5 -3 -3 -3 -2 -4 -2  2  0 -3 -4 -2  2  0  1 -4 -3 -4 -2 -4 -3 -2 -1 -2  0  1  0 -1 -2 -3 -4 -3 -3 -1 -2 -3 -2 -2 -2 -2 -4 -2 -4 -2  0 -4 -3 -1 -4  4  0 -2 -3  0 -2 -2 -4 -3  2 -4 -1 -5  0  0  0 -2 -2 -4 -5  9 10 -3  1  0 -4  0 -2  1 -4 -2  0  1 -4 -4 -3 -4  1  9 -4 -4 -4 -3 -2 -4 -2  0 -2  6 -4  0 -2 -2 -2  0 -2 -3  0 -3 -2 -4 -1  0 -3 -2 -3  0 -4 -3 -2 -3  0  0 -3 -1 -4  0 -4 -3 -1 -3 -1 -3 -1 -3 -2  1  0 -3 -4  0 -2 -1  2  5 -3 -2  2  1 -3 -2 -3 -4 -2 -2 -2 -3 -4 -1 -2  4 -3 -3  0 -1  1 -2 -2 -2  9 -4 -4 -4  0 -2  0 -3 -2 -2 -2
 -5 -4  2 -2 -4 -3 -1 -4 -1  1 -5 -4 -3 -3  1  2 -4 -1 -3 -5 -4  0 -4 -1 -2 -3 -4 -2 -3  0 -3 -4  8 -5 -4 -4 -2 -5 -2 -3  4 -4 -1 -4 -2 -5 -4 -4 -3 -3 -5 -5 -4 -2 -4 -4 -3 -2 -2 -1 -5 -3 -5 -3 -5 -5 -3 -3 -4 -2 -1 -2  8 -4 -5 -4 -4 -4 -2 -4 -5 -4 -4 -3 -4 -5 -4 -5  6 -2 -5 -4 -4 -5  1 -1 -4 -4 -1 -4 -4 -4  0  7 -5  8 -5 -2 -2 -2 -4 -4 -5 -5 -2 -2 -4 -2 -2 -4  0 -4 -1 -4 -4 -1 -1 -4 -5 -4 -5 -1 -2 -5 -5 -5 -5 -3 -5 -4 -2 -4  6 -5 -2 -3 -4 -3 -2 -4 -5 -1 -5 -4 -5 -4 -1 -5  3 -4 -1 -5 -5 -3 -4 -2 -1 -3 -2 -5 -1 -5 -5 -2 -4  8 -4 -3 -4 -4 -1 -1 -4 -5  7 -3 -3  2  2 -4 -3 -1 -1 -4 -3 -4 -5 -3 -3 -3 -5 -5 -3  3  1 -4 -4 -1 -2 -1 -3 -3 -4  0 -5 -5 -4 -2 -4 -1 -4 -4 -3 -3
 -2 -2 -4 -2 -2 -2 -2 -2 -3 -4 -3  0 -2 -2 -3 -5  0  5 -1 -2 -2 -3 -2 -4 -3 -2 -2 -2 -1  0 -2 -2 -5 -3 -2 -2 -4 -2 -3 -2 -4 -3 -4 -3 -4 -3  7 -3 -3 -2 -3 -3 -3 -4 -4 -3 -2 -4 -3 -4  8 -4 -3 -3 -3 -2 -1 -2 -3 -4 -4 -4 -5 -2 -2 -3 -1 -2 -2 -2 -2 -2 -2 -2 -2 -3 -2 -3 -4 -4 -3 -2 -2 -2 -4 -3  3 -2 -4 -3 -2 -3 -6 -4 -3 -5 -3 -3 -3 -4 -2 -2  8 -3 -4 -4  0 -2 -4 -3  0 -3 -4 -3 -3 -3 -4 -3  8 -2 -3 -4 -4  8 -3  8 -2 -2 -3 -3 -4 -2 -1 -3 -4 -2 -2 -2 -4 -2 -2 -4 -2 -2 -3 -2 -4 -2 -5 -4 -3 -3 -2 -2 -3 -3 -4 -4 -3  8 -4 -3 -2 -2 -2 -5  0  1 -2 -2 -4 -2 -2 -4 -4 -2 -2 -4 -3 -2 -2 -4 -3 -2 -2 -2  8  0 -2 -2 -2 -3 -2 -5 -4 -2 -2 -3 -2 -3 -2  0 -3 -4 -3  8 -3 -3 -1 -4 -3  7 -2 -1
 -2 -1 -3 -1 -1  2  0  0 -1 -3 -1  0  2  0 -1 -3  1  0  1 -1  0 -2  1 -3 -1 -1 -1  1  2  1  0 -1 -4 -2 -1  2 -3 -1 -1  0 -3 -2 -3 -1 -3 -2  1 -2 -2  1 -2 -2 -1 -3 -2 -1  1 -3 -1 -4 -2 -2 -2  0 -2 -1  2 -1  0 -3 -3 -3 -4  0 -2 -1 -1 -1  0 -1 -1  0 -1  0  0 -2  0 -2 -3 -3 -2  0  0 -1 -3 -2  0 -1 -4  0 -1 -1 -5 -3 -1 -4 -2 -2 -2 -3  0  0 -2 -2 -3 -3  1 -1 -3 -1  1 -2 -3 -1 -2 -3 -4 -1 -2 -1 -2 -4 -3 -2  0 -2 -2  2 -2  0 -3  0 -3 -1 -3  1 -1  0 -3  0 -1 -2 -2  0 -2 -1 -3 -1 -3 -2 -2 -2 -1  2  0 -2 -3 -2 -1 -1 -3 -2 -2 -1  6 -4  1  0 -1 -1 -4  0 -1 -1 -3  0  1 -3 -2  0  0 -3 -2 -1  0 -1 -2  2  2  1 -2 -2 -1 -3 -3 -1  5 -2  2 -3  4  5  0 -3 -1 -2  1 -3 -1 -3  1  0  2  4
 -2 -2 -3  0 -2 -1  0 -2 -1 -1 -2 -1  3  1  0 -3  1  0  0 -2 -1 -1 -1 -2  0 -1 -1  5  0  3  0 -2 -4 -2 -2  6 -1 -2 -1 -1 -1 -2  1 -3 -1 -2  1 -2 -3 -1 -2 -2 -2 -1 -3 -3  1 -1 -1 -2 -3 -3 -3  7 -3 -2  5 -1  0 -1 -2 -1 -3 -1 -2 -3 -1 -2 -1  0 -2 -1 -1 -1 -1 -3 -1 -2 -3 -1 -3 -1 -1 -2 -2 -1  0 -2 -2 -1 -2 -2 -4 -2 -2 -4 -2 -1 -1 -1 -1  7 -3 -2 -2 -2 -2  0 -1 -3  0 -2 -2 -3 -2 -1 -2 -3 -2 -2 -3 -2 -2 -3 -1 -2 -2  4 -3  7 -1  7 -2 -2 -1  4 -2 -1 -1 -1 -2 -1 -2 -1 -3 -2 -1 -1 -3 -3  1 -2 -2  3 -2 -1 -1 -3  0 -2 -1 -3 -2  0  0 -4  1  1 -1 -2 -2  0 -2 -1 -3  0  4 -2  0 -2  3 -2  0 -2 -1 -2 -3  0  1 -1 -2 -3  3 -3 -2 -2  0 -1  4 -1  4  3  7 -2 -3 -3 -2 -1 -1 -1 -1  2  1  3
 -4 -4  1 -3 -4 -4 -3 -4 -3 -3 -5 -4 -3 -4 -2  1 -4 -3 -3 -4 -4 -3 -4 -3 -4 -4 -4 -3 -4 -1 -4 -4  0 -6 -4 -4 -4 -4 -3 -4 -2 -4 -3 -4 -4 -6 -4 -4 -3 -4 -6 -4 -3 -4 -4 -4 -4 -4 -4 -3 -5 -4 -4 -4 -4 -4 -4 -3 -4 -4 -3 -4  0 -4 -4 -4 -4 -4 -3 -4 -4 -4 -4 -4 -4 -4 -4 -6  1 -4 -4 -4 -4 -5 -1 -4 -4 -4 -4 -3 -4 -4 12 -1 -5  0 -6 -4 -4 -4 -4 -4 -5 -6 -3 -3 -4 -3 -4 -4  0 -4 -3 -4 -4 -4 -3 -4 -5 -4 -4 -3 -3 -5 -5 -5 -4 -3 -4 -4 -4 -4  0 -5 -4 -3 -4 -4 -4 -4 -4 -4 -4 -4 -4 -4 -4 -4  1 -4 -3 -5 -4 -3 -4 -4 -4 -4 -4 -5 -4 -4 -4 -4 -4  0 -4 -3 -4 -4 -3 -3 -4 -5  0 -3 -4 -2 -2 -5 -4 -3 -3 -4 -4 -4 -5 -4 -4 -4 -4 -4 -3  1 -2 -4 -4 -4 -3 -3 -4 -4 -4 -3 -4 -5 -4 -4 -4 -4 -5 -4 -3 -3
 -3 -3  8 -2 -3 -3 -2 -3 -2  0 -4 -3 -2 -2  0  9 -3 -2 -2 -3 -3 -2 -3 -2 -2 -3 -3 -2 -3  1 -3 -3  2 -5 -3 -3 -2 -3 -2 -1  1 -3 -2 -4 -2 -5 -4 -3  1 -3 -5 -3 -3 -2 -3 -4 -3 -2 -2 -2 -5  0 -4 -3 -4 -3 -3 -2 -3 -2 -2 -2  2 -3 -3 -4 -3 -3 -3 -3 -3 -3 -3 -3 -3 -4 -3 -4  7 -2 -4 -3 -3 -4  4 -2 -3 -3 -3 -3 -3 -4  0  1 -4  3 -5 -2 -2 -2 -3 -3 -5 -5 -3 -3 -4 -2 -2 -4  0 -3 -2 -4 -3 -2 -2 -4 -4 -3 -4 -2 -3 -5 -4 -5 -3 -3 -4 -3 -3 -3  1 -4 -2 -3 -3 -3 -2 -3 -3 -2 -3 -3 -4 -3 -2 -3  9 -3 -2 -4 -3 -2 -4 -3 -2  0 -2 -4 -2 -4 -3 -2 -3  2 -3 -2 -3 -3 -2 -1 -3 -4  3 -2 -3 -1  0 -4 -3 -2 -2 -3 -3 -3 -5 -3 -3 -3 -3 -4 -3  9 -1 -3 -3 -2  0 -2 -3 -3 -3 -2 -4 -5 -4 -2 -3 -2 -3 -3 -2 -2
 -4 -4 -2  1 -3 -1  1 -3 -1  4 -4 -2 -2 -1  1 -3 -3  2 -1 -4 -1  3 -3  1  5  0 -3  0 -1  0  0 -4 -2 -4 -3 -1  5 -4  4 -2  3 -3  0 -4  5 -5 -3 -4 -4 -2 -5 -4 -3  5 -4 -5  0  6  6  0 -4 -5 -5 -1 -5 -4 -1  3 -3  6  0  6 -1 -1 -4 -4 -3 -4  1 -3 -4 -1 -3 -1 -1 -5 -1 -5 -1  6 -5 -2 -3 -4  0  4 -3 -4  2 -3 -4 -4 -5 -1 -4 -2 -5  6  4  6 -1 -1 -4 -5  0 -1 -3  3  6 -4  0 -3  0 -4 -3  5  0 -4 -4 -4 -5  0 -1 -4 -4 -4 -4  0 -5 -1  6 -1 -1 -4  6 -1 -3 -1  5 -3 -4  2 -4 -1 -5 -4  5 -4 -3 -4  3 -5 -4 -1 -4  1  4 -5  4 -3  3 -5 -4  4 -3 -2 -3  0 -3 -3  0  2 -4 -4  0 -2  0  1  1 -4  0  2  3 -3  1 -4 -4 -1 -1  0 -4 -5  0 -3  2 -4 -3  5  1  4 -2 -2 -1 -1 -5 -4 -4  5 -3  5 -4 -1 -2 -2
