# Supplementary material for: Protein Secondary Structure Prediction Based on Data Partition and Semi-Random Subspace Method
Source: Sci Rep. 2018 Jun 29;8:9856. doi: 10.1038/s41598-018-28084-8 (PMC6026213; doi:10.1038/s41598-018-28084-8)
Supplement: Supplementary file 1 — Dataset 1 [file 41598_2018_28084_MOESM1_ESM.zip › astral_cull_DATA/1adu_A.pssm]

  A  W  E  K  G  M  E  A  A  R  A  L  M  D  K  Y  H  V  D  N  D  L  K  A  N  F  K  L  L  P  D  Q  V  E  A  L  A  A  V  C  K  T  W  L  N  E  E  H  R  G  L  Q  L  T  F  T  S  N  K  T  F  V  T  M  M  G  R  F  L  Q  A  Y  L  Q  S  F  A  E  V  T  Y  K  H  H  E  P  T  G  C  A  L  W  L  H  R  C  A  E  I  E  G  E  L  K  C  L  H  G  S  I  M  I  N  K  D  A  R  C  C  V  H  D  A  A  C  P  A  N  Q  F  S  G  K  S  C  G  M  F  F  S  E  G  A  K  A  Q  V  A  F  K  Q  I  K  A  F  M  Q  A  L  Y  P  N  A  Q  T  G  H  G  H  L  L  M  P  L  R  C  E  C  N  S  P  F  L  G  R  Q  L  P  K  L  T  P  F  A  L  S  N  A  E  D  L  D  K  S  V  L  A  S  V  H  H  P  A  L  I  V  F  Q  C  C  N  P  P  N  C  D  F  K  I  S  A  P  D  L  L  N  A  L  V  M  V  R  S  L  W  S  E  N  F  T  E  L  P  R  M  V  V  P  E  F  K  W  S  T  K  H  Q  Y  R  N  V  S  L  P  V  A  H  S  D  A  R  Q  N  P  F  D  F
  5  0 -3  1  5 -3 -1 -1  3  1  0 -3 -1  0  1 -3 -1 -2 -2 -1 -1  0  0  1  1 -1 -1 -2 -2 -1 -2 -1  0  2 -1 -4  1  0  1  2  0  2 -2 -2 -2  0 -2 -2 -1 -1 -2 -1 -3 -2 -4 -1  0  0 -3 -1 -4  0  0 -2 -1  2 -4 -4 -3  2  3  1 -2 -1  0  2  5 -2 -2  2 -2  0 -2 -2 -2  0  0 -2  2  2  0 -6 -1 -4 -1 -2  0 -1  0  0  0 -1 -2 -3 -3 -3 -4 -2 -1  0 -4 -1  0 -2 -3  4 -1 -1 -3  1 -1 -4  4  1 -2  2  0 -3  0 -4  2  1 -1 -1 -3  1 -3 -1 -4  0 -3  2  1 -3  6 -2  0  6 -3 -1 -3  1  0  4 -4 -2  1  6  0 -4 -3 -2  4  1  0  3 -1  0 -3 -2 -2 -3 -1 -1  0 -3 -2 -3 -3 -3  0 -1 -1 -2 -3 -3 -2 -1 -3 -2 -2  2 -4  2 -3  0  0  3  0 -1 -2 -2  1 -1  2  2  6  0  0 -1 -3 -3  3 -2 -3 -2 -3 -2 -3  1 -3  0 -2 -2 -3  1 -4 -2 -3 -1  4 -1 -4 -2 -2  0  5 -1 -2 -3  4 -2 -1 -3 -4  0  0  0 -2 -1 -1 -1  2 -1 -1  0 -2 -2  0 -1  0 -4 -1 -1 -1 -3  2 -3 -2 -1  1  0 -2  1  1  2  0 -1 -3  1 -1  0 -1  0 -4 -2 -3
 -2 -4 -1  3 -3  1 -2 -3 -3 -1  0 -3 -3 -2  2 -3  2 -3  0 -1  1 -1  2 -1  0 -3  0 -3  1 -4 -2 -2 -2  0 -3 -4  4  2 -3 -4 -1 -2 -4 -3  3  1  3  3  3  0 -3  3 -3 -3 -5 -3 -2  0  2 -3 -4 -2 -2 -2 -3 -4  8 -4 -4 -1 -2 -3 -4 -2  1  0 -3  0 -3 -1 -3  1 -2 -1 -2 -4 -3 -4 -5 -3 -4 -6  3 -3  1 -4 -1  0  0 -1 -1  1 -4  5 -6 -4 -3 -4 -1 -2 -4 -4 -1  3 -3 -1  5 -3 -5 -3  0 -3 -3  1 -3  2 -1 -3 -1 -3 -3 -2  2 -3 -6 -4 -3 -1 -4 -3 -3 -3  1  0 -3  2 -1 -3 -4  4 -1 -3 -1 -2 -4 -2  3 -3 -3 -4 -1  0 -3  1  3 -2  1  0  3 -3 -4 -4 -3 -3  4 -6 -1 -6 -3  0 -4  1 -3 -4  7 -1 -3 -5  4 -3 -3 -4 -4  0 -4 -2 -3 -3 -1 -3 -2 -1  2 -1 -2  0 -3 -2  0  2 -2 -1 -2 -3 -3 -4 -4 -1 -5 -5 -2 -4  2  0 -6 -2 -4  3 -4 -3 -2 -4 -4 -3  3 -2 -3 -3 -1 -3 -3  5  1 -3 -5  0 -1 -3 -3 -2  0 -1 -3  2 -3  1 -3 -2  0 -4  4 -5  0 -2  4 -3  2 -3  3  0  0 -3 -3 -3 -2 -2 -1 -2 -3 -2  1 -2 -2 -4 -5 -2 -3
 -2 -5 -2 -2 -3 -4  0 -3 -4  0  0 -4 -3  0 -2 -4  0 -4  0  2  0 -1 -1  1  1 -3  2 -4 -1 -4 -1 -1  0 -1 -3 -4 -1 -2 -4 -3  0  1 -5 -4  5  0  1 -2 -1  0 -2  3 -4  1 -2 -1  2  0 -2 -1 -5  2  0 -3 -3 -2 -3 -5 -5 -2 -1 -4 -4 -3  3 -2 -2  0 -4  0 -1  0  4 -2  6 -4 -1 -2 -4  0 -4 -7  0 -2  1 -3  2 -1  0  0  1  1 -5 -2 -5 -5 -2 -2  0 -1 -5 -4  6  1  2  2 -2 -3  0 -3  3  4 -3  2 -1 -1  1  6  1 -3 -1  3  1 -1 -5 -2 -4  3 -5  1  2 -2  0 -2 -4 -2 -1 -3 -4 -2  3  0 -1 -2 -5 -2 -2 -3 -2 -5 -4  4 -3  0  1 -1  1 -1 -2 -4 -5 -5 -3 -2  2 -5  2 -5  8  0 -3 -3 -3 -2 -2 -2 -3 -5 -2 -4 -2 -4 -4  1 -5  2  4 -2  2  2 -4  0 -2 -1 -3 -3 -3  0 -3  2  3 -4 -1 -3 -4 -5 -5 -2 -5 -4  8 -3 -1  6 -5  0 -5 -2 -5 -1 -2 -4 -1 -4 -3  0 -3 -4  0 -4 -3  1  2 -4 -6  2  0  2  0  1  0  0 -3  0 -3  1 -4 -3 -2 -4 -1 -6  3  1 -1 -3 -1 -4 -1  5 -1 -3 -4  0 -1 -1  0 -1  1  0  1 -1  4 -4 -5  1 -4
 -2 -6 -2 -2 -3 -5  3 -4 -4 -2 -2 -5 -4  3 -2 -4  1 -4  6 -1  2  0 -1  0  3 -3 -1 -4 -3 -3  5  3 -1  2 -4 -1 -2 -3 -4 -3 -2 -2 -5 -4 -1  1  0 -3 -2  2 -4 -1 -4 -3 -5 -2 -2 -2  2 -2 -5 -2 -2 -4 -4 -3 -4 -5 -5 -3  2 -4 -5 -3 -1 -1 -3  2 -4  1 -3 -1  1 -3  1 -4 -2 -3 -5 -3 -5 -7  1 -4  1 -5  2  3  1  2  1  2 -5 -3 -6 -5 -4 -3  1  0 -6 -4 -1  1  6 -2 -3 -4 -5 -3 -1  7 -4 -1 -4 -2  0  4 -1 -4 -2 -1 -1 -2 -6 -3 -5 -3 -6 -2  6 -2  1 -3 -4 -3 -1 -4 -5 -2 -2  2 -1  2 -5 -3 -2 -4 -1 -5 -4 -1 -4  0 -2  1  0  1 -3 -5 -5 -5 -1 -3 -2 -6  4 -6 -1 -3 -3 -3 -3 -3 -3 -3 -4 -5 -3 -5 -3 -4 -5 -1 -5 -1 -1 -3  3  6 -4  7 -3  3 -3 -3 -3 -2 -3  2 -3 -3 -3 -4 -5 -5 -5 -2 -6 -5 -1 -3 -2 -1 -6  6 -6 -2 -5 -2 -3 -3  8 -5 -4 -2 -3 -5 -2 -5 -3 -2  1 -5 -6 -1  2 -2 -3  2  1 -2 -3 -2 -4 -2 -4 -3  0 -5 -2 -6  2  2 -1 -4 -2 -4 -2  0  1 -3 -5 -2  0  0 -1  1  6  2  5  3  4 -4 -6  6 -4
 -1 -4 -5 -4 -3 -4 -4 -2  1  0 -3 -3  6 -4 -1 -1 -4  4 -4 -2 -1 -1 -2 -2  0  3  1 -3 -3 -5 -4 -3 -2 -3  6 -4 -3 -4 -2  7 -4 -2 -4  0 -4 -4 -3 -5 -3 -1  2 -3  0 -3 -4 -3 -3 -3 -5 -3 -4 -2  1 -3 -3 -4 -6 -4 -3 -3 -2 -3 -2  5 -3 -3 -2 -4 -2  0  2 -3  0  0 -4  4  0 -5 10  0 -2 -5 -4 -6 -4  8 -2 -3 -2 -2  0 -3 -3 -2 11 -3 -6 -5 -2 -3 -4  0 -4 -5 -5 -2 -3  8 10 -2 -4 -5 -2 -2  9 -3  0 -5 -3  1  1 -3 -3 -3 11 -4 -3  2 -4 -3 -5 -3 -3 -5 -2 -3 -2 -2 -4 -1 -5 -3 -2 -3 -4 -3 -4 -2  5 -5 -5 -4 -3 -3 -3  0 -4  2  4  2 -3 -3  3 -2  0 11 -4 11 -5 -4 -4 -2 -2 -5 -5 -5 -2 10 -5 -3 -3 -4 -4 -2 -3 -3 -3 -2 -4 -4 -2 -4 -4 -3 -2  0 -2 -3 -2 -4 -4 -5  3 -2 -3 -3 -4 -4 11 10 -5 -4 -4 -3 11 -4 -4 -5 -3 -3 -2 -3 -6 -2 -3 -3  5 -3 -4 -3 -2 -4 -4  1 -4 -3 -3  3 -3 -4  0 -3 -3 -4 -2 -3 -2 -4 -4 -4 -4 -4 -3 -4  0 -3  3 -3  0 -3 -2 -2 -2  1 -3  0  1 -3  2 -2  2 -3  2 -3 -5 -4 -3
 -1 -4  7  0 -3 -1  2 -3 -3 -1  1 -1 -1  1 -1 -3  1 -3  0  0  2  0  2 -1  2 -2 -1 -3  0 -3  1  4 -1  0  1 -3  1 -1 -3 -3  5  0 -4 -3  0  2  1 -1  0 -1 -3  3 -3 -2 -5 -2 -2  4  0 -2 -4  1 -1  4 -3 -4 -1 -4 -4  2  0 -3 -4  1  2  1 -2  0 -3  0 -1  1 -1 -2 -1 -3 -2 -4 -4 -2 -3 -5  1  1  1 -4 -1  1  1  2 -1  2 -3  0 -6 -4 -2 -4  0 -1 -3 -4 -1  0 -1 -2 -1  1 -5  0  0 -2 -3  1  2 -2 -1 -2  4 -3 -2 -2  0 -2 -6 -4 -3 -3 -5 -2 -1 -2  1  1 -3  4  3 -3 -4  3  7 -2  0  0 -4  4  3 -1 -2 -4 -3  3  0  3  0 -2  3  1  0 -3 -4 -3 -3 -2  2 -6  0 -6 -2  0 -3  2 -1 -4 -1  9 -3 -5  0 -3 -3 -3 -4  1 -3 -1 -2 -2  0  0 -3 -2  0  0  2  0 -2 -1 -1  1 -2 -1 -2 -3 -3 -4 -5  7 -5 -4 -2 -2 -1 -1 -5 -1 -4  1 -4 -2 -2 -3 -2 -3 -2  2 -3 -3  6 -3 -2  2  4 -3 -4  3  1 -2 -2 -1  1  0 -2 -1 -3  1 -3  0  2 -4  0 -4  1  2  2 -2  5 -3  4  1 -1 -2 -3  0  3  0  3 -1  1  1  1  1  0 -3 -5  0 -4
 -2 -4  4  0 -3 -4  5 -3 -3  0 -1 -4 -4  4 -1 -4  0 -3  2 -1  2  1  0  0  1 -3 -1 -4 -2 -2  4  1 -1  4 -3  0  0 -1 -4 -3  1 -2 -4 -3 -1  4  2 -1  0  1 -3 -1 -4 -3 -5 -2 -2 -1  1 -2 -5 -1  1 -2 -4 -4 -2 -5 -5 -2 -1 -4 -4  0 -1  1 -2  2 -3  3 -1  0 -1 -2  3 -3 -2 -4 -5 -1 -4 -6  3 -2 -1 -4  2  3  1  4 -1  2 -4 -1 -6 -4 -3 -4  2  1 -5 -4 -2  2  2 -2 -2 -3 -2 -2  3 -1 -3 -1 -3 -2  0 -2  0 -3 -2 -2  0 -2 -6 -4 -4 -3 -5 -2  4  0  2 -1 -3 -1  0 -3 -4  1 -1 -2  2  2 -5 -2  0 -3 -2 -5 -3  0 -3  1 -1 -1  3  3 -2 -4 -4 -4 -3 -3 -1 -6  4 -6 -2 -2 -3 -1 -3 -4 -2  0 -3 -5 -1 -4 -3 -3 -1  1 -4  0  0 -2  5  1 -4  0 -1  2 -2 -2 -1 -2 -2  1 -2 -3 -2 -3 -4 -4 -5  0 -6 -5 -2 -3 -1 -2 -6  2 -5 -1 -5 -2 -2 -3  0 -4 -3 -1 -3 -4  0 -4 -2 -1  3 -4 -5 -1  4 -3 -3  1  2 -1 -1 -2 -3 -1 -4 -1  6 -4 -1 -5  0  0  2 -3  0 -4  0 -1  1 -3 -4 -2  0 -2  2  1  2  2  2  2  2 -3 -6  3 -4
 -1 -4 -4 -3  4 -5  0 -4 -3 -2  0 -5  1 -3 -3 -4  0 -4 -2  0  0  1 -1  1  2 -3 -2 -4 -4 -4 -3 -3  1 -1 -4 -4 -2 -1 -2  1  2 -1 -2 -4  0 -3 -3 -4 -3  2 -4 -2 -4 -3 -5 -2 -2 -3 -3 -3 -5  0 -1 -4  2  7 -5 -5 -5 -3  2 -4 -5 -4  0 -2 -1  5 -4 -1 -4 -1  0 -2 -2 -4  2  7 -4 -3 -4 -6 -3 -5  4 -4  1 -2  1 -1  4 -1 -5 -3 -5 -5 -5  7 -3 -2 -5 -4 -2 -3 -3  2 -4 -4 -5 -3 -3 -3 -2  1 -1  1  0  4 -2 -4 -2  3  2 -2 -5  7 -5 -3 -5  0 -3  5  0 -4 -2 -4 -2  1 -5 -3 -4 -3 -2 -1 -5 -4 -3 -2 -3 -5 -4 -1 -3 -2 -1  4  1  0 -4 -5 -5 -5 -2  1 -3 -5 -3 -5  0 -4 -1 -4 -3  7 -4 -4 -4 -4 -4 -5 -4 -4 -5  0 -5 -2  5  0 -1  1 -5 -3 -3 -2 -3 -3 -2 -1 -2 -2 -4 -1 -1 -4 -5 -5 -5 -1 -5 -4 -2  0 -3 -1 -5 -1 -5 -3 -5 -2  1 -4 -3 -5 -4  2 -1 -4 -3 -5 -2 -2 -2 -5 -5 -1 -2 -3 -4  5 -1 -1 -3 -3 -4 -3 -4 -4 -3 -4 -3 -5 -1 -3  1 -4 -1 -4 -3 -2 -2 -3 -5 -3 -2  3 -3  1 -3  0 -2  0 -2 -4 -5 -2 -4
 -2 -4 -2 -2 -3 -4 -2 -3 -3  4 -2 -4 -3 -2  3 -2  4 -4 -2  3  1 -1 -1 -2 -1 -2  1 -3  4 -4  0 -2  1 -2 -3 -2  0 -3 -3 -4  4 -2 -2 -4 -1 -2  0  7  0  2  1 -1 -3 -3 -2 -3 -3  1 -2 -3 -3  4  5 -2 -4 -4 -2 -3 -5  1  2 -2 -4  3  0  2 -3 -2 -4 -2  4  1  2  0 -1 -4 -3 -4 -5  3 -4 -5 -1 11  3 -4 -1 -1 -1 -1 -2 -1 -4  4 -6 -2 11 -4 -2 -1 -4 -4  0 -2 -2 -2 -2 -3 -5 -1  5  0 -4  0  0 -2  0 -2 -2  7 -3  0 -2 -3 -6 -4 -3 -2 -2 -3 -2 -3  1 -3 -4 -2 -2 -4  1 -2  6 -2  1  0 -3 -3 -2 -3 -3 -1 -4  2 -3 -2  0 -2  3  2  6 -4 -4 -4 -4 -3  3 -6  0 -6 -2  4 -1  0 -3 -4 -2 -2 -4 -5 -2 -4 -4 -4 -2  1 -4 -2  0 -3 -2  0 -4 -3 -3 -2 -3 -3 -3  5 -1  3  8 -4  5 -4 -3 -5 -2 -2 -5 -4 -1 -4 -2  1 -6  2 -3 -2 -5 -3  1 -4 -3 -4 -3  2 -3 -2 -2 -3 -3 -2  0 -4 -4  3  3  0 -1 -1 -2 -2 -3 -3 -3  2 -3  0  1  0  0 -4  5 -2 -1  4 -1  1  1 -1 -2 -3 -4 -3 -2  2  6  1 -2 -1  0 -2 -2 -4 -3 -1 -2
 -2 -4 -5 -2 -3 -1 -4  2  1 -1 -1  3 -1 -2 -1  1 -4  2 -3 -2 -1 -1  0 -2 -3  0 -3  2  0 -5 -3 -3 -1 -4  2 -2 -3 -3  3 -2 -4 -2 -3  2 -3 -4 -3 -4  0 -2  2 -3  0 -3  0 -4 -3 -1 -4 -4  0 -1 -1  1  1 -5 -5  2  1 -2 -3 -1  4  0 -3 -2  0 -5  3 -1 -4 -2 -1 -2 -2 -1 -2 -6 -3 -1  3 -6 -1 -6 -4 -3 -2 -2 -1 -2 -2 -2  2 -4 -4 -1 -6 -6  0  0 -1  5 -3 -4 -4  0 -1  2 -1  0 -3 -5  1 -1 -2 -1 -1 -5  0 -3 -4 -4 -3 -5 -4 -5  0 -1 -2 -3 -5 -4 -2 -5 -3  1  0 -3 -1 -3 -5  3  2 -2 -2  0 -2 -3  1 -3 -5 -3 -1 -3 -1 -3 -4 -3 -2  2  3  5  0  2 -3 -4 -3 -4 -5 -2 -3  3  1 -6 -5 -5  3 -4 -4  3  0 -4 -2 -3  4 -4 -4  0 -4 -5  5 -2 -4  0  0  0 -2 -3  2 -3 -4 -5 -2  2  1  1 -2 -4 -3 -3 -5 -4 -3 -4 -4 -4 -1 -5  6 -4 -2  2 -5  2  2 -2 -1  1  0  2 -1 -4 -4  3  0 -2 -4  1  1 -4 -2 -1 -1 -2  3  0  3 -4 -3 -2 -3 -4 -3 -4 -3 -1 -3 -1 -4 -3  0  3  3 -4 -1  0  0 -1 -2 -2 -4 -2 -3 -2 -2 -4  0
 -2 -3 -4 -2 -4  2 -4  3  3  0 -1  4  2 -1 -2  3 -3  1 -3 -1 -1  0  0 -3 -3  2 -3  3  3 -5 -3 -3  1 -4  1  1 -3  0  2 -2 -4 -1 -1  3 -1 -4 -3 -3 -1 -2  2 -3  5 -2 -2 -4 -4  0 -4 -4  2 -1 -2  1  1 -5 -5  1  5  1 -3  1  1  1 -1 -2 -2 -5  4 -2 -4 -1 -2  0 -4 -2  0 -6 -3 -2  3 -5 -1 -5 -4 -3 -2 -1 -1 -2 -2 -2  4 -3 -4  4 -6 -6  1 -2  0  2 -2 -4 -4 -3 -1 -1 -3  1 -2 -6  1 -2 -1 -3 -1 -5 -2 -2 -4 -4 -3 -5 -4 -5  4 -2 -2 -4 -5 -3 -2 -5 -3  2  0 -4  1 -1 -5  1  1 -3  0  0 -1 -3  2 -3 -5 -4 -1 -3 -1 -3 -2 -3  0  4  5  2 -1  3 -3 -4 -2 -4 -2  0 -1  2  4 -6 -4 -5  3 -4 -4  2 -3 -4 -2 -3  4 -4 -3 -1 -3 -5  3 -4 -4 -2  1  4 -3 -3  1 -3 -4 -5 -3  2  4 -1 -2 -1 -3 -3 -5 -4 -3 -4 -4 -5  0 -4  3 -5 -1 -2 -6  4  3  0 -2  4 -2  4 -2 -4 -4  3 -3 -1 -4  1  2 -4 -2  2  0 -4  3  0  3 -2 -1  0 -3 -3 -2 -4 -3  2 -3 -1 -3 -4 -1  1  4 -4 -3 -2 -2 -1  0 -2 -4 -1 -3  2 -2 -4  1
 -1 -4 -1  5 -3 -3  0 -3 -3 -2  3 -3 -3 -1  3 -3  5 -3  1  0  0  0  1  3  0 -3  3 -3 -2 -3 -1 -1 -1  0 -3 -4  3  6 -3 -3  1 -2 -4  0  3  3  2  4  1 -1 -3  0 -3 -3 -5 -2 -2 -1  6 -2 -5 -2 -1 -2 -3 -3  0 -5 -4 -2 -1 -3 -4 -2  2  0 -2  0 -3  0 -1  4 -1 -2 -1 -3 -2 -4 -4 -2 -4 -6  1 -3  0 -4 -1  0  0  0  0  1 -4  5 -6 -4 -3 -4 -1  1 -4 -4  0  5 -1 -2  0 -2 -5 -2  0 -3 -1  0 -3 -1  1 -2  0 -4 -2 -2  4 -2 -6 -3 -4 -3 -5 -2 -2  0  1  7 -3  2  0 -3 -4  4 -1 -2  0 -2 -4 -2  4 -2 -3 -4 -3  3 -3  3  2 -2  0  2  1 -4 -4 -4 -3 -3  3 -6 -1 -6 -2  0 -3 -2 -3 -4  3 -1 -3 -5  6 -3 -3 -3 -4  2 -4 -2 -2 -2 -1 -2 -3 -2  3  1 -1  0 -2 -2  1  4 -3 -1 -2 -3 -4 -4 -5 -1 -5 -4 -2 -3  5 -1 -6 -1 -5  7 -4 -2 -2 -3 -3 -4 -1 -1 -3 -3  1 -4 -2  4  3 -4 -5  1  1 -2 -2 -1  0  0 -2  3 -3  0 -4 -2  0 -4  5 -5 -1 -1  2 -2  0 -3  5 -1 -1 -3 -3 -2 -1 -2 -1 -2 -2 -1 -1 -1 -1 -3 -5 -1 -4
 -2 -3 -3  0 -3  9 -3  3  5  1  1  3  5 -2 -2  0 -3  1 -3  0 -1  0 -1 -2 -2  2 -2  2  3 -4 -3 -2  1 -3  0  0 -2 -2  3 -2 -3 -2 -3  5 -2 -3 -1 -3 -1 -2  0 -2  1 -2 -2 -3 -3 -1 -3 -3  4 -1  1  5  7 -4 -4  4  1  1 -3  5  2  0 -2  1 -2 -4  2 -2 -3 -2 -2 -1 -3 -3 -2 -5 -3 -1  1 -4 -2 -4 -3 -3 -1 -2 -1 -2 -2  1  0  1 -4  3 -4 -5  2  0 10  1  0 -3 -4 -2  4  0 -3  2  3 -5 -1 -2  2 -3 -2 -4 -1 -2 -3 -3 -2 -4 -4 -4  7 -2 -2 -3 -4 -3 -1 -3  0  1  3 -3  6 -2 -3  1  3 -3 -2  5  0 -3  4 -3 -5 -3  7 -2  2 -2 -1 -2  4  5  0  6 -2  2 -2 -4 -3 -4 -4  0  1  2  3 -5 -3 -3  3 -4  1  7 -2 -4 -2 -2  4 -3 -3 -1 -3 -4  2 -4 -3  0  5  1 -2 -3  0 -1 -3 -4 -2  1  6 -1 -2  0 -4 -3 -4 -4 -1 -3 -4 -4  2 -3  0 -3  2  3 -5  4  3  0 -2  1 -2  3 -2 -3 -2  5 -1  0 -3  1  5 -3 -2 -1  2 -3  2  2  0 -3 -2 -1 -2 -3 -1 -3 -2 -1 -2 -1 -2 -2 -1  1  1 -3 -2 -2 -2 -1 -3  0 -3  1 -3 -2 -2 -3  0
 -3 -1 -5 -4 -4 -2 -5  2 -2 -2 -3  3  0 -4 -3  3 -4 -2 -4 -1 -1 -1 -2 -3 -3  4 -3  5 -1 -5 -1 -4  0 -4  2  5 -4 -4  2 -1 -4 -2  4 -1 -4 -4  0  0 -3  0  3 -1  0 -4  8 -4 -4  3 -5 -4  7 -2 -3  1 -1 -5 -5  7 -1  3 -3  5 -1  0 -3  1 -3 -5  0 -3 -1 -3  4  3 -4 -4 -3 -5 -4 -1 -2 -2 -2 -4 -4 -2 -3  0 -1 -2 -3 -2 -1 -2 -5  4 -4 -5 -2 -1 -3  1 -4 -4  1 -2  0 -2 -4  3  1 -5 -2 -3 -4 -2  3 -5 -3  6 -4 -4 -3 -5 -5 -5  1  6  8 -4 -5 -4 -3 -5 -4 -2 -3 -4  7 -4 -5 -1  0 -4  6 -3 -4 -4 -2  5 -6 -4 -3 -4 -3 -3 -4 -1 -1 -1  3 -1 -4 -1 -4 -5  1 -5 -5  0 -4  0 -1 -5 -5 -6 -1 -5 -5 -2 -4 -5  7 -3 -1 -4 -4 -3 -4 -5 -1 -5 -5 -3 -2 -1 -4 -3 -2 -4  2 -6 -2 -2  4 -3  8 -4 -5 -4 -5 -5 -4  0 -5 -5  7 -5 -1 -4 -2 -3 -6 -1 -1  1 -4  0 -4  3 -3 -4 -4  3  1  0 -4  1  3 -4 -3 -2  1 -4  2  1  4 -5 -4  8 -4  3  0 -4 -4  5 -4  5 -4 -4 -3 -1  2 -5 -4 -3 -3 -3 -4 -1 -4 -3 -4 -3  9 -4  7
 -2 -5 -3 -2 -3 -5 -2 -3 -3 -3 -2 -4 -4 -2  4 -4 -2 -3 -1 -1  0  1  2 -2 -2 -3 -2 -4 -3  8 -1 -3  1 -1 -2 -5 -2 -3 -4 -1 -3 -2 -5 -4 -3  0 -2 -3  4  1  3  4  0 -3 -5 -3 -3  0 -3 -3 -5 -3 -3 -4 -4 -4 -4 -5 -5 -3 -2 -4 -4 -3 -2 -3 -2 -3 -4 -2  7  2 -3 -3 -3  7 -3 -4 -4 -3 -4 -7 -1 -5  0 -4  0 -2 -1 -1  1 -2  3 -3 -6 -5 -5 -4 -2  4 -5 -4 -3 -3  2 -3 -3 -2 -5  1 -3 -4 -3 -1 -4  5  1 -4  0  2 -3  2 -2 -3 -6 -4 -4 -4 -6 -3 -3 -3  2 -3 -3 -3 -2 -3 -5 -3 -4 -3 -3 -2 -5 -3 -3 -3 -3 -5  8 -3 -3  2 -1 -2 -2 -2 -4 -4 -4 -4  6 -3 -3 -5 -3 -5 -4 -4  7 -3  0 -4 -4 -4 -3  3 -3 -1 -3  8 -5 -2 -4  3 -3 -2 -2 -3 -4 -3  6 -2 -3 -3 -3 -2 -3 -2 -4  8 -3 -3 -4 -4 -5 -3 -5 -4 -4  8  4 -3 -5 -3 -5 -3 -4 -3 -2  6 -4 -4 -4 -3 -3 -4 -3 -4 -2 -3 -2 -4 -6 -2 -2 -3 -4  2  2  4  6  6  0  1 -4  8 -2 -5 -2 -6 -2  6 -2 -4 -2 -4 -2  0 -2 -3 -4  7  4 -2 -1  4 -3 -1 -2 -1 -3  7 -6 -2 -4
  1 -4 -2 -1 -1 -4  1 -2 -2  0  1 -3 -1  0  0 -3 -1 -3 -1  0  0  0  0  2  0 -2  1 -3 -1 -3 -1  3  0  0 -2 -4  1 -2 -2  1  0  1 -4 -3 -1 -1  0 -2 -1  0 -3  0 -3 -1 -4  6  5 -1 -2  5 -4  0  1 -3 -2 -2 -3 -4 -4 -1  1 -3 -3 -1  1 -1  2 -1 -3  1 -2  0  0 -2 -1 -2  2 -2 -1  0 -3 -6 -1 -3 -1  0  0  0  0  0  0  0 -3 -1 -4 -4 -3 -1  1  0 -4 -2  1 -2 -2 -1 -2 -1 -3  0 -1 -2 -1  2  0  1  0 -1  1 -3  6  2  1  7 -3 -2 -4  1 -4  5 -2  0  1 -2 -1 -2  2 -1 -4 -1 -2 -1 -1  0 -4 -1  0  0 -1 -4 -2  0 -1  0  0  0 -1  1 -2 -3 -4 -4  1 -1 -1 -3 -1 -3 -1 -1 -1 -2  1 -2 -3 -2 -2 -1 -2 -3 -1 -2 -4  2 -4  4  0  1  0  0 -3  1 -1  0 -1 -1 -1  4 -2  0 -2 -3  2 -2 -3 -3 -3  0 -3 -2 -1 -2  0  2 -3  0 -4 -2 -4  7  2 -2 -2 -3 -3  1  0 -3 -2 -3  1 -1  0 -3 -5  1  1  0 -1 -1  1  1 -2  0 -2  0 -3 -1 -1 -4  0 -5  2  0  1 -3  1 -3 -1  1  0  0 -3 -1  1  1  0  0 -2  1  2  0  2 -2 -5 -1 -3
 -1 -4 -1  0 -2 -3 -2  0 -2  1  1 -2 -1  0 -2 -1 -2 -1 -2  2  0  0 -1  1  0 -2  4 -2 -2 -3  1  2  1 -1 -1 -3  1 -2 -2 -1 -2  4 -4 -2  1  0  0 -3  1 -1 -1  1 -2  7 -4  4  4 -1 -1  4 -3  2  2 -2  0 -3 -3 -3 -3 -2  0 -3 -1 -2  0 -1  0 -3 -2  1  1 -1 -1  0  0 -1  5 -4 -3 -1 -2 -5 -2 -4 -2 -2  2  0  0  0  1  0 -2 -2 -3 -3 -4 -3  1  1 -3 -1  1 -2 -2 -2  1 -2 -3  0 -1 -3 -1  0 -1 -1  0 -2  1 -4  0  0  0 -1 -3 -3 -2 -2 -4  4 -3 -2  0 -3 -2 -2  2 -2 -3 -2 -3 -2  0 -1 -1  4 -2 -2 -2 -4 -3 -2  1  0  1 -1 -2  0 -2 -2 -2 -2 -2  2 -1 -3 -2 -3 -1  0 -2 -1  0 -4 -3 -3  3 -3 -2 -2  7 -3 -4  1 -2  2 -1  2 -2 -2 -1  2 -2  1 -1 -2 -2  3 -1 -1 -3 -3 -1  3 -2  0 -4  1 -3 -3 -2 -1 -1  2 -3 -2 -4 -2 -2  0 -1  0 -3 -2 -2  0 -2 -2  1 -1  1  1 -1 -2 -4  1  0  0 -1  0  2  0 -1 -2  1  0 -2 -1 -2 -3 -2 -4 -1  0 -1 -3 -1 -3 -2  2  3  0 -2 -1  2 -1  0 -1 -2  0  0  1 -1 -2 -4 -1 -3
 -3 12 -4 -4 -4 -4 -4 -2 -3 -3 -4 -3 -3 -4 -3 -1 -4 -3 -4  6 -1  4 -2 -3 -3 -1 -3 -1 -3 -5 -4 -4 -2 -4 -3  8 -4 -4 -3 -4 -4 -3 10 -3 -4 -4 -3  2 -4 -2 -2 -3 -2 -4 -1 -5 -4 -2 -5 -5 -1 -3 -3 -3 -3 -4 -5 -1 -3  2 -3 -1 -3 -1 -4 -1 -4 -4 -3 -3 -4 -3 -3  9 -5 -5 -4 -5 -5 -2 -4 13 -3 -5 -4 10 -3 -3 -1 -2 -2 -3 -4 -4 -5 -1 -5 -5 -3 -4 -4 -3 -5 -4  1 -4 -3 -3 -5 -2 -3 -6 -4 -4 -4 -4 -2 -5 -4 -2 -5 -4 -3 -5 -5 -4  3 -2  0 -4 -6 -4 -3 -5 -5 -3 -3 -5 -1  0 -4  1 -3 -4  8 -4 -4 -4 -3  0 -6 -4 -4 -4 -3 -3 -3 -3  1 -3 -3 -4 -5 -3 -4 -5 -3 -5 -6 -1 -5 -3 -3 -5 -5 -4 -3 -5 -5 -3 -5 -6  0 -4 -3 -4 -4 -4 -4 -5 -3 -5 -5 -4 -3 -3 -4 -4 -4 -4 -2 -6 -3 -4 -2 -5 -1 -4 -4 -4 -5 -5 -4 -4 -5 -5  8 -5 -4 -5 -3 -4 -6 -3 -3 -2 -4 -1 -4 -2 -4 -4 -4 -3 12 -3 -4 -3 -2 -4 -3 -3 -4 -5 -3 -3 -2 -5 -4 -1 -4 12 -3 -4 -3  0 -3  0 -4 -4 -3 -3 -2 -5 -4 -4 -3 -4 -5 -3 -4 -4 -5 -4 -1 -4  1
 -3  2 -4 -3 -4 -3 -4  2 -3  0 -3 -1 -3 -3  0  5 -2 -2 -3 -1 -1 -1 -1 -2 -3  1 -2  0 -2 -5 -3 -3  1 -3  0  4 -3 -3 -1 -3 -3  0  6 -2 -3 -3 -2  1 -3  2  1 -2  1 -3  5 -4 -3  2 -4 -4  1  2  0  0 -3 -5 -4  1 -3  4  0  5  0  4 -3  4 -3 -4 -2 -3  0 -2 -1  1 -3 -4 -3 -5 -4  3 -3  0  1 -1 -3 -1 -2 -2  0 -2 -2 -2 -3  0 -5  4 -1 -5 -2 -2 -4 -2 -3 -1 -1 -1  0  1 -4  1  1 -5 -3 -3 -3 -1 -1 -4 -3  2 -4 -3  0 -4 -5 -5  1  0  6 -3 -4 -4 -2 -4 -4 -2 -2 -4  2 -1 -2  2 -2 -3  4 -3 -3 -4 -3  8 -5  0 -3 -3 -2 -3 -2 -2 -1 -2 -1 -3 -4 -2 -2 -5  1 -5 -4  6 -4 -2 -2 -5 -4 -4 -2 -5 -4 -3 -4 -5  6 -2 -2 -3 -4 -3 -3 -4 -2 -4 -4 -3 -2 -2 -3  0 -2 -2  6 -5  2 -2  0 -3  4 -3 -5 -2 -4 -4 -3 -2 -5 -4  1 -4 -3 -4  0 -3 -5 -2 -2  2 -3  5 -3  0 -3 -3 -3 -1  3 -1 -2 -1 -1 -4 -1 -3 -3 -4 -1 -1  0 -4 -3  2 -3  1 -1 -3 -3  5 -3  7 -3 -3 -2 -2 -1 -4 -3 -2  0 -1 -4  0 -3 -3 -3 -4  1 -3  3
 -1 -4 -4 -3 -2 -1 -4  2  1  1  0  1 -1  0 -1  0 -3  5 -3 -2 -1  0 -1 -1 -2  1 -2  1  0 -4 -2 -3 -1 -3  2 -3 -3 -3  2  1 -4  0 -3  2 -2 -3 -1 -4 -1  0  1 -3 -1 -2 -2 -3 -3 -2 -4 -3  0  0  0  3  2 -4 -5 -1  2 -2 -2 -1  4 -1 -3 -2  1 -4  2  0 -3 -1 -1 -2  0  2 -2 -5  1  3  4 -6  0 -6 -4 -2 -1 -1 -1 -1 -2  0  1 -4 -3 -1 -6 -5  0  0 -2  3 -2 -2 -4 -1  2  2  1  2 -3 -5  2  2  0 -2 -2 -5  1 -3 -3 -3 -3 -4 -3 -5  1  1 -3 -3 -5 -2 -1 -4  0  1  0 -2 -2 -3 -5  0  0 -2 -3  1 -3 -1  1 -3 -5 -4 -1 -2 -1 -1 -3 -3 -2  2  0  1  1  1 -1 -3 -3 -3 -5 -1 -1  2  0 -5 -5 -5  1 -3 -4  3  0 -1 -3 -2  1 -3 -4  2 -2 -4  2 -4 -3  2  1  0  0 -3  4 -3 -4 -4  0  4 -1  7 -3 -3 -3 -3 -5 -4 -1 -3 -3 -4 -2 -4  1 -4  0  2 -5  3  2 -2 -1  1  2  0  3 -3 -3  0  0 -2 -3  3  1 -3 -1 -1  0 -2  1  0  3 -3 -1 -2 -1 -4 -3 -3 -2 -2 -2  2 -3 -3  2  3  2 -3  0  1 -1  2 -1 -1 -3 -1 -2  0 -3 -4 -1
