# Supplementary material for: Protein Secondary Structure Prediction Based on Data Partition and Semi-Random Subspace Method
Source: Sci Rep. 2018 Jun 29;8:9856. doi: 10.1038/s41598-018-28084-8 (PMC6026213; doi:10.1038/s41598-018-28084-8)
Supplement: Supplementary file 1 — Dataset 1 [file 41598_2018_28084_MOESM1_ESM.zip › astral_cull_DATA/1AEP_A.pssm]

  N  I  A  E  A  V  Q  Q  L  N  H  T  I  V  N  A  A  H  E  L  H  E  T  L  G  L  P  T  P  D  E  A  L  N  L  L  T  E  Q  A  N  A  F  K  T  K  I  A  E  V  T  T  S  L  K  Q  E  A  E  K  H  Q  G  S  V  A  E  Q  L  N  A  F  A  R  N  L  N  N  S  I  H  D  A  A  T  S  L  N  L  Q  D  Q  L  N  S  L  Q  S  A  L  T  N  V  G  H  Q  W  Q  D  I  A  T  K  T  Q  A  S  A  Q  E  A  W  A  P  V  Q  S  A  L  Q  E  A  A  E  K  T  K  E  A  A  A  N  L  Q  N  S  I  Q  S  A  V  Q  K
  0 -2  2 -2  2 -1  1  0  4  0  1  1  0  0 -2  1  3  1 -1 -1 -1 -1  1 -2  0 -2  0  1 -1 -1 -1  1  1  0  0 -2 -1 -1 -1  2  0  1 -3  3 -1 -1 -1  1  0 -2 -1 -1 -1 -1 -1 -1 -1  2  0  2 -2 -1 -1 -1 -1  1 -1  0 -2  0  0 -1  2  0  0 -2  0 -1  0  3  1 -2  0  1  2  0  1 -1  3  1 -1 -2 -1  1  0 -2 -1  0  2 -1 -1 -1  1  0  0 -1  1 -2 -1  1  3 -1  3 -1  0  1 -1  3  0  0  3 -1  1 -2 -2  3 -1  1  2 -1 -1  4  1 -2 -1  3  0  0  3  3  1 -1 -2 -1  0 -1 -2 -1  2  4  2  0 -1
 -1 -3  0 -1 -1 -3  1  2 -2  0  0  0 -3 -1 -1 -2 -2  1  1 -3  1  0  0 -2 -1 -3 -3 -2 -1 -1 -1 -3 -3 -1 -1 -3  1 -1  0 -1 -1 -1 -3 -1  2  0 -3  0  0 -3 -3  1  1 -3  0 -1 -1 -2  1  0  1  1 -3 -1 -3 -1  1 -2 -3  0  1 -3  1  1  3 -3 -1  0 -2 -2 -1 -1 -3  0 -1 -1  0  0 -2  0  0 -1  2  0  0 -3  0  0 -3 -3  0 -2 -3 -3  0  0 -2  0  1 -2 -2  1 -1  0 -1 -1 -1 -2  0  1 -2  1 -1 -2 -3  0  1 -3 -2  3  0 -2 -3 -2  2 -2 -1  0 -2 -2  0 -1 -3  2 -1  0 -3  1 -1 -2 -2  1  1
  4 -4  0  0 -2 -4  1  1  1  2  3  3 -3  4  6  0 -1  1  0 -3  0  0  1 -3  4 -4 -3  2  0  0  0 -3 -3  5  1 -4  3  3  1  0  4  4 -4 -2  4  4 -4 -1  0 -3 -3  1  3 -3  0  2 -1 -2 -1  1  0  1 -2 -1 -3  0  3 -3 -4  2  2 -3 -1  1  2 -4  5  2 -1 -3  0  3 -3  4  1  3 -2  1 -2  2  0 -2 -1  3  1 -4  3  0 -1 -3 -1  3 -3 -3  0 -1 -1  1  3 -2 -2  3 -1 -3  1 -1  4 -1  1 -1 -2 -1  1  4 -4 -1  1 -3 -1 -1  1 -2 -3  2  1 -2 -2 -1 -2 -1  4  6 -4  4  5  0 -4  0  0 -2 -2  1  0
  1 -4 -1  4 -2 -4 -1  0 -2 -1 -1  1 -4  0  1 -3 -2 -1  0 -3 -1  1 -1 -4  0 -4 -2  5 -1  4  1 -3 -3  0 -1 -4 -1  2 -1 -1  0  1 -4 -2  0  0 -4 -1  0 -4 -3  2  0 -4 -1  3  2 -3 -1 -1 -1 -1 -2  1 -4  2  0 -3 -4  0  2 -4 -1 -1 -1 -4  0  0 -2 -3  3  5 -4  0  0 -1 -2  0 -2  1  3 -3 -1 -1  0 -4  1  2 -2 -4 -1 -1 -3 -3  2  0 -2  3  1 -3 -3  0 -2 -3  0 -1  2 -1 -1 -1 -3 -1  1  4 -4 -1  1 -3 -2 -1 -1 -3 -3  6 -2 -2 -2  1 -2 -1  0  1 -4  0  1 -1 -4 -1 -1 -2 -2  0  0
 -2 -2 -2 -4 -2 -2 -2 -3 -1 -3 -3 -2 -2 -2 -3 -1 -1 -2 -4 -1 -3 -4 -2 -2 -3 -2 -3 -3 -3 -4 -2 -1 -1 -3 -1 -2 -3 -3 -4 -1 -2 -2 -3 -1 -2 -3 -1 -3 -3 -2 -1 -3 -3 -1 -2 -3 -4 -1 -3 -2 -4 -3 -3 -3 -2 -2 -2 -2 -2 -2 -2 -2 -2 -2 -3 -2 -2 -3 -1 -1 -2 -3 -1 -3 -1 -2 -1 -3 -1 -2 -4 -2 -3 -2 -2 -2 -3 -3 -2 -2 -3 -2 -1 -2 -3 -4 -1 -4 -3 -1 -1 -3 -1 -2 -2 -3 -3 -1 -3 -3 -1 -3 -3 -3 -2 -2 -3 -2 -1 -4 -2 -1 -1 -4 -2 -1 -2 -4 -1 -1 -3 -3 -2 -3 -3 -3 -2 -4 -1 -1 -1 -3 -3
  0 -3  2  1  1 -3  2  4 -1  5  4 -1 -3  1  0 -2 -1  0  4 -3  3  4  4 -2 -1 -3 -2 -1  4  2  1 -3 -2  0  0 -3  0  1  6 -1  2  0 -3 -1  0  0 -3  5  3 -3 -2  0  3 -2  3  2  3 -2  1  0  1  4 -2  1 -3  1  0  1 -3  3  1 -3  3  0  1 -3 -1  2 -1 -2  0  1 -2  3 -1  2 -1  3 -1  3  3  3  4  0  3 -3  5  1 -2 -3  5 -1 -2 -2  2  4 -1  5  2 -2 -2  2 -1 -2  1  2  2 -1  5  2 -2  5  2  0 -3  4  2 -2 -1  3  3 -2 -2  0  1 -2  2  3 -1 -1  5  0 -3  3  0  6 -3  5  2 -1 -2  4  4
  0 -3  0  5  1 -3  1  3 -2  1  0 -1 -3 -1  0 -2 -2 -1  4 -3  0  4  0 -3  0 -3 -2  1  0  4  2 -3 -2  1  0 -3  0  4  1 -1  0 -1 -4 -1  1  0 -3  1  4 -3 -3  0  0 -3  0  3  5 -2  2  1  0  2 -2  5 -3  4  1 -2 -3  1  0 -3  0  2  0 -3 -1  4 -2 -2  2  1 -3  2 -1  0 -1  2 -2  2  5 -1  1 -1  1 -4  1  3 -2 -3  2 -1 -3 -3  2  5 -1  3  0 -2 -2  1 -1 -3  2  3  0 -1  0  2 -2  0  5  1 -3  0  1 -3 -1  0  2 -2 -3  3 -1 -2 -1  5 -2 -1  0  2 -3  1  1  1 -3  1  0 -2 -2  2  3
  0 -4 -1 -2 -2 -4 -1 -2 -1 -2 -1 -1 -3 -1 -1 -2  3 -1 -2 -4  0  0 -2 -4  4 -4 -3 -1 -2  0 -2 -3  0 -1 -2 -4 -2 -2  0 -1 -1 -1 -4 -1 -2 -1 -4  1  0 -4 -3  1 -1 -4 -2 -2 -3 -2 -2 -1 -2 -2  4 -2 -4 -1 -1 -3 -4 -2  0 -4 -1  1 -2 -4 -1 -2 -2 -1 -1 -1 -3 -1 -1  0 -2  1 -1 -1 -2 -3 -3 -1 -1 -4 -2 -2  5 -4 -2 -2 -3  1 -2 -3 -2 -2 -2 -2 -1 -2 -1 -3  1 -2 -1 -1  3  1 -1  0 -2  1 -4  0  0 -2 -1 -2 -2 -1 -3 -2 -3 -1 -3 -2 -1  1 -2  0 -4  0 -1 -2 -4 -2 -1 -1 -2 -2 -2
  0 -3 -1 -1  2 -4 -1  0 -2  0  3 -1 -3 -1  0 -2 -2  3  0 -3  4 -1 -1 -3 -1 -3 -3 -1 -1 -1 -1 -3 -3  0 -2 -3  3 -1  3 -2 -1 -1 -2 -2 -1  2 -4 -1 -1 -1 -3  1  0 -3 -1 -1 -1 -3 -1 -1  7 -1 -3 -1 -3 -1 -1 -2 -3 -1 -1 -3 -1 -1 -1 -3  0 -1 -2 -3  3 -1 -3  0 -2  1 -2 -1 -2 -1 -1 -2 -1 -1 -1 -2  0 -1 -2 -2 -1 -2 -3 -2  3  0 -2  0 -1 -3 -3 -1 -2 -2 -1 -1  1 -2 -1  1 -3 -1 -1 -1 -3 -1 -1 -2 -2 -1 -1 -2 -3 -1 -1 -2 -2 -1 -2 -2  3  0 -3  0  0 -1 -3  3  2 -2 -2  0  0
 -3  3 -2 -4  0  4 -2 -3 -1 -3 -3 -2  4 -1 -4  1 -1 -1 -4  3 -2 -3  0  1 -4  2 -3 -3 -2 -4 -2  3  1 -3  0  2 -3 -3 -4 -2 -2 -2  0  0 -2 -3  3 -3 -3  1  3 -3 -3  3 -2 -3 -4  2 -3 -2 -4 -3 -4 -4  1 -3 -3  1  1 -2 -3  2 -2 -2 -3  1 -3 -3  1  2 -3 -4  3 -3 -1 -2  1 -3  0 -3 -4  1  0 -2 -3  0 -3 -3 -4  2 -3  0  2  2 -3 -4  0 -4 -1  2  1 -3 -2  3 -2 -3 -2 -1 -3 -2  2 -3 -3 -4  4 -3 -3  2 -1 -3 -2 -1  2 -4  2  2  1 -4  1 -2 -3 -4  1 -3 -3 -3  2 -3 -2  0  1 -3 -3
 -3  4 -2 -4  1  3 -2 -3  1 -3 -3 -1  1 -2 -4  3 -2 -2 -3  2 -1 -3 -2  4 -4  4 -3 -3 -1 -3 -2  1  1 -3  0  4 -3 -3 -3 -2  0 -3  2  0 -3 -3  2 -3 -3  0  2 -3 -3  3 -2 -3 -3  0 -3 -2 -3 -2 -4 -3  3 -3 -3  3  2 -2 -3  1 -2 -2 -3  4 -3 -3  0  0 -3 -4  3 -3 -2 -2  0 -3  0 -3 -3  3  0 -2 -3  3 -3 -3 -4  3 -3 -2  2  1 -3 -3 -1 -3 -2  2 -1 -3 -2  1 -3 -3 -3 -2 -3 -2  0 -3 -3 -4  2 -2 -3  1  0 -3 -2  0  3 -4  0 -1 -1 -3 -1 -2 -3 -4  4 -3 -3 -3  4 -3 -2 -1 -1 -3 -3
  0 -3  1  0 -1 -3  1  1 -1  0  1 -1 -3 -1  0 -2 -1  0  2 -3  1  0  1  0  0 -3 -2 -1  0  1  1 -3 -2  1 -1 -3  4  0  0 -1 -1  1 -3  1  0  2 -3  1  0 -3 -2  2  2 -3  3  0  0 -2  4  2  4  0 -2  0 -3  0  2 -2 -3  2  0 -3  3  0  5 -3 -1  3 -2 -2 -1  0 -3  0  0 -1  0  1 -1  2  1 -1  2  2  2 -3  0  2 -2 -3  2 -1 -2 -2  2  0 -1  0  3 -2 -2  4  0 -2  1  0  0 -1  0  3 -2  2  0 -1 -3  1  4 -2 -1  4  2 -2 -2 -1  2 -2  1  0 -1 -1  0 -1 -3  2  1  0 -3  3  0 -1 -1  2  3
 -2  2 -1 -3  0  1 -1 -2  0 -1 -1 -1  1 -1 -3  1 -1 -1 -2  1 -1 -2 -1  2 -3  1 -3 -2 -1 -3 -2  0  0 -2  0  1 -2 -2 -1 -2 -1 -2  0  0 -2 -2  1 -1 -2  0  3 -2 -2  2 -1 -2 -2  0 -2 -2 -2 -1 -3 -2  2 -2 -2  1  0 -1 -2  2 -1 -2 -2  2 -2 -2  2  0 -2 -3  1 -2 -1 -2  0 -1 -1 -1 -2  1  0 -2 -2  1 -1 -2 -3  1 -1 -1  1  0 -2 -2 -1 -2 -1  1 -1 -2 -1  0 -2 -2 -2 -1 -2 -1  0 -1 -2 -3  1 -1 -2  1 -1 -2 -1 -1  1 -3  1  0  0 -2 -1 -1 -2 -3  1 -2 -2 -1  1 -1 -1 -1  0 -1 -1
 -3  0 -3 -4  1  0 -3 -3 -2 -4 -3 -3 -1 -3 -4  1 -3 -2 -4  1 -2 -4 -3  1 -3  0 -4 -3 -3 -4 -3  1 -1 -3 -2  1 -3 -3 -4 -3 -2 -3  6 -2 -3 -3 -1 -3 -3  5 -1 -3 -3  0 -3 -3 -4 -2 -3 -3 -3 -3 -4 -4  3 -3 -3  1  0 -3 -3  2 -3 -3 -4  0 -3 -3 -2  0 -3 -4  0 -3 -3 -2 -2 -3 -2 -3 -4 -1 -2 -3 -3  6  0 -3 -3  1 -4 -3  3  1 -3 -4 -2 -4 -3 -1 -2 -4 -3  2 -3 -4 -3 -3 -3 -3 -2 -3 -3 -4  2 -3 -3  4 -2 -4 -3  1 -1 -4 -2 -2 -2 -4 -2 -3 -3 -4  3 -3 -3 -4  0 -3 -3 -2 -2 -3 -3
 -1 -3 -1 -2 -2 -3 -1 -2 -2 -2 -2 -2 -3 -2 -2 -2 -2 -2 -2 -3 -2 -2 -2 -3 -2 -3  8 -2  5 -2 -2 -3 -2 -2 -2 -3 -2 -2 -2 -1 -2 -2 -4 -2 -2 -2 -3 -2 -2 -4 -3 -2 -2 -3 -1 -2 -2 -2 -1 -1 -2 -2  6 -2 -3 -1 -2 -3 -4 -2 -2 -3 -1 -2 -2 -4 -2 -2 -2 -2 -2 -2 -3 -2 -1 -2  2 -2  3 -2 -2 -3 -2 -2 -1 -4 -2 -1 -2 -3 -2 -2 -3 -3 -2 -2 -2 -2 -2 -2 -2 -2  1 -3  1  5 -2 -1 -2 -2 -2 -2 -2  3 -3 -2 -2 -3 -2 -2 -2 -2 -3 -2 -2 -2 -2 -2 -2 -1 -2 -2 -3 -2 -2 -2 -3 -2 -1 -1 -2 -2 -1
  3 -3  3 -1 -1 -3  1  0  0  0  0  1 -2  2  1 -1  0  1 -1 -2  1  0  0 -3  0 -3 -1  0  0 -1  0 -2 -1  2  1 -3  0  0 -1  4  1  2 -3  0  1  1 -2  0  2 -2 -1  1  2 -2  1  0 -1  0  1  2 -1  1 -1  1 -2  2  2 -2 -3  0  2 -2  0  1  0 -3  3  0  1  0  0  1 -2  0  1  1  0  1  0  0 -1 -2 -1  1  2 -3  0  2  0 -2  0  1 -1 -1  0 -1  3 -1  0 -1  1  0  2 -2  2  0  1  3  0  0  0  1  0  0 -3  0  1 -1  1 -1  0  0 -2 -1 -1  0 -1 -1  1  2  0  1 -3  0  1  3 -3 -1  2  0  0  0  0
  1 -1  1 -1 -1 -1  3 -1 -1  1  0  2 -1  0  0 -1  1  3 -1  0 -1  0  2 -2 -1 -2 -2  1  0 -1  4 -1 -1  0  3 -1  1  2 -1  3  1  2 -2  0  3  1 -1  0 -1 -2  1  2  1 -1  3  1 -1  0  1  0 -2  2 -2  0 -1  0  2 -1 -2  3  1 -1  0  2 -1 -2  0  1  3 -1  1 -1 -1  0  3  2  1  2  2  1 -1 -1 -1  3  1 -2 -1  0 -2 -1  1  5 -1 -1  1 -1  2 -1  1  2  0  0  2  0  0 -1  0  1  0 -1  0 -1  1 -1 -1 -1 -1 -1  4 -1  3 -1 -1 -1 -1  1 -1 -1  3  3 -1 -1 -2 -1  1  0 -1 -1  2  0  3  1 -1
 -3 -2 -3 -4 -1 -3 -3 -3 -3 -3 -3 -3 -3 -3 -4 -2 -3 -3 -3 -2 -3 -3 -3  4 -3 -2 -4 -4 -3 -4 -3 -2 -3 -4 -3 -2 -3 -3 -3 -3 -3 -3  0 -3 -3 -4 -3 -3 -3  1 -3 -3 -3 -3 -3 -3 -3 -3 -3 -3 -3 -3 -4 -3 -2 -3 -3 -2  9 -3 -3 -2 -3 -3 -4  7 -4 -3 -3 -3 -3 -4 -2 -3 -3 -2 -3 -3 -3 -3 -3 -2 -3 -3 -3  0 -3 -3 -3 -1 -3 -3 -2 -2 -3 -3  5 -3 -3 -3 -3 -3 -3 -1 -3 -3 -4 -3 -3 -3 -3  6 -3 -4 -2 -3 -3 -1 -3 -3 -3 -2 -3 -4 -3 -3 -3 -3 -3 -3 -3 -4 -1 -3 -4 -3 -2 -3 -3 -3 -3 -3 -3
 -2 -1 -2 -3  2 -2 -2 -2 -2 -2 -1 -2 -2 -2 -3 -1 -2 -1 -2 -1 -1 -2 -2 -1 -3 -2 -4 -3 -2 -3 -2 -1 -2 -2 -2 -1 -1 -2 -2 -2 -2 -2  2 -2 -2 -2 -2 -2 -2  5 -2 -2 -2 -1 -2 -2 -3 -2 -2 -2  0 -2 -4 -3  0 -2 -2 -1  0 -2 -2 -1 -2 -2 -2 -1 -2 -2 -2 -2 -2 -3 -2 -2 -2  0 -2 -2 -2 -2 -3 -2 -2 -2 -2  1 -2 -2 -3  2 -2 -2  0  1 -1 -2 -1 -2 -2 -2 -2 -2 -2  2 -2 -3 -2 -2 -2 -2 -2 -1 -2 -3 -1 -2 -2  1 -2 -2 -2 -1 -2 -3 -2 -2 -2 -2 -2 -2 -2 -3  0 -2 -2 -2 -2 -1 -2 -2 -2 -2 -2
 -2  1 -2 -3 -1  3 -1 -3  0 -2 -2 -1  3  1 -3  1  0 -1 -3  2 -2 -3 -1  0 -3  1 -3 -2 -2 -3 -1  3  3 -3  0  2 -2 -2 -3 -1 -1 -2 -1  2 -2 -2  4 -2 -2  1  3 -2 -2  3 -2 -2 -3  3 -2 -1 -3 -2 -3 -3  2 -2 -2  1  1 -2 -2  4 -2 -1 -3  0 -3 -3  2  2 -2 -3  1 -2  0 -2  1 -2  1 -2 -3  1  0 -1 -2 -1 -3 -3 -3  2 -2 -1  2  3 -2 -3  1 -3 -2  1  3 -3 -1  2 -1 -2 -1  0 -3 -2  2 -3 -2 -3  2 -2 -3  1  0 -3 -2 -1  3 -3  0  2  3 -3  1 -1 -3 -3  1 -3 -3 -3  2 -3 -1  1  2 -2 -3
