# Supplementary material for: Protein Secondary Structure Prediction Based on Data Partition and Semi-Random Subspace Method
Source: Sci Rep. 2018 Jun 29;8:9856. doi: 10.1038/s41598-018-28084-8 (PMC6026213; doi:10.1038/s41598-018-28084-8)
Supplement: Supplementary file 1 — Dataset 1 [file 41598_2018_28084_MOESM1_ESM.zip › astral_cull_DATA/1af7_A.pssm]

  S  V  L  L  Q  M  T  Q  R  L  A  L  S  D  A  H  F  R  R  I  C  Q  L  I  Y  Q  R  A  G  I  V  L  A  D  H  K  R  D  M  V  Y  N  R  L  V  R  R  L  R  A  L  G  L  D  D  F  G  R  Y  L  S  M  L  E  A  N  Q  N  S  A  E  W  Q  A  F  I  N  A  L  T  T  N  L  T  A  F  F  R  E  A  H  H  F  P  I  L  A  E  H  A  R  R  R  H  G  E  Y  R  V  W  S  A  A  A  S  T  G  E  E  P  Y  S  I  A  I  T  L  A  D  A  L  G  M  A  P  G  R  W  K  V  F  A  S  D  I  D  T  E  V  L  E  K  A  R  S  G  I  Y  R  L  S  E  L  K  T  L  S  P  Q  Q  L  Q  R  Y  F  M  R  G  T  G  P  H  E  G  L  V  R  V  R  Q  E  L  A  N  Y  V  E  F  S  S  V  N  L  L  E  K  Q  Y  N  V  P  G  P  F  D  A  I  F  C  R  N  V  M  I  Y  F  D  K  T  T  Q  E  D  I  L  R  R  F  V  P  L  L  K  P  D  G  L  L  F  A  G  H  S  E  N  F  S  N  L  V  R  E  F  S  L  R  G  Q  T  V  Y  A  L  S
  2  0 -1  1  0  0 -1 -3 -3 -4  1 -4 -1  0  3 -4 -5  1 -3 -2 -1  1 -3 -3 -3  0 -3  6 -2 -4  2 -4  4  0  0 -3 -3  1 -4  0 -5 -1 -4 -3  4 -4 -4 -3 -4  3 -2 -1 -2  0 -1 -5  1  0 -5 -3  2 -1 -4 -2  2 -2  0 -1  2  2 -2 -5 -3  4 -5 -2 -4  6 -4 -3 -3 -4 -4 -3  5 -5 -5 -4 -3  4 -5 -5 -5 -3 -2 -4  6  0 -3  4  0  0 -1  0  1 -2 -2 -2 -2 -6 -2  3  7  6 -1 -3 -2 -3 -3 -1 -4 -1 -3  6 -4  0  2  2 -3  5 -3 -1  1  1  3  1  0  2 -2 -3 -2  6 -2 -4 -3 -4 -2 -2  1 -4  4 -2  6  1  3  0 -2 -5  1  0 -1 -1 -1  1 -1 -3  0  1  1 -3 -2 -3 -2 -4 -5 -3 -3 -2  0 -1  2 -3  3 -2 -2  3 -3 -1 -3 -3  0 -3  2  2  0 -3 -1 -5  0 -1 -3 -4 -4 -3  3  1 -1 -5  0 -2 -1  0 -2 -5 -3  6 -3 -5 -3 -4 -4 -2 -4 -4 -5 -5 -4  0  0 -3 -4  2 -1 -3 -4  0 -4 -4  3 -2 -3 -3 -1 -2 -3  0 -3 -4 -5  5 -2 -5  1 -3 -3 -3  0 -3  2  2 -2  1 -4 -2 -3 -3 -2 -3 -2 -2 -5  1 -3  4
 -2 -2 -1 -1  0 -1 -1  7  3 -4 -1 -4  0  0  3 -3 -5  2  7 -5  6  2 -4 -5 -2  3  7 -4 -5 -6 -3 -4 -3 -2 -1  0  6 -3 -4 -5 -5 -3  8 -4 -3  8  8 -4  8 -2  0 -1 -2  2  2 -6  1  1 -5 -4  0  2 -4 -2  3  0  1 -1 -1  0 -3 -3 -2 -1 -6 -4 -3 -3 -4 -4 -4 -3 -4 -4 -3 -6 -6  8 -3 -2 -3 -3 -6 -3 -3 -4 -1  1 -2 -3  6  3  6  2  2 -2 -4  5 -5 -6 -5 -3 -4 -4 -3 -4 -5 -3 -3 -5 -5 -3 -5 -4 -4 -4 -4 -2 -3 -3 -4 -4  0  2 -2  0  3 -3  4 -5 -3 -4 -3 -4 -5 -4 -4  2 -5 -4  0  3 -4  4  3 -5 -3 -5  5 -2 -2  5 -4  3  2 -4 -3 -1 -1  6  2  4  7 -5 -6 -2  7 -5  1 -4  0  3 -2 -4  0 -4  7 -5  7 -1 -2 -4  5  2  0 -5  2 -5  4  2 -4 -3 -4 -4  0  0  1 -6 -2 -3  3 -3  1 -5 -4 -4 -5 -6 -7  8 -3 -5 -4 -6 -5 -6 -4  1 -2 -4 -2  3  5 -5 -4  3  8 -5 -2  2 -2 -4  3 -2 -3 -4 -2 -4 -5 -4 -5 -3 -3 -3 -3 -5 -2 -2 -3  1  3  0 -5  5 -4  6 -5  2 -4 -5 -5  1  2 -3
 -1 -2 -3  0 -1  0  0 -2 -1 -5 -1 -5 -1  1  0  0 -6 -1 -2 -5 -2 -1 -5 -6 -4 -2 -2 -4 -3 -6 -2 -6  1  0  2 -3 -2  0 -5 -5 -5  5 -3 -6 -2 -3 -3 -6 -3 -1 -1  2 -3  2  1 -6  0 -1 -5 -6  0 -2 -6 -1  1  3  1  3  0 -1 -3 -7 -2 -1 -6 -3  9 -3 -6 -3 -3  9 -6 -3 -2 -6 -6 -3 -3 -2 -2 -2 -6 -3 -3 -6 -3 -1 -2 -4 -2  0  0  0  0  1 -4  1 -5 -7 -4  1 -4 -3 -2 -3 -3 -3 -3 -5 -5 -2 -5 -4 -5 -3 -4 -1 -2 -3 -5  1  0  1  0  0  1 -3 -1 -5 -4 -3 -2 -1 -5 -1 -2  4 -5 -6  0 -2 -4 -1  1 -3 -5 -5 -2 -3  0  0 -5  0  0 -5  0 -2 -1 -2 -3 -1  0 -5 -6 -3 -2 -3 -2 -2  0  5 -1 -1 -2 -4 -3 -5 -1 -2 -2 -5 -2  2 -2 -5  1 -6 -1 -1 -5  9 -6 -5 -1  0  2 -7  1 -4  0 -2 -3 -6 -1 -4 -6 -6 -6 -3  9 -5 -5 -6 -5 -6 -1 -2 -1 -3 -3 -1 -1 -5 -6  0 -3 -5 -3 -2 -4 -5 -1 -4  1 -3 -5 -6 -6 -4 -3 -2 -2 -3  7 -5  0  2 -3  1  1 -2 -5 -2 -2 -2 -3 -2 -2 -5 -5 -1 -4  1
 -1 -3 -3 -2  1 -2  0 -3  4 -5  1 -6 -1  6  0  7 -6  1 -4 -5 -3  0 -6 -6 -5 -1 -4 -4 -4 -6 -3 -6 -2  5 -2 -3 -3  5 -6 -5 -6 -2 -4 -6 -3 -4 -4 -6 -4  1 -4 -1 -2  2  4 -6 -1  4 -6 -6  5 -1 -6  1 -1  4 -1  5  0  3 -1 -8 -1 -1 -6 -4 -1 -4 -6 -4 -4 -1 -6 -4 -3 -6 -6 -4 -1 -2 -4 -4 -6  2 -4 -6 -3  3 -3 -4 -3  0 -2 -2  0 -1 -5 -2 -5 -8 -5 -3 -4 -4 -3 -4 -4 -1 -1 -4 -6 -3 -5 -4 -6 -4 -5 -1  4 -3 -5 -1  0 -2 -2 -2 -1 -4 -1 -5 -4 -4 -3  8 -5  8 -3  2 -5 -6  0 -2 -4  0 -1 -4 -5 -6 -2 -2  5  2 -5  2 -1 -5  2  1  1 -1 -4 -3 -3 -6 -6 -4 -3 -3 -1 -2  0 -2  1  0 -3 -5 -4 -5 -3 -1  0 -6 -3  1 -4 -5  2 -6 -1 -2 -5 -1 -6 -5  5  2  3 -7  2 -4 -1  0 -3 -6  8 -4 -5 -6 -7 -4 -1 -6 -6 -6 -6 -6  8 -3  0 -4 -3 -2 -1 -5 -6  0 -4 -6 -3 -2 -5 -6 -2  0  6 -4 -5 -6 -6 -4 -4 -4 -3 -1 -1 -6 -2  1 -4 -2  5  1 -6 -3 -5 -3 -2 -3 -3 -5 -6 -1 -5 -2
 -2 -2 -2 -2 -3 -3 -3 -5 -5 -4 -3 -4 -2 -4 -3 -6 -5 -2  0 -3  5 -3 -3 -4 -5 -5 -5 -1 -5 -4 -2 -3 -2 -4 -4 -6 -5 -5 -4 -3 -5 -3 -6 -3 -2 -6 -1 -3 -6 -2  2 -4 -3 -3 -1 -5 -1 -4 -5 -3 -3 -3 -3 -6 -1 -4 -2 -3 -2 -3 -6 -6 -6 -2 -5 -3 -5  1 -4 -3 -3 -5 -4 -3 -3 -5 -5 -6 -6 -3 -6 -6 -5 -5 -3 -3 -3 -5 -5 -2 -4 -3 -1 -3 -3 -3 -3  0 -3 -6 10  5 -3  2 -3 -3 -5 -6 -6 -5  2 -3 -3 -3 -4 -2 -1  6 -6 -1 -2 -4 -2 -2 -1 -3 -3  2 -4 -3 -2 -2 -3 -6 -3 -6 -3 -4  0 -3 -3 -3 -3 -3 -3 -5 -3 -5 -4 -3 -5 -4 -3 -2 -2 -3 -3 -4 -4 -4 -1 -5 -5 -5 -5 -3 -5 -5 -1 -5 -3 -3 -3 -5 -3  3 -2 -3 -5 -5 -5 -3 -2 -3 -1 -3 -4 -5 -3 -4 -2 -5 -4 -3 -3 -3 -4 -5 -4 -3 -4 -4 -5 -5 -6 -2 -3 -5 11 -6 -5 -3 -4 -4 -5 -5 -6 -5 -4 -3 -6 -3 -4 -3 -3 -4 -6 -4 -3 -5 -1 -3 -5 -5 -5 -5 -3 -3 -5 -1 -5 -6 -3 -6 -5 -4 -3 -5 -2 -1 -5 -3 -4 -4 -3  3 -5 -5 -3 -3 -5 -2  0 -2
 -1 -2 -2 -1  4  2  0  4  2 -3  0 -4 -2  0  1  1 -6  2  0 -4  1  4 -4 -5 -2  6 -1 -3 -4 -5 -2 -4 -2  0  2 -1  4  1 -3 -4 -4 -2 -1 -4 -2 -1 -1 -4 -1 -1 -2 -1 -2  1 -1 -6  0  2 -4 -4  0  1 -4  1  1  2  1  0 -1  0 -1 -5  7  0 -6 -3 -3 -3 -4 -3 -3 -3 -4 -3 -2 -6 -6 -1 -1  2 -2 -2 -6 -2 -3 -4 -2  1  0 -3  1  2  0  1  1  0 -4  0 -4 -5 -4 -2 -3 -3 -3 -3 -4  0 -1 -4 -4 -3 -5 -3 -4 -3 -3 -1  0 -2 -4 -2 -1  0 -1 -1  1 -3  3 -4 -2 -3 -3 -3 -5 -3 -3  4 -4 -4  1  0 -3  3  2 -4 -4 -4 -1  2  0  3 -4  1  0 -2 -2  2  3  5 -2  5  0 -5 -6  2  0 -4 -1 -4  0  3  2 -3  1 -4  0 -4  0  1  1 -4  2  2  0 -4  1 -6  3  5 -4 -3 -4 -4 -1  0  3 -5  1 -4  2 -1  1 -6 -2 -3 -5 -6 -6 -1 -3 -5 -3 -5 -4 -6 -3  0  0 -3  9  2  3 -4 -4  2 -1 -5 -2 -1 -2 -4  1 -1 -1 -4 -4 -4 -6 -3 -4 -2 -2 -1 -2 -5  0  3 -3 -1  3 -1 -5  2 -4  1 -3  6 -3 -4 -4  1 -3 -2
 -1 -3 -3 -1  2  0  2  0  5 -2  2 -5 -2  2  0  2 -6  4 -2 -5 -2  1 -5 -6 -4  2 -2 -3 -5 -6 -3 -5 -2  3 -2 -2 -1  5 -5 -5 -5 -2 -3 -5 -2 -2 -3 -5 -3  1 -3 -2 -3  0  0 -6  0  3 -5 -5  0 -1 -5  7 -1  1 -1  2 -1  1  7 -6  5  2 -6 -4 -3 -3 -5 -3 -3 -3 -5 -3 -2 -6 -6 -3  8  0 -3 -3 -6  1 -2 -5 -2  5 -1 -3 -1  0 -1 -1  0  1 -4 -1 -5 -6 -5 -2 -3 -3 -3 -3 -5  8  8 -4 -5 -3 -5 -3 -5 -3 -4 -1  7 -2 -5 -2  0 -1 -2 -2 -1 -3  2 -5 -4 -3 -3 -1 -5 -1 -3  3 -4 -5  3 -1 -3  1  1 -4 -4 -5 -2 -1  5  3 -4  2 -1 -5  0  2  5 -1 -3 -1 -2 -5 -6 -2 -2 -4 -1 -4  1 -1  4 -2 -2 -4 -2 -5 -2 -3  7 -5 -1  1 -3 -5  3 -6  2 -1 -5 -3 -5 -4  1  1  1 -6 -1 -4  1  3 -2 -6  0 -3 -5 -6 -7 -3 -3 -5 -5 -6 -5 -6 -1 -1  2 -3 -1  2  0 -5 -5  3 -2 -5 -1 -3 -4 -5  0 -1  0 -4 -5 -5 -6 -3 -5 -3 -3  8 -2 -5 -2  0 -3 -1  0  1 -6 -1 -4 -2 -3 -1 -3 -5 -5  4 -4 -2
 -1  1 -3 -1 -2 -1  2 -4 -4 -5 -2 -5 -1 -2 -1 -4 -6 -1 -4 -5 -2 -1 -6 -6 -4 -3 -4 -2  7 -6 -3 -6  1 -3  1 -4 -4 -3 -6 -5 -6  0 -5 -6  0 -5 -5 -6 -5 -2 -3  6 -4 -1 -2 -6  3 -2 -6 -6  0 -2 -6 -4  0  1  1  0  3 -1 -5 -6 -4 -2 -6 -4 -3 -2 -6 -4 -4 -3 -6 -4 -2 -6 -6 -5 -5 -1 -5 -5 -6 -4 -5 -6 -2 -2 -5 -3 -3  0 -3  2  4  0 -5 -3 -5 -6 -4 -2  0 -2 -3 -4  7 -5 -5 -5 -6 -3 -6 -2 -6 -4 -4 -2 -4 -2 -5  6  0  0  0  2  1 -3 -3 -5 -5  0 -3 -4 -6 -4 -4 -3 -5 -6 -1 -3  1 -2 -2  7 -5 -6 -1 -3 -3 -1 -5 -2  1 -5 -1 -2 -1 -4 -4 -4 -4 -4 -6 -5 -4  7 -2  7  0 -3 -2  7 -4 -4 -4 -5 -4 -4 -4 -6 -2 -1 -3 -5 -3 -6 -2 -3 -5 -3 -6 -5  0 -1 -1 -6  0 -5  0  5 -1 -6 -4 -2 -6 -6 -6 -5 -3 -6 -6 -6 -6 -6 -4 -3 -3 -4 -5  0  0 -6 -6 -2 -5 -6 -3 -2 -5 -5 -2 -4  4  7 -5 -6 -6 -2  7 -5 -3 -5 -3 -5 -2 -4 -3 -1 -1 -3 -6 -3 -4 -4  7 -4 -4 -5 -6  1 -5 -2
 -2 -3 -3 -2  2 -2 -1 -1 -2  0  1 -3 -3 -1  1  4 -4 -1 -3 -5 -2 -1 -5 -6  7 -1  5 -4 -4 -6 -2 -5  3 -2  7 -3  4 -2 -5 -5 -1 -2 -3 -5 -3 -3 -1 -5 -3  1  2 -3  4  0  0 -4  1  0 -1 -5 -1  1 -5 -2  0  4  0  1  1 -1 -3 -6 -2  2 -4 -4 -2 -4 -5 -4 -4 -2 -5 -4 -3 -4 -4 -3 -3 -1 10 11 -4 -4 -3 -5 -1 -2  9 -4 -2 -1  2  0  1 -3 -2 -2 -5 -6 -5 -3 -4 -4 -3 -4 -5 -3 -3 -5 -1 -3 -5 -4 -5 -4 -4 -1 -2 -2 -3 -4  0  0 -2 -2  0 -3  1 -5  0 -4 -4 -4 -5 -4 -4  1 -5 -5 -2  1 -4 -2 -2 -4 -5 -1 -3 -1 -2 -1 -5 -1  1 -5 -3 -2 -2 -2 -3 -1  1  2 -4 -4 -1 -4 -3 -4 -1  6 -1 -4  0 -3 -3 -5 -1 -2 -2 -5 -2 -1  1 -5  4 -3  0  1 -3 -2 -5 -3 -2 -1  2 -4 -3 -4  0  0 -4 -4 -4 -4 -6 -4 -6 -3 -2 -6 -5 -6 -1 -4 -4  0 -2 -4  0  0 -2 -5 -5  0  0 -4  4 -4  0 -5  0 -4  2 -4 -3 -5 -3 -4 -5 11 -3 -3  3 -3  1  7 -1  0 -1 -1 -4  0 -4 -1 -4  2 -4 -5 -1 -2 -4 -3
 -3  1  1  1 -3  0 -1 -5 -3 -1 -1 -1 -3 -4 -3 -5 -2 -4 -5  6 -4 -3  0  8 -4 -4 -5 -3 -6  8 -1  0 -3 -4 -3 -5 -4 -5 -2  1 -4 -5 -6  1 -1 -6 -6  0 -6 -1 -1 -6  3 -3 -4 -3 -3 -4 -4  2 -3  0  0 -5 -3 -4 -2 -3 -3 -3 -6 -6 -5 -2 -3  4 -6 -4 -1 -3 -3 -6 -1 -3 -4 -3 -3 -6 -6 -3 -6 -6 -3 -5  5  0 -3 -5 -4  1 -4 -3 -2 -4 -4 -4  3 -4  5 -6 -4 -3 -4 -4 -5 -3 -6 -6 -6 -5 -4 -5  7 -2  5 -3  0  1 -6 -2 -1 -5 -3 -2 -1 -3 -4  0 -3  6  3 -4 -4 -6  7 -6 -3 -4  0  0 -4 -3 -4 -3 -3 -6  5 -4 -4  1 -5 -4  3 -4 -4  0 -4 -3 -4 -3  1 -5 -5 -3 -3  0 -5 -6 -2 -6 -2 -5 -3 -6 -1  1 -5  2 -3 -5 -5  1 -2 -4  0  5 -4 -3 -2 -3  2 -6 -1  2 -4 -4 -4 -5 -4  3 -3 -5 -5 -2 -6  0  7 -3 -4 -6 -6  1 -2  8 -4 -3 -6 -4 -4 -3 -6 -2 -4  6  0 -4 -5  2  1 -5  0  0 -4 -5 -5 -6  1  0 -2  0 -6 -6 -5 -6 -5 -1 -2 -4  3 -3 -3 -1  0 -3  0 -2 -6 -5 -3  2 -4 -4  0 -3
 -3  2  3  2 -2  1 -2 -3 -4  3  0  3 -4 -4 -3 -6  0 -4 -4  0 -4 -3  6  0 -4 -4 -4 -4 -6 -1 -2  6 -4 -4 -3 -5 -4 -5  0 -1 -4 -5 -5  6 -2 -5 -4  6 -5 -1  4 -5  3 -3 -4 -2 -3 -4 -4  6 -4  2  6 -5 -3 -4 -3 -2 -3 -3 -6 -5 -5 -2 -2 -1 -6 -4  6 -4 -4 -6  6 -4 -4 -2 -2 -5 -6 -4 -6 -6 -2 -5  2  6 -3 -4 -1  3 -2 -3 -1 -4 -4 -4  1 -3  1 -5 -4 -4 -4 -4 -5 -4 -6 -6 -6 -6 -3 -5  2 -3  0 -3  4  0 -5 -2  5 -5 -3  1 -2 -3 -3 -1 -3  1  3 -4 -4 -6  2 -6 -4 -4 -1  6 -4 -4 -4 -3 -3 -6 -1 -4 -4  3 -5 -3  3 -3 -3  5 -4 -2 -2 -2  4 -4 -4 -2 -2  5 -4 -6 -3 -6 -2 -4 -3 -6  3 -1 -5 -1 -3 -5 -4  6 -1 -3  3  0 -4 -2 -1 -4  5 -6  6  5 -4 -4 -4 -3 -4  3 -3 -5 -4  0 -6 -3  0 -2 -4 -5 -6 -1  0 -1 -4 -2 -6 -4 -4 -4 -5 -2 -3  2  6 -3 -5  0 -2 -5  5  5 -4 -5 -5 -6  6  6 -2 -2 -6 -6 -5 -6 -5  0  1 -3  1 -3 -4  2  0 -3  5  0 -6 -4 -4  0 -4 -4  5 -3
 -1 -2 -2 -1  0 -1 -1  2  0 -4 -1 -5 -2 -1  0 -2 -6  0  2 -4  1  2 -4 -5 -4  2  1 -3 -4 -5 -2 -5 -2 -1 -1  8  2 -2 -4 -4 -5 -2  0 -5 -2  2  0 -5  0 -2 -2 -2 -2  1 -1 -6  0  0 -5 -5 -1 -1 -5 -1  1 -1 -1 -1 -2  0 -2 -5 -1 -1 -6 -3 -3 -3 -5 -3 -3 -3 -5 -3 -2 -6 -6  0 -2 -2 -4 -4 -6 -3 -2 -5 -1  0 -3 -3  3  3  2  1  0 -1 -4  2 -4 -6 -4 -2 -3 -3 -3 -3 -4 -2 -2 -4 -5 -3 -5 -3 -4 -3 -3 -2 -2 -2 -4 -2 -1  0  0 -2  0 -3  3 -4 -4 -3 -3 -3 -5 -3 -3  1 -4 -5 -1  5 -3  1  1 -4 -4 -5  0 -2 -1  0 -4  3  4 -4 -2  0 -1  0  1  5  3 -5 -6 -3  5 -4  3 -4  0 -1 -1 -4  0 -4  3 -4  4  0 -1 -4  0  1 -2 -4  0 -6  1  0 -4 -3 -5 -4 -2  0  1 -6 -1 -4  2 -2  1 -6 -3 -3 -5 -6 -6  0 -3 -5 -4 -5 -5 -6 -3  7  1 -3 -1  0  4 -4 -5  2  2 -5 -2  0 -3 -4  6 -2 -2 -4 -4 -5 -6 -3 -4 -4 -3 -2 -2 -5 -2 -2 -3 -1  1 -2 -5  2 -4  1 -4  4 -3 -5 -5  0 -3 -2
 -2  1  4  1 -1  5 -1 -3 -3 -1 -1  1 -3 -4 -2 -5 -2 -3 -4 -1 -3 -2  4 -1 -4 -3 -3 -3 -5 -1 -2  1 -2  0 -3 -4 -1 -4 10 -2 -4 -4 -4  0 -2 -4 -4  0 -4  0  0 -4  4 -1 -3 -3 -2 -3 -4  0 -3  3  0 -4 -2 -3 -2 -1 -3 -3 -5 -3 -3 -2 -3 -1 -5 -3  0 -3 -3 -5  0 -3 -3 -3 -3 -4 -5 -2 -4 -5 -3 -5  1  0 -2 -4 -2  0 -3 -2 -1 -3 -3 -2 -1 -2 -1 -5 -4 -3 -3 -3 -4 -3 -5 -5 -5 -5 -4 -4  3 -3  9 -3  2  0 -4 -1  0 -4  0  0 -1 -2 -2 -1 -3  0  1 -3 -3 -6 -1 -6 -3 -3 -1  0 -3 -3 -3 -2 -2 -5  0 -4 -3  4 -4 -3  0 -3 -2  5 -3 -3 -3 -2  2 -3 -3 -3 -3  4 -3 -5 -2 -5 -2 -3 -3 -5  4 -1 -4 -1 -3 -4 -4  0 -1 -2  6  0 -3 -2  0 -2  1 -5  0  1 -3 -3 -3 -4 -4  2 -3 -4 -3 -2 -5 -1  0 -1 -4 -4 -5 -1 10 -1 -4 -3 -6 -3 -4  0 -3 -2 -3  0  1 -2 -4  2 -1 -4  3  6 -3 -5 -4 -5  3  2 -2 -1 -5 -5 -4 -5 -4 -2  0 -3  1 -2 -3 -1 -2 -2  0 -2 -5 -3 -3 -1 -4 -3  0 -2
 -3 -1  0 -1  0 -2 -2 -5 -5  7 -3  6 -4 -5 -4 -5  9 -4 -5 -2 -5 -4  1 -2  0 -5 -4 -4 -6 -2 -3 -2 -4 -5 -4 -6 -3 -5 -3 -3  2 -5 -6 -2 -3 -5 -5 -2 -6 -3 -2 -5 -1 -4 -4  9 -3 -4  0 -2 -3  0 -2 -6 -4 -4 -3 -4 -4 -4 -6 -2 -6 -2  9 -3 -6 -4 -2 -5 -5 -6 -2 -5 -4  9  9 -6 -6 -4 -3 -4  9 -6 -2  0 -4 -5  3 -2 -4 -4 -4 -4 -4 -5  1 -4 -2 -2 -5 -4 -5 -4 -5 -5 -6 -6 -6 -6  1 -5 -2 -4 -2 -5 -2 -1 -6 -4  5 -5 -3  0 -2 -4 -4  2 -4 -2  2 -5 -4 -6 -2 -6 -5 -5 -3 -2 -4 -4 -5 -4 -4 -6 -2  1 -5  0 -5 -4 -2 -4 -4 -2 -4 -4 -4 -5 -2 -5 -5  7  9  1 -5 -5 -4 -5 -3 -1 -4 -6  2 -3 -5 -3 -5 -6 -5 -2 -3 -4 -1 -2 -4  9 -2 -4 -1 -6 -2 -1 -4 -4 -4 -1 -5  2 -4 -5 -5  9 -6 -4 -2  9 -6 -6 -6 -3 -3 -3  0  9 -6 -5 -5 -5 -6 -2 -4 -2 -2 -4 -5  8 -3 -6  0 -2 -5 -6 -5 -5 -2 -1  9 -4 -6 -4 -5 -6 -5  8 -1  0 -1 -4 -5 -2  8 -3 -2 -3 -6 -5 -5 -3  1 -4 -2 -4
 -2  2  1 -2  2 -2  1 -3 -3 -5  2 -5 -3  0 -2 -4 -6 -2 -4 -5 -4 -2 -5 -5 -5 -3 -4 -3 -5 -5 -3 -5 -3  3 -3 -4 -4 -3 -6 -5 -6 -3 -5 -5 -3 -5 -5 -5 -5 -2 -4 -4 -4 -1 -3 -6 -2 -2 -6 -5 -3 -3 -5 -3 -2 -3  4 -3  1  4 -4 -7 -3 -2 -6 -4 -5 -3 -5 -4 -4 -5 -5 -4 -3 -6 -6 -5 -4  3 -5 -5 -6  8 -4 -5 -3 -3 -5 -3 -3 -2 -3  3 -2  7 -3 -3 -4 -7 -5 -3 -3 -3 -3 -4 -5 -4 -4  9 -6 -3 -5 -3 -5 -4 -4 -3 -3 -3 -3 -2  2 -2  2  5  5  1 -3 -5 -4 -3 -3 -4 -5 -4 -4 -3 -4 -5 -2 -3 -3 -3 -2 -4 -4 -6  5 -3 -3 -3 -4 -2 -2 -5  2  5 -2 -4 -4 -3 -4 -6 -6 -4 -4 -4 -3 -4  4 -2 -2 -4 -4 -4 -4 -5 -4  8 -2 -5 -3 -2 -2 -5 -3 -6 -3  4 -5 -5 -5 -4 -3  5 -2 -7  6 -4  4 -2  7 -6 -4 -3 -5 -6 -6 -5 -5 -5 -6 -5 -6 -6 -4 -3  6 -4 -4 -3 -3 -5 -5 -2 -4 -6 -3  7 -4 -5 -2  8 -4 -4 -5 -5 -6 -3 -5 -5 -3 -4 -4 -6 -3 -4 -3 -2 -2  1 -6 -3  1 -4 -4 -3 -3 -5 -6 -3 -4 -2
  5 -1 -1  1  0 -1  1 -2 -2 -4  0 -4  3  1  0 -2 -5  1 -2 -4  1  0 -4 -5 -4 -2 -2  0 -3 -5  4 -5  3  0  1 -3 -1 -2 -4 -4 -5  6 -3 -5  3 -3 -3 -5 -3  0 -2 -1 -3  1  4 -5  2  1 -5 -5  1 -2 -5 -2  2  0  1  0  3  0 -3 -6 -2  0 -5 -2 -2  3 -5 -1 -1 -2 -5 -1  5 -5 -5 -3 -3  1 -4 -4 -5 -2 -3 -5  0  0 -3 -2 -1  1 -1  1  0  0 -3  2 -4 -6  3  4 -1  2  7  0 -3 -3 -3 -3 -4  7 -4 -1 -4 -1 -2  0 -2  0 -4 -2  2  0  1  1  0 -1  1 -4 -3  0  5 -3 -5 -3  1  0 -3 -5  0 -1 -1  1  1 -2 -4 -5  0 -1  0 -1 -3  0  1 -4  4 -1  0 -2 -3 -2 -2 -4 -5 -4 -3 -3  1 -2  1 -1  1 -2 -1 -2 -2 -4 -3 -1 -1 -4  1  1 -2 -4  1 -5  0  1 -4 -2 -5 -3  0  1  1 -6  1 -3  0 -1 -2 -5 -2 -1 -5 -5 -4 -3 -2 -4 -4 -5 -5 -5 -3 -2 -1 -1 -3  0 -1 -4 -5  1 -3 -5 -2 -1 -4 -4 -2 -1 -2 -1 -4 -5 -5 -1 -3 -4  7 -3  2 -5  4 -2  0  4  0 -1 -5 -1 -1 -2 -2 -2  1 -4 -5  0 -4  2
  2  1  0  1 -1  0  1 -2 -3 -4  0 -4  6 -1  0 -3 -5 -1 -2 -2 -2  0 -3 -3 -4 -2 -3 -2 -4 -3 -1 -3  1 -1 -2 -3 -1 -3 -4 -2 -4  0 -4 -3 -1 -4 -4 -3 -4  1  3 -3 -2  2  1 -5  0 -1 -5 -3 -1 -1 -3 -3  0 -1  0 -1  0  0 -3 -5 -2  0 -5  4 -3 -1 -3  8  8 -3 -3  8 -1 -5 -5 -4 -3 -1 -5 -5 -5 -3  0 -3 -1 -1 -3 -2 -1  0 -2  0 -1  1 -2  2 -2 -6 -2  1 -2 -2 -1  8 -4 -3 -3 -4 -4  1 -3 -2 -3  7 -2 -1 -3  3 -3 -3  3 -1  2  0 -1 -1  0 -2 -1 -2  6 -4 -3 -4  7 -2 -2 -3  0  4 -2 -1  0 -4 -2 -5  0 -1 -3 -2 -1 -2  1 -3  2 -1 -1 -1 -2 -3 -2 -4 -5 -3 -2 -4  5 -4 -1 -2 -1 -4 -2 -2 -3 -2 -3 -3 -2 -3  0 -1  0 -2  2 -5 -1  0 -3 -3 -3  0 -2 -1  0 -5 -1 -2 -1 -2 -1 -4 -3 -2 -3 -5 -4 -4 -3 -2 -4 -3 -5 -5 -4 -2  0  8 -3 -1 -1 -2 -3  0 -3 -4 -2 -2 -2 -3 -3 -2 -3 -3 -2 -3 -5  0 -4 -5 -1 -3 -2 -4  3 -2 -1  2 -1 -1 -4  0 -2 -2 -4 -3  7 -1 -4  0 -3  3
 -4 -3 -3 -3 -3 -3 -4 -5 -5 -1 -4  5 -5 -5 -4 -6 -2 -4 -5 -5 -4 -4 -3 -5 -1 -4 -2 -5 -5 -5 -4 -4 -4 -5 -4 -6 -4 -5 -4 -5  0 -5 -5 -4 -4 -5 -5 -4 -5 -4 -4 -5 -3 -4 -5 -2 -4 -4  0 -4 -4  6 -4 -5 -4 -4 -3 -4 -4 -4 -6 13 -5 -4 -2 -4 -7 -5 -4 -5 -5 -7 -4 -5 -5 -2 -2 -5 -6 -4 -4 -5 -2 -6 -4 -4 -5 -5 -4 -4 -4 -4 -4 -4 -4 -5  5 -4 -4 13 -5 -4 -5 -5 -5 -5 -5 -6 -6 -6  4 -5 -4 -5 -4 -5 -4 -3 -5 -4 -1 -5 -4  2 -4 -4 -4  4 -4 -5  5 -5 -5 -7 -5 -7 -5 -4 -5 -4 -4 -4 -5 -4 -4 -5 -5  0 -5  0 -5 -4 -4 -4 -4 -4 -5 -5 -4 -4 -3 -5 -5  3 -2 -3 -5 -5 -4 -5 -4 -4 -4 -5  0 -4 -5 -5 -5 -6 -5 -4 -4 -2 -3 -5 -4 -1 -4 -4 -4 -7 -4 -4 -5 -4 -4 12 -5 -3 -4 -4 -5 -2 -7 -5 -5 -2 -5 -5 -7 -5 -4 -5  0 -2 -7 -5 -5 -5 -5 -2 -4 -4 -4 -4 -5 -2 -4 -6 -1 -4 -5 -6 -5 -5 -4 -4 -1 -4 -5 -5 -5 -6 -6 -1 -4 -1 -4 -4 -5  0  0  2 -4 -4 -5 -5 -5 -5  0 -4 -3 -4
 -3 -2 -2 -2 -2 -2 -3 -4 -4  2 -2  2 -4 -4 -3 -4  1 -3 -4 -3 -4 -3 -3 -4  8 -3 -1 -4 -6 -4 -3 -3 -3 -4 -1 -4 -3 -4 -4 -4  9 -4 -4 -3 -3 -4 -4 -3 -4 -3 -2 -5  0 -3 -3  1 -3 -3 10 -3 -3 -1 -3 -4 -3 -3 -2 -2 -3 -3 -5 -1 -4 -2  1 -3 -5 -4 -3 -4 -4 -5 -3 -4 -4  1  1 -4 -5 -3  3 -1  1 -5 -3 -3 -4 -4  0 -3 -3 -3 -3 -3 -3 -4  5 -3 -3 -1 -5 -4 -4 -4 -4 -4 -6 -5 -5 -6  9 -4 -3 -4 -4 -4 -3 -2 -4 -3  1 -5 -3 -1 -3 -2 -3 -1 -3 -3  0 -4 -4 -6 -3 -6 -4 -3 -3 -3 -3 -3 -4 -3 -3 -5 -3 10 -4  0 -4 -3 -3 -3 -2 -3 -4 -4 -3 -2 -3 -3 -4  6  1 -2 -4 -5 -3 -5 -3  0 -3 -5  3 -2 -4 -3 -4 -5 -4 -3 -3 -3  0 -3 -2  4 -2 -1 -3 -5 -3 -3 -4 -3 -2  5 -4 -2 -3 -4 -5  1 -6 -4 -4  1 -6 -4 -5 -4 -4 -4 10  1 -6 -4 -4 -4 -4  3 -3 -3 -3 -3 -4  1 -2 -5 -1 -3 -4 -5 -4 -5 -3 -3  3 -3 -6 -1 -4 -5 -4  2 -1  5 -2 -3 -4 -2  1  2 -3 -3 -5 -3 -4 -3 10 -1 -3 -3
 -2  0  1  0 -3  1  0 -4 -3 -1  0 -2 -2 -3 -2 -4 -3 -3 -5  5 -3 -2 -1  0 -4 -3 -4 -1 -6  0  4  0 -3 -3 -2 -5 -3 -4 -2  7 -3 -4 -5  0  2 -5 -5  1 -5  0 -1 -5  0 -2 -3 -4 -1 -3 -4 -1 -2 -1  0 -3 -3 -4 -1 -3 -2 -1 -5 -6 -5 -1 -4  4 -6 -2 -1 -3 -3 -6 -1 -3 -3 -4 -3 -5 -5 -2 -6 -6 -4 -3  2 -1 -2 -4 -4  2 -3 -3 -2 -3 -3 -4  3 -3  5 -6 -4 -3 -3 -2 -4 -3 -6 -5 -5 -4 -4 -4  0  0 -1 -2  1  1 -5  1 -1 -5 -2 -2 -1 -2 -3  3 -3  5  2 -3 -3 -6  1 -6 -3 -4  6  0 -3 -2 -3 -2 -2 -5  5 -4 -3  0 -4 -4  4 -3 -3  0 -2 -3 -3 -4  1 -4 -4 -3 -3 -1 -5 -6  0 -5 -2 -4 -3 -5 -1  5 -5  7 -4 -5 -4  2 -1 -3 -1  5 -3 -3 -3 -2  2 -6 -1  0 -3 -3 -3 -5 -3  3 -3 -4 -4 -2 -6  2  2 -3 -4 -5 -6  7 -2  0 -4 -4 -6 -3 -4 -3 -5 -2 -4  3 -1 -3 -5 -2  4 -4  1  0 -4 -5 -5 -5 -1 -1 -3  3 -6 -6 -4 -5 -4 -1 -2 -4  2 -1 -4 -1 -1  0 -1 -3 -6 -4 -3  7 -4 -2  0 -2
