# Supplementary material for: Protein Secondary Structure Prediction Based on Data Partition and Semi-Random Subspace Method
Source: Sci Rep. 2018 Jun 29;8:9856. doi: 10.1038/s41598-018-28084-8 (PMC6026213; doi:10.1038/s41598-018-28084-8)
Supplement: Supplementary file 1 — Dataset 1 [file 41598_2018_28084_MOESM1_ESM.zip › astral_cull_DATA/1afp_A.pssm]

  A  T  Y  N  G  K  C  Y  K  K  D  N  I  C  K  Y  K  A  Q  S  G  K  T  A  I  C  K  C  Y  V  K  K  C  P  R  D  G  A  K  C  E  F  D  S  Y  K  G  K  C  Y  C
  4  0 -2 -1  0 -1 -1 -2  0 -1 -2 -2 -1 -1 -1 -2 -1  2 -1  0  0 -1  0  2 -2  2 -1 -1 -1  1  0 -1 -1 -1 -1 -2  0  2 -1 -1  0 -2 -2  1 -2 -1  0 -1  0 -1 -1
 -2 -1 -2  0 -2  2 -4 -2  1  2 -2 -1 -2 -4  2 -2  2 -2  0 -1 -3  2 -1 -1 -3 -2  2 -4 -2 -1  1  3 -4 -1  4 -2 -1 -1  4 -4 -1 -2 -1 -1 -2  1  3  2 -3  1 -4
 -2  0 -2  2  0  0 -3 -3  0  0  1  6  2 -3  0 -2  0 -2  3  3 -1  0  0  2 -4 -2  0 -3 -2  0  0 -1 -3 -1  0  1  0  5  0 -3  0 -2  1  1 -2  4 -1  3 -3 -1 -3
 -2 -1 -3  2  0  0 -4 -4 -1 -1  6  1 -1 -4 -1 -3  0 -2  0  4 -1 -1 -1 -1 -4 -3 -1 -4 -2 -1 -1 -1 -4  1 -1  6 -1  0 -1 -4  0 -3  6  0 -3  3 -2  0 -4 -2 -4
  0 -1 -3 -2 -3 -3 10 -3 -2 -3 -4 -3 -2 10 -3 -3 -3 -1 -2 -2 -3 -3 -1 -2 -2  6 -3 10 -3 -1 -2 -3 10 -4 -3 -4 -3 -2 -3 10 -2 -3 -4 -1 -3 -3 -3 -3  6 -2 10
 -1 -1 -2  0 -1  3 -3 -2  1  1  0  0 -2 -3  1 -2  1 -1  3  0 -2  1  2  0 -3 -2  1 -3 -2 -1  1  1 -3  1  1  0 -1  0  1 -3  1 -2  0  0 -2  0  0  1 -3  0 -3
 -1 -1 -2  0  2  3 -4 -3  0  1  2  0 -2 -4  1 -2  3 -1  1  1 -2  1  0 -1 -3 -2  1 -4 -2 -1  0  0 -4  4  0  2 -1 -1  1 -4  3 -2  3  0 -2  1 -1  1 -3  0 -4
  0 -2 -3 -1  5 -2 -3 -3 -2 -2 -1 -1 -2 -3 -2 -3 -2 -1 -1 -1  6 -2 -2 -1 -4 -1 -2 -3 -3 -1 -2 -2 -3 -2 -2 -1  5  0 -2 -3 -2 -3 -2  0 -3 -1  5 -1 -3 -2 -3
 -2 -2  2 -1 -2  0 -3  1 -1 -1 -1  1 -2 -3 -1  2 -1 -2  0 -1 -2 -1 -1  4 -3 -3 -1 -3  0 -2 -1 -1 -3 -1 -1 -1 -2  0 -1 -3 -1  4 -1 -1  2  0 -1  0 -3  0 -3
 -1 -1 -2 -2 -4 -3 -1 -1 -2 -3 -3 -4  3 -1 -3 -2 -3  2 -2 -3 -4 -3 -1 -2  3  0 -3 -1 -2  0 -2 -1 -1 -3 -3 -3 -4 -3 -3 -1 -2 -1 -3 -3 -2 -3 -4 -3  2 -2 -1
 -2 -1 -1 -2 -4 -3 -1  0 -2 -3 -4 -4  0 -1 -3 -1 -3  0 -1 -3 -4 -3 -2 -2  2 -1 -3 -1 -2 -1 -2 -2 -1 -3 -3 -4 -4 -3 -3 -1 -2  0 -4 -3 -1 -3 -3 -3  0 -2 -1
 -1 -1 -2  2 -1  4 -3 -3  4  5 -1  0 -2 -3  5 -2  4 -1  1  0 -2  5  0 -1 -3 -2  5 -3 -1 -1  4  4 -3  0  4 -1  1  0  5 -3  0 -2  0  0 -2  3  1  4 -3  3 -3
 -1 -1 -1 -2 -3 -1 -2 -1 -1 -2 -3 -2  0 -2 -2 -1 -2  0 -1 -2 -3 -2 -1 -1  1 -1 -2 -2 -2 -1 -1 -1 -2 -2 -2 -3 -3 -2 -2 -2 -1 -1 -3 -2 -1 -2 -2 -2  0 -1 -2
 -2 -2  3 -3 -3 -3 -3  5 -3 -3 -4 -3 -1 -3 -3  3 -3 -1 -2 -3 -3 -3 -3  0  3 -2 -3 -3  0 -2 -3 -3 -3 -4 -3 -4 -3 -3 -3 -3 -3  5 -4 -3  3 -3 -3 -3 -1  1 -3
 -1 -1 -3 -1 -2 -1 -3 -4 -1 -1 -2 -2 -2 -3 -1 -3 -1 -1 -1 -1 -2 -1 -1 -2 -3 -2 -1 -3  7 -1 -1 -2 -3  5 -2 -2 -2 -2 -1 -3 -1 -3 -2 -1 -3 -2 -2 -1 -3 -2 -3
  1  2 -2  1  0  0 -1 -2  1  0  0  1 -1 -1  0 -2  0  0  0  2  0  0  1  0 -3  0  0 -1 -1  3  1 -1 -1  0  0  0  0  1  0 -1  1 -2  0  4 -2  0 -1  0 -2  0 -1
  0  5 -2  3 -2 -1 -1 -2  3 -1 -1  0  2 -1 -1 -2 -1  0  0  0 -2 -1  4 -1 -1  0 -1 -1 -1  1  3 -1 -1 -1 -1 -1 -2  0 -1 -1  4 -2 -1  1 -2 -1 -2 -1  0  1 -1
 -3 -3  2 -3 -3 -3 -3  2 -3 -3 -5 -4 -3 -3 -3  2 -3 -2 -1 -4 -3 -3 -3 -1 -1 -3 -3 -3  0 -3 -3 -3 -3 -3 -3 -5 -3 -4 -3 -3 -3  1 -4 -3  2 -4 -3 -3 -3  0 -3
 -2 -2  7 -2 -3 -2 -3  6 -2 -2 -3 -2 -2 -3 -2  7 -2 -1 -1 -3 -3 -2 -2  3  0 -2 -2 -3  4 -2 -2 -2 -3 -3 -2 -3 -3 -2 -2 -3 -2  4 -3 -2  7 -2 -3 -2 -2  4 -3
  0  0 -1 -1 -3 -3 -1 -1 -1 -3 -3 -3  2 -1 -3 -1 -3  2 -1 -3 -3 -3  0 -2  2  1 -3 -1 -2  2 -1  0 -1 -3 -3 -3 -3 -2 -3 -1 -1 -1 -3 -2 -1 -3 -3 -3  3 -1 -1
