# Supplementary material for: Protein Secondary Structure Prediction Based on Data Partition and Semi-Random Subspace Method
Source: Sci Rep. 2018 Jun 29;8:9856. doi: 10.1038/s41598-018-28084-8 (PMC6026213; doi:10.1038/s41598-018-28084-8)
Supplement: Supplementary file 1 — Dataset 1 [file 41598_2018_28084_MOESM1_ESM.zip › astral_cull_DATA/1ag7_A.pssm]

  A  a  S  G  R  G  S  R  b  X  X  Q  c  a  M  G  L  R  b  G  R  G  N  P  Q  K  c  I  G  A  H  X  D  V
  4  3  1  0 -1  0  1 -1 -1 -1 -1 -1  0  3 -1  0 -1 -1 -1  0 -1  0 -2 -1 -1 -1  0 -1  0  4 -2 -1 -2  0
 -1 -2 -1 -2  5 -2 -1  5 -2 -1 -1  1 -3 -2 -1 -2 -2  5 -2 -2  5 -2  0 -2  1  2 -3 -3 -2 -1  0 -1 -2 -3
 -2 -2  1  0  0  0  1  0  2 -1 -1  0 -3 -2 -2  0 -3  0  2  0  0  0  6 -2  0  0 -3 -3  0 -2  1 -1  1 -3
 -2 -2  0 -1 -2 -1  0 -2  3 -1 -1  0 -3 -2 -3 -1 -4 -2  3 -1 -2 -1  1 -1  0 -1 -3 -3 -1 -2 -1 -1  6 -3
  0  7 -1 -3 -3 -3 -1 -3  7 -1 -1 -3  9  7 -1 -3 -1 -3  7 -3 -3 -3 -3 -3 -3 -3  9 -1 -3  0 -3 -1 -3 -1
 -1 -2  0 -2  1 -2  0  1 -1 -1 -1  5 -3 -2  0 -2 -2  1 -1 -2  1 -2  0 -1  5  1 -3 -3 -2 -1  0 -1  0 -2
 -1 -2  0 -2  0 -2  0  0 -1 -1 -1  2 -4 -2 -2 -2 -3  0 -1 -2  0 -2  0 -1  2  1 -4 -3 -2 -1  0 -1  2 -2
  0 -1  0  6 -2  6  0 -2 -2 -1 -1 -2 -3 -1 -3  6 -4 -2 -2  6 -2  6  0 -2 -2 -2 -3 -4  6  0 -2 -1 -1 -3
 -2 -2 -1 -2  0 -2 -1  0 -1 -1 -1  0 -3 -2 -2 -2 -3  0 -1 -2  0 -2  1 -2  0 -1 -3 -3 -2 -2  8 -1 -1 -3
 -1 -1 -2 -4 -3 -4 -2 -3 -2 -1 -1 -3 -1 -1  1 -4  2 -3 -2 -4 -3 -4 -3 -3 -3 -3 -1  4 -4 -1 -3 -1 -3  3
 -1 -1 -2 -4 -2 -4 -2 -2 -2 -1 -1 -2 -1 -1  2 -4  4 -2 -2 -4 -2 -4 -3 -3 -2 -2 -1  2 -4 -1 -3 -1 -4  1
 -1 -2  0 -2  2 -2  0  2 -1 -1 -1  1 -3 -2 -1 -2 -2  2 -1 -2  2 -2  0 -1  1  5 -3 -3 -2 -1 -1 -1 -1 -2
 -1 -1 -1 -3 -1 -3 -1 -1 -2 -1 -1  0 -1 -1  5 -3  2 -1 -2 -3 -1 -3 -2 -2  0 -1 -1  1 -3 -1 -2 -1 -3  1
 -2 -2 -2 -3 -3 -3 -2 -3 -3 -1 -1 -3 -2 -2  0 -3  0 -3 -3 -3 -3 -3 -3 -4 -3 -3 -2  0 -3 -2 -1 -1 -3 -1
 -1 -2 -1 -2 -2 -2 -1 -2 -2 -1 -1 -1 -3 -2 -2 -2 -3 -2 -2 -2 -2 -2 -2  7 -1 -1 -3 -3 -2 -1 -2 -1 -1 -2
  1  0  4  0 -1  0  4 -1  0 -1 -1  0 -1  0 -1  0 -2 -1  0  0 -1  0  1 -1  0  0 -1 -2  0  1 -1 -1  0 -2
  0  0  1 -2 -1 -2  1 -1 -1 -1 -1 -1 -1  0 -1 -2 -1 -1 -1 -2 -1 -2  0 -1 -1 -1 -1 -1 -2  0 -2 -1 -1  0
 -3 -2 -3 -3 -3 -3 -3 -3 -3 -1 -1 -2 -2 -2 -1 -3 -2 -3 -3 -3 -3 -3 -4 -4 -2 -3 -2 -3 -3 -3 -2 -1 -4 -3
 -2 -2 -2 -3 -2 -3 -2 -2 -3 -1 -1 -1 -2 -2 -1 -3 -1 -2 -3 -3 -2 -3 -2 -3 -1 -2 -2 -1 -3 -2  2 -1 -3 -1
  0  0 -2 -3 -3 -3 -2 -3 -2 -1 -1 -2 -1  0  1 -3  1 -3 -2 -3 -3 -3 -3 -2 -2 -2 -1  3 -3  0 -3 -1 -3  4
