# Supplementary material for: Protein Secondary Structure Prediction Based on Data Partition and Semi-Random Subspace Method
Source: Sci Rep. 2018 Jun 29;8:9856. doi: 10.1038/s41598-018-28084-8 (PMC6026213; doi:10.1038/s41598-018-28084-8)
Supplement: Supplementary file 1 — Dataset 1 [file 41598_2018_28084_MOESM1_ESM.zip › astral_cull_DATA/1agg_A.pssm]

  E  D  N  a  I  A  E  D  Y  G  K  b  T  W  G  G  T  K  c  a  R  G  R  P  b  R  d  S  M  I  G  T  N  d  E  c  T  P  R  L  I  M  E  G  L  S  F  A
 -1 -2 -2  3 -1  4 -1 -2 -2  0 -1 -1  0 -3  0  0  0 -1  0  2 -2  0 -2  0 -1 -2 -1  1 -1 -1  0  0 -2 -1 -1  0  0 -1 -2 -2 -1 -1 -1  0 -2  1 -2  4
  0 -2  0 -2 -3 -2  1 -2 -2 -3  4 -3  1 -3 -3 -3 -1  1 -4 -3  6 -3  6 -2 -3  5 -3 -1 -2 -3 -3 -1  0 -3  0 -4  1 -2  6 -2 -3 -2  0 -3 -2 -1 -3 -2
  0  1  6 -2 -4 -2  0  1 -2  0  0  2  0 -4  0  0  0 -1 -3 -2  0  0  0 -1  2 -1 -1  1 -3 -3  0  0  6 -1  0 -3  0 -2  0 -4 -4 -2  0  0 -4  0 -3 -2
  2  6  1 -3 -3 -2  1  6 -3 -1 -1  2 -1 -5 -1 -1 -1 -1 -4 -3 -2 -1 -2 -2  2 -2  3  0 -3 -3 -1 -1  1  3  2 -4 -1 -2 -2 -4 -3 -3  2 -1 -4 -1 -4 -2
 -4 -4 -3  7 -1  0 -4 -4 -3 -3 -3  8 -2 -3 -3 -3 -1 -3  9  8 -4 -3 -4 -3  8 -3  8 -1 -1 -1 -3 -1 -3  8 -4  9 -2 -3 -4 -1 -1 -2 -4 -3 -1 -2 -2  0
  2  0  0 -2 -3 -1  2  0 -2 -2  1 -2  0 -2 -2 -2 -1  1 -3 -2  1 -2  1 -2 -2  0 -2  0 -1 -2 -2 -1  0 -2  2 -3  0 -1  1 -2 -3  0  2 -2 -2 -1 -3 -1
  5  2  0 -2 -4 -1  4  2 -2 -2  1 -1  0 -3 -2 -2 -1  0 -4 -3  0 -2  0 -2 -1 -1 -1  0 -3 -3 -2 -1  0 -1  5 -4  0 -1  0 -3 -4 -2  5 -2 -3 -1 -3 -1
 -2 -1  0 -1 -4  0 -2 -1 -3  6 -2 -2 -2 -3  6  6 -2 -2 -3 -1 -3  6 -3  3 -2 -3 -2  0 -3 -4  6 -2  0 -2 -2 -3 -2 -2 -3 -4 -4 -3 -2  6 -4  4 -4  0
  0 -1  1 -2 -4 -2  0 -1  2 -2 -1 -2 -1 -3 -2 -2 -2 -1 -3 -3  0 -2  0 -2 -2 -1 -2 -1 -2 -3 -2 -2  1 -2  0 -3 -1 -2  0 -3 -4 -2  0 -2 -3 -1 -2 -2
 -3 -3 -4 -1  4 -1 -3 -3 -1 -4 -3 -2 -1 -3 -4 -4 -1 -3 -1 -1 -3 -4 -3 -3 -2  2 -2 -3  3  4 -4 -1 -4 -2 -4 -1 -1 -3 -3  2  4  1 -4 -4  2 -3  1 -1
 -3 -4 -4 -2  2 -2 -3 -4 -1 -4 -3 -2 -2 -2 -4 -4 -1 -3 -1 -1 -2 -4 -2 -3 -2  0 -2 -3  2  2 -4 -1 -4 -2 -3 -1 -2 -3 -2  4  2  2 -3 -4  4 -3  2 -2
  1 -1  0 -2 -3 -1  3 -1 -2 -2  4 -2  3 -3 -2 -2 -1  4 -3 -2  2 -2  2 -1 -2  1 -2  0 -2 -2 -2 -1  0 -2  1 -3  3 -1  2 -3 -3 -2  1 -2 -3 -1 -3 -1
 -2 -3 -2 -1  1 -1 -2 -3 -1 -3 -1 -2 -1 -2 -3 -3 -1 -2 -2 -1 -2 -3 -2 -3 -2  0 -2 -2  5  4 -3 -1 -2 -2 -2 -2 -1 -3 -2  2  1  6 -2 -3  2 -2  1 -1
 -3 -4 -3 -3  0 -2 -3 -4  3 -3 -3 -3 -3  1 -3 -3 -2 -4 -3 -3 -3 -3 -3 -4 -3 -2 -3 -3  0  0 -3 -2 -3 -3 -4 -3 -3 -4 -3  0  0  0 -4 -3  0 -3  5 -2
 -1 -2 -2 -2 -3 -1 -1 -2 -3 -2 -2 -3 -1 -4 -2 -2 -1  5 -3 -2 -2 -2 -2  7 -3 -3 -3 -1 -3 -3 -2 -1 -2 -3 -1 -3 -1  8 -2 -3 -3 -3 -1 -2 -3 -1 -4 -1
  0  0  1  0 -3  1  0  0 -2  0  0 -1  1 -3  0  0  2  0 -1  0 -1  0 -1 -1 -1 -1 -1  4 -2 -2  0  2  1 -1  0 -1  1 -1 -1 -3 -3 -2  0  0 -3  3 -3  1
 -1 -1  0  0 -1  0 -1 -1 -2 -2 -1 -1  4 -3 -2 -2  5 -1 -1 -1 -1 -2 -1 -1 -1 -1 -1  2 -1 -1 -2  5  0 -1 -1 -1  4 -1 -1 -1 -1 -1 -1 -2 -1  1 -2  0
 -3 -5 -4 -3 -3 -3 -3 -5  2 -3 -3 -3 -3 12 -3 -3 -3 -4 -3 -3 -3 -3 -3 -3 -3 -3 -3 -3 -2 -2 -3 -3 -4 -3 -3 -3 -3 -4 -3 -2 -3 -2 -3 -3 -2 -3  0 -3
 -2 -3 -2 -2 -1 -2 -2 -3  7 -3 -2 -3 -2  2 -3 -3 -2 -2 -3 -2 -2 -3 -2 -3 -3 -2 -3 -2 -1 -1 -3 -2 -2 -3 -2 -3 -2 -3 -2 -1 -1 -1 -2 -3 -1 -2  2 -2
 -3 -3 -3 -1  3  0 -3 -3 -1 -3 -3 -2 -1 -3 -3 -3  0 -3 -1 -1 -3 -3 -3 -3 -2  0 -2 -2  2  2 -3  0 -3 -2 -3 -1 -1 -3 -3  1  3  1 -3 -3  1 -2  0  0
