# Supplementary material for: Protein Secondary Structure Prediction Based on Data Partition and Semi-Random Subspace Method
Source: Sci Rep. 2018 Jun 29;8:9856. doi: 10.1038/s41598-018-28084-8 (PMC6026213; doi:10.1038/s41598-018-28084-8)
Supplement: Supplementary file 1 — Dataset 1 [file 41598_2018_28084_MOESM1_ESM.zip › astral_cull_DATA/1agj_A.pssm]

  E  V  S  A  E  E  I  K  K  H  E  E  K  W  N  K  Y  Y  G  V  N  A  F  N  L  P  K  E  L  F  S  K  V  D  E  K  D  R  Q  K  Y  P  Y  N  T  I  G  N  V  F  V  K  G  Q  T  S  A  T  G  V  L  I  G  K  N  T  V  L  T  N  R  H  I  A  K  F  A  N  G  D  P  S  K  V  S  F  R  P  S  I  N  T  D  D  N  G  N  T  E  T  P  Y  G  E  Y  E  V  K  E  I  L  Q  E  P  F  G  A  G  V  D  L  A  L  I  R  L  K  P  D  Q  N  G  V  S  L  G  D  K  I  S  P  A  K  I  G  T  S  N  D  L  K  D  G  D  K  L  E  L  I  G  Y  P  F  D  H  K  V  N  Q  M  H  R  S  E  I  E  L  T  T  L  S  R  G  L  R  Y  Y  G  F  T  V  P  G  N  S  G  S  G  I  F  N  S  N  G  E  L  V  G  I  H  S  S  K  V  S  H  L  D  R  E  H  Q  I  N  Y  G  V  G  I  G  N  Y  V  K  R  I  I  N  E  K  N  E
 -1 -2  1  2  1  0 -1 -1 -1 -2  0 -2  0 -1  2  0 -2 -1  0 -1  0  1 -1 -1 -1  2 -2  1 -2  0 -1 -1 -2 -2  0 -1 -3  1 -1  0  2 -3 -4  0  1 -2  0  1 -1  0  0  0  0 -1  1  0  3 -2 -1 -1 -3 -3 -1 -3 -4 -1 -3  0 -3  0  1 -5 -3  3 -1  0  4 -1  0 -1  0  0  0 -1  0  1  0  0  1  1 -1  1 -1  0  0  0 -1  0  0  0 -1 -1 -1 -1 -3 -1  3 -1 -1  0  0  0  0 -2  0  0  2 -1  0 -4 -3  6 -3 -3  1 -3 -1 -1 -1  0 -2 -1 -1 -1  0 -1 -3 -1 -2  0  1  3 -1 -3  3 -1  2  0  0  2 -1  0 -2 -2 -2  0 -1  3  0 -3 -4  1 -1 -2 -1 -1 -2  1  1  0 -3 -1  0 -1 -2 -1 -2 -2 -1 -1 -1 -2 -1 -3 -1 -3 -4  4  2  1 -1 -2 -3 -3 -1 -3  0  3 -3 -4 -4  0 -3 -3 -1 -1 -3  1 -3 -2 -1  4 -1  0  2 -1  0 -1  0 -1  0 -1 -1 -1 -2  4 -1 -1 -2 -1 -1  0  0 -2 -1 -4 -1  1 -2 -3 -2 -3
  0 -3 -1 -1  0  1 -2  1  1  0  3  0  4 -1 -1  0  0 -1 -2  0 -2  0 -1 -1 -2 -3  1 -1  0  3 -1  4 -2  1 -2 -1 -3  1  1  1 -2 -3 -4  0 -2 -3 -3  2 -2 -1  0  0 -2  1 -2 -1 -4 -3 -5 -4 -5 -5 -4 -1 -1 -3 -5 -4 -4 -4  1 -4 -5 -4  1 -2 -2  1 -1  0 -1  0  2 -2 -1 -3  0 -2 -1  1  0  0 -1 -2  1 -1 -1  0 -1 -1 -1 -1 -1  0 -4 -1 -3  0 -1 -4 -1  0 -1 -3 -1 -1 -2  0 -2 -4 -4 -4 -4 -5  0 -4 -1  1  0  0 -1 -2  2  0 -3 -2 -2 -2 -4  0 -3 -2  0 -4  0 -2 -2 -2 -1 -3  1 -2 -1 -2  2 -4 -1 -4 -4 -5 -4 -5 -3 -3  0 -2  0 -1 -2 -3  0  3  0  0 -3 -1 -2 -1  1 -2  0  0 -1 -4  0 -4 -1 -3 -3 -4 -2 -3 -5 -3 -4 -5 -4 -4 -4 -4 -3 -2  1 -1  0 -4 -5 -5 -5 -3 -2 -3 -1 -3 -1  2 -1 -1  1 -1 -1  1 -1 -3 -4 -3 -1  0 -3 -2 -2 -2 -4  1  1 -1 -3  0  1 -2 -1 -1
  0 -3  1  0  0 -1 -2 -1  2 -1  1  2  0 -1  4  2  2  1 -1 -1  3 -2 -1  2 -2 -2  2  1  1  0  2 -1 -2  1  0  1  4 -1  2  0 -2  0 -4  4 -1 -4 -1 -1 -3  0 -1  1  2  0  1  0 -3 -2 -3 -4 -5 -5 -2  1  7 -3 -6 -5 -3  8  5 -3 -6 -4  2  2  1  2  2  3 -1  1  1 -2  0 -2  2 -2  2 -1  3  1  1  3  3  0  2  1  1  1  1  1 -2 -1 -2  1 -3 -1  1 -4  0  0  0 -1  0  1  0  3  0 -1 -5 -4 -1 -5 -1 -5  2 -2  5  1  3  2 -1  4 -3  2  1  3 -4 -2 -4  0  1 -5  0  3  1  2  2 -3 -2 -1  4  0  0 -3  0 -4 -4 -3  5 -5  1  2  2  0  2  1 -1 -2  1  0  0  1  0  1 -3  2  2  0  2  4  2 -5  1 -3  1 -3 -2 -3  4 -1 -3  8 -2 -3 -2 -4 -5 -5  8  0  5  6 -1 -5 -6 -3 -5  5  0  0 -2  0  0  1  1  2  0  2  2  0 -1  5 -1  1 -4 -3 -4  3  4  0 -1  0  3 -5 -4  4  2  5  1 -1
  1 -4  1  3  0  1 -2 -1  1  0  0  3 -2 -3  1  0 -1 -2 -2  2  1 -1 -1  1  0 -3  0  3  2 -1  3 -1 -2  1 -1  0  6 -3 -2 -2 -2 -3 -5  1 -2 -4 -3 -2 -3  1 -2  0  0  0 -1 -1 -4 -3 -4 -5 -5 -5  1  0  3 -4 -6 -5 -4 -2 -2 -5 -6 -4  2  2 -2  2 -1  4 -1  1 -1 -2 -1 -1  0  3 -1 -2  1  0  3  1  1  0  1  1  1 -1  0  0  0  0 -1  1 -2  0  2 -1  0  2  3 -3 -1  3  1  4 -1  8 -5 -4 -5 -5 -2 -5  1  0  1  2  3 -2 -1  2 -3 -2  6 -1 -3 -2 -3 -3 -1 -5 -2  5 -1  4  3 -2 -2 -2  2  5 -2 -5 -2 -4 -4 -4 -4 -4 -3  4 -3  0 -2 -1 -2 -4 -3  0  1  0 -2  0  0 -1  1  1  3  2 -2 -5 -1 -4  7 -3  3 -4 -1 -3 -4 -2 -3 -4 -3 -4 -5 -6  3  2  1 -2 -1 -5 -6 -4 -5 -3 -3 -3 -3  0  0  0  1  3  1  2 -1 -1 -2 -2 -4 -3 -4 -3 -4  0  2  1 -4  0  2 -3 -3  1  3 -1 -3  4
 -4 -2 -2 -2 -3 -3 -2 -2 -3 -3 -3 -4 -3 -3 -3 -3 -3 -3 -2 -2 -3 -3 -2 -2 -2 -3 -3 -3 -3 -4 -3 -3 -2 -3 -2 -2 -5 -3 -3 -3 -2 -5 -5 -3 -3 -2  2 -3 -3 -2 -2 -2 -2 -2 -3 -2  2 -3 -5 -3 -3 -3 -4 -5 -5 -3 -3 -3 -4 -5 -4 -7  2 -3 -4 -3 -2 -3 -2 -2 -3  1  1 -2 -2 -2 -3 -4 -2 -2 -2 -2 -3 -3 -3 -2 -2 -1 -1 -2 -2 -2 -3 -3 -4 -3 -2 -4 -3 -3 -2 -2 -3 -3 -2 -2 -2 -4 -2 -6 -3 -3 -3 -3 -4 -3 -4 -3 -3 -2 -3 -3 -3 -3 -2 -3 -4 -3 -3 -3 -3 -2 -3 -3 -3 -3 -2 -3 -3 -2 -4 -2 -4 -5 -4 -3 -3 -2 -3 -5 -5 -5 -3 -5 -4 -3 -3 -3 -3 -3 -1 -4 -3 -3 -3 -3 -3 -3 -3 -3 -4 -4 -3 -3 -4 -4 -5 -3 -3 -3 -4 -5 -5 -5 -4 -5 -4 -4 -3 -4 -6 -3 -5 -5 -6 -3 -3 -5 -3 -1 -3 -3 -4 -2 -2 -3 -2 -3 -2 -3 -2 -3 -2 -4 -4 -3 -3 -4 -3 -3 -4 -3 -2 -4 -4 -4 -3 -3 -4 -4 -3 -5
  2 -2 -1  1  2  2  0  3  1  0  2  1  1  0  1  1 -1  0  0  1  2  2  0  2 -2 -2  2  2 -1 -2 -1  2 -1  4 -1  1 -1 -2  1  3 -1  0 -4  3  0 -1 -3 -1  2  2  1  1  0  1 -2 -1 -4 -3 -4 -4 -4 -5 -3  2 -3 -3 -5 -4 -4 -3 -1 -3 -5 -3  1  0 -2  0  0 -1  0 -1  0 -3  1 -3  0  0  0 -1  0  0  1 -1 -1  0  0  0  0 -1 -1 -1 -1  1 -3 -1 -3  0  0 -3  0  1 -1 -2  0  0  0  1  0 -3 -4 -3 -1 -5  3 -4  1 -1 -1  1  0 -2  3 -1 -3 -2  0  0 -4  3 -2 -3  1 -4 -1  0 -1 -1  0 -3  3 -1 -3  2  2 -4 -1 -3 -4 -5 -4 -4 -1 -2 -2  1  2 -1  3  0 -2  1  0  1 -2  0 -3  0  1 -1  0  0 -1 -4  5 -3 -1 -3 -2 -3  1 -2 -4  3 -3 -5 -3 -4 -4 -4 -3  0  2  0  4 -4 -5 -4 -5 -2 -1 -1 -2 -2 -1  0 -1  0 -1  1  0  0 -1 -2 -3 -3 -3 -2 -3 -2  0  2 -3  1  2 -3 -2  2  4  0 -2  3
  5 -3  0  3  3  4 -1  2  2  2  2  3 -1 -2 -1  2  2 -1  0  0  0  0  0  1 -1 -2  2  3  1 -2  0  0 -2  1 -1  1  1 -3 -1  0  0 -3 -4  0 -2 -3 -3 -1 -2  1 -1  2 -1  1 -2 -2 -4 -3 -5 -4 -5 -5 -3  1 -3 -2 -5 -4 -4 -3 -2 -2 -5 -4  2  0  0  2  0  0  1  0 -1 -3  0 -2 -1  0  0 -1  0 -1  2  1  1 -1  1  0  1 -1 -1 -1 -1  2 -1  2 -1  2  2 -4 -1  2  0 -1 -1  0  1  0  2 -1 -5 -3 -4 -5  1 -5  4  1 -1  1  1 -2  1  1 -3 -2  4 -1 -4  1 -2 -3  0 -5 -2  1 -1  0  2 -3  1  1 -3  3 -1 -4  0 -3 -4 -5 -4 -4 -2  1 -2 -1 -2  1 -1 -4  0  4  0  0 -3  2 -2 -1 -1  1  2  1 -1 -4  1 -4 -1 -2 -2 -4  3 -3 -3 -2 -3 -3 -3 -4 -5 -5 -3  1  0 -3  6 -5 -5 -5 -5 -3 -2 -3 -1 -2 -1 -1  0  1  0  3  0  2 -1 -3 -4 -3 -4 -2 -4 -2  0  3 -4  0  2 -5 -3 -1  3  1 -3  5
 -2 -4 -1 -1 -2 -2 -3 -2 -2 -3 -2 -2 -2 -1 -1  1 -3 -1  3 -2 -2 -2  0  0 -2 -1 -2  0 -3 -2  0 -3 -4 -3  0 -2 -2 -2 -1 -3  1 -4 -3 -2  3 -3  4 -3 -1 -1 -1  1  4  1  2 -1  6 -3  7 -4 -5 -6  6 -4  0 -4 -6 -5 -5 -3 -2 -6 -6 -3 -2  3 -1 -2  2 -1  1 -1  0 -2 -2 -1  1 -1  3 -1 -2  1  0  2  1  3  1  1 -1 -1  1  1  6 -1 -3 -2  0 -3 -2 -2  1 -1 -2  1  2  2  3  2 -2 -4 -6 -2 -5 -6 -3 -5 -2 -2  1 -1 -1  5 -2 -1 -3  5 -3 -2 -5  1 -4 -3 -3 -5  3 -2  1  0 -1 -3 -2 -3  6 -4 -1 -2 -3 -3 -4  7 -5 -3  3  4  2  2 -2  0 -2 -2 -1 -1 -2  2  4  1 -2  0 -1 -2  1  1  1 -5 -3 -5 -3  2 -3 -4 -2  4  7 -3 -3  7  4  1 -5 -5 -3 -1 -3  4 -4 -5 -6  7 -6 -4 -3  4  5  1  3 -2  1  3  2  0  1  4 -2  4  2  4 -4 -2 -4  0  1 -3 -4 -3 -3 -5 -5 -2 -3 -1 -3 -3
  0 -1 -1 -1 -1 -1 -2 -1 -1  6 -1 -1 -1 -2 -1  1 -1  1 -2 -1  1  1  3 -1  2 -3 -1  0  0 -2  1  1  1 -1 -2 -2 -2 -3 -1 -1 -1  4  1  0 -2 -3 -3 -1 -3 -1 -1 -1 -2  0  0  0 -4 -4 -5 -4 -5 -5 -4 -3  1  0 -6 -5 -5 -3  2 11 -6 -4 -1  1 -2  1 -1 -1 -2 -1 -1 -3 -2 -3  3  0 -1 -2 -1 -1  3 -2 -1 -1 -1 -1  0 -1 -2  0 -2 -1 -2 -2 -3 -2 -2 -4 -2 -1  2 -1  0 -1 -2  0  0 -4 -4 -4 -5 -5  4 -5 -2 -3 -1 -1  0 -2 -1  1 -3 -2 -2  0 -4 -1 -3 -3 -2 -4 -3 -2 -1 -2 -2 -4 -2 -3 -1 -3  0 -5  1 -4 -4 -5  2 -5  0 -3  2  0  1  1  1 -4  2  1 -1 -1 -3 -2 -3  0  0 -1 -2 -2 -1 -4  1  0 -3 -3  1 -4 -2 -4 -5 -2 -4 -5 -4 -4 -5 -3 -2 -2  0  3 -2 -5 -6 -5 -5  8  1 -3 -3 -2 -2  3  0 -1 -2 -1  1 -2  0 -2 -2 -3 -4 -2  0 -1 -2 -2 -2 -1 -2 -1 -4 -2 -2  4 -3 -2
 -4  3 -3 -3 -2 -3  3  1 -3 -3  1 -1 -3 -2 -3 -3  0 -1  1  0 -4 -3 -1  0  2 -3 -1 -3 -1 -2 -3 -2  4 -1  3 -1 -5  1 -2  1 -1 -5 -2 -3 -1  4 -1 -2  4  0  1 -2 -2 -1 -2  1 -5 -4 -6  3  4  6 -6 -5 -6 -2  6  4 -4 -6 -5 -7  3  2 -4 -3 -1 -3 -1  0 -2  0 -2  3  1  1 -1 -2 -3  1 -1 -1 -3 -2 -3 -1 -1 -1 -1  0 -2 -1 -3  1 -2 -2  3  0 -2  5  1  1 -3 -4 -1 -2 -3 -4  0 -6  4 -1  5  5 -3  4 -4 -2 -4 -2  0 -4 -2 -3  3 -2 -4  1  4 -4  2  1 -3  4 -1 -2 -2 -1 -3  2 -2  1 -5 -4 -3  5  1  3  5 -7 -5 -5 -2 -5 -3  1  1 -3  0 -1 -3 -2 -2 -1  2  0  3  0  1  1 -3 -4  0  5 -1 -3 -5  0 -1  4 -2 -5 -7 -6 -5 -7 -5 -5  4  0 -6 -2 -5 -5 -5  3  6 -6  6 -2 -2 -4  2  2 -3 -2  0 -2 -1 -2  0 -2  3 -4 -1 -4  4 -2  4 -2 -4  0  4 -1 -2  2  6 -3 -4 -2  4 -5
 -3  1 -3 -3 -1 -3  1  0 -3 -2 -2 -3 -3 -2 -3 -3 -1  0 -2  0 -4 -3 -1 -2  2 -3 -2 -3  0 -1 -3  0  0 -2 -1 -1 -4 -2 -3 -2 -2 -4 -3 -3 -3  0 -2 -2  1 -1  0 -2 -2 -2 -3  1 -5 -4 -6 -1  2  0 -6 -5 -6  2  1  4 -4 -6 -4 -7 -2 -1 -4 -1 -1 -2 -2  0 -3  0 -2  1 -1  1 -2 -2 -3 -1 -1 -1 -3 -3 -2 -2 -1 -1 -1  0 -2 -1 -3  0 -2 -2 -1 -3 -1 -1 -1 -1 -3 -4 -1 -2 -3 -4  0 -6  4 -3  1  1 -4  2 -4 -1 -4 -2 -2 -4 -1 -3  1 -1 -4  0  1 -4 -2  1 -3  3 -3 -2 -2 -3 -3  3 -1 -1 -5 -5 -2  1 -1  1  0 -7 -4 -6  1 -4 -2 -1  0 -4  0  2 -2 -4 -3 -3  0 -1  2  1 -3  0 -3 -2  0  3 -2 -3 -5  0 -2 -2 -3 -5 -7 -6 -3 -7 -5 -5  3  4 -6  0 -5 -5 -5  4  0 -6  1 -1 -3 -4 -3  0 -3 -2 -1 -3 -1 -1 -1 -3  0 -2 -1 -3  0  0  1 -3 -4 -1  1  0 -2  1  2 -2 -2  1  1 -4
  1 -3 -1  0  2  1 -2  2  4  2  1  0  3 -2  1  2 -1  1  1 -1 -1 -1 -1  1  0 -2  3  0  0  1  0  3 -1  2 -2  2 -2 -2  1  3 -2 -1  0  1 -1 -3 -3 -1 -2  0  0  3 -2  1  0 -2 -4 -3 -4 -4 -4 -5 -3  6 -3  1 -5 -4 -4 -3  4 -4 -5 -3  3 -1 -2  3  1 -1  1 -1  3 -3  1 -3 -1 -2 -1 -1  2  1  1 -1  1 -1  0  0  0 -1 -1 -1 -1  1 -4  3 -3  4  2 -3  1  1  1 -2 -1  0  0  2 -1 -3 -4 -3 -4 -5  4 -4  4  1  1  1  3  0  3  1 -3  0  0  1 -4  2 -3 -3  4 -4  0 -1 -1  0  1 -3  4  1 -2 -1  2 -4  2 -3 -4 -4 -4 -4 -1 -2  4  1  0  3  0 -2 -2  2  1  1 -3  2  0 -2 -1  0  1 -1 -1 -4  0 -4 -3 -3 -3 -3  0 -2 -4 -3 -3 -4 -3 -3 -4 -5 -3 -1  4 -2  0 -4 -5 -4 -5 -3 -2 -3  3 -2  0  3  0 -1  0  0 -1  2  1 -2 -4 -2 -3  1 -3  0 -2  0 -3  4  3 -4 -4  2  2  1  0  3
 -2  0 -2 -2 -1 -2  0 -1 -2 -2 -1 -2 -2 -2 -2 -2 -2  0 -2  1 -3 -1 -1  0  1 -3 -1 -3  1 -2 -2 -1 -1 -2 -1 -1 -4 -2  0 -1 -2 -4 -3 -2 -3  1 -2 -1  1 -1  0 -2 -1  0 -1  0 -4 -4 -5 -1 -1 -1 -5 -4 -5 -2  0  1 -4 -5 -4 -5 -2 -2 -3 -1 -2 -2 -2 -1 -2  0 -2  2 -1 -1 -1 -3 -1  1 -1 -1 -2 -2 -2 -1 -1 -1 -1  0 -2  0 -3 -1 -2 -2 -1 -2 -1 -1 -1  0 -2 -3 -1 -2 -2 -3  0 -6  0  1  0  0 -3 -1 -3 -2 -3 -2 -1 -3 -1 -2  0 -1 -4 -1 -1 -3 -2  0 -3  2 -3 -3 -2 -3 -3  1 -2  0 -4 -2 -2  0  0 -1 -1 -6 -4 -5  1 -4 -3  0 -1 -3 -1  6 -3 -1 -1 -2 -1 -1  1  1 -1 -1 -3 -3 -1  3 -2 -1 -4  1 -3 -2 -1 -4 -6 -4 -4 -6 -4 -4  1 -1 -5  3 -3 -4 -4  0 -1 -5  0 -1 -2 -3 -3 -1 -2 -2 -1 -2 -1 -2  0 -2  3 -3 -1 -3 -1 -2  1 -3 -4  2  2 -1 -3 -1  2 -2 -3  1  0 -3
 -4  1 -3 -3 -3 -4 -1 -2 -3 -3 -3 -4  2  4 -4 -1  2  2  0  0 -2  0  3 -3  0  0  0 -4  1  5  0 -3  1  1 -1 -1 -3  0 -2 -3  2  1  2 -1 -2  2 -2  3  2  2  1 -3 -1 -2 -2 -1 -5 -5 -6  5 -1 -2 -5 -5 -6 -2 -2 -2 -5 -6 -3 -5 -4 -1 -3 -1  1 -3 -2  0 -2 -2  0  2 -3  4 -1 -4 -3  0 -3 -2 -3 -3 -3 -2  0  0 -1  1 -3  2 -3 -1  6 -3 -2 -4 -1  1 -1  0  0 -4  1 -2 -3 -4 -1 -6  1 -4 -2 -2 -2  2 -4 -4 -3 -2 -3 -3  1 -3  4 -3 -4  1  1 -4 -1  4 -4  5 -4 -3 -1 -4 -2 -2 -4 -2 -5 -5 -1 -2  1 -1 -1 -6  1 -6  3 -5  0 -3  1 -2 -3  2  2 -4 -3 -3 -3 -2  0  0 -3  1 -2 -3  4  0 -1  3  2 -1  2 -3  1 -6 -6 -6 -5 -6 -5 -6 -2  6 -6 -3 -5 -1 -5 -1 -3 -6 -2 -4  1 -4 -2  1 -3  0 -2 -3 -2 -2 -1 -3  0 -1  6 -2  0  0  5 -4 -5  2  1 -1 -4  7 -2 -4 -4 -3 -2 -5
 -1 -3 -2 -2 -2 -2  1 -2  1  1 -2  3 -2  4  0 -2  2  1  2 -2  5  5 -1 -2  1  6 -2 -2  0 -4  1 -3 -3  0  1  0 -3 -2 -1 -3 -1  7 -3 -2  0 -3 -2  2 -3  0 -2 -1 -2 -1  0 -3 -4 -3 -5 -4 -4 -5 -4  2 -5 -4 -5 -4 -4 -5 -4 -6 -5 -4  0 -2 -2 -2 -2 -2  4 -2 -2 -3 -1 -3 -1  6 -1 -2 -1  0  1  2 -2  0  0 -1  1 -1  6 -1 -2 -1 -4  0 -3 -1 -1 -4 -2 -1 -2  7 -1  1 -1 -2 -2 -4 -5 -3 -4 -5 -3 -4  0  5 -1  3 -1  1  0  0  0 -3 -3 -3 -2  2  5 -3  2 -3  0 -2 -2 -1 -2 -3 -1  0 -4 -3  3 -4 -3 -3 -1 -5 -5  8 -4  3 -3  3  0 -3 -3 -4 -4 -3 -3 -2 -3  0 -2 -3 -2 -3 -3 -3 -1 -4 -3 -4 -4 -3 -3 -4 -3  7 -5 -4 -4 -5 -4  7 -5 -5 -5 -3 -3 -4 -4 -4 -5 -5 -5 -4 -3 -3 -3 -3  1  1  0 -2 -2  0 -1 -2 -2 -2 -4 -3 -1  5 -3 -2  5 -3 -4 -1 -3 -5 -4 -1 -3 -4 -3 -3
  0 -2  5  0  1  0 -1  0  0 -1 -1 -1  1 -1  2  0 -1  0  1 -1  1  0  0  1 -1  1  0  1 -1 -2  2 -2 -2 -1 -1  1 -2 -1  1  0  2 -3 -4  1  4 -3 -1  0 -2  0  0  0  1  0  3  2 -2  5 -2 -1 -4 -4  2 -2 -1 -1 -5 -3 -2 -2 -1 -4 -4  0  1  1  0  0  0 -1  0  1  0 -2  2 -1  1  0  1  1  0  0  0  0  0  0  0  1  1  0  0  0 -1  0 -3  1 -1 -1  2 -3  0  0  0 -1  0  1  1  0  1  0 -4  1 -4 -4 -1 -4  0  0  1  1 -1  0 -1  2 -1  1  0 -1 -2  1 -2 -1  1 -4  1  0  3  2  2 -1  0 -2 -2 -1 -1 -3  2 -1  0 -3 -2 -2 -1 -2 -1  1 -1  3  1 -2 -1  1  4  0  0  0 -2  0  2  0  1  1  0 -4 -1  0  0  0  3  0 -1  0 -3 -1  7 -3  6 -2 -4 -4 -2  3 -1 -2 -2 -4 -4 -3 -4 -3  3  2  0  0  3  0  1  0  1  0  0 -1  0  0  0  0 -1 -1 -3  3  1  0 -2 -1  1 -4 -3  0  0 -2 -1 -2
 -1 -1  1  1  1 -1  2  0  0  1 -1  0 -1 -1 -1 -1 -2 -1 -1  0 -1 -1  1  1 -1 -2  0 -1  0 -2  1 -2  2 -2 -1  3 -1  6  4 -1  0 -3 -4  1  0 -1  1  1  0  0 -1 -1  0  1  1  0 -3  6 -4  1 -2 -3 -2 -1 -2  5 -3 -2  8 -2 -2 -5 -3  0  0 -1  1  1  2 -1  1  0  0 -1  2  0  0 -2  0  0  2  0  0  0  0  1  0  0  1  2 -1 -1  0  1 -3  1 -2  0  0 -2  0  0 -1  1  1  0  0 -2  1 -4 -3 -2 -2 -2  2 -1 -1  0 -1  0 -1 -2 -1 -1  1 -2 -2  0  1  2  0 -1  3 -3 -1  0  1  1  1  0  0 -1 -3  2  0 -2  2  0  2 -4 -4 -4 -2 -3 -1  0  0  0  3  0 -2 -1  1  2  2  1 -1  2  1  1  1  1  0 -2  1  4 -2  0 -2  5  0 -3 -4  0 -1 -4 -2 -3 -2 -3 -3 -1 -2 -3 -2 -2 -3 -4 -3 -3  2 -1 -2 -1  0 -1  2 -1  0 -1  0  0 -1 -1 -1 -2  0 -2 -2  4 -1 -1 -1 -2  0 -4 -1  1 -2 -2  2 -2
 -3  0 -4 -3 -3 -3 -3 -3 -3 -3 -3 -4 -3  7 -4 -3 -1 -1 -3 -2 -4 -3 -2 -3 -3 -4 -3 -4 -2 -2 -3 -3 -3 -3 -3 -3 -5 -4 -3 -4 -2 -5 -1 -3  2 -3 -4 -2 -3 -1 -1 -2  2 -2 -4 -3 -5 -5 -5 -3 -4 -5 -5 -5 -6 -3 -5 -4 -6 -7 -4 -6 -6 -4 -3 -3 -2 -3 -3 -2 -3 -3 -2 -3 -3 -2 -2 -4 -3 -2 -3 -3 -3 -3 -3 -2 -2 -1 -2 -1 -2  0 -3 -2 -1 -3 -4 -4 -3 -3 -2 -2 -1 -4 -1  2 -3 -4 -2 -7 -3 -5 -5 -5 -4 -4 -4 -4 -3 -3 -3 -3 -2 -3 -2 -3 -5 -3 -4 -4  3 -3 -4 -2 -4 -4 -3 -4 -4 -3 -4 -4 -5 -5  4 -4 -3 -4 -4 -5 -1 -6 -2 -2 -2 -4  3 -4 -3  5  8 -4  0 -4 -4 -4 -4 -3 -4 -2 -4 -4 -2 -3  0 -1 -4 -4 -2 -5 -4 -5 -5 -6 -6 -5 -5 -6 -4 -2 -7 -4 -5  2 -5 -4 -5 -5 -5 -5  2 -4 -4 -2 -3 -2 -2 -3 -2 -3 -2 -3 -2 -4 -1 -4 -4 -2 -2 -4 -5 -3 -3 -3 -4 -2 -4 -4 -4 -4 -4 -5
 -2  5 -2 -2 -2 -3 -2 -2 -2 -1 -2 -3 -1  1 -3 -2  4  3 -2  1 -3 -2  0 -2 -1 -3 -2 -3  1  1 -2 -2 -2 -2 -2 -2 -1 -3  0 -3  2 -3  9 -2 -2 -1 -3  4 -2  1  2 -2 -1 -1 -1 -1 -5 -4 -5 -1 -3 -4 -5 -2 -5  3 -4 -3 -5 -5  1 -2 -4 -3  1 -2  2 -2 -2  0 -1 -2  0 -2 -1 -1  1 -2 -3  0 -2 -2 -2 -3 -2  0 -1  2  0  3 -2  3 -3  0  6  0 -3 -3 -2 -1  1  0  4 -3  3  0 -3 -3  1 -6  0 -4 -3 -3 -1 -2 -3 -3 -1 -1  0 -3  1 -2 -1 -1 -4 -1 -2 -3  1 -1 -3  2 -3 -2 -2 -3 -3 -3 -3 -3 -4 -4 -1 -2 -2 -1 -3 -6  8 -6  2 -5  4 -1 -1 -2  0 -2  4 -2 -3 -3 -3 -3 -2 -1  0  3 -3 -3  0 -1  1  7  2 -3  4 -4  0 -5 -6 -5 -5 -6 -5 -5 -3  3 -5 -3 -4 -1 -3 -3 -4 -5 -3  0  5 -4 -3  3 -3  0 -1 -2 -2  0  2 -1  0 -2  5 -4 -2  5  0 -3 -4  0  0  2 -3  1 -3 -3 -3 -3 -3 -4
 -3  2 -2 -2 -2 -3  2  0 -3 -3 -1 -2 -3 -2 -2 -3 -1  0 -1  1 -3 -2  1 -1  1 -1 -2 -2 -1 -2 -2  0  2 -2  2 -1 -4 -1 -2  2 -1 -4 -4 -3 -3  4  3 -1  2  0  1 -2 -1 -1 -1  1 -3 -3 -4  4  5  5 -5 -4 -6 -2  4  3 -3 -6 -4 -7  7  5 -3 -3 -2 -3  0 -2 -2  1 -1  3  0  2 -1 -3 -1  1  0  1 -2 -2 -2  0  0  0 -1  0 -2 -1 -3 -1 -1 -1  3  0  0  3  1 -1 -2 -3 -1 -2 -2 -3  1 -6  2 -1  5  5 -3  5 -3 -3 -3 -1 -2 -3 -1 -3  1 -3 -4  2  4 -3  1  0 -2  0 -1 -3  0 -2 -3  2 -1  4 -5 -3 -1  4  1  3  2 -6 -4 -5 -2 -5 -3 -1  1 -3  0 -1 -2 -2 -1  0  0  0  3 -1 -2  1 -3 -3 -2  1  0 -3 -5 -2 -2  1  0 -3 -6 -5 -4 -6 -4 -3  4  1 -6 -2 -4 -5 -5  5  5 -5  4 -1  0 -3 -2  2 -1 -2 -1 -2  1 -1  0 -2  2 -4 -3 -3  4 -3  1 -2 -3 -1  3 -1 -3  0  2 -2 -4 -3  1 -4
