# Supplementary material for: Protein Secondary Structure Prediction Based on Data Partition and Semi-Random Subspace Method
Source: Sci Rep. 2018 Jun 29;8:9856. doi: 10.1038/s41598-018-28084-8 (PMC6026213; doi:10.1038/s41598-018-28084-8)
Supplement: Supplementary file 1 — Dataset 1 [file 41598_2018_28084_MOESM1_ESM.zip › astral_cull_DATA/1ahl_A.pssm]

  G  V  S  a  L  b  D  S  D  G  P  S  V  R  G  N  T  L  S  G  T  L  W  L  Y  P  S  G  c  P  S  G  W  H  N  b  K  A  H  G  P  T  I  G  W  a  c  K  Q
  0  1  2  0 -1 -1 -1  1 -3  0 -2  0 -1 -2  0  1  0 -2  0  0 -1 -1 -3 -1 -1  0  2  0 -1  0  0  0 -4 -2 -2 -1  1  2 -1  0 -1 -1  0  2 -1  0 -1 -1 -1
 -3 -3 -2 -4  3 -4 -2 -1 -2 -3 -3  1 -3  6 -3 -1 -1 -3 -1 -3 -2 -3 -3 -2  0 -1 -2 -1 -4 -2 -1 -3 -4 -1  0 -4  2  0  1  1 -2 -2 -3 -2 -2 -4 -4  3  3
 -1 -3 -2 -3 -2 -2  1  0  1 -1 -3  2 -2 -1 -1  6  1 -4  0 -1 -1 -3 -4 -3  0  0 -1  0 -4  0  0 -1 -5  1  4 -3  2  0  0  0  1  0 -3 -1 -1 -4 -4  1 -1
 -2 -3 -2 -4 -3 -2  6  2  7 -2 -2  2 -3 -2 -2  0 -1 -4 -1 -2 -2 -4 -4 -3  2 -1 -1 -1 -5  0 -1 -2 -5 -1  1 -3 -1  0  0 -2 -1 -2 -3 -2  4 -4 -5 -1 -1
 -3 -1 -2 10 -2 10 -3 -2 -4 -3 -4 -2 -1 -4 -3 -3 -2 -2 -1 -3 -2 -1 -3 -1 -2 -1 -2 -2 10 -3 -2 -3 -3 -4 -3 10 -3 -2 -3 -3 -2 -2 -2 -2 -3 10 10 -4 -4
 -2 -3 -1 -4 -1 -4 -1 -1 -1 -2 -2  0 -2  0 -2 -1 -1 -3 -1 -2 -2 -3 -2 -2  0  0 -1 -1 -4 -1  0 -2 -3  0  0 -4  1  0  0 -1  0 -2 -3 -1 -1 -4 -4  1  5
 -3 -3 -1 -4 -2 -4  1  0  1 -3 -2  0 -2 -1 -2 -1 -1 -3 -1 -3 -2 -3 -3 -2  0  0 -1 -2 -5  0  1 -3 -4  1  0 -4  1  0  1 -2  0 -2 -3 -2  2 -4 -5  0  2
  6 -3 -1 -3 -3 -3 -2 -1 -2  6 -3  0 -3 -3  6 -1 -2 -4 -1  6 -3 -4 -3 -3 -1 -1  4  5 -3 -2 -1  6 -4 -1 -2 -3  1  2 -1  4  1 -3 -3  4 -2 -3 -3 -2 -2
 -3 -3 -2 -4 -2 -4 -2 -1 -2 -3 -3  1 -3  4 -2  0 -2 -3 -2 -3 -3 -3 -3 -2  0 -1 -2 -2 -4 -2 -1 -3 -3  8 -1 -4 -1 -2  5  2 -2 -2 -3  2 -1 -4 -4 -1  0
 -4  3 -3 -2  0 -2 -2 -3 -4 -4 -4 -3  3 -4 -4 -3 -2  1 -3 -5  3  3 -3  1  0  0 -2 -4 -2 -3 -3 -5 -4 -4 -2 -2 -3 -3 -3 -3 -3  2  4 -3 -3 -2 -2 -3 -3
 -4  0 -3 -2  3 -2 -3 -3 -5 -4 -4 -3  0 -3 -4 -4 -2  5 -3 -4 -1  2 -2  3 -1  1 -2 -4 -2 -3 -3 -4 -3 -4 -3 -2 -3 -3 -3 -3 -3  1  1 -3 -3 -2 -2 -3 -3
 -2 -3 -1 -4  1 -4  0 -1 -1 -2 -2  0 -2  1 -2 -1  0 -3 -1 -2 -2 -3 -3 -2  1  0 -1 -1 -4 -1  1 -2 -4  1  3 -4  3  2 -1 -1 -1 -2 -3 -1 -1 -4 -4  5  3
 -3  0 -2 -2  1 -2 -3 -2 -4 -3 -3 -2  0 -2 -3 -3 -1  2 -2 -3  0  2 -2  4 -1  0 -2 -3 -2 -3 -2 -3 -2 -2 -2 -2 -2 -2 -2 -2 -2  0  1 -2 -2 -2 -2 -2 -1
 -4  0 -4 -3  0 -3 -4 -3 -4 -4 -5 -3 -2 -3 -4 -4 -3  1 -3 -4 -2  0  0  0  3 -1 -2 -3 -3 -4 -3 -4  0 -2  1 -3 -3 -3  0  0 -3  2  3 -2 -1 -3 -3 -4 -4
 -3 -3  6 -4 -3 -4 -2 -1 -2 -3  8 -2  1 -3 -2 -2  0 -4 -1 -3 -2 -3 -3 -2 -1  2 -1 -2 -4  7 -1 -3 -5 -3 -2 -4 -2 -1 -2 -3  5 -3 -3 -2 -2 -4 -4 -2 -2
 -1 -2  2 -1 -2 -2 -1  5 -1  0 -2  3  0  0  2  0  2 -3  5 -1  0 -2 -3 -2 -1  0  1  3 -2 -1  4 -1 -4 -1  0 -2  0  3  2  0  1 -1 -2  1 -1 -2 -2 -1 -1
 -2 -1 -1 -2 -1 -2 -1  1 -2 -2 -2  1  1 -2 -1 -1  5 -2  3 -2  5 -1 -3 -1 -1  1  0 -1 -2 -1  2 -2 -4 -2 -1 -2  0  1 -1 -1  1  2 -1 -1 -1 -2 -2 -1 -1
 -3 -3 -4 -3 -2 -3 -5 -4 -5 -3 -5 -3 -3 -3 -3 -4 -3 -2 -3 -3 -3 -2 12 -2  0 -1 -2 -3 -3 -4 -3 -3 12 -3 -3 -3 -3 -3 -1 -1 -3 -2 -2 -2  8 -3 -3 -4 -3
 -4 -1 -3 -3 -1 -3 -3 -2 -4 -4 -4 -2 -2 -1 -3 -3 -2 -1 -2 -4 -2  1  1 -1  2 -1 -2 -3 -3 -3 -2 -4  1  1 -1 -3 -2 -2  4  4 -3 -1  0  0  2 -3 -3 -2 -2
 -4  4 -2 -1  0 -2  0 -2 -4 -4 -3 -2  4 -3 -3 -3 -1  0 -2 -4  1  3 -3  2 -1  0 -2 -3 -2 -3 -2 -4 -4 -4 -3 -2 -2 -2 -3 -3 -2  2  2 -2 -3 -2 -2 -3 -3
