# Supplementary material for: Protein Secondary Structure Prediction Based on Data Partition and Semi-Random Subspace Method
Source: Sci Rep. 2018 Jun 29;8:9856. doi: 10.1038/s41598-018-28084-8 (PMC6026213; doi:10.1038/s41598-018-28084-8)
Supplement: Supplementary file 1 — Dataset 1 [file 41598_2018_28084_MOESM1_ESM.zip › astral_cull_DATA/1AHO_A.pssm]

  V  K  D  G  Y  I  V  D  D  V  N  a  T  Y  F  b  G  R  N  A  Y  c  N  E  E  d  T  K  L  K  G  E  S  G  Y  b  Q  W  A  S  P  Y  G  N  A  c  Y  d  Y  K  L  P  D  H  V  R  T  K  G  P  G  R  a  H
 -1 -3 -4  3 -5 -3  4 -3 -2 -2 -4  0  1 -4 -2 -3  1 -1 -2  2 -2 -3 -3 -1 -2 -3  0 -1 -3 -2  5 -1  0 -1 -2 -2  0 -2  1 -1 -1 -2 -1 -1  5 -3 -5 -3 -3  1 -4 -3 -2 -2  0 -1 -2 -2 -1 -1 -2 -1 -1 -3
 -4  7 -4 -4 -5 -5 -2  0 -3  1 -3 -7 -1 -2 -2 -6 -3  3 -1 -2 -2 -6 -1  1 -3 -6  1  0  1  0 -3  0 -2 -4 -3 -4 -1 -3 -2 -2  2 -2 -1 -2 -3 -6 -5 -6 -2 -2 -4 -5 -3  1 -3  2 -4  4 -1  0 -4  4 -6 -2
 -4 -3  2 -3 -5 -5 -4  0  3  2  8 -6 -3 -5 -1 -2 -3  0  6 -1 -2 -5  6  0 -3 -5 -1 -1  6 -2 -3 -1 -1 -2 -3 -3  0 -4 -2  0 -1 -2  2  5 -2 -6 -6 -5  2  1 -6 -4  1  5 -3 -2 -2 -2 -2  1 -1 -2 -5  4
 -5 -3  8 -2 -6 -5 -4  5  3  2  0 -7 -4 -5  0 -3 -4  0  3  1 -3 -6  5  3 -1  0 -2  2  0 -3 -3  2 -1 -3  0 -3  0 -4 -3 -2 -1 -3 -2  0 -3 -6 -6 -1 -1  3 -6 -4  7  1 -3 -3 -4 -2  0  1 -2 -1 -6 -2
 -2 -6 -6 -4 -6 -4 -3 -5 -4 -4  1 11 -3 -5  2 10  1 -3 -4 -3 -4 11 -5 -4 -3 11 -2 -4 -4 -4 -2 -3 -3 -4 -4 11  0 -3  5 -3 -3 -3 -3 -3 -2 11 -5 11 -4 -4 -3 -5 -5 -4 -2 -4 -3 -4 -2 -3 -1 -5 11 -4
 -3 -1 -3 -4 -5 -5 -3  3 -1 -1  0 -6 -2 -4 -2 -5 -3  0 -2  0 -3 -6 -1  0 -1 -5 -1  2  0  0 -3  0 -1 -3 -2 -4  4 -2 -2 -2  0 -2 -2 -1 -2 -6 -4 -6 -1 -1 -4 -4 -2 -1 -2 -2 -3  0 -1  0 -1  0 -5  1
 -4 -1  1 -4 -5 -5 -3  3 -1  1 -1 -7 -3 -4  0 -5 -3 -1 -1  2 -3 -6  0  2  3 -5  0  3 -1 -2 -3  3 -2 -4  0 -4  0 -2 -3 -2  0 -3 -3 -2 -2 -7 -5 -6  1  0 -5 -3  2  0  1 -1 -3  0 -1  1 -3  0 -6 -1
 -5 -4 -4  6 -6 -6 -2 -3  0  0  1 -6 -3 -5 -2  0  3 -2 -2 -2  1 -5 -2  1 -1 -5  0 -2 -2  6  3 -2  1  7 -4 -2  1 -3 -2  3  2 -2  6 -2  1 -5 -5 -5 -4  4 -6 -5 -3 -2 -4  0 -5 -3  1 -1  6 -2 -5 -3
 -4  0 -3 -4  2 -5 -4 -2  0  4 -2 -6 -4  0  5 -5 -3 -2  0 -2  1 -6  1 -2 -3 -5 -2  0  0  0 -3 -1 -2 -4  2 -4  1 -1 -3  0 -2  5 -3 -1 -3 -6 -3 -6 -1 -2 -5 -5 -3  3 -4 -3 -4 -2 -3 -1 -3  1 -6  9
  2 -5 -6 -5 -4  6  0 -5 -4 -3 -6 -5  0 -1  0 -4 -1 -1 -4 -2 -2 -4 -4 -4  0 -4  0 -3 -3 -5 -3 -3 -2 -5 -3 -3 -2  0  1 -1 -1 -1 -4  0 -3 -4 -4 -4  2 -4  0 -5 -5 -4  1 -4  6  0  2 -3 -5 -4 -4 -5
  1 -5 -6 -5 -4  0 -2 -3 -3 -3 -6 -5 -1 -2 -2 -4  0  0 -5 -3 -3 -4 -3 -4  4 -4  0 -2  0 -5 -4 -3 -4 -4 -2 -3 -2 -2  1 -1 -2  0 -4  1 -3 -4 -2 -4 -1 -4  6 -5 -5 -4 -1 -4  0 -3  0 -4 -5 -4 -4 -4
 -4  5 -3 -4 -5 -5 -1  2 -2  2 -3 -6  2 -4 -3 -5 -3  1 -1 -1 -3 -6  0  3 -2 -5  1  5  3  3 -3  2  0 -3 -1 -4  1 -3  0 -2  2 -3  0 -1 -2 -6 -5 -6  2  2 -5 -3 -2  3 -2  1 -3  5 -1  0 -2  5 -6 -2
  0 -4 -6 -4 -4 -2 -2 -4 -2 -3 -5 -5  0 -3 -2  1  0 -1 -4 -3  0 -4 -4 -3  0 -4 -1 -2 -2 -4 -3 -2 -3  2 -1 -3 -2 -2  0 -2 -2 -2 -3 -1 -2 -4 -4 -4 -2 -3  0 -5 -5 -3 -1 -4 -1 -1  0 -3 -4 -3 -4 -3
 -2 -5 -6 -5  2  0 -3 -4 -3 -2 -6 -6 -1  3  4 -3  2  1 -4 -4  1 -5 -4 -4  0 -5 -2 -2 -4 -5 -4 -3 -4 -5  1 -1 -2  3  2 -1 -1  1 -4  0 -3 -5  1 -5  0 -4 -2 -6 -5 -4 -3 -5 -2 -4 -2 -3 -5 -2 -5 -2
 -4 -4 -4 -1 -6  4 -3 -3  5 -3 -5 -6  1 -1 -1 -1  2  0 -1  3 -1 -6 -3 -2 -4 -5  2 -2 -3 -3 -3 -2 -3 -4 -4 -4 -1 -4  0  0  3 -3 -3 -3 -2 -6 -6 -6 -4 -3 -5  9 -3 -1 -3  7 -4 -3 -1  5 -1 -2 -5 -4
 -3 -3 -1 -2 -5 -4 -1 -2  1  0 -2 -4 -2 -4 -1 -2 -2  1  2  2 -2 -3 -1  0 -3 -3  0  0 -1 -2 -1  1  5 -1  0 -1  0 -3  0  1  0  0 -1  1  3 -4 -5 -4 -2 -1 -5 -3 -2  0 -1 -2 -2 -1 -1  1  0 -2 -3 -2
 -1 -3 -3 -3 -5 -3 -2 -2 -2 -1 -2 -4  1 -4  1 -4 -1  0  0  0 -3 -3 -1  1 -2 -3  1 -2 -2 -3 -2  2  0 -3 -2 -2 -1 -2 -1  0 -1 -2 -1  0  0 -4 -5 -4 -1 -2 -3 -3 -1 -1  0 -2  3 -1  1  0 -2 -2 -3 -2
 -4 -5 -7 -5 -1 -5 -4 -5  3  1 -6 -6 -4 -1  2  2  5 -1 -5  0  3 -5 -5 -4 -3 -5 -3 -4 -4 -4 -4 -3 -4 -4  3 -3  0 10  0  4 -3  6 -3  1 -4  3 11 -5 -1 -4 -4 -6 -6 -1 -4 -5 -4 -4 -4  0 -4 -4 -5 -3
 -2 -4 -6 -5 10 -4  1 -1 -1  2 -5 -6 -3  9  0 -5  2  0 -4 -3  8 -5  0 -3 -3 -5 -2 -3 -3 -4 -4 -1 -1 -5  8 -3  1  2 -1  2 -2  6 -1 -1 -3 -5  7 -5  5 -4 -3 -5 -5 -3 -3 -4 -3 -1 -2  0 -1 -3 -5  2
  6 -5 -6 -4 -4  0  4 -4 -4 -1 -5 -4  4 -1 -1 -4 -1 -1 -4 -2 -2 -3 -4 -3  0 -3  0 -3 -3 -4 -2 -2 -3 -4 -3 -3 -2 -3  0 -1 -2 -2 -4 -1 -1 -4 -5 -4  0 -4 -1 -5 -5 -4  5 -4  1 -1  3 -3 -5 -4 -3 -4
