# Supplementary material for: Protein Secondary Structure Prediction Based on Data Partition and Semi-Random Subspace Method
Source: Sci Rep. 2018 Jun 29;8:9856. doi: 10.1038/s41598-018-28084-8 (PMC6026213; doi:10.1038/s41598-018-28084-8)
Supplement: Supplementary file 1 — Dataset 1 [file 41598_2018_28084_MOESM1_ESM.zip › astral_cull_DATA/1AHS_A.pssm]

  T  G  P  Y  A  G  A  V  E  V  Q  Q  S  G  R  Y  Y  V  P  Q  G  R  T  R  G  G  Y  I  N  S  N  I  A  E  V  C  M  D  A  G  A  A  G  Q  V  N  A  L  L  A  P  R  R  G  D  A  V  M  I  Y  F  V  W  R  P  L  R  I  F  C  D  P  Q  G  A  S  L  E  S  A  P  G  T  F  V  T  V  D  G  V  N  V  A  A  G  D  V  V  A  W  N  T  I  A  P  V  N  V  G  N  P  G  A  R  R  S  I  L  Q  F  E  V  L  W  Y  T
  0  0 -2 -3  1  0  2  1  1 -1 -1  0  0  1 -2 -3 -3 -2 -1  4  2  1  1 -1  0  3 -2 -1  0  0 -1 -1  3 -2 -1  1 -2  0  4 -1  3  2  1 -2 -2  0  1  2 -2  0 -2 -1  0 -1 -1  3 -1 -2  0 -2 -3 -1 -4 -1  0 -2  1 -1 -3  2  0  2  3  1  3  1  0  1  0  0  2  2  0  1 -1  0  0 -1 -1 -1 -2  1  3  3 -1 -2  0  0  4 -1  0  0  0  3  2 -2 -1 -1  0 -3 -1  2  1  1  1  3 -2 -1 -1 -2 -1 -1 -1 -3 -3 -1
 -1 -3 -3 -1 -2  0  1  0  0 -3 -1 -1 -2 -3  5 -3  2  1  4 -2 -2  3 -2  2 -2  0 -2 -3 -2 -2  3 -1 -3  0 -4 -2 -3 -1 -2 -3 -2  3 -2 -2 -4 -1  0 -2 -3  3  0  3  2 -1 -2 -2  0  1 -3 -3 -3 -3 -4  6  5 -3  1 -2 -4  0  1  1  1 -3 -2 -2 -1  2 -1 -1  1  1 -3  0 -3  0 -3 -2  1  0 -1 -3  4 -2  1  4 -3 -3 -2 -4 -2 -2  2 -2  1 -3  3  0  0 -2 -2 -2 -1  2  2 -2 -2 -3  2 -4  1 -3  0  1 -3 -2
  0 -1 -3 -4 -1  1 -1  1  1 -3  0 -2 -2 -2 -1 -3 -2 -2  2 -1  0  2  2 -1  0 -2 -1 -3  2 -1  2  0 -3 -1 -4 -1 -4  4 -1  3 -1 -1 -2  3 -4  1  0 -2 -4 -2  0  2  3 -1  2  0 -2  1 -3 -3 -4 -3 -5 -1 -2 -3 -1  0 -4 -1  1  1  2 -2  4 -1  0  3 -1  1  1  2 -3  0 -4  2 -4  3  3  0  3 -3 -1  1 -2  0 -3 -3 -2 -4  4 -1 -1  0 -2 -3  2 -3  3  8  2 -1  5  0  3 -1 -3 -4 -1 -4  1 -3 -3 -4 -3 -1
 -1 -2 -3 -4  1  3  0 -1  1 -4 -2 -2 -2 -2 -2 -4 -4 -3 -2  1  1 -1 -1  2 -2 -2 -3 -4  3 -2  2  1 -3  1 -4 -2 -4  3 -2 -1 -1  0 -3  6 -4 -1  1  0 -4 -2 -2  1 -1 -2  4 -2 -3 -2 -3 -3 -4 -4 -6 -2 -2 -4  2 -3 -5 -2  3 -2 -1 -2 -1 -2 -2  0 -2 -1 -2  1 -4 -2 -4  0 -4  2  0 -2  4 -4  1 -2 -2  0 -3 -3 -3 -5  4 -2 -2  3 -2 -4 -1 -4 -1  0 -2 -2 -1 -2  0 -2 -4 -4 -1 -4  0 -4 -3 -4 -4 -2
 -1 -3 -4 -4 -2 -3 -2 -2 -2  1 -2 -3 -3 -3 -3 -3 -4 -2 -4 -2 -3 -3 -2 -3  0 -2 -2  3 -3 -2 -3 -3 -2 -4 -2  2 -2 -3 -2 -4 -2 -2 -2 -4 -2 -2 -2 -2 -2 -3 -4 -3 -3 -2 -4 -2 -2 -3 -2  5 -3 -2 -4 -4 -4 -2 -3 -2  3  2 -2 -2 -2 -3 -2 -2 -2  2 -2 -3 -2 -3  4 -2 -2 -2 -2 -3  3 -2 -4 -2 -3 -2 -4 -3 -2 -2 -1 -3 -3 -2 -2 -2 -2 -2 -3 -2 -2 -4 -3 -2 -3 -3 -3 -2 -2 -2  1 -2 -3  4 -2 -4 -4 -2
 -1 -2 -3 -3 -1  0 -1  0  2 -3  2  4 -1 -3  0 -2 -2  3 -1  1  3  5  2  1 -2 -1 -2 -3 -1 -1  1  1 -2  6 -3 -1 -2  1  0 -1 -1  1 -2  2 -3  4  3  0 -3  4  2  4 -1  2  1 -2 -2  2 -2  0 -4 -3  0  2 -1 -2  0 -2 -4 -1 -1  0  3 -3  2 -1  3  1  2  3  2  1 -2 -1 -3  0 -3  2  1 -1  2 -2  0 -1 -3 -1  0 -3 -2 -3 -1 -2  3  0  0 -3  2 -3  0 -1  0 -2  2  4  1 -2 -2 -3  4 -4  3 -3  0 -2 -2 -1
 -1 -3 -3 -4 -1  2 -1  2  3 -3  0 -1 -1 -3 -1 -1 -3 -1 -2 -1 -1  0 -1 -1 -2  0 -3 -3 -1 -1  0  2 -3  4 -4 -1 -3  0 -2 -2  2 -1 -3  2 -4  0  0 -1 -4  0 -1  0  0 -1  2 -2 -2 -2 -3  0 -4 -3 -4 -1  0 -3  3 -3 -4 -2  0  0 -1 -3 -1 -2 -1  2 -1 -1 -1 -1 -3 -2 -4  1 -3  1 -1  1  3 -3  0  0 -3 -1  0 -3 -2 -4  0 -2 -1  0 -1 -3  0 -3 -1 -1 -1 -2 -1  0  2 -2 -3 -3  1 -4  4 -3 -2 -1 -3 -2
 -2  6 -4 -4  0  2 -2  2 -1 -4 -3 -3 -3  6 -3 -4 -4 -3 -3  1  4 -1 -2 -3 -1  1 -4 -4  3 -2 -2 -3 -3 -3 -4 -1 -4 -2  0  6  2 -2  5 -2 -1 -1  0 -2 -4 -3  1 -2  3  1  1 -2 -3  0 -1 -4 -4 -4 -4 -3 -3 -4  0 -3 -4  2  1 -2 -2  6 -1 -2  0 -2  1 -1  0  4 -3 -1 -4 -2 -4  4  4 -2 -1 -3 -2 -1  6 -3 -4 -3  0 -4 -2  4  1  0 -2 -4 -1 -4  0 -2 -2  5  1  0 -2  5 -4 -4 -3 -4 -3 -4 -4 -4 -4 -2
 -2 -3 -2 -1 -2 -1 -2  2 -1 -3  3 -2  5 -3  1  0  4 -2 -2 -2 -2  1 -2  4 -2 -2  1 -4 -2 -2 -1 -2 -3 -1 -4  2 -3 -1 -2 -2 -2  2 -3 -1 -4  4  0 -2 -3 -1 -2 -1 -1 -2 -1 -2 -3 -2 -2  0  2 -4 -4  4 -2 -1  3  1 -2 -1 -2 -1 -1 -3 -1 -2  1 -1 -2 -2 -1 -2 -3 -2 -4 -1 -4 -1 -2 -3 -1 -3 -2 -2 -3  4 -3  1 -3 -2 -1 -2 -1 -2  1  2  1 -4  4  0 -2 -2 -1 -1 -1 -2  2 -4  2 -3 -1 -4  2 -2  3 -3
 -1 -5 -2 -2  1 -3  0 -2 -2  3  0 -1 -4 -5 -2 -2 -2  0 -3 -2 -4 -4  1  0  0 -2  1  3 -4 -3 -3  1  4 -4  3 -3  2 -2 -2 -5 -2 -1  1 -4  5 -2 -2  1  2 -1 -4 -3 -2  1 -2  0  2 -1  3 -2  0  3 -4 -4 -4  2 -3  3 -1  0 -1 -1  0 -4 -2 -1  0  0 -2 -3 -2 -3  2 -2  2 -2  2 -4 -4  1 -4  3 -3 -1 -5 -1  4  3  1 -2 -3 -3  0 -2  0  4  0  3 -2 -5 -3 -3 -2 -2 -2 -3  1  4 -2  4 -3  3  2 -3 -2 -2
 -1 -4 -1 -1  1 -2 -1 -3 -1  1 -2 -3 -4 -5 -2  0 -1  2 -3 -1 -4 -3 -1 -2 -1 -2 -1  0 -4 -3 -3  0  0 -4  0 -3  4 -1 -2 -5 -3 -2 -1 -4  0 -2 -2  0  3  0 -4 -3 -2  0 -4  0  0  0  1 -2  1  0 -3 -3 -3  2 -3  2 -1 -2 -2 -2 -2 -4 -2  0 -1 -2 -2 -2 -2 -3  1 -1  3 -1  1 -4 -4  0 -4  1 -3 -2 -5 -2  1  1 -1 -1 -4 -3 -1 -3 -2  2 -2  1 -2 -5 -3 -3 -3 -2 -3 -3  2  1  0  0 -3  1  3 -2 -2 -2
 -1 -2 -3 -3 -2 -1 -1 -1  0 -3 -1 -1 -2 -3  2 -3 -2 -1  0 -1 -1  0 -1 -1 -2  1 -1 -3 -1 -1  0  0 -2  0 -3 -1 -3 -1 -2 -2 -1  0 -2 -1 -3  0  0 -1 -3  0 -1  0 -1 -1 -1 -2 -2 -1 -2 -2 -4 -3 -4  1  0 -3  0 -2 -4 -1 -1 -1 -1 -2 -1 -1 -1  0 -1 -1  0 -1 -3 -1 -3 -1 -3 -1 -1 -2 -1 -3  0 -1 -2  0 -2 -3 -2 -4 -1 -2  0 -1 -1 -3  0 -2 -1 -1 -1 -2 -1  0  0 -2 -3 -3  0 -4  0 -3 -2 -2 -3 -1
 -1 -3  0 -2  1 -2  0 -2  0  2 -1  0 -3 -4  2 -2 -1  5 -3 -2 -2 -2 -1 -1 -1  1 -1  0 -3 -3 -2  4  4 -2  0 -2  5  2 -2 -4 -2 -1 -1 -3  1  1 -1  0  2  2 -3 -2  2  0 -3 -1  3  7  3 -2  1  0 -3 -2 -3  3 -2  1 -1 -2  1 -1 -1 -3 -2  2 -1 -2  1 -1 -2 -2  4 -2  0 -1  2 -3 -3  0 -3  6 -2  0 -4  0  1  0  1 -2 -3 -2  0 -2 -1  1 -1  0 -2 -3 -3 -2 -2  2 -1 -3  7  2 -1  0 -2  1  1 -2  1 -2
 -2 -4  3  6 -2 -3 -2 -3  0  1  1 -4 -4 -4 -3  4  6 -2 -4 -3 -4 -4 -2 -3  1 -3  3 -2 -4 -4 -3 -2 -1 -4 -2 -3 -1 -3 -3 -4 -3 -3 -3 -4 -1 -3 -3 -2  4 -2 -5 -4 -2 -2 -4 -2 -2 -2  0  2  7 -2 -1 -2 -4  4 -3 -1  7 -1 -3 -1 -3 -4  1 -2 -2 -3 -3 -3 -3 -4 -1  0 -1  0 -2 -4 -4 -2 -4 -1 -3 -3 -4 -1 -1  3 -3  0 -4 -3 -3 -3 -3 -1  0 -1 -3 -4 -4 -3 -3 -3 -3 -3 -1 -1 -3  5 -4 -1 -1  3  3 -3
 -1 -3  6 -4  1 -2 -2  2 -2 -3 -2  6  6 -3 -2 -4 -4 -3  6 -1 -2 -2  1 -2  3  0 -3 -3 -2  5 -2 -2 -3 -2 -3 -2 -4 -2  3 -3 -2 -2 -3 -2  0 -2  2  3 -4 -2  7  2 -2  3 -2  4 -3 -3 -3 -4 -4 -3 -5 -3  5 -3  2 -3 -4 -2 -2  3 -2 -3 -2 -2 -2 -2 -2  6  3 -2 -3 -2 -4 -2 -3 -2 -3 -3 -1 -3  0  3 -3 -3  1 -3 -2  0  1  2 -2 -1  5 -3 -2 -3 -2 -3  7 -2 -2 -2  3 -2 -4 -3 -2 -4 -2 -3 -3 -4 -4 -2
  1 -1 -2 -3  0  0  1  0  0 -2  1 -1  1 -1 -1 -3 -3 -2 -1  0 -1 -1  0 -1  0  1 -2 -2  3  5  1 -1 -1  1 -3  5 -3  0  0 -1  1  0 -1 -1 -3  1  0  0 -3 -1 -1  1 -1 -1  0  0 -1  0 -1 -2 -3  0 -4 -1 -1  0  0 -1 -3  2  1 -1  0 -1  0  4 -1 -1  3  0  0  0 -2  1 -3  3 -2  0 -1 -2 -1 -2 -1  1 -1 -1 -2 -2  0 -3  0  1 -1  1 -1 -3 -1 -2  1  0  1  2  0 -1  0  2 -3 -3  0 -3  0 -1 -2 -3 -3  1
  5 -2 -2 -3  1  0  2  0  1  1  1 -2 -1 -3  1 -3 -3  0 -2 -1 -2 -1  1  2  2  0 -2  2  0  1  2  1 -1 -1  0  1 -2  1 -1 -2  0  1 -2 -2 -1  1 -1  1 -2  0 -2  0 -1  0 -1  0  4 -1  0  0 -3 -1 -4  0  0 -2 -1  1 -3  0  1 -1 -1 -2  1  1  0 -1  3  0  0 -1  0  5 -1  2 -1 -1 -2 -1 -2 -1 -1 -1 -3  1 -1  0  0 -3  1  3  1  1 -1 -1  1 -1  1 -1  2  1 -1 -1 -1 -1 -2 -1 -1 -2  2 -1 -1 -3 -3  6
 -3 -3 -1  5 -3 -4 -3 -3 -3 -3 -1 -4 -4 -4 -3  6 -1 -3 -4 -3 -3 -3 -3 -3 -3 -3 -1 -4 -4 -4  4 -3 -3 -3 -4 -4 -3 -4 -4 -4 -3 -3 -3 -5 -4 -3 -3 -3 -2 -2 -4 -3 -2 -2 -4 -3 -3 -3 -2  0  0 -4 12 -3 -4 -1 -3 -3  0 -2 -3 -2 -3 -4 -3 -3 -3 -4 -3 -3 -3 -3 -3 -3 -3 -3 -4 -4 -4 -4 -4 -3 -4 -4 -4 -3 -3 -2 -3 10 -4  1 -3 -3 -3 -3 -3 -4 -3 -5 -4 -3 -4 -3 -4 -3 -3 -3 -3 -1 -3 -3 -3 10  1 -3
 -2 -4  4  6 -2 -3 -2 -2 -1 -1  4 -3 -2 -4 -2  7  3 -2 -3 -3 -3 -2 -2 -1 -1 -2  5 -2 -3 -3 -2 -2 -2 -3 -2 -2 -2 -3 -3 -4 -3 -2 -3 -4 -2 -1 -2 -2  0  1 -4 -3  1 -2 -3 -2 -2 -2  2  7  3 -2  1  2 -3  4 -2 -2  4  2 -3  2 -2 -4 -2 -2 -2 -3 -3 -3 -3 -3 -2 -2 -2 -2 -2 -3 -3 -2 -3 -2 -3 -3 -4 -1 -2  0 -3  4 -3 -3 -2 -2 -2 -1 -1 -2 -1 -3 -3 -3 -3 -2 -2 -3 -2 -2 -2  1 -3 -2 -1  3  8 -3
  0 -4 -3 -2  0 -3  2 -1 -2  4  1 -2 -3 -4 -2 -2 -2  1 -1 -1 -3 -3  2  1  2 -1  3  4 -3 -3 -2  0  1 -3  5 -2  2 -2  0 -4 -1  0  1 -2  3 -2  0  0  1  0 -4 -3 -1  2 -3  0  3 -1  2 -2 -2  5 -5 -3 -3  0 -3  2  0 -1 -1  1  0 -4 -1  1  2 -2 -2 -2 -1 -3  3 -1  5 -1  5 -4 -3  4 -4  2 -2  0 -4  2  2  3  0 -1 -3 -2  1 -2  0  3  0  5 -2 -4 -3 -2  0  0 -2 -2  1  4 -2  1 -2  4  2 -3 -2 -1
