# Supplementary material for: Protein Secondary Structure Prediction Based on Data Partition and Semi-Random Subspace Method
Source: Sci Rep. 2018 Jun 29;8:9856. doi: 10.1038/s41598-018-28084-8 (PMC6026213; doi:10.1038/s41598-018-28084-8)
Supplement: Supplementary file 1 — Dataset 1 [file 41598_2018_28084_MOESM1_ESM.zip › astral_cull_DATA/1AIS_A.pssm]

  M  V  D  M  S  K  V  K  L  R  I  E  N  I  V  A  S  V  D  L  F  A  Q  L  D  L  E  K  V  L  D  L  a  P  N  S  K  Y  N  P  E  E  F  P  G  I  I  a  H  L  D  D  P  K  V  A  L  L  I  F  S  S  G  K  L  V  V  T  G  A  K  S  V  Q  D  I  E  R  A  V  A  K  L  A  Q  K  L  K  S  I  G  V  K  F  K  R  A  P  Q  I  D  V  Q  N  M  V  F  S  G  D  I  G  R  E  F  N  L  D  V  V  A  L  T  L  P  N  C  E  Y  E  P  E  Q  F  P  G  V  I  Y  R  V  K  E  P  K  S  V  I  L  L  F  S  S  G  K  I  V  C  S  G  A  K  S  E  A  D  A  W  E  A  V  R  K  L  L  R  E  L  D  K  Y
 -3  0 -2 -2  1 -2  0 -1 -2 -1 -3 -3 -4 -2 -2  6 -1  3  0 -3  1 -1 -2 -3 -2 -4 -2  1 -1  4 -1  0  1 -2 -1  5 -3 -4 -3 -3 -2 -3 -5  2  2 -1 -1 -3 -4 -2 -1 -2 -3 -3  2  5  4 -4 -3 -5  2 -1 -2 -3 -1 -2 -3 -2 -2  6 -2 -1 -2 -1 -1  3 -2 -1  6  1 -1 -2 -2  2 -2 -1 -3 -2  0  1 -2 -1 -2  1 -1 -1 -1  1 -2 -2 -2 -3 -3 -4 -3 -2  5  0  4 -3 -3 -2  0 -1 -3 -3 -4 -3  3  2  6 -3  0 -3 -2 -1 -1 -2 -5 -3 -3 -3 -3 -5 -3 -2 -3 -2 -4 -4 -3 -1 -3 -2 -2  1 -1  0 -4 -3 -5  1 -1 -2 -3 -2 -2 -2  0 -2  5 -3 -1 -2  0 -3  3 -1  0  6 -1 -1 -2 -2 -1  0 -2 -4 -1 -3 -3
 -3 -2 -2 -1 -2  1 -3 -1 -4  2 -5 -2 -3 -5 -5 -3 -3 -3 -2 -4 -2 -1  2 -4 -4 -4  0  1 -4 -3  1  1 -4  3 -2 -3  0 -4  0 -2 -1  3 -5 -4 -4 -4 -5 -4  8 -3  3  0 -5  3 -3 -3 -3 -4 -5 -5  5 -3 -5  0 -4 -4 -6 -4 -5 -3  1 -3 -2 -1 -2 -3  3  2 -3 -4  3  1 -4 -3  3  0 -4  5  1 -2 -2 -4  0 -4  0  0  0 -3 -1 -5  0 -5 -2 -3 -5 -5 -3 -3 -3 -3 -4  0  1  0 -4  3 -4 -2  0 -4 -3  2 -2 -4 -1  3 -3 -2 -4 -2 -5 -2 -2 -5 -5 -5 -4 -5 -4  8 -4  0 -1 -5  3 -4 -5 -3 -4 -4 -5 -3 -3 -5  1 -4 -5 -5 -3 -5 -3  2  1  3 -1 -3 -4  1  3 -3 -4  0  2 -4  0  1  3 -4  2  0 -3
 -4 -2  0 -2  0  1 -3  0 -4  1 -5 -2  9 -5 -5 -3 -2 -3  3 -5  1 -1  0 -5  1 -6  2  0 -5 -2 -1  0 -4 -1  5 -3 -1 -5  6 -4 -1  1 -6 -4 -3 -5 -5 -4 -3 -4 -1  2 -5 -2 -2 -3 -1 -6 -5 -6  0 -2 -3 -2 -4  2 -5 -2 -3 -3  0  2 -2  0  0 -3  0  1 -3 -4  2  0 -4 -3 -1 -1 -5  0  0 -2  0 -4  0 -4  0  0  3 -3 -1 -5 -1 -5 -3  9 -5 -5 -2 -2 -3  4 -5  0 -1  1 -5  7 -6  5 -1 -4 -3 -4  0 -4 -1  6 -1 -2 -5 -3 -5 -3 -3 -6 -5 -3 -5 -5 -4 -3 -5  0  1 -5 -1 -4 -5 -4 -6 -5 -6 -2  0 -3 -2 -4 -5 -5 -2 -3 -3 -1  0 -2  0  0 -4 -2 -1 -3 -4  2  4 -5 -2  1  0 -6  0 -2 -3
 -5 -1  4 -3  0  3 -1  0 -4  0 -5 -1 -1 -5 -6 -4 -2 -3  1 -5  4  0  1 -5  7 -6  2  1 -5 -2  0  3 -5  1  2 -3  3 -6  3 -4  3 -1 -6 -4 -3 -5 -5 -5 -4 -4  1  4 -4 -3 -3 -3 -3 -6 -5 -6 -2 -3 -4 -3 -5 -4 -6 -3 -4 -4 -2 -2 -1  4  5 -3 -1 -1 -3 -4  1 -2 -5 -4  3  0 -5 -2  2 -3  1 -4  3 -3  1  2  3 -3  3 -5  0 -5 -3 -1 -5 -6 -3 -3 -3  6 -5 -1 -2  2 -5  3 -6  2  0 -4 -4 -4 -1 -5  1  1 -3 -1 -6 -1 -4 -1 -3 -6 -4 -4 -6 -5 -5 -4 -5  4  5 -4  1 -4 -5 -4 -6 -5 -6 -3 -2 -4 -3 -5 -6 -5 -3 -4 -3 -3  0 -1  3  7 -4 -2  0 -3 -5  3 -2 -5 -3  2 -1 -6  1  0 -4
 -3 -2 -4 -2 -2 -4 -3 -3 -3 -3 -3 -5 -5 -3 -3 -2 -3 -1 -3 -3 -3  5 -4 -3 -5 -3 -4 -3 -3 -2 -3 -3  1 -4 -4 -2 -6 -5 -5 -5 -5 -5 -5 -5 -4 -3 -3  3 -6 -2 -4 -4 -6 -5 -2 -2 -2 -3 -3 -5 -3 -3 -5 -6 -3 -3 11 -3 -5 -2 -5 -2 -3 -5 -4 -1 -4 -3 -2 -2 -4 -4 -3 -1 -5 -3 -3 -5 -4 -2 -4 -3 -4 -2 -3 -3 -4 -3 -4 -3 -3 -3 -6 -5 -3 -3 -1 -3  5 -5 -3 -3 -3 -2 -3 -5 -3 -5 -3 -1 -2 -3 -3 -3 -4 -2  4 -4 -5 -6 -6 -6 -5 -5 -6 -5 -3 -3 -5 -6 -3 -3 -5 -5 -5 -2 -3 -2 -3 -3 -5 -3 -3 -5 -6 -2 -3  9 -3 -5 -1 -5 -3 -4 -4 -5  1 -4 -4 -3 -3 -4 -4 -3 -3 -3 -3 -3 -3 -5 -4
 -3 -1 -1  2 -1  0 -2  0 -4  2 -4  5 -2 -4 -5 -3 -2 -3  0 -4 -2  5  1 -4 -2 -4  2  2 -4 -1  1  1 -3  0 -2 -3  0 -4 -1 -3  1  6 -6 -4 -4 -4 -4 -4  0 -3  3  0 -4  0 -2 -2 -2 -4 -5 -6 -1 -2 -4 -1 -3 -4 -5 -3 -4 -3  0 -2  0  2  2 -3  0  0 -3 -3  1  0 -3 -3  2  1 -4  3  0 -2  0 -4  1 -3  0  0  0 -2  1 -4  2 -4  9 -2 -4 -5 -2 -2 -3 -1 -4 -1  0  0 -4 -2 -4 -1  1 -3 -3 -3 -1 -3  0  1 -2 -1 -4  0 -4  0  8 -6 -4 -4 -4 -4 -4 -1 -3 -1  1 -3  0 -4 -4 -3 -4 -4 -6 -3 -2 -4 -1 -3 -5 -5 -3 -4 -3 -1  1 -1  1  0 -3  1  2 -3 -4  1  1 -4 -1  1  1 -4  1  1 -2
 -4 -1  1 -2  0  2  0  1 -4  2 -5  6 -3 -5 -5 -3 -2 -3 -1 -4  0  1  4 -5  1 -5  3  1 -4  0  1  1 -4  3  0 -3  6 -5  2 -3  5  1 -6 -3 -4 -4 -4 -4 -2 -4  1  4 -3 -1 -3 -3 -3 -5 -5 -6 -2 -2 -4 -1 -4 -4 -6 -3 -4 -3 -1 -2  4  5  2 -3  1  2 -3 -4  1 -1 -4 -3  3  2 -5  0  2 -2 -2 -4  2 -3  1  2  2 -1  5 -5  1 -5  0 -3 -5 -5 -2 -2 -3  0 -5  1 -1  3 -4 -2 -5  5  0 -4 -3 -3  0 -4  5 -1 -3  6 -5  7 -4  7 -1 -6 -4 -4 -5 -5 -4 -2 -4  1  4 -4  0 -4 -5 -4 -5 -5 -6 -3 -2 -4 -1 -4 -5 -5 -3 -4 -3 -1  1  4  4  4 -3  2  3 -3 -4  4 -1 -5 -1  3  2 -5  4  6 -3
 -5 -3 -3 -3  1  1 -3 -3 -5 -2 -6 -4 -3 -5 -6 -2 -3 -3  1 -5  4 -3 -3 -5 -3 -6 -2 -2 -5 -1 -2 -2 -4 -3  4 -2 -4 -6 -3 -5 -3 -4 -6 -4  7 -5 -5 -5 -5 -4 -2 -3 -5 -4 -3 -2 -2 -6 -6 -6  1 -3  7 -4 -5 -5 -5 -4  7 -1 -4 -2 -4 -2 -1 -3 -3 -2 -1 -4 -1 -3 -5 -3 -2 -3 -5 -2 -1  1  6 -5 -2 -4 -2  0 -2 -3 -3 -5 -3 -5 -5 -3 -6 -6  2 -3  2 -2 -5  5  2 -3 -5 -3 -6 -3  2 -4 -2 -4  4 -5  0 -1 -3 -4 -6 -5 -5 -5 -4 -6 -5  7 -6 -5 -5 -5 -5 -2 -3 -5 -3 -4 -5 -4 -6 -6 -6  4 -3  7 -4 -2 -6 -5 -4  7  3 -3 -2 -3 -2 -3 -3 -3 -2  1 -4 -2 -2 -5 -3 -1 -3 -6 -2 -2 -4
 -4 -3 -1 -2 -2 -2 -2 -2 -2  0 -5 -2 -2 -5 -6 -4 -3 -4 -2 -4 -2  1 -1 -4 -3 -5 -1 -1 -5 -3 -2  3 -3 -2 -1 -3 -2 -1  3 -4 -2 -1 -4 -4 -4 -4 -5 -1 -1 -4 -1 -1 -5 -2 -3 -3 -3 -5 -5 -4 -1 -3 -4 -3 -4 -4 -6 -4 -4 -4 -3 -3 -2 -1  0 -3  5 -1 -3 -4  2 -2 -3 -3 -2 -2 -5 -1 -2  1 -3 -4 -2 -4 -1  0 -1 -3 -2 -4 -1 -5 -2 -2 -5 -6 -3 -3 -3 -2 -4  2  0 -1 -4  3 -5 -2 -2 -4 -4 -2 -2  5 -1  2 -3 -2 -1 -2 -5 -2 -2 -4 -5 -4 -5 -5  5 -3 -4 -2 -1 -5 -1 -5 -5 -4 -5 -5 -4 -3 -3 -4 -3 -4 -6 -5 -4 -4 -4 -3 -1 -2  0 -1 -4  2  1 -4 -4  2  1 -5  4  0 -2 -5 -1 -2  5
  4  1  1  1 -3 -4  2  1  5 -3  6 -4 -6  6  1 -3 -4  0 -2  4 -4 -2 -4  3 -5  0 -3 -2  5  0 -1  0  1 -4 -4 -1 -5 -4 -5 -5 -5 -4 -3 -5 -5  2  5 -1 -5  3 -3 -4 -6 -5  0 -3 -2  0  7 -3 -4 -5 -6 -5  3  0 -1 -3 -6 -3 -5 -5  2 -4 -3  1  1 -1 -3  4 -3  3  3  2 -4  2  3 -4 -4  2 -5  5 -2  5  0 -2 -4 -3 -2  6 -1  6 -6 -6  7  1 -3 -2  1 -5  1 -5 -1 -2  4 -5  0 -5 -3  4 -2  0 -2  0 -5 -4  3 -3 -4 -6 -6 -6 -2 -3 -6 -6  0  5 -4 -6  2 -2 -4 -5 -5  3  1  3  0  5 -3 -2 -5 -6 -5  4  1  4 -3 -6 -3 -5 -2 -1 -3 -5  3 -2 -2 -4  2 -3 -2  5 -1 -3  0  2 -4 -5 -2
  1  0 -2  1 -3 -4 -2 -1  1 -3  2 -4 -6  0 -1 -1 -4 -2 -3  4 -4 -3 -4  5 -6  6 -3 -2  2 -2  1 -2  4 -4 -5 -2 -5 -3 -5 -4 -5 -3 -2 -5 -5  5 -1  0 -5  4 -3 -4 -6 -5 -2 -3  0  6  2 -2 -4 -5 -6 -5  2 -1 -3 -3 -6 -4 -5 -5 -1 -4 -2  0 -3  1 -3  2 -3 -2  1 -1 -4 -1  5 -3 -4  3 -5  0 -4  0 -2 -2 -4 -1 -3  0 -3  0 -5 -6  0 -1 -3 -4 -2 -5  5 -5 -2 -3  4 -5  6 -5 -2  2 -3  4 -2  5 -4 -4 -1 -2 -4 -5 -6 -5  1 -2 -6 -6  6 -1 -4 -5  4  0 -5 -5 -4 -1 -1  3  6  5 -2 -3 -5 -6 -5  3 -1  1 -3 -6 -2 -5 -2 -3 -4 -5 -1 -3 -1 -4  1 -4 -3  3  0 -3  0  6 -4 -5 -2
 -3  0 -1  0 -1  4 -1  2 -4  3 -4 -1 -3 -4 -5 -3 -2 -3  0 -4 -1  0  4 -4 -3 -5  2  3 -4 -2  2  1 -3  0 -2 -3  0 -5 -1  0  3  1 -6 -3 -3 -4 -4 -4  2 -3  4  1 -4  7 -2 -2 -2 -5 -5 -6  1 -2 -4  8 -4 -4 -6 -3 -4 -3  7 -2  0  1  0 -3  3  2 -2 -3  3  5 -4 -3  3  3 -4  4  5 -2  0 -3  3 -3  3  2  2 -2  1 -4  4 -4 -1 -3 -5 -5 -2 -2 -3 -2 -4  2  0  1 -4 -1 -5 -1  2 -3 -3 -2  0 -4 -1  1 -3 -2 -5 -2 -4 -2 -1 -6 -4 -4 -4 -4 -4  1 -4  2  1 -4  6 -4 -4 -3 -5 -4 -6 -3 -2 -4  7 -4 -5 -5 -3 -4 -3  7  3  0  1 -2 -3  1  2 -3 -4  1  4 -4  1  1  1 -5  3  4 -3
  8  4 -2  6 -2 -3 -1 -1  0 -2  0 -3 -5 -1 -1 -2 -3 -2 -2  1 -3 -2 -3  2 -5  0 -2  0  2 -1  2 -2  1 -3 -2 -2 -4 -3 -4 -5 -4 -2 -2 -5 -4  1 -1  4 -4  1 -2 -3 -5 -3 -2 -3 -2  0  0 -2 -3 -4 -5 -4  7 -2 -3 -3 -5 -3 -4 -4  2 -3  2 -1 -2  0 -3  0 -2 -1  1 -1 -3  1  3 -2 -3  0 -4  1 -3  0 -1 -2 -2 -3 -3 -1 -2 -1 -3 -5  5 -1 -3 -3 -2 -4  1 -3  1 -1  0 -3  1 -4 -1  0 -3  2  0  1 -4 -3 -1  6 -4 -5 -5 -5 -2 -2 -5 -5  1 -1 -3 -4  8 -2 -4 -3 -3 -1 -1  3  0  1 -2 -3 -4 -5 -4  3 -1 -1 -3 -5 -3 -4 -1 -1 -2 -2 -1 -2 -1 -3 -1 -3 -1  0 -1 -3  0  0 -3 -4 -2
 -2 -2 -3 -1 -4 -4 -2 -3 -1 -4 -1 -5 -6 -2 -3 -4 -5 -3 -4  1  0 -4 -4  2 -6 -2 -3 -3 -2 -3 -2 -3  3 -5 -4 -3 -5  3 -5 -6 -5 -5  9 -6 -5 -1 -2  5 -5  1 -3 -5 -6 -5 -3 -4  1 -2 -2  9 -4 -5 -6 -6 -2 -3 -5 -5 -6 -4 -5 -5 -3 -5 -3 -3 -3 -3 -4 -2 -3 -3  0  3 -4 -3 -1 -4 -4 -1 -5  4 -4  0 -2  2 -3  0 -4  3 -4 -2 -6 -6 -2 -3  0 -4  0 -5  1 -5  3 -4  2 -5 -2 -5 -4 -2 -4  3 -3  1 -5 -1 -3 -4  1 -6 -6 -6 -4  9 -6 -6 -1 -2  2 -5 -2 -3 -5 -6 -5 -3 -3  1 -2 -1  9 -4 -5 -6 -6 -1 -3 -3 -4 -6 -4 -5 -2 -3 -4 -3 -3  0 -2 -4  3 -3 -4 -2  0 -4 -3 -2 -4 -5  5
 -4 -3  4 -2  2 -3  5 -1  3 -2 -5 -3 -5 -5 -5 -3 -3 -3 -2 -4 -3 -3 -1 -5  0 -5  0 -2 -4 -2 -1 -2 -4  5 -3 -3 -3 -6 -3  8 -3 -3 -6  8 -4 -4 -4 -5 -4 -4 -2 -3  9 -2 -3 -3 -3 -5 -5 -6 -3 -3 -4 -3 -4 -4 -5 -4 -4 -3 -3 -3 -1 -2 -3 -3 -3 -2 -3 -4 -3 -3 -4 -3 -3 -3 -5 -3 -2 -3 -4 -2  4 -4  2 -1 -2  7 -1 -4 -3 -5 -4 -5 -5 -5 -3 -3 -3 -3 -5 -3 -3  3 -1 -4 -5 -3 -1 -3 -3 -4 -3 -5  3 -3 -3 -3 -6 -4  9 -4 -4 -6  9 -4 -5 -5 -5 -5 -5 -1 -3  9 -3 -4 -4 -4 -5 -5 -6 -3 -3 -4 -3 -4 -5 -5 -3 -4 -3 -3 -2  4 -2 -3 -3 -3 -3 -3 -4 -3 -3 -4 -3  3 -3 -5 -2 -3 -4
 -3  0 -1 -2  3 -1 -2  1 -3  1 -4 -2 -2 -4 -4  1  6  0  2 -4 -1 -1  0 -4 -2 -5  0  1 -3  1 -1  1 -3 -1 -1  1 -2 -4 -1 -3 -2 -2 -5 -3 -2 -3 -3 -4 -3 -1  0  1 -3 -2  1  1  0 -5 -4 -5  2  7 -2 -2 -3 -3 -3 -1 -2  0 -1  6 -2 -1 -1  2 -1 -1  2 -1  0 -1 -3 -1 -1 -1 -4 -1  0 -1 -1 -3 -1 -2 -1  0  0 -2 -1 -4 -1 -4 -3 -2 -4 -4  2  6  0  0 -4 -1  0  0 -4 -1 -5 -1  0 -1  0 -3  1 -4 -1 -1  3  2 -4 -3 -3 -3 -3 -5 -3 -2 -4 -4 -4 -3 -3  0 -1 -3 -1 -2 -3 -3 -5 -4 -5  3  7 -2 -2 -3 -4 -3  0 -2 -1 -2  2 -1  1 -2 -2  0 -1  2 -3 -1 -1 -4  0  1 -1 -5  0 -2 -3
 -2  2 -1 -1  3 -2 -2  2 -1  2 -2 -3 -2 -2 -2 -1  4  4  3 -2 -2  0 -1 -3 -3 -3  0  1 -2  1  0  0 -2 -2 -2  2 -3 -4 -2 -3 -2 -2 -5 -3 -3 -2 -2 -3 -3  2  0 -1 -4 -1  5  3  3 -3 -3 -5  0  1 -4 -3 -2 -2 -3  7 -4 -1 -3  1  1 -1 -2 -1 -2  0  1 -1 -1  1  0  0 -2  0 -3 -2  0 -1 -3 -1 -2  0  1 -1  0 -2 -1 -2  3 -2 -3 -2 -3 -2  1  1 -1 -1 -2 -3  0  1 -2 -2 -3  0  0 -1 -1 -2  2 -3 -2 -2  3 -2 -4 -3 -4 -3 -3 -5 -4 -4 -3 -2 -4 -4 -3 -1 -1 -4 -2  1 -1 -1 -3 -3 -5 -1 -1 -4 -3 -2 -2 -3  7 -4 -1 -1  1  0 -1 -3 -1 -1  0 -2 -1 -1 -1 -1  0  0  0 -3  1 -2 -3
 -3 -3 -4 -3 -4 -4 -4 -4 -3 -4 -4 -5 -6 -5 -5 -4 -5 -4 -4 -3 -4 -4 -4 -3 -6 -4 -4 -3 -4 -4 -3 -4 -2 -5 -5 -4 -5  2 -5 -6 -5 -4 -1 -6 -5 -4 -5 -1 -5 -3 -4 -5 -6 -5 -4 -4 -4 -4 -4 -1 -4 -5 -5 -5 -4 -5 -5 -5 -5 -5 -5 -5 -4 -5 -4 -4 -4 -2 -4 -4 -4 -4 -2 -3 -4 -4 -3 -4 -4 -3 -4 -3 -5 -4 -3 -3 -4 -3 -4 -3 -4 -5 -5 -6 -5 -5 -4 -5 -3 -6 -3 -4 -2 -4 -3 -5 -4 -5 -4 -4 -5 -2 -4 -3 -5 -4 -4 -4  0 -5 -6 -5 -4 -1 -6 -5 -4 -5  0 -5 -4 -4 -5 -6 -5 -5 -5 -3 -4 -4 -1 -4 -5 -5 -5 -4 -5 -4 -5 -5 -4 -5 -4 -4 -4 -5 -4  3 -4 -5 -3 -4 -4 -4 -2 -4 -4 -4 -4 -5  0
 -3 -1 -1 -2 -2 -3  0 -2  1 -3 -3 -4 -5 -3 -3 -4 -4 -3 -3  1 -3 -3 -3 -2 -5 -3 -1 -1 -3 -3 -2 -1  0 -4 -3 -3 -4  9 -3 -5 -4 -3  1 -5 -5 -3 -3  7 -4 -2 -3 -4 -6 -4 -3 -4 -2 -3 -3  1 -3 -4 -5 -4 -3 -3 -5 -4 -5 -4 -4 -4 -2 -4 -3 -3 -1 -2 -4 -3 -2 -2  3 -1 -3 -2 -3 -3 -3  0 -4 -1 -4 -2  1 -1 -2 -2 -3  0 -3 -3 -4 -5 -3 -3 -3 -4 -1 -5 -2 -4  0 -1 -2 -3 -3 -4 -3 -3 -4  3 -2 -1 -4 -3 -3 -4 10 -5 -6 -5 -4  1 -6 -5 -3 -3  9 -4 -3 -3 -4 -6 -3 -3 -3 -2 -3 -3  1 -4 -4 -5 -4 -3 -3 -4 -4 -5 -4 -4 -2 -2 -3 -3 -3  5 -2 -4 -1 -2 -3 -3  4 -3 -3 -3 -3 -4  6
  1  2 -1  1 -1 -4  2  1  2 -2  3  0 -6  5  7  0 -3  4 -2  2 -4 -1 -4  0 -4 -1 -2 -1  3  0 -1 -1  0 -3 -4  3 -5 -4 -5 -4 -4 -1 -3 -4 -5  3  6 -2 -5  1 -3 -3 -5 -4  1 -2 -1 -1  2 -3 -3 -4 -6 -5  2  6  2  0 -6 -2 -4 -4  2 -4 -3  4 -1 -1  0  4 -3 -1  4  3 -4  0  1 -4 -3  0 -5  2 -2  4 -1 -2 -3 -3  0  3  1  5 -5 -6  1  7 -2 -2 -1 -5  2 -4  0 -2  2 -5 -1 -4 -1  2  0 -1 -2 -1 -3 -4  2 -3 -4 -5 -5 -5  0 -3 -5 -6  0  5 -4 -5  1  0 -3 -5 -4  6  7  3 -1  0 -3  2 -4 -6 -5  3  7  1 -1 -6 -2 -4  0 -1 -3 -5  4 -2 -2 -2  5 -3  1  2  0 -3  1 -1 -3 -4 -3
