# Supplementary material for: Protein Secondary Structure Prediction Based on Data Partition and Semi-Random Subspace Method
Source: Sci Rep. 2018 Jun 29;8:9856. doi: 10.1038/s41598-018-28084-8 (PMC6026213; doi:10.1038/s41598-018-28084-8)
Supplement: Supplementary file 1 — Dataset 1 [file 41598_2018_28084_MOESM1_ESM.zip › astral_cull_DATA/1aky_A.pssm]

  E  S  I  R  M  V  L  I  G  P  P  G  A  G  K  G  T  Q  A  P  N  L  Q  E  R  F  H  A  A  H  L  A  T  G  D  M  L  R  S  Q  I  A  K  G  T  Q  L  G  L  E  A  K  K  I  M  D  Q  G  G  L  V  S  D  D  I  M  V  N  M  I  K  D  E  L  T  N  N  P  A  C  K  N  G  F  I  L  D  G  F  P  R  T  I  P  Q  A  E  K  L  D  Q  M  L  K  E  Q  G  T  P  L  E  K  A  I  E  L  K  V  D  D  E  L  L  V  A  R  I  T  G  R  L  I  H  P  A  S  G  R  S  Y  H  K  I  F  N  P  P  K  E  D  M  K  D  D  V  T  G  E  A  L  V  Q  R  S  D  D  N  A  D  A  L  K  K  R  L  A  A  Y  H  A  Q  T  E  P  I  V  D  F  Y  K  K  T  G  I  W  A  G  V  D  A  S  Q  P  P  A  T  V  W  A  D  I  L  N  K  L  G  K  N
 -2  0 -2 -3  2 -3 -3 -2 -2  1 -3 -1  5 -2 -2 -2 -2 -3  6 -2 -1 -3  1 -2 -2 -4 -1  0 -1 -3 -3  5 -2 -2 -4 -3 -3 -4  5  4 -2  4  3 -2 -1  0 -2 -2 -1 -1  5 -3  1  1 -3 -3  4 -2  0 -3 -2 -1 -4 -3 -3 -2 -2 -1 -3 -3 -2 -2 -1  1  1 -2 -1 -1  1 -3  1 -2 -2 -4 -3 -3 -4 -2 -5 -3 -4 -2 -2  0 -3  7 -3  1 -3 -2  1 -2 -3  1  1  1 -1 -1 -1 -3 -3  1  2 -2 -2 -3  2 -2 -1 -4  1 -2 -3 -2  1 -4 -3  0 -2 -3 -3 -2 -4 -2  4 -1 -2 -3 -1 -4 -4 -1 -2 -4  2 -3 -3 -3 -1  1 -2 -2 -4 -4 -2 -2 -2 -3 -2 -3 -3 -3 -3  0 -4 -4 -3  3  0  3 -3 -2 -1 -4 -3  2  3 -4 -4  0 -3 -2  1 -2 -2  0 -1 -4 -4  1  0 -1  0 -2 -4  2  2 -2 -2  6  2 -1  2  0  0 -1 -2 -2  2  0 -2 -1  3  3 -4  1 -1 -1
  0 -1 -2  7 -3 -5 -4 -4 -4 -4 -5 -4 -3 -4  0 -4 -3 -1 -3 -2  3 -3  2 -1  3 -3 -4 -3 -5 -2 -4 -3 -3 -4 -4 -4 -4  8 -3 -1 -4  1  0 -1 -3 -2 -4 -3  1  2 -3  0  0 -3 -4 -3  0 -4 -1 -4 -4 -2 -4 -2 -4 -4 -4 -2 -3 -5  1 -1  3 -4 -1  0  1 -1 -1 -6  2  1 -4 -5 -4 -4 -4 -5 -5 -5  8 -3 -4  0 -1 -4 -1  1 -3 -2 -1 -3 -3  0  2  6  0 -1  1 -4 -3  1 -4 -4 -2 -4  0 -5 -3 -4 -2 -3 -4 -3  3  8 -4 -3 -4  8  3 -4 -2 -2 -2 -3 -4  8 -3 -4 -3  1 -1 -4 -1 -4 -4  1 -1 -2 -4  1 -4 -4 -4 -3 -4 -2 -3 -4 -4  4  8 -1 -4 -4  0 -2 -2 -3 -4  5  1  8 -4 -1 -3 -4 -1  1 -1 -3  0 -3 -4 -4 -2 -4 -4  2  1  4 -2 -2 -4  0  1 -3 -3 -3 -2  1 -2 -4 -1 -1 -5 -1  0  0 -4  2  0 -4 -4 -2  3 -2
 -1 -1 -4  2 -3 -5 -5 -4 -2 -4 -4 -2 -2 -2 -2 -2 -2 -2 -3 -1  1 -5 -2  0  1 -4  1 -4 -5 -2 -5 -2 -2 -2 -1 -5 -5 -3 -1 -2 -5 -1  0 -2 -1 -2 -4 -2 -1 -1 -4 -2 -2 -3 -5  1 -1 -2  0 -5 -5  0 -1 -1 -4 -4 -4  3 -4 -5  0  2  4 -4  1  4  4 -2 -1 -5 -1  6 -2 -5 -5 -5 -1 -2 -5 -4 -3 -1 -4 -3 -2 -4 -2 -2 -4  0  0 -3 -4  0  0 -1  2 -1  0 -5  1  0 -4 -5  3 -5  0 -5  0 -1  1 -4 -5 -4 -1 -3 -5 -2 -2 -3 -4 -4 -2 -3 -2 -1 -2 -2 -1 -4 -1 -2 -2 -4  6 -4 -4 -2 -2 -1 -2 -2 -1  0 -4 -2 -2 -2 -3 -5 -4 -2 -2  0 -1 -1  7 -2  0 -2 -5 -1 -1 -3 -5  0 -2 -5 -1  1 -1 -2 -1 -4 -5 -4  1 -4 -5 -1  1 -1  1 -3 -4  0  1 -4  2 -3  0  0  0 -3  1 -1 -5 -4  0  3 -5 -1  1 -3 -5  1 -1  5
  2  0 -4 -3 -4 -5 -5 -5 -3 -4 -4 -3 -3 -3 -3 -3 -2 -3 -3 -3 -2 -5 -2  4  0 -5 -3 -4 -5 -3 -5 -3 -3 -3  8 -5 -5 -4  0 -2 -5 -2 -1 -2 -3  1 -5 -3 -3 -1 -4 -3 -1 -4 -6  7 -1 -3 -1 -5 -5 -1  8  6 -4 -5 -4  1 -5 -5  2  5  0 -4  1  2  0 -1  3 -6 -1 -1 -3 -6 -5 -6  8 -3 -6 -4 -4 -3 -5 -3 -3 -4  2 -3 -4  7  2 -4 -4  1  0 -1 -1 -1  0 -5  7 -2 -5 -5  1 -5  1 -5  6  8  1 -3 -5 -3  0 -4 -5 -3 -3 -4 -5 -2 -4 -3 -2 -2 -3 -4 -2 -5 -3 -1  0 -5 -1 -4 -4 -3 -2  1 -3 -3  8  8 -4 -3 -3  0  1 -5 -4 -2 -4  2  8  8 -1 -1  3 -3 -5 -3 -2 -4 -6  1 -3 -6 -4  0 -2 -3 -1 -4 -5 -5  5 -6 -6 -1 -1 -2 -1 -3 -5 -2 -1 -4  6 -2  0 -2  0 -4  3  1 -6 -4  1  2 -5  1 -1 -4 -6  2  0  3
 -4 -3 -2 -4 -2 -3 -3 -2 -5 -5 -5 -4  3 -5 -5 -5 -3 -5 -2 -5 -3 -3  1 -5 -4 -4  9  3 10 -5 -3 -2 -3 -2 -5 -4 -3 -6 -2 -3 -3 -2 -2 -4 -3 -4 -3 -5 -3 -4 -2 -5 -4 -2 -4 -5 -3 -5 -4 -3 -3 -3 -5 -5 -3 -3  2 -4 -3 -3 -3 -4 -4 -2 -2 -3 -3 -4 -2 11 -4 -4 -5 -3 -3 -3 -6 -5 -5 -5 -6 -3 -2 -3 -6 -2 -5 -4 -3 -4 -3 -3 -3 -3 -4 -4 -4 -3 -4 -3 -1 -2 -2 -2 -1 -3 -1 -3 -5 -6 -3 -3 -1 -3 -3 -6 -3  3 -4 -5 -3 -3 -6 -4 -2 -3 -4 -5 -2 -5 -5 -3 -4 -4 -1 -5 -5 -5 -3 -4 -4 -3 -6 -6 -3 -3 -4 -6 -5 -3 -3 -2 -5 -3 -5 -5 -3 -3 -4 -2 -3 -5 -4 -6 -3 -2 -2 -5 -6 -3 -5 -3 -3 -5 -3 -1 -4 -5 -5 -3 -4 -3 -3 -2 -3  0 -1 -2 -5 -3 -2 -4 -3 -3 -3 -3 -3 -3 -2 -3 -3 -2 -2  1 -3 -3 -4 -3
  4  3 -2  0 -2 -4 -4 -3 -4 -3 -4 -4 -2 -4 -1 -3 -3  8 -2  1 -1 -4  0  1  1 -4 -2 -3 -4  4 -4 -2 -3 -4 -2 -3 -4 -1 -1  4 -4  0  1  0 -2  0 -4 -4  0  3 -3 -1  1 -3 -2 -2  2 -4  0 -4 -4 -2 -2  0 -3 -3 -4 -1 -3 -4  1  1  2 -3  0  3  1 -1  1 -6  3 -1 -4 -5 -4 -4 -3 -4 -6 -4  0 -3 -4 -2  9 -3  3  0 -3 -1  1 -2 -3  1  1  3  0  3  1 -4  2 -1 -4 -4  2 -4  2 -4 -1 -2  2 -2 -4 -2  1 -1 -4 -2 -4 -1 -3 -4 -2  0 -1 -2 -4 -1 -2 -4 -2  0  0 -5 -1 -3 -3  0  0 -1 -3 -1 -3 -3 -2 -3 -4  0 -3 -4 -4  7  0 -1 -2 -2  0 -1  1 -2 -4  0  0 -1 -4  0 -2 -4 -1  1  8 -3  1 -4 -4 -4  1 -4 -4  3  1  2 -1 -2 -3 -1  1 -2  0 -2 -1  6 -1 -2  1  2 -5 -3  1  2 -4  2  1 -3 -5  0  2 -1
  4  1 -4 -2 -3 -5 -5 -4 -4 -3 -3 -4 -2 -4 -1 -4 -3  0 -2 -2 -1 -5 -1  5  3 -4 -2 -4 -5 -2 -4 -2 -3 -4  0 -4 -5 -2  0  2 -4 -1  0 -2 -2  4 -4 -4 -1  4 -3 -1  3 -3 -4  2  1 -4  2 -5 -4 -2  0  5 -4 -4 -4  2 -4 -5  2  3  4 -4  3  1  0 -1  4 -6  1 -1 -4 -5 -5 -5 -1 -4 -6 -4 -2 -3 -3 -2  0 -3  6 -1 -4  1  3 -3 -4  3  3  0 -1  3  1 -4  1 -1 -4 -4  6 -5  1 -5  1  0  3  1 -5  2  3 -2 -5 -1 -4 -2 -4 -4 -3 -2 -1 -2 -4 -2 -2 -4 -2  3  4 -5 -2 -3 -3 -1  2  2 -4 -1 -1 -1 -2 -3 -4  7 -2 -5 -3  0 -2  0  0  0 -2  4  5 -3 -5 -1 -1 -2 -5  3 -2 -5 -3  1  0 -3  2 -4 -4 -4  3 -4 -5  0  0  0 -3 -3 -3 -1  0 -3  0 -2  2  0  1 -3  1  2 -5 -3  1  2 -5  0  0 -3 -5  1  2  0
 -3  4 -4 -3 -3 -5 -5 -5  7 -2 -5  7 -2  7 -4  7 -4 -4 -1 -3 -3 -5 -3 -3 -3 -5  2 -4 -4 -4 -5 -2 -4  7 -3 -5 -5 -5 -2 -2 -5 -1 -1  5 -3 -3 -5  7 -3 -3 -2 -4 -1 -3 -5 -3 -1  7  4 -5 -5 -2 -3 -3 -5 -5 -5  5 -5 -5 -2 -2 -3 -4 -1 -2 -2 -3 -2 -5 -2  1  7 -5 -5 -6 -4  7 -6 -5 -5 -4 -5 -2 -4 -2 -4  1 -5 -2  0 -4 -4 -2 -2 -3  4 -3 -2 -5 -3 -2 -4 -5 -4 -5  0 -5 -3 -4 -1 -5 -5 -4 -2 -4 -5 -2  7 -4 -5 -5 -5 -4  0 -2  7 -4 -2 -5 -4 -3 -3 -5 -2 -4 -4 -3 -3 -3  4 -3 -4 -3 -5 -4  7 -4 -4 -5 -5 -4 -4 -2 -3 -3 -2 -2 -3 -2 -5 -3 -3 -5 -6  0 -1 -5 -5 -2 -4 -4  0 -5 -5 -5  1 -5 -6 -1 -2 -3  6 -4 -5 -1  2 -5 -1  1 -2  0 -1 -4  1 -3 -6 -4  0 -2 -5 -3  0 -2 -5  2 -1 -1
 -1 -1 -4 -1 -3 -5 -4 -4 -4 -4 -5 -4 -3 -4 -3 -4 -4 -1 -3 -4 -1 -5  0 -2  0  1 -2 -4 -5 10 -4 -3 -4 -4 -3 -4 -5 -2 -1 -1 -5 -2 -2 -3 -3 -3 -4 -4 -2 -2 -4 -3 -2 -4 -4 -3 -2 -4 -2 -5 -5 -2 -3 -2 -4 -4 -4 -2 -4 -5 -1 -1 -1 -4 -1  0 -1 -3 -2 -6 -2 -1 -4 -3 -5 -4 -3 -4 -3 -5 -2 -4 -5 -3 -2 -4 -1 -2 -4 -2 -1 -3 -1 -1  0 -2 -1 -2 -1 -5 -3  5 -5 -4  0 -4 -1 -5 -2 -3 -2 -4 -5 -4 -1 -2 -5 -3 -4 -2 -4 -4 11 -3 -3 -3 -4 -2 -3 -1 11 -2 -2  0  2 -4 -4 -3 -3  2 -3 -3 -3 -3 -5 -4 -4 -2 -3 -4 -4  1 -2 -2 -3 -3 -1 -2 -2 -3 -5 -2  1 -2 -5 -2 -3 -1 11 -2 -2 -4 -1 -5 -5 -5 -1  1 -1 -1 -2  0 -1 -3  6  3  0 -4  3 -4 -2 -1 -2 -3 -1  0 -5 -2 -1  0 -5 -1 -2 -4 -4 -1 -1 -1
 -4 -4  4 -5  2  6  1  4 -6 -5 -5 -6 -3 -6 -5 -6 -3 -5 -3 -4  1  5 -3 -3 -4 -2 -4  3 -3 -5  3 -3 -3 -6 -5  0  0 -5 -3 -2  3 -3 -3 -5 -3 -4  1 -6  2 -4  0 -5 -4  4  1 -5 -3 -6 -4  0  1 -4 -5 -5  5  3  4 -5  3  7 -3 -4 -4  3 -1 -3 -3 -4 -4 -4 -4 -5 -6 -2  5  0 -6 -6 -2 -5 -5 -3  4 -1 -5 -3 -5 -3  0 -4 -2  0  0 -3 -3 -4 -5  0 -4  4 -5 -3  0  4 -5  2 -2  6 -5 -5 -4  2  3  4 -4 -5  7 -2 -5 -5 -1  5 -6 -2 -3 -4 -5 -5 -3 -4 -5  0  1 -2 -4 -5 -5 -4  0 -4 -2  0 -6 -6  4 -3 -6 -5 -5  0  6 -4 -5 -4 -5 -5 -4 -1 -4 -1  1 -3 -1 -5  0 -2  0 -3 -6 -3 -5 -3 -2 -5  2  4 -4 -4 -4 -3 -3 -3 -4  5 -2 -2 -3  5 -5 -3 -2 -4 -3 -1 -4 -1  3 -3 -3 -3  5 -1 -3  4  1 -3 -4 -4
 -4 -4  2 -4  2  0  6  4 -6 -5 -5 -5 -3 -6 -5 -6 -3 -5 -3 -4  0  3 -2 -4 -4 -1 -4  2 -4 -5  5 -3 -3 -5 -6  1  6 -4 -3 -2 -1 -3 -3 -5 -3 -4  6 -6  1 -4  1 -5 -4  0  0 -6 -3 -6 -4  6 -1 -4 -6 -5  3  0  1 -5  4  0 -3 -4 -4  4 -1 -3 -3 -4 -4 -4 -3 -4 -6 -1  4  6 -6 -6 -2 -5 -5 -3  0 -2 -5 -4 -5 -3  6 -4 -2  3  5 -3 -3 -3 -4 -2 -4  5 -5 -3 -1  3 -5  3 -2  0 -5 -6 -4  4  5  0 -3 -4  0 -2 -5 -4  4  0 -5 -1 -3 -4 -5 -4 -3 -3 -5 -2 -1 -1 -4 -5 -5 -4 -1 -3 -1 -2 -6 -6  0 -3 -6 -5 -5  6  0 -4 -4 -4 -6 -6 -4 -2 -4 -2  5 -4 -3 -5  6 -2 -2 -3 -5 -3 -4 -4 -2 -4  4  0 -3 -3 -4 -3 -2 -3 -4  2  1 -2 -3  2 -5 -4 -3 -2 -4 -3 -4 -1 -1 -3 -2 -3  2  3 -4 -1  4 -3 -3 -4
  3 -1 -2  1 -3 -4 -4 -4 -4 -3 -3 -3 -2 -4  7 -4 -3 -1 -2 -1  3 -4  5  1  4 -4 -3 -3 -5 -2 -3 -2 -3 -3 -3 -4 -4  0 -2 -1 -4  2  2  4 -2  0 -4 -2  3  4 -3  7  5 -2 -4 -2  1 -4  3 -4 -4 -2 -3 -1 -4 -4 -4 -1 -3 -4  5  2  0 -3  0  2  3  2  0 -6  5  3 -4 -5 -4 -4 -3 -4 -6 -3  0 -3 -4  0 -1 -3  0  5 -4 -2  0 -3 -3  3  4  2  3  1  5 -4 -1  2 -4 -4 -1 -5  1 -4 -2 -3  0 -3 -4 -3  2  0 -4 -2 -3  0 -2 -4 -3 -1 -1 -2 -3  0 -2 -4 -3  2  3 -5 -1 -3 -3  7  2 -2 -3  5 -3 -3 -4 -3 -3 -1 -2 -4 -4  2  0  3 -3 -3  1 -1  0 -2 -4  5  5  0 -4  1 -2 -4 -3  3 -1 -3  2 -3 -4 -4 -1 -4 -4  3  5  4 -2  1 -4  0  0 -3 -2 -2 -1  3  0 -2  2  0 -5 -2  2  1 -4  1  4 -3 -5 -1  4 -1
 -2 -3  5 -3  5  0  0  3 -5 -4 -5 -5 -3 -5 -3 -5 -3 -2 -3 -3  0  0  0 -3 -3 -2 -3  0 -4 -3  0 -3 -3 -5 -5 10  0 -4 -3  3  0 -2 -2 -4 -3 -4  2 -5  0 -1 -1 -1 -3 -1 10 -5 -2 -5 -3  0 -1 -3 -5 -4  4  6  0 -4  7 -1 -2 -3 -3  0  3 -2 -2 -3 -3 -4 -2 -3 -5 -2  1  0 -5 -5 -2 -5 -4 -3 -1 -2 -3 -3 -4  4  0 -4 -2  8  4 -2 -2 -2 -3 -1 -3  0 -3 -2 -1  0 -4 -1 -2 -1 -3 -5 -3  1  0 -1 -3 -4  4 -2 -5 -3  0  0 -4  0 -2 -3 -5 -3 -3 -3 -4 -2 -2 -2 -3 -5 -5 -2 -1 -3  8 -2 -5 -5  0 -3 -5 -4 -4  0  2 -2 -3 -3 -5 -5 -3 -2 -3 -2  0 -1 -3 -4  1 -2 -2 -3 -4 -2  1 -3 -1 -5  0 -1 -3 -3 -4 -2 -2 -2 -3  0 -2 -2 -2  0 -4 -3  0 -1 -3  1 -3 -1 -1 -1 -1 -2  2  0 -3 -1  0 -2 -2 -3
 -4 -4  0 -5 -1 -2  2 -1 -5 -6 -6 -5 -4 -5 -5 -5 -4 -6 -4 -5  2  0 -4 -5 -3  6 -4 -2 -5 -3 -1 -4 -3 -5 -5 -2 -1 -5 -4 -4 -3 -4 -4 -5 -4 -5 -1 -5 -2 -4 -2 -5 -4 -2 -2 -6 -4 -5 -4 -1 -3 -4 -5 -5 -1 -2 -1 -4 -1 -2 -3 -4 -4 -1 -2 -3 -3 -4 -4 -5 -4 -5 -5  9 -1  3 -6 -5  9 -6 -5 -4 -2 -4 -6 -4 -5 -4  0 -4 -3 -1 -1 -2 -4 -4 -4 -3 -4 -1 -5  0 -3 -1 -5  7 -3 -2 -5 -5 -4 -1 -1 -1 -4 -5 -2 -4 -5 -5 -1  0 -4 -4 -4 -4 -5 -5 -3  1 -4 -3 -3  8 -3 -6 -6 -5 -2 -3 -3 -2 -6 -6 -1 -4 -5 -5 -5 -1 -2 -5 -5 -4 -5 -5 -5 -4 -5 -3 -1 -4 -4 -5 -1 -3 -3  5 -4 -4 -5 -5 -3 -6 -2 -2 -4  3  1 -4 -3 -3 -4 -1  0 -1 -2 -2 -5 -4 -4 -4 -4 -4 -4 -2 -3  4 -3 -4 -2  0 -4 -3  6 -3 -3 -4
 -2 -1 -4 -4 -3 -4 -5 -4 -4  8  9 -4 -2 -4 -3 -4 -3 -4 -3  8 -2 -4 -2 -3 -2 -5 -4 -3  3 -4 -4 -2 -3 -4 -4 -5 -5 -4 -2 -3 -4 -2 -2 -3 -3  6 -5 -4 -3 -3 -3 -3 -2 -3 -5 -3 -2 -4 -3 -5 -4  0 -4 -3 -4 -4 -4 -3 -4 -4 -2 -2 -3 -2 -1 -2 -2  7  1 -6 -2 -3 -4 -6 -4 -5 -4 -4 -6  9 -4 -3 -4  6 -4 -3 -3 -3 -4 -2 -2 -3 -4 -2 -2 -3 -3 -2  3 -2 -3 -1 -4 -4 -3 -5 -2 -4  4 -4 -2 -4 -5 -4 -1 -4 -4 -3 -4 -4 -4 -4 -5  7  3 -3 -4 -4 -3 -5 -4 -2 -2 -5 -3  9  9 -3 -3  6 -4 -3 -4 -4 -4 -3 -4 -3  8 -5 -4 -3 -4 -1 -4 -4 -3  0 -3 -3 -5 -3 -3 -4 -5 -2 -2 -5 -5 -2 -4 -3 -2  9 -4 -4 -3 -5 -6 -2 -2 -2  0 -3 -5 -2  0 -3 -1 -2 -1 -3  3  7 -1 -3 -5 -4 -2 -2 -4 -3 -2 -3 -5 -2 -2 -2
 -1  1 -3 -2 -1 -4 -4 -3 -1 -1 -3 -2  4 -2 -2 -2 -1 -2  3 -2 -1 -4 -1 -1 -1 -4  0 -2 -3 -3 -4  4 -1 -2 -2 -4 -4 -3  2 -1 -4  1  3 -1  4 -1 -4 -2 -2 -1 -1 -2  0 -2 -4 -2  2 -2 -1 -4 -4  6 -2 -2 -3 -3 -3 -1 -3 -4 -1  1 -1 -3  0  0  1 -1  1 -4  0 -1 -2 -5 -4 -4 -2 -2 -5 -2 -3  0 -3 -1 -3 -1 -1 -1 -4 -1  1 -3 -3  0  0 -1 -1  0 -1 -4 -2  2 -3 -3 -1 -4  1 -3 -2 -2  4 -3 -4 -3  2 -3 -4  2 -2 -3 -4 -3 -3 -2  2  7 -2 -3  5 -4 -3 -1 -1 -3  0 -3 -3 -2 -1  0 -3 -1 -2 -2 -3  0 -2 -2 -2 -4 -3 -2 -3  5 -2 -2 -1 -1 -1  0 -4 -2  2 -3 -4  1  2 -4 -3  2 -1 -1  1 -3 -4 -3  0 -4 -4  2  0 -1 -1 -3 -4  2  0 -2 -1 -1  3 -1  3 -1  1 -1 -4 -1  1  3 -4 -1  1 -1 -4  3 -1  3
 -2 -1 -2 -3  1 -2 -3 -2 -4 -3 -3 -3 -1 -4 -3 -4  7 -2 -1 -2 -1 -2  1 -2 -1 -4 -2 -1 -2 -3 -3 -1  7 -3 -3 -3 -3 -3 -1 -2 -2  0 -1 -2  6 -2 -2 -4 -1 -1 -2 -3  0  2 -3 -3 -1 -4 -2 -3 -2  1 -3 -2 -1 -2 -2 -2 -2 -2 -2 -1 -2 -2  0  0  1 -2 -1 -4 -2 -1 -4 -4 -2 -3 -3 -4 -4 -3 -3  7  0  0 -3 -2 -3 -2 -3 -2  0 -2 -2 -1 -1 -2 -2  2 -1 -2 -1 -1 -2 -2 -2 -3  0 -2 -3 -3 -1 -2 -3 -2 -1 -3 -2  6 -3 -3 -3 -2 -4 -2 -1 -1 -3 -3  4 -4 -4  2  0 -4 -2 -3 -3 -2  0 -2 -3  2 -3 -3 -2  7 -3 -3 -2 -3 -1 -2 -3  0 -3 -3  2 -2 -1  5 -3  0  0 -3 -3  0  3 -4 -4  2 -3  8  2 -3 -2 -1 -2 -4 -4  0 -1  2 -2 -2 -3  2  0 -1 -2 -2  1 -2  1 -2 -1  1 -2  3  0  0 -2 -1 -1 -1 -3  0 -1  0
 -4 -4 -3 -5 -3 -4 -3 -3 -5 -6 -6 -4 -4 -5 -5 -5 -5 -4 -4 -5 -1 -4 -4 -5 -4  0 -4 -3 -5 -4 -3 -4 -4 -4 -6 -4 -3 -5 -4 -4 -5 -4 -4 -4 -4 -5 -3 -5 -4 -4 -4 -5 -4 -4 -4 -6 -4 -4 -4 -3 -5 -5 -6 -5 -3 -4 -4 -4 -3 -4 -3 -4 -4 -3 -2 -3 -1 -4 -4 -5 -4 -5 -5  0 -4 -3 -7 -5 -1 -6 -5 -5 -4 -4 -5 -5 -5 -4 -3 -4 -3 -3 -3 -4 -4 -4 -4 -4 -4 -3 -6 -3 -5 -4 -5 -2 -3 -4 -6 -7 -4 -3 -3 -4 -4 -5 -4 -4 -4 -5  7 -4 -5 -5 -4 -5 -4 -5 -4  0 -5 -4 -4 -1 -4 -6 -6 -5 -4 -4 -4 -4 -7 -7 -4 -5 -4 -5 -5 -3 -4 -4 -5 -4 -6 -6 -5 -4 -5 -4 -3 -3 -4 -5 -4 -4 -4  0 -5 -4 -4 -5 -4 -6 -4 -4 -5  0  0 -3 -4 -1 -4 -3  9 -2 -3 -4 -5 -5 -4 -4 -4 -5 -4 -3 -5  9 -4 -4 -4 -3 -4 -4 -2 -4 -4 -4
 -3 -3 -2 -4 -2 -3 -2 -2 -5 -5 -5 -5 -3 -5 -4 -5 -4 -4 -4 -5  1 -3 -3 -3 -3  7 -3 -2 -5  0 -3 -3 -4 -5 -5 -3 -3 -4 -3 -3 -3 -3 -3 -4 -2 -4 -1 -5 -2 -3 -3 -4 -3 -2 -3 -5 -3 -5 -4 -3 -3 -4 -5 -4 -3 -3 -3 -4 -3 -3 -3 -3 -3 -2 -2 -3 -3 -4 -3 -5 -3 -3 -5  2 -3 -2 -6 -5  2 -5 -4 -4 -3 -3 -4 -4 -4 -3 -2 -4 -2 -2 -2 -3 -3 -3 -4 -3 -3 -3 -5  2 -3 -2 -4  0 -3 -3 -5 -5 -3 -3 -3 -3 -3 -4 -3 -3 -5 -4 -1 -2  1 -4 -3 -4 -5 -4 -1  9 -1 -3 -3  3 -2 -5 -5 -4 -3 -1 -4 -3 -6 -5 -3 -4 -5 -4 -5 -3 -2 -3 -4 -3 -5 -5 -4 -3 -4 -3 -3 -3 -3 -4 -3 -3 -3  9  0 -3 -4 -4 -2 -5 -3 -3 -4  9 10 -3 -3 -2 -4 -2  2  0 -1 -3 -4 -4 -3 -3 -3 -4 -3  1 -3  1 -3 -3 -3 -2 -3 -3  0 -3 -3 -3
 -3 -3  2 -5  1  4 -1  2 -5 -4 -5 -5 -2 -5 -4 -5 -2 -5 -2 -3  0  2 -1 -3 -4 -3 -2  4 -3 -5  0 -2 -2 -5 -5 -2 -1 -5 -2 -1  6 -2 -2 -4 -2 -3  0 -5  2 -3  1 -4 -2  3 -1 -5 -2 -5 -4 -1  7 -3 -5 -4  1  5  5 -4  0  3 -3 -3 -4  0 -1 -3 -3 -3 -3 -3 -3 -4 -5 -3  2 -1 -6 -5 -3 -5 -5 -2  5  2 -5 -2 -4 -3 -1 -4 -1  0 -1 -1 -3 -3 -4  2 -3  2 -5 -3  6  4 -4 -1 -1  4 -4 -5 -3  1  0  5 -3 -5  2 -2 -5 -5 -2  4 -6 -1 -2 -4 -5 -5 -1 -3 -5  1  0 -3 -3 -4 -4 -4  4 -3 -2  2 -6 -6  5 -2 -5 -4 -4 -1  3 -4 -5 -3 -5 -5 -4  1 -3  2  2 -2 -3 -5 -1  1  2 -3 -6 -2 -4 -2 -1 -4  4  5 -4 -4 -4 -3 -3 -3 -3  2  1  0 -2  4 -4 -2  0 -3 -3  1 -3  1  7 -3 -1 -3  3 -1 -3  3 -1 -3 -3 -3
