# Supplementary material for: Protein Secondary Structure Prediction Based on Data Partition and Semi-Random Subspace Method
Source: Sci Rep. 2018 Jun 29;8:9856. doi: 10.1038/s41598-018-28084-8 (PMC6026213; doi:10.1038/s41598-018-28084-8)
Supplement: Supplementary file 1 — Dataset 1 [file 41598_2018_28084_MOESM1_ESM.zip › astral_cull_DATA/1al3_A.pssm]

  T  W  P  D  K  G  S  L  Y  V  A  T  T  H  T  Q  A  R  Y  A  L  P  G  V  I  K  G  F  I  E  R  Y  P  R  V  S  L  H  M  H  Q  G  S  P  T  Q  I  A  E  A  V  S  K  G  N  A  D  F  A  I  A  T  E  A  L  H  L  Y  D  D  L  V  M  L  P  C  Y  H  W  N  R  S  I  V  V  T  P  E  H  P  L  A  T  K  G  S  V  S  I  E  E  L  A  Q  Y  P  L  V  T  Y  T  F  G  F  T  G  R  S  E  L  D  T  A  F  N  R  A  G  L  T  P  R  I  V  F  T  A  T  D  A  D  V  I  K  T  Y  V  R  L  G  L  G  V  G  V  I  A  S  M  A  V  D  P  V  S  D  P  D  L  V  K  L  D  A  N  G  I  F  S  H  S  T  T  K  I  G  F  R  R  S  T  F  L  R  S  Y  M  Y  D  F  I  Q  R  F  A  P  H  L  T  R  D  V  V  D  T  A  V  A  L  R  S  N  E  D  I  E  A  M  F  K  D  I  K  L  P  E  K
 -1 -2 -2 -2 -2 -1  0 -3  0 -3  6 -2 -2 -3 -2 -3  6 -3 -4  5 -3 -3  0 -1 -3 -1  0 -4 -2  0 -2 -4 -2 -1 -2  1 -3 -4 -3 -3 -3 -1  0 -3  1 -2 -3  4 -2  3  4  4 -1 -1  0  4 -3 -4  6 -3  6 -2 -3  5 -2 -2 -3 -4 -1 -3  0 -2 -3 -3 -3 -2 -4 -3 -5 -3 -3  1 -1 -2 -2 -1 -1 -2 -4 -2 -3  5  0 -1  0 -1 -2 -1 -2  0  1 -2  6  1 -3 -2 -3 -2 -2 -4 -1 -4 -1 -4 -2 -1 -1  0 -1 -3 -3  0  6 -4  0  1  3 -1 -3  0 -2 -2 -2  0 -4 -2  6  2 -3  6 -3 -2 -3 -2 -2 -4 -2 -3 -2 -1 -2 -1 -2 -1 -2 -2  6 -1 -3  6 -2 -2  0 -1  1 -3  0 -3 -3 -2  4 -2 -3  6  0 -3 -3 -4  1  2  0 -1 -1 -2 -3  1 -4 -3 -2 -1  0 -4 -3 -3  0 -4 -3 -3 -3 -4 -2 -1 -1 -4  6 -2 -4 -3 -2 -2 -1 -1 -2 -1  1  6 -1  3  1 -1 -1 -1  1  0 -2 -2  2 -3 -4  2 -1 -2 -2 -3 -2 -1 -2
 -2  1 -4 -1  4 -4 -1 -4  1 -4 -3 -3 -3 -2 -3 -1 -3  8 -4 -2 -4 -4  0 -4 -5  2  1 -5  0  1  6 -4 -4  2 -4 -2 -4 -1 -3 -2 -1 -4 -2 -4 -1 -1 -5 -2 -1 -3 -3 -2  3 -4 -1 -3 -3 -4 -3 -5 -3 -3 -2 -3 -3 -2 -3 -4 -1 -3 -3 -4 -3 -3 -4 -6 -4  4 -5 -1  8 -3 -4 -4 -4  1  2 -3 -2 -4 -4 -3  1  2  0  1 -3 -2 -4 -1 -1 -3 -3  2 -3 -4 -4 -4 -3 -4 -3 -4 -4 -5 -3  0  7 -2  1 -4 -3  0 -3 -5  0  3  2 -3 -3 -1 -4  4 -4 -4 -4 -3 -3 -3 -3 -3 -3 -4 -5  1 -3 -4 -4  8 -3 -4 -3 -4 -4 -4 -4 -4 -3  1 -3 -3 -3 -2 -2  0  0 -3  0 -3 -4 -3  1 -3 -3 -3  1 -2 -3 -5  1 -2 -2 -3 -3  3 -5 -4 -4  7  6 -3 -2 -5 -3  8 -1 -4 -3 -4 -1 -5 -4  0  5 -5 -3 -4 -2 -4 -2  7 -2  1 -4  0  2 -3 -2  1  0  5 -2  3 -1 -2  0 -1  1 -3 -5  1 -2 -3  0 -4 -4 -3  6
 -1  0 -3  3 -1 -2  0 -5  4 -5 -3 -2 -2  2 -2 -2 -3 -2 -4 -3 -5 -4  1 -4 -5  0  1 -5 -3  0 -1 -4 -4  1 -5  1 -5  0 -4  1 -2 -2 -1 -4  0 -2 -5 -1 -1 -3 -3 -1  1 -2  2 -3  1 -5 -3 -5 -3 -2 -2 -2 -4 -1 -1 -4  3  2 -5 -4 -4 -4 -4 -5 -4  0 -6  8 -2 -2 -4 -4 -5 -1 -1  2  0 -4 -5 -2  1 -1  1  3 -4 -1 -5 -1 -1 -4 -3 -1 -3 -3 -5 -5 -2 -4 -2 -4 -2 -5  1  0 -2 -1 -1 -5  0  0 -3 -5  5  1 -1  0 -4  0 -4  4 -4 -4 -5 -2 -3 -2  0 -3  0 -5 -5 -2 -2 -4 -5 -2 -5 -1 -5 -2 -4 -2 -5 -4 -3  1 -4 -3 -3  2 -2  0 -1  0  1  0 -5 -4 -2 -4  2 -3  0  1 -4 -5  0 -1  1 -2 -2  0 -5 -2 -5 -2 -1  1  0 -5 -5 -2  2 -4 -4 -4  0 -5 -4  1 -1 -5 -3 -3 -1 -5 -1 -2  1 -2 -4  0 -1 -3 -2  0 -3 -1  4  4  1 -1 -4  0 -1 -4 -5  0  3 -4  0 -5 -4 -2 -2
 -2 -2 -3  6 -2 -3  1 -5  0 -5 -3 -3 -3  0 -3 -2 -3 -3 -5 -3 -5 -3  2 -4 -5 -1  1 -6 -3  1 -1 -5 -3  4 -5 -2 -5 -2 -5 -3 -2 -3 -2 -3 -1 -2 -5 -2  4 -2 -4 -2  3 -2  2 -3  8 -5 -3 -5 -3 -3  0 -2 -4  1 -4 -5  3  7 -5 -5 -5 -5 -3 -6 -5 -2 -7  0 -3 -2 -4 -4 -5 -2 -2  6 -2 -3 -5 -3  0 -2  1  0 -4 -2 -5  1  5 -5 -3  0 -4 -2 -5 -5 -3 -5 -4 -5 -3 -5  0 -3 -3 -2  2 -5  7  2 -3 -5  0  0 -2 -1 -5  0 -3  0 -5 -5 -5 -3 -3 -3  7 -3  8 -5 -5 -2 -3 -5 -5 -3 -5 -3 -5 -3 -5 -3 -5 -4 -3  1 -5 -3 -4  7  0  1  0  8  1  7 -5 -5 -3 -5  7 -3  1  1 -5 -5  2  0 -2 -3 -3 -2 -5 -3 -5 -3 -2 -1 -2 -5 -5 -3 -1 -5 -5 -5  7 -5 -5  0 -2 -5 -3 -2 -3 -5  1 -3  5 -3 -5  5 -1 -3 -2 -1 -4 -2  3 -1  2  3 -4  4  0 -5 -6  1  5 -3  2 -5 -3 -3 -3
 -2  0 -4 -4 -2 -4 -2 -3  0 -3 -2 -3 -3 -5 -3 -5 -2 -4 -4 -1 -3 -5 -3 -2 -3 -4 -3 -4 -2 -3 -4 -4 -5 -2 -2 -2 -3 -5 -3 -5 -5 -4 -2 -5 -2 -5 -3  1 -5 -2 -2  1 -4 -4 -3 -2 -5 -4 -2 -3  2 -3 -6 -2 -3 -4 -3 -4 -3 -5 -2 -2 -3 -3 -5 11 -4 -3 -5 -4 -5  6 -2 -2 -2 -4 -4 -4 -5 -5 -3  2 -3  2 -3 -3 -2 -2 -2 -4 -3 -2 -2 -3 -2 -4 -2 -2 -3  1 -2 -4 -4 -4 -3 -4 -5 -3 -3 -3 -5 -3 -2 -4 -3 -3 -1 -4 -3 -2 -5 -4 -2 -2 -4 -3 -2 -2 -5 -2 -5 -2 -3 -5 -3 -4 -2 -2 -3 -4 -2 -4 -2 -4 -2 -2 -2 -3 -3 -2 -2 -4 -4 -3 -2 -5 -3 -5 -3  0  2 -2 -5 -2 -2 -5 -2 -4 -3 -1 -3  0 -3 -4 -3 -1 -1 -5 -5 -3 -2 -4 -3 -5 -3 -4 -3  2 -5 -4 -3 -4 -3 -4 -2 -4 -5 -3 -3 -5 -4 -2 -2 -4 -3 -2  0 -2  4 -4 -3 -4 -3 -4 -2 -5 -1 -3 -4 -3 -4 -2 -4 -3 -5 -2 -5
 -2  3 -3 -1  3 -3  0 -4 -1 -4 -2 -2 -2 -1 -2  8 -2  0 -3 -2 -4 -3  1 -3 -4  3  1 -5 -2  2  2 -3 -3  1 -4 -1 -4  0 -2  2  8 -3 -2 -3  0  8 -4 -2  2 -1 -3 -1  0 -3  1 -2 -2 -5 -2 -5 -2 -2  0 -2  0  0 -2 -4  2 -1 -3 -4 -1 -3 -3 -5 -3  0 -4 -1 -1 -2 -4 -3 -4 -1  2 -1 -1 -3 -4 -2  4  0  1  2 -3 -2 -4  3  1 -3 -2  2 -1 -1 -4 -4 -2 -3 -3 -5 -3 -5 -2 -3  0 -2  3 -4 -2  1 -2 -5  1  2  1 -1 -3  0 -3  1 -4 -4 -5 -2 -2 -2 -2 -2 -2 -4 -4  0 -2 -3 -4  0 -3 -3 -3 -3 -4 -3 -4 -3 -2  0 -2 -2 -3 -1 -1  2  2 -2  1 -2 -4 -4 -1 -4 -1 -2 -1 -1 -3 -5  1  0 -2 -2 -2  2 -4 -3 -5  0  0 -2 -2 -5 -3 -1 -1 -3 -2 -3 -1 -5 -3  4  0 -5 -2 -2 -1 -4 -1  0  0 -1 -3  0  3 -2  0  3 -1  1 -1  2  2  1 -2  1  1 -3 -5  1 -1 -2  1 -4 -3 -1  0
 -2 -1 -1  3  0 -4  0 -4 -1 -5 -2 -3 -3 -2 -3  0 -2 -2 -4 -2 -4 -3  1 -4 -5  2  1 -5 -3  2  0 -4 -3  2 -4 -2 -4 -2 -4 -2  0 -4 -2 -3 -1  0 -5 -2  6 -2 -3 -2  1 -4  2 -2  0 -5 -2 -5 -2 -3  7 -2 -2  4 -3 -4  2  0 -4 -4 -4 -4 -3 -6 -4 -1 -5 -2 -2 -2 -4 -4 -4 -2  0  1 -2 -1 -4 -2  1 -1  2  2 -4 -2 -4  5  4 -4 -2  3 -3 -2 -4 -4 -3 -4 -3 -5 -4 -5 -2 -3  0 -2  4 -4  2  3 -2 -5  0  1  0 -1 -4  2 -3  0 -4 -4 -5 -2 -2 -2  0 -2  1 -4 -5 -1 -3 -4 -4 -1 -4 -4 -4 -4 -4 -4 -4 -4 -2 -1 -4 -2 -3  1  2  3  0  0  1  0 -4 -4 -2 -4  1 -2 -1  0 -4 -5  3 -1 -2 -3 -3  0 -5 -3 -5 -1 -1 -3 -2 -5 -4 -2 -2 -4 -4 -4  2 -5 -4  5 -1 -5 -2 -3 -2 -4 -1 -1  3 -3 -4  4  2 -2  0  0 -3 -1  0 -1  3  6 -3  5  3 -4 -4  2  1 -4  5 -5  0  1 -1
 -3 -2 -4 -2 -3  7 -2 -5 -2 -5 -1 -3 -3 -4 -3 -4 -1 -4 -5 -1 -5 -4  0 -4 -5 -1  4 -5 -4 -1 -2 -5 -4 -2 -5 -2 -5 -4 -5 -4 -4  7 -2 -4 -2 -4 -5 -1 -3 -2 -2 -1 -2  7 -1 -2 -3 -5 -1 -6 -1 -3 -4  1 -4 -3 -5 -5  1 -2 -4 -5 -5 -5 -4 -5 -5 -3 -5 -2 -4 -1 -5 -5 -5 -3 -3  3 -4 -4 -5 -1  1 -2  0 -2 -5 -2 -5 -3 -2 -5  1 -2 -4 -4 -5 -5 -3 -5 -4 -5  7 -5 -3  7 -3 -2 -3 -5 -3 -2 -1 -5 -1 -1 -2  6 -3 -2 -4 -3 -5 -4 -5 -3 -1 -2 -3 -1 -3 -5 -5 -3 -3 -5 -5 -4 -5  7 -5  7 -5  7 -5 -5 -1 -1 -5 -1 -4 -2 -2 -2 -2 -3 -1  0 -5 -5 -2 -5 -3 -1  1 -3 -5 -5  0 -2 -2 -3 -3 -3 -5  6 -5 -4 -3  6 -2 -5 -5 -4  4 -5 -5 -5 -3 -5 -5 -3 -1 -5 -1 -2 -4 -5 -3 -4 -2 -4 -5 -3 -2 -1 -3 -1 -3  0 -1 -2 -1 -2 -4 -3 -1 -5 -5 -1  2 -5 -3 -6 -4 -4 -3
 -3  5 -4 -2  2 -4 -1 -4  0 -5 -3 -4 -3 10 -4 -1 -3 -2  1 -3 -4 -4  0 -4 -5  0 -1 -3 -3  1  0  0 -4  0 -5 -2 -4 10 -4 10 -1 -4 -3 -4 -2 -1 -5  0 -1 -3 -3 -2 -1 -4 -1 -3 -3 -3 -3 -5 -3 -4 -2 -3 -3  7  2  1  2 -3 -4 -5 -3 -4 -4 -5  0  7 -5 -1 -2 -3 -4 -4 -5 -3  0 -1 10 -4 -4 -3  1 -1  0  2 -4 -3 -4  2 -1 -4 -3 -1  6 -4 -4 -5 -3  0 -4  2 -4 -3 -3 -3 -2 -3 -1 -4 -3  0 -3 -3  1  2  1 -3 -3 -1 -4  1 -5 -5 -3 -3 -3 -3 -3 -3 -3 -5 -5 -2 -3  0 -5 -2 -4 -3 -4 -4 -5 -4 -5 -4 -3  3 -4 -3  3 -2  0 -1 -1 -3  0 -3 -4 -5 -2 -4 -2 -3  0  9 -4 -3 -1  2 -2 -3 -3  1 -5 -3 -3 -1  2 -1 -3 -2 -4 -2 -1  0 -4  0 -2 -3 -4  2  0 -3 -3 -4 10 -4 -3  0 -2 -3 -5 -1 -1 -3 -2  1  0  4 -2  1  3 -2 -2 -1  0 -4 -3  0  2 -3 -1 -5 -4 -3 -2
 -2 -2 -4 -4 -3 -6 -1  0 -3  6 -3 -2 -2 -5 -2 -5 -3 -5 -3 -1  0 -5 -3  3  7 -4 -3 -2  5 -3 -4 -3 -5 -4  1 -4  0 -5  3 -5 -5 -5 -3 -5  0 -5  7 -1 -5 -1  1 -1 -4 -5 -2  0 -5 -1 -3  7 -2 -2 -5 -3  1 -4  0 -2 -4 -5  0  5 -1  0 -5 -3 -3 -3 -5 -5 -5 -1  5  4  1 -4 -4 -5 -5 -5  0 -2 -4  0 -3 -3  3 -3  5 -4 -4  3 -3 -3 -3 -5  4  2 -1 -3  1 -2 -5 -2 -2 -5 -4 -4 -4  1 -5 -2 -1 -2 -2 -3 -2 -5  2 -1 -5 -4  5  2 -1 -2 -3 -2 -5 -3 -5  2  7 -5 -2 -3  1 -5  0 -5  2 -6  3 -6  6  5 -3 -3  0 -3  2 -4 -3  0  0 -5 -3 -5  0  2 -1  5 -5 -3 -2 -4  3 -2 -3 -3 -4  1 -1 -4  7 -5  1 -5 -4 -5 -1 -2  1 -5 -4 -3  0 -3 -5 -2  6 -4 -2 -2 -3 -5 -5  0 -2 -4 -4  2  2 -3 -3 -2  3 -2  0 -4 -4 -4 -2 -4  5 -4 -3  1 -1 -3 -4  5 -4  0 -5  2 -4
 -2  0 -4 -5 -3 -5 -2  6 -3  1 -3 -3 -3 -5 -3 -4 -3 -4 -3 -2  6 -5 -3  0  0 -3 -3 -1  0 -3 -3 -3 -5 -3 -1 -4  6 -5  1 -4 -4 -5 -3 -5 -1 -4  0 -3 -4  1  1  0 -4 -5 -2 -1 -5  1 -3  0 -3 -3 -5 -3  4 -4  5 -2 -4 -5  5  1  2  5 -5 -3 -3 -3 -4 -5 -4 -3  1  2 -1 -3 -3 -5 -5 -5  6 -3 -3  1 -3 -3  4 -3  4 -4 -3  4 -3 -3 -2 -5  5  0 -3 -3 -1 -1 -5  0 -3 -5 -3 -4 -4  6 -5 -2 -3 -1 -2 -3 -2 -5  5 -1 -5 -3  0 -1  1 -3 -3 -2 -5 -3 -5 -1  1 -4 -3 -3 -1 -4  5 -5  5 -5  0 -5  0  1 -3 -3  0 -3  0 -4 -4 -1  1 -5 -3 -5  6  0 -2  4 -5 -3 -3 -5  5 -1 -3 -3 -4 -1 -3 -4  1 -5  0 -4 -4 -5 -2 -1  5 -4 -4 -2  0 -2 -5 -1  1 -3  0 -1 -3 -5 -5  6 -3 -4 -4  2  0 -4 -3 -3  2 -1  3 -4 -4 -3 -2 -3  2 -4 -3  4 -1 -3 -4  1 -4  6 -5  0 -4
 -2  0 -2 -1  4 -3  1 -4 -1 -4 -2 -2 -2 -2 -2  0 -2  1 -4 -2 -4 -3  1 -3 -4  4  0 -5 -1  3  3 -4 -3  3 -4 -1 -4 -3 -3 -2  0 -3 -2 -3  0  0 -4 -2  0 -2 -3 -2  4 -3  0 -2 -2 -5 -2 -4 -2 -2 -1 -2 -3 -1 -3 -4 -1 -2 -4 -4 -3 -4 -3 -5 -4  0 -5 -2  1 -2 -4 -4 -4  2  4 -2 -3 -3 -4 -2  3  3  2  3 -4 -2 -4  0 -1 -4 -2  3 -3 -3 -4 -4 -2 -4 -3 -5 -3 -5 -2 -2  1 -2  3 -4 -2  1 -2 -5  1  1  1 -2 -3  1 -3  4 -4 -4 -5 -2 -2 -2 -2 -2 -2 -4 -4  7 -2 -4 -4  1 -4 -3 -4 -3 -4 -3 -4 -4 -2  0 -3 -2 -3 -2  0  1 -1 -2  2 -2 -4 -4  0 -4 -1 -2 -1 -1 -2 -5  1 -1 -2 -2 -2  5 -4 -3 -5  3  4 -2  0 -5 -4  1 -1 -4 -3 -4 -1 -5 -4  0  1 -5 -2 -3 -3 -4 -2  3  0 -1 -4  0  3 -2 -2  0 -2  3 -1  2  0 -1 -3  1  2 -4 -5  3 -1 -3  2 -4 -3 -2  4
 -2 -1 -4 -4  1 -4 -1  1 -2  0 -2 -2 -2 -3 -2 -2 -2 -3 -3  2  1 -5 -2 -1  0 -2 -2 -2  4 -2 -2 -2 -4 -2 -1 -3  1 -4  9 -3 -2 -4 -2 -4  4 -2  2 -1 -3  6 -1  0 -3 -4 -2 -1 -5  0 -2  0 -2 -2 -4 -2  5 -3  2 -1 -3 -5  2  0  9  6 -4 -3 -3  0 -4 -4 -3 -2  0  0  0 -2 -2 -4 -4 -4  1 -2 -2  0 -2 -2  1 -2  1 -3 -3  1 -2 -2 -2 -4  1 -1 -2 -3 -1 -1 -4 -2 -2 -4 -3 -3 -3  1 -5 -2 -2 -2 -1 -2 -1 -4  1 -1 -4 -3  0 -1 -1 -2 -3 -2 -5 -2 -5 -1  0 -3 -2 -3 -1 -3  4 -4  3 -4  0 -4  0  4 -3 -2 10 -3  2 -4 -3 -1  0 -5 -2 -5  1  0 -1  1 -4  1 -3 -3  1 -2 -2 -2 -3  2 -2 -2  0 -4 -1 -3 -3 -4  0 -2  4 -3 -3 -2 10 -3 -4 -2  4 -2 -1 -2 -2 -4 -4  1 -2 -3 -2  2  0 -3 -1 -1  3  0  1 -3 -3 -3 -1 -3  1 -2 -2  6 -2 -2 -3  2 -3  1 -5  2 -3
 -3 -1 -5 -4 -4 -5 -3 -1 -2 -2 -4 -4 -4 -3 -4 -5 -4 -5  1 -3 -1 -6 -4 -2 -2 -4 -4  9 -2 -4 -4  3 -6 -4 -2 -4 -1 -3 -1 -3 -5 -5 -4 -6 -2 -5 -2 -2 -5 -1 -2 -3 -4 -3 -3 -3 -5  8 -1 -2 -4 -4 -5 -4 -1 -2 -1  7 -4 -5 -1 -2 -2 -1 -6 -5  1 -2 -1 -5 -5 -3 -2 -1  0 -4 -4 -5 -3 -6 -1 -4 -4 -2 -4 -4  0 -4 -1 -4 -4 -1 -4 -4  4 -5 -1 -2 -4  1 -2  8 -5  8 -4 -5 -4 -4 -4 -1 -5 -2 -4  9 -3 -3 -3 -5 -1 -3 -6 -4 -2 -2  8 -4 -4 -3 -5 -4 -5 -2 -2 -5 -4  1 -2 -5 -1 -5 -1 -5 -2 -5 -2 -1 -4 -3 -2 -4  2 -4 -4 -3 -1 -5 -3 -5  0 -2 -2 -1 -5 -4 -4 -3 -1  9 -4 -2 -4 -3 -4 -4 -2 -5  8 -5 -4 -4 -3  8 -1 -5 -3  4 -2  3 -5  9 -1 -3 -1  9 -4 -5 -3 -1 -4 -4 -4 -2 -2 -4 -3 -3  0 -3 -1 -4 -4 -4 -2 -4 -1 -5 -3  1  8 -4 -4  0 -4 -1 -6 -1 -4
 -2 -3  8 -3 -3 -4 -2 -4 -2 -4 -2 -3 -3 -4 -3 -3 -2 -4 -5 -2 -5  9  5 -3 -4 -2 -2 -6 -3 -2 -3 -5  8 -2 -4 -2 -5 -4 -4 -4 -3 -4 -2  9 -1 -3 -4 -2 -3 -3 -3 -2 -2 -4 -2 -2 -3 -5 -2 -5 -2 -3 -3 -2 -2 -3 -4 -5 -2 -3 -4 -4 -4 -4  9 -5 -5 -3 -6 -4 -4 -3 -4 -4 -4  6  4 -3 -4  8 -4 -2 -2 -2  1  1 -1 -2 -4 -1 -2 -4 -2 -2 -4  8 -4 -4 -3 -5 -3 -5 -4 -6 -3 -4 -3 -2 -2 -4 -3 -2 -2 -6 -2 -2 -2 -3 -4 -2  8 -3 -4 -4 -5 -3 -2 -2 -3 -2 -3 -4 -4 -3 -3 -5 -4 -4 -4 -4 -4 -4 -4 -4 -4 -4 -2 -2 -5 -2 -4 -3  6 -2 -2 -3  2 -3 -4 -4 -1 -4  0 -2 -2 -4 -4 -6 -1  3 -2 -3 -3 -2 -4 -3 -5 -4 -3 -3 -2 -5 -4 -4 -3 -5 -5 -5 -3 -6 -4 -2 -3 -6 -2  8 -4 -4 -3  0  2 -3 -4 -2 -2 -2 -3 -2 -3  0  1  1 -2 -3 -3 -3 -2 -4 -6 -1 -2 -4 -1 -5  8 -3 -3
  1 -2 -2 -1 -1 -2  3 -4  3 -4  1  0  0 -2  0 -2  0 -2 -4  0 -4 -3  1 -2 -4  1  0 -4  0  0 -1 -4 -2 -1 -3  5 -4 -3 -3 -2 -2 -2  4 -3  1 -2 -4  3 -1  0 -1  3  1 -2  1  0 -1 -4  0 -4  0  0 -2  2 -2 -2 -3 -4  2 -1 -3 -3 -3 -4 -3 -3 -4 -1 -5 -1 -2  4 -3 -3 -3 -1 -1 -1 -3 -2 -4  1  1 -1  2  0 -3  3 -4 -1 -1 -3  0  0 -3  0 -4 -3  0 -4 -2 -4 -1 -4  0 -2 -1  6 -1 -4 -2  0  0 -4  1  1  0 -1 -4  1 -3 -1 -3 -3 -4  1  0  0  0  1 -2 -3 -4 -2  0 -4 -3 -2 -4 -2 -4 -2 -3 -2 -3 -3  0  4 -4  0 -3 -1  0 -1  0 -2  2 -2 -4 -3  0 -4 -1  0  5 -2 -4 -4  1  3  6  0  0  1 -4 -1 -4 -2 -1  2  2 -4 -4 -2  2 -4 -3 -3 -1 -4 -3 -1 -1 -4  1 -1 -3 -4  0 -2  0 -2 -3 -1  0  0 -1  2 -1  0  3  0  0 -1 -3 -1  0 -4 -4  1  0 -3  0 -4 -3 -2 -2
  7 -1 -2 -2 -2 -3  2 -3  0 -2 -1  7  7 -3  7 -3 -1 -3 -4 -1 -3 -3 -1  0 -2 -1  0 -4  2 -1 -2 -4 -3 -2 -2  1 -3 -3 -2 -3 -3 -3  6 -3  3 -3 -2 -1 -2 -1 -1  0 -1 -3  3  0 -3 -4 -2 -2  1  7 -3 -1 -2 -2 -2 -3  0 -2 -2 -2 -2 -2 -3 -3 -4 -2 -5 -1 -3  1 -2 -1 -2  1 -2 -2 -4 -3 -3  2 -1 -1  1  0 -2  6 -2 -1 -1 -2 -1  0 -3 -2 -2 -2  7 -4  4 -4 -3 -4  7 -3 -2  0 -1 -3 -3  1 -1 -4  0  0 -1 -3 -2  3 -3 -1 -1 -1 -4  7 -2  6 -2 -1 -3 -2 -2 -2  7 -4 -2 -3 -2 -3 -2 -3 -1 -3 -2 -2 -2  2 -3 -2 -2 -1  0 -1  1 -2  1 -3 -3 -1  0 -2 -2 -1  0 -3 -2 -4  0  0  0  5  7 -1 -2 -3 -4 -3 -2 -1  6 -4 -2 -2  1 -3 -2 -3 -2 -4 -2 -1 -1 -4 -1 -3 -4 -3  7 -2  0  0 -2 -1  1 -1  0  0 -1 -1  1 -1  0 -2 -2 -2 -1 -2 -4 -1  0 -1  0 -3 -3  2 -2
 -4  5 -5 -5 -4 -4 -4 -3 -3 -4 -4 -4 -4 -4 -4 -4 -4 -5  0 -4 -3 -6 -3 -4 -4 -4 -3 -1 -4 -4 -4  0 -6 -4 -5 -4 -3 -4 -3 -4 -4 -4 -4 -6 -3 -4 -4 -3 -4 -3 -4 -4 -4 -4 -4 -4 -6 -1 -4 -4 -4 -4 -5 -4 -3 -3 -3  0 -4 -6 -3 -4 -3 -3 -6 -4  0  0 13 -6 -5 -1 -4 -4 -4 -4 -4 -5 -4 -6 -3 -4 -3 -3 -4 -4 -3 -4 -3 -4 -4 -3 -4 -4  2 -5 -3 -4 -4  0 -4 -1 -4 -1 -4 -4 -4 -5 -4 -3 -6 -3 -4 -1 -4 -3 -3 -4 -3 -3 -6 -4 -4 -4 -1 -4 -4 -4 -6 -4 -6 -4 -4 -5 -4  0 -5 -4 -3 -4 -3 -4 -4 -4 -4 -4 -4 -4 -4 -4 -1 -5 -4 -3 -2 -6 -4 -6 -3 -4 -3 -3 -6 -4 -4 -4 -3 -1 -4 -3 -5 -4 -4 -4 -4 -4 -1 -4 -4 -4 -4 -1 -3 -5 -4  0 -3  0 -5 -1 -3  2 -3 -1 -4 -5 -4 -3 -4 -4 -5 -3 -4 -5 -3 -4 -3 -3 -3 -4 -4 -4 -3 -4 -3 -4 -4 -3 -1 -4 -4 -3 -4 -3 -6 -4 -4
 -3  3 -4 -4 -2 -5 -3 -3  2 -3 -3 -3 -3  0 -3 -3 -3 -3  9 -3 -3 -5 -3 -3 -3 -3 -3  1 -2 -2 -3  9 -5 -2 -3 -3 -3  0 -3  0 -3 -5 -3 -5 -2 -3 -3  1 -4 -2 -3 -3 -3 -5 -3 -3 -5  1 -3 -3 -3 -3 -4 -3 -2  3 -1  7 -2 -5 -2 -3 -3 -2 -5 -5  9  0  0 -4 -3 -3 -2 -2 -2 -4 -3 -4  0 -5 -3 -3 -2 -2 -3 -2 -2 -3 -2 -2 -3 -2 -3 -3  7 -5 -2 -3 -3  9 -3  2 -5  1 -3 -4 -3 -3 -3 -2 -5  1 -3  1 -1 -2 -2 -4 -1 -2 -5 -3 -3 -3  1 -3 -3 -3 -5 -3 -5 -3 -3 -4 -3  9 -3 -3 -2 -5 -2 -5 -3 -5 -3 -2 -3 -2 -3 -3  4 -4 -3 -2  0 -5 -2 -5 -2 -3 -2 -2 -4 -3 -3  0 -2  1 -3  2 -3 -3 -3 -3 -3 -4  1 -3 -3 -4 -3  3 -2 -3 -3  8 -2  9 -3  1 -1 -2  1  1 -3 -5  0 -3 -3 -3 -3 -2 -3 -4 -3 -3  0 -2  0 -2 -2 -3 -1 -3 -2 -4 -2 -2  2 -3 -3 -2 -3 -3 -5 -2 -3
 -1 -2 -4 -4 -3 -5  0 -1 -2  3 -2 -2 -2 -5 -2 -4 -2 -4 -3  0 -1 -4 -3  6  2 -3 -3 -3  1 -3 -3 -3 -4 -3  7 -3 -1 -5  0 -5 -4 -5 -2 -4  0 -4  1 -2 -4 -1  3  0 -3 -5 -1  4 -4 -2 -1  1 -1 -2 -4 -2  0 -4 -1 -3 -3 -5  1  5 -1  0 -4 -2 -3 -3 -5 -5 -4 -2  5  4  6 -3 -3 -4 -5 -4 -1 -1 -3  1 -2 -3  2 -2  2 -3 -3  3 -1 -2 -3 -4  1  6 -2 -3  5 -3 -5 -3 -2 -5 -1 -3 -3  0 -5 -2 -1 -3 -2 -2  0 -5  0 -1 -4 -4  5  6 -2 -2 -2  1 -5 -2 -5  6  1 -4 -2 -3  7 -4  0 -5  1 -5  6 -5  4  4 -2 -3 -1 -2  3 -4 -3  1  0 -5 -2 -5 -1  6  1  2 -5 -1 -3 -4  0 -3 -2 -2 -3  2 -1 -3  1 -4 -2 -4 -4 -4 -1 -2  0 -4 -3 -3 -1 -2 -5 -3  2 -3 -2 -3 -2 -4 -5 -1 -2 -4 -3  4  6 -3 -2  0  2 -2  0 -3 -3 -3 -1 -3  3 -4 -2  0 -3 -3 -3  3 -2 -1 -4  4 -4
