# Supplementary material for: Protein Secondary Structure Prediction Based on Data Partition and Semi-Random Subspace Method
Source: Sci Rep. 2018 Jun 29;8:9856. doi: 10.1038/s41598-018-28084-8 (PMC6026213; doi:10.1038/s41598-018-28084-8)
Supplement: Supplementary file 1 — Dataset 1 [file 41598_2018_28084_MOESM1_ESM.zip › astral_cull_DATA/1aln_A.pssm]

  M  H  P  R  F  Q  T  A  F  A  Q  L  A  D  N  L  Q  S  A  L  E  P  I  L  A  D  K  Y  F  P  A  L  L  T  G  E  Q  V  S  S  L  K  S  A  T  G  L  D  E  D  A  L  A  F  A  L  L  P  L  A  A  A  C  A  R  T  P  L  S  N  F  N  V  G  A  I  A  R  G  V  S  G  T  W  Y  F  G  A  N  M  E  F  I  G  A  T  M  Q  Q  T  V  H  A  E  Q  S  A  I  S  H  A  W  L  S  G  E  K  A  L  A  A  I  T  V  N  Y  T  P  C  G  H  C  R  Q  F  M  N  E  L  N  S  G  L  D  L  R  I  H  L  P  G  R  E  A  H  A  L  R  D  Y  L  P  D  A  F  G  P  K  D  L  E  I  K  T  L  L  M  D  E  Q  D  H  G  Y  A  L  T  G  D  A  L  S  Q  A  A  I  A  A  A  N  R  S  H  M  P  Y  S  K  S  P  S  G  V  A  L  E  C  K  D  G  R  I  F  S  G  S  Y  A  E  N  A  A  F  N  P  T  L  P  P  L  Q  G  A  L  I  L  L  N  L  K  G  Y  D  Y  P  D  I  Q  R  A  V  L  A  E  K  A  D  A  P  L  I  Q  W  D  A  T  S  A  T  L  K  A  L  G  C  H  S  I  D  R  V  L  L  A
 -4 -3  2 -2 -4  0  1  5 -3  3  1 -1  0  2  2 -3  2  1  5 -2  1 -2 -2 -2  1  2  0 -2 -5  2  5 -2 -3 -1  5  0 -1 -1  2  1 -3 -2  1  2 -1 -1 -3 -1  0  0  3 -3  5 -3  5 -3 -3 -3 -3  6  6  5 -3  5 -2  4 -1 -3 -1 -2 -5 -3 -2 -2  7 -3  6 -3 -2 -1 -1 -2  0 -3 -4 -4 -2  6 -4 -3 -3 -4  2  0  3  1 -3 -1 -3 -1 -2 -5  7 -3 -4  0  7 -3  1 -4  7 -6 -3  0 -2 -2  0  2 -3  1  2 -3 -2 -2 -4 -2 -1 -3 -3 -2 -5 -3 -4 -4 -5 -4 -3 -3 -4 -1  0  4  0  1 -3 -1 -3 -2 -4 -3 -1 -1  2  2  2  0 -4  1 -1 -4 -4 -3 -3  5 -5 -2 -3  2 -4 -4  0 -3  0  0  0 -4 -3  0  0 -1 -1 -4 -1 -2  2  0  0 -1 -3  3 -3  1 -2  4  7 -2  2  6  6 -3 -1  1 -4  6 -3 -5 -1 -2  3 -3  2  1 -1  6 -3 -1  0  1 -2 -2  1 -2 -4  1 -2  1 -4  6 -3 -4  6  7 -5 -4 -3 -1 -3 -3  1 -3 -3  3  6 -3 -1 -1  0 -1 -3  2 -1 -1  0 -2  1  0 -3 -1 -1  6  3 -3  4 -3  0  2 -1  4  0 -3 -1 -3 -3  2  4  1  0  4  0 -2  2  5 -3  1  0 -1  0 -2 -2 -3 -1  1 -3  3
 -4  2 -2  7 -3  0  0 -2 -4 -2 -1 -3 -4 -1 -1 -4  0  0 -2 -4  1 -4 -3 -4 -1  0 -2 -2 -3 -2 -4  0 -4 -1 -3 -1 -1 -4 -1  0 -4  1  0  0 -3  0 -3 -2 -1  0 -2 -4  3 -4 -3 -4 -4 -4 -4 -3 -4 -3 -3 -2  1 -3 -4 -4 -3  0 -5 -2 -5 -5 -4 -5 -3  6 -5 -1 -2 -4  2 -4 -4 -5 -5 -4 -3 -3 -3 -5 -1 -3 -3 -2 -4 -2 -2 -3 -5 -3 -4 -3 -2 -3 -4 -5 -3 -3 -4 -6 -4  6 -3 -3  2  1 -4  1 -3 -5 -3 -5 -3 -4 -2 -5 -6 -5 -3 -6  8 -2 -5 -4 -3 -3 -4  0 -2 -4 -1  0 -4  4 -5  0 -4 -5 -2  6 -1 -1  0  0 -4  0 -2 -4 -4 -5 -3 -3 -5 -5 -5  3 -4 -4 -2 -5 -1 -2  2 -4 -4 -3 -1 -1 -2 -2 -3 -3 -1 -3 -1 -1 -4 -1 -4 -2  1 -1 -4 -4  0 -3 -3  0  5 -3 -3 -4 -5 -5 -3  0 -3 -3 -3 -4 -4 -4 -4  1 -3  2 -1 -3  3 -2 -4 -2 -5  6 -4 -4 -2 -3 -4 -4 -5 -3 -5 -3 -4 -4 -4 -4 -1 -3 -4 -4 -3 -2 -1  1  1 -1 -1  1 -1 -4  1  0 -5  3  6 -4 -4 -4 -4 -3  2  0  0 -3  0 -4 -2 -2  2 -1 -2 -3  2 -2 -3 -4  1 -3 -4 -3 -2 -1  0 -4  0  4 -3 -2 -4 -2
 -5  1  0 -3 -5 -1  1 -3 -5  0  0 -4  0  0  1 -5  0  0 -2 -5 -1 -2 -4 -5  1  1  1  2 -4  0 -3 -3 -5  0 -2 -1 -2 -4  1  0 -5 -2  1  0 -2  0 -5  1 -1  1 -1 -6 -3 -5 -3 -5 -5 -4 -5 -4 -4 -3 -4 -2 -1 -2 -3 -5 -2  4 -6  5 -5 -3 -4 -5 -4 -2 -3 -1 -1 -1  5 -5 -5 -5 -3 -3  8 -4 -3 -5 -1  1 -2 -1 -5 -1 -2 -2 -5 -2 -4 -3 -3 -2 -4 -5 -2  0 -4 -7 -5 -1  2 -3  0 -1 -5 -1  0 -5 -2 -5  8 -4 -2 -5 -6 -3 -2 -6 -3 -3 -6 -5  8 -3 -6  6  0 -2  0  0 -5  0 -5  1 -6 -5  1 -1 -1  2  2 -2 -6 -1  0 -5 -6 -5 -1 -2 -6 -3 -5  0  0 -6  4 -3  0 -1 -3 -6 -5  0  0 -2  4  2  0 -4 -1 -2  0  2  1 -1 -5 -2  1 -2 -4 -5  1 -3 -4  8 -2 -2 -2 -4 -5 -5 -2  3  4 -3 -2 -3 -5 -4 -5 -2 -2  0  3 -1  1 -4 -5 -1 -3 -2 -5 -4 -3  8 -4 -4 -5  8 -5 -1 -5 -4 -4 -5 -2 -2 -4 -5  5  0 -4  5 -4  3  2 -1  1 -3  0  2 -5  0 -1 -4 -4 -5 -4 -3  1  0  4 -1 -1 -4 -1 -2 -3  1 -1 -2 -1  0 -3 -5  0 -2 -5  1 -2  0  3 -4 -1 -2 -3 -2 -5 -1
 -6 -2  2 -2 -6 -1  2 -4 -5  0  1 -5  0  1  1 -5 -2  2  0 -5 -1  0 -4 -5  2  3  3  5 -6  3 -4 -4 -5  1 -3  2  1 -5  1  0 -5 -3  0  0 -3 -1 -5  5  5  4  1 -6 -3 -5 -3 -6 -6 -4 -5 -4 -4 -3 -5 -3 -3 -3  1 -5 -3  1 -6 -2 -5 -3 -4 -5 -4 -3 -3 -2 -1 -3  2 -5 -6 -6 -4 -4 -1 -5 -1 -6 -1  0 -2 -1 -5 -3 -3 -3 -5 -4 -4 -1 -3 -3 -4 -5 -2 -4 -4 -8 -5 -3 -1 -1 -2 -2 -5 -2  5 -5 -3 -5  0 -5 -3 -4 -7 -4 -4 -7 -4 -3 -6 -6 -1 -1 -6 -1 -2 -3  2  2 -5 -2 -5 -2 -6 -4  1 -3  3 -1 -2 -3 -6 -2  5 -6 -6 -4  6 -2 -6 -4 -4 -2  8 -6  3 -2  1  1 -4 -6 -6  6  1 -2  5 -3  0 -4 -1 -2  1  3  7 -1 -6 -2 -2 -2 -4 -5  3 -4 -4  0 -3 -3 -4 -4 -4 -6 -3 -1 -1 -4 -3 -3 -5 -4 -5 -1  0  0  6 -2 -1 -4 -5 -2 -4 -3 -6 -4 -1 -1 -4 -4 -6 -1 -4 -2 -6 -4 -4 -6 -3 -3 -4 -5 -2 -3 -4 -1 -5  1  0  0  5 -1  1  4 -5 -1 -2 -4 -4 -6 -4 -1 -1 -1  4 -3 -2 -5 -2 -3 -4  4  2 -3 -2  1 -3 -6  0 -2 -5 -2 -1  1  3 -5  2 -4 -4 -2 -5 -2
 -4 -5 -3 -6 -4 -3 -3  2 -3 -2 -4 -3 -4 -1 -3 -3 -4 -3 -3 -3 -2 -3 -3 -1 -1 -2 -4 -4 -5 -1 -3  0 -3 -3 -1 -4 -5 -3 -3 -2 -3  6 -2 -1  5 -4 -1 -4 -4 -3 -3 -3 -1 -2 -2  2 -3 -5 -3 -2 -2  5  8 -2  0  0 -5 -3 -3 -5 -5 -2 -3 -5 -3 -3  0  1 -5 -2 -3 -5 -2 -3 -5 -4 -5 -2 -5 -4 -6 -4  2 -4 -2 -1 -3 -3 -2 -3 -3 -6 -3 -6 -6  5 -3 -3 -2 -6 -3 -6 -3 -1 -5 -6 -3 -3 -3 -1 -3 -3 -3 -3 -5 -1 -3 -6 11 -5 -6 11 -6 -6 -5 -4 -5 -6 -3 -4 -3 -3 -3 -3 -3 -3 -3  3 -3 -6 -4 -2 -3 -3 -3 -3 -3 -3 -4 -5 -3 -6 -5 -2 -5 -5 -6 -2 -6 -3 -4 -3 -3 -3 -1 -3 -4 -4 -2 -2 -4 -3 -4 -2 -1  1 -3 -3 -5 -3 -3  0  0 -2 -3  1 -3 -2 -1 -5 -4  1 -6  1 -6 -5 -3 -3  0 -2  1 -4 -3 -2 -3 -3  3 -3 -3 -4 -3 -1 -2  5 -5 -1 -5 -2 -6 -5 -2 -3 -5 -5 -5 -3 -3 -5 -5 -3 -6 -1 -2  2 -3 -3 -3 -1 -3 -2 -4 -3 -3  5 -1 -4 -3 -3 -3 -2 -1 -3 -1 -6  0 -3 -3  0 -2 -3 -3 -5 -4 -1 -1 -2 -4 -1 -3 -3 -3 -2 -3  0  9 -2 -4 -3 -2 -1 -2 -1 -3 -2
 -3  5  1 -1 -5  3  2 -2 -4  0  5 -2 -2  0  0 -4  6  2  0 -4  1 -1 -1 -4  1  0  3  1 -5  1 -3 -1 -4 -1 -2  4  7 -4  2  3 -4  2  3  2 -2  3 -3 -1 -1  1  2 -4 -2 -2  0 -4 -4 -4 -4 -3 -3 -3 -4 -2  0 -2 -3 -4 -2  1 -6  1 -4 -4 -3 -5 -3  2 -4  1 -2 -4 -1 -4 -4 -5 -4 -3 -2  2  0 -5 -1 -1  0  3 -3  6  8 -3 -4 -2 -3  0  9 -3 -3 -5 -2 -2 -3 -5 -3  0 -4  0  1  2 -4  0 -2 -4 -3 -4 -2 -4 -2 -4 -6 -4 -2 -6 -1  9 -6 -3 -2  0 -4 -1  0 -3  1  2 -4  2 -5  5 -3 -4  2  3  3 -1  1 -1 -4  3  2 -4 -4 -4 -1 -2 -6 -4 -4  1 -3 -4  1 -4  1  0 -2 -4 -3 -2  2  4  1  1  2 -3  2 -1  1  0 -2 -1 -4  0  6  2 -3 -4  1 -2 -3 -1  4 -2 -2 -3 -4 -4 -2  4 -2 -3 -2 -4 -4 -3 -4  4 -2  1  0  1  2 -2 -4  1 -4 -1 -4 -3  0 -2 -3 -3 -6 -2 -4 -2 -4 -3 -4 -4  9 -2 -3 -4 -3  2 -2 -1 -3  0 -2  1  0 -3  1  1 -5  4  1 -3 -3 -4 -3  0  0  2  2 -2  1 -4 -1  6  0  1 -1 -3  5  0 -3 -4  2 -2 -2 -3 -2  2  2 -3  1  0  0 -1 -4 -1
 -5 -1  0 -2 -5  2  0 -3 -5  1  2 -4 -1  2  1 -5 -1  1 -2 -5  1  0 -2 -4  1  2  1  0 -6  0 -3 -2 -5 -1 -1  4  1 -4  2  1 -5 -1  1  1 -3  0 -4  1  3  0  4 -5 -2 -4 -1 -5 -5 -3 -4 -3 -3 -3 -5 -2 -2 -2 -2 -5 -2  1 -6 -2 -5 -4 -3 -5 -3 -1 -4  2 -2 -4 -1 -5 -5 -5 -4 -3 -3 -3  8 -6  0 -3  1 -1 -5 -1 -1 -3 -5 -3 -3  8 -1 -3 -3 -5 -2 -3 -3 -6 -4 -1 -4  7  0 -1 -5  0  1 -5 -3 -5 -3 -4 -3 -4 -7 -5 -3 -7 -3 -1 -6 -5 -3  8 -5 -2  0 -3  2  2 -5  1 -5 -1 -5 -4  2 -1  2  1 -1 -1 -5 -1  2 -5 -5 -4  3 -2 -6 -5 -4 -1 -1 -5  1 -4  2  0 -3 -5 -5 -1  2  1  0 -2  0 -2  0 -1  3  0  1  2 -5 -1  0  1 -3 -4  1 -2 -3 -2 -1 -2 -3 -3 -4 -5 -2  0 -2 -3 -2 -4 -4 -3 -5  5 -2  1  0 -3  1 -3 -5 -1 -5 -2 -5 -3  7 -3 -3 -3 -6 -3 -4 -2 -5 -3 -3 -5  0 -3 -3 -5 -3 -2 -4 -2 -4 -1 -2  3  1 -3  2  2 -5  2  0 -3 -4 -5 -3  7 -1  1  1 -2 -1 -4 -2 -1 -3  0 -1 -3  3  0 -3 -5  3 -1 -4 -3 -1  0  2 -4  5 -2 -2  0 -4 -1
 -6 -4 -2 -4 -5 -3 -2 -2 -5  0 -1 -4 -3 -1 -2 -6 -2 -2 -1 -5 -1 -3 -5 -5  1 -2 -2 -2 -6 -2  4 -4 -5 -3 -1 -2 -4 -5 -1 -2 -5 -3 -2 -2 -2  5 -5 -2 -1 -2 -2 -6 -2 -5 -2 -6 -6 -5 -5 -1 -2 -2 -5 -2 -4 -2 -3 -5 -3 -2 -6 -3 -5  7 -2 -6 -2 -4  7 -3 -2  7 -2 -5 -6 -5  7  1 -3 -5 -5 -6 -2  6 -2 -1 -5  3 -4 -4 -5 -5 -2 -5 -5 -3 -2 -6 -2 -5 -2 -6 -5 -1  7 -5 -3  4 -6 -2 -1 -6 -4 -5 -3 -5 -3 -5 -6  7 -5 -6 -5 -5 -6 -6 -3 -5 -6 -2  1  5 -1 -1 -6 -3 -6 -3 -6 -5  4 -3 -2 -2 -2 -3 -6  3 -3 -6 -6 -5 -3 -2 -6  7 -5 -1 -4 -6  3 -6 -3 -2  1 -6 -5 -2 -2 -3 -2 -4  5 -4 -2 -3 -2  3 -2 -2 -6 -3 -3 -2 -1 -5 -1 -1 -2 -1 -2 -2 -5 -2 -5 -6 -3  0  0 -4 -2  7 -5 -2 -6 -4 -1 -1 -2  7 -2 -5 -5 -2  7 -3 -6 -2 -5 -3 -2 -2 -6 -3 -5 -2 -6 -3 -4 -5 -4  1 -2 -5 -3 -3 -4 -2 -5 -1  6  0 -1 -3 -1 -2 -6 -3 -3 -2 -3 -6 -3 -5  0 -1  0  4 -2 -5 -3 -4 -4  1 -2 -3 -3 -2 -4 -6 -1 -2 -5  6 -2 -2 -2 -5 -3 -4 -4 -2 -5  2
 -5  7 -1 -3 -1  5  1 -4 -4 -1  0 -2 -4  0 -2 -3 -1  1 -1 -3  0  2 -1 -4 -1  2 -1  5 -4  1 -4  3 -4 -2  1  0 -2 -4 -1  3 -5 -3  1  1  0  0 -4 -2 -2  1  0 -5 -3 -4  2 -5 -5 -5 -4 -4 -4 -3 -1 -3  2 -3 -4 -5 -3  7 -4  4 -5 -4 -4 -5 -4  3 -4 -2 -1 -4  3 -4 -1 -4 -4 -4 -2 -4 -3 -4 -1  2 -3 -1 -4 -2  5 -4 -5 11 -4 -3 -2 -3 -4 -5 -3 11 -4 -6 -4  0 -1 -3  0 -2 -5 -1 -1 -5 -4 -5 -2  0 -3 -5 -6 -4 11 -6 -3 -2 -4 -4 -2 -3 -5  0 -3 -4 -2  0 -5  1 -5  7 -5 -2  4 -2 -2  0  3 -3 -5  5  6  0 -5 -5  2 -3 -4 -4 -5 -1 -3 -5  0 -5  1  0  0 -5 -4 -3  0  1  3 10  1  0  0 -3  1  0 -3 -3 -5 -1 -1 -2 -4 -5 -1  2 -4 -2  2 -3 10 -4 -5 -1 -3  5 -2  5  3 -4 -5 -4 -5 -2 -3  1 -2 -1  1 -4 -1  1 -4 -2 -1 -4 -2 -2 -4 -4 -3 -2 -5 -3 -5 -4 -5 -4 -2 -3 -4 -5 -2  3 -3 -1 -4  3 -3  0  0 -1  1 -1 -5  1  1 -4 -4 -5 -4 -3 -2  0  1 -2  0 -5 -1  7  0  0 -3 -4  0 -2 -4 -5  3 -3 -4 -3 -4  3 -1 -4 -1  5  1 -2 -5 -2
 -2 -4 -3 -4  4  0 -3 -1  2 -3 -4  2 -5 -3 -3  2 -4 -3 -3  3  0 -5  4  3 -1 -3 -4 -3 -3 -3 -4  0  3 -3 -3 -3 -3  2 -3 -3  3 -1 -3  0 -3 -5  1 -4 -4 -2 -3  0 -3  1 -3  0  0 -5  3 -3 -3 -3 -3 -3  1 -2 -5  6 -5 -5 -3 -4  1 -6 -4  7 -2  0 -6  1 -5 -6 -3  1 -4 -2 -6 -3 -6  1 -6  1 -1 -5  0 -3  2 -4 -5 -3  5 -6 -4 -6 -6 -4 -3  7 -3 -6 -4 -6  1 -4 -6 -6 -3 -4  5 -1 -4  6  1  4 -6 -3 -3 -6 -4 -6 -6 -4 -6 -6 -3  0 -6 -6  1 -4 -4 -3 -2 -2  3 -2  7 -4  0 -6 -5 -4 -3 -1 -3 -2  0 -4 -4 -4  0 -6 -5 -4 -3 -6 -6 -2 -6  0 -4  7 -3 -2 -1  0 -1 -4 -4  2 -4 -6 -5  0 -1  1 -3 -4 -5 -3  1  2  0 -2 -4  4 -2 -3 -2 -5 -2 -5 -5 -3 -6 -4 -4 -4 -4 -1 -4 -6  4 -3  3 -3 -1 -2 -5 -5 -3  5  0 -1 -6 -4 -4 -1 -6 -6 -3 -4 -2 -6 -5 -4  0 -4 -5  0 -5  0 -3  1  4 -1  1 -1  1 -3 -6 -1 -3  0 -2 -4  7 -3 -5  1  2  0  2 -6 -2 -3 -3 -3  0  5  0 -4 -2 -3  0 -3 -3 -2 -1  0 -3 -3  3 -4 -2  0 -4  3 -3 -3  4 -1  3 -3
  0 -3 -3 -3  0 -1 -3 -2  4 -3 -3  5 -5 -2 -3  6 -4 -3 -2  5  0 -4  2  5 -1 -3 -4 -4 -2 -3 -4  0  5 -4 -3 -3 -4  0 -3 -2  5  1 -2 -1 -3 -5  5 -4 -4 -2 -3  6 -1  4 -3  6  6 -5  4 -4 -4 -3  0 -4  1 -3 -5  2 -5 -4 -2 -4 -1 -6 -4  0 -3 -2 -6  2 -5 -6 -4  4 -4  1 -6 -4 -6  1 -5  1  0 -5 -1 -3  5 -4 -5 -4 -1 -6 -4 -5 -5 -4 -4  0 -4 -6 -4 -5  5 -4 -6 -5 -3 -4  5 -1 -4  1 -3 -1 -6 -3 -4 -6 -4 -6 -6 -4 -5 -5 -2 -1 -6 -5  6 -4 -4 -4  0 -3  5 -2  0 -4  6 -6 -4 -3 -3 -2 -2  0  6 -3 -4 -2  6 -6 -5 -4 -2 -6 -6 -3 -6  6 -4  0 -3 -2  3  6  4 -5 -4 -1 -5 -5 -4  3 -1  3 -3 -4 -6 -3  6  1  0 -1 -4  4 -2 -3  1 -6  0 -5 -5 -3 -6 -4 -4 -3 -4  1 -4 -6  0 -3  5  0  1 -3 -5 -5 -3  1 -1 -1 -6 -3 -4 -3 -5 -6 -4 -4 -2 -6 -6 -5  6 -1 -5  6 -5 -1 -4  5 -1  3  4  0  5 -3 -5 -1 -3  2 -1 -4  0 -3 -4 -3 -1  6 -1 -5 -1 -3 -3 -2 -1  4 -3 -1  2 -4 -1 -3 -2 -3  2  6 -3 -3  5 -2 -3  0 -4  4 -3 -1  1  1  5 -3
 -4  0 -1  1 -5  0  1 -3 -4 -1  0 -2 -3  1  0 -4  0  0 -2 -4  1 -2 -3 -4 -1  0  0  0 -5  0 -3 -2 -4 -1 -1  0 -1 -4  1  0 -4  3  1  1 -2  0 -3 -1 -1  1  0 -5  0 -4 -1 -4 -4 -3 -4 -3 -3 -3 -4 -2  0 -2 -3 -4 -2  1 -6 -1 -5 -4 -3 -5 -3  2 -4  1 -2 -4  0 -4 -4 -5 -4 -3 -3 -3 -2 -5 -1 -2 -2 -1 -4 -1 -1 -3 -4 -4 -3 -2 -1 -3 -3 -5 -2 -3 -3 -6 -4  4 -3 -2  3  1 -4  1 -2 -4 -3 -4 -3 -4 -2 -4 -6 -4 -4 -6  0 -1 -6 -4 -3 -2 -5 -1 -2 -3  1  1 -4  2 -5 -1 -5 -4  0  0  0 -1  2  0 -5 -1 -1 -5 -5 -4 -2 -2 -6 -4 -4  4 -3 -5 -2 -4  3 -1 -2 -5 -4 -2  2 -1 -1 -3 -1 -1  0 -3  0 -1 -3  0 -4 -2  1  0 -3 -4  0 -3 -3 -2  1 -2 -4 -3 -4 -5 -2  3 -2 -3 -2 -4 -4 -3 -4  2 -2  3 -1 -2  2 -3 -4 -1 -4  0 -4 -3 -1 -3 -3 -3 -6 -3 -4 -2 -4 -3 -3 -4 -1 -2 -3 -4 -3 -2 -3 -1 -3 -1 -2  1  0 -3  0  0 -5  2  0 -3 -3 -4 -3 -2  2  1  1 -2  2 -3 -1 -2  0 -1 -2 -3  0 -1 -3 -4  2 -1 -4 -3 -2 -1  2 -3  0 -1 -3 -1 -4 -1
 10 -3 -3 -3 -1  0 -1 -2  0 -2 -2  2 -4 -2 -2  1 -2 -2 -2  1 -1 -4  3  2 -2 -3 -3 -4 -3 -3 -3  6  0 -3 -3 -3 -2 -1 -2 -1  1  1 -2 -1 -2 -3  4 -3 -4 -2 -3  0 -2  1 -1  2  0 -5  1 -3 -3 -3 -3 -3  0 -2 -5  0 -4 -3 -2 -1 -1 -5 -3 -1 -2 -2 -5  0 -4 -5 -3  0 -4  3 -5 -3 -5  9 -5 -2 -1 -4  0 -2  6 -3 -3 -3  0 -4 -3 -5 -3 -4 -3 -1 -3 -4 -3 -5  6 -3 -5 -5 -2 -3  0 -1 -3  2 -1 -1 -5 -3 -3 -5 -4 -5 -4 -4 -4 -3 -2 10 -5 -5  1 -3 -3 -3 -2 -2  1  1 -1 -3  1 -5 -3 -2 -3 -2  1 -1  0 -3 -3 -3  0 -5 -4 -3 -2 -5 -5 -2 -5  1 -3  2 -3 -2  0  0  8 -4 -3 -1 -4 -4 -4  1 -1  0 -3 -3 -5 -2  3  0 -1 -2 -3  1 -2  0  1 -4  0 -4 -4  1 -5 -4 -3 -3 -3  0 -3 -5 -1 -3  1 -1  2 -2 -4 -4 -2  0 -2 -2 -5  2 -4 -3 -4 -5 -3 -3 -2 -5 -5 -4  3 -2 -5  5 -3  3 -3  2 -1  2  6  0  6 -2 -4 -2 -3  0 -1 -3  0 -2 -3 -2  0  4 -1 -5  1 -2 -3 -3 -1  1 -2 -3 -1 -2  4 -3  2 -2  2  0 -2 -2  1 -3 -3 -1 -2  1 -3 -2  0  0  0 -2
 -3 -3 -4 -5  7 -3 -4 -4  5 -4 -4 -1 -5 -4 -4 -1 -5 -3  0  0 -1 -4  0  1 -2 -4 -4 -4  9 -4 -5  2  4 -4 -4  0 -4  4 -4 -3 -1 -3 -4 -3  1 -5  1 -4 -5 -3 -4 -1 -4  5 -2 -1 -1 -6  3 -4 -4 -3  1 -4 -1 -4 -6 -1 -5 -4  9  2 -3 -5 -4 -2 -4 -4 -5 -2 -5 -5 -4  4  1  8 -5 -4 -6 -2 -6  8 -1 -5 -3 -4 -1  2 -5 -4 -2 -4 -5 -6 -6 -5 -5 -2 -4 -4 -5 -1 -2 -4 -5 -6 -4 -4 -1 -3 -4 -2 -4 -3 -6  4 -4 -6 -5 -6 -4 -5 -5 -6  9 -3 -6 -6 -2 -4 -4 -4 -3 -4 -1 -3 -2 -3 -2 -6 -4 -4 -4 -4 -3 -3 -2 -4 -3  2 -2 -6 -4 -4  9 -6 -6 -4 -6 -2 -4 -2 -4 -4 -1  0  2 -5 -4 -3 -4 -4 -4  4 -3  0 -3 -4 -6 -4  0 -2 -4 -4 -5 -1 -3 -4 -3 -5 -4 -5 -2 -4 -6  0 -5 -4 -4  3 -4 -5 -2 -4 -1 -4  1 -3 -5 -5 -4 -1  6 -3 -6 -4  1 -4 -6 -6 -4 -4  9 -6 -6 -5  1 -5 -6 -1 -6 -3 -4 -1 -3  1 -1 -2 -1 -4 -5  0 -3  4 -2 -4 -2 -4 -4 -4 -3 -1 -3 -6 -3 -3 -4 -3 -3 -1 -4 -2  0 -4 -3 -3 -4 -4 -3 -2 -4 -4  0 -3 -2 -2 -4  2 -4 -1 -1  0 -1 -3
 -6 -4  4 -3 -5 -3  0  0 -5  0 -2 -4  7  1  4 -5 -3 -2 -1 -5 -2  8 -4 -4 -1 -2  4 -3 -6  4 -3 -4 -5  1  4 -2 -3 -4 -2 -2 -5 -3 -2 -2 -3 -3 -5 -3  1 -2 -2 -5 -3 -5 -3 -5 -5  9 -4 -3 -3 -3 -5 -3 -3  2  8 -4 -3 -3 -6 -4 -5 -4 -3 -5 -3 -4 -4 -3 -3 -4 -3 -5 -6 -6 -4 -3 -5 -5 -4 -6  1 -4 -2  4 -5 -4 -4 -3 -5 -5 -3 -4 -4 -3 -3 -5 -3 -5 -3 -7 -5 -3 -4 -4  0 -3 -5 -2 -3 -5 -3 -5 -5 -5 -1  9 -6 -5 -5 -6 -5 -4 -6 -5 -5 -4 -5 -3 -3 -3  0 -2 -5 -2 -5 -4 -5  9 -3 -3  3  5 -2  3 -5 -2 -3 -6 -5  9 -3 -1 -6 -5  9 -2 -4 -5 -3 -5 -1 -1  2 -5 -5 -3  4 -2  0 -5 -1 -4  1  0 -2 -3 -4  5 -5 -3 -3 -2 -3 -4 -2 -3 -3 -4 -3 -3 -5 -3  9 -6 -3 -3 -3  3 -3 -4 -4 -3 -5 -3 -3 -2 -3 -4 -2 -4 -5 -1 -5 -3 -6 -3 -3 -5 -3 -3 -6 -5  9 -3 -5  8  8 -5 -4 -3 -3 -5 -4 -3 -4 -3 -4 -2 -4 -3  0 -2  1 -1 -5 -3 -4 -3 -4 -5 -3 -4  0  2 -2 -1  1 -4 -3 -4 -4 -1 -2 -3 -3 -1 -3 -5 -2 -3 -5 -4  2 -2  0 -4 -3 -4 -4  1 -3 -2
 -5 -1  2 -2 -4 -1  2  0 -4  2  0 -3  1  2  1 -3  1  2  0 -4  0 -2 -2 -4  1  1  0 -1 -5  1 -1 -1 -4  4  0 -1 -2 -3  1  1 -4 -1  1  0  4 -1 -4  2 -1  0 -1 -4  0 -4  0 -4 -4 -3 -4  0 -1  1 -3  4 -2  0 -2 -4  7 -2 -5 -1 -4 -2 -1 -4  0 -2 -2 -1  7 -2  0 -4 -4 -4 -2 -1 -2 -4 -3 -5  2 -1  0  1 -4 -1 -3  2 -4 -4 -1 -3 -3  6 -1 -4  5 -4 -1 -6 -2  0 -2 -3  1  0 -4  2  2 -4 -1 -4 -2 -4  4 -3 -4 -3 -4 -4 -3 -3 -5 -4 -1 -3 -5  1  5 -1  0  1 -4  0 -4  0 -5 -3 -1  1  0  0  1  1 -5  1  0 -4 -5 -3 -2  4 -5 -3 -3  1 -3 -5 -1 -4  0  2 -2 -5 -4  2  0 -1  0 -3 -1 -3  1 -1  2  1 -1  0 -4  0 -1  0 -1 -4  0 -1 -1  1 -1  7 -4  0 -3 -5  6 -1  4 -3  6 -2 -3  0 -4 -2  0  0  2 -2  0 -3 -4  2 -3  3 -4 -1 -2 -2 -1 -1 -5 -2 -3  6 -4 -3 -3 -4 -3  0  0 -4  0 -2 -2  1 -4  3 -2 -1  2 -2  1  0 -4  0  1 -1 -2 -4 -2 -3  2  2  0  1  1 -3  6 -2 -3  1  1  1  0  2 -1 -3  0  1 -4  0 -1  0  0 -3  0 -2 -3  0 -4  3
 -4 -1  1 -3 -4  0  2  0 -3  1  1 -2 -1  1  1 -3 -1  2 -1 -3  0 -2 -2 -2  0 -1  0 -1 -5 -1 -2  2 -3  4 -1 -1 -1 -1  0  1 -3 -1  1  0  4 -2 -2  2 -2  0  0 -3 -1 -3  0 -3 -3 -3 -2 -2 -1  0 -3 -1 -1  4 -1 -2 -1 -2 -5 -2 -2 -4 -2 -2 -1 -2 -4 -1  0 -4  2 -3 -4 -4 -4 -2 -2 -3 -3 -4  0 -2  1  2 -3 -3 -3  7 -2 -5 -2 -3 -3 -1 -2 -3  4 -4 -2 -6 -2 -2 -3 -3  3 -1 -3  2  0 -2  7 -2 -3 -2  6 -4 -4 -4 -5 -4 -4 -3 -5 -3 -2 -3 -3  2  3 -2  2  2 -3  0 -3 -1 -3 -4 -2 -2 -1  0 -1  4 -3 -1 -2 -4 -3 -4 -3 -1 -5 -4 -4 -1 -2 -3 -2 -2  4  4 -2 -3 -3  1  0 -1  0 -2 -2 -2  3  0  2  2 -1  0 -3  2 -2  0 -2 -2  0 -2 -1 -2 -2 -1 -4 -1 -4 -4  4 -2  0 -3 -1 -3 -1 -2 -3 -2  4  0  0 -3  1  1 -4  3 -4 -2 -4 -2 -3 -2 -2 -2 -5 -2 -4  2 -3 -3 -3 -3 -3  0 -2 -3 -1 -1 -1 -1 -3  0 -3 -2 -1 -2  0  1 -3  1 -2 -2 -1 -3 -2 -3  0  0 -1 -1  2 -2  2 -3 -3  0  0  7 -2  0  6 -3 -1  2 -3 -1 -2  1 -1 -1  1 -1  0  1 -2  0
 -4 -4 -4 -5 -2 -4 -4 -4  5 -4 -4  0 -6 -4 -4 -4 -4 -4 -4 -4  3 -6  1 -3 -3 -4 -4 -5  3 -4 -5  1 -3 -5 -4 -4 -4 -3 -4 -3  1 -4 -4 -3 -3 -4 -3 -5 -5 -4 -4 -4 -4 -2 -4 -4 -4 -6 -3 -5 -5 -4 -1 -4 -1 -4 -6 -4 -5 -4 -1 -2 -5 -5 -5 -5 -4 -4 -5 -3 -5 -5 -4  8  3  2 -5 -5 -6 -4 -5 -1 -3 -4 -4 -4 -4 -4 -5 -5 -5 -5 -5 -5 -5 -5 -5 -5 -5 -5 -5 13 -3 -4 -5 -5 -4 -4 -4 -4 -5 -4 -5 -5 -6  0 -5 -7 -5 -5 -5 -5 -5 -5 -1 -4 -6 -5 -4 -5 -4 -4 -4 -4 -4 -3 -5 -4 -4 -7 -4 -4 -4 -4 -4 -4 -4 -4 -4  0 -4 -7 -4 -5 -1 -5 -7 -4 -7 -4 -4 -5 -4 -4 -3 -4 -3 -5 -4 -4 -5 -5 -4 -1 -3 -3 -2 -4 -6 -4 -3  1 -4 -4 -5 -4 -4 -5 -4 -6 -4 -5 -3 -5 -7  0 -5 -4 -5  1 -5 -5 -5 -5 -4 -4 -3 -4 -5 -4 -4 -4  0 -4 -5 -4  0 -5 -5 -6 -5 -5 -1 -6 -6 -5 -3 -6 -6 -3 -5 -4 -5 -3 -5 -2 -3 -2 -3 -4 -5 -2 -4  3 -2 -4 -5 -4 -4 -5 -4 -4 -4 -5 -4 -4 -4 -4 -4 -4 -5 -4  9 -4 -4 -5 -4 -4 -4 -4 -4 -4 -3 -4 -4 -3 -4 -3 -4 -2 -4 -2 -4 -3
 -4 -1 -3 -4  1 -2 -2 -3  2 -3 -3 -3 -5 -3 -3 -2 -3 -3  0 -3 -1 -3  2 -2 -2 -3 -3 -2  2 -3 -4  0 -1 -3 -1 -3 -4  0 -3 -2 -3 -3 -2 -2  0 -4 -1 -4 -4 -3 -3 -3 -2  0 -3 -3 -3 -5 -2 -4 -4 -3  7 -4  3 -3 -5 -3 -4 -1  1  5 -3 -5 -4 -3 -3 -3 -5 -2 -4 -5 -2  0  9  1 -5 -4 -5 -3 -5  1 -2 -4 -3 -3 -3 -3 -3 -4 -3 -1 -4 -5 -4 -4 -4 -3 -4 -1 -4 -1 -3 -3 -5 -5 -3 -3 -3 -3 -4 -3 -4 -3 -5  9 -4 -6 -5 -6 -1 -5 -4 -4  1 -4 -5 -5 -3 -2 -3 -4 -3 -3 -3 -1 -3  0 -3 -6 -2 -3 -3 -3 -2 -3 -3 -1  1  9 -3 -6  2 -4  1 -6 -6 -3 -4 -3 -3 -3 -3 -3 -2 -3 -2 -4 -3 -2 -3 -1 -4  5 -2 -2 -3 -3 -5 -3 -3 -2 -3 -3 -4 -3 -2 -3 -4 -4 -3 -4  5 -4 -6 10 -4 -2 -4  5 -3 -5 -3 -4 -3 -3 -2 -2 -4 -4 -3 -3  7 -2 -6 -3 10 -4 -4 -5 -4 -4  2 -5 -6 -4 -2 -5 -5 -3 -4 -3 -4 -3 -3  2 -2  0 -3 -2 -5  4 -3  2 -2 -3 -3 -3 -3 -4 -3 -3 -3 -5 -3 -2 -3 -3 -2 -3 -4  2  0 -2 -2 -4 -3 -3 -2 -3 -2 -1 -2 -4 -4 -2 -3 -2 -3  6 -2  1 -3 -3
 -2 -4 -2 -5  0 -1 -2  0  0 -2 -3  0 -4 -2 -2  0 -1 -2  0  2  0 -4  1  1 -1 -3 -3 -4 -3 -2 -3  0  0 -3 -2 -3 -2  5 -2 -2  1 -1 -2  0 -2 -4  0 -3 -2 -1 -3 -1 -2  2 -2 -1 -1 -5  1 -2 -2 -2 -3 -2  2  0 -4  3 -4 -4 -3 -4  7 -5 -2  3  2 -2 -5  2 -4 -5 -3 -1 -4 -3 -5 -2 -5  0 -5 -2  0 -5  3 -3 -1 -4 -5 -2  6 -6 -2 -5 -5 -4 -1  3 -3 -6 -2 -6  0 -4 -5 -5 -2 -3  1  1 -3  3  1  6 -6 -3 -3 -5 -4 -6 -6 -4 -5 -5 -3 -2 -5 -5 -1 -1 -3 -2 -2 -2  0 -1  3 -4 -1 -5 -4 -4 -2 -1 -2 -1 -1 -3 -4 -4 -1 -5 -5 -3 -3 -6 -5 -1 -6 -1 -3  2 -2 -1  0 -1 -1 -3 -3  3 -4 -4 -4 -1  0  1 -2 -3 -5 -2  1  2 -1 -1 -2  2 -2 -2 -2 -5 -3 -4 -5 -2 -5 -4 -3 -4 -3 -2 -3 -5  6  0  1 -3  0 -2 -4 -5 -2  3 -1 -1 -6 -3 -4 -2 -5 -5 -2 -2 -3 -5 -5 -4 -1 -4 -4 -1 -5  3 -2  0  1 -1  1  0  0 -3 -5 -1 -3  1 -2 -3  2 -2 -4  2  5  0  5 -5 -1 -2 -3 -2  0  2 -1 -4  0 -3 -1 -2 -1 -2  0  0 -3 -2  1 -4 -2  1 -3  3 -3 -1  4  1  3 -2
