# Supplementary material for: Protein Secondary Structure Prediction Based on Data Partition and Semi-Random Subspace Method
Source: Sci Rep. 2018 Jun 29;8:9856. doi: 10.1038/s41598-018-28084-8 (PMC6026213; doi:10.1038/s41598-018-28084-8)
Supplement: Supplementary file 1 — Dataset 1 [file 41598_2018_28084_MOESM1_ESM.zip › astral_cull_DATA/1ALU_A.pssm]

  L  T  S  S  E  R  I  D  K  Q  I  R  Y  I  L  D  G  I  S  A  L  R  K  E  T  a  N  K  S  N  M  a  E  N  L  N  L  P  K  M  A  E  K  D  G  b  F  Q  S  G  F  N  E  E  T  b  L  V  K  I  I  T  G  L  L  E  F  E  V  Y  L  E  Y  L  Q  N  R  F  E  S  S  E  E  Q  A  R  A  V  Q  M  S  T  K  V  L  I  Q  F  L  Q  K  K  A  K  N  L  D  A  I  T  T  P  D  P  T  T  N  A  S  L  L  T  K  L  Q  A  Q  N  Q  W  L  Q  D  M  T  T  H  L  I  L  R  S  F  K  E  F  L  Q  S  S  L  R  A  L  R  Q  M
 -2 -2  0  2 -2 -3  0 -2  0 -2  1 -1 -1 -3 -3  0 -1  1  2  2 -3 -3 -2 -2 -2 -1 -1 -2 -1  1 -1 -1 -1 -3 -1 -2 -3 -3 -1 -2  1 -1 -1 -3 -1 -3 -3 -2  1  0 -3 -3  0 -2  2 -3 -1 -1 -2 -3  2  1  0 -3 -1  0 -1 -1  0 -3 -4  0 -2 -3 -2 -1 -2 -3 -2 -1 -2  0  0 -2  2 -2  2 -2 -3 -1 -1  0  0  1 -5  2 -1  0 -4 -3 -1 -3  0  0 -1  0 -2 -1  0  0  0 -1 -1  0  1  1 -1  2 -1 -2 -2  2  0 -3 -2  0 -1 -1  1 -5 -2  0 -2  0  1  2 -4 -2 -3 -4  0  1 -4 -1 -1 -5 -1 -2 -2  2 -1 -3  6 -2 -4 -3 -3
 -3 -3 -2 -3  0  3 -3  1  0  0 -4  4  1 -4  2  1  1 -4 -2  0 -4  5  3 -2 -3 -4 -1  0 -2 -1 -1 -2 -1  1 -3 -1 -4 -4  0 -3  2  0  0 -3  2 -5 -4 -1  1 -1  0  0  0 -2  1 -2 -3  1  3 -4  1  0 -3 -3  0 -1 -3  1 -2 -4 -4  0 -2 -4  0  0 -1 -3  0 -1 -1  1  0  1 -3  2 -3 -2  2 -1  0 -4  2  2 -5 -4  1 -1 -5  3  1 -1  1  1  0  0  0  1 -1 -3 -1 -3 -2  0 -1 -2  0  1 -1 -4  0  0  0 -1  1 -1  0  0  1 -1  0  4  2 -2 -1 -3  1 -3 -5 -5  5  1 -5  2  2 -6 -4 -1 -1 -2 -1  8 -4 -4  8  0 -4
 -4 -2 -1  0  1  1  3 -2  0 -4 -4  1 -2 -5 -3 -1 -1 -4  1 -1 -5 -1  1 -2 -1 -2  2  2  0  1 -1 -4  6  6 -3  4 -4 -4 -1 -4  0  0  1 -1 -1 -2 -4 -2 -1  2 -4  5 -1 -1 -1 -4 -3  0  0 -4 -1  0 -1 -4 -1 -1 -4 -1 -2  0 -5  0 -3 -5  1  5  2 -4  1  3  1  1  0  4 -3  0  0 -5 -2  0  2 -3  0  2 -7 -2  1  2 -6  2  0 -2 -1  1  5 -3  1 -2 -4 -2  0 -3  0 -3 -2  0  3 -2  0 -4 -2 -1  0 -4  0  1  1  3  0 -5  0 -2  2 -3  0  0  0 -2 -5 -6 -2  4 -5 -1  1 -6 -5  0  0 -2 -1 -4 -4 -4  0 -1 -5
 -4 -3  0 -3  3 -2 -1  0  1 -1 -5 -1 -3 -5 -4  1  3 -4  1  0 -5 -3  1  2 -2 -2  4 -1 -1  1 -1 -4  0  2  0  1 -5 -4 -2 -4 -2  1  2  7 -2  2 -4 -2 -1 -1 -5  2  0  3 -1  0 -4 -2 -1 -4 -2  0 -1 -4 -3  0 -4  1  0 -4 -5  0 -4 -5  0  1 -2 -4 -1  1  3 -2  1 -1 -4  1  3 -5 -1 -1  2 -4 -2 -1 -7 -4  1  0 -6 -3  1 -3 -2  1  2 -3  3  0 -2 -3  0  0  4  0 -1 -2  2  0  1 -5 -4 -1  1 -1  2 -1  0  3  0 -2 -1 -2 -1 -3 -3 -3 -4 -4 -6 -6 -3  2 -6  0  3 -7 -6  0  2 -3 -3 -5 -4 -5 -3 -3 -5
 -2 -3 -2 -3 -4 -5  0 -4 -4 -3 -3 -4 -3 -3 -3 -3 -4 -3 -2 -3  3 -5 -2 -5 -3 10 -1 -3 -3 -3 -2  9 -4 -4 -3 -4 -3 -4 -3 -3 -3 -3 -3 -4 -4 10 -1  0 -2  3 -2 -4 -4 -4  2 10  1 -3  3 -3 -1 -2 -4 -3 -2 -2  2 -2 -2 -4 -4 -4 -4 -3 -5 -5 -4 -3 -4 -3 -4 -3 -3 -1 -3 -4 -3 -3  3  0 -4 -3 -4 -1 -4 -3 -4 -3 -4 -5 -4 -5 -2 -2  1 -3  1 -3 -3 -1 -3 -4 -3 -4 -3 -3 -4 -3 -3 -3 -3 -3 -4 -3 -4  0 -3 -3 -3 -5 -3 -4 -4 -3 -3 -2 -5 -1 -4 -4  3 -3 -4 -4 -4  0 -3 -5 -3  0  2 -6 -3 -3  0 -4 -3
 -3 -2 -2 -2  4  4 -2  1  2 -1 -4  0 -1 -4 -2  1  1 -4  0  1 -4  3  3  3 -2  0  0 -1 -1  2 -1  0  1 -1  0  1 -3 -2  1 -3  0  2  2  0  0 -4 -4  3 -2 -1 -4  3  4  0  1 -4 -1  3  2 -4 -1  1 -3 -3  1  1 -3  1 -2 -3 -4  2 -1 -4  5  2 -1 -3  1 -1  0  0  3  1 -3  0 -2 -4  5 -2 -1 -3  2  1 -5 -3  4  0 -5  3  5  4 -1  1 -1 -1  0  3 -1 -1  2  0  1  0  0  2  4  2  3 -2  0  1  0 -4  3 -1  4 -1  2 -4  2  2  2 -1 -1 -2  1 -3 -5 -5  3  0 -5  2  0 -6 -4  5  0 -3 -1 -2 -1 -4 -2  1 -3
 -4 -2 -2 -2  3 -1 -2  5  4 -3 -4  0 -2 -5 -1  1  3 -4  0  3 -5  1  2  6 -1  0  4  2 -1  0 -2  0  1  2  0  3 -4 -3  0 -4  0  4  3  0 -1 -4 -4  1 -2 -1 -4 -2  2  5 -1 -4 -3  0  1 -4 -2  0 -3 -4 -2  2 -4  1  0 -4 -5  3 -3 -4  4  3  4 -3  2  0  3  0  3 -1 -2  3  0 -1  0 -2 -2 -3  1 -1 -6 -4  1 -2 -5 -1  2  2  0  1 -1 -2  2  3 -1  1  0  0  0  0  1  1  2  2 -1 -2 -2  2  1 -4  2  0  1  0  3 -5  1  2  0 -2 -3 -3 -1 -4 -5 -6 -2  0 -5  4  1 -6 -5  4  1 -3 -2 -3 -3 -4 -3 -2 -5
 -4 -3 -2 -3 -1 -4 -3  0  2 -4 -4 -2 -3 -5 -2  2 -2 -4 -2 -2 -5 -4 -1 -4 -4 -3 -1 -2 -2  1 -3 -4  0 -3 -4 -2 -5 -4 -3 -4 -2 -1 -1 -2  5 -3 -3 -3 -2  4 -5 -2 -3 -2 -2 -2 -4 -1 -1 -5 -2 -1  6 -4 -3  1 -4  0  1 -5 -5 -2 -4 -5 -2 -2 -3 -4 -1  3 -2 -2  1 -3 -4 -1  0 -5 -4 -2  2 -3  0 -2 -7 -3  0 -3 -6 -4 -1 -4  0 -2 -1 -3  1 -1 -2 -3 -1 -4 -1  0  0 -1 -1 -2  0 -2 -4 -1 -2 -5 -3  0 -1 -1 -1 -5 -3 -3 -2 -4  2  0 -5 -3 -6 -6 -4  0 -6 -3 -2 -6 -5 -2 -1  1 -3 -5 -3 -5 -4 -4 -5
 -3 -3  0 -3  1  0 -3  1 -1  0 -4 -2  2 -5  2  2  1 -4 -2 -2  0 -2 -1  0 -3 -4 -2 -1  2  0  1  1 -1  3 -3  2 -4 -4  0 -4 -1  0 -1 -3 -1 -5  2  3 -3 -3  0 -1 -1  0 -2  3  1  0 -2 -4  0  1 -3 -4  1 -2  2  2 -3  2 -5 -2  5 -5  0 -1  1 -2  0 -2  3 -2 -2  1 -4  0 -1 -4  0  3  0 -4 -2  4 -6 -4  3  0 -5  0 -2  0 -2 -1  1 -3  0 -1 -4  0 -2 -4  1 -3 -3  0 -2  0 -1 -4 -1 -1 -1 -4  0 -1  1  2 -2 -4  4  3  2 -3 -1 -1  8 -4 -6 -5 -2  1 -4  2  1 -4 -5  0 -1 -4 -2 -3 -4 -4  0  4 -4
  1 -2  0 -4 -4 -3  1 -2 -4  0  5 -3 -2  6  0 -2 -3  5 -2 -1  0 -3 -2 -4  2 -3 -4 -1 -2 -1  2 -3 -4 -4  1 -3  1 -4 -2  4 -2 -2 -2 -2 -4 -1 -1 -2 -2 -4 -2 -5 -4 -3  0 -3  1  0 -3  6  1 -1 -3  0  0  0 -2 -1  2 -3  0 -3 -2  4 -4 -5 -1  0 -2 -3 -4 -2  0 -1  1 -2 -1  3 -4  1 -4  2 -4 -1  0  4 -3  2  5 -3 -4 -4  1  0 -3 -1 -2 -1  3  1  1 -3 -1 -4 -1 -1 -4 -2  0  1  0 -2 -2  0 -4 -3 -2 -2 -2 -4  1 -2 -1  2  0  3 -1  2  7  0 -4 -4  0 -1 -1 -3  1  0 -2 -1  1 -6 -3  4 -6  1  2
  4 -3 -3 -3 -3 -3 -1  0 -4  4  0 -2  0  3  4 -2 -3 -1 -2 -2  5 -4 -4 -2  2 -4 -4 -2 -1 -2  2  0 -4 -4  4 -3  5 -1  2  3 -2 -3 -2 -1 -2 -4  3  0  0 -4 -1 -5 -2 -3 -1 -1  4  0 -3  3  0 -3 -4  5  2  0  0  0 -1  1  6 -2 -2  3 -1 -5  1  2 -3 -1 -4 -2 -2  1  0 -3 -2  3 -1  1 -2 -2 -4 -1  6  1 -2  1  4 -3 -2 -2  0 -1 -3  1 -2  0  0 -2 -1  1 -2 -2 -1 -3 -2 -3 -2  4  4 -2 -2  5 -4 -2 -1 -3 -2 -4  1 -3 -2  1 -3 -1 -4  4 -1  6 -3 -4  4 -3 -1 -3  5 -3 -1 -3  2 -5 -4  3 -5  0  4
 -3 -2 -2 -2 -1  5 -2  1  1 -2 -4  4  2 -4  1  0  2 -2  0  0 -4  4  4  0 -3 -4  2  3 -1  0  1 -1  1  0 -2  2 -4 -3  4 -3  1  1  2 -1  0 -5 -4 -1 -1 -1 -4 -1  4  0  1 -4 -3  0  3 -4 -1  0 -2 -4  0  0 -4  1 -1 -4 -4  3 -3 -4  2  2  2 -3  0 -1  1  4  0  1 -3  3 -2 -3  3 -1 -1 -3  4 -1 -6 -2  0 -1 -5  5  1  5 -1  1  0 -1 -1  1 -1 -1 -2 -3  0  0  0 -1  0  1  0 -4 -2  1  4 -4  3 -2  0  3  1 -5 -1  3  4  0 -1 -1 -1 -3 -5 -5  0  0 -5  1  2 -6 -4  0  2 -3  1  0 -3 -4 -1  1 -4
  1  0 -2 -3 -3 -3  2 -2 -3  1  1  0  1  2  0  0 -3 -1  0 -1  3 -3 -3 -2  5 -3  0  1 -1 -2  2 -3 -3 -4  3 -3  2  2  1  5 -2 -2 -2 -3  1 -4  1 -2 -2  0 -2 -4  0 -3 -2 -3  2  0  0  1 -1 -2 -4  2  0  0 -2  1  0 -2  1 -1 -3  3 -3 -4 -2  1 -3  1 -1 -2 -2  0  1 -1 -1  2 -1  2 -3  1 -3 -2  0  0 -3  2  3  0 -3  5  2  1 -3  0 -3 -1  0  1  0  2 -2 -3 -1 -2 -3 -3  2  1  2 -3 -1  3 -3 -3 -2 -3 -2 -4  2  1 -2  3  1  1 -3  0  0  1 -3 -2  1 -3 -2 -3  6 -3  0 -3  2 -4 -3  1 -4  1  8
  3 -4 -4 -4 -4 -5 -3  0 -4  4  1 -3  2 -2  0 -2 -2 -2  1 -4  0 -2 -4 -5  2 -4 -4 -1  4  0  1 -4 -4 -4 -1 -4  1 -4 -3 -2 -3 -4 -3 -4 -4 -5  6 -1 -3 -2  8 -5 -4 -4 -3 -4  2  1  0  0 -1 -3 -4  2  1 -2  5 -2 -2  1  1 -4  4 -2 -4 -5 -3  5  0 -3 -2 -4 -2 -3  0 -4 -1 -2 -4  0 -2 -3 -5 -2 -3 -1 -4  0  1 -5 -5 -4 -2 -2 -3 -1 -2 -3 -3 -3  2 -3 -1 -4 -3  0 -4 -4 -4  0 -1 -2 -1  2 -4 -4 -4 -3 -3  4 -2 -4 -2 -1 -4 -1  3  3 -3  0 -1 -4  6 -4 -1  9 -2 -5  2 -4  1 -6 -5  1 -5  2 -2
 -4  1  0  6  1 -3 -2 -3 -1 -4 -4 -3 -3 -4 -4 -3 -3 -4 -2 -2 -5 -3 -2 -3 -3 -2 -3  0 -3  0 -3 -4 -3 -1 -3 -3 -1  8 -2 -1  2  2 -2 -3 -1 -2  0  2  1 -3 -3 -2 -2  0 -1 -4 -4 -2 -3 -4 -2 -1 -3 -4 -1 -2 -4 -2 -1 -1 -5 -1 -4 -4 -3 -3 -3 -4  5 -3 -3 -1 -3 -1 -2  0 -2 -4  0 -1 -3 -4  0 -2 -6 -4 -3 -3 -5 -3  0 -4 -2 -2 -3  5 -3 -1 -2  3  0  5  0  6  0  0 -3  1 -3  1 -1  3  0 -4 -1 -1  2 -2  0 -5 -1 -3 -3 -3 -3 -3 -5 -4 -5 -6 -4 -3 -5 -3 -3 -7 -5 -3 -3 -3 -3 -5 -1 -4 -5 -4 -5
 -3  2  4  3  1 -1  0 -2  1 -2 -3  0  0 -4 -3  1 -2 -3  2  0 -4 -2 -1 -2 -1  1  0  0  1  1 -2 -1  0 -1 -2  0 -3 -1  0 -3  1 -1  1 -1 -2 -3 -2  2  3  0 -3  2 -2 -2  0 -3 -3  0  0 -1  1  3 -1 -3 -1  0 -3  0 -1  0 -4  0 -2 -4 -1  0 -1  0 -1  2  1  2  1  0  0 -1  2 -3 -1  0  3  2  0  0 -6  2  1 -1 -5 -3  1 -3  0  1  1  1  0  0 -3  0  0  0  1  1  2  2  0  0  3 -2  0  0  0 -4  2  5  1  1  0 -2 -1 -1 -1 -1  0  0 -3  0 -3 -5  0  2 -5 -1  1 -5 -3 -1  0  3 -1 -4  0 -2 -2 -1 -4
 -2  6  4  1 -2 -2  3 -2 -2 -2  1  1 -1 -2 -2 -1  0 -2  1  1 -3 -2 -1 -3  0 -3 -1  1  2  1 -1 -3  0 -2 -2  0  0 -3  1 -1  3  0  0 -3 -3 -1 -2 -1  2  0 -3  1 -2 -1  3 -3  1  1  0 -2  2  2 -3 -3  0  1 -3  1  2 -2 -3 -1 -1 -2 -1 -1  2 -3  1 -1  0  0 -1  0  1  0  1 -3 -2 -1  0  5  0  1 -4 -1  0  2 -2 -2 -1 -1  1  1  0  0  0  0  0  4  1  0  1  0  3  3 -1  1  1 -3 -1  0  1 -2 -1  1 -1  1  1 -1  0 -1  1  3  5  1 -4 -2  0 -4 -2 -1 -4  2 -1 -5 -3 -2  1  5 -1 -4 -1  0 -2 -2 -3
 -2 -4 -4 -5 -4 -5  4 -4 -4 -3 -4  2  3 -4 -1  1 -4 -4 -3 -4  1 -4 -4 -5 -3 -4 -4 -3 -2 -3 -2 -4 -4 -5 -3 -4 -3 -5 -3 -3 -3 -4 -3 -5 -4 -5 -2 -3 -4 -4 -1 -5  3 -4 -3 -4 -3 -2  2 -4 -2 -3 -4 -3  5  2 -1 -3 -4 -1  3 -4 -1 -4 -4 -5  4 -1 -4 -4 -3 -4 -4 -4 -4 -4 -2 -4  1  0 -4 -5 -5 -4 -5 -4  3 -3 -4 -5 -5 -5 -2 -3 -4 -3 -3 -4 -4 -4 -2  4 -3 -5 -4 -3 -4 -4 -4  0 -4 -4 -1  2 -4 -4 -4 -4 -3 11 -3 -4 -4 -4 -4 -4 -3 -3 -5 -4  1 -4 -2 -4 -4 -2 -4 -5 -3 -5 -2 -6 -5 -4  1 -1 -4
 -1 -3 -3 -4 -3 -3 -2 -3 -3 -1 -3 -2  5 -3  0 -1 -3 -1 -1 -3 -3  0 -3 -4 -2 -4 -2  0  3 -1  1 -4 -1 -3  1 -3 -2 -4 -2 -2 -3 -3 -3 -4 -3 -5  1  2 -3 -3  4 -4 -3 -3 -3  1 -2 -1 -2 -3  1 -2 -4 -2  2 -2  7 -2 -3  8 -3 -3  7 -3 -2 -3 -2  5 -3 -3  1 -3 -3 -3 -3 -2 -3 -3  1  3  1 -4 -4 -1 -4 -3 -2 -1 -3 -4 -4 -4 -2 -2 -1 -1 -1 -3 -3 -3  1 -3  0 -4 -3 -2 -1 -3 -3 -3 -3 -3 -3 -2 -2 -2 -3 -3 -1  3  0 -3 -2 -3 -3 -3  4  0 -4 -3  1 -2  2 -3 -1  2 -3 -4  1 -4  1 -5 -4 -2 -4  5 -3
  1 -2 -2 -3 -3 -4  1 -2 -4 -1  2 -3 -1  3  0 -1 -1  4 -1 -1  1 -4 -3 -1  2 -1 -3 -2 -2 -2  1 -3 -2 -4  0 -1 -1 -4 -1  3 -1 -2 -3 -2 -3 -3 -1 -3 -1 -3 -2 -4 -3  1  0 -3 -1 -1 -3  0  0 -1 -1  2 -1  0 -3  0  3 -2 -1 -1 -2  5 -3 -4 -2 -1 -3 -3 -3 -1 -2 -1  4 -1  0  3 -4  0 -4  1 -4  0 -2  2 -3 -1  2 -4 -4 -3  1  0  0 -2 -2 -1  5  1  0 -3 -1 -4 -1  0 -2 -1 -2  2  0 -2  0  0 -4  0 -3 -3 -2 -5  0 -3 -2  2 -1  1 -4 -1  3 -1 -3 -3 -2 -2 -2 -1 -1  0 -1 -1  2 -2  1  4 -5 -2 -1
