# Supplementary material for: Protein Secondary Structure Prediction Based on Data Partition and Semi-Random Subspace Method
Source: Sci Rep. 2018 Jun 29;8:9856. doi: 10.1038/s41598-018-28084-8 (PMC6026213; doi:10.1038/s41598-018-28084-8)
Supplement: Supplementary file 1 — Dataset 1 [file 41598_2018_28084_MOESM1_ESM.zip › astral_cull_DATA/1ALY_A.pssm]

  G  D  Q  N  P  Q  I  A  A  H  V  I  S  E  A  S  S  K  T  T  S  V  L  Q  W  A  E  K  G  Y  Y  T  M  S  N  N  L  V  T  L  E  N  G  K  Q  L  T  V  K  R  Q  G  L  Y  Y  I  Y  A  Q  V  T  F  a  S  N  R  E  A  S  S  Q  A  P  F  I  A  S  L  C  L  K  S  P  G  R  F  E  R  I  L  L  R  A  A  N  T  H  S  S  A  K  P  a  G  Q  Q  S  I  H  L  G  G  V  F  E  L  Q  P  G  A  S  V  F  V  N  V  T  D  P  S  Q  V  S  H  G  T  G  F  T  S  F  G  L  L  K  L
  3 -2 -2 -1  0 -4 -1  6  7 -6 -4  1 -1 -1  1  1 -2 -2  0  0 -1  0 -2 -2 -7  1  0 -2  0 -2  0  5 -3 -2 -2 -2 -1 -1 -1 -3 -1 -2  1 -1  0 -4  1 -3 -3 -3  2 -3 -4 -6 -6 -3 -6  3 -4 -3 -2 -6 -4 -1 -2  1 -1  1  2  0 -1  3 -1 -3 -2  1 -2 -3 -3 -3 -4 -2 -1 -1 -1  0 -2 -2 -3 -4 -4 -3  2  4 -2 -2 -2 -2 -2  2 -2 -2  2  1  1 -3 -1 -2 -4 -3 -2  4 -1 -5 -2 -4 -3  1  0  0 -2 -3 -4 -3 -3 -3 -2 -3 -1  1 -2 -3 -3 -1 -1 -2 -1  3 -3 -4 -6 -3  4 -5 -3 -4
 -4 -1  1  3 -3  6 -1 -3 -5 -4 -5 -3 -4  1  0 -1  1  3  1 -2 -2 -2  0  1 -5 -1 -1  3  1 -3  0 -3 -4 -3  1 -2 -1 -2 -1  0  3 -1 -4  2 -1 -5  2 -5 -3  3 -2 -6  1 -6 -5 -5 -6 -4  0 -6 -4 -6  7 -4  3  2 -2 -2 -2 -1  1 -1 -3 -1 -3  0 -2 -5 -4 -2  4  1 -2 -1  0 -1  0  3 -4 -5 -5  3 -4 -2  3 -1 -1 -4 -4 -1 -1  0 -4 -3  0  2 -4 -4  2 -3 -6 -2 -5 -6  0 -5  5  2 -3 -4  4 -5 -5 -6 -2 -6 -4 -1 -4 -1  1 -5 -3 -4  1  1 -3 -1 -4 -5 -6 -6 -4 -5  2 -5
 -2 -1 -2  1 -1 -3 -3 -3 -5 -4 -5 -3 -3  4  1  4  1  1  2  0 -1 -2 -1  0 -8 -3  1 -1 -1 -2 -1 -2 -4 -1  5  6 -1 -2  1 -1  0  6 -1 -1 -1 -6 -3 -6  5 -2 -2 -4 -4 -6 -6 -6 -6 -3  3 -6 -3 -7 -4 -2  3 -1  1  0  1  2  2  0  0 -4  0 -3 -2 -5 -1 -4 -1  3 -2  1 -1 -2 -1 -2 -5 -6 -6 -3 -2 -3  4  3 -2  0 -2  1 -1  3  0 -4 -4 -2 -1 -4  1 -4 -4 -3 -5 -6  2 -6 -2 -1  2 -2 -2 -5 -5 -6  8 -6 -2  4 -3 -1 -4 -4  5 -2  1 -2 -2  1  1 -5 -7 -4 -5 -6 -2 -6
 -3  5 -2  2 -4 -4 -3  0 -5 -5 -5 -4 -4  0 -1 -1  1 -1  1 -2 -3 -3 -4 -1 -8 -1  4 -2 -2 -3 -3 -3 -5 -3  1  0 -3 -3 -2 -4  0  3 -1 -1  0 -7 -4 -6 -2  1  3 -5  1 -7 -7 -6 -7 -4 -3 -6 -4 -7 -5 -3 -1  0  1 -1 -1  1  2  0  0 -4 -1 -3 -3 -5 -5 -5 -4 -2 -3  2 -2 -1  3  1 -5 -6 -2 -3 -1 -2  0 -3 -3 -4 -2 -2 -1  2 -4 -1 -4 -3 -3 -4 -5 -4 -5 -4 -5 -7  0 -7 -3 -2  0  7 -2 -6 -6 -6 -2 -6 -3  5 -3  2 -4 -2  5 -3  4  0  1 -3 -4 -6 -7 -4 -5 -6 -3 -6
 -3 -5 -5 -4 -5 -6 -1 -3 -4 -7 -4 -3 -4 -3 -3 -3 -4  4 -3 -3 -4 -2 -3 -5 -7 -5 -3 -4 -3 -5 -4 -2 -4 -1 -4 -4 -2 -2 -4 -3 -4 -5 -4 -2 -2 -4 -3 -4 -5 -5 -4 -6 -4 -7 -6 -4 -7  5 -6 -4  3 -6  7 -4 -3 -2  4  1  4  0 -2 -3 -4 -4 -1 -3  2  2  4 -4 -6 -2 -4 -3 -4 -4 -4 -4 -4 -4 -4 -5 -4 -3 -1 -4  2  9 -4 -2 -4 -4  7 -1 -2 -5 -4 -3 -6 -4 -6 -4 -3 -5 -5 -4 -5 -3 -5 -6 -4 -3 -5 -4 -5 -4 -4 -5 -4 -3 -4 -4 -5 -5 -5 -5 -4 -4 -4 -5 -6 -6 -3 -5 -5 -4
 -3  3  3  0  3  4 -2 -3 -4 -4 -4 -3 -4  2  0  3  2  1  1  0  2 -2 -3  5 -6  0 -1  1 -1 -3 -1 -2 -3 -2  1 -1 -2  1  2 -2  1  1 -3  0  2 -5  0 -5  0  5  2 -5 -4 -6 -5 -5 -6 -3  7 -5 -2 -7 -3 -3  3  1  0 -1 -1 -1  2  3  2  2 -2  2  3 -5 -4 -3 -1 -2 -3  0 -2  0  1  1 -2 -5 -3 -2 -3 -1 -1 -3  0 -4 -3  1  1  2 -3 -4  2  6 -3 -4 -2  4 -5 -4 -4 -6  4 -5  4  1 -1 -2  0 -5 -5 -5 -1 -5 -3 -1 -2  1  2 -5 -2 -3 -1  3 -2 -1 -3 -5 -7 -5 -4 -5  1 -5
 -3  3  2  3 -1 -1 -3 -3 -4 -4 -5 -4 -3  1 -1  0 -2  0 -1  0 -2 -2 -4  3 -7  6  2  0 -2  1  1 -3 -5 -3 -1 -2 -3 -1  1 -3  2  1 -3  1  2 -6 -2 -6  0  4 -1 -6 -4 -6 -6 -6 -6 -3 -2 -5 -2 -7 -2 -3 -1  2  3  1  0  0  0  0 -2 -1 -3 -2  0 -5 -4 -4 -2 -2 -3  0  2  0  3  2 -3 -2 -4  2  2  0  1 -4 -2 -4  1 -1 -1  0 -4  1 -3 -2 -1 -4 -4  0 -6 -4 -5 -6  4 -6  1  3 -1  3  2 -5 -5 -6 -1 -6 -3  1  0 -1 -3 -4 -1 -4  3  4  2 -2 -4 -5 -7 -5 -4 -6 -1 -5
  6 -4 -3 -2 -3 -4 -3 -2 -3 -6 -6 -3  6 -2  0 -2 -2 -3 -1  1 -3  0 -5  1 -7 -2 -3 -3  3  5  1 -1 -5 -4 -3  2  2 -3 -3 -5 -3  1  6  1  1 -7 -4 -6 -2 -4 -2  8 -6 -7 -7 -6 -7 -3 -5 -6  1 -7 -6  4 -3 -2 -2 -1  1  2  0 -1 -3 -5 -1 -3 -3 -6 -5 -5 -5 -3 -4  1  1 -3 -2 -3 -5 -6 -6 -3  5  1  1 -4 -4 -1 -2 -1  3 -3 -3  3 -3 -5 -2 -4  1 -5  8  6 -5 -6 -3 -7 -3 -2  6 -4 -3 -6 -6 -6 -3 -6 -4 -3 -2 -2 -5 -6 -3 -4  1 -3  4 -3 -4 -6 -7  8 -3 -6 -4 -6
 -4 -2 -1 -1 -1 -1 -3 -3 -5 11 -5 -4 -4 -1 -2 -1  1 -2  0  3 -3 -2 -3  2 -6  2  2 -3 -2  0  5 -4  4 -4  3 -2 -3 -3  2 -1  1  0 -4 -1  0 -6 -4 -6  2 -1 -3 -6 -4 -2  2 -6 -2 -4  3 -6 -2 -4 -4  3  3  1 -1 -3  1 -1  0  0  1 -3 -3  6  1 -5  0 -3  2 -2 -4 -2 -2  2 -2  2 -3 -5 -5 -3 -4 -3  1 -4  5 -4 -4 -3 -3  0 -2 -2 -1  5 -1 -4  6 -4 -6 -5 -5 -5 -1 -6 -1 -2  0  1  3 -5  3 -6 -3 -6 -4  4 -4  0 -3 -6  1  5 -2  5  3 -2 -4 -3 -5 -5 -4  0 -3 -5
 -4 -5 -4 -4 -5 -5  4 -3 -2 -8  1  3 -2 -3 -1 -4 -4 -3 -2  0 -4  3  0 -5 -5 -5 -4  0 -3 -1  0 -3  1  0 -3 -4  1  3 -3 -2 -4 -5 -5 -2 -1  0  1  6 -5 -4 -4 -7 -1 -5 -5  5 -5 -5 -6  3 -3 -4 -2 -4 -3  0 -3 -2 -3 -2 -2 -2 -3 -1  2 -1 -1  4  3  0 -5  0 -4 -3 -4 -3 -4  0  3 -1 -1 -3 -5  0 -5 -3 -2 -4 -5 -2 -4 -4 -2 -5 -1 -5 -6  6 -5 -1 -7 -6  2 -1 -5 -1 -3 -2 -5 -6 -3  4 -3  2 -6  3 -5 -5  3 -4  1  2 -3 -3 -5 -3 -5 -2 -4 -4 -3 -7  1 -1 -4  2
 -4 -5  0 -4 -3 -5 -1 -3 -2 -7  6 -2 -2 -2 -2 -3 -4 -2 -2  0 -1  0  5 -4 -6 -5 -4 -4 -2 -2  0 -4  1  3 -4 -5  3  0 -3  3 -3 -5 -5 -2 -1  6 -2  1 -4 -3 -4 -7  5 -5 -4  3 -5 -5 -5 -2  0 -2 -5 -3 -3 -2 -3 -3 -3 -3  0 -3 -4  3  1  0 -3  2 -2  3 -3  1 -4 -1 -2 -2 -4 -1  4  6  5 -2 -4 -1 -5 -4 -1 -4 -5 -2 -5 -3  0 -5  3 -4 -6  0 -5  4 -7 -6  3 -1 -5  6 -4 -3 -5 -6 -3  4 -2 -2 -6 -2 -5 -5  1 -4  4  1 -5 -2 -5 -4 -5 -2 -4 -3 -2 -7  3  1  1  6
 -3  4  5  2 -2  1  2 -3 -4 -5 -5 -3 -3  2  2 -1  1  4  1 -1  2 -2 -3 -1 -7  1  0  4  2 -3 -2  0 -3 -1  1 -1 -2  0  0 -1  2  0 -2  4  0 -6  2 -5  2  1 -1 -5 -1 -6 -6 -5 -6 -3  2 -5 -4 -7 -2 -3  1  1  0  0 -1 -1  2  0  0 -3 -3 -2  2 -5 -4  1  6  0 -3  1 -2 -2  0  0 -4 -2 -5  5 -3 -2  3 -3  2 -2 -3  0  4  1 -2 -3 -3  0 -2 -4 -4 -3 -5 -4 -4 -6  2 -5  3  2 -3 -3  2 -5 -5 -5 -3 -5 -3  1 -3  1  0 -5 -2 -3  2  0 -2  4 -3 -5 -7 -5 -4 -5  6 -5
 -4 -4 -3 -3 -2 -4 -2 -2 -4 -6  0  0 -4 -2 -2 -3 -3  0  0  0 -3 -1 -1 -2 -6  0 -3 -2  0  0 -1 -3  5  0 -3 -4  2  3 -2 -1 -3 -4 -4 -2 -1 -1 -1 -1 -4 -3 -3 -6 -1 -5 -4  0 -5 -4 -4 -2 -3 -4 -5 -1 -2 -1 -3 -3 -3 -3 -2 -1 -2  1  2 -2 -2  0  0  3 -4 -2 -3  1 -3 -3 -4 -2  1  0  6  5 -1 -1 -3 -2 -2 -2 -4 -1 -4 -1  3 -5 -1 -3 -5 -1 -4 -1 -6 -5  1 -3 -3  1 -3 -3  2 -5  3  0  4 -2 -5 -2 -4 -4 -2 -3  4 -2 -4  4 -4 -3 -4 -3 -4 -3 -3 -6  3 -2 -1  0
 -5 -5 -3 -5 -6 -6 -2  1 -5 -5 -1 -4 -5 -3 -3 -4 -2 -3 -3  0 -4 -2 -2 -5 -3 -5 -4 -4 -1  1 -1 -2  6 -3 -4 -4 -1  0 -2  3 -4 -5 -4 -2  0 -3 -3 -3 -6 -5 -5 -7  4 -1  5 -3 -1 -5 -5 -4 -1  9 -6  3 -4 -3 -4 -4 -3 -4 -3 -4 -4  5 -2 -3 -1 -2  2 -1 -4 -2 -3 -2 -2 -1 -5 -4 -2 -1 -3 -5 -5 -2 -5 -4  1 -4 -4 -4 -5 -4 -2 -3  4 -3 -6 -3 -1  2 -7 -6  1  8 -3 -2 -5 -4 -5 -6 -4 -2  7 -4 -6 -4 -5 -5 -3 -4 -2 -3 -2  4 -5 -4 -4  2 -5  7  9 -6 -3  8 -5 -2
 -3 -2  2  1  7  3  4 -3 -4 -6 -5 -4  0 -2  4 -2 -1 -3 -1 -2  6 -2 -2 -4 -8 -3  2 -3 -2 -4 -2  0  1 -4 -2 -3 -3 -3 -3 -5 -3 -4 -2 -1 -1 -6 -4 -5  5 -4  1 -6 -5 -7 -7 -5 -7 -4 -5 -5 -4 -7 -6 -4  3 -1  4  3  1  0 -1  0  6 -3 -3 -3 -3 -5 -5 -4 -4 -2  5 -2 -2  5  5  3  2 -5 -6 -4 -4 -3 -3 -3 -2 -4  2 -2  2  4 -4 -5 -4 -4  2 -4 -6 -5 -6 -4 -5 -6 -3 -6 -3  1 -4 -4 -3 -5 -6 -5 -5 -5 -4 -4  5 -3 -4 -5 -4  0 -3  0 -3 -3 -4 -6 -7 -5 -4 -6 -4 -5
 -1 -2 -2  1  0 -2 -1  0 -2 -5 -5 -2  1  1  1  3  4 -1  2  2  2  0 -1  1 -3 -2  2 -1  1 -2 -1  2 -4  2  2  3 -1  0  2 -1  3 -1 -1 -1  1 -6 -2 -5 -1 -2  1 -4 -4 -6 -5 -5 -6  6 -2 -4  1 -6 -4  2  1  1  0  3  3  3  0  2  0  0  0  0  3 -4 -2 -3 -2  2  3  2  3  2  0 -1 -4 -5 -5 -3  1 -1  0  1  1  3  3  4  0  0  2 -2 -3 -2  6  2 -4 -4 -4  0 -4 -5  1 -5 -2  2 -2 -2  2 -4 -1 -5  3 -5  6  1  2  4 -3 -4  2 -3  0 -1  3  2  3  1 -6 -3 -2 -5 -3 -5
 -3 -3 -2 -2 -1 -3  0 -2 -2 -6 -3  6 -2  0 -1  0 -1  0  2  0 -1  0 -2 -2 -7 -1  0  3  0 -3 -2  2 -3  4 -1 -2 -1  1  3 -3  0 -2 -3 -1 -1 -4  2 -3 -2 -3  4 -5 -3 -6 -5 -3 -6  1 -4  1  4 -6 -4  1  0  1  1  1  0  1  0  0 -1 -2  2  2 -2  0  1  1 -4  1  4  0  0  0 -2 -2 -1 -1 -3  0 -3  1 -1  6 -1  2  3  1 -1  0 -1 -4  0  2 -1 -1 -4 -3 -5 -4 -1 -5 -2 -4  1 -1 -3 -4 -1 -3 -4 -3 -2 -3  5 -3 -2  2 -2 -3 -2 -3 -1  1 -1 -2  7 -4 -6 -5 -3 -5 -3 -3
 -4 -5 -4 -5 -6 -5 -4 -4 -6 -7 -4 -5 -5 -4 -2 -2  5 -4 -4 -3 -5 -3 -2  3 13 -5 -5 -5 -3  4 -2 -5 -3 -4 -4 -5  1 -3 -3 -2 -3 -5 -4 -2 -1 -5 -5 -5 -6 -5 -5 -6 -4 -2 -2 -5 -2 -6 -5 -6 -2 -2 -6 -3 -4 -3 -4 -3 -4 -4 -3 -2 -5 -3 -4 -4 -3 -4  0  1 -2 -2 -6  1 -2 -3 -5 -4 -4 -5 -5 -5 -5 -4 -5 -5 -3 -5  8 -4 -2 -4  4 10 -2 -4 -6 -4 -2 -4 -6 -5 -4 -2 -5 -5 -5 -4 -5 -7  1 -5 -2 -6 -6 -6 -6 -6 -5 -5 -1 -5 -5 -1 -5 -4 -4 -4 -6 -1 -2 -6 -4 -2 -5 -4
 -4 -4 -3 -4 -5 -4 -3 -3 -5 -2 -3 -4 -5 -3 -3 -2 -2 -4 -2 -1 -3 -2 -3 -3  2 -3 -3 -4  2  5  4 -4  0 -2  0 -4 -2 -2  4  6 -3 -2 -4 -2  0 -4 -3 -4 -4 -4 -4 -7 -1 10  9 -4 10 -5 -2 -4  6  4 -5  2 -2 -1 -3 -3 -2 -3 -3 -2 -4  1 -1 -2  4  1  6  4  3 -1 -5  1  6  3 -4 -3 -2 -4 -4 -4 -3 -1 -4  1  4  1 -2 -2 -4 -1 -3 -2  2  4 -5 -3  8 -3 -7 -5 -3  0 -4 -4 -4 -3 -5 -5 -3 -3  5 -4 -5 -4 -5 -3 -3 -4 -1 -4  1  6 -4 -3 -1 -2 -5  7  0 -6 -4  4 -4 -3
 -4 -5 -2 -3 -3 -3  2  0 -1 -8  2  0  0 -1 -2 -2 -4 -3  0  0 -3  4 -2 -4 -7 -4 -4 -2 -2 -3 -2 -1 -2  0 -4 -4  1  3 -2 -2 -4 -4 -4 -2 -1 -1  4  5 -5 -1 -3 -4 -2 -5 -5  5 -5 -4 -6  7 -3 -4 -5 -3 -3  0 -3 -2 -2 -3 -2 -2 -1 -2  3  2 -1  4  1  1 -5  1 -4 -3 -3 -3 -1 -3  1  1 -2 -4 -4  1 -4 -2  1 -2 -3  0 -4 -4 -1 -4 -2 -4 -5  3 -5  1 -7 -5  5  3 -4 -2 -3 -1 -5 -4 -3  4 -4  7 -5  7 -4 -5 -1 -3 -1  6 -4 -3 -4 -3 -4 -3 -3 -4 -4 -6 -1 -3 -4  1
