# Supplementary material for: Protein Secondary Structure Prediction Based on Data Partition and Semi-Random Subspace Method
Source: Sci Rep. 2018 Jun 29;8:9856. doi: 10.1038/s41598-018-28084-8 (PMC6026213; doi:10.1038/s41598-018-28084-8)
Supplement: Supplementary file 1 — Dataset 1 [file 41598_2018_28084_MOESM1_ESM.zip › astral_cull_DATA/1am2_A.pssm]

  A  S  I  T  G  D  A  L  V  A  L  P  E  G  E  S  V  R  I  A  D  I  V  P  G  A  R  P  N  S  D  N  A  I  D  L  K  V  L  D  R  H  G  N  P  V  L  A  D  R  L  F  H  S  G  E  H  P  V  Y  A  V  R  T  V  E  G  L  R  V  T  G  T  A  N  H  P  L  L  C  L  V  D  V  A  G  V  P  T  L  L  W  K  L  I  D  E  I  K  P  G  D  Y  A  V  I  Q  R  S  A  F  S  T  V  G  V  P  G  L  V  R  F  L  E  A  H  H  R  D  P  D  A  K  A  I  A  D  E  L  T  D  G  R  F  Y  Y  A  K  V  A  S  V  T  D  A  G  V  Q  P  V  Y  S  L  R  V  D  T  A  D  H  A  F  I  T  N  G  F  V  S  H  N
  1  0 -6  1  3 -5  0 -4 -5  0 -3  5 -4 -6  1 -2 -1 -2 -3  1 -4 -4  1  0  0  2  0 -1 -1  0 -1  0  1  0 -1 -1  0  0 -2 -2 -1 -2  0  0  0  1 -1  3  0  1  0 -2  0 -1 -1 -1 -1  0  0 -3 -1 -3 -1 -1  3 -1 -3 -2 -1 -3 -2  4 -3  2 -4 -3 -4 -4 -4 -1 -1  0  0  0  0  0  0 -1  0  0  0 -2 -2 -1  3  1 -1 -2 -1  0 -1 -2 -2  0  1 -1  0 -1  0 -1 -1  0 -1 -1  0  0 -1 -1 -1 -1 -1  0 -1 -1  0 -1 -1 -1 -1  0  0 -1  0  0  0  1 -1 -1 -1 -1  0  0  0 -1 -1 -1  0  0 -1  1  2 -1  0  0  2 -1 -1  0 -1 -1 -2  0  0 -3 -3  0  0  0 -1  1  1 -3 -3  6 -2 -2 -4  0  0 -6 -6
 -6 -7 -7 -2 -6 -6 -5  4 -8  1  1 -2  1 -4  3  4  1  4 -5  3 -4 -6 -2  1  0  1  3  1  0  0 -1  1 -1 -2 -1  0  2 -2  0  0  2  2  1  4 -1  0  2 -1  1  3 -4 -1  1  0 -1  1  3  0 -5  0  6 -5  4 -5  3  0 -5  6  0 -5  4 -4 -5  0  0 -6  4 -5  2  0 -1  1  0  1  0  1  1 -1  0  0  0 -5  3  3 -3  0 -1 -5  2 -2 -2 -3  4 -2  0 -2  0  4  0  0  0  0  0  0  0  0  0  0  0  0  0 -1  0  0 -1  0  0  0  0  0  0  0  1  0 -1  0  1  0  0  0  0  0  0 -1  0  0  0  0  0  0  1 -4  0 -1 -1 -3 -1  2  0 -6 -3 -5 -3  3 -2 -1 -1 -2 -2 -2 -3 -6 -6 -5 -2 -2 -6 -4 -4 -5 -5
 -4 -6 -8 -5 -4  0 -6 -4 -8 -2 -4 -2  1 -4 -1 -3 -3 -4 -7 -1 -1 -7 -4  0  1  0 -2  0  2 -1 -2  2  0 -2  3 -1 -1 -2 -3  2 -2  2 -2  1 -2 -2 -2 -2  0  1 -4 -3  1  2  0 -1 -1 -3 -5 -3 -2 -6 -2 -4  0  1 -2 -2  0 -3 -2 -2 -4 -2  6  0 -5 -6 -5 -4 -2  0  2  0  0  0 -1 -1  0 -1 -1 -6 -2 -2 -2 -1  0 -2  1 -2  1  1 -1 -2  0 -2  0  0  0  0  0  0  1  0  0  0  0  0  0  0  0  0  0  0  0  0  0  0  1  0  0  0  0  0 -1 -1  0  0 -2  0  0  0  0 -2  0  0  1  0 -4 -1 -1 -2 -1 -2 -1 -1 -1 -2  0 -6 -2 -2 -6 -3 -5 -1  1 -2  2 -1  6 -7 -4 -3  8  2 -6 -3  1 -4  9
 -5 -7 -8 -1 -5  8 -7 -5 -9 -2 -2  2  7 -7 -2 -3 -4 -5 -7  1  5 -7 -4  1  1  1 -1  1  2 -1  2  0  3 -1  5  0 -1 -2 -2  5  0  3  0  0 -2 -1 -2 -2  2 -1 -5 -5  2  0 -2  0 -1  1 -6 -4 -3 -6 -2 -5 -1  0 -4 -3 -1 -5  0 -4 -5 -1  4 -6 -4 -6 -5 -4 -2  3  3  0  1  0 -1 -1  1 -1 -1 -6 -2 -2 -5  3  4 -3  0 -2  2  6 -3  0 -1 -2  0 -1  0  0  0  0  0  0  0  1  0  0  0  0  0  0  0  0  0  0  0  0  2  0  0  0  0  0  0 -2  1  0  0  0  0  0  0 -2  0  0  0  0  0  0 -1 -4  0  2  1  1  0  0  2 -6 -7  7 -3 -3 -4  3 -1  2  3 -2 -2 -7 -3 -3  3  2 -6 -6 -4 -6 -3
 -6 11 -6 -6 -7 -9 -4 -6 -6 -2 -3 -5 -8 -9 -1 -4 -3 -3 -6 -3 -5 -6 -2 -3 -3 -2 -2 -4 -2 -2 -1 -1 -2  0 -4 -2 -3 -2 -2 -5 -1 -4 -3 -3 -2 -1 -2 -2 -3 -2 -3 -5  1 -2 -3 -2 -5 -3  0 -2 -2 -4 -2 -4 -2 -1 -6 -3 -2 -4 -2  4 -5 -2 -3 -8 -7 -5 -3  3 -1 -2 -3 -2  0 -2 -1 -2 -2  1 -2 -5 -1 -2  0  1 -2 -4 -2 -2  0  0 -1 -2  1  0  2  1  2  2  2  2  1  2  1  0  2  2  2  2 -3  1  2  2  1  2  2 -3  0  0 -2  2  1  2  1  0  1  2  2  2  2  2  2  0  2  2  2  2 -3 -2 -3  0 -4 -2  0 -5 -4 -2 -5 -5 -7 -3 -2  0  1 -4 -3 -4  2 -5  0 -6 -2 -2 -7 -3  1  2 -2 -8 -7
 -5 -6 -7 -5 -6 -6 -5 -1 -8 -1 -5 -3  0 -8  1  0 -1  2 -5 -1  0 -7 -1  0  0  2  1  0  0  0  0  0 -1 -1 -1 -1  1 -1 -1  0 -1  0 -2  1 -1 -1  2 -2  0 -1 -3 -4  0  0 -3 -1  0  1 -5 -3  0 -5  0 -4  2 -1 -5 -1  2 -5  0 -3 -5 -2 -3 -5  1 -5 -4 -3  1  1 -1  1  0  0  0  0  1  0  1 -5  1  2 -4  0  1 -5  1 -1 -1  1  0 -1  0 -1  0  1  0  0  0  0  1  0  0  0  0  0  0  0  0  0  0  0  1  0  0  0  0  0  1  0  0  0 -1 -1  2  0  0  0  0  0  0 -2  0  0  1  0 -3  0 -1 -2  1 -1 -1 -3  0  3  1 -5 -4 -1 -2  0 -5 -1  0 -2 -1 -1 -3 -3 -5 -4 -1 -5 -6 -5 -4 -4 -5
 -5 -7 -8 -4 -3  2 -5  0 -8 -2 -5  1  1 -4  1  2 -1 -1 -5  2  6 -5 -2  2  1  0  1  1  0  1  1  0  2  0  2  1  1 -3 -3  0  1  3 -2  0 -1  0  1 -2  1 -1 -2 -5  0 -1 -3  2  0  2 -4 -1  2 -6  1 -2  1  2 -5 -1  4 -4  2 -3 -5  0  2 -5 -4 -6 -4 -2 -1  2  0  1  0  0  0  0  1  0  2 -5 -2  1 -4  2  5 -5  1  1 -1  2 -1 -1 -1 -2  0  0  0  0  0  0  2  0 -1  0  0  0  0  0  0  0  0  0  1  0  0  0  0  0  0  0  0  0  0 -2  1  0  0  0  0  0  0 -2  0  0  0  0 -1  1  1 -4  4  2 -1  0  4  5  3 -3 -4 -1 -4  2 -3  2  0  1  0 -2 -1 -4 -4 -4 -1 -4 -6 -5 -4 -5 -5
  7 -3 -8 -6  6 -3 -7 -5 -9 -4 -7 -1 -4  8 -1 -5 -4 -6 -7  3 -4 -7 -4  1  4  2 -2  1 -1  0 -2  0  1 -1  0 -2 -1 -1 -3  1  1 -2  4 -1 -2 -3 -1 -2 -2  0 -4 -5 -2 -1  6 -4 -3 -1 -5 -5 -2 -6 -4 -3 -3  0  7 -4 -3 -6 -3  2 -6  1 -3 -7 -5 -6 -6 -3 -2 -1  4  1  2  2 -1  2  0  0  1 -3 -2 -3 -2  2 -3 -4 -1 -1  5 -2  0 -2  0 -2  0 -1 -1 -1 -1 -1 -2 -1  1 -2 -1 -1 -1 -1 -1 -2 -1 -1  0 -1 -1 -1  0  0  0 -1  0 -1 -1 -1  0 -1 -1 -1 -1 -1 -1 -2 -1 -1  0  0 -4 -1 -1 -3 -2 -3 -1  6 -3 -5 -2 -6 -5 -1 -2 -3 -6 -1  2  3 -1 -4 -2 -7 -6  0 -1  6 -6 -5 -4 -3 -5
 -5 -7 -8  0 -3 -3 -8 -3 -9  3 -4 -4  0 -8 -1 -1 -1 -5 -7 -3 -2 -7 -3  1 -1  0  1 -2 -2  0 -2 -1 -1 -2 -2 -1 -1 -4 -1 -1 -1  4 -3  0 -3  1 -1 -3 -3  4 -2  2  4 -1 -5  2  5  0 -6  0 -2 -6 -1 -5  0  1 -3  1 -2 -5 -3 -4 -6  1 -2 11 -5 -2 -3 -4 -1  0 -2 -1 -1 -1  0  0 -1  0 -1 -5 -1  1 -4 -1  0 -5  1 -2  0  0  3 -2  3 -3  1  1  1  2  2  1  2  2  1  0  2  2  2  2  2  2  2  2  1  2  2  2  1  1  1  2  1  1 -1  0  2  2  2  2  1  1  1  0  2  2  2  1 -4  1  0 -4  2  0  0 -5 -1  0  1 -6  0 -5 -5  0 -1 -1  1 -3  1 10 -1 -5 -4 -5 -4 -3 -6 -4 -5 11 -4
 -7 -5  0 -5 -8 -9 -7 -2  6 -1 -3 -6 -5-10 -2  1  2 -6  7 -4 -7  4  2 -2 -4 -2 -1 -2  0 -1  0 -1 -1  2 -2  1 -1  1  2 -3 -1 -3 -2 -2 -1  0 -1 -1 -1 -1  1  0 -1 -1 -6  1 -5 -4  1  1 -3  5 -2 -2 -3 -2 -6 -3 -2  5 -1 -1 -3 -2 -6 -9 -6  2 -1 -1  1 -1 -4 -1 -1 -1  1 -1  0  0  0 -3  0 -1  2 -3 -5  3 -3  2 -5 -2 -2  1  0  2  0 -1  0  0  0  0 -1  0 -1  1  0  0  0  0  0  0  0  0 -1  0  0  0 -1  0  0  0  0  0  2  1 -1  0  0  0  0  0  0  2  0  0  0  0  3  0 -2  5 -3 -2  0 -5  0 -4 -2  0 -6 -7  3 -4  2 -3 -2 -3 -2 -5 -3 -4  5 -2 -7 -7  5  4 -1 -8 -8
 -7 -5  5 -6 -6 -9 -7  4 -1  2  4 -5 -6-10 -2  2 -1 -5  1 -5 -6  5  0 -2 -4 -2  0 -2 -1 -1  0 -1 -1  2 -2  2 -1 -1  2 -4  2 -4 -1 -2  1 -1 -1 -2 -2 -2  2 -1 -3 -3 -6 -2 -3 -3  0  2 -3  3 -4  2 -2  0 -6 -1 -4  4 -3  0 -5 -2 -6 -8 -2  2  5 -3  2 -3 -4 -1 -1 -1  0 -1 -1  0  0 -3 -2 -1  4 -4 -3  5 -3 -1 -5 -2 -2  0 -1  3 -1 -2 -1 -1 -1 -1 -2 -1 -1 -1 -1 -1 -1 -1 -1  1 -1 -1 -1 -1 -1 -1  0 -1 -1 -1  0 -1  1  3 -2 -1 -1 -1 -1 -1 -1  1 -1 -1 -1 -1  1 -1 -2  1 -2 -1  0 -4 -1 -5 -3 -2 -4 -4  4 -4 -1 -2 -2 -1 -1 -5 -4 -1  2 -5 -7 -7  2 -1  0 -8 -8
 -5 -6 -7 -3 -5 -6 -7  0 -8 -3 -5 -3 -2 -5  0 -1  1  1 -7  2 -2 -7 -2  0  0  0  2  0  0 -1  0  0 -2 -2 -1 -2  2 -2 -2  1  0  1 -1  1  2 -1  1 -1 -1  2 -3 -4  2  0 -2  0  5  0 -5 -1  2 -5  3 -4  1 -1 -4  2  0 -5  3 -3 -5 -1 -1 -6  2 -6 -2  0 -1  0 -1  0  0  0  0  0  1  0  0 -5  5  1 -4  0  0 -5  3  0  0 -2  1  0 -1 -1  0  1  0  0  0  0  0  0  0  1  0  0  0  0  0 -1  0  0  0  0  0  0 -1  0  0  0  0  0 -2 -2  0  0  0  0  0  0  0 -2  0  0  0  0 -1  1  0 -2  0 -2 -1 -2 -1  1 -1 -6 -6 -5 -5 -1 -4 -2  1 -2 -1 -4 -3 -4 -5 -4 -4 -5 -6 -5 -4 -6 -5
 -6 -5 -1 -6 -4 -9 -3  0 -4  2  2 -5 -3 -9 -2 -1  1 -5  2 -3 -5 -2  1 -2 -2 -1 -2 -2 -2 -1 -2 -1 -2  0 -3  0 -1  0  3 -2 -1 -2  0 -1  0  0 -1  1 -2 -1 -1 -1 -2  0 -5 -2 -3 -3  1 -1 -3  0 -4 -1 -3 -1  1 -2 -3  0 -3  0 -5 -2 -5 -7 -2  1  2 -3  1 -2 -3  0  0 -1  0 -1 -1 -1  0 -5 -1 -1  1 -2  0  0  0 -1 -4 -1  0  2  0  1  1  0  1  2  2  1  1  2  0  1  2  2  2  2  1  2  2  2  0  2  2  1  0 -2 -1  2  0  1  0  1  0  2  1  1  1 -2 -2 -2  2  2  1  1 -2  0 -3  1  1 -4 -1 -5 -1 -2  0  0 -2 -6  0 -2  2 -3 -2 -3 -2 -4 -4 -4 -1 -5 -6 -6  1 -1 -2 -6 -7
 -6 -6 -2 -7 -6 -5 -8 -2 -6  1 -4 -6 -1 -9 -1 -2 -2 -4  0 -4 -7  0 -1 -2 -4 -2 -2 -2  3 -1 -1 -2 -1  0 -3  1 -1 -3  0 -4 -1 -3 -1 -2 -1 -1 -2 -3 -4 -1  4  6 -1 -2 -6 -2 -5 -6 -4  5 -2 -1 -5 -3 -4 -3 -6  1 -3 -2 -3 -4 -6 -3 -6 -7 -7  6  3 -4  1 -3 -4  0 -1  0  0 -2 -2  1 -2 -2 -3 -4 -2 -4 -5  0 -4 -3 -5 -5  1  1  0 -1  0 -4  0  1  1  0  0  1 -1 -1  1  1  1  1  0  1  1  1 -1  1  1  0 -1  0  0  1  0  0  0  1 -1  1  0 -2  0  0  0  3  1  1 -2  0  0 -1 -2  0 -3 -2 -1 -2 -3 -3 -4 -5  5 -3 -1 -5  0 -4 -3 -2 -1 -4 -2  8 -1 -6 -7 -7  4 -1 -4 -6 -8
 -5 -6 -8  0  0 -7 -7  0 -8 -1 -4  2 -4 -6  1 -2 -2  5 -7 -5 -6 -5 -4  2 -3 -2  0  4  1  2 -2 -2  0 -2  0 -1 -1 -2 -1 -3 -2 -3 -2 -2  4 -3 -1  2 -1 -2 -3 -5  1 -3  1  0 -2  6 -1 -5 -5 -5 -4 -5 -3 -3 -5 -4 -4 -5 -3 -3  0  3 -4 -7  7 -6 -5 -4  1 -2 -2  1 -1  0 -1  4  0  0  0 -6 -4  3 -4 -3 -4 -5 -1  4 -4 -4 -1  1 -1 -4  1  0  0  0  0  0  1  0 -1  0  0  0  0  0  0  0  0  0 -1  0  0  0 -1  2  1  0 -1  0 -2  0 -1  0  0  0  0  0  0 -2  0  0 -2  1  0  0 -1 -2 -2  5 -1 -3  1 -2  4 -6 -7 -5 -4 -2 -5  5  2  0  0 -5 -4 -7 -6 -4 -6 -6 -6 -5 -4 -7 -7
 -3  0 -7  1 -3  0  2 -5 -7  0 -2  1 -2 -3  2  0 -2 -1 -6 -1 -2 -5 -3  0  1  0  0 -1 -1  1 -2  0  1 -1 -1 -1 -1  1 -1  0 -1 -1 -1 -1 -1 -1  0  1  3 -1 -3 -4  1  2 -3 -1  0 -2 -4 -3 -2 -5 -1 -1  0  3 -2 -2  2 -5 -2 -1  2  0 -1 -6 -3 -5 -4 -1 -1  0 -1  0  0  0  0 -1  0  0  0 -3 -2 -1 -2  1 -1 -3  0 -1 -1 -1 -2 -1  0 -1  0  0  0 -1 -1  0  0 -1  1 -1 -1 -1 -1 -1  0  0 -1 -1  1 -1 -1  0  0  0  0 -1  0  0  0 -2  0 -1  0  0  0  0  0 -2 -1 -1  0  0 -3  0  4 -2  0  0  0  0 -2 -2 -1 -3 -6  1 -4  0 -2 -2  1 -1  0 -3  3 -6 -5  1 -3 -2 -3 -1  3 -2 -4
 -5 -4 -5  6 -5 -5  7 -4 -6  1  5 -1  1 -6  0  0  0  3 -5 -3 -4 -4 -3  0 -1  0  0 -1  0  0 -1  0  0  0 -1  0 -1  3 -1  1 -1  0  0  0  0  1  2  1  3 -1 -1 -1 -1  3 -3  1 -2 -2  3 -2  0 -4  4  6 -1  1 -3 -1  2 -3  2  1  7  0  0 -2 -5 -4 -4  6 -1  1 -1  0  1  0  0 -1  1  0 -1 -2  0 -1 -2 -1 -1 -4  0 -1 -1  0 -1  0  0  0  0 -1  0  0  0  0  0  0  0  0  0  0  0  0  0  0  0  0 -1  0  0  0  0  0  0  0 -1  0  1 -1  0  0  0  0  0  0  0 -1  0  0  0  0  0  1  0 -2  2 -2  0 -1 -1 -1 -1  2 -6 -5 -3  5  0  0  1  2  2 -2  0 -4 -2  1 -3 -4 -3 -2  2 -6 -5
 -6 -6 -7 -7 -4-10 -9  5 -8  1 -7 -7 -8 -9 -1  0 -2 -6 -7 -6 -7 -6 -4 -2 -4 -2 -2 -4 -1  0  0  6 -2 -3 -4 -3  3 -2  4 -2  2 -4  2 -1 -4 -3 -2 -1 -2 -3  3  7 -4 -4 -2 -4 -5 -6 -6  2 -5 -5 -2 -5 -5 -4 -1  1 -5 -5  0 -4 -7 -4 -2 -8 -7 -4  2 -5  1  1 -4  1 -2  0  0  0 -2  0 -2 12 -5 -4 -4 -5 -5 -5  1 -5 -5 -5  4 -2 -3  3 -3  2 -2  4  4 -2  2  4  3  1  4  4  4  4  3  2  4  4  2  4  4  3 -3  2 -2  4 -3 -2  1  1  2  4  3  3 -2  3  3  1  4  4 -2 -3 -4 -3  0 -4 -4 -5  0 -5 -4 -5  1 -6  1 -7  1 -6 -6 -2 -3 -4  2 -5 -5  4  1 -6 -8 -6 -1 -5 -6 -7 -9
 -6 -6 -6 -3 -2 -8 -8 -3 -7  0 -6 -4 -2 -9 -1 -2 -2 -4 -6 -5 -4 -5  1 -1 -3 -2  0 -3  1  0 -1 -1 -2 -1 -2 -1  0 -2  0 -4 -1  0 -1  0  0 -1 -2 -2 -3 -1 -1  3  0 -2 -4 -3 -2 -5 -3  4 -4 -4 -4 -3 -3 -2 -6  3 -1 -4 -2 -4 -6 -2 -3 -4 -5  0  0 -4  0 -2 -3  0 -1  0  0  0 -2  1 -1  0 -3 -1 -1 -2 -3 -4  0 -4 -1 -4  1  2  1  0 -1 -3  1  1  1  1  0  1  0  0  1  1  1  1  1  1  1  1  1  1  1  1  0  0  1  1  0  1  0 -1  0  1  1  1  1  1  1  1  1  1  1 -1  1 -2 -3  0 -1  1 -1 -5  2 -4 -1 -5  9 -6 -4 -5 -4 -3 -2  0 -2 -1 -3  3 -4 -3 -6 -6 -3 -2 -4 -3 -7
 -6 -5  6  0 -5 -9 -5 -2  6  0 -2 -3 -6 -9 -1 -1  5 -6  2 -3 -6  2  5 -1 -2 -2 -1  0  0 -1  3  1  0  2 -2  2 -2  4  2 -3 -2 -1 -1  0 -1  4  0  2 -2 -1  4 -1 -2  0 -5  3 -5 -5  5  1 -1  4 -2 -2 -2 -3 -6 -4 -1  3 -1  1 -4  0 -4 -8 -5  4 -2  3  1  1 -4  0 -1 -1  2 -1  0  0  0  0  1 -3  2 -3 -3  1 -2  2 -3 -3 -1  1  1  2  0 -2  0 -1 -1  0 -2 -1 -1  1 -1 -1 -1 -1  0 -1 -1 -1 -1 -1 -1  0 -1 -1  0 -1  0  0  2  0 -2 -1  0  0  0 -1 -1  3 -1 -1  0  0  3  1 -2  4 -2 -2  0 -3  2 -2 -2  7 -4 -6  2 -1  6 -3 -1 -1 -2 -2 -3 -4  5 -3 -7 -7  3  5  5 -8 -8
