# Supplementary material for: Protein Secondary Structure Prediction Based on Data Partition and Semi-Random Subspace Method
Source: Sci Rep. 2018 Jun 29;8:9856. doi: 10.1038/s41598-018-28084-8 (PMC6026213; doi:10.1038/s41598-018-28084-8)
Supplement: Supplementary file 1 — Dataset 1 [file 41598_2018_28084_MOESM1_ESM.zip › astral_cull_DATA/1AM7_A.pssm]

  M  V  E  I  N  N  Q  R  K  A  F  L  D  M  L  A  X  S  E  G  T  D  N  G  R  Q  K  T  R  N  H  G  Y  D  V  I  V  G  G  E  L  F  T  D  Y  S  D  H  P  R  K  L  V  T  L  N  P  K  L  K  S  T  G  A  G  R  Y  Q  L  L  S  R  X  X  D  A  Y  R  K  Q  L  G  L  K  D  F  S  P  K  S  Q  D  A  V  A  L  Q  Q  I  K  E  R  G  A  L  P  M  I  D  R  G  D  I  R  Q  A  I  D  R  C  S  N  I  X  A  S  L  P  G  A  G  Y  G  Q  F  E  H  K  A  D  S  L  I  A  K  F  K  E  A  G  G  T  V  R
 -2  1  1 -1 -1 -1 -3 -1  2  6 -4 -3 -3 -2 -3  6 -1  2 -3 -1 -2  1 -2  0 -1 -2  1 -1 -1 -3 -3 -1 -4 -3 -2 -2 -2 -1  1  0 -2 -4  0 -2 -4  3 -1 -4 -3 -1 -1  0 -1 -1 -2 -2 -1 -1 -2 -1  0 -2  6  6 -1 -3 -4 -3 -2 -3  1 -2 -1 -1  0  3 -4 -1  1 -1 -3  0 -3 -1 -3 -4  0 -3  2  1 -3 -4  2  0  6 -2 -1 -2 -3 -2 -2 -3 -2  6 -2  2 -1 -2 -2  4 -1 -3 -3  1  0  6 -3  2  0 -1  1 -3 -3 -1  6  0 -3 -3 -1  6 -1 -4 -1 -3 -3 -2 -3  0  0  1 -1 -3 -2  4  2 -4 -1  1  5 -1 -1  1 -2 -1
 -2 -1 -1 -3 -1  3 -1  3  1 -3 -5 -3 -3 -3 -4 -1 -1 -2 -2 -4 -3 -1  0 -2  5 -1  0 -2  4 -1  4 -4 -4 -3 -3 -3 -4 -3 -1 -1 -1 -5 -1 -2 -4  2 -2 -2 -4  7  1  0 -2  1 -3  1  4  3 -3  2 -2 -3 -3 -3 -4  7 -4 -1 -2 -2  2  6 -1 -1 -2 -2 -4  6  2  2 -4  2 -4  0 -3 -5 -3 -4 -2 -2 -1 -3  3 -4 -3 -4  1 -2 -5  6 -2  7  5 -3 -3 -2 -3 -4  1  1 -4  6 -4  2  1 -3 -4 -1  4 -5  5  0 -2 -1 -3 -2 -4 -4 -4 -3 -4 -4 -2 -1  4 -2 -1  2 -3 -2  1 -4  2 -1  0 -4  4  2 -3 -3 -4  1 -3  4
 -3  0  3 -1  4  1  7 -3 -2 -3 -5 -5  0 -4 -5 -3 -1 -1 -2 -2 -2  0  4 -1  0 -2 -2 -1  1  5  2 -2 -4  4 -4 -4 -5  2 -2  0 -4 -5  1  1 -4 -1  0 -1 -4  2 -2 -2 -3 -1 -4  6 -1  1 -2 -1 -1  1 -3 -2 -2 -2 -4 -2 -2 -5 -1 -2 -1 -1  0 -1 -4 -2  0 -2 -5  1 -5 -2  0 -5 -1 -4 -1  1 -2  0 -2 -4 -3 -4 -2 -3 -5 -1 -2 -2 -1 -3 -5 -1 -1 -5 -1 -1 -2  1 -5 -1 -1 -3 -5  1 -1 -5  1  7 -5 -1 -3 -1 -5 -4 -2 -2 -2 -4  1 -2 -1 -2  0  0 -4  0  2 -5 -3 -2 -2 -4 -2  0 -3 -2 -2 -2 -4  0
 -4 -2  1 -3  1  0 -1 -3 -2 -3 -5 -5  7 -5 -5 -3 -1 -2  0 -3 -3  5  0 -1 -2 -2 -2 -1 -2  6  4 -3 -5  7 -3 -5 -5  0 -3  0 -4 -5  1  6 -5 -2  6 -3 -3 -2 -3 -3 -3  1 -4 -1 -2 -1 -2 -2 -2 -2 -3 -3 -2 -3 -5 -2 -4 -5 -2 -3 -1 -1  5 -1 -5 -3  2 -2 -5 -1 -5 -2  7 -5 -2 -3  0 -2 -2  8 -2 -4 -3 -4 -2 -3 -5 -1  0 -3 -2 -3 -5  3  6 -5  3 -1 -3  2 -5  1  1 -3 -5  2 -2 -5 -2  0 -4 -1 -3 -2 -5 -3 -3 -3 -3 -5 -2 -2 -3  0 -3 -1 -4  4  4 -5 -4  0 -2 -5 -2  0 -3 -2 -3 -2 -5 -1
 -2 -2 -3  4 -3 -4 -4 -2  3 -2 -4 -3 -5 -3 -2 -2 -1 -2 -6 -4 -3 -2 -2 -2 -3 -4 -2 -2 -3 -3 -4  0 -4 -5 -2 -2 -2 -3 -4 -3 -2 -4 -2 -4 -4 -2 -4 -5 -5 -5 -3 -2 -2 -2 -2 -4 -4 -4 -2 -3 -3 -3 -2 -2 -4  0 -5 -5 -3 -3 -2 -4 -1 -1 -4 -3 -4 -3 -3 -3 -3 -3 -3 -4 -5 -4 -3 -5 -2 -2 -5 -5 -2 -2  2 -2 -5 -3 -3 -1 -5  4 -4 -2 -3 -3 -4 -2 -2 -2 -4 -3 -3 -3 -1 -2 -3 -2 -4 10  0 -4 -3 -1 -2 -3 -3 -5 -2 -2 -4 -4 -4 -5 -4 -5 -5 -3 -2 -3 -3 -3 -2 -2 -2 -4 -3 -3  2 -4 -4 -2 -2 -4
 -2  3  3 -2 -1  2  4  0  0 -2 -5 -4 -2 -2 -4 -2 -1 -2  0 -3 -2 -1 -1 -1  0  5 -1 -2  0 -1  1 -3 -3 -2 -1 -4 -4 -2 -3  1 -3 -5  0 -2 -3  0 -1 -2 -3 -1  1 -2 -2  1 -3 -1  0  1  0  1 -2 -2 -2 -2 -3 -1 -3  8  2 -3 -1  0 -1 -1 -1 -1 -3  2  2  6 -4  0 -4 -1 -2 -5 -2 -3 -1 -2  8 -2  0 -3 -2 -3  8  6 -4  1  1  2 -1 -2 -3  0 -2 -4  3  1 -3  1 -4  1  4 -2 -4  1  0 -5 -1 -1 -4 -1 -2 -2 -4 -3 -3 -2 -3 -3 -3  8 -1  1  3  1 -3  0  0 -4 -2  2  2 -4  1  2 -2 -3 -4  1 -3  4
 -3 -1  2 -3 -1 -1 -1 -2 -1 -2 -5 -4  0 -4 -4 -2 -1 -2  7 -3 -3  0  0 -1 -1  0 -1 -2 -1  0  0 -4 -4  0 -3 -4 -4 -3 -3  3 -4 -5 -1  0 -4 -1  0 -2 -3 -2 -1 -2 -2  0 -3 -2 -1 -1  0 -1 -2 -2 -2 -2 -4 -2 -4  0 -2 -4 -1 -1 -1 -1  0 -1 -4 -1  0  0 -4 -2 -4 -1  0 -5 -2 -3  2 -2  0  0 -1 -4 -3 -4  1 -1 -5 -1  7 -2 -2 -2 -4  1 -1 -4  2  0 -4  0 -5  3  3 -3 -5  0 -1 -5 -1 -2 -1 -1 -2 -2 -4 -3 -4 -2 -4 -4 -3  0 -2  7  0  0 -3  4  0 -4 -2  0 -1 -4 -1  2 -1 -4 -4  0 -4  2
 -4 -2 -2 -2 -2 -3 -2 -4 -2 -1 -5 -5 -1 -5 -5  0 -1 -1 -4  7 -3 -1 -2  4  0 -1  0  0  0 -2 -2  7 -5 -3 -4 -5 -5  5  6  3 -4 -5 -2  2 -5 -1 -2 -4 -4 -1 -3 -1 -4 -2 -4 -2 -3  2 -4 -3 -2 -3 -1 -1  7 -2 -5 -4 -4 -5 -1 -3 -1 -1 -2 -2 -5 -3 -2 -3 -5  5 -5 -2  0 -5  4 -4 -2 -2 -4 -3 -2 -2 -1 -5 -3 -4 -5 -3  0 -4  4 -1 -5  0 -3 -5 -3 -1  7 -3 -5 -2 -2 -1 -5 -1 -3 -4 -2 -2 -5 -1 -1 -2 -5 -4  7 -1  7 -5  7 -4 -3 -4 -4 -2 -4  0 -2 -5 -4  0 -2 -5 -3 -2 -1  7  7 -1 -5 -2
 -3 -2 -1 -3  5 -2 -1 -3 -2 -3 -3 -4 -3 -4 -4 -3 -1 -2 -2 -3 -3 -2  0 -2  4  0 -2 -3 -1 -2  5 -4  1 -2 -4 -4 -5 -3 -3  0 -4 -3  0 -2  1  1 -2 10 -4 -1 -2 -3 -3 -2 -3  0 -2 -1 -3 -1 -3 -3 -3 -3 -4 -2  0 -1  1 -4 -1 -2 -1 -1 -3  7  2 -2 -2 -1 -4 -2 -4 -2 -3 -3 -3 -4 -2 -2 -1 -3 -2 -4 -3 -4  0  0 -5 -2 -2 -2 -2 -3 -4 -2 -3 -5  2  0 -4  1 -4  1  1 -3 -5  0 -2 -5 -2 -1 -5 -1 -3 -3 -4 -4 -4 -3 -4  0 -3 -1  6 -2 10 -2 -3 -2 -1 -4 -3 -2  2 -1 -1 -1  0 -4 -4 -2 -4  0
  1  2 -3  3 -3 -3 -5  2 -1 -3 -2  0 -5 -1  2 -3 -1 -4 -5 -5 -1 -3 -1 -2 -3  0 -1 -2 -4 -4 -4 -5 -3 -5  1  5  1 -4 -5 -4  3 -2 -2 -4 -3 -3 -4 -5 -5 -4  1  0  2  0  2 -4 -3 -4  3 -3 -4 -2 -3 -3 -6 -5 -3 -5  1  0 -2 -4 -1 -1 -4 -2 -3 -3 -3 -2  0 -4  0 -3 -5 -2 -4 -5  0 -3 -5 -5 -2  3 -3  4 -5 -1  7 -4 -5 -4 -5 -3  1 -4 -2  6  0 -2 -6 -4  6 -2 -2 -3  6 -2 -3 -1 -4 -5  7 -1 -3 -4  0 -5 -5 -3 -5 -3 -5 -5 -3 -4 -5 -3  2 -3 -3  0  3 -2  0 -3  0 -3 -2 -6 -6  0  1 -3
  1  0 -3  1 -3 -3 -5  1  0 -3 -1  6 -5  1  5 -3 -1 -3 -5 -5 -3 -3 -2 -2 -2 -2  0 -1 -3 -4 -4 -5 -3 -5 -1  3  0 -4 -5 -4  4 -1 -3 -5 -2 -3 -4 -5 -4 -3 -1  3 -1 -1  3 -4 -3 -3  4 -3 -4 -3 -3 -3 -5 -4 -3 -4  3  5 -1 -1 -1 -1 -4 -3  0 -3 -3  1  6 -4  6 -3 -5 -1 -4 -5  1 -4 -4 -6  0  2 -3  3 -4  4  1 -4 -5 -4 -4 -3  5 -4  2  0 -1 -1 -5 -4  1 -3 -2 -3  0 -3 -1 -1 -3 -5  0 -1 -3 -4  6 -5 -5 -3 -5 -3 -5 -4 -3 -4 -4 -3  4 -4 -3  5  3 -2 -2 -2  0 -1 -2 -5 -6 -1  3 -3
 -2 -1  1 -2 -1  2 -1 -1  2 -2 -5 -4 -2 -3 -4 -2 -1 -2 -1 -3 -2 -1  1 -1  1  1  0 -1  4 -2  0 -3 -4 -2  0 -4 -4 -2 -3  1 -3 -5  0 -2 -4 -1  0 -3 -3  0  3 -1  3  0 -2 -1  2  4 -2  4 -2 -2 -2 -2 -3  1 -4 -1 -2 -4  0  3 -1 -1 -1 -2 -4  4  4  0 -4  2 -4  3 -2 -5 -2 -3  0 -2 -1 -2  3 -3 -2 -4  0 -1 -4  4 -1  0  2 -2 -4 -1 -2 -4  2  0 -3  2 -4  0  0 -2 -4  0  5 -5  1  1 -4 -1 -2 -2 -4 -3 -3 -2 -2 -4 -1  0  0 -1 -2  4 -3 -1  2 -4 -2  0  2 -4  3  3 -2 -3 -3  1 -3  3
  8  3 -2  2 -2 -2 -3  2 -1 -2 -2  1 -5  9  1 -2 -1 -3 -4 -4 -2 -2 -1 -2  0 -2 -1 -2 -2 -3 -3 -4 -3 -5  0  0 -1 -3 -4 -3  1 -2 -2 -4 -3 -2 -4 -4 -4 -3 -1  1 -1 -1  1 -3 -3 -2  1 -2 -3 -2 -3 -2 -4 -3 -3 -2  0  3  0 -2 -1 -1 -4 -2 -2 -1 -2  0  2 -3  1 -3 -5 -2 -3 -4  0 -3 -2 -5  0  0 -3  1 -2  0  1 -3 -4 -3 -3 -3  1 -3  2  0 -1 -2 -4 -3  0 -2 -2 -3  0 -2 -2 -3 -3 -4  0 -1 -3 -3  1 -4 -4 -2 -4 -3 -4 -2 -2 -3 -3 -2  2 -3 -1  1  0 -1  0 -2 -1 -2 -2 -4 -4  0  3 -1
 -1 -2 -4 -1 -3 -4 -5 -2 -3 -4  8 -1 -5 -2 -1 -4 -1 -4 -5 -1 -4 -3 -2 -2 -2 -3 -2 -3 -4 -5 -4 -5  1 -5 -2 -1 -2 -4 -5 -4  2  9 -3 -4  2 -3 -5 -3 -6 -4 -3 -1 -2 -2  3 -4 -1 -4 -1 -1 -4 -4 -4 -4 -5 -5  1 -5  4 -1  0 -4 -1 -1 -5 -2  1 -4 -4 -3 -1 -4  0 -4 -5  9 -4 -6 -2 -4 -5 -5 -3 -1 -4 -1 -5 -2 -2 -4 -5 -4 -4 -4  0 -4 -3 -2 -3 -3 -5 -4  2 -3 -3 -4 -2 -3 -4 -4 -4 -5 -2 -1 -4 -4  1 -6 -5 -4 -5  1 -5 -5  3 -5 -3 -4  1 -4 -4  1 -1 -3 -2  6 -3 -3  2 -5 -5 -1 -1 -3
 -3  0  0 -3 -1  5 -3 -3 -2 -2 -6 -4 -3 -4 -4 -2 -1 -2 -3 -3 -3 -2 -2  3 -2  4  5 -2 -2 -3 -3 -4 -5 -3 -4 -4 -4 -3 -3 -2 -4 -6 -2 -3 -5 -2 -3 -4  8 -4  3  0 -3 -1 -3  5  5 -2 -3 -2 -3 -3 -2 -2 -4 -4 -5 -1 -4 -4 -2 -3 -1 -1  4  1 -5 -3 -1 -3 -4 -3 -4  6 -3 -6 -2  9 -2 -2 -3 -3 -2 -4 -2 -4 -3 -3 -4 -3 -3 -4 -3 -2 -4  5 -3 -4 -2 -2 -4 -3 -4  1 -2 -2 -4  0 -3 -5 -3 -3 -4 -1 -2 -2 -4  9 -4 -2 -3 -5 -3 -3  2 -3 -4  0 -3 -2  0 -4 -3 -2 -2 -5 -3 -2 -2 -4 -4 -2 -4 -2
 -2 -1  1 -1  2  0 -1 -2  0  0 -4 -4 -1 -3 -4  0 -1  6 -2 -2  0  3  0  2  0 -1 -1  1  1 -1 -1 -2 -4 -2 -3 -4 -3 -1 -1  1 -2 -4  1  2 -4  3 -1 -3 -1 -2 -2  1 -2  0 -3 -1  1 -1 -3  0  6  1  0  2 -2 -2 -4 -2 -3 -4  3 -1 -1 -1 -1  0 -4 -2  0  0 -4  0 -4  0 -2 -4  4 -2  0  6 -2 -2  0 -3  0 -3 -2 -2 -4 -1 -2 -2 -1  0 -4  0 -1 -4 -1  0 -2 -2 -4  0  0  0 -4  2 -1 -3  3  1 -4 -1  0  6 -4 -3 -2  0 -1 -4 -2 -2 -2 -2 -2  1 -2  0  0 -4 -3  0 -1 -4 -1  0  0 -2 -2  0 -3 -1
 -1  0  0  1  2 -1 -2 -1  1 -1 -4 -3 -3 -2 -2 -1 -1  0 -3 -3  7 -1  3 -1 -1 -2  0  6 -1 -2 -2 -3 -4 -2 -1 -2 -2  3 -3  0 -1 -4  5  0 -4  0  1 -4 -3 -2 -1 -1 -1  2 -2 -1 -1  0 -2  1  0  6 -2 -1 -3 -3 -4 -3 -2 -3 -1 -2 -1 -1 -2  0 -3 -2 -1  0 -3 -2 -3  0 -3 -4  0 -3 -1  0 -3 -3  1 -2 -2 -1 -2 -2 -2 -1 -2 -3 -2 -1 -2 -1 -2 -2 -2 -1 -3 -2 -2  0 -1 -2 -2  0 -2 -3 -1  0 -2 -1 -2  0 -3 -3 -3 -1 -3 -4 -3 -2 -2 -1 -3  1 -2 -1  1 -2 -1  0 -1 -4  1  0 -1 -3 -3  2 -2 -1
 -3 -3 -4 -3 -4 -4 -5 -3 -3 -4 -1 -3 -6 -3 -3 -4 -1 -4 -5 -4 -4 -3 -3 -2 -1 -3 -3 -1 -4 -5 -4 -4  0 -6 -4 -4 -5 -4 -4 -4 -3 -1 -4 -5  0 -4 -5 -5 -6 -4 -4 -3 -4  5 -2 -4 -4 -4 -3  5 -5 -4 -4 -4 -4 -4  0 -4 -2 -3 -2 -4 -1 -1 -5 -4  0 -4 -4 -3 -3 -4 -3 -4 -6 -1 -4 -6 -3 -4 -4 -6 -3  6 -4 -3 -4 -3 -4 -4 -5 -4 -4 -4 -2 -4 -4 -4 -4 -4 -4 -4 -3 -4 -3 -4 -4 -4 -4 -4  0 -5 -4 -1 -4 -5 -3 -6 -4 -4 -4  1 -4 -4 -2 -4 -4 -4 -2 -4 -4 -3 -3 -4 -3  4 -3 -3 -3 -4 -4 -3 -3 -3
 -2 -2 -2 -1 -1 -3 -3 -2 -2 -3  2 -2 -5 -3 -2 -3 -1 -3 -4 -4 -3 -3 -2 -2 -1  0 -2 -3 -3 -4 -2 -5  9 -5 -3 -2 -3 -4 -4 -3 -1  1 -3 -4  9 -3 -4  0 -5  0 -3 -1 -2  0  0 -3 -3 -3 -2 -1 -3 -3 -3 -3 -5 -4  9 -3  0 -2  3 -3 -1 -1 -4  0  9 -3 -3 -3 -2 -3 -2 -3 -5  2 -4 -5 -2 -3 -3 -5 -2  0 -3 -2 -3 -3 -3 -3 -4 -3 -3 -3  1 -4 -3 -3 -2 -3 -5 -2 -2 -2 -2 -4 -3 -2 -3 -4 -3 -4 -3 -1 -3 -3 -2 -5 -5 -3 -5  9 -4 -3  1 -4  0 -3  0 -3 -2 -2 -2 -3  0  8 -2 -2 -1 -5 -5 -2 -2 -2
  2  1 -2  2 -3 -2 -4  3  1 -1 -3 -1 -5  0  1 -2 -1 -3 -4 -4 -2 -2 -2 -2 -2 -2 -2 -1 -3 -4 -4 -5 -3 -5  6  2  6 -3 -4 -3  1 -3 -1 -4 -3 -2 -2 -5 -4 -4  3  0  5  1  2 -4 -3 -3  1 -2 -2 -2 -2 -2 -5 -4 -3 -4  0  0 -2 -3 -1 -1 -3  0 -3 -3 -2 -2 -1 -3 -1 -2 -5 -3 -3 -4  1 -1 -4 -5 -1  3 -2  3 -4 -2  1 -4 -4 -4 -4 -2  0 -3 -2  4 -1 -1 -5 -4  2 -1  0 -2  3 -2 -3  1 -3 -4  1 -1 -2 -3 -1 -4 -5 -2 -5 -3 -5 -4 -2 -2 -4 -3  1 -2 -2  0  2  0  2 -3  1 -2 -1 -5 -5  2  4 -3
