# Supplementary material for: Protein Secondary Structure Prediction Based on Data Partition and Semi-Random Subspace Method
Source: Sci Rep. 2018 Jun 29;8:9856. doi: 10.1038/s41598-018-28084-8 (PMC6026213; doi:10.1038/s41598-018-28084-8)
Supplement: Supplementary file 1 — Dataset 1 [file 41598_2018_28084_MOESM1_ESM.zip › astral_cull_DATA/1AMT_A.pssm]

  X  P  X  A  X  A  Q  X  V  X  G  L  X  P  V  X  X  E  Q  X
 -1 -1 -1  4 -1  4 -1 -1  0 -1  0 -1 -1 -1  0 -1 -1 -1 -1 -1
 -1 -2 -1 -1 -1 -1  1 -1 -2 -1 -2 -2 -1 -2 -2 -1 -1  0  1 -1
 -1 -2 -1 -2 -1 -2  0 -1 -3 -1  0 -3 -1 -2 -3 -1 -1  0  0 -1
 -1 -1 -1 -2 -1 -2  0 -1 -3 -1 -1 -4 -1 -1 -3 -1 -1  1  0 -1
 -1 -3 -1  0 -1  0 -3 -1 -1 -1 -2 -1 -1 -3 -1 -1 -1 -4 -3 -1
 -1 -1 -1 -1 -1 -1  5 -1 -2 -1 -2 -2 -1 -1 -2 -1 -1  2  5 -1
 -1 -1 -1 -1 -1 -1  2 -1 -2 -1 -2 -3 -1 -1 -2 -1 -1  5  2 -1
 -1 -2 -1  0 -1  0 -2 -1 -3 -1  6 -4 -1 -2 -3 -1 -1 -2 -2 -1
 -1 -2 -1 -2 -1 -2  0 -1 -3 -1 -2 -3 -1 -2 -3 -1 -1  0  0 -1
 -1 -3 -1 -1 -1 -1 -3 -1  3 -1 -4  2 -1 -3  3 -1 -1 -3 -3 -1
 -1 -3 -1 -1 -1 -1 -2 -1  1 -1 -4  4 -1 -3  1 -1 -1 -3 -2 -1
 -1 -1 -1 -1 -1 -1  1 -1 -2 -1 -2 -2 -1 -1 -2 -1 -1  1  1 -1
 -1 -2 -1 -1 -1 -1  0 -1  1 -1 -3  2 -1 -2  1 -1 -1 -2  0 -1
 -1 -4 -1 -2 -1 -2 -3 -1 -1 -1 -3  0 -1 -4 -1 -1 -1 -3 -3 -1
 -1  7 -1 -1 -1 -1 -1 -1 -2 -1 -2 -3 -1  7 -2 -1 -1 -1 -1 -1
 -1 -1 -1  1 -1  1  0 -1 -2 -1  0 -2 -1 -1 -2 -1 -1  0  0 -1
 -1 -1 -1  0 -1  0 -1 -1  0 -1 -2 -1 -1 -1  0 -1 -1 -1 -1 -1
 -1 -4 -1 -2 -1 -2 -2 -1 -3 -1 -2 -2 -1 -4 -3 -1 -1 -3 -2 -1
 -1 -3 -1 -2 -1 -2 -1 -1 -1 -1 -3 -1 -1 -3 -1 -1 -1 -2 -1 -1
 -1 -2 -1  0 -1  0 -2 -1  4 -1 -3  1 -1 -2  4 -1 -1 -2 -2 -1
