# Supplementary material for: Protein Secondary Structure Prediction Based on Data Partition and Semi-Random Subspace Method
Source: Sci Rep. 2018 Jun 29;8:9856. doi: 10.1038/s41598-018-28084-8 (PMC6026213; doi:10.1038/s41598-018-28084-8)
Supplement: Supplementary file 1 — Dataset 1 [file 41598_2018_28084_MOESM1_ESM.zip › astral_cull_DATA/1ans_A.pssm]

  R  S  a  b  P  c  Y  W  G  G  b  P  W  G  Q  N  a  Y  P  E  G  c  S  G  P  K  V
 -1  1  4 -2 -1  0 -2 -3  0  0 -2 -1 -3  0 -1 -2  4 -2 -1 -1  0  0  1  0 -1 -1  0
  5 -1 -1 -1 -2 -3 -2 -3 -2 -2 -1 -2 -3 -2  1  0 -1 -2 -2  0 -2 -3 -1 -2 -2  2 -3
  0  1 -2  4 -2 -3 -2 -4  0  0  4 -2 -4  0  0  6 -2 -2 -2  0  0 -3  1  0 -2  0 -3
 -2  0 -2  4 -1 -3 -3 -4 -1 -1  4 -1 -4 -1  0  1 -2 -3 -1  2 -1 -3  0 -1 -1 -1 -3
 -3 -1  0 -3 -3  9 -2 -2 -3 -3 -3 -3 -2 -3 -3 -3  0 -2 -3 -4 -3  9 -1 -3 -3 -3 -1
  1  0 -1  0 -1 -3 -1 -2 -2 -2  0 -1 -2 -2  5  0 -1 -1 -1  2 -2 -3  0 -2 -1  1 -2
  0  0 -1  1 -1 -4 -2 -3 -2 -2  1 -1 -3 -2  2  0 -1 -2 -1  5 -2 -4  0 -2 -1  1 -2
 -2  0  0 -1 -2 -3 -3 -2  6  6 -1 -2 -2  6 -2  0  0 -3 -2 -2  6 -3  0  6 -2 -2 -3
  0 -1 -2  0 -2 -3  2 -2 -2 -2  0 -2 -2 -2  0  1 -2  2 -2  0 -2 -3 -1 -2 -2 -1 -3
 -3 -2 -1 -3 -3 -1 -1 -3 -4 -4 -3 -3 -3 -4 -3 -3 -1 -1 -3 -3 -4 -1 -2 -4 -3 -3  3
 -2 -2 -1 -4 -3 -1 -1 -2 -4 -4 -4 -3 -2 -4 -2 -3 -1 -1 -3 -3 -4 -1 -2 -4 -3 -2  1
  2  0 -1  0 -1 -3 -2 -3 -2 -2  0 -1 -3 -2  1  0 -1 -2 -1  1 -2 -3  0 -2 -1  5 -2
 -1 -1 -1 -3 -2 -1 -1 -1 -3 -3 -3 -2 -1 -3  0 -2 -1 -1 -2 -2 -3 -1 -1 -3 -2 -1  1
 -3 -2 -2 -3 -4 -2  3  1 -3 -3 -3 -4  1 -3 -3 -3 -2  3 -4 -3 -3 -2 -2 -3 -4 -3 -1
 -2 -1 -1 -2  7 -3 -3 -4 -2 -2 -2  7 -4 -2 -1 -2 -1 -3  7 -1 -2 -3 -1 -2  7 -1 -2
 -1  4  1  0 -1 -1 -2 -3  0  0  0 -1 -3  0  0  1  1 -2 -1  0  0 -1  4  0 -1  0 -2
 -1  1  0 -1 -1 -1 -2 -2 -2 -2 -1 -1 -2 -2 -1  0  0 -2 -1 -1 -2 -1  1 -2 -1 -1  0
 -3 -3 -3 -4 -4 -2  2 11 -2 -2 -4 -4 11 -2 -2 -4 -3  2 -4 -3 -2 -2 -3 -2 -4 -3 -3
 -2 -2 -2 -3 -3 -2  7  2 -3 -3 -3 -3  2 -3 -1 -2 -2  7 -3 -2 -3 -2 -2 -3 -3 -2 -1
 -3 -2  0 -3 -2 -1 -1 -3 -3 -3 -3 -2 -3 -3 -2 -3  0 -1 -2 -2 -3 -1 -2 -3 -2 -2  4
