# Supplementary material for: Protein Secondary Structure Prediction Based on Data Partition and Semi-Random Subspace Method
Source: Sci Rep. 2018 Jun 29;8:9856. doi: 10.1038/s41598-018-28084-8 (PMC6026213; doi:10.1038/s41598-018-28084-8)
Supplement: Supplementary file 1 — Dataset 1 [file 41598_2018_28084_MOESM1_ESM.zip › astral_cull_DATA/1aoa_A.pssm]

  Y  S  E  E  E  K  Y  A  F  V  N  W  I  N  K  A  L  E  N  D  P  D  C  R  H  V  I  P  M  N  P  N  T  D  D  L  F  K  A  V  G  D  G  I  V  L  C  K  M  I  N  L  S  V  P  D  T  I  D  E  R  A  I  N  K  K  K  L  T  P  F  I  I  Q  E  N  L  N  L  A  L  N  S  A  S  A  I  G  C  H  V  V  N  I  G  A  E  D  L  R  A  G  K  P  H  L  V  L  G  L  L  W  Q  I  I  K  I  G  L  F  A  D  I  E  L  S  R  N  E  A  L  T  L  E  E  L  M  K  L  S  P  E  E  L  L  L  R  W  A  N  F  H  L  E  N  S  G  W  Q  K  I  N  N  F  S  A  D  I  K  D  S  K  A  Y  F  H  L  L  N  Q  I  A  P  K  G  Q  K  E  G  E  P  R  I  D  I  N  M  S  G  F  N  E  T  D  D  L  K  R  A  E  S  M  L  Q  Q  A  D  K  L  G  C  R  Q  F  V  T  P  A  D  V  V  S  G  N  P  K  L  N  L  A  F  V  A  N  L  F  N
 -3  0 -3 -1 -3 -2  1  5 -4  1  1 -5 -3 -4  0  3 -3  1 -1 -4  0 -3 -2 -1 -2 -2 -2 -3 -3 -3 -1  0 -1 -2  0 -3 -4 -1  3  0  1 -4 -1 -2 -2 -3 -2 -2 -3 -3 -3 -2  3 -1 -2 -3 -2 -3 -4 -3 -3  4 -3 -4 -2 -1 -1 -3 -2  1 -4 -1 -2 -1 -1 -3 -2 -1 -2  4 -3 -2 -1  6 -1  6 -2 -2 -2 -2 -2 -2 -3 -3 -1  4 -1 -3 -3  1  1  0 -1 -1 -3 -2 -1 -3 -1 -3 -2 -3 -3 -3 -3 -2 -2 -1 -3 -3  5 -1 -3  1  0  0 -2 -2 -3  1 -3  0 -2 -1 -3 -3 -3 -1 -3  1 -1 -3  0 -3 -3 -3 -3 -5  2 -4 -4 -4 -3  1  0  6 -1 -2 -2 -2 -2 -1 -3 -4 -1  0 -4 -2 -1 -4  0 -2  5 -4  1 -3 -3 -3 -2 -1 -2  6 -3 -1 -1  1 -1 -1  0 -1 -1  2  0  1 -2 -2 -2  2  2 -3 -1 -1 -2 -3 -2 -1 -1 -4  6 -2  0 -2 -3 -2 -3  6  1 -1 -3 -2 -2 -3  0 -4 -1 -1  3  2 -2 -2  0  1 -2 -2 -1 -3 -3 -4 -3  6 -4 -2  6 -3 -3 -4 -3
 -3 -2  2 -2 -2  3 -1 -3 -5 -1 -1 -4 -5 -3  1 -2 -4  0 -1 -3 -2 -3 -4  3  0  1 -4 -4 -4 -1 -3 -1 -3 -1 -1 -4 -5  0 -1 -4  2 -4 -4 -4 -4 -4 -5  0 -3 -5 -2 -3 -3 -3 -4 -3 -3 -5 -4 -2  8 -3 -4 -2  1  1  2 -4 -2 -3 -4  1  2  0 -2 -2 -2 -2 -2 -3 -3 -2 -2 -3  1 -3 -5 -4 -6 -1 -4 -4 -1 -3 -3 -2  0 -3 -4  1  0 -3  4  1 -2 -3 -4 -3 -2 -4 -3 -4 -1 -4 -5  5  1 -2 -2 -4 -3  0 -4 -2 -4  0  5  1 -3 -3 -2 -1 -4 -2 -2 -4 -1  2 -4 -3 -4 -2 -1 -4 -4 -4  8 -6 -3 -2 -2 -1 -4  1  2 -3 -4 -3  4  4 -4  0 -2 -5 -2  0 -3 -4  1 -4 -3  5 -3 -4 -3 -3 -4 -4 -1 -1 -4 -2 -4  1 -1 -1  2 -1 -1  0  0  1 -1 -1 -3 -2  0 -1 -3 -3  3 -2  2 -3 -3  0  3  8 -3 -1 -1 -4 -4  0 -1 -3 -1  5 -4 -3 -6  7  3 -4 -4 -1 -4  1 -3 -4 -4  2 -4 -2 -3  2 -4 -3 -4 -3 -5 -4 -3 -2 -4 -5 -2
 -4  3 -2 -1 -2 -2 -3 -2 -5 -3  6 -4 -5  8  1  2 -5 -1  4  0 -3  0 -4  0  1 -3 -4 -4 -4  6 -3  4  0  3  0 -5 -5  1 -1 -4  0  0 -2 -4 -4 -5 -5 -2 -4 -5  8 -2 -1 -3 -4  0 -2 -5 -1 -2 -2 -3 -5  8 -2 -2  3 -5  5 -2 -5 -1 -3  3 -1  8  1  6 -4 -3 -4  7 -1 -3  0 -3 -5 -2 -5  3 -4 -4  8 -4 -1 -1 -1  0 -4 -1 -2  0 -1 -3 -2 -3 -4 -4 -2 -4 -4 -4 -1 -5 -5  1 -4 -2 -4 -1  2  1 -5  4 -5 -1  2  5 -2 -2 -3  1 -4 -1 -1 -5 -4 -1 -5 -1 -4 -2 -1 -5 -5 -5 -2 -7 -4  8 -4 -2 -5  0  5 -3  0 -3  2 -1 -4  5  8 -5 -1  0 -1 -3 -1 -1 -1 -2  2 -4 -3  0 -5 -5  7 -2 -4 -3 -4  0  0  1  0  0  0  0 -1 -1 -2  0 -3  3 -3  0 -2 -4  4 -2  0  4  0 -1 -1 -2 -3  0 -2 -4 -5 -1  3 -3  0 -1 -5  1 -5 -2 -1 -5 -5 -1 -4  1  0 -5 -4  2 -2  7 -3  3 -5  8 -5 -3 -5 -5 -3  7 -5 -5  8
 -5 -2  2  2  0 -2 -3 -3 -6 -4  3 -5 -5 -1 -2 -2 -5 -1  3  8 -2  7 -5 -1  0 -4 -5 -3 -5  4 -2  2  3  4  5 -5 -5  3 -1 -4 -1  8 -3 -5 -4 -5 -5 -3 -5 -5 -1  1 -2 -3 -3  6 -3 -5  8  1 -3 -3 -5 -1 -2 -2 -2 -5 -1 -3 -5 -2 -3 -1  0 -1 -2  0 -4 -3 -5 -1 -1 -3 -2 -3 -5 -2 -6 -1 -4 -5  0 -3  3 -2  1  7 -5 -2  0 -3 -2 -2 -3 -5 -4 -5 -3 -5 -4 -5 -2 -5 -3 -2 -4 -2 -4 -4 -2  6 -5  3 -5 -1 -2 -1  1 -3 -1  1 -5  2  6 -5 -3 -2 -5 -2 -4  2  1 -5 -6 -5 -4 -7 -4 -1 -5 -3 -5  0 -1 -1 -2 -4 -1 -2 -5 -1 -1 -5 -2 -1  8 -4 -2  8 -2 -1 -3 -5 -3 -3 -5 -5  1 -2 -5 -3 -3  2  1  4  1  2  3  0 -1  0 -2  2 -3  5 -3  0 -3 -4  1  0 -2  7  5 -2 -1 -4 -4  0 -3 -5 -5  1 -1 -4  6 -3 -5  3 -6 -3 -2 -5 -5 -3 -3 -1  8 -5 -5  0 -3 -1 -2 -2 -6 -1 -5 -4 -6 -5 -4 -1 -5 -6 -1
 -4 -3 -5 -5 -6 -2 -2 -2 -4 -2 -4 -5 -3 -5 -3  0 -3 -2 -4 -5 -4 -5  9 -4 -4  0 -2 -5 -3 -4 -3 -3 -3 -4 -3 -3 -4 -4 -2  5 -3 -5 -4 -2 -2 -3 11 -5 -3 -3 -5 -3 -2  3 -5 -5 -3 -3 -5 -5 -5 -2 -3 -5 -4 -4 -4 -2 -3 -3 -4 -3 -3 -3 -5 -4 -3 -3 -3  5 -2 -1 -3  1 -3 -2 -3 -4 11 -3 -2 -2 -4 -3 -4 -2 -4 -1 -1  0 -4 -2 -4 -4 -5 -3 -2 -3 -4  0 -2 -4 -5  0  0 -4 -3 -4 -2 -3 -2 -4 -3 -4 -3 -3 -4  4 -5 -4 -4 -2 -2 -5 -5 -3 -3 -4 -3 -3 -5 -6  0 -3 -3 -3 -5 -5 -1 -5 -4 -5 -3 -3 -4 -2 -3  5 -4 -4  2 -3 -5 -4 -3 -2 -5 -3 -2 -5 -3 -5  1 -5  0 -1 -3 -3 -4 -4 -2 -2 -5 -2 -2 -2 -2 -2 -2 -1 -2 -1 -1 -2  5 -2 -3 -1 -3 -3 -3 -4 -4 -5 -4 -2 -4 -6 -2 -5  4 -3 -3 -4 -5 -2 -5 -5 -3 -4 11 -5 -4 -4 -2 -3 -4 -2 -5 -2 -1 -2 -4 -4 -4 -5 -3 -5 -3 -2 -5 -3 -2  0 -3 -5 -5
 -3 -2  1  1  0  3 -2 -1 -5 -3 -2 -3 -5 -2  0 -2 -4  1  0 -2 -1 -2 -4  1  1 -2 -3 -3 -3 -1 -2  0 -2 -1  2 -4 -5  2 -1 -3  1 -2 -4 -4 -3 -4 -5  0 -3 -4 -2 -2 -2  2 -3 -2 -3 -5 -2  0 -1 -2 -4 -2 -1  0  0 -4 -2 -2 -4  2 -1  4  1 -2  0 -1 -3 -2 -3 -1 -2 -2  2 -2 -4 -2 -5  0 -3 -2 -2 -4 -3 -2  5 -2 -3  0  1 -3  0  0 -1 -3 -3 -1 -3 -3 -3 -2  8 -4 -4  0 -3  3 -3 -2 -2  3 -4  0 -4  1  0 -1 -1  2 -1 -1 -3  0  1 -4 -1  0 -4 -2 -1  0  3 -4 -4 -4 -1 -5 -3 -2 -3  2 -4  1  1 -2 -2 -3  2  0 -4 -1 -2 -5  1  2 -2 -4  1 -2 -2  0 -2 -4 -3 -2 -4 -4  0  8 -4 -1 -3  1 -1  1  1  0 -1  1 -1  1 -1  1 -3 -1 -2 -1 -2 -3  2  0  1 -2 -2 -1  4 -1 -3  0  0 -3 -4  6  6 -3 -1  0 -3 -2 -5  0  6 -5 -4 -2 -3  1 -2 -4 -4  0 -4 -2  0  0 -4 -2 -4 -3 -5 -4 -3  2 -4 -5 -2
 -4 -2  6  6  7  1 -1  0 -5 -3 -1 -4 -5 -2 -1 -1 -4  4  1  0 -1  0 -5  0 -1 -3 -4 -3 -4 -1 -1  2 -1  1  1 -4 -5  2  1 -4 -1  0 -4 -4 -4 -4 -5 -1 -4 -5 -2 -2 -2  0 -3  2 -3 -5  0  7 -2 -2 -5 -1 -1 -1  0 -4 -2 -2 -4  2 -2 -1  7 -2 -2 -1 -4 -2 -4 -2 -1 -2 -1 -2 -5 -3 -6 -1 -2 -4 -2 -3 -2 -2  2  0 -4 -1  5 -3 -1  1 -2 -4 -3 -4 -3 -4 -3 -3  0 -4 -5 -1 -3 -2 -3 -4 -1  0 -5  4 -4  0 -1 -2  5 -1  5  0 -4  7  4 -5 -4 -1 -5 -2 -3  7  5 -4 -5 -4 -2 -6 -3 -2 -4 -2 -5  4  0 -2 -3 -3  1 -1 -4 -1 -2 -5 -2  1  0 -4 -1  0 -2  4 -2 -4 -3 -2 -4 -4  0  0 -4 -2 -3  3  0  1  2  3  0  2 -1  0 -1  1 -3  0 -3  0 -3 -2  0  6  0  1 -1  0  2 -2 -3  6 -1 -4 -5  3  3 -3  4 -1 -4 -1 -6 -2  1 -5 -4 -2 -3  0  0 -4 -4  2 -4 -2 -2 -1 -5 -2 -4 -3 -5 -4 -3 -2 -5 -5 -2
 -5 -2 -3 -3 -4 -3 -3 -1 -5 -3 -1 -5 -6 -3 -1 -2 -5  1  1 -3 -3 -3 -4  1 -2 -4 -5 -2 -5 -2 -3 -1  2  1 -2 -5 -5 -2 -2 -4  3 -3  7 -5 -5 -5 -5 -3 -5 -5 -2 -4 -2 -4 -4  2 -4 -5 -3 -4 -4 -2 -5 -2 -3 -2 -2 -5 -3 -3 -5 -3 -4 -3 -2 -2 -2 -1 -4 -1 -5 -2 -2 -1 -2  0 -5  7 -5 -2 -4 -3 -2 -5  6 -1 -2 -3 -5 -2 -3  6 -3 -3 -4 -5 -3 -5  7 -3 -5 -4 -4 -5 -5 -3 -4  6 -5 -5 -1 -3 -5 -2 -5 -2 -3 -2 -4  6 -4 -2 -5 -4 -3 -5 -5  0 -5 -1 -4 -4 -3 -5 -6 -5 -4 -5 -3 -2 -5 -4 -5 -2 -1 -1  7 -4 -2 -3 -5 -1 -2 -5  0  1 -3 -5 -3 -3  3 -3 -2 -5 -3 -4 -5 -5 -2 -4 -5 -2 -4 -2  4  0  0 -1  3  1 -1  0 -2  2 -4 -2 -3 -1  5 -4 -1 -3 -2 -1 -3 -3 -3 -5 -2  0 -3 -5 -6 -3 -3 -2 -2 -3 -5  6 -5 -4 -3 -5 -5 -3 -3 -2 -3 -5 -5 -1  7 -2 -3 -3 -6 -3 -5 -1 -5 -5 -2 -3 -5 -5 -2
  0 -2 -1 -2 -2 -2 -1 -3 -2 -4 -1  7 -5 -1 -1 -1 -4 -2  1 -3 -3 -2 -4 -1  8 -1 -3 -4 -4 -2 -4  1 -3 -1  1 -4 -2  0 -2 -4  0 -3 -4 -4 -4 -4 -5 -3 -4 -5 -1  2 -3 -3 -4 -3 -4 -5 -3 -2 -2 -3 -5 -1 -2 -2 -1 -4 -1 -3 -2  0 -3  3  0  0  4  0 -4 -3 -4 -1 -3 -3  0 -3 -5 -4 -5  4 -4 -4 -1 -4 -3 -3  3 -3 -4 -2 -2 -3 -2 -1 10 -4 -4 -4 -4 -4 -4 -4 -2 -5 -5 -2 -3 -2 -4 -3 -3  0 -5 -1 -4 -1  3  5 -3 -3 -3 -2 -4 -2  2 -4 -4  1 -5 -3 -4 -2 -2 -4 -5 -4 -1 -5 -3 -1  3 10 -4 -2 -1 -3 -3  2  3 -2 -5  1 -1 -3 -2  0 -3 -4 -2 -3 -3  0 -3  0 -2  9 -4 -4  2 -2 -4 -3 -4 -1  4 -1  0  0 -1  0 -1  0 -1 -1 -3  0 -2 -1 -3 -3  1 -1  0 -2  1  0  0 -2 -4 -2 -2 -4 -5 -1  4 -4 -2 -2 -4 -2 -5 -2 -1 -2 -5 -3 -3  1 -3 -5 -5 -1 -4  1 -1 -2 -5 -1 -4 -4 -3 -5 -4  4 -4 -3  4
 -3 -4 -5 -5 -5 -4  0 -3 -2  1 -4 -5  7 -6 -3 -1  1 -3 -4 -5 -4 -4  1 -3 -4  1  3 -5  5 -4 -4 -4 -2 -3 -4  1 -2 -3 -1  1 -3 -5 -5  6  3  2 -3 -3  1  7 -5  1 -4  1 -5 -5 -3  7 -4 -5 -5 -1  7 -5 -3 -4 -4  0 -3 -1 -2  0  5 -3 -5 -4  0 -2  2 -2  2 -3 -4 -2 -4 -3  7 -5 -4 -2  3  2 -5  7 -4 -3 -2 -4  2  1 -4 -4 -3 -3 -5  1  3  1 -5  0  4 -4 -5  6  7 -4  5 -4  0 -1 -3 -4  6 -3  4 -2 -2 -3 -5 -5 -1  1  3 -5 -5  0  0 -4  1 -4 -4 -5 -4  4  0  1 -5 -5  0 -5 -3 -5  0 -3 -4 -3 -5 -2 -4 -4  5 -3 -5 -2 -4 -3 -5  6 -3 -5 -4 -3  1 -4 -1  0  0  1 -5 -3  5 -3 -4 -3 -3 -2 -2 -1 -2  1 -1 -1  4 -2  5 -3  0 -3 -3  0 -3 -2 -4 -5 -2  1 -4 -5 -3 -5  0  1  1 -3 -4 -3 -4 -4  3 -5 -4 -5 -4 -2  2 -3 -4 -2 -5  4  1 -4 -5 -2 -4 -5  0 -5  1 -3 -2  3 -3 -5  3 -2 -5
 -2 -4 -3 -5 -5 -4  0 -3 -2 -1 -5 -4  0 -6 -3 -2  6 -3 -4 -5 -3 -4  3 -4 -4  3  4 -5  1 -5 -4 -4 -3 -3 -3  6 -2 -3  0  2 -3 -6 -5  2  4  6 -3 -4  4  0 -5  3 -4 -1 -5 -5 -3  0 -5 -4 -4 -2  2 -5 -4 -4 -4  6 -3 -1 -2 -2  0 -1 -4 -4  4 -3  5 -2  5 -2 -4 -2 -3 -3  0 -3 -4 -3  0 -1 -5  0 -3 -3 -2 -5  5 -1 -4 -4 -3 -2 -4  5  0  5 -5  5  4 -4 -4  0  0 -4  0 -4  5  3 -3 -1  2 -4  5  1  1 -3 -5 -5  3 -2  4 -5 -5  6  3 -4  6 -4 -5 -5 -4  4  6  6 -4 -4  0 -5 -2 -5  6 -3 -4 -3 -5 -1 -3 -4  1 -2 -5  0 -4 -3 -5  1 -4 -6 -4 -4 -2 -3 -1 -3  6  6 -5 -3  3 -3 -4 -3 -3 -2 -1 -1 -2  0 -1 -1  0 -2  0 -4  2 -2 -4  4 -3 -3 -3 -5  2  3 -3 -4 -3 -4  2  0  6 -3 -4 -3 -5 -4  5 -5 -4 -4 -4 -2  3 -2 -4 -3 -6  1 -1 -4 -5 -4 -4 -4  6 -6  6 -3 -2  0 -3 -5  5 -2 -5
 -3 -2  1 -1 -1  6 -2 -2 -5 -2 -1 -5 -5 -2  4 -2 -4  1  2 -3  0 -2 -4  5  2 -1 -4 -3 -4 -1 -2 -1 -2  0 -1 -4 -5  3  2 -3  3 -3 -3 -4 -4 -4 -5  7 -3 -4 -2 -2 -2 -3 -2 -2 -3 -4 -3 -1  1 -2 -4 -2  6  7  5 -4 -2 -2 -4  1  2 -1 -1 -1 -2 -2 -3 -2 -4 -2 -1 -2  4 -1 -3 -2 -5 -2 -3 -4 -1 -4 -3 -1  0 -2 -4  3  2 -3  5 -1 -2 -4 -4 -4 -3 -4 -4 -4  0 -4 -4  5 -2 -2 -3 -4 -2  1 -4 -1 -4  2  3 -1 -2 -2 -2 -1 -4 -1 -1 -4 -2  6 -4 -2 -3 -1  2 -2 -4 -2  2 -6 -3 -1 -4 -3 -4  3  3 -2 -2 -3  2  5 -4  0 -2 -5 -2  0 -3 -4  6 -3 -2  3 -2 -4 -3 -3 -4 -4  2 -1 -4  0 -3  4 -1 -1  2  0 -1  0 -1  0 -1  0 -3 -2 -1 -1 -2 -3  0 -1  5 -2 -2 -1  4  0 -3  2 -1 -4 -4  1 -1 -3 -1  6 -4 -2 -6  3  3 -5 -4 -1 -3  3 -3 -4 -4  0 -3 -1 -2  6 -4 -2 -4 -3 -5 -4 -3 -2 -4 -5 -2
 -2 -3 -3 -4 -4 -3 -1 -3 -2 -1 -4 -4  2 -4 -2 -2  1 -2 -2 -5 -3 -4 -1 -3 -3  0  1 -5  7 -4 -4 -2 -3  2 -3  1 -2 -2 -1  0 -2 -5 -4  0  1  1 -2 -3  7 -1 -4  1 -3 -1 -4 -4 -3 -1 -5 -1 -3 -2  0 -4 -1 -3 -2  2 -3 -2 -2 -2  3 -2 -3 -4  0 -1  1 -1  1  0 -3 -2 -3 -2 -1 -4 -4 -2 -1 -1 -4  0 -4 -2 -1 -2  1  2 -2 -4 -2 -3 -3  1  0  2 -4  2  1 -3 -3  0 -1 -3  0 -3  0  0 -3 -3  0 -3  1 -1 -2 -3 -4 -4 -1 -1  2 -4 -4  0  8 -3  2 -3 -4 -4 -3  1  0  2 -3 -4  4 -4 -2 -4  1 -2 -3 -2 -4 -1 -1 -3  0 -2 -4 -2 -3 -2 -5  0 -2 -5 -3 -3 -2 -3 -2 -3  1  1 -3 -2  0 -3 -4 -2 -2 -1 -1 -1 -1  0  1 -1  0 -2  0 -3  6 -2 -3  1  0 -2 -2 -5 -1  2 -2 -4 -3 -3  1  9  1 -2  0 -3 -4 -3  4 -4 -4 -3 -2 -2  0 -1 -4 -2 -5  1 -1 -3 -5 -3 -4 -3  1 -4  4 -3 -2  0 -3 -4  2 -2 -4
  4 -4 -5 -5 -5 -5  1 -3  8 -3 -5 -1 -2 -5 -4 -1  0 -4 -4 -5 -5  3 -2 -4 -3  1  0 -6 -1 -5 -5 -4 -4 -2 -4  0  8 -4 -3 -2 -4 -6 -5 -1 -1  0 -3 -5 -1 -2 -5  3 -4 -3 -5 -5 -4 -2 -5 -5 -5 -3 -2 -5 -4 -5 -4 -1 -4 -4  7 -3 -1 -2 -5 -4 -1 -3  0 -1 -1 -4 -4 -2 -4 -4 -2 -5 -5  0 -1 -2 -5 -2 -4 -4 -2 -5  2 -2 -4 -4 -4 -4 -2  0 -1 -1 -4  0  0 -1 -5 -1 -1 -4  0 -2  0  7 -4 -4 -1 -4 -1 -3 -3 -3 -5 -5 -3 -3 -1 -5 -5  1 -2 -4 -1 -4 -6 -5 -5 -1 -1 -1 -2  0  3 -5  5 -4 -1 -4 -4 -4 -5  0 -4 -4 -2 -4 -5  9 -4 -3 -5 -2 -4 -5 -4 -3 -3  1  5 -1 -1 -1 -4 -5 -1 -4 -5 -3 -2 -2 -1 -1 -1 -1 -2 -2  0 -2 -1 -4  0 -2 -4  5 -3 -4 -3 -5 -3 -1 -4 -5 -4 -5  2 -2 -1 -5 -4 -4 -5 -5 -1 -5 -5 -5 -4  8 -2 -4 -5 -3 -5 -2 -3 -4 -5 -2 -3 -5 -1 -5 -1 -4  9 -1 -4 -5 -1  9 -5
 -4 -3 -3 -2 -3 -3 -3 -2 -6 -3 -3 -6 -5 -4 -2 -2 -4 -2 -2 -3  7 -3 -4 -2 -2 -3 -4  9 -4  2  8 -2 -3 -3 -2 -4 -5 -2 -2 -3 -2 -3 -4 -4 -4 -4 -5 -3 -4 -4 -4 -3 -2 -3  8 -3 -3 -4 -3 -2 -4 -2 -4 -4 -3 -2  1 -4 -3  7 -5 -2 -3 -3 -3 -3 -2 -3 -4 -2 -4 -3 -3 -2 -2 -2 -2 -4 -5 -1 -4 -4 -4 -4 -3  2 -1 -3 -4 -2 -2 -3 -2  7 -4 -4 -4 -4 -4 -4 -4 -5  0 -4 -2 -3 -4 -3 -4 -5 -2 -3 -4 -2 -4 -2 -3 -3  6 -3 -3 -2 -3 -3 -3 -5 -4 -3 -5  3  8 -3 -3 -4 -5 -5 -4 -7 -3 -4 -5 -4 -5 -2 -3 -2 -3 -4 -2 -1 -4 -3 -4 -5 -3 -1 -3 -4 -3 -3 -3 -3 -2 -5 -3 -4 -4 -4 -3 -3 -4 -2  8 -2 -2 -1 -1  0  0  0  6  2 -1 -1 -3 -2  2 -2  4 -4 -3 -3  1 -3  3 -2 -1 -4 -3 -3 -3 -4 -5 -3 -3 -3 -3 -3 -4 -3 -5 -4 -3 -5 -4 -3  7 -2 -3 -4 -4 -2 -4 -3  7 -3 -5 -4 -5 -3 -6 -4 -3 -4 -4 -6 -4
 -3  5 -2  1 -2 -2  0  2 -4  1  0 -5 -4 -1  3  0 -4  0  0 -2 -1 -2 -3 -1  0 -3 -4 -3 -3  0 -1  2  1 -1  3 -4 -4  0  2 -2  0 -2 -2 -4 -3 -4 -2 -2 -3 -4 -1 -2  6 -3 -2 -1 -1 -4 -2 -2 -3  0 -4 -1 -1 -1 -1 -3  1 -1 -4  0 -3  1 -2 -1 -2  0 -3  0 -4  0  6  1  4  1 -3 -2 -3  2 -2 -3  0 -4 -2  2  0 -2 -4  0  0 -1  0 -2 -3 -4 -2 -3 -1 -3 -3  2 -2 -4 -4 -1 -3  0 -3 -4  2 -1 -4  0 -3  3 -1 -1 -2 -2 -3  2 -2 -1 -2 -4 -2  1 -4  5 -3 -1 -1 -4 -4 -4 -3 -6 -2 -1 -4 -3 -4 -1 -1  1 -1 -1  0 -1 -3  2 -1 -4  6  4 -2 -3  0 -2  6 -1 -1 -4  0 -3 -4 -4  0 -2 -4  0 -2 -1 -1  1  0  0  0  0  0  0  0  0 -2  2 -2  5 -1 -3  0 -1  1 -1 -2 -1  0 -3 -1 -1 -1 -3 -4 -1 -2  0 -1 -2 -4 -2 -3 -2  0 -4 -3  2 -1  1  0 -3 -3  3 -2  2  1 -2 -4 -1 -4 -1 -5 -3 -1 -1 -4 -5 -1
 -3  2 -2 -2 -3 -2  0  0 -4  1 -1 -5 -3 -2  1 -1 -3 -2 -1 -3 -2 -3 -2 -2 -2 -2 -2 -3 -2 -1  1  0  5 -2 -1 -3 -4  1 -1 -1 -1 -3 -3 -2 -2 -3 -3 -2 -2 -2 -2 -2  0 -2 -3 -3  7 -2 -3 -1 -2  3 -2 -2  2  0 -1 -2  5  1 -4  4 -1  2 -2 -2 -2  4 -2 -1 -2  0  0 -1 -1 -1 -2 -3 -2  4 -1 -1 -1 -2 -3  2  0  0 -2 -1 -2 -2  0 -2 -1 -3 -2 -2 -1 -3 -1 -3 -3 -1 -2 -2 -1 -3 -1 -3 -1 -1 -2  1 -2  0 -2  2 -3 -3 -3  3 -2 -2 -3 -3 -3 -2 -3  1 -2 -3 -2 -2 -3 -3 -3 -5 -2 -2 -4 -4 -3  1 -1 -1 -3  0 -1  1 -2  3 -2 -4  2  1 -3 -2 -1 -3 -1 -2 -1 -4  3 -3 -3 -3 -2 -2 -2 -1 -3 -1 -2  0  0 -1 -1 -1  0  0  0  1 -1  1  1  1  1 -3  0  2  0 -2 -2  0  0 -3 -2 -1 -1 -2 -3 -2 -2 -1 -2 -2 -2 -3 -3 -3 -1 -4 -2  6 -2  2 -3 -2  0  0 -3 -1 -2 -2 -3 -2 -2 -1 -4 -1 -2 -1 -3 -4 -2
  3 -4 -5 -5 -5 -4 -1 -4 -1 -4 -5 11 -4 -6 -4 -2 -3 -4 -4 -6 -5 -4 -4 -4 -2 -2 -3 -6 -3 -5 -5 -4 -4 -4 -4 -3  1 -4 -4 -4 -4 -6 -4 -4 -3 -3 -4 -5 -3 -4 -6 -2 -4 -4 -5 -5 -4 -4 -6 -5 -5 -4 -4 -6 -4 -4 -4 -3  0 -4  7 -4 -4 -4 -4  0 -3 -4 -3 -3 -3 -5 -4 -4 -4 -4 -4 -4 -5 -4 -4 -4 -5 -4 -4 -4 -3  0 -3 -3 -4 -4 -4 -4 -3 -3 -4 -3 -4 -3 -3 12 -4 -4 -4 -4 -3 -4 -3 -1 -4 -5 -4 -4 -3 -4 -4 -4 -5 -4 -4 -4 -3 -5 -5 -3 -3 -4 -3 -5 -6 -5 -4 -3 -3 -3 -5 13 -3 -6  0 -5 -3 -4 -4 -4 -4  9 -4 -4 -4 -4 -6 -1 -4 -3 -6 -4 -4 -6 -4 -4 -4  0 -1 -2 -3 -3 -5 -4 -4 -4 -5 -3 -2 -2 -1 -2 -1 -1 -2 -2 -2 -2 -3 -4 -3 -4 -4 -2 -4 -4  0 -4 -4 -3 -4 -5 -5 -5 -2 -4 -3 -4 -4 -5 -5 -5 -3 -4 -5 -5 -4  0 -4 -4 -5 -4 -6 -4 -5 -4 -4 -5 -3 -5 -3 -6 -3 -4 -1 -4 -5 -5 -3 -1 -6
  8 -3 -4 -4 -4 -3  4 -3  5 -3 -4  2 -3 -4 -2  3 -2 -3 -3 -5 -4 -3 -3 -3  0  3 -1 -5 -3 -4 -4 -2 -3 -3 -3 -2  5 -3 -3 -3 -2 -5 -5 -3 -2 -2 -4 -4 -3 -3 -4  0 -3 -3 -5 -4 -4 -3 -5 -4 -4 -3 -3 -4 -3 -3 -3 -3 -3 -3  5 -3 -3 -2 -3 -1 -1 -3 -2 -1 -2 -3 -3 -3 -3 -2 -3 -5 -2 -2 -1 -1 -4 -1 -4 -3 -1 -4 -2 -2 -3 -4 -3 -2  3 -2 -2 -3 -4 -2 -2  1 -3 -3 -3 -3  0 -4 -2  1 -3 -3 -3 -3 -3 -3 -2 -2 -4 -4 -3 -3 -2 -4 -4 -2 -3 -3 -3 -4 -5 -4 -3 -2 -3 -3 -3  0 -1 -4  8 -1 -3 -3 -3 -3 -5  4 -2 -3 -3 -2 -4  1 -3 -3 -5 -3 -3 -5 -4 -3 -3  9  4  4 -3 -3 -3 -3 -3 -3 -5 -2 -1 -2 -1 -1 -1 -1 -2 -1 -1 -2 -2 -3 -2 -2 -4  0 -1 -3 -3 -4 -3 -2 -3 -4 -4 -4  2 -3 -3 -3 -3 -4 -4 -3 -2 -4 -5 -4 -3  6 -3 -3 -4 -2 -5 -3 -3 -3 -5 -3  3 -4 -3 -4 -3 -4  1 -3 -4 -3 -3  2 -3
 -3 -3 -4 -4 -5 -4  3 -2 -3  5 -4 -5  1 -5 -3  1 -1 -3 -3 -5 -2 -3  0 -3 -4  3  2 -5  1 -4 -2 -3 -2 -3 -3 -1 -3 -3 -1  4 -2 -5 -5  3  4  0 -3 -4  0  1 -5  1 -3  5 -4 -5 -2  1 -3 -4 -4  2  1 -5 -3 -4 -3 -1 -2  0 -2 -1  1 -2 -4 -3 -1 -1  0  1  1 -2 -3 -2 -3 -1  1 -5 -3 -2  6  6 -5  1 -4 -2 -1 -4  0  0 -3 -3 -2 -2 -5 -1  6  0 -3  0  1 -4 -4  3  1 -4  3 -2 -1 -2 -2 -4  2 -3  0 -1 -3 -2 -4 -4 -2  1  2 -2 -4 -1 -1 -4 -1 -3 -2 -5 -3  1 -1 -1 -4 -6  4 -5 -3 -5 -1 -2 -4 -1 -5 -1 -3 -3  4 -3 -5 -3 -3 -3 -5  3 -2 -5 -3 -3  0 -3 -1  0 -1 -1 -4  0  3 -2 -4 -3 -3 -2 -1 -1 -1  0 -1 -1  2 -1  3 -3  0 -2 -3 -1 -3  0 -3 -5 -2  1 -3 -5 -2 -4 -1  3  0 -2 -4 -2 -4 -4  0 -5 -3 -4 -2 -3  5 -2 -3 -2 -5  5  6 -3 -3 -1 -4 -4 -1 -3  0 -2 -2  6 -2 -5  0 -3 -5
