# Supplementary material for: Protein Secondary Structure Prediction Based on Data Partition and Semi-Random Subspace Method
Source: Sci Rep. 2018 Jun 29;8:9856. doi: 10.1038/s41598-018-28084-8 (PMC6026213; doi:10.1038/s41598-018-28084-8)
Supplement: Supplementary file 1 — Dataset 1 [file 41598_2018_28084_MOESM1_ESM.zip › astral_cull_DATA/1AOC_A.pssm]

  A  D  T  N  A  P  I  a  L  b  D  E  P  G  V  L  G  R  T  Q  I  V  T  T  E  I  K  D  K  I  E  K  A  V  E  A  V  A  Q  E  S  G  V  S  G  R  G  F  S  I  F  S  H  H  P  V  F  R  E  c  G  K  Y  E  d  R  T  V  R  P  E  H  S  R  e  Y  N  F  P  P  F  T  H  F  K  S  E  f  P  V  S  T  R  D  b  E  P  V  F  G  Y  T  V  A  G  E  F  R  V  I  V  Q  A  P  R  A  G  F  R  Q  d  V  W  Q  H  K  g  R  F  G  S  N  S  h  G  Y  N  G  R  f  T  Q  Q  R  S  V  V  R  L  V  T  Y  N  L  E  K  D  G  F  L  c  E  S  F  R  T  a  e  G  g  P  h  R  S  F
  4 -2 -1 -2  2 -1 -1  1 -2 -1 -1 -1 -1  0 -1 -1  0 -2 -1 -1 -1 -1  0  1  0 -1 -1 -1 -1 -1 -1 -1  3 -1 -1  3  1  2 -1  0  0  0 -1  0 -1 -2  0 -2  0 -2 -2  0 -1 -1 -1  1 -1 -1 -1 -1  2 -1 -2 -1 -1 -1 -1 -1 -1 -1 -1 -2  0 -2  0 -1 -1 -1  1 -1 -2  0 -1  1  0  0 -1 -1 -1 -1  1  0 -1  0 -1 -1 -1 -1 -3  2 -2 -1  0  2  0 -1 -2 -2 -1 -2 -1 -1  3 -1 -1  3  0 -2 -1 -1 -1 -1 -3 -1 -2 -1 -1 -1 -1  1  0  0  0 -1  0 -1 -1  0  1 -1  0 -1 -1 -2  0  0 -1 -1 -2 -1  0 -2 -2 -2 -1 -1 -1  0 -2 -2  0 -1  0 -2 -2 -1  0  0  0 -1 -1 -1 -1  1 -2
 -2 -1 -2  0  0 -2 -2 -3 -2 -3 -1  0 -2 -2 -3 -1 -1  6  1  0 -3 -3 -1 -1  0 -3  3  2  1 -3  0  3  0 -3  1  0 -2 -1  1  0  0 -2  0  2 -1  6 -2  2  2 -2 -3 -1  2  0 -1 -1 -2  4 -1 -4 -2  1 -1  2 -4  6 -1 -2  4 -2  2 -1  2  6 -2 -1 -1 -2 -2 -2 -2 -1  0 -2  0 -1  0 -4 -1 -3 -1  2  4  2 -3  1 -3 -1 -3 -2 -2 -1 -2  0  1 -1 -3  6 -3 -4 -3  1 -2 -2  3 -1 -2 -3  4  1 -4 -3 -3  1 -1  1 -4  5 -2 -2 -1 -1 -2 -3 -2  1  0 -2  5 -4  1  0  0  5  3 -1 -2  5 -3 -2 -2 -2 -1 -3 -1  1 -1 -2 -3 -1 -3 -1 -1 -3  4  3 -3 -3 -3 -4  1 -4  6 -1 -3
 -2  1  0  6 -1 -2 -2 -3 -4 -1  0  0 -2  0 -3 -2  0 -1  1  0 -2 -3  0 -1  0 -2  0  0  0 -3  0  2 -1 -3  0 -1 -2 -1  0  0  0  0 -2  0 -1 -1 -1 -3  2 -2 -3  0  0  1 -1 -1 -2 -1 -1 -3 -1  0 -1  4 -2  0  2  2 -1 -1  0  0  0 -1 -1 -1  4 -2 -2 -2 -3  0  0 -2  0  0 -1 -3  3 -3  2  1  0  0 -1  0 -3  1 -4 -1 -3  5 -2  3  1  2 -4 -1 -3 -4 -3  0 -2 -2 -1 -1  0 -4  0  0 -3 -3 -3 -1 -1  0 -3 -1 -1 -1  3  5  1  1  2 -2  4  0 -1 -3  0 -1  2 -1  0 -2 -3  0 -4 -3  0 -3  5 -3 -1 -1  1 -1 -3 -2 -2  0  2 -3 -1 -1 -3 -2  0 -3 -2 -3 -1  2 -3
 -2  6  3  1 -1 -2 -1 -4 -4 -1  4  1 -1  3 -3 -3 -1 -2 -1 -1 -3 -3 -1  1  1 -3  0  3  3 -3  3  0 -1 -4  1 -1 -2 -1  2  2  1 -1 -2  0 -2 -2 -2 -3  0 -3 -4 -1 -1  2 -1 -1 -2 -2  1 -4 -2 -1 -2  1  0 -1 -1  2 -2  2  3  3  2 -2 -2 -2  0 -2 -2 -2 -3 -1 -1 -2  2 -1  0 -4  2 -4  0 -1  2  3 -1  1 -2 -1 -4 -2 -4  0 -3  2 -1  2 -4 -2 -4 -4 -4 -1 -2 -2  0 -2  3 -4  0 -1  0 -4 -3 -1 -2 -1 -4 -1  1 -1  0  0 -1 -3 -1 -2  0  1 -2 -4 -1 -1  2 -2  2 -3 -2 -2 -4 -4 -1 -4  5 -3  1 -1  4 -2 -3 -2 -3  3  3 -4 -2 -2 -3 -2  1 -4 -2 -4 -2  0 -4
 -1 -4 -2 -3 -2 -3 -2  9 -1  9 -4 -4 -3 -3 -2 -2 -3 -4 -3 -2 -2 -1 -1 -2 -3 -1 -3 -3 -3 -1 -4 -3 -1 -1 -4 -1 -1 -2 -4 -3 -2 -2 -2 -2 -3 -4 -2 -2 -2 -2 -2 -1 -2 -2 -2 -1 -2 -3 -4 10 -2 -3 -3 -4  9 -3 -2 -2 -2 -3 -4 -3 -2  4  8 -2 -2 -2 -2 -2 -2 -1 -2 -1 -2 -1 -2  9 -3 -1 -2 -2 -3 -2  9 -3 -3 -2 -3 -2 -3 -2 -1 -2 -3 -4 -2 -4 -1 -2 -1 -4 -1 -3 -3 -1 -2 -2 -3 -4  9 -1 -3 -3 -3 -3  9 -3 -2 -2 -2 -3 -1  9  3 -2 -2 -3 -3  9 -2 -3 -3 -3 -2 -1 -1 -4 -2 -1 -1 -3 -3 -2 -3 -3 -4 -1 -2 -3  9 -4 -2 -2 -3 -2  9  9 -3  9 -3  9 -4 -1 -3
 -1  3 -1  0  4 -2 -1 -3 -2 -3  1  2  0 -1 -2  2  2  1  1  3 -2 -3 -1  1  1 -2  3  1  1 -3  1  1  0 -3  3  0 -2  2  3  1  0 -1  0  1 -1  1 -2 -2  0 -2 -3 -1  0  0 -1 -1 -2  2  1 -3 -2  1  2  1 -3  1 -1 -2  0 -1  1  0  0  0 -1 -1  0 -2 -1 -1 -2  0  0 -1  0  0  3 -4  0 -3  0 -1  1  0 -2  1 -2  1 -4 -2 -2 -1 -2  0 -1  1 -3  1 -3 -3 -3  7 -1  1  1 -1 -1 -3  1  7 -3 -3 -1  5 -1  1 -3  1 -1 -1  0  1 -1 -2  1 -1  0 -2  0 -4  2  5  4  0  2 -1 -1  2 -3 -2 -1 -2  0 -2  1  2  2 -1 -3  1 -3  1  1 -3  1  3 -3 -2 -2 -3 -1 -3  1  0 -3
 -1  2  0  0  1 -1  1 -4 -3 -3  4  6  2 -1 -3 -1 -1  0  0  1 -3 -3 -1  0  4 -3  2  2  2 -3  5  1  2 -3  5  1 -2  2  3  3  2  0 -1  2 -2  0 -2 -2  0 -2 -4 -1  0  0 -1 -1 -2  0  5 -4 -2  0 -1  4 -3  0 -1 -1 -1  0  4  2  0 -1  0 -1 -1 -2 -1 -1 -2 -1  0 -2  0  0  4 -4  0 -3  1 -1  1  0 -3  4 -2  1 -4 -2 -3 -1 -2  0 -2  5 -3  0 -3 -4 -3  2 -1 -1  2 -1  0 -4  3  2 -3 -3  1  1 -1  0 -4  2 -1 -1  0  0 -1 -3 -1  1 -1 -2 -1 -4  0  1  1 -1  0 -2  1  0 -3 -3 -1 -3  0 -3  5  0  3 -2 -3 -1 -3  5  0 -4 -1  0 -3  0 -2 -4 -1 -4  0  0 -3
  2 -2 -2 -1 -1 -2 -3 -2 -4 -3 -2 -2 -2  5 -3 -3  5 -3 -2 -2  2 -4 -1 -1 -2 -3 -2 -2 -2 -4 -2 -1 -1 -4 -2 -1 -2 -1 -2  2  0  5 -3 -1  5 -3  5 -3 -1 -4 -4  1  1 -1 -1 -1 -2 -3 -3 -3  5 -2 -3 -2 -3 -2 -2 -2  2 -2  1 -2 -1 -3 -2 -2 -1 -2  2 -2 -3 -1  2 -1 -1 -1 -2 -3 -1 -4 -1 -2 -2 -2 -2 -2 -3 -3 -4  5 -4 -1 -3 -1  6 -2 -4 -3 -4 -4 -4 -2 -1 -3 -2 -1  5 -4 -2 -2 -3 -4 -3 -2 -3 -2  0 -2 -2  4 -1  1 -2 -3  5 -3  1  5  1 -3  1 -3 -2 -3 -1 -3 -3  1 -4 -4 -2 -4 -1 -4 -3 -2  2  3 -3 -3 -3 -2 -1 -4 -3 -2 -3 -2  6  0 -3 -3 -2  0 -3
 -2 -1 -2  0 -1 -3 -2 -3 -3 -3 -1  0 -2 -2 -3 -2 -1  0 -1  4 -1 -3 -1 -1 -1 -3  0  4 -1 -4 -1  0 -1 -3  0 -2 -2 -1  0 -1 -1 -2 -2 -1 -2  0 -2 -2 -1  4 -2 -1  6  6 -1 -1 -1 -1 -1 -3 -2  6  6  0 -3  0  4 -2 -1 -2 -1  5  3 -1 -2  1  1 -2 -2 -2 -1  2  6 -1  2 -1  0 -3 -1 -4 -1 -2 -1 -1 -3 -1 -3 -2 -2 -2  1 -1 -3  2 -2  0 -2 -1 -4 -4 -4  0 -2 -2 -1 -2 -2 -2  3  0 -3 -3 -2  0  7  4 -4  0  0 -2 -1  0 -2  2 -1 -1 -1 -2 -1 -3 -1  3  3  0 -1 -3 -3  3 -3 -3 -2  1  0 -3 -1  0 -1 -2 -2  2 -3 -1  0 -2  0 -1 -3 -3 -2 -4 -2  2  0 -1  0
 -2 -3  1 -3 -1 -3  2 -2  2 -2 -3 -4 -3 -3  3  1 -4 -3 -2 -1  2  4 -2 -1 -3  4 -3 -3 -1  4 -3 -3 -2  3 -3  0  2 -1 -3 -3 -1 -4  2 -3 -4 -3 -4  0 -3  3  0  0 -3 -2 -2  1 -1 -2 -3 -2 -3 -3 -2 -3 -2 -2 -2  2  0 -3 -4 -2 -3 -3 -2 -2 -2  0 -2 -2 -1  1 -2  0 -2 -2 -1 -2 -3  4 -2  0 -3 -1 -2 -3 -3  1 -1 -3 -2 -2  2 -3 -4 -4  0 -4  4  5  3 -3 -1 -3 -2  1 -3  0 -3 -3 -2  3 -3  1  1 -3 -2 -3  0 -3 -3 -3  0 -2 -4  0 -2 -4 -3 -2 -2 -2 -3 -3 -3  2  2 -3  1  2  0 -1 -4  1  1 -2 -4  1  1  0 -2 -4 -3  2 -2 -1 -2 -2 -4 -2 -2 -2 -3 -3  0
 -2 -4 -1 -3 -1 -3  1 -2  4 -2 -3 -3 -3 -3  1  3 -4 -2 -2 -2  1  1 -2 -1 -3  1 -3 -3 -2  1 -3 -3 -2  2 -3 -1  2  1 -3 -3  0 -4  0 -3 -3 -3 -3  2 -3  3  2 -1 -2 -2 -2  1  0  0 -3 -2 -3 -3 -2 -3 -2 -2 -2  0 -2 -3 -3 -2 -3 -2 -2 -2 -2  2 -2  0  0  0 -2  1 -2 -1 -2 -2 -3  1 -2  0 -3  0 -2 -3 -3  1  0 -3 -2 -3  1 -3 -4 -3  3 -3  2  1  1 -3 -1 -3 -2 -1 -3  2 -3 -3 -2  2 -2 -1 -1 -3 -2 -2 -1 -3 -3 -3  0 -2 -3  1 -2 -4 -2 -2 -2  0 -3 -2 -3  1  0 -3  5  3 -1 -1 -4  4 -2 -2 -4 -1  0  1 -2 -3 -3  0 -2 -1 -2 -2 -4 -2 -2 -2 -2 -3  0
 -1  0 -1  2  0 -1 -1 -3 -3 -3  0  1 -1 -1 -2 -1 -1  2  4  0 -2 -3 -1 -1  2 -2  4  0  4 -3  2  3  2 -3  2  1 -2  0  3  1  2 -1  3  1  1  2 -2 -1  0 -2 -3 -1  0 -1 -1 -1 -2  2  0 -4 -2  3 -1  1 -3  2 -1 -2  1 -1  0 -1  0  1 -2 -1 -1 -2 -1 -1 -2 -1 -1 -2  2  1  0 -4  1 -3 -1  0  2  2 -3  3 -1 -1 -4 -2 -2 -1 -2  1 -1  0 -3  2 -3 -3 -3  1 -1 -1  2  1 -1 -3  1  1 -3 -3 -2  2 -2  4 -3  2 -1 -1  0  0 -1 -3 -1 -1  1 -2  1 -4  0  0  0  1  1  0 -2  1 -3 -2 -1 -3 -1 -3  0  3  0 -1 -3  1 -3  0 -1 -3  2  0 -3 -2 -2 -3 -1 -3  3  0 -3
 -1 -2 -1 -2 -1 -3  1 -2  2 -2 -3 -2 -3 -3  1  3 -2 -2 -1 -1  0  1 -1 -1 -2  1 -1 -2 -2  1 -2 -2 -1  1 -2 -1  1  0 -2 -2 -1 -3  0 -2 -2 -2 -2  1 -2  1  0 -1 -2 -1 -2  0  0  0 -2 -2 -3 -2 -1 -2 -2 -1 -1  0 -1 -3 -2 -2 -2 -2 -2 -1 -2  1 -2 -1 -1  0 -1  0 -1 -1 -1 -2 -3  1 -1  0 -2 -1 -2 -2 -3  0  0 -3 -2 -2  0 -2 -3 -3  1 -2  1  1  1 -1  2 -3 -1 -1 -2  1 -2 -1 -2  1 -2  0 -1 -2 -2 -1 -1 -2 -2 -2  0 -2 -2  0 -2 -3 -2 -2 -1  0 -1 -2 -2  0  0 -2  2  3 -1 -1 -3  1 -1 -1 -3 -1  0  0 -2 -3 -2  0 -1 -1 -2 -2 -3 -2 -2 -2 -2 -2  0
 -3 -4 -2 -3 -3 -4 -1 -3  0 -3 -4 -4 -4 -3 -1  0 -3 -3 -3 -2  2 -1 -2  2 -3 -1 -3 -3 -3 -1 -4 -3 -3 -1 -4 -2 -1 -2 -3 -3 -2 -3 -1 -3 -2 -3 -2  5 -3  0  6 -2 -2 -1 -2 -1  6 -2 -2 -3 -3 -2  1 -3 -3 -2  0 -2 -2 -4 -4 -1 -3 -3 -2  2  0  5  1 -2  6  0 -1  4 -2 -2 -2  1 -4 -1  0 -2 -3 -2 -3 -3 -4 -1  7 -3  3 -3 -1 -3 -4 -4  5 -3 -1 -1 -1 -4  2 -4 -3 -2 -3  6 -3 -4 -3 -1  0 -3  2 -3 -3 -2  3 -3 -3 -3  1 -3 -3  2  1 -3 -3  1 -3 -2 -3 -1 -3 -1 -1 -3  0  0 -2  5 -4  2 -3  2 -4 -2  5  4 -3 -4 -1  6  3 -3 -3 -3 -4 -3  1 -3 -3 -3  6
 -1 -2  3 -2 -1  8 -2 -3 -3 -3 -1 -1  7 -2  4 -3 -2 -2 -1 -2 -3 -3 -1  2 -1 -2 -1 -2 -1 -3 -1 -1 -1 -3 -1 -1 -2 -1 -1 -1 -2 -2 -2 -1 -2 -2 -2 -3  3 -3 -4  4 -2 -1  7 -1 -2 -2 -2 -3 -2 -2 -3 -2 -3 -2 -2 -2 -2  6 -2 -2  2 -3 -2 -2 -2 -2  5  7  3 -1 -1 -1  1  4 -1 -3  5 -3 -1 -2 -2 -2 -3 -1  8 -2 -4 -2 -4 -2  3 -2 -3 -2 -4 -3 -3 -3 -3 -2 -2  8 -2 -1 -2 -4 -2 -2 -3 -3 -4 -2 -3 -2 -3 -2 -2  3 -1 -2 -2 -3 -2 -2 -2 -2 -2 -3 -2 -2 -2 -2 -2 -2 -2 -2 -3 -3 -2 -4 -2  3 -2 -2 -2 -2  3 -3 -3 -2 -2 -4 -3 -2  3 -3 -2 -3  6 -3 -2 -1 -4
  1  0  0  0  0 -1 -1 -1 -3 -1  0  0 -1  0 -2 -2  0 -1  0  0 -2 -2  3  0  0 -1  0  0  0 -2  0  1  1 -2  0  0 -1  0  0  1  1  1 -1  3 -1 -1  1 -2  3 -2 -3  2 -1  0 -1  0  0 -1 -1 -1  0  0 -1  0 -1 -1  0 -1  1  2  0 -1  2 -1  1  2  1  0  0 -1 -2  0  0 -1  1  2  0 -1  1 -2  3  1  1  0  1  0 -1 -1 -3  0 -2  1 -1  1  0  0 -3 -1 -2 -3 -2 -1  1 -1  0  0  0 -3 -1 -1 -1 -2 -3 -1 -2  0 -1 -1  0  1  4  0  2 -1  0 -1  1  0  0 -1  1 -1  1 -1  3 -1 -2 -1 -3 -2  2 -2  0 -2  0  1  0  1 -2 -2  1  0  2 -3 -1  0 -1  1 -1 -1 -1 -1 -1  4 -2
  0 -1  3  0  0 -1  1 -1 -1 -1 -1 -1 -1  1 -1 -1 -2 -1  2  2 -1  0  4  1  2  2 -1  0 -1 -1 -1  0  0  0 -1  0  0  1 -1  0  0 -1 -1  1 -2 -1 -1 -2  0 -1 -2  0 -1 -1 -1  0 -1 -1 -1 -1 -1  1 -2 -1 -1 -1  3  0  1  0 -1 -1  1 -1  0  0  0 -1 -1 -1 -2  1 -1 -1  0  0 -1 -1 -1  0  2  2  1  1 -1  1 -2  1 -3 -1 -2  4  2  0 -2 -1 -2 -2 -1 -1  0 -1  0 -1  1  0 -1 -2  0 -1 -1 -1 -3 -1 -2  1 -1 -1 -1  1  1  0  3 -1 -1  1  1  1  0 -1  4 -1 -1  1  0  1  0 -1 -2 -1  4 -2 -1 -2  1 -1 -1  3 -2 -2 -1 -1  1 -2 -2  3 -1 -1 -2 -1  1 -1 -1  1 -2
 -3 -4 -3 -4 -3 -4 -3 -3 -2 -3 -4 -3 -4 -3 -3 -2 -3 -3 -3 -3  0 -3 -3 -2 -3 -3 -3 -3 -3 -3 -3 -3 -3 -3 -3 -3 -2 -2 -3 -3 -3 -3 -3 -3  7 -3  6  0 -3 -2  0 -2 -2 -2 -2 -1  0 -3  6 -3 -3 -3  0 -3 -3 -2 -1 -3 -3 -4 -3 -2 -3 -3 -2  1 -1  0 -2 -3  0  0 -1  0 -2 -2 -2 -2 -4 -3 -2 -3 -3 -3 -3 -3 -4 -3  1 -3  2 -3 -3 -3 -3 -4  0 -3 -3 -3 -3 -3 -2 -4 -3 -2 -2  0 -3 -3 -3 -3 11 -3 -1 -3 -3 -2  0 -3 -3 -4 -2 -3 -3 -1 -2 -3 -3 -2 -3 -2 -3 -1 -3 -3 -3 -3 -2 -2 -3  2 -4 -2 -3 -1 -4 -3  0  0 -3 -4 -1  0  0 -3 -3 -3 -3 -3 -3 -3 -3 -3  1
 -2 -3 -2 -2 -2 -3 -2 -3 -1 -3 -3 -2 -3 -3 -2 -1 -3 -2 -2  0  3 -1 -2  0 -2 -2 -2 -1 -2 -2 -2 -2 -2 -1 -2 -2 -1 -2 -2 -2 -2 -3 -2 -2 -1 -2 -1  1 -2  0  2 -2  1  1 -2 -1  2 -2 -1 -3 -3  0  5 -2 -3 -2  3 -2 -2 -3 -3  2 -1 -2 -2  6  4  1 -1 -2  2  3  1  1 -1 -2 -2 -2 -3 -2 -1 -2 -2 -2 -3 -2 -4 -2  3 -3  8 -2 -2 -2 -3 -3  2 -2 -2 -2 -2 -2 -1 -3 -2 -2 -3  2 -1 -2 -3 -1  1 -2  3 -1 -3 -2  4 -3 -2 -2 -1 -2 -3  3 -1 -3 -2 -2 -2 -1 -1  3 -2 -2 -2 -1 -1 -1 -2  7 -3  0 -2  2 -3 -2  2  3 -3 -3  3  2  4 -2 -3 -3 -4 -3 -1 -2 -2 -2  4
 -1 -3  0 -3  0 -3  2 -1  1 -1 -3 -3 -3 -3  2  0 -3 -3 -2  0  1  4 -1 -1 -2  3 -3 -3 -2  3 -3 -3 -1  4 -3  1  2 -1 -3 -3 -2 -3  2 -2 -3 -3 -3 -1 -2  1 -1 -1 -2 -2 -2  2 -1 -2 -3 -1 -3 -2 -2 -3 -1 -2 -1  3 -1 -3 -3 -1 -2 -3 -1 -1 -2  0 -2 -2 -1  0 -2  0 -2 -1  1 -1 -3  4 -1  1 -2 -1 -2 -2 -3  2 -1 -3 -2 -2  2 -2 -3 -3  0 -3  3  2  5 -3  0 -3  0  0 -3 -1 -3 -3 -1  4 -3 -1 -1 -2 -1 -2 -1 -2 -2 -3  0 -2 -3 -1 -2 -3 -2 -1 -1 -2 -3 -2 -2  3  4 -3  1  3  1 -1 -3  0 -1 -2 -3  1  1 -1 -1 -3 -2  1 -2  1 -1 -1 -4 -1 -2 -1 -3 -2 -1
