# Supplementary material for: Protein Secondary Structure Prediction Based on Data Partition and Semi-Random Subspace Method
Source: Sci Rep. 2018 Jun 29;8:9856. doi: 10.1038/s41598-018-28084-8 (PMC6026213; doi:10.1038/s41598-018-28084-8)
Supplement: Supplementary file 1 — Dataset 1 [file 41598_2018_28084_MOESM1_ESM.zip › astral_cull_DATA/1aoz_A.pssm]

  S  Q  I  R  H  Y  K  W  E  V  E  Y  M  F  W  A  P  N  a  N  E  N  I  V  M  G  I  N  G  Q  F  P  G  P  T  I  R  A  N  A  G  D  S  V  V  V  E  L  T  N  K  L  H  T  E  G  V  V  I  H  W  H  G  I  L  Q  R  G  T  P  W  A  D  G  T  A  S  I  S  Q  b  A  I  N  P  G  E  T  F  F  Y  N  F  T  V  D  N  P  G  T  F  F  Y  H  G  H  L  G  M  Q  R  S  A  G  L  Y  G  S  L  I  V  D  P  P  Q  G  K  K  E  P  F  H  Y  D  G  E  I  N  L  L  L  S  D  W  W  H  Q  S  I  H  K  Q  E  V  G  L  S  S  K  P  I  R  W  I  G  E  P  Q  T  I  L  L  N  G  R  G  Q  F  D  c  S  I  A  A  K  Y  D  S  N  L  E  P  c  K  L  K  G  S  E  S  a  A  P  Y  I  F  H  V  S  P  K  K  T  Y  R  I  R  I  A  S  T  T  A  L  A  A  L  N  F  A  I  G  N  H  Q  L  L  V  V  E  A  D  G  N  Y  V  Q  P  F  Y  T  S  D  I  D  I  Y  S  G  E  S  Y  S  V  L  I  T  T  D  Q  N  P  S  E  N  Y  W  V  S  V  G  T  R  A  R  H  P  N  T  P  P  G  L  T  L  L  N  Y  L  P  N  S  V  S  K  L  P  T  S  P  P  P  Q  T  P  A  W  D  D  F  D  R  S  K  N  F  T  Y  R  I  T  A  A  M  G  S  P  K  P  P  V  K  F  N  R  R  I  F  L  L  N  T  Q  N  V  I  N  G  Y  V  K  W  A  I  N  D  V  S  L  A  L  P  P  T  P  Y  L  G  A  M  K  Y  N  L  L  H  A  F  D  Q  N  P  P  P  E  V  F  P  E  D  Y  D  I  D  T  P  P  T  N  E  K  T  R  I  G  N  G  V  Y  Q  F  K  I  G  E  V  V  D  V  I  L  Q  N  A  N  M  M  K  E  N  L  S  E  T  H  P  W  H  L  H  G  H  D  F  W  V  L  G  Y  G  D  G  K  F  S  A  E  E  E  S  S  L  N  L  K  N  P  P  L  R  N  T  V  V  I  F  P  Y  G  W  T  A  I  R  F  V  A  D  N  P  G  V  W  A  F  H  C  H  I  E  P  H  L  H  M  G  M  G  V  V  F  A  E  G  V  E  K  V  G  R  I  P  T  K  A  L  A  b  G  G  T  A  K  S  L  I  N  N  P  K  N  P
  6  1 -1 -4 -4 -5 -3 -6 -3 -3 -1  0  0 -3 -1  0 -4 -4 -4 -1  0 -3 -1  0 -2  0 -3 -5 -3 -3 -3 -5 -3 -5 -3 -4 -2  6 -3  1 -3 -5 -2 -3 -2 -3 -1 -2 -2 -5 -2  2 -1 -2 -2 -4 -3  2 -4 -6 -7 -6 -3 -3 -4 -5 -3 -3 -3 -1 -7  6 -5 -3  0  5 -1 -3 -2 -5 -5  2 -4 -3 -3 -3 -1 -1 -5 -2 -6 -3 -6 -3 -2 -3 -3  1 -3 -4 -4 -5 -6 -6  6 -6 -3 -2 -6 -4 -5  1  6 -3 -3 -5 -3  4 -4 -3 -4 -2 -2  1 -1 -2 -1  0 -5 -3 -6  0 -4 -4 -1 -4 -1 -2 -4 -4 -4  0 -4 -7 -6 -4  3 -3 -1 -3  2 -1  2  1  2 -1  1  1  0  3 -1 -1 -2 -1  0  1  0 -1  0  0 -1 -1  1  0  0 -1 -1  0  2 -2 -3  0  2  2  5 -3 -1 -2 -2  0 -2 -1 -3 -1  1 -1 -2 -2 -1  2 -2  2 -2 -2  0 -3 -1 -2 -2 -1 -3 -4 -3 -5 -4 -4 -5 -4  3 -3  5  6  1 -4  2  2 -5 -5 -5  3 -4  5 -3 -6 -3 -4 -3 -4 -4 -2  5 -6  5  0 -6 -3 -2 -5 -6  0 -1 -3  0 -4 -3 -4  2 -3 -3 -4 -3 -3 -3 -1 -5 -4 -2  5 -3 -2 -1  0  0  2 -1 -5 -3  1  5  5 -1  1 -4  1 -2  3 -1 -1 -1 -1 -3  3 -2  5 -3 -3 -3 -6  0 -2  0  0  2  0  0  0 -2  0 -1  0 -1 -2  1 -1 -4  4 -4 -5  2 -2  3  0  4  1  3 -5  0  0  2 -4 -2  4 -1  3 -1  1 -1 -2 -4 -3  0 -1  0 -4 -4 -1 -4 -3 -5 -2 -3 -3 -1 -1 -2 -2 -3 -2 -3 -3  3  5  4 -3 -5 -5 -3 -2 -5  1 -3 -5  1 -3  4 -4 -5 -1  6 -4 -4 -3 -3 -3 -1 -3  3 -5 -2  1 -1 -3 -2  2 -1 -2 -3 -1 -2 -3 -3 -3  0  0  0 -2  0  2 -4 -1 -1  2 -1 -1  0 -3 -1 -1 -3 -2 -4  2 -5 -4  2 -2 -4 -4 -3 -3 -4 -5 -4  4 -1  0 -3  2  0 -1  0  3 -4 -2 -6 -5 -5 -6 -5 -6 -3 -5 -4 -6 -5 -1 -3  1 -4 -3 -3 -3 -2 -6 -4  1  0 -2 -2  4 -1 -5 -5 -4 -1 -5 -2 -1 -3 -4 -5 -4  2  2 -3 -4  1 -1 -3 -7  2  7 -4 -5 -6 -3  7 -5 -5 -4 -3  1 -7  3 -5 -6 -5 -6 -4 -4  0 -6 -3 -2 -5 -3 -4  1 -2  5 -6  2 -1  1 -2 -3 -3 -3 -1 -1 -2 -4 -2  1  2 -3  1 -1 -1  0  0  1 -1  1 -2 -1 -1 -2 -2 -1 -3 -1
 -4  3 -4  7  3 -4  0 -6 -2 -6  1 -3  0 -2  0 -1  7 -5 -6  0  0  1 -3 -4 -5 -4 -6 -4 -4  2 -5 -6 -6 -6  2 -6  3 -5  6 -1 -5 -5  4 -5 -3 -6  2 -5 -1 -4  2 -3  1 -2 -1 -4 -5 -4 -6 -4 -6 -4 -6 -6  8 -3  0  6 -4 -5 -7 -4 -5 -6 -5 -4 -5 -6 -4 -3 -8 -6 -6  2 -4 -3 -1 -2 -6 -3 -5  4 -6 -3 -5 -4  4  2 -6 -5 -5 -6 -6 -4 -4 -4 -4 -2 -6 -3  8 -1 -3 -5 -5 -5 -6 -4 -5  1 -6 -1 -5  1  3 -3 -2 -2 -4 -3 -6  0 -4 -3  2 -3  2 -3 -5 -5 -5 -4 -4 -7 -7 -2  1 -4 -3 -2 -1 -1 -1 -1 -2 -2 -1  0  1 -3 -2  4 -2 -3  0 -2 -3  0 -1 -1 -1 -1 -1 -1  5 -2  2 -2 -1 -3 -3 -3 -4 -4 -3 -4 -2 -4 -2 -3 -1 -3 -5 -3 -3 -1  0 -3 -1  0 -1 -3 -3 -4  1 -5  1 -6  0 -2 -3  1 -2 -5  5 -5  9 -5 -5 -4 -4 -4 -4 -4 -3 -3 -5 -5 -6 -1 -6 -4 -3 -4  0 -5 -4 -6 -6 -3 -4 -5 -5 -2 -6 -5  0 -6 -6 -1 -2  0 -3 -5 -4 -6 -4 -5 -6 -3 -5 -5 -4 -6 -5 -5  1 -4 -3  0  0 -3 -1  5  0 -6 -5 -5 -4 -2  5 -5  4 -3  5  0 -1 -2 -4 -2 -3 -4 -3 -4 -5 -5  0 -6  1 -3 -2  0 -2  1  2  0 -2 -1 -3 -2 -1 -3 -1 -3 -5  1 -3 -4 -5 -4 -1  1  3 -1 -1 -5 -3  1  2 -5  6 -4  2  0  0 -1  0 -1 -6 -5  1  1 -4 -4  6  4 -4 -5 -5 -4 -3 -5 -2 -3  1 -4 -3 -4  5 -1  2 -5 -4 -5 -4 -4 -6 -4 -6 -3 -3 -4  0 -3 -4 -5 -5 -3 -4 -4  0  0  0 -2  1 -2 -4 -5 -1 -1  1 -2 -6 -3  0 -1 -4 -2  0 -2 -5 -4 -2 -2  0 -2  2 -1 -4 -1 -1 -4  0  1 -3 -3  4 -5 -1  5 -5  1 -5 -4 -2  1 -6 -3 -5 -6 -5 -2 -4 -3 -3 -3 -3 -1  0  0  0 -3 -2 -3 -4 -3 -5 -4 -5 -4 -6 -5 -4 -7 -6 -6 -5 -6  2 -6 -2 -5  0 -6  0 -3 -1  1 -4 -1  2 -4 -4 -4  0 -2 -6 -5 -2  8 -4 -5 -5 -4 -5 -5 -2 -4 -6 -7 -4 -5 -6  9 -7  5 -5 -5 -4 -6 -6 -6 -7 -5 -5 -4 -8 -4 -5 -4  0 -4 -4 -3 -6 -6 -5  1 -5 -4 -6 -1 -1 -1 -3 -2  3 -4  0  1 -2 -4  0 -2 -1 -3 -2 -2 -2  0 -1  2  2 -1 -3 -3 -1  1 -3  3 -1 -3
 -3 -2 -3 -2  0 -5  1 -7  4 -6 -1 -1 -2  5 -4 -2 -4 -3 -7  0 -2  0  2 -5 -5 -3 -6  9 -3 -2 -5 -6 -4 -6 -2 -6 -2 -5  2  2 -1 -2  0 -6 -3 -6  3 -6 -1  9  2 -2 -1  0  3  8 -5 -3 -6 -3 -8 -3 -4 -6 -2 -4 -3 -3  3 -4 -8 -3 -2 -4 -4 -3 -4 -6 -2 -4 -7 -6 -7  3 -4 -1  0  1 -6 -3 -6  5 -7  0 -6 -1 -2 -3 -4 -4 -5 -6 -7 -3 -4 -3 -4 -1 -7 -4 -4 -1 -3 -3 -6 -1 -4 -3 -6 -4 -6 -1 -5 -3  0  2 -2 -1 -4 -6 -7 -2 -5  1 -1 -3 -3  3 -6 -6 -6  2 -3 -8 -7  5  0  3 -3 -1  0 -1 -1  0 -1 -3  0  2  1 -1 -2  1 -2 -2  0 -1 -3  0  0 -2  1 -1  4 -1 -1 -1  0 -2  5 -3  7 -2 -3  0 -2 -3  1  0  7 -2 -1 -3 -3  3 -3 -3  6  1 -1  0 -1 -2 -3 -4 -2 -6  0 -6 -1 -3  3 -3 -3  0 -5 -6 -4 -6 -5  7 -3 -4 -4  7  0 -2 -7  5 -7 -2 -6 -4  6 -3  3 -6 -3 -6 -7 -3 -4 -2 -4  4 -2 -2 -3 -6 -7 -1 -4  2  4 -6  0 -6 -3 -4 -4 -3 -3 -4  6 -6 -7 -6 -1 -4  5 -2  2 -4  4 -1  6 -6 -6 -5 -3 -4  3 -5 -3 -1 -1  1 -2  3  6 -3 -1  4 -3 -4 -5 -6  5 -6  0  1  5  1  1  0  0  1 -2  0 -1 -2 -2 -4  0 -2 -5 -2 -5  8  0 -3  3 -3 -3  1  5 -5  1  2 -1 -6 -3 -3 -3  4  2  0  0 -1 -6 -5 -2  1 -4  0 -2  3 -6 -4 -6 -3  6 -4 -3  6 -3  5  6  0 -1 -3 -2 -6 -2 -6  9  9 -4 -3 -6  0 -3 -4  1  1 -3 -6 -7 -3 -4 -3 -4 -1  6 -4  2  3 -4 -4  0 -2  2 -2 -6  0  2  1 -2 -1 -1  6  2  1 -2  3  2 -2 -4  4  8 -2  5 -3  1  4 -2  3 -1 -5 -4 -2 -6  0 -5  8 -2  0 -6 -2 -6 -6 -6 -4  6 -3  6 -3 -5  2  0  4  2 -2 -3  4 -3 -6 -6 -3 -7 -3 -4 -4  6 -7 -7 -6 -6 -4 -3 -4 -2 -4  7 -6  5 -3  3  0 -3 -2  3 -6  9 -6 -3  5 -6 -5 -4 -4  9 -2 -6 -2 -6 -4 -2  2 -4 -8 -4 -5 -6 -4 -7 -3 -5  1  9 -6 -4 -6 -8 -5 -6 -3 -7 -3 -6 -3 -4 -3 -4 -1 -7 -4 -6 -2 -5 -5 -7 -2  1 -1 -3 -1  1  4 -2  1 -3 -5  5 -1 -1 -4 -1  0 -1 -1 -1  0  0 -1 -4 -4  3  2  1  1  2 -2
 -4 -2 -4 -4 -3 -6  1 -7  4 -6 -1 -3 -2 -2 -4 -3 -5  5 -8 -2 -2 -3 -2 -5 -6 -4 -6 -2 -5 -3 -6 -5 -5 -5 -4 -6 -2 -5 -3  0  2  8 -4 -6 -3 -6  1 -6 -3 -2 -2 -4 -2 -3  0 -1 -6 -4 -6 -5 -8 -5 -5 -6 -3 -4 -5 -3 -3 -4 -9 -4  8 -5 -5 -1 -5 -6 -4 -4 -8 -5 -7 -2 -5 -3  2 -3 -7 -4 -7  1 -7 -4 -6  5 -3 -3 -5 -5 -6 -7 -8 -5 -5 -5 -4  0 -8 -2 -5  0 -3 -4 -6 -3 -5 -4 -6 -5 -6  2 -4 -3  2 -1  0 -3 -4 -5 -7 -2 -5  6 -1  3 -3 -1 -6 -6 -6 -3  6 -9 -8  1 -1  6 -3 -1  0 -2  0 -1  1 -3 -1 -1 -1 -1 -3  0 -3 -3 -2  1 -3  0  0 -2 -1 -1  0 -1 -2 -1 -1 -2  1 -3 -2 -4 -3  7 -4 -4 -3 -4  0 -3 -1 -4 -5  3 -4 -4  0 -3  1 -1 -3  5 -4 -4 -3 -6 -1 -7  2 -4 -3 -3 -5 -6 -6 -7 -5 -6 -5 -2 -4 -5 -5 -2  5  0 -7 -4 -7 -2 -6 -2 -1 -5 -2 -6 -4 -7 -7  1 -5  8 -5 -2 -7 -5 -2 -5 -7  0 -5  6  3 -6  3 -6 -4 -4 -5  0 -4 -5  3 -6 -7 -6 -3 -4  6 -4  4 -4 -1 -1 -1 -7 -6 -6 -4 -4 -2 -5 -5 -3  3 -1 -2  4 -3 -4  3 -3 -4 -4 -5 -6 -1 -7 -2 -1 -1 -2 -2 -1 -1 -2 -3 -3 -3 -1 -3 -4 -2 -3 -5 -3 -5  3  8 -4  1 -3 -4 -2  0 -6 -3  1 -3 -6 -4 -4 -4 -1  1 -2 -1 -1 -5 -5 -3 -1 -4  8 -2 -2 -6 -5 -6 -5 -2 -5 -3 -2 -4 -3  3 -2 -4 -5 -3 -6 -1 -6 -2 -2 -6 -4 -7 -2 -4 -5 -2 -4  0 -6 -7 -2 -4 -5 -5 -3 -2 -4 -2  0 -5 -6  4  2  6 -1 -5  1  3 -1 -5  3 -2  4 -4  5 -2  0 -2 -4 -4 -1 -2 -4 -2 -4 -2 -2 -2  1 -3 -6 -6 -4 -6 -1 -6 -1 -1 -3 -7  5 -6 -6 -6 -4  6 -4 -1 -5 -5 -2  0  0  0 -2  0  1 -5 -5 -7 -5 -7 -5 -5 -6  6 -8 -7 -6 -6 -5 -4 -5  1 -4 -2 -7  7 -3 -1  6  6 -3 -3 -7 -1 -7 -3  7 -5 -5 -3 -5 -2 -5 -6 -2 -6 -5 -3 -3 -5 -9 -4 -5 -6 -5 -7 -4 -5  8 -2 -5 -5 -6 -9 -5 -7 -5 -8 -5 -6  4 -4 -5 -5 -3 -8 -5 -7 -1 -6 -5 -7 -1  1 -1 -3  3  2  4 -3  0 -4 -4  1  0 -2 -4 -1 -2 -2  0 -2  0 -1 -2 -4 -5 -1 -1 -3  0  6 -2
 -3 -4 -3 -6 -6 -6 -5 -4 -4 -4 -4 -3 -4 -5 -4 -3 -5 -5 12 -4 -4 -6 -3 -3 -3 -4 -4 -6 -6 -5 -3 -7 -6 -7 -4 -4 -4 -3 -5 -5 -6 -7 -4 -3 -3 -4 -5 -4 -3 -6 -5 -3 -3 -3 -3 -6 -3 -3 -4 -7 -7 -7 -6 -4 -6 -7 -3 -6 -4 -2 -7 -3 -7 -6 -5 -4 -5 -4 -4 -7 12 -6 -5 -5 -5 -6 -5 -4 -6 -3 -6 -5 -6 -4 -4 -5 -6 -5 -6 -4 -5 -5 -6 -7 -4 -7 -4 -4 -3 -5 -7 -1 -3 -5 -4 -6 -6 -3 -4 -4 -4 -3 -5 -5 -3 -4 -3 -4 -5 -6 -6 -5 -6 -6 -5 -7 -3 -4 -4 -4 -4 -4 -7 -7 -6 -6 -3 -5 -3 -3 -2 -2 -1 -1 -2 -2 -2 -2 -2 -3 -2 -3 -3 -2 -3 -3 -3 -2 -1 -1 -1 -2 -2 -2 -2 -2 -2 -2 -2  8 -5 -3 -4 -5 -3 -5 -2 -2 -5 -3 -3 -1  8 -1 -3  2 -3 10 -2  1  8 -4 -4 -4 -3 -4 -4 -4 -4 -5 -6 -6 -4 -6 -5 -4 -7 -4 -3 -4 -3 -4 -3 -5 -4 -4 -4 -5 -6 -3 -4 -4 -5 -7 -4 -4 -4 -4 -4 -6 -3 -7 -4 -2 -6 -2 -6 -7 -6 -3 -4 -5 -4 -4 -4 -4 -4 -5 -6 -7 -4 -5 -5 -4 -4 -4 -4 -4 -6 -6 -4 -5 -3 -4 -3 -6 -5 -4 -3 -3 -4 -4 -5 -3 -5 -3 -5 -4 -5 -4 -4 -4 -4 -4 -4 -4 -5 -5 -2 -3  1 -2  2 -3 -3 -2 -3 -3 -3 -3 -3 -5 -2 -3 -6 -3 -5 -6 -6 -4 -3 -3 -3 -3 -4 -6 -3 -3 -4 -4 -5 -4 -4 -3 -3 -3 -4 -4 -4 -6 -3 -4 -2 -6 -6 -4 -4 -4 -5 -4 -4  9  2 -5  5 -4 -6 -2 -4 -4 -3 -3 -4 -4 -7 -7 -4 -4 -5 -3 -4 -7 -3 -4 -4 -4 -4 -5 -4 -5 -5 -5 -5 -4 -4 -5 -3 -5 -4 -4 -5 -5 -6 -4 -4 -4 -5 -4 -5 -5 -6 -5 -2 -4 -3 -5 -5 -3 -5 -3 -4 -3 -3 -3 -5 -4 -5 -1 -5 -1 -4 -4 -5 -5 -3 -4 -4 -6 -4 -1 -4 -7 -6 -2 -4 -3 -3 -3 -1 -1 -1 -2 -6 -1 -7 -7 -5 -7 -4 -7 -6 -6 -6 -6 -6 -4 -4 -6 -5 -6 -4 -6 -6 -6 -6 -5 -4 -5 -6 -4 -5 -6 -7 -4 -4 -7 -7 -4 -5 -7 -7 -5 -4 -4 -4 -6 -4 -4 -6 -7 -4 -4 -4 -7 -6 -4 -4 -7 -7 -7 -6 -4 -7 -4 -4 -7 12 -7 -4 -7 -3 -7 -3 -4 -6 -6 -5 -5 -4 -3 -6 -2 -2 -1 -2 -4 -4 -4 -5 -3 -3 -6 -4 -4 -2 -3 -2 10 -2 -2 -2 -2 -2 -2 -2 -3 -4 -5 -4 -4 -5 -3
 -3  0 -4  0  0 -2  2 -6 -1 -5  4 -2  3 -2 -3 -2 -3 -4 -7  1  0 -1 -1 -4 -4 -4 -5 -4 -5  6 -6 -5 -5 -4 -2 -5 -1 -4  2  3 -5 -4  0 -5 -2 -5  0 -5 -3 -3  0 -3  2 -1  0 -3 -4 -3 -6 -3 -6 -3 -5 -5 -2  9 -3  1 -3 -3 -6 -4 -4 -5 -4 -2 -4 -5 -4  9 -7 -5 -6  6 -4 -5  5 -2 -6 -2  0  1 -7 -3 -5  0  4  5 -5 -4 -5 -5 -6 -4 -4 -4 -4 -2 -5  6 -3  0 -3 -4 -5 -3 -5 -3 -5 -3 -5 -2 -4 -1  1 -3  1 -2 -3 -5 -7  0  0 -2  0  0 -2 -3 -5 -5 -5 -4 -1 -7 -6 -2  1 -3 -3  0  0  5  0  0  2 -2 -1 -1  3  1 -2  3 -2 -2 -2  0 -3  5  0 -1 -1  1  2 -1  1 -1  3 -1 -1 -2 -3 -1 -3 -2 -1 -2 -3 -3 -2 -4  3  2 -5 -2 -2 -2 -2 -5 -2  3  3 -2 -4  1 -2 -3  0 -6  1  0 -4 -1 -4 -5 -2 -5 -2 -5 -4 -3 -3 -4 -4 -1  2  0 -5 -5 -7  2 -6  0 -3 -4  2 -4 -3 -6 -6 -1 -4 -4 -4 -2 -5 -4  2 -4 -7  0 -3  2 -3 -5 -3 -6 -4 -4 -5  7 -4 -4 -3 -5 -5 -5  0 -4 -2  7 -1 -4 -2  1 -1 -5 -4 -4 -3 -3 -1 -4 -3  0 -2  0  3 -1 -3 -2  2 -3 -3 -4 -5 -5  3 -5  0 -2 -1 -1 -1 -1 -1 -1 -3 -2 -2 -1 -2 -3  1 -3 -4  0  0 -3 -4 -4  0 -2 -1 -2  0  4 -3  1  1 -5 -2 -3 -3  1 -2 -1  3  0 -5 -5  3  0 -3 -3  0  1 -5 -5 -5 -4 -2 -5  8 -2 -2 -2 -2 -3 -1 -4 -2 -5 -3 -5 -4 -4 -5 -4 -6 -1 -1 -5  0 -4 -4 -5 -5  7 -3 -3 -1  2 -2  2  0 -3 -4 -5 -2  3 -2 -3 -5 -3 -1 -3 -3  1 -1 -1 -5 -3 -2 -2 -1  0  0 -1 -3  0  3 -3 -1  0 -4 -3 -1 -4 -4 -1 -5  1 -5 -3 -2 -3 -6  5 -5 -5 -5  9 -3 -4 -3 -2 -3 -2  0  0  0 -2 -1 -3 -4 -5 -5 -4 -5 -4 -5 -4 -1 -7 -6 -4 -5 -5  4 -5 -2 -5 -2 -6 -2 -2  0 -2 -2 -2 -1 -6 -4 -5 -3 -3 -5 -5  0  1 -4 -4 -5 -4 -5 -2 -3 -4 -5 -7 -4 -4 -5 -2 -7  0 -4 -4 -4 -5 -5 -5 -6 -5 -5 -4 -7 -4 -5 -1 -3 -4 -3 -3 -5 -5 -4 -2 -4 -4 -6  0  0 -1 -3 -1  1 -3  1  0 -2 -4  0  5  0 -2 -1 -1 -2  0 -1  0  3  0 -3 -3 -2 -1 -3  1 -2 -2
 -3  1 -3 -3  0 -4  1 -7  3 -6  3  0  1 -3 -3 -2 -3 -3 -8  0  3 -2 -2 -5 -5 -4 -6 -4 -5  1 -6 -5 -5 -5 -3 -6  1 -4  0  5 -4  0 -3 -5 -2 -6  3 -5 -2 -3 -2 -4  0 -2  5 -4 -5 -3 -6 -4 -7 -4 -5 -6 -3 -2 -4 -3 -4 -5 -7 -4 -2 -6 -4  4 -5 -6 -4 -2 -8 -5 -7 -1 -4 -1  4 -3 -6 -3 -6  0 -7 -3 -5  1  0  3 -6 -4 -5 -6 -6 -4 -4 -4 -4 -2 -6 -3 -4  1 -3 -4 -5 -5 -6 -3 -6 -4 -6 -2 -3 -1  2 -2  2 -1  5 -5 -7 -2 -4 -1  0  7 -1 -1 -5 -5 -6 -4  6 -7 -7 -3  1 -2 -3  5  4 -1  2  0 -1 -2 -1 -1  1 -2 -2  0 -2 -3 -2  5 -3  0  0 -2 -1  0  0 -1 -1 -2  0 -2 -1 -3 -3 -3 -3 -1 -2 -2 -3 -3 -1 -4  0 -3 -6 -2 -3 -3 -1 -4  3  2 -2  1 -4 -3 -2 -5  0 -6  4 -4 -4  2 -4 -6 -4 -6 -4 -6 -5 -3 -3 -4 -4 -4  2  5 -6 -5 -7  1 -6  3 -3 -4  0 -6 -2 -6 -6  7 -4 -2 -4 -3 -6 -4  3 -5 -7  1 -4  1 -2 -6 -3 -6 -4 -4 -6  5 -4 -5 -3 -6 -6 -5  0 -4 -1 -1  0 -4 -2 -1 -2 -6 -5 -5 -3 -3 -2 -4 -4 -3 -2  1 -3 -1 -4 -3 -2 -3 -4 -4 -5 -6  4 -6  0 -2 -2 -2 -1 -1 -1 -2 -3 -2 -3 -2 -2 -4  0 -3 -4 -1 -4 -3 -2 -4  0 -3 -3 -2 -1 -4 -3 -1 -2 -5 -3 -3 -3 -2 -2 -1  2 -1 -5 -5  0  0 -4 -1  2 -2 -6 -3 -6 -4 -3 -5 -1 -3 -2 -3 -1 -3 -3 -4 -2 -5 -3 -5 -4 -4 -5 -4 -6 -3 -4 -5 -2 -4 -3 -5 -6  0 -4 -4 -3  0 -3 -3 -2 -3 -3 -5 -1 -1 -1 -3 -5 -3  2 -2 -4 -2 -1 -2 -5 -2 -2 -2 -2 -3 -4  0 -3 -2 -1 -3 -2 -1 -4 -3  0 -5 -4 -2 -6  1 -5 -4  0 -3 -6  5 -5 -6 -6 -2 -2 -4 -3 -4 -4 -2  0  0  0 -2  8 -2 -4 -5 -6 -4 -6 -4 -6 -5 -2 -7 -6 -3 -5 -5  0 -6  2 -5 -2 -7 -1  0  2 -1  2 -2 -2 -6 -4 -6 -1 -2 -5 -5  5 -2 -4 -5 -5 -4 -5 -4 -3 -4 -6 -8 -4 -4 -6 -4 -7 -2 -4 -2 -4 -5 -6 -6 -7 -5 -6 -4 -8 -4 -6  7 -4 -4 -4 -3 -6 -6 -6 -1 -5 -4 -7  3  4 -1 -3  2  2 -2 -2  1 -3 -3  1  4 -1 -4  0 -2 -2  1 -1  0  1 -1 -3 -4  0 -2 -3  0  0 -2
 -2 -2 -5 -5 -5 -6 -4 -7 -4 -6 -2 -5 -3 -4 -3 -3 -5 -5 -3 -2 -4 -1 -3 -5 -6  2 -6 -4  7 -2 -6 -6  7 -6 -5 -7 -4 -3 -4 -4  7 -5 -4 -6 -5 -6 -3 -6 -4 -4 -1 -4  0 -3 -2  3 -6 -3 -7 -6 -7 -6  8 -6 -5 -6 -5  5 -4  5 -7 -3 -5  8 -5 -3  3 -7 -5 -6 -7 -5 -7 -4 -5  7  1 -3 -7 -5 -7 -4 -7 -4 -6  1  4 -4  8 -5 -6 -6 -7 -6  3 -6 -5  4 -6 -5 -6  0 -2  5 -6 -6  8 -3 -6 -6 -6 -3 -4 -3 -2  6 -2 -2 -6 -6 -7 -4 -5 -4  3 -5 -4 -3 -6 -6 -6  6 -5 -7 -6 -4 -2 -2 -3 -3 -1 -2 -1 -1  4 -3 -1 -1 -1 -2 -1 -2 -3  3  6  2 -3 -1 -1 -2 -2 -2 -1  5 -1  5  3 -1 -1 -3 -3 -3 -2  0 -2 -3 -3 -1  0  6 -1 -4  6 -4 -3 -4  2  0 -3 -2 -3  1  1 -5 -3 -6 -3 -6 -3 -4  7 -5 -5 -7 -6 -7 -6 -6  0 -4 -3 -2 -3 -4 -3 -4 -7 -5 -7 -1 -7  1  5 -6 -3 -6 -5 -7 -7  1 -3 -4  5 -3 -7 -6 -4 -6 -7 -3 -5 -3 -3 -6 -4 -7  2 -5  8 -5 -5 -5 -3 -6 -7 -6 -4 -1 -3 -4 -1 -4  3  0 -2 -7 -5 -5 -2 -3  2 -4 -6  3 -3  2 -4  2 -4 -4 -4  3 -4  0 -5 -6 -2 -6 -2  3 -2 -1 -1 -2 -1 -1 -4 -2 -3 -3 -3 -4 -2  2 -5 -2 -5 -4 -4 -5 -1 -4 -3 -3 -2 -6 -3  0 -1 -6 -5 -1 -4 -2  3 -3 -3 -3 -6 -6 -3 -3 -4 -4 -5 -3 -6 -6 -6 -5 -2 -4 -4  4 -1 -3  4  6 -4 -5 -2 -3 -3 -6 -4 -1 -6 -4 -6 -4 -5 -6 -2 -5 -1 -6 -7  2 -2 -6 -5 -4  5 -5 -3  6  0 -6 -1 -3 -2 -5 -5  0 -3 -1 -5 -2 -4 -1 -6 -4  2  4 -2 -2 -5  0 -2 -3 -1 -2 -2 -3  6 -4  3 -4 -5 -4 -6 -2 -6  3 -3 -4 -7 -5 -6 -6 -6 -6  2 -4  1 -3 -5  3  2  0  0 -2 -5 -3 -6 -6 -4 -6 -7 -6  8 -6 -4 -7 -6 -5 -6  7 -4  8 -4  8 -4 -7 -4 -3  0 -3 -4 -2 -2 -7 -4 -7 -5 -4 -6 -5 -5 -5 -4 -5 -5  5 -6 -6 -4  5  8 -7 -4 -3 -7 -6 -7 -5 -3 -5 -4 -6  8 -6 -7 -4 -6 -6 -7 -6 -6 -5 -4 -6 -5 -1 -7  8 -6  4 -6 -3 -7 -2 -1  5 -3 -1 -3 -4  6 -3  2 -5 -2 -3 -2 -4  4 -2  6  1  0  1 -1 -2 -4 -3 -3 -1  1 -1 -2 -3
 -4 -2 -5  6  9  6  1 -5 -1 -6 -2 -1  1  0 -2 -3 -3 -5 -7  5 -3  4 -2 -5 -5 -5 -6 -2 -4 -1 -4 -6 -5 -6 -3 -6  1 -5  0 -2 -4 -3 -2 -6  1 -6  2 -6  1 -3  7 -1  3 -2  2 -3 -5 -4 -6 11 -7 11 -5 -6 -1 -3 -2 -4 -4 -5 -7 -3 -5 -6 -5 -4 -2 -6 -5 -3 -7 -6 -7 -3 -5 -5  1 -3 -2  0 -1 -2 -5 -4 -6 -3 -3 -3 -5 -5  1 -5 -4 11 -5 11  0 -3 -6 -3 -4 -1 -4 -4 -6  7 -5 -4 -6 -3 -6  1 -5 -3  0  1 -1  0 -2 -6 -5  4 -2  5  1 -3  3 -2 -6 -5 -5 -4 -4 -7 -5  8 -2 -4 -4  4  0  1 -1 -1 -2 -3 -1 -2 -1 -3 -2 -1 -3 -3 -3 -2 -3  0 -1 -2 -2 -1  1 -2 -1 -2 -1  0  0 -3 -2 -4 -4 -4  0  7 -4 -4 -2 -4  4 -3 -5 -2 -3 -1 -1 -2 -3  0 -3  2 -4  2 -3 -5  4 -6  0  1 -4 -3 -5 -1 -4 -6 -4 -6 -5 -3 -4 -5 -4  0 -2 -3 -5 -3 -5 -3 -6 -4 -2 11 -1 -5 -5 -7 -7 -3 -5 -5 -5  5  0 -5  0 -5 -5 -2 -5 -2 -2 -6 -3 -6 -2 -5 -6 -3 -5 -2 -3 -6 -6 -5  1 -5 -1  1  2 -3 -2  1  1  0 -1 -5 -4 -3  1 -5 -2 -3 -3 -1 -4 -2 -4 -4 -4 -3 -4 -5 -6 -5  4 -2  0  0  1  4 -1  0 -1 -1 -2 -3 -1 -2 -3 -5  0 -4 -5 -1 -2 -3 -4 -4 -2  3 -4 -2 -1 -4 -2  0 -3 -4 -2 -3  3 -1 -1  1  2  3 -6 -6 -2 -2 -2  1  5  3 -5 -1 -4 -5 -3 -6 -3 -3 -4 -3 -3 -4  4 -4 -2 -5 -4 -6 -3 -2 -5 -4 -1 -2  0 -6  4 -5 -4 -3 -6 -2 -4  8  1  2  0 -4  0  3 -5 -3 -2 -1 -1 -4 -5 -4 -2 -3 -1  0  1 -2 -2 -1 -2 -1 -2 -2 -4 -2 -3 -3  0 -4 -3  1 -5 -4 -3 -5 -1 -3 -5 -2  1 -3 -4 -3 -7 -3 -6 -6 -5 -3 -3 -5 -3 -4 -4 -2  0 -1  0 -3 -3  0 11 -6 -5 11 -6 11 -6  8  2 -5 -3 -6 -6 -5  1 -6 -3 -6 -3 -3 -3 -1 -2  1 -2 -4 -2 -3 -3 -6 -5 -2 -6 -5 -3 -3 -3 -5 -6 -4 -6  5 -4  1 -6 -7 -5 -5 -6 -3 -5 -2 -5 -5 -3 -6 -6 -6 -7 -4 -5 11 -7 11 -5 -4 -4 11 -4  6 -6 -6 -5 -3 -5 -5 -5 -2  0 -1 -3  2  0 -3 -3 -1  0 -4  0 -1 -2 -3 -2 -2 -2 -1 -2 -1  1 -1 -3 -4  1 -3 -3  4  3 -3
 -4  0  3 -5 -6 -4 -4 -4 -2  5 -2 -2 -1 -3  0 -4 -6 -2 -5 -2 -4 -5  0  5  5 -4  5 -7 -7 -4 -3 -7 -7 -7 -4  7  0 -2 -4 -4 -7 -7 -1  4  3  5 -5  0  1 -6 -4  1 -2 -3 -3 -7  4 -2  8 -7 -7 -7 -7  7 -6 -6  4 -6 -4 -6 -7 -4 -7 -7 -5 -5 -5  6 -4 -7 -5 -6  8 -3 -5 -7 -5 -3 -4  1 -5 -5  0  2  5 -5 -6 -4 -7 -4 -2 -2 -6 -7 -5 -7  5 -4 -3 -2 -7 -1 -3 -5  1 -3 -7 -4  6  6  6 -1 -3 -5 -2 -6  0 -4 -5 -6 -3 -3 -5 -5 -4 -6  2 -1  6  5 -1 -5 -7 -7 -6 -5 -3 -6  2 -2 -2  0  0  1 -2  2  3 -2  1 -3  1 -2 -2  3 -3 -3 -3 -1 -1  2  0  4 -2 -1 -2 -2 -2 -1 -2 -2 -6  3 -4 -5 -3 -3 -2  6 -5 -3 -2 -3 -6 -4  0 -4 -5 -4 -4 -3 -5 -4 -4 -2  3  1 -3  1  0 -5 -7 -6 -1 -1 -2  2 -7  6  6 -6 -2 -4 -1 -3 -4 -3 -1 -4 -2 -2  7 -5 -6 -8 -4  0 -1  1  0 -6  0 -7 -5  0 -5  1 -6 -7 -1 -1  0 -5  0  5  0  7 -4 -6 -7 -6 -4 -2 -6  0  1  3 -4 -2 -5 -6 -3 -2 -4 -4 -3 -5 -2  4 -3  2 -4  1 -1 -2 -3 -3 -3 -3 -4 -1 -3 -4 -1 -4  6  0 -5 -3  0 -5  0 -3 -1 -2 -1  0 -2  0 -1  0 -2 -4  0  0 -6 -1  1 -7 -6 -1 -3  0 -3  0 -3 -4 -1 -2 -5  5 -2 -5 -1 -3 -5 -2 -2 -2 -3 -6 -1 -3  3 -5 -5 -3  4  2  0 -2  2 -4 -5 -5 -3  4 -6 -5 -4  2 -2 -5 -5  6 -7 -7  4 -5 -3  1 -1 -7 -3  3 -5  3  0  2 -5  2 -4 -3 -6  4 -4 -6  0 -2 -4 -4 -5 -4 -5 -4 -3 -1  0 -2 -2 -5 -5 -4  4 -3 -1 -3 -5 -2 -5 -1 -3 -2  0 -1 -6 -4 -5  3 -3 -2  2 -4 -2 -7 -2 -1  1 -6  4  5  0 -7 -6 -4 -5  5  3 -3 -1 -1  0 -2 -6  2 -8 -7  3 -8  0 -8 -7 -5 -6 -4 -5  3  1 -7 -4 -7  1 -7 -4 -4 -6 -3 -4 -5 -5 -4 -5 -3 -7 -1  1 -7 -7  3 -2 -6 -7 -4  4 -3  3 -5 -3 -5 -7 -7 -1 -4  7 -7 -4  0 -5 -7 -7 -7 -7  1 -7 -1 -2 -7 -5 -7  5 -7  1 -8  1 -4 -4 -7 -2 -5  0  1 -3 -1 -2 -2  4 -1 -3  1 -6 -4  3 -6 -3 -4  2  1 -2 -2 -3  0 -2 -3 -2 -1  3  3 -4 -5 -5 -4 -3 -3
 -4 -2 -1 -4 -5 -2 -4 -3 -4 -1 -3  1 -2 -2 -2 -4 -3  5 -5 -2 -4 -5  1  0  1 -4 -2 -7 -7 -3 -2 -7 -7 -7 -4  3 -1 -4 -4 -4 -7 -7 -3  3  2 -2 -4  2 -2 -6 -4  3 -1 -3 -2 -7  1 -3  1 -7 -6 -7 -7  0 -3 -6  3 -5 -5 -6 -6 -4 -8 -7 -5 -5 -4 -1 -5 -6 -5 -6 -1  1 -6 -7 -5 -4 -3 -1 -5 -5 -3 -2  1 -5 -5 -5 -7 -5  5  2 -5 -7 -5 -7 -1  0 -3  4 -5 -1 -4 -5  4 -5 -7 -2  4 -1 -1  3  1 -4  0 -6 -2 -4 -4 -6 -1 -5 -5 -5 -4 -6  0 -3  3  4  6 -5 -6 -3 -5 -5 -3 -6 -2 -2 -2 -1 -1  0 -2  4  0 -2 -1 -3  2 -2 -2  0 -3 -1 -3 -1 -1  3  4  0 -2  0 -2 -2 -2  1 -2 -2 -5  2  0 -5 -4 -1 -1 -1 -5 -1  2 -3 -6 -3  4 -3 -5 -5 -4 -3 -4 -3 -4 -2 -1  5 -3 -2 -1 -5 -6 -5 -4 -4  5  6 -6  3 -2 -6  1 -4  4  4 -5 -4  7 -4  1 -3 -1 -5 -7 -7 -4  5 -2 -2 -3 -6 -3 -8 -5 -2 -5 -1 -5 -7 -1 -3 -3 -5 -3  4  2  2 -4 -6 -7 -6 -5 -4 -6 -1  6  5 -4 -4 -6 -4 -3 -5 -4 -4 -3 -4  2  1 -1 -2 -5 -3 -3 -2 -4 -3 -2 -4 -5 -2 -4 -4  3 -4  0  6 -5 -5 -1 -5 -3 -1 -2 -2 -2  1  0 -1  2  0  0 -4 -1  4 -6  0  1 -7 -6 -3 -3 -1 -4  1 -4 -3 -3 -1 -4  4  0 -5  5 -3 -5 -2 -3 -3 -5 -6  2 -4 -2 -7 -5 -3  4  2  3  4 -3 -5 -3 -6 -1 -1 -6 -5 -4  1 -3 -5 -5  1 -7 -7 -1 -6  2 -2  4 -5 -3 -3 -5  4  6 -4 -5  2 -4 -1 -6  3 -2 -5 -2 -1 -4 -2 -4 -3 -6 -5 -3  0  0 -4 -2 -5 -4 -5 -1 -3 -1 -1 -2 -3  1  1 -2 -3 -2 -2 -6 -5 -5  3 -2 -3  6 -4  0 -7 -4 -3 -2 -6  4 -2  6 -6 -7 -4 -6  1  4 -3 -1 -1 -1 -3 -6 -3 -7 -6  2 -7  7 -7 -7 -4 -6 -3 -4 -2  4 -7 -3 -7  0 -7 -5 -3 -6 -4 -4 -5 -6 -4 -4  0 -6  6 -1 -7 -7 -3  3 -5 -7 -5 -2 -4  1 -5 -4 -4 -7 -6 -3 -4  3 -6 -3  1 -4 -7 -7 -7 -7 -2 -6  2  0 -7 -5 -7  4 -6 -1 -7  3 -4 -1 -7  5 -4 -1 -2 -2  2 -1 -2 -1 -2  0  0 -6 -4  4 -5 -3 -4 -2  4 -2 -2 -3  1 -2 -2 -2  0  3  4 -4 -5 -5 -4 -4 -3
 -3  3 -4  1  0 -5  5 -7 -1 -5  3 -3  3 -1  2  2  0 -4 -7  1  1  7 -2 -4 -5 -4 -5 -4 -4  3 -6 -5 -5 -5  0 -5 -1 -4  1  0 -4 -4 -2 -5 -3 -5  4 -5  1 -3  3 -3  2  0 -1 -4 -5 -3 -6 -5 -7 -5 -5 -5  2 -2 -2 -1 -3 -4 -8 -4 -4 -5 -4 -3 -4 -5 -4 -3 -7 -4 -6  0 -4 -5 -1  0 -6 -2 -5  2 -7  0 -5 -2  3 -2 -5 -4 -5 -6 -6 -5 -4 -5 -4 -2 -6 -3 -1 -1 -3 -4 -5 -5 -5 -3 -5 -4 -5 -2 -4  6  2 -3  0  2 -4 -4 -5  2  1  0  4 -3  0 -3 -5 -5 -5 -3 -3 -8 -7  3  2 -3 -3 -2  0 -1 -1 -1 -1 -2 -1 -1  2 -2 -2  1 -1 -2 -2 -1 -3  0  0 -1 -1 -1 -1 -1  2 -1  1 -2 -1 -2 -3 -2 -3 -3  0 -4 -2 -2 -2 -3  1 -3 -5  0 -3  0  0 -4 -2  1  4 -2 -4 -3  3 -5  3 -6  3 -3 -2  7 -3 -5 -2 -6 -1 -5 -4 -3 -3 -4 -4 -4 -2 -2 -6 -5 -7  2 -6 -3 -1 -5  4 -5 -2 -6 -6 -3 -4 -4 -4 -3 -6 -4  7 -5 -7  2 -4  2 -2 -5 -3 -6 -4 -4 -5 -2 -4 -4 -3 -5 -6 -5  4 -4  3  1  0 -4 -1  2  1 -6 -5 -4 -3 -3  0 -4 -3 -3 -1  1 -3  1 -3  0 -3 -3 -2 -4 -5 -5 -2 -5  2 -2 -1 -1 -1  1  3  0  0  0 -1  0  2 -4  0 -3 -4 -1 -3 -4 -4 -4  0 -2 -2  2  1 -5 -3  2  5 -5  4 -3 -1  1 -2  2  2  1 -5 -4  2  4 -4 -3  2  1 -5 -5 -5 -4 -3 -4 -1 -2  2 -3 -2 -3  2 -3  3 -5 -3 -5 -4 -4 -5 -4 -6 -3 -4 -5  0 -2 -3 -5 -6 -2 -4 -4  4 -2  1 -1  3 -2 -4 -6 -1 -1  1 -3 -5 -3  1 -1 -4  1  0 -2 -5 -3 -2 -2  1 -2 -3  0 -3 -2 -1 -3  0  1 -4 -3  5 -5 -2  3 -5  3 -3 -3 -2 -2 -6 -2 -5 -5 -5 -3 -3 -4 -2 -4 -3  0  0  0  0 -2 -2 -3 -5 -5 -5 -5 -6 -5 -5 -5 -3 -7 -6 -5 -5 -5  0 -5 -1 -5  4 -6 -1 -1  4  3 -3  4  6 -6 -4 -5  1 -4 -5 -4 -2  4 -4 -4 -5 -3 -5 -4 -2 -3 -5 -8 -4 -4 -5 -1 -7  1 -4 -4 -4 -5 -5 -5 -7 -5 -5 -5 -7 -4 -5 -3 -3 -5 -4 -3 -6 -5 -5  4 -5 -4 -7 -1  0 -1 -2 -3  3 -3 -2  5 -2 -4  1 -1  3 -3 -1 -2 -2  1 -1  4  3  0 -3 -3 -1 -1  0  4 -1 -1
 -4  1 -2 -4 -4 -4 -3 -4 -4 -2 -1  5  3 -2  0 -4 -4 -1 -5 -2 -3 -4  0  2  4 -3 -2 -6 -6  2 -3 -6 -6 -6 -4 -1 -2 -3 -1 -4 -6 -7 -3 -1 -1 -2 -4 -1 -2 -5 -2  0 -1 -1 -2 -6  3 -3  0 -5 -6 -5 -6  0 -4  1  3 -4 -4 -6 -6 -2 -7 -6 -5 -4 -3 -1 -4 -4 -6 -6 -1  0 -4 -6 -3 -4 -4 -2 -5 -4 -3 -2 -2 -4 -4 -4 -6 -4 -2  3 -5 -6 -4 -6 -2 -3  8  0 -5 -1 -3 -4  0 -5 -6  3  1 -2 -2  2 -3 -3 -1 -5 -1 -4 -4 -6 -3 -4 -3 -5 -2 -5 -1 -1  2  1 -1 -2 -6 -6 -5 -5 -3 -5 -1 -1 -2 -1  1  0 -2  1  0 -2 -1 -3  4 -2 -2  0 -3 -2 -3  1 -1  1  0  1 -1 -1 -1 -2 -1  0 -2 -2 -3  2 -2 -5 -2 -3 -1 -1 -4 -2 -1 -3 -5 -4  0 -2 -4 -4 -4 -2 -4 -3 -3 -2 -1  3 -1 -2 -2 -5 -6 -3 -3 -5  3 -1 -5  1 -2 -5 -2 -4  1 -3 -4 -4  0 -4 -3 -2 -1 -4 -5 -6 -2  7  0 -2 -3 -4 -3 -7 -5 -3 -5 -2 -4 -7 -2 -2 -2 -4 -2  1  4 -1 -4 -5 -6 -3 -4  0 -5 -2 -1 -1 -3 -2 -4 -4 -2 -5 -3 -3 -2 -4  2  7 -2 -2 -4 -3 -3  5 -4 -2 -1 -4 -4 -2 -3 -4 -1 -4 -1  0 -4 -5 -2 -4 -3 -3 -2 -2 -1  0 -3 -3  0 -1  1 -5 -1  0 -5 -2 -3 -6 -6 -3 -1 -2 -3  1 -3 -3  1 -2 -1  0 -3 -4 -1  3 -4 -2 -3 -3 -5 -2 -1 -3 -2 -5 -4 -1 -1 -1  2 -2 -3 -4 -4 -5 -2  2 -5 -4  0  0 -2 -5 -4  5 -6 -6 -1 -5  1 -1  6 -6 -3 -1 -4 -1  2 -3 -4  2 -3  0 -5  2 -3 -5 -2 -3 -3 -2 -4 -3 -6 -4 -3 -1  0 -3  0 -3 -4 -4 -1  3 -2 -4 -4 -3 -3  0  3 -3  2 -2 -5 -4 -4  0  0  1  0 -4  0 -6 -3 -3 -3 -5  0 -2  5 -4 -6 -4 -5  4  4 -2 -1 -1  0 -2 -5 -3 -6 -6  4 -6 -1 -6 -6 -4 -5 -4 -4 -2  0 -6 -2 -6 -1 -6 -3 -4 -5 -1 -2 -4 -5 -3 -4 -3 -6 -1 -2 -6 -6 -1  5 -3 -6 -4 -1 -4 -2 -5 -3 -3 -6 -6 -3 -3 -1 -5 -4 -2 -4 -7 -6 -6 -6 -2 -6 -2  9 -6 -6 -6 -1 -6 -2 -6  0 -1  8 -6  8 -4  9 -1 -4  0 -1 -1  0 -2  0 -1 -5 -3  0 -5 -2 -3 -2  6 -1 -2 -2  0 -2 -2 -1  3  1  6 -4 -4 -3 -3 -1 -3
 -5 -4 -3 -5 -2  3 -5  8 -4 -3 -4 -1 -4  3 -2 -4 -6 -3 -7  1 -5 -6 -3 -2 -3 -5 -3 -7 -7 -5  8 -8 -7 -8 -5 -3  0 -5 -4 -5 -6 -7 -5 -3 -1 -3 -5 -2 -3 -6 -4 -2 -1 -1 -2 -6 -3 -4  0 -5 -3 -5 -6 -3 -6 -7  1 -5 -5 -6 -2  1 -7 -7 -6 -5  2 -3 -6 -7 -7 -7 -3 -4 -6 -6 -5 -4  7 -3 -1 -5  9 -4  0 -5 -6 -6 -7 -6  0  6 -2 -5 -5 -5  2 -2 -3 -2 -6 -1 -4 -6  0 -1 -7 -3 -1 -3 -3 -1 -5 -5 -3 -5 -2 -4  2 -7  9 -4 -2 -4 -1 -7  3 -5 -2 -2  5 -5 -7 -3  3 -5 -4 -6 -3 -1 -3 -2 -1 -1 -2 -1 -1 -3 -2 -3  4 -1  2 -2 -3 -3 -4 -2 -1  0 -1 -1 -2 -2 -2 -2 -2  5 -2 -3 -6 -2 -5 -6 -4  3 -4 -1 -5 -4 -1 -5 -6 -5  2  2 -5 -5 -5 -3 -5 -4 -5  6 -3  3 -4 -3 -3 -4 -6 -6 -6 -1 -3  0 -7 -2 -3 -6 -4 -5 -3 -4 -5 -5 -2  8  9 -5 -2 -5 -6 -5 -5  0 -5 -4 -4 -6 -4 -7 -6 -3  0 -4 -6 -8  9 -3 -4 -5 -2 -2  3 -3  0 -6 -7 -7 -6 -1 -6 -2 -2  0 -5 -5 -6 -6 -3 -4 -5 -4 -3  5  3 -2 -4 -3 -5 -3  5  0 -4 -3 -1 -5 -6  3 -3 -5 -3 -5 -1  2 -5 -1 -1 -4 -3 -3 -1 -3 -3  1 -4 -4  0  1 -1 -5 -2 -1 -6 -2  3 -7 -7  2 -4  4 -4  0 -5  8 -4 -2 -5  3  1 -5 -2 -4 -4  0 -4  4 -7 -6 -3 -4 -1 -6 -5 -4  5  7  7 -3 -4 -6 -6 -6 -4 -2 -6 -5  2  6 -4 -4 -5 -2 -7 -7 -3 -6  8 -3  2 -8 -4 -4 -6 -1 -3 -5 -5 -1  5  5 -6 -1 -4 -5 -4  8 -4 -4 -2  7  0 -4 -3 -3  5 -1  7  2  2 -2 -2  1 -3 -4 -6 -4 -3 -1  0 -4 -4 -2 -6 -5 -5 -3  0 -4  3 -5  7 -6 -5 -4 -4 -6 -3 -4  2 -7 -6 -5 -5 -2  1 -4 -1 -1 -1 -3 -6 -3 -5 -8  2 -5 -2 -5 -7  6 -6  9  7 -4 -3 -6  0 -7  6 -7 -6  9 -6 -6 -5 -6 -6 -5 -5  8 -7 -2 -2 -7 -8 -4 -2 -6 -7 -6 -3 -4 -3  4 -5  1 -7 -4 -4 -5 -1 -7  9 -1 -6 -6 -7 -8 -7 -4 -3  7  7 -5 -7 -5  2 -7 -3 -5  3  2 -3 -7 -3 -5 -3 -4  8 -2 -2 -2 -2 -4 -4 -4 -5 -5 -2 -6 -4 -4 -3 -1 -2 -2 -3 -1 -2 -3 -2  1  3  0 -5 -5 -5 -4 -4 -4
 -3 -3 -4 -5 -5 -6 -3 -7 -4 -5 -3 -3 -3  2 -4 -3  6 -5 -7 -3 -3 -4  3 -4 -2 -4 -5 -6 -6 -4 -6  9 -5  9 -2 -6 -4 -4 -4 -4 -5 -5 -4 -5 -4 -5 -3 -5 -4 -5 -4 -4  2 -2 -2 -5 -5 -3 -6 -6 -8 -6 -5 -5 -4 -5  0 -5 -4  7 -8 -4 -5 -6  7 -2 -5 -6 -4 -5 -7  8 -6 -3  8 -5 -4 -4 -7 -4 -7 -4 -7 -4 -5 -4 -4  5 -6 -5 -6 -6 -7 -6 -4 -6 -5 -4 -7 -5 -6 -1 -3 -5 -5 -6 -6  4 -5 -5 -4 -4  7  4  1 -4 -3  6 -5  9 -7  6  6  3 -3 -4 -3  6 -5 -5 -6 -4 -4 -8 -8 -5 -3 -2  2 -3 -2 -2  1 -1 -2 -2 -2 -2 -1  6 -2 -2 -3 -2 -3 -1  8 -1 -1 -1 -1 -1 -1 -1 -2 -2 -1 -1  0  5 -3 -2 -1  0 -2  1 -2  0 -2  0  0  7 -5  6 -4  0  2  2  1 -2 -2 -2  6 -3 -3 -5  3 -6 -3  7 -5 -4 -4 -7 -5 -6 -6 -5 -4 -5 -3 -3 -4 -5 -3  0 -6 -6 -7 -3 -6 -4 -5 -6 -2 -6 -4 -6 -6 -4 -4 -5 -4 -4 -5 -5 -4  9 -7 -3 -4 -3 -4 -5 -4 -6 -4  7 -6 -5 -5 -5 -4 -6 -6 -5 -4 -4 -4  3  1  8 -2 -3 -2 -7 -6 -5 -3 -4 -3  6 -5 -3 -4 -1  7 -3 -4  5  3 -3 -4 -4 -5 -6 -4 -7 -2  5  0  4  4  1  0  1  7  5  1  5  6  8  1  0  9  3 -1 -5 -5 -4  1  1 -3 -3 -3 -6 -4 -3 -3 -5 -5 -4 -1  2 -3  2  4  2  8  9  1 -1  0 -5 -4 -2 -6 -5 -5 -5  1 -5  1 -3  5 -1 -4 -4 -4 -4 -3 -5 -4 -5 -6 -6 -5 -4 -7 -4 -2  9  0 -4  6 -6 -6 -4 -4 -5 -5 -5 -5 -4  3 -4 -4 -6 -2  1 -3  4  8  6  4  6  5  6 -3 -3 -6 -4 -2 -4  1  7  7  1 -2  3 -3  4 -3  0 -5 -4 -1 -4 -6 -2 -6  5 -6 -5 -3 -4 -6 -4 -5 -6 -6 -5 -5 -4 -4 -4 -4 -2  2 -1  0  3 -4 -4 -6  9 -6 -6 -6 -5 -6 -6 -5 -8 -7 -5 -5 -5 -4 -6 -4 -6 -4 -7 -4  7 -3 -4  6  4 -4 -7 -6 -6 -4 -5  9  6 -4 -5 -6 -5 -5  2 -5  7  6 -5 -6 -8 -4 -4 -6 -6 -8 -4 -4 -5 -6  9 -6 -5 -8 -2 -6 -6 -7 -6 -5 -5  4 -6 -4 -3 -7 -6 -6 -4 -5 -4 -7 -1 -1 -1 -2 -4 -3 -4 -2  1 -2  9 -1 -3 -2 -4 -1 -2 -2 -1 -2 -1 -1 -1 -3 -2  7  7  7 -2  2  8
  3  0 -2 -4 -2 -4 -2 -6 -1 -5  0 -2 -1  0 -2  4 -3 -4 -5  2  1 -1  2 -1 -4  0 -5 -3 -4 -3 -1 -5 -2 -5 -1 -5 -2 -2 -3 -2 -3 -4  0 -4 -2 -5 -2 -5 -2 -2  0 -2  0  0 -1 -3 -4  3 -5 -5 -7 -5 -4 -5 -3 -4 -4 -3  3 -3 -7  2 -4 -4 -3  0  1 -5  3 -4 -5 -4 -6 -2 -1 -3 -1  5 -5 -1 -6 -2 -6 -2 -4 -1 -3 -2 -4 -2 -5 -6 -6 -5 -1 -5  2  3 -5 -3 -4  3 -1 -1 -5 -5 -4  3 -5 -4 -5  0 -2 -1 -1 -2  0  2 -4 -4 -6  0 -4 -2 -2 -3 -2  1 -5 -5 -5  3 -3 -7 -7 -3  2  4  0 -2  0 -1  0  0 -1 -2  3  4  0 -1 -2 -1 -1 -2 -1 -1 -2 -1  4 -1 -1 -1  0 -1 -1  1 -1 -1  0 -2  4 -1  6 -1  1 -2  1  0  0  0 -1 -1 -4 -2 -2  1  0 -1  5  3 -1  1 -2 -3 -1 -5  0 -5 -1  2 -2 -3 -1 -4 -4 -5 -5 -5 -1  5  0 -2  3 -3  3  3 -6  1 -6  3 -5 -1 -2 -5  1 -5 -2 -5 -5 -2 -2 -4 -2  2 -4 -3 -3 -4 -6  0 -1  1 -1 -5 -3 -5  1  5 -4 -3  2 -2  4 -4 -6 -5  0 -2 -2 -2  1 -2  4  0  1 -5 -5 -4  3  0  2 -2 -4  2  1  0 -1  0 -1 -1 -1 -1  1 -1 -4 -5  0 -6  1  1  1  3  1  3  2  1  0  2  2  0 -1 -2  1 -1 -4  0 -3 -3 -2 -1  2  0  3  0  2 -5  4  1  3 -5 -3  6 -3 -1  3  1 -2 -1 -4 -4 -1  1  2 -2 -3  1 -5 -4 -5 -2  0  0 -2  0 -2 -2 -2  0 -1 -3  0 -1  6 -5 -2 -3 -4  7 -5  0 -3 -4  2 -2  2 -5 -6 -3  3 -4 -3 -1 -2 -3  3 -1 -2 -5  0  0  0 -1 -3  1 -1 -1 -3 -1 -2  0 -4 -2 -1 -1  1  1 -3  2 -2 -1 -1  0  2  1  2  1  0 -4 -1 -2 -4 -1 -3 -3  5  3 -5 -3 -5 -5 -4 -4 -3 -1  4 -2 -4  1  0  0  0  4 -3  4 -5 -5 -5 -5 -6 -5 -4 -4  0 -6 -6 -4 -5 -3 -1 -4 -1 -4 -3 -6 -1  0  1 -2 -3  0  0 -5 -3 -5 -3 -2 -5 -4 -3 -4 -3 -1 -4  0 -4 -4  3 -3 -3 -7 -1 -2 -5 -5 -6 -3 -1 -1 -3 -5 -3 -4 -7 -3 -5 -5 -5 -5 -5 -3  1 -5 -2  3 -6 -4 -5 -2 -4 -2 -6 -1  0 -1 -2 -2 -2 -3 -1  0 -2 -3  1  2  1 -3  0 -2 -1  0  2 -1 -1  3 -1 -3 -1 -2 -1  1 -2 -1
 -1 -1  5 -4 -3 -5  2 -6 -1 -3 -1 -2  2 -2  0  5 -4 -4 -5 -1  5 -3  0  0 -3  7 -3 -4 -5 -3  1 -5 -5 -5  7 -4 -1 -2  0 -2 -5 -5  6 -3 -2 -3  0 -3  4 -3 -2 -2 -1  5 -2 -4  0  5 -4 -6 -7 -6 -5 -3 -3 -4 -2 -2  6 -4 -7 -1 -5 -5  4 -3 -4 -3  7 -5 -5 -4 -3 -2  4 -5 -2  5 -5  5 -5 -1 -5  6 -3  4 -3 -3 -5  8 -4 -5 -6 -6 -3 -6 -3 -1 -5 -1 -5  0 -2  6 -3 -5 -5 -2 -4 -2 -3 -1 -4 -2 -2 -3  1 -1 -4 -3 -6  0 -4 -3 -2 -4  0  1 -3 -3 -4 -1 -4 -7 -6 -3  0 -2  4 -2  1 -1  0  1 -1 -1  0  0 -1 -2 -1 -1  3 -1 -1 -2 -3  0  1 -1 -1 -1  0  0 -1  1 -1 -1 -1 -2 -2 -1 -2 -2  0 -3  6  0 -1 -1 -1 -1 -4 -1 -1  2 -1 -3 -1  0 -3 -2  5  0  1 -3  2 -3 -1 -2 -4 -4  8 -5 -4 -4 -5 -3 -2 -3  3  5 -2 -3 -2 -2 -4 -4 -5  0 -4 -3 -4 -6  3 -4  7 -3 -3 -4  1 -5 -3  1 -5  4 -1 -5 -5  4  6 -1  4 -3 -1 -3  2 -3 -5 -4  8  6 -1 -3 -4 -3  5  5 -2 -4  0  0  0 -2  2 -5 -4 -2  2  1 -1 -1 -4 -1  3 -1 -2  0  6  3  5  3  5  4  2 -3 -3 -5  0  1  2  0  1  2  1  0  1  3  3  1  0 -1  2  2 -4 -1 -3 -3 -4  7  0  1  0  3  0 -5  5  0 -1 -2 -3 -2 -3 -2  1  1 -1 -1 -4 -2  1  4 -1  0 -1  1 -4 -2 -4  6  3  5 -3  2 -1  0 -3  4  1  2  1 -4 -1 -3 -4 -4 -3  3 -5  2 -2 -4  4  7 -3 -3 -4 -3 -1 -4 -4 -1 -3 -1  1 -2  0 -4  4  4  2 -4 -4  0 -1  2 -2  0 -2  0 -3  5  2  0  3 -2  0  0 -2  3  0  4  4  2 -3  6 -2 -2 -2 -1 -4 -2 -2 -2  4  5 -3 -3 -3 -3 -4 -5 -2  6 -1  2 -3  3  0  1  0 -1 -4  3 -4 -5 -2 -4 -4 -6 -5 -4 -3 -6 -6 -3 -3 -5  0 -5 -1 -5 -3 -6 -1 -3  0  1 -3  0  0 -5 -4 -2 -1 -3 -5 -3 -3 -4 -4  8 -3 -3  0 -4  2 -4 -5 -7  6 -2 -3 -5 -6 -2  0 -4 -4 -4 -5 -3 -7 -4 -5 -6 -5 -6 -3 -4 -2 -6  4  3 -6 -5 -4 -2  1 -2 -6 -1 -1 -1 -2 -2 -2 -2 -3 -1 -2 -4  0 -2  0 -2  1 -2 -2 -1  5 -1  1  0 -1 -2 -1 -2 -2 -1 -2 -1
 -5 -4 -5 -6 -4 -2 -5 10 -6 -6 -4 -2 -4 -3  6  1 -6 -5 -6 -3 -5 -6 -4 -5 -5 -5 -6 -8 -6 -5 -2 -8 -6 -8 -6 -5 -2 -6 -5 -5 -6 -8 -5 -5 -4 -6 -5 -5 -4 -6 -5 -4 -2 -2 -2 -7 -5 -3 -5 -6 13 -6 -6 -5 -6 -6 -3 -5 -5 -6 13 -5 -8 -6 -6 -6 -2 -6 -6 -6 -7 -7 -6 -5 -6 -6 -5 -5 -2 -5 -2 -6 -2 -5 -5 -6 -5 -5 -6 -6 -2 10 11 -6 -5 -6 -2 -5 11 -5 -6 -1 -4 -6 -5 -2 -6 -2 -5 -5 -6 -2 -6 -5 -4 -5 -4 -5 -2 -7 -3 -5 -3 -5 -3 -6 -3 -5 -5 -5 -4 -5 -7 13 12 -6 -4 -6 -4 -2 -2 -2 -2 -1 -2 -2 -2 -3 -2 -3  0 -3  9 -3 -3 -3 -4 -1 -1 -1 -1 -1 -2 -2 -2 -2 -2  0 -2 -3 -6 -2 -5 -6 -5 -2 -5 -4 -6 -4 -3 -5 -6 -6 -1 -2 -5 -5 -5 -3 -2 -3 -6 -2 -5 -1 -5 -6 -5 -3 -6 -6 -2 -2 -5 -5 -7 -5 -5 -7 -5 -6 -4 -6 -5 -5 -5 -3 -3 -5 -6 -5 -6 -7 -5 -4 -6 -6 -6 -6 -5 -8 -6 -5 -2 -6 -6 -8 -3  0 -6 -6 -4 -5 -3 -6 -2 -7 -6 -6 -6 -3 -6 -6 -5 -4 -5 -5 -6 -5 -4 -6 -5 -4 -3 -2 10 -5 -5 -5 -5 -5 -2 -4 -5 -4 -5 -5 -6 -4 -6 -5 -5 -5 -5 -4 -5 -2 -2 -5 -4 -4 -4 -1 -4  0 -6 -5 -4 -3 -4 -6 -3 -3 -6 -4 10 -7 -7 -4 -2 -2 -5 -4 -5 -2 -5 -3 -5 -4 -5 -6 -3 -5 -5 -3 -5 -2 -7 -7 -4 -5 -4 -7 -5 -5 -4 -2 -2 -5 -5 -6 -5 -6 -3 -5 -6 -5 -3 -3 -5 10 -6 -5 -8 -8 -6 -6 -2 -5 -4 -8 -5 -5 -6 -2 -5 -5 -6 -3 -2 -2 -6 -4 -5 -5 -5 -2 -4  0 -5 -3 -5 -5 -5 -5 -2 -2 -1 -5 -2 -5 -2 -3 -4 -6 -6 -4 -3  5 -4 -5 -4  0 -5 -6 -5 -5 -2 -5 -4 -4 -2 -7 -5 -5  0 -6  0 -6 -4 -6 -7 -6 -6 -4  0 -4 -1 -1 -1 -4 -6 -5 -7 -8 10 -7 -5 -7 -6 -3 -7 -3 10 -6 -5 -6  3 -6 -3 -6 -6 -2 -7 -4 -5 -6 -4 -5 -6 -2 -8 -5 -5 -7 -8 -6 -5 -6 -8 -6 -6 -5 -6 -5 -6 -3 -6 13 -5 -6 -5 -7 -2 -3 -6 -8 -8 -8 -6 -6 13 -3 -3 -6 -7 -6 -4 -7  0 -7 -4 -4 11 -6 -5 -5 -5 -4  8 -2 -1 -1 -3 -5 -4 -5 -3 -4 -4 -6 -2 -4 -2 -3 -2 -2 -2 -2 -2 -3 -2  3 -2 -3 -5 -5 -5 -4 -5 -4
 -4 -3 -4 -3  3  8 -4 -1 -4 -4 -3  6 -3  3  2 -2 -5 -4 -7  2 -4 -4 -3 -3 -4 -5 -4 -6 -6 -4  3 -7 -6 -7 -5 -4  5 -5 -3 -4 -6 -7 -4 -4 -3 -4 -4 -4  1 -5  0 -3 -2  6  1 -6 -4 -4 -4 -2 -2 -2 -6 -4 -4 -5  1 -5  0 -6 -1  0 -7 -7 -6 -5  8 -4 -5 -5 -7 -6 -5 -4 -3 -6 -4 -3  8 -3 10 -4  2 -4 -4 -5 -5 -4 -6 -5  6 -1  7 -2 -5 -2  6 -4 -2 -4 -5 -1 -4 -5 -3  9 -6 -4 -4 -4 -4  3 -5 -4 -3 -5 -3 -4  8 -7  1 -4  7  3  2 -5 -1 -4 -4 -4 -2 -5 -6 -2  5 -3 -3 -5 -3  5 -2 -2 -1 -1 -2 -2 -1 -2 -2 -3  0 -2 -1 -2 -3 -3 -3 -1 -1 -1 -1 -1 -1 -2 -2 -2 -2  3 -2 -3 -4 -3 -4 -5 -1  7 -4 -3 -4 -4 -1 -5 -6 -5 -1  6 -4 -5 -4 -3 -2 -3 -5  5 -3 -2 -2 -4 -3 -1 -6 -5 -5 10 -4 -3 -6 -4 -4 -5 -4 -5 -4 -5 -4 -4 -4  0 -1 -4 -4 -5 -5 -2 -4 -4 -5 -5 -5 -5 -4 -7 -5 -1 10 -4 -5 -7  1 -3 -4 -4  0 -4  1 -4  7 -6 -7 -5 -5  7 -5 -4 -4 -3 -4 -5 -5 -4  0 -5 -3 -3  1  9  5 -4 -3 -4 -3  0  7 -3 -4 -3  0 -4 -5 -2 -5 -4 -3 -5 -4 -2 -3 10  3 -4  0  1 -3 -2 -3 -1 -5 -4 -2 -2 -3 -5 -1 -3 -6 -2  3 -6 -6  3 -3  2 -3 -3 -4  3 -4  1 -4 -1 -3 -4 -3 -4 -1  2 -3  5 -6 -6 -3 -2  0 -4 -3 -3 -2  1  3 -4 -4 -5 -3 -5 -3 -2 -5 -5  4  0 -4 -2 -4 -4 -6 -6 -4 -5  2 -3 -2 -7 -3 -4 -5  7 -4 -4 -5  5  6  5 -5 -2 -3 -4 -4  6  1 -4 -4 -1 -6 -5 -2 -2  5 -2  2 -2  9  2  0  3 -3 -4 -5 -3  0 -1 -3 -4 -3  0 -5 -5 -4 -4  8 -4 -3 -4  7 -4 -4 -4 -5 -5 -4 -4 -3 -5 -6 -5 -5 -3 -3 -3 -1 -1 -1 -3 -5 -4 -2 -7 -2 -2 -4 -2 -7  6 -5  0  5 -4 -4 -6  6 -7 -1 -7 -5  6 -5 -5 -3 -5 -5 -4 -4  6 -6 -4 -3 -6 -7 -5 -3 -5 -6 -5 -4 -4 -4  1 -4  6 -7 -2 -4 -4 -4 -6  0 -3 -5 -7 -6 -7 -7 -4 -2 -1 -2 -2 -7 -2 -3 -6 -4 -2 -2  3 -2 -7 -4 -4 -4 -4  0 -2 -1 -1 -2 -3 -3 -4 -5 -4 -3 -6 -3 -2 -2 -2 -2 -2 -2 -1 -2 -2 -1 -1  0 -2 -4 -3 -2 -2 -3 -3
 -3 -2  4 -2 -4 -4 -3 -5  2  6  1  0 -2 -4  4 -3 -5 -3 -5  0 -3 -5  1  3  5 -3  6 -7 -7 -4 -3 -6 -7 -6 -3  1  2  2 -1 -1 -6 -7 -3  5  4  6 -4  7  4 -5 -5  4  0 -2 -2 -6  5  2  0 -7 -7 -7 -6  4 -5 -6  0 -5 -4 -6 -7 -3 -7 -7 -2 -3 -4  5 -4 -6 -5 -4  0 -3 -5 -6 -5 -2 -4  4 -5 -4 -3  3  6 -4 -5 -4 -7 -4 -3 -3 -6 -7 -4 -7  0 -4 -5 -3 -6  0 -2 -4  5 -4 -5 -3 -1  5  5 -2  1 -4 -2 -5  3 -2 -4 -6 -4 -4 -5 -5 -4 -6  3  1  3  2 -2 -5 -6 -7 -6 -6 -1 -5  3 -2 -2  3  0  2 -2  2  0 -1  0 -3 -1  0  0  3 -3 -2 -3 -1 -1  1 -1  0 -1 -2 -2 -2 -2 -1 -2 -2 -5  4 -2 -4 -2 -2 -1  0 -5 -3 -2 -1 -5 -4  1 -3 -5 -4 -4 -2 -4 -3 -2  1  2  1 -3  7  1 -4 -6 -6 -1 -3 -3 -1 -6  3  1 -6  0 -3 -1 -4 -4 -4 -2 -5 -2 -3  4 -4 -6 -7 -3  0  1  7  8 -6  4 -7 -4  2 -5  6 -4 -6 -1  2  4 -5  2  2  1  1 -4 -5 -7 -6 -4 -3 -5  7 -2  3 -3 -3 -5 -5 -2 -4 -4 -3 -3 -5 -3  2 -1  2 -4  4  2 -1 -3 -2 -2 -3 -2  0 -4 -2 -2 -3  3  1 -4 -5 -1 -4 -2 -3 -1 -2  0 -1 -3 -1 -1  0 -2 -3  1 -1 -5 -1 -3 -6 -6 -1 -2  0  2  1 -3 -2 -1 -1 -4  0 -1 -4 -2 -2 -4 -1  1 -2  1 -6 -2 -3  4 -5 -4  0 -1  2 -3 -2  1 -4 -2 -5 -3  2 -6 -4 -3  3  1 -4 -4  4 -7 -7  6 -5 -3  5  0 -6 -2  0 -4 -1 -2  0 -3 -2 -2 -3 -6  1 -4 -5  5  0 -3 -3 -3 -4 -6 -3 -1 -1 -2 -1 -1 -4 -5 -4  1 -3  1  1 -3  0 -3 -1 -3  3  1 -1 -5 -4 -5  5  2  3  0 -3 -4 -6 -2  2  7 -6  5  6 -1 -6 -6 -3 -4  1  2 -2  0 -1  1  0 -5 -1 -7 -6 -1 -7 -2 -7 -7 -5 -6 -4 -5  7  5 -6 -4 -7  0 -7 -3 -4 -5 -3 -3 -4 -3 -3 -5 -4 -7 -1  6 -6 -6  4 -1 -6 -7 -4  6  2  6 -5  1 -5 -7 -8  4  1  1 -6 -4  3 -3 -7 -7 -5 -7  7 -7 -3 -3 -7 -5 -7  1 -6  4 -7  0 -3 -5 -7 -2 -4  4  4 -5  0 -1 -2  5  5 -3  3 -5 -3  0 -5 -3 -4  0  1 -2 -2 -3 -1 -1 -2 -2 -1  2  0 -4 -4 -4 -3 -4 -3
