# Supplementary material for: Protein Secondary Structure Prediction Based on Data Partition and Semi-Random Subspace Method
Source: Sci Rep. 2018 Jun 29;8:9856. doi: 10.1038/s41598-018-28084-8 (PMC6026213; doi:10.1038/s41598-018-28084-8)
Supplement: Supplementary file 1 — Dataset 1 [file 41598_2018_28084_MOESM1_ESM.zip › astral_cull_DATA/1aqt_A.pssm]

  S  T  Y  H  L  D  V  V  S  A  E  Q  Q  M  F  S  G  L  V  E  K  I  Q  V  T  G  S  E  G  E  L  G  I  Y  P  G  H  A  P  L  L  T  A  I  K  P  G  M  I  R  I  V  K  Q  H  G  H  E  E  F  I  Y  L  S  G  G  I  L  E  V  Q  P  G  N  V  T  V  L  A  D  T  A  I  R  G  Q  D  L  D  E  A  R  A  M  E  A  K  R  K  A  E  E  H  I  S  S  S  H  G  D  V  D  Y  A  Q  A  S  A  E  L  A  K  A  I  A  Q  L  R  V  I  E  L  T  K  K
  2 -2 -2 -4 -2 -4 -3 -2 -1  7 -3  0  0 -3 -5 -1 -2 -1  4 -1 -1 -2  1  4  0  2  0  1 -2 -3 -3 -2 -3  0 -1 -2 -5  5 -2 -3 -3 -2  2 -3 -2 -2 -2  1 -1 -4 -2 -2  0  0 -2  0  0 -3 -3 -2 -3 -4 -2  3 -2 -2 -3 -3 -3 -2 -4 -2 -2  0 -1 -2 -2 -4  6 -4 -1  6 -2 -4  5  1 -4 -3 -4 -1  6  4  6 -1  1  6 -3  0  2  7 -3  0  4 -3  3 -2  1  0  3 -2 -3 -4 -4  5  1  7  4  5 -3 -4  6 -1  6  2  6 -3 -3  1  3 -3 -1  0 -2 -3 -3
 -2 -3 -4  0 -4 -4 -5 -5 -3 -4 -3  0  1 -5 -5 -3 -5  1 -4  1 -1 -4 -1 -4 -2 -4 -1 -2 -5 -3 -4 -5 -5 -2 -3  3 -3 -3 -5 -4 -4 -4  4 -4  3 -5 -5 -3 -5  8 -4  0  1 -1 -2 -3 -1 -2 -2 -3 -4 -4 -4 -3 -5 -5 -4 -4 -3 -5 -2 -3 -2 -1 -5 -3 -5 -4 -4 -4 -3 -4 -3  8 -4  1 -4 -4 -4 -2 -3  1 -4 -2 -1 -4  3  5  4 -4 -1  0 -1 -4  1 -2  2 -1 -2 -2 -3 -3 -4 -3  4 -4 -2 -3  1 -4 -3  1 -4 -3 -4  1 -4  7 -3 -5  2  3 -3  7  3
  4 -2 -4 -1 -5  1 -5 -5 -2 -4 -3 -1 -1 -5 -5 -2 -3 -1 -4 -1 -2 -5 -3 -4 -1 -3  0 -2 -3 -2 -5 -3 -5 -1 -4 -1 -2 -3 -5 -5 -5 -2  0 -5 -1 -5 -3 -2 -5 -2 -5 -2 -1 -1  3 -1 -1 -2 -2 -3 -5 -5 -5 -1 -3 -3 -4 -6 -3 -5 -3 -5  4  0 -5 -2 -5 -6 -3  0 -2 -4 -4 -3 -3  0  0 -5  0 -2 -3 -2 -4 -1 -2 -4 -2 -1 -1 -4 -2 -1  0 -5  2  6  0  1 -1  0 -4  1 -5 -1 -1 -4 -2 -2 -2 -6 -3 -2 -4 -4 -3 -2 -5 -2 -3 -5 -1 -2 -3 -2 -2
 -1 -3 -4 -3 -5  8 -5 -6 -3 -4 -1  0 -1 -5 -6 -2 -4 -1 -4 -1 -3 -5 -3 -4 -3 -3 -1 -1 -4  4 -5 -4 -5 -3 -4 -3 -4 -3 -4 -6 -5 -3  0 -5 -2 -4 -4 -1 -5 -4 -5 -2 -2  0  3 -1  2  0  1 -4 -5 -6 -5 -3 -4 -4 -5 -6  0 -6 -3 -4  2 -2 -5 -3 -5 -6 -4  8 -3 -4 -4 -4 -3  2  8 -5  8  0 -3 -3 -4 -2  1 -4 -3 -2  0 -4 -1  1 -2 -5 -1  3 -2 -1 -2  6 -5  7 -6 -2 -2 -4 -3 -3  0 -6 -4 -1 -4 -4 -4 -3 -6 -3 -3 -5  1 -2 -4 -3 -3
 -2 -3 -3 -5  7 -6 -3 -3 -3 -3 -6 -4 -3 -3 -5 -3 -5 -3 -2 -5 -2 -3 -3 -2 -3 -4 -3 -3 -5 -6 -3 -5 -3 -2 -5 -5 -6 -2 -5 -3 -3 -2 -3 -3 -5 -5 -5 -3 -3 -6 -3 -3 -3 -4 -3 -3 -4 -6 -6 -3 -3 -5 -1 -3 -5 -5 -3 -3 -6 -3 -6 -5 -4  2 -3 -3 -3 -3 -3 -6 -3 -3 -3 -6 -3 -3 -6 -3 -6 -6 -3 -3 -3 -3 -5 -3 -5 -4 -3 -3 -6 -5 -3 -3 -3 -4 -3 -2 -3 -5 -3 -6 -5 -2 -4 -3 -3 -2 -6 -3 -2 -5 -3 -2 -3 -6 -3 -5 -2 -3 -5 -4 -2 -5 -5
 -1 -3 -4  2 -4 -2 -4 -5 -3 -3  0  3  3 -4 -5 -2 -4  1 -3  3 -1 -4  4 -3 -2 -4  1  0 -4 -1 -4 -4 -5 -1 -3 -1 -2 -3 -2 -4 -4 -3  0 -4  1 -4 -4 -1 -4 -1 -4  0  0  6  0 -1  1  2  2 -2 -4 -4 -4 -1 -4 -4 -3 -4  0 -5  9 -4 -1 -1 -4 -3 -4 -4 -3 -3 -3 -3 -1 -1 -3  1 -2 -4 -3  1  2  0 -3  2  2 -3  2  2  2 -3  2  2  1 -3  1 -1  3  0 -2  0 -4 -1 -4 -1  3 -3  5 -2  4 -4 -3  2 -3 -3 -3  8 -4  2 -3 -4  6  4 -3  0  2
 -1 -3 -4 -2 -5  1 -5 -5 -3 -3  7  4  4 -5 -5 -2 -5  2 -4  6 -3 -4 -1 -3 -2 -4  4  4 -5  7 -5 -5 -5 -2 -3 -3 -3 -3 -4 -5 -5 -3  1 -5 -1 -4 -5  1 -5 -1 -5  1 -1  2 -1 -3  5  7  7 -3 -5 -5 -4 -2 -4 -5 -4 -5  7 -5 -1 -4  0 -2 -5 -2 -5 -5 -3 -1 -3 -3 -1 -3 -3  2  1 -5 -1  7  0 -1 -3  3  6 -3 -1  0  1 -3  7  5 -1 -5  0  1 -1  0 -2  4 -4  2 -5 -2  1 -3 -1 -3  6 -5 -2  5 -3 -3 -3 -1 -5 -1 -3 -5  4  0 -4 -2 -1
 -1 -4 -5 -4 -5 -4 -5 -6 -3 -2 -5  1 -2 -6 -6 -2  7 -3 -3 -4 -4 -5 -3 -3 -3  7 -2 -3  7 -4 -6  7 -6 -2 -4  6 -5 -2 -5 -6 -6 -4 -1 -6 -4 -5  7 -3 -5 -4 -5 -4 -3 -1  3  6  0 -4 -4 -4 -5 -6 -5 -2  7  7 -5 -6 -5 -6 -5 -4  2  0 -5 -4 -5 -6 -2 -4 -4 -2 -5 -5  5  0 -4 -5 -4 -4 -2 -2 -2 -3 -3 -2 -4 -3 -3 -2 -4 -3 -2 -5 -1  0 -1  2  4 -2 -5 -3 -6  1 -3 -2 -2 -1 -4 -6 -2 -3 -2 -3 -1 -4 -6 -4 -3 -6 -4 -3 -4 -3 -4
 -1 -4 -3 10 -5 -3 -5 -6 -3 -4 -3  0 -1 -5  1 -1 -4 -2 -4 -2  2 -5 -2 -4  2 -4 -1 -2 -4 -2 -5 -4 -6  2  2 -2 11 -4 -5 -5 -5 -4 -1 -5 -2 -5 -4 -3 -5 -1 -5 -3  0 -2  4 -3  2  0  0  1 -3 -1 -5 -3 -4 -4 -3 -5 -3 -6 -2 -5  5  1 -5 -4 -5 -5 -4 -4 -4 -4 -4  0 -4  3  0 -5 -4 -2 -3 -3 -4 -2 -2 -4 -3 -1  3 -4 -2  1  4 -4  2  0  0  4 -3 -2 -4 -3  0 -1 -1 -4 -2 -3 -1 -5 -4 -2 -4 -4 -4 -2 -5 -1 -4 -5 -1 -1 -3 -2 -3
 -3 -2  4 -6  1 -6  6  1 -5 -3 -6 -4 -4  7 -3 -5 -6 -1  1 -5 -1  4  2  1 -3 -5 -2 -2 -6 -6  1 -6  7 -1 -5 -5 -6 -2 -5  0  4 -3 -2  5 -3 -5 -6 -2  3 -5  5  2 -2 -4 -4 -5 -4 -4 -5  3  4 -4  3 -4 -6 -6  4  1 -6  2 -6 -5 -4  1  2  0  3  0 -4 -6 -2 -2  5 -6 -4 -3 -6  2 -6 -5 -3 -4 -3  1 -5 -4 -3 -4 -2 -4 -5 -5 -2  4 -3 -5 -4 -4 -4 -5  4 -5 -2 -3 -3 -3 -3  0 -5  0 -2 -3 -3  4 -4 -5  3 -5  0  6 -5 -1  3 -5 -5
 -3 -4  0 -4  3 -6 -1 -1 -5 -4 -6 -4 -3  2 -2 -5 -6  3 -1 -4  0  2 -1  1 -4 -5 -3  2 -6 -5  5 -6  0  2 -4 -5 -6 -3 -6  6  5 -4 -2  4 -4 -6 -6 -1  0 -4  2 -1  0 -3 -3 -5 -4 -5 -4  2  0 -3  2 -4 -6 -6  1  6 -5 -1 -4 -6 -4  0 -1 -3 -1  6 -4 -6 -3 -3  2 -5 -4 -3 -6  5 -6 -4 -3 -3 -4  3 -4 -4 -3 -3 -1 -3 -2 -4 -2  4 -2 -5 -3 -3 -4 -5  2 -6 -1 -3 -2 -4 -3 -2 -5  6 -3 -4 -3  0 -4 -5  6 -4 -1  3 -4  1  4 -4 -4
 -1 -3 -4  0 -4 -2 -4 -5 -3 -3 -2  2  1 -5 -5 -2 -4 -1 -3  2  0 -4 -1 -3 -2 -3 -1 -1 -4 -2 -4 -4 -5 -2 -3 -1 -4 -3 -4 -4 -4 -3  0 -4  6 -4 -4 -2 -4  1 -4  2  5  0 -1 -1  1 -1 -1 -3 -4 -5 -4 -2 -4 -4 -4 -5 -2 -5 -1 -4 -1  0 -4  0 -4 -5 -3 -3 -3 -3 -3  0 -3  2 -3 -4 -3 -1 -2  4 -3 -1  0 -3  6  4  2 -3  0  2 -1 -4  2 -1  3  1 -1  0 -4 -2 -4 -2  3 -3 -1 -2  0 -5 -3  3 -3 -3 -3  2 -4  0 -3 -4  1  3 -3  3  7
 -2 -3  1 -4 -1 -5  0 -1 -4 -3 -5 -3 -1  2 -2 -4 -5  0 -1 -3  5  0 -1 -1 -3 -5 -3  3 -5 -5  0 -5 -1  3 -3 -3 -5 -1 -5  3  1 -3 -2  0 -2 -5 -5  6 -1 -2  0  0  0 -3 -3 -4 -3 -2 -3  0  0 -3 -1 -3 -5 -5  5  1 -5 -1 -3 -5 -3  2 -1 -3 -1  1 -3 -6 -3 -3  1 -4 -3 -2 -5  3 -6 -4 -3 -3 -3  1 -2 -3 -1 -3 -1 -3 -3 -3  0  6 -2 -4 -2 -3 -3 -4  4 -5 -2 -3 -1 -2 -1  0 -3  0 -2 -2  2  3 -1 -3  1 -3 -1  0 -3 -1  2 -3 -3
 -3 -4  3 -3 -2 -6 -2 -3 -5 -5 -6 -4 -4 -2  8 -3 -6 -2 -3 -5  4  0  0 -2 -4 -5 -3 -2 -6 -6 -1 -6 -2  2 -3 -4 -4 -4 -6  0 -1 -5 -3 -2 -5 -6 -6 -3 -3 -5 -1 -3 -3 -5  0 -5 -4 -4 -5  4  5  5 -2 -4 -6 -6  4 -1 -6 -3 -6 -5 -2 -2 -3 -4 -3 -2 -4 -6 -4 -4 -2 -5 -5 -4 -6 -1 -6 -5 -4 -4 -4 -2 -4 -5 -5 -4 -3 -5 -5 -5 -3 -1 -3 -5 -4 -4 -4 -5  4 -6  4 -3 -3 -5 -4 -4 -5 -1 -4 -4 -4 -2 -4 -6 -1 -5 -3 -2 -5 -3  0 -5 -5
 -2 -3 -4 -4 -4 -4 -4 -5 -3 -3 -4 -3 -2 -5 -6 -3 -5  0 -4 -3 -4 -4 -3 -3  5 -4 -3 -3 -5 -3 -5 -5 -5 -3  8 -4 -5 -3  9 -5 -5 -3  0 -5 -3  9 -5  4 -4 -4 -4 -3  0  2 -3 -4 -3 -3 -3 -3 -5 -6 -4 -3 -5 -5 -4 -5 -4 -5 -4  9 -3 -3 -4 -3 -5 -5 -3 -4 -3 -3 -4 -5 -3 -2 -4 -5 -4 -3 -3 -3 -3 -3 -3 -3 -3 -3 -3 -3 -3 -3 -3 -5 -2 -3  1 -2 -1 -3 -4 -4 -5 -3 -3 -3 -3 -3 -3 -5 -3 -3 -3 -3 -3 -4 -5 -4 -3 -5 -3 -3 -4 -4 -3
  2  1 -3 -3 -3 -2 -4 -4  7 -1 -3  0  3 -4 -5  7 -3 -1 -2 -1  1 -3  0 -2  1 -2  3  0 -3 -2 -4 -3 -4 -1 -2 -2 -4  0 -3 -4 -4  1  0 -4 -2 -2 -3  0 -4 -3 -4 -2 -1 -1 -1 -1  0 -1 -2 -3 -4 -4 -4  6 -2 -3 -3 -4 -3 -4 -3 -3  1  0 -3  1 -4 -5  1 -3  0 -1 -2 -3 -1  0 -2 -4 -2 -2  0  0 -1 -1 -1  0 -2 -2 -1 -1 -2 -1  0 -4  1  1  1  3  3 -1 -4 -1 -4  2  0 -1  2  2 -2 -5  1 -1 -1 -1 -1 -3 -4 -2 -1 -4 -2 -1 -2 -2 -2
  2  7  0 -3 -2 -3 -2 -2 -1 -2 -3 -1 -1 -3 -5 -1 -4  0 -2 -1  0 -2 -1 -2  5 -3  1 -2 -4 -3 -3 -4 -3  0 -3 -3 -5  4 -4 -3 -3  7  1 -3 -1 -4 -4 -1 -2 -2 -2  1  0 -2 -2 -3  0 -3 -2 -2 -3 -4 -2  0 -4 -4 -1 -3 -3 -2 -3 -3  0  1 -2  7 -2 -3 -1 -4  7 -2  0 -4 -2 -1 -3 -3 -3 -3 -1 -1 -2 -1 -2 -2 -3 -2 -2 -2 -3 -2  0 -3  0 -1 -1  1  0 -2 -2 -3 -4  0  0 -2  0  0 -2 -3 -2 -1 -2 -1 -2 -3 -3 -2  4 -2 -2  0  2 -3 -3
 -4 -5 -2 -5 -4 -7 -5 -5 -5 -5 -5 -4 -4 -4 -1 -5 -5 -2 -5 -5 -2 -4 -3 -4 -5 -5 -4 -4 -5 -5 -4 -5 -5 -1 -4 -4 -5 -4 -6 -4 -4 -5 -4 -4 -5 -6 -5 -4 -5 -5 -4 -4 -4 -4 -4 -5 -4 -5 -5 -2 -2  0 -4 -5 -5 -5 -2 -4 -5 -5 -5 -6 -4 -3 -5 -5 -5 -4 -5 -7 -5 -5 -4 -5 -4 -4 -6 -4 -7 -5 -5 -4 -5 -3 -5 -5 -5 -4 -4 -5 -5 -5 -4 -4 -4 -5 -4 -4 -4 -5 -2 -6  0 -4 -4 -5 -4 -4 -5 -4 -5 -4 -5 -4 -5 -5 -4 -5 -4 -4 -4 -4 -3 -5 -5
 -3 -4  2 -1 -3 -5 -3 -4 -4 -4 -5 -3 -3 -3  4 -4 -6 -2 -3 -4  0 -3  0 -3 -3 -5 -3 -2 -6 -5 -3 -6 -3  5  2 -4 -1 -4 -6 -3 -3 -4 -2 -3 -4 -6 -6 -3 -3 -3 -2 -3 -3 -3 -1 -5 -3 -4 -3  1  4  9 -3 -4 -5 -6  2 -3 -5 -3 -4 -6  0 -1 -3 -4 -3 -3 -4 -6 -4 -4 -3 -4 -4 -2 -5 -3 -6 -4 -4 -3 -4 -3 -4 -4 -4 -3 -2 -4 -4 -3 -2 -3 -2 -4 -3 -2 -4 -4  0 -5  9 -3 -3 -4 -3 -3 -4 -3 -4 -2 -4 -3 -4 -4 -3 -4 -3 -2 -3 -3  0 -4 -4
 -2 -2  4 -5  3 -5  5  7 -4 -1 -5 -3 -3  1 -3 -4 -6  0  5 -4 -1  5  3  4 -3 -5  0 -2 -6 -5  2 -6  3 -1 -4 -5 -6 -1 -5 -1  0 -2 -1  0 -3 -5 -6 -2  6 -5  4  4 -1 -3 -4 -5 -4 -4 -4  3  2 -4  5 -3 -6 -6  1  0 -5  7 -5 -5 -4  2  7 -1  6 -1 -2 -6  1  1  3 -5 -3 -2 -5  1 -6 -4 -2 -3 -1 -1 -4 -2 -2 -3 -2 -2 -4 -4 -1  0 -2 -4 -3 -3 -3 -4  2 -5 -3 -2 -1 -1 -2  0 -4 -1 -2 -1 -2  3 -2 -5 -1 -4  3  2 -4 -2  1 -5 -4
