# Supplementary material for: Protein Secondary Structure Prediction Based on Data Partition and Semi-Random Subspace Method
Source: Sci Rep. 2018 Jun 29;8:9856. doi: 10.1038/s41598-018-28084-8 (PMC6026213; doi:10.1038/s41598-018-28084-8)
Supplement: Supplementary file 1 — Dataset 1 [file 41598_2018_28084_MOESM1_ESM.zip › astral_cull_DATA/1ARO_A.pssm]

  K  N  D  F  S  D  I  E  L  A  A  I  P  F  N  T  L  A  D  H  Y  G  E  R  L  A  R  E  Q  L  A  L  E  H  E  S  Y  E  M  G  E  A  R  F  R  K  M  F  E  R  Q  L  L  I  T  T  L  L  P  K  M  I  A  R  I  N  D  W  F  E  E  V  K  A  K  R  G  K  R  P  T  A  F  Q  F  L  Q  E  I  K  P  E  A  V  A  Y  I  T  I  K  T  T  L  A  C  L  T  S  A  D  N  T  T  V  Q  A  V  A  S  A  I  G  R  A  I  E  D  E  A  R  F  G  R  I  R  D  L  E  A  K  H  F  K  F  M  Q  V  V  E  A  D  M  L  S  K  G  L  L  G  G  E  A  W  S  S  W  H  K  E  D  S  I  H  V  G  V  R  C  I  E  M  L  I  E  S  T  G  M  V  S  L  H  R  Q  S  E  T  I  E  L  A  P  E  Y  A  E  A  I  A  T  R  A  G  A  L  A  G  I  S  P  M  F  Q  P  C  V  V  P  P  K  P  W  T  G  I  T  G  G  G  Y  W  A  N  G  R  R  P  L  A  L  V  R  T  H  S  K  K  A  L  M  R  Y  E  D  V  Y  M  P  E  V  Y  K  A  I  N  I  A  Q  N  T  A  W  K  I  N  K  K  V  L  A  V  A  N  V  I  T  K  V  Y  R  K  D  K  A  R  K  S  R  R  I  S  L  E  F  M  L  E  Q  A  N  K  F  A  N  H  K  A  I  W  F  P  Y  N  M  D  W  R  G  R  V  Y  A  V  S  M  F  N  P  Q  G  N  D  M  T  K  G  L  L  T  L  A  K  G  K  P  I  G  K  E  G  Y  Y  W  L  K  I  H  G  A  N  C  A  G  V  D  K  V  P  F  P  E  R  I  K  F  I  E  E  N  H  E  N  I  M  A  C  A  K  S  P  L  E  N  T  W  W  A  E  Q  D  S  P  F  C  F  L  A  F  C  F  E  Y  A  G  V  Q  H  H  G  L  S  Y  N  C  S  L  P  L  A  F  D  G  S  C  S  G  I  Q  H  F  S  A  M  L  R  D  E  V  G  G  R  A  V  N  L  L  P  S  E  T  V  Q  D  I  Y  G  I  V  A  K  K  V  N  E  I  L  Q  A  D  A  I  N  G  T  K  A  L  A  G  Q  W  L  A  Y  G  V  T  R  S  V  T  K  R  S  V  M  T  L  A  Y  G  S  K  E  F  G  F  R  Q  Q  V  L  E  D  T  I  Q  P  A  I  D  S  G  K  G  L  M  F  T  Q  P  N  Q  A  A  G  Y  M  A  K  L  I  W  E  S  V  S  V  T  V  V  A  A  V  E  A  M  N  W  L  K  S  A  A  K  L  L  A  A  E  V  K  D  K  K  T  G  E  I  L  R  K  R  S  A  V  H  W  V  T  P  D  G  F  P  V  W  Q  E  Y  K  K  P  I  Q  T  R  L  N  L  M  F  L  G  Q  F  R  L  Q  P  T  I  N  T  N  K  D  S  E  I  D  A  H  K  Q  E  S  G  I  A  P  N  F  V  H  S  Q  D  G  S  H  L  R  K  T  V  V  W  A  H  E  K  Y  G  I  E  S  F  A  L  I  H  D  S  F  G  T  I  P  A  D  A  A  N  L  F  K  A  V  R  E  T  M  V  D  T  Y  E  S  S  D  V  L  A  D  F  Y  D  Q  F  A  D  Q  L  H  E  S  Q  L  D  K  M  P  A  L  P  A  K  G  N  L  N  L  R  D  I  L  E  S
 -2 -2 -2 -2 -1 -1 -1  0  0  3  1 -1  2 -3 -2 -2 -1  1  0 -1 -3  0  1  0 -3  2  2 -2 -6 -1  0 -1 -4 -1 -1  5 -2 -1  2  6  2  1 -4 -1 -2  0  1 -1  0  1  0 -1  2 -1  2  1  0 -2  0  0 -1  0  3  2 -4 -1  0  1 -3 -1 -1  1 -1  2  1  0  1 -2 -2  1  1  2  2 -1 -2 -5 -1 -2 -3 -2  3 -2 -1 -1  5  1 -3  0 -3 -3 -1 -1 -2  1 -1 -2  1  0  1 -1 -2  0 -1  0  0  0  2  5  0  3 -4 -1 -2  5 -3 -2  0 -3  0 -1  2 -2 -1 -3 -1 -1 -1 -2  0 -2 -1 -1 -1 -1  0 -2  0  0  1  2 -1  0  0  1  0  0 -1 -1  0  0 -2  1 -3  0 -1 -7 -2  0  0  0 -1  3 -3 -3 -3  1 -1 -2  0 -2  0 -2 -2 -2  1  5 -3 -3 -2 -2 -2  1 -3 -3 -1  1 -1 -2 -2 -2  0 -3  5 -1  0 -3  0 -3  0 -1  1  2 -1  0 -2  1 -1 -3 -1  1 -1 -1 -3 -4 -4 -3 -1 -3 -4 -2 -3 -6 -2  0 -2 -2 -1 -3  3 -5 -3  0  1  0  0 -1  0 -1 -1  0 -3 -2 -1  0 -1  0  0  3 -3 -1  1  2  1  0  2 -1 -3 -1 -1 -1 -4  1  5 -4 -4  1  0 -1  0 -2  3 -7  0 -3 -5 -1 -2 -3 -4  0 -2  1 -2  0 -1  0  1  2 -2 -2  0 -1  2  2 -2 -3  1 -1 -4 -2  0  1 -2 -3 -1 -3  1 -2  7 -3  2 -4  1 -1 -2 -1  2 -4 -5 -4 -4 -5 -4 -2 -5 -5 -4 -2 -4  5 -5  1 -2 -3 -2 -4 -3 -4 -3 -2  0 -5 -2  1 -4  2 -3 -4 -2 -2  5 -3  1 -2 -2 -4 -2  0 -1 -1 -2 -3 -6 -4 -1 -3 -4 -2  6 -4 -3  1 -2 -2 -4 -4  2 -1 -4  0  0 -4 -1  3 -5  2 -2 -1 -4 -3  0 -2 -3 -3  1  0  6  0 -2 -3 -3 -1 -2 -1 -5 -6  0 -1  6 -3 -2 -3 -5 -3  2 -4  6  4 -2 -3 -2 -3  3  1  6 -2 -1 -1 -3  0  2 -2 -1 -2  0 -3 -2 -1  2 -3 -4 -2 -1 -4 -3 -2 -3 -4 -5 -4  6  7 -2 -2 -3 -4  0  0 -2  6  3  5 -3 -4 -4 -1  3  2 -3 -2 -4  3 -5 -3 -5  1  0 -2  6  2 -2 -1 -1  0 -1 -2  0  0 -1  5  2  1 -2 -2 -1  2  0  1  6 -1 -1 -3  0 -2 -2 -3 -1 -5 -3 -3 -2 -4 -4 -2 -3 -5 -3 -2  1 -5 -3 -1 -3 -3 -3 -2  5  0  0 -5 -4 -1 -2 -1 -2 -1 -1 -1  1  1 -1  1 -1 -2 -1 -1 -2  0  1 -1  0 -2  0  5  5  0 -5  2  5 -2 -2 -3 -4  1  5 -3 -2 -3 -3 -5 -1  4  7 -2  1  2 -4  0 -7 -4  0 -1  2  7 -2 -1 -1  5  1  0  0  0  0  0  0  0  0  0  1  0  0  0  0 -1  2 -3 -2 -7 -3 -3 -2 -2 -3 -4 -3 -3 -2 -4 -2 -6 -4 -1  0 -1 -1 -2 -1 -3 -2 -2  0 -1 -1 -1  0  0 -1 -1 -1 -1  0  1  0  0 -1  0  0  0 -1 -3 -2  2  0 -3 -5  2  1  6 -3  2 -5 -5 -6 -4 -6 -2 -4 -6  4  0 -3 -5 -4 -1 -3  6 -2  1  4 -1  0  0  3 -2 -3  0  0 -6  6  2 -3 -6 -5 -2 -6 -2 -3 -5  6  3 -4  2  0  0 -5  0 -1  0 -4 -5 -3  0 -6 -3  1 -4 -5  0  0 -2 -3 -3 -4  1 -2 -5  1  0 -2 -4  0  1 -2 -3 -1  0 -1  0  0  0 -1 -3 -1  1 -2 -2  1 -2 -3 -1 -4 -3 -4 -2 -1 -3 -3 -2  1
  5  2 -3 -2  0 -2 -2 -1  1 -1  2 -2 -5 -3 -1 -1 -2  3  1  0 -1 -1  0  1  1  4  4  7 -2  2  1 -6 -4  0  1 -5  0 -2  1 -5  2  0  6 -5  6  0 -1 -1 -2  4  3  1  0  2  0  0  0  2 -1  1 -4  1  0  2 -5  0  0 -4 -2  1 -2 -2  3  0  3  3  0  4  6  0  0 -4 -3 -2 -5 -5  2 -1 -5 -2 -3  0  1 -4 -4 -2 -5 -3 -5  1 -1 -4 -4  2 -3 -2 -3  0  0  0 -4 -1  1 -2  2  2 -3 -1  3  0 -5 -5  3  1 -6 -1  1  3  0  6 -4  1  3 -3  4  1  0  2  2  2  0 -1  2  1  0  3  1  1  0  1  3  1  1  4  4  1 -1  1  1  3 -3 -2 -4 -1 -2 -3 -3  1  0 -3  4 -3  3 -5 -6 -2  4 -5 -5 -2 -3 -5 -4  0 -4 -4  0 -4 -1  3 -1  1  3  1  0 -1 -3 -3  1 -3  4 -3 -1 -6  2  0  0 -3  2 -1  4  3 -2  1  2 -2 -3 -2 -1 -4  3 -1 -3 -6 -5 -5 -5  0 -6  4 -1 -7  0  0 -4  0  1 -5 -5 -5 -4 -2  0  2  2  2  0 -3  6 -2  0  6 -3  2 -2  3  2 -2 -1  2  4 -2  1  2 -2 -1 -3 -1  1 -5 -3  0 -4 -5 -4 -3 -4 -4  0 -4 -1 -7  6 -5 -3  4  5 -5 -4 -1 -5 -4  0  2 -4 -1  2  0  0  5  2  0  3 -1  5  2 -3  2  8 -4  0 -2 -1 -1  2 -3 -1 -4 -4  6  1 -4  3  0 -2  1  1 -5 -5 -5 -5 -3 -3 -4 -5 -6  8 -5  8 -3 -5 -5 -3 -5 -3 -5 -3 -3 -3 -3 -3 -5 -3 -4  7 -4 -4 -5 -1 -6 -3  0 -2  5 -1 -5 -3 -1  3 -5 -3  5 -6 -5  2 -5 -3 -4 -4 -3 -2 -4 -5 -3 -2  0 -1 -3 -4 -1 -2  8 -1  0 -5 -4  0 -2  0 -2 -2 -1 -5  0 -2 -3 -4  1  3 -5 -4 -2 -3  6 -5 -6 -1  0 -3 -2 -2 -3 -5 -2 -4 -4 -3 -3 -6 -3 -2 -4  1  0 -2 -2  5 -2 -4 -2 -2 -4 -2 -4  2 -4 -5 -5 -3 -2 -4 -5 -3 -6 -3 -5 -4 -2 -3 -4 -3 -4 -4 -4  7 -4 -1  0 -4 -4  3 -2 -5 -3 -5 -2 -2 -2 -3  4 -5 -2 -5 -5 -5  1 -1 -5 -3  0  4 -5  0  0  2  2  3  4 -3 -2 -1  2 -3 -2  2 -1 -1  0  0  2 -2 -4  0 -3  0 -5 -2  8  0 -5 -5 -1  4 -4 -5 -4 -4 -3 -5 -5 -5 -5 -2  2 -4 -5 -4  7  0 -3 -5  2  4  5 -4  2  1  4  0 -1 -1  0 -1 -1  1 -2 -2 -1 -1  0  0 -1  0 -4 -4  2 -5 -4 -4  4  0 -4 -5 -1 -4 -5  2 -2 -4 -6 -1 -2 -4  6 -2 -5 -3  0 -7 -5  0 -1 -5 -4  4  2 -5 -3  1 -1 -1  2  0  0  2  0  0  0  0  0  2  0  1 -1 -4 -5  3 -7 -4 -4 -6 -4 -2 -5 -6 -5 -5 -3 -5 -6  6  3  0  1  4  2  3 -4  3 -3 -1 -1 -2  0  2 -1  2 -1  1 -2 -1 -1  0  0  2 -1 -2 -1  0 -5 -3  0  5  5 -3  4 -3 -5 -6 -5 -6 -4 -6 -6 -5 -4 -5 -6 -4 -4 -4 -5  1 -3 -5 -4 -2  1 -5  1  3  3 -1 -4 -3  1 -2 -6 -4 -4 -6 -4 -5 -4 -6 -7 -5 -3 -5 -3 -2 -5 -4  1 -5 -4  4 -3 -5  9 -2 -2 -6 -6  2 -5 -5  0 -2  0 -3 -5 -5 -2  3 -5  3  0 -2 -5  1  1  5 -5 -1  0 -1  1  0 -1  0 -3 -2 -1 -2 -5  0  5 -5 -2 -5 -3 -5  4  0 -5  2  1 -4
 -1  4  3 -2  0 -1 -3  0  1 -2 -1 -3 -5 -5  5  1 -3 -2  2 -1 -2  4  0 -1 -4 -3 -2 -4 -5 -4 -2 -4 -5  0  0 -4 -4 -1 -1 -4 -3 -1 -1 -6 -3 -3 -2 -2  0 -2  1  0 -2 -3  4  0  2 -3 -1  0 -5  0 -1 -2 -6  1  0 -5 -2  0 -1 -2 -1  1  0 -2  1 -2 -1 -2  0 -4 -4 -2 -4 -6  0 -2 -6  0 -3 -1 -2 -4 -4 -2 -3 -2 -6 -1 -2 -4 -5  4 -2  0 -2  0  1 -1  1 -1  0 -4 -2  0 -2 -3 -1  1 -6 -4  1 -2 -6 -1  3  0 -2  2 -2  0  0 -4 -2  1  1  2  1  0 -1  0  1 -1 -2  1 -1 -1  0  1  1 -1 -1 -1  1  1 -1 -1  2  1 -2  0 -1 -1 -1 -7 -1  0  0 -1 -2 -4  0 -6 -4 -2 -2 -6 -5  0 -2 -6 -5  0  0 -4 -2 -4 -2 -1 -1 -1  3  1  0 -1 -1 -3 -1 -3  0 -5 -3 -6 -2 -2 -2 -3  0  0 -2  2 -1 -1 -2 -4 -2 -4  2 -4 -1 -2 -4 -5 -6 -6 -5 -4 -6 -1  1 -7 -2  1 -2  4  1 -3 -3 -4 -3 -2  2  0  0 -1 -2 -2 -2 -3 -3 -1 -1  0  1 -2 -1 -1 -3 -2  2 -2 -2  1  1  3 -4  0  1 -4 -5  0 -3 -6  7 -1 -5 -2  5 -3 -3 -8 -1 -5  9 -1 -1 -5 -5  2 -5 -4  1 -1 -4 -4  0 -3 -1  2 -1  5  0  1  2 -1 -2 -2 -1 -2  0 -3  4 -3  0 -4  1 -4 -4  3 -2 -5 -2  3 -1 -1 -1 -6 -5 -5 -5 -3  8 -5 -1 -6 -3 -3 -3 -3 -5 -5 -5 -4 -2 -5  8 -3 -4 -2  4 -1 -2 -2 -3 -3 -5 -6 -2 -6 -3  1 -3 -2 -4 -6 -1 -1  1 -3 -5  0 -7 -6 -3 -5 -2 -4 -4  8 -4 -4 -3 -1  0 -3 -3  1 -1  0 -2 -3 -4 -1 -6 -3  2  3  5 -4  1  2 -6 -4 -1 -2 -4  0  5 -5 -5  3  4 -2 -6 -7 -3  2 -3 -1  0 -5 -6 -3 -4 -6 -4 -3 -5 -4  4 -5  0  2 -4 -4  0  2 -4  0  0 -4 -1 -2  1 -5 -5 -5 -2 -3 -1 -1 -2 -3  8 -3 -5 -3  0 -5 -3 -4 -5 -3 -3  0 -1 -2 -3 -4 -1 -2 -5  9 -6 -2 -1 -1  0 -2 -5  0 -1 -5 -5 -1 -2 -5 -4  1 -2 -6  2  0 -2 -4  0 -1 -1 -3  1  2 -1  1  2  0 -1 -2 -2 -2 -3 -4 -1  2 -1 -5  2 -4 -2 -5 -5 -3 -3 -3 -6 -6 -3  2 -5 -6 -3 -4 -3 -4 -3 -3 -4 -3  1 -4 -6 -2  1 -2 -4 -1 -2 -1  0 -1 -1  1  0  0  1 -3  1 -2  0  1 -1  1  0 -3 -3  1 -6 -5 -4 -1 -2 -4 -6  2 -3 -5 -1  0 -4 -4 -1  0 -4 -2  0 -5 -4  3 -8 -6  1 -1 -4 -4 -1 -4 -5 -3 -1 -1 -1  0  0  0  0  1  0  1  0  0  0  0  4  0 -3 -6 -2 -8 -2 -3 -6 -4  0 -6 -6 -6 -4 -2 -5 -6 -1 -1 -1  0 -1 -1  0 -4  1 -2  1 -2 -2  0  0 -1  1 -1  0 -2  0 -1  2  0  3  0  1  2 -2 -5  5 -2 -2 -3 -4 -3  4 -4 -6 -5 -6  9 -6 -6 -4 -3 -6 -2 -3 -1 -4 -6 -5 -5 -3 -4  1 -1 -5 -1  0  1  1 -2 -4  0  1 -7 -4 -3 -6 -3 -2 -3 -6 -7 -4 -2 -5 -2  1 -5 -1  0 -6  7 -1 -5 -6 -4 -1 -2 -7 -6  0 -6 -4  0  2  2  2 -5 -6 -2  5 -6 -2  1 -1 -3 -1 -1 -1 -6 -3  1  0  0 -1  0 -1 -4 -4  0 -4 -4 -1 -2 -3  3 -6  3 -6  2  0 -6 -1  1 -2
 -2 -1  6 -5  1  5 -2  2  0  0  0 -3 -2 -6  2  0 -3 -2  4 -2 -2 -2  1  3 -5 -3 -2 -5 -5 -5  0 -6 -4  0  1 -5 -6  4 -1 -4 -4  1 -3 -5 -4  0  1 -4  2  0 -3 -2 -4 -2  0  1 -2 -4 -1 -1 -3 -3  0 -3 -5  0  1 -5 -3  0 -1 -2 -2  2 -2 -1 -1 -1 -2 -3  0 -3 -4 -3 -6 -4  1 -1 -6  3  1  5 -1 -1 -4  0 -3 -3 -6 -4 -2 -4 -6  0 -3 -4 -3 -2 -1  1  1 -2  0 -4 -3 -1 -4 -4 -1  0 -6 -5  1 -1 -7 -1  1  1 -2 -5 -4 -2 -3 -6 -1  3 -2  3 -3  0 -3 -3  0 -2 -4 -1 -1 -3 -2 -2  4 -3 -3  0 -1 -1 -1 -2  2 -1  4  2 -1  1  1 -7  2 -1  3  1 -3 -5 -3 -6 -5 -3 -4 -7 -5  3 -5 -6 -5  3 -2 -5 -1 -6 -1  1 -3 -1  2  2  1  1  2 -4  4 -2 -2  1 -2 -6 -3  0 -2 -5  1  2 -2  0  0 -2 -3 -3 -1 -4  4 -3 -3 -2 -5 -5 -6 -6 -5 -4 -5 -3 -1 -8 -2  0 -4  4  1 -4 -4 -6 -5 -3  0  0 -1 -2 -3 -4 -2 -3 -4  3 -3 -2  0 -3  0 -1 -2  0 -1 -3  0  2  0  3 -6  2  0 -5 -6  4 -4 -6  6 -2 -6 -3  0 -4 -3 -8 -3 -5 -2 -2  0 -5 -6  5 -5 -4  2 -1 -2 -6 -1 -3  1 -1  0  3 -2  0 -1 -4 -3  0 -4 -5  6 -3  0 -4 -3 -5  0 -4 -5 -2 -1 -6 -3  5  1  3 -2 -6 -6 -6 -5 -4 -1 -5  8 -7 -5 -4 -5 -4 -6 -4 -5 -4 -4 -6 -1 -4 -4 -4  2  8 -5 -3 -4 -3 -5 -6 -1 -6 -2  2 -3 -2 -4 -6 -2  0  2 -4 -5  3 -8 -6 -3 -5 -4 -5 -4 -2 -5 -5 -4 -4  7 -4 -3  0 -5  5  3 -5 -3 -1 -6 -4  3  5 -2 -4  5  5 -6 -5  7 -3 -4  5  4 -5 -6  4  0 -2 -3 -7 -4  1 -4  6  6 -4 -7 -3 -5 -6 -4 -4 -6 -5  1 -5 -1  1 -4 -4  1  2 -3  3  0 -5 -3 -3 -3 -5 -4 -5 -1 -3  8 -4 -3 -6 -1 -4 -5 -3 -4 -6 -3 -4 -5 -4 -4  8 -1 -2 -3 -4 -2 -3 -6 -1 -6 -2 -3 -2  6 -3 -5 -2  8 -6 -6 -2  0 -6 -4  2 -3 -6  0  2 -3 -5  0  0  7 -3  0  1  4  2  2 -1 -1 -3 -3 -2 -4 -6  1  3 -3 -6  5 -5 -3 -6 -5 -4 -4 -4 -6 -7 -4 -3 -5 -6 -4 -5 -4 -4 -5 -4 -4 -4  4 -4 -6 -1  1  3 -5 -1  2 -2 -1  1  3  2  4  5  3 -2  1  1  2  2 -2 -2  1 -4 -4 -3 -7 -5 -4 -1 -3 -5 -6  2 -4 -6 -1  2 -5 -6 -1 -3 -5 -3  2 -5 -5  4 -9 -7 -1  4 -5 -5 -3 -4 -5 -3 -2 -1 -1 -1  1  1  0  0  1  1 -1  0  1  0  0 -2 -3 -6 -2 -8 -4 -4 -5  1 -3 -6 -5 -6 -6 -4 -2 -7 -4 -2  0 -1 -3 -2 -2 -5  1 -3 -2 -3 -2  0  0 -1 -2 -1  3 -2 -1 -1  2  0  3  2  1  3 -2 -5  5 -3 -3 -4 -4 -3 -3 -5 -7 -5 -5 -2 -7 -6 -5 -4 -6  8 -4 -4 -5 -7 -6 -6 -4 -5 -3 -1 -6 -3  2  1  1 -1 -4  1  0 -7 -5 -3 -6 -5  8 -2 -7 -8 -5 -5 -5 -4  7 -6  7 -1 -7 -2  0 -5 -6 -6  4 -3 -7 -6  1 -6 -6  1  0 -1  5 -6 -6  0  4 -7 -2  3  0 -6  0  2  0 -6 -2  2 -1 -1 -2  2  0 -5 -4 -1 -5 -4  0 -3 -4  5 -6  7 -6 -1  2 -6 -4  3 -3
 -4 -4 -5 -4 -3 -5 -3 -3 -1 -2 -3 -2 -5 -5 -1 -4 -4 -3 -4 -4 -4 -4 -5 -4 -2 -4 -4 -6 -7 -3 -3 -5 -8  1 -6 -1 -1 -4 -2 -5 -4 -5 -7 -2 -6 -6 -4  4 -6 -5 -5 -3  0 -3 -3 -3 -1 -4 -6 -4 -4 -1 -4 -4 -1  0 -5 -1 -1 -6 -5  0 -2  1 -3 -4 -2 -3 -5  1  0 -2 -4 -6 -2 -4  7 -2 -4 -5 -3 -6 -5  0  2 -3 -4 -2 -3 -5  0  0 -4 -3  2  1 -3 -4 -4 -5 -2 -1  3 -2 -3 -3  0  1  3 -4 -4 -6 -4 -2 -5 -5 -4 -5  2 -2  0 -1 -5  3 -5 -6 -4 -5 -4 -6 -5 -2 -6 -3 -2 -4 -3 -5 -5 -1 -6 -3 -4 -5 -2 -4  1 -4 -5 -5 -6 -2  0 -2 -4 -7 -5 -2 -3 -2 -2 -1 -6 -2 -6  2 -1  3 -3 -3  2 -4  0 -5  0  3 -5 -4 -1 -4 -3 -2 -4 -5 -1 -4 -3 -1 -5  0 -3 -5 -3 -3 -2 -6  0 -4 -2 -2 -2 -2 -1 -3  1 -3 -4  7 -4 -5 -3 -4 -2 -6  5 -3  5 -6 -6 -4 -4 -6 -2 -3 -4 -4 -3 -2 -1 -2 -4 -2 -1 -2 -1 -3 -1 -2 -4 -1 -4 -1  0 -4 -4 -1 -4 -3 -4 -2 -4  4 -4 -1 -3 -4 -3 -3 -3 -3 -2 -4  3 -4 -5 -3 -3 -5 -3  5 -1 -6 -3 -3 -6 -4 -5 -3 -4 -3 -2 -3 -1 -3  0 -5 -4  0 -4 -3 -4 -4 -2 -3 -4 -5 -4 -4 -6 10 -5  0 -4 -3 -4 -3 -4 -3 -3 -5 -3 -4 -1 -4 -2 -4 -2 -4 -5 -5 -6 -4 -5  1 -7 -5 -7 -5 -7 -1 -6 -3  4 -5 -5 -2 -5 -6 -3 -5  0 -7 -3  9 -6  1 -3 -4 -2 -5  1 -5 -4 -3 -5 -3 -5 -4 -2 -5 -3  0 -6 -4 -2 -3 -6  0 -1 -6  3 -1 -5 -3 -6 -6  2 -2 -4 -4 -5 -3 -3 -3 -5  1 -5 -4 -5 -3 -5 -1 -4 -3 -5  4 -1 -5 -4 -6 -3 -4 -1 -1 -5 -6 -1 -4 -3 -6 -2 -6 -5  5  8 -4 -3  4 11  0 -5 -3 -2 -4 -2  0 -4 -3 -5 -3 -3 -4 -1  5 -1 -3 -5 -3 -5 -5 -6 -5 -3 11 -5 -5 -3 -6 -6 -5 -3 -3 -3 -4 -5 -6 -1 -2 -5 -3 -3 -3 -3 -6 -4 -2 -4  3 -5 -4 -6 -3 -7 -3 -6 -3 -3 -3  0 -3 -4 -4 -4 -4 -3 -3 -4 -4 -5 -1 -3 -4 -2 -4 -4 -1 -1 -1 -3 -4 -3 -3 -2 -5 -3 -3 -4 -7 -6 -3 -1 -6 -6  0 -4 -5 -4 -3  0 -6 -5 -3 -4 -5 -3 -5  1 -1 -4 -7 -4 -2 -4 -5 -3 -3 -3 -3  0 -1 -2 -1 -3 -4 -3 -2 -3 -3 -2 -2  2 -2 -2  3  1  6 -6 -2 -3 -5 -2 -3 -4 -3  4 -2 -4 -5 -4 -5 -3 -3 -3 -5 -2 -4 -5 -1 -7 -4 -4 -5  9 -1 -5 -3 -4  1 -1 -3 -1 -1  0 -1 -1 -1 -1 -1 -1 -1 -2  0  0  1 -1 -1  1 -7 -2 -4 -6 -4 -6 -4 -6  2 -3 -7 -2 -6  1 -5 -2 -2 -3 -4 -3 -3 -4  2  0 -1  0 -2 -2 -1 -2 -2 -2  1 -1 -1 -1 -1 -1 -3 -2 -2 -3 -4 -4 -3 -4 -6 -7 -4 -4 -4 -1 -5 -7 -6 -2 -4 -8 -5 -1 -8 -4  0 -7 -5 -5 -3 -4  0 -1 -2 10  7 -4 -4 -2 -4 -3 -1  2 -6 -3 -3 -4 -7 -7  6 -6 -7 -1 -3  0  8 -4 -4 -6 -2 -5 -5 -4 -3  6 -7 -7 -1 -6 -4 -5 -4 -7 -1 -3 -2 -4 -4 -4 -5 -5 -4 -4 -4 -5 -5  1 -3 -5 -5  1 -3 -3 -1 -1 -2 -3 -3 -5 -4  0 -6 -4 -3 -6 -4 -4 -6 -4 -4 -3 -4 -4 -5 -4
  0  2 -2  0  0  0 -3  1  0  0  2  0 -2 -5  1 -1 -2  1  0  0 -3  1  5  2 -2  0  3  2  9 -1  2 -4 -3  1  0 -3 -3  1  2 -3 -1  1  0 -5  2  1  0 -1  1  2  4  3  0  0  1  1 -1  0  1  3 -2  2  1 -2 -5  0  3 -3 -1  3  0  0  0  0  2  1 -1  0  0  0  0 -2 -2 -1 -4 -5  2  2 -5 -2 -2  0  0 -3 -3 -1 -5 -2 -5  2  3  0 -1  1  0  0 -2  0 -1  3  0 -1 -2 -4  1  1 -4  0  0  2 -5 -5  0 -2 -6  3  3  2  1  1 -4  4  4 -2  2  0  1  2  1  2  0  1  1 -1 -2  3  0  3  2  1  2  2  1  0  2  1 -1  1  0  2  2  1 -4  0 -1 -2 -2  4 -1 -2  2 -2  3 -5 -5 -2  1 -5 -4  3 -2 -5 -2  4 -3 -4  1 -5  4 -1 -1 -1  0  6  0  0 -2 -3  1 -2  3 -1  0 -6  0  4 -1  0  3  0  1  0 -1  1 -1 -2  0 -4  2 -4  2 -1  2 -3 -4 -4 -4  0 -4  0 -2 -6 -2 -1 -3 -1  1 -3 -4 -4 -4 -2  0  1  0  0 -1 -3 -1 -3 -2 -1 -1  2  0  5  2  3  3  0  1 -2  1  0  0  4 -4  3  2 -4 -5  0 -3 -5 -3  2 -4  4  0 -3 -1 -6  0 -5 -2  2  0 -4 -4 -1 -4 -2  1  3 -4 -4  2 -1  0  1  2  0  1  0 -1  0 -3  4 -2 -2  0 -1 -1  0  1 -3  0  1 -4  2  0 -4 -1  0  0  0 -1 -5 -4 -3 -4 -2  0 -3 -3 -6 -2 -4 -2 -3 -5 -4 -3 -4 -2 -5 -3 -1  4 -4 -1 -3 -3  0 -1 -4 -4 -5  2 -6 -2  1 -3 -1 -2 -4 -4  0  0 -1 -4  0 -6 -5 -1 -5  2 -4 -3 -3 -3 -3 -4 -2 -2 -1 -2 -2 -4  2  0 -2 -1  4 -5 -3  0  1 -1 -2  0  0 -5 -3  0 -3 -3  0  0 -4 -4  0 -2  0 -5 -5  0  1  0 -1 -1 -3 -5  8 -4 -4 -3 -3 -6 -3 -1 -4 -1  1 -3 -2  1  0 -4 -1  0 -4 -2 -3 -1  0 -4 -4  1  8 -3 -4 -2 -6 -3 -4 -4  9 -3 -4 -3 -3 -4 -4 -1 -3  0  0 -3 -3  1  5 -5 -3 -5 -2 -2 -1 -1  0 -4  5 -3 -5 -5 -1  0 -5 -2  2  2 -5  2  1  0 -3  3  2 -2 -2  1  1 -2 -1  1  0 -1 -2  0  4 -3 -4  2 -2  4 -5 -1 -2 -1 -4 -4 -2  8 -2 -5 -4 -4 -2 -4 -5 -5 -4 -3 -1 -4 -5 -3  0  2  9 -5  1  0  5 -3  0  2 -1  0  0 -1  0  0  0  0 -1 -2  1  0  1 -1  0  2 -3 -3  0 -5 -4 -3  0  2 -4 -5  0 -3 -4  1  1 -3 -6  2 -2 -4  0  0 -5  6  0 -6 -5  3  1 -3 -4  0 -2 -5 -3  1  1 -1  0  0  1  1  0  1  1  0  0  1  2 -1  3 -3 -5  2 -6 -3 -4 -5 -4 -4 -5 -4 -5 -4  9 -4 -5 -2  2  1  0  1  0  4 -4  4 -2 -1 -2  5  3  0  1  1 -1  3 -2  1  0  0  1  0  1 -1  2  1 -4 -1 -2  1 -2  9  1  0 -4 -6 -4 -5 -4 -6 -6 -4 -4  0 -4 -4 -3 -4 -4 -2 -3 -4 -4 -3  1 -5 -1  1  3  0 -3 -3  0 -1 -7 -4 -3 -5 -4 -4 -4 -6 -6 -4 -4 -4 -4 -1 -5 -3  2 -4 -2  3 -4 -5 -3  2  5 -7 -6  1 -2 -4  0 -1  4 -2 -5 -5  3  0 -5 -1  1  3 -6  3  1  3 -5  1  0 -1  2  0  1  1 -3  0 -1 -3 -5  1  0 -5 -1 -5 -1 -5  3  3 -5 -2  2 -3
  1  1  0 -4 -1  5  0  3  3  2  1  0  0 -4  2  3 -1  0  2  1 -2  0  4  3 -3 -2  2  1 -1 -2  3 -4  8  2  5 -2 -5  5  1 -3  0  4  3 -6  1  5  0 -3  6  2  1 -1 -3 -2 -1  1 -2 -2  0  0  0  1  1  0 -4  0  3  1 -1  5  4 -1  1  0  0  0  0  0  0 -1  0 -4 -2 -3 -5 -6  0 -1 -6  0  2  4  3 -2 -3 -2 -5 -2 -6 -2  4 -3 -5 -2 -1 -3 -3  0 -1  3  0  1 -1 -4 -2 -1 -4 -4  0  1 -6 -5  2 -2 -6  5  1  5 -2 -2 -3  3 -2 -5  1  4  0  3  0  0 -2 -1  1 -1 -3  0 -1 -2  2 -1  0 -2 -2  1  0 -1 -1  0  0  1  5  2 -3  2  2 -7 -1 -1  2  0 -1 -2  0 -5 -5 -2 -2 -6 -5  5 -4 -6 -4  4 -2 -4 -2 -4  0  2 -2  1  1  0  0  2  0 -3  3 -1 -1  1  1 -6 -2  1 -1 -4  3  0  0 -1  1 -1 -2  1  3 -5  1 -4 -1 -1 -4 -5 -6 -5 -1  0 -5 -1 -2 -7 -1 -2 -3  0  0 -5 -4 -5 -5 -3  0  0 -1 -2 -3 -3 -2 -3 -3  2 -2 -2  3 -1  2  0 -2  1  0 -1  2  0  0  1 -4  2  1 -2 -5  4 -3 -4 -2 -2 -5 -3  1 -4 -1 -7 -2 -5 -3  0  0 -5 -5  3 -5 -4  3  3 -4 -3  2 -2 -1  0  3  3  0  4 -1 -2 -3  0 -2 -4  0 -3  4 -4 -1 -5  4 -2 -4  0  1 -5 -1  1  5  4 -1 -6 -5 -5 -4 -3 -2 -4 -1 -6 -3 -5 -3 -3 -5 -4 -5 -4 -3 -5 -3 -3 -3 -4 -2 -1 -4 -3 -2 -4 -5 -5  4 -6 -2  5 -3  0  0 -5 -4  4  2 -4 -3  0 -6 -5 -2 -5 -3 -5 -3 -3 -4 -4 -5 -2  2 -2 -1 -2 -4  3  5 -3  1  2 -6 -3  5  3 -3  1  4  3 -6 -4  1 -3 -3  3 -1 -4 -5  3 -2 -1 -1 -6 -2  2 -3  5  2 -4 -6 -1 -4 -5 -3 -3 -6 -4  6 -4 -1  4 -3 -3  2 -1 -3  4  0 -4  1 -3 -2 -4 -4 -5 -3 -1 -1 -4 -3 -6 -3 -3 -5 -1 -3 -5 -3 -3 -5 -4 -3 -1  2  1  1 -3  1 -1 -5 -3 -5  0 -3 -3  5 -1 -4 -1 -1 -5 -5 -1  2 -5 -3  1 -1 -5  3  4 -1 -4  3  2  1 -1  3  2 -1  0  3  0 -1 -2 -2  0 -2 -5  2 -2 -1 -5 -1 -3 -1 -5 -5 -2 -1 -3 -5 -6 -4 -3 -5 -6 -5 -4 -3  0 -4 -5 -4 -3  3 -2 -5  2  2  0 -4  1  5  0 -1 -1  0  1  0  2  2  0 -1  1  2  2 -1 -2  2 -3 -3 -2 -6 -4 -3  0 -2 -4 -5  1 -3 -5  0  6 -4 -6  2 -2 -4 -2  3 -5 -3  1 -7 -6 -2  4 -4 -4 -1 -3 -5 -3 -1  4 -1  0  0  1  0  0  1  2  0  0  2  0 -2  1 -3 -5  1 -7 -3 -4 -5 -4 -5 -5 -4 -5 -4 -2  2 -6 -3  0  0  1 -1 -2 -1 -4  0 -3 -2 -2 -1 -1 -1 -1 -1 -1  0 -2 -1  0  0  0  0  3 -1  1  2 -5  0 -2 -2 -3 -2  1 -3 -4 -6 -4 -5 -4 -7 -6 -4 -4 -5 -2 -4 -3 -4 -6 -5 -5 -4 -4 -4  2 -5 -2  3  1  0 -3 -4  1 -2 -7 -4 -3 -6 -4 -2 -4 -6 -7 -5 -4 -4 -4 -2 -5  1  1 -6 -4  1 -4 -6 -4  6  2 -7 -6  4 -5 -5  4  0  2 -1 -5 -6  5  2 -6 -2  5  5 -6  2  3 -1 -5 -2  2  0  0 -1  2  2 -4 -2  1 -3 -4  4 -2 -5  2 -6 -1 -6  2  4 -5 -3  4 -3
 -3 -2 -3 -3 -2 -3 -3 -2 -2 -1 -2 -3 -4 -6 -2  0 -4  1 -3 -2 -4  2 -4 -2 -5 -3 -3 -6 -6 -5 -3 -6 -7 -4 -3  0 -6 -2 -1  2 -4 -4 -6 -6 -5 -5 -4 -4 -5 -3 -2  0  0 -4  1 -1 -2 -3 -2 -4 -4 -2 -1 -3 -6 -3  3 -3 -5 -2 -3 -2 -4  0 -2 -2  4 -1 -3 -3 -1 -3  2 -4 -6 -6 -2 -3 -5 -1 -2 -2 -1 -5 -2 -1 -5 -2 -5 -5 -3 -4 -5  2 -3 -2  2 -1  4  3  5  2 -2  1 -3 -2 -3 -3 -2 -1 -6  7 -2 -2 -7 -4 -2 -4  0 -4 -4  1 -4 -5 -3 -3 -3 -2 -2 -1 -3 -2 -3 -3 -4 -3 -3 -3 -3 -2 -3 -2 -3 -3 -2  1 -2 -4  1  1 -3 -1 -3 -1 -2 -7  2 -2 -1 -3 -4 -3 -3 -6  8  0 -4 -6 -5 -4 -4 -6 -5 -3 -3 -3  2 -5 -3 -3 -3 -1 -3 -1 -1  4 -2 -1 -1 -3 -4 -5 -3 -6 -3 -3 -1 -5 -3 -1 -2  0  3  3 -3 -4  4 -4 -3 -4 -4 -5 -5 -6 -6 -6 -5 -5 -6 -4 -5 -6 -4  4 -4 -3  1  7  6 -4 -5 -2 -1  1 -1 -2 -3 -4 -3 -3 -5 -2  2 -1  3 -3 -1 -2 -4 -4 -3 -3 -2 -1  2 -2 -4 -2  0 -5 -6 -2  3 -6 -3 -3 -5  6 -1 -4 -1 -7 -4 -6 -4  0 -3 -5 -5 -1 -5 -4 -3 -2 -5 -5 -2 -3 -4 -3 -2 -2 -1 -1 -3 -5 -2 -4 -5 -4 -3 -3 -2 -5 -3 -5 -1 -5 -2 -3 -2 -5 -3  2 -3 -2  3 -6 -6 -6 -5 -5 -3 -5 -4 -6 -5  7 -5 -2 -6 -4 -5 -5  0 -6 -3 -5 -5  7 -1 -4 -5 -3 -5  6 -5 -6 -4 -6  0 -4  6 -4 -5 -6  7 -3 -2  7 -5 -3 -6 -6 -4 -6 -5  2 -2 -2 -5 -2  7 -4 -3 -4 -1 -3 -5 -2  3 -5 -4 -2 -6 -3 -3 -2 -4 -5 -2 -3 -6 -5 -3 -3 -2 -3 -3 -3 -6  0  5 -3 -5 -6 -3  0  0 -3 -3 -5 -6 -4 -4 -6 -1 -2 -5 -5 -4 -5 -2  1 -2 -4 -3 -2  3 -3  0 -5 -4 -3 -2 -5 -5 -5 -4 -5 -4  7 -3 -6 -3  7 -6 -5 -5 -6 -2 -2 -5  6  3 -4 -2 -3  7  3 -2 -2 -6 -3 -6 -3 -2  4 -2 -4 -4 -1 -4 -6 -6 -1  3 -6 -1  0 -2 -6 -3 -3 -3 -5 -3 -3 -4 -2 -3 -2  5 -3 -3  0 -2 -3 -1 -2 -4 -5 -1  5  3 -6 -2 -6 -2 -6 -5 -5 -5 -4 -6 -6 -5 -3 -5 -7  7 -2 -5 -5 -5  7  1 -2 -1 -6 -6 -2 -1 -4 -5 -2 -3 -2  3 -1 -2 -1  2 -1  2 -3 -2 -1  0 -1 -1 -1 -1 -1 -1  0 -7 -4 -1 -1 -4 -5 -6 -1  0 -6  5 -3 -5 -6 -2  4 -3 -4  1 -2 -6  1 -7 -7  4 -2 -4 -2 -1 -4 -5 -2 -2 -2  0 -1  0 -1 -1 -1  1  0  0 -1 -1  0  3 -3 -3 -6 -4 -7 -5 -5 -6 -5  7 -6 -6 -6 -6 -5 -5 -7 -4 -4 -2  0 -1 -4 -3 -5 -3 -3 -2 -2  0  3 -1 -1 -2 -2 -2 -2 -1 -1 -1  0  0  0  1 -1 -2 -5 -4 -1 -3 -3 -6 -3 -3  4 -6 -5 -6 -4 -7 -7 -6 -3 -6 -5  3 -4 -6 -7 -6 -4 -5 -3 -4 -1 -3 -1 -2 -2 -1  7 -4 -1 -2 -7 -3  3 -6 -6 -5 -4 -7  3 -5 -6 -3  0 -4 -5  0 -3 -7 -3 -2 -3 -6 -6 -5 -4 -7 -6 -2 -6 -6 -1  0 -2 -3 -6 -6  1 -2 -7 -3 -4 -1 -6 -2 -2 -4 -5  0  1 -2 -1 -1 -2 -1 -4 -4 -2 -5 -5 -2 -3  7 -1 -6 -4 -6 -2 -3 -6 -5 -2 -3
 -1  5 -2 -2  0  0 -1 -2 -1 -2 -1 -3 -5 -4  0 -1 -4 -3 -1  6 -2  0  0 -2 -4  0 -3 -4 -4 -2  1 -6 -5  3 -3 -3  0 -3 -2 -5 -4  0 -2 -2 -1  5 -2 -1  0  1  3 -1 -1 -2 -1  1 -1  2 -3  1 -5  1 -1 -3 -5  0 -2 -4  3 -1  1 -2 -2  1 -2  0 -2  0  2  4 -1  2 -1  0  3 -4 -2 -1 -6 -4 -1  1 -3 -4 -4  0 -5 -4 -6  6 -2 -5 -5  0 -1  2 -4 -1 -1  0  2 -2 -1 -4 -1  0 -4 -1  2  1 -6  0  1  2 -6  1  2  1  2  2 -5  5  0 -5 -1 -3 -1  1 -2  1  4  1  0 -1 -5  3  0  0  0 -2  2 -2 -1 -2  0  0 -2  0  1  2  0  2 -2 -1 -2 -6 -1  2 -1 -2  1  0  3 -6 -6 -3  2 -6 -5  0 -2 -5 -4  3 -1 -5  1 -5  1  1 -3  2  0  2  1 -1 -2 -3  0 -2  6 -5 -4 -4  2  9  0 -1 -2  0  0  3  0  0 -2 -2  0 -1  5 -2 -1  6 -4 -6 -5 -5 -5 -1 -6 -1 -3 -6 -3 -2  3  3 -1 -5 -5  5  2 -1  1 -1  0 -2 -2 -4 -1 -3 -4 -1 -2  7  2  0  3  0  1 -1 -1  2 -1 -1  0  3 -5  4 -1 -5 -3  0 -4 -5 -3 -2 -5 -4  0 -5 -4 -6 -2 -5 -2 -1 -2 -5 -1  0 -5 -4 -2  2 -4 -3 -2  0  2 -1 -1 -1  0  0 -1  9 -3 -2 -3 -4 -2 -2  1 -2  0 -5 -1 -4 -4  0  3 -3 -2  0  3 -2 -2 -4 -1 -2 -5 10 -2 -4 -4 -4 -3 -5 -3 -4 -1 -5 -4  0  9 -4  1 10 -4 -4 -2 -4 -2 -2 -2 -4 -5 -5 -2 -4 -2 -1 -3 -1 -4 -5 -4 -2  1 -4 -4  1 -6 -5 -1 -5 10 -5 -4 -2 -4  0 -5 -2 -3 -4 -2 -3  3  0 -2 -3 -3 -2 -3 -4  3 -1  8  3  0  0 -6 -2 -2 -4 -4 -1  3 -4 -3  0  1 -2 -5 -6 -2  0 -3 -3 -3 -5 -4 -3 -4 -5 -4 -3 -6 -2 -2 -3  0 -1 -3 -3  1  3 -4  0 -2  5 -3 -4  8 -4 -1 -5 10 -2 -4 -4 -3 -6 -2 -4 -5 -2 11  0 -3 -4 -4 -4 -3 -4  0 -2 -4 -4  0  0 -6 -2 -5 -2 -2 -2 -2 -2 -5 -1 -4 -6 -1 -3  2 -6 -4 -1 -2 -6  3 -1 -1 -4  1  0 -2 -3 -2 -1 -4  2  0 -1 -1  2 -4 -1 -4 -5  1  2  2 -6 -3 -3 -3 -5 -5 -4 -3 -4 -6 -5 -5 -2 -5 -2 -5 -5 -4 -1 -3 -5 -4 -2 -1 -3 -5 -1 -2 -2 -4 -1  0  0 -1  0 -2  1  0 -1 -1  0 -2 -1 -1  1  0 -1  1 -2 -4  4 -2 -4 -4  1  3 -5 -4 -1 -4 -5 -3 -3 -4 -5  0 -3 -5  5  1 -6 -4  1 -7 -6 -2 -1 -5 -5 -3 -4 -5 -4  2 -2 -1  0 -1  0  0 -1  0  0 -1  0  0  2 -2  1 -3 -6  2 -7 -3 -5 -6 -5 -5 -5 -6 -6 -3 -3 -5 -2  3  1  0 -2 -2  4 -2 -5  0 -4  0  0 -1  0 -1  0 -1 -1 -1 -1  0  0  0  1  1 -2  0  0 -2 -5 -1 -3  2 -4  2 -3 -3 -5 -4 -5 -6 -3 -4 -6 11 -5 -5 -5 -4 -4 11 -6 -5 -5 -5 -5 -2  5 -5  4 -1  0  0 -4 -4  0  2 -5 -5 -4 -6 11 -5 -4 -3 -7 -5 11 -5 -2  3 -6 -3 -1 -6 -3 -1 -1 -6 -4  0 -3 -5 -6  1 -5  9  0 -1  2 -3 -6 -6  0 -2 -5 -1 -1 -1 -4 -1 -1 -1 -1  4  0  2  0  0  0 -1 -2 -3 -3 -4 -5 -2 -2 -2 -1 -3 -3 -6  0 -2 -6 -2  1 -4
 -4 -4 -4 -2 -3 -3  5 -4 -1 -2 -1  2 -6  0 -5 -1  1 -2 -4 -1 -1 -4 -4 -3 -1 -2 -4 -4 -7  3 -3  2 -8 -2 -6 -3  2 -3 -1 -5  1 -4 -5 -3 -3 -6 -1  1 -6 -5 -2  0 -1  0 -2 -2  0  1 -5 -3  0  1 -4  0  5 -1 -4 -3  2 -4 -4  0 -2 -2 -3  1 -4 -4 -3 -2  0  1 -2 -6 -2  2 -2  0  1 -5 -3 -4 -4  0 -3  1  7  1  5 -1 -1  3  1 -3  0  1 -2 -3 -4 -4 -1  0 -3  1  1 -1  1 -1  0 -4  5 -6 -3 -2  6 -1 -2 -4  0 -2  4 -4 -2  3 -4 -4  1 -5 -1  0 -1 -2 -4 -3  2 -3 -1  1 -2 -1 -3 -1  1 -3 -4  2  1  0 -2 -4 -1 -2 -1 -1 -2 -6 -4 -2 -1  3  0  2 -4  4 -7 -1  0 -1  5 -5  2  1  4 -5 -1 -1 -4  4  0 -2 -1  0 -4 -4  0 -3  1  3 -4  3 -2 -6  1  0  0 -6  0  2 -4 -2  0 -3 -4 -1 -1  4 -2  3 -3 -4  0 -3  0 -6 -3  2  2 -5 -6  0 -6 -7  0 -5  0 -3 -3 -6 -5 -5  1  0 -1 -2 -1 -1  0  1 -2  3  2 -5  0 -3 -2 -3 -2 -1  0 -1 -3  0 -4 -3 -2 -4  1 -4 -3  3 -2 -4 -3  2 -6  2  2 -6 -3 -2 -4 -6 -3  6 -6 -4 -5  3 -1 -5  3  3  1 -3  5 -3 -4  2 -3 -4 -1 -3 -3 -4 -2 -3 -5 -1 -6  0 -5  1 -2 -1 -1  2 -4  4 -4 -5 -4 -1 -1 -4 -3 -4 -1  4 -4 -2 -5 -4 -6  2 -6 -3 -6 -7 -6  0 -5 -5  4 -6 -4  1 -6 -6  2 -6 -5 -6  1 -3 -6 -5  4 -1  0 -3 -4 -4 -5 -4 -5  3 -6 -4 -4 -6  1 -4 -6  0 -4  7 -6  1  0 -6  0 -3 -7  2 -6 -6  0 -5  0 -4 -5 -6  3 -3 -3  2 -3 -5  1  2 -5 -4  7  1 -5 -2 -4 -4 -5 -6  1 -4 -5 -4 -5 -6  0 -4 -3 -5 -5 -6 -4 -5 -3  0 -4 -2 -2  4 -4  3 -2 -4 -2  2 -4 -4 -5 -3 -3 -3  4 -5 -5  3 -5  5 -5 -3 -5 -6 -4 -4 -6 -6  2 -5 -5 -4 -4 -4  0 -3 -5 -5  0  2 -6 -4 -1 -4  0 -6 -1  2 -4 -4 -5 -2 -5 -4 -6  4 -5 -3  0  5 -3 -3  0  0 -1 -3  3  3 -4 -2 -4 -2 -1 -4 -5 -2 -3 -1  0  2 -3 -1  1  1  1 -5 -3  6 -4 -6 -6  3  1 -6 -6 -4  0 -2 -4 -1  0 -5 -7  0 -4 -3  4 -7 -2 -3 -3 -6  7 -1 -4 -5  2  0 -4  0 -1  1  3 -2 -1 -3 -3  1 -1 -2 -2 -1  0 -2 -2 -2 -4 -2 -5  1 -3 -4  1  4 -2 -3 -4  5 -5 -4  1 -2  0 -4 -4 -4 -3  7 -3 -3 -7 -1 -2 -2 -2 -4 -5  3  7 -4 -3 -3  2 -1 -1 -1 -1  0 -1 -1  1  0 -1 -1 -2 -2 -4  2  3 -7  1 -4 -6  0 -7  0 -6  5  2 -6 -6 -5 -4 -3  0  1 -3 -2 -1  4 -3 -1  1  1  0 -3  1  0  3  1 -2  0  0  1 -1 -1 -2 -2 -1 -3 -4  4 -4 -1 -2 -6 -7 -3 -4 -5  3 -6 -7 -7 -2  6 -8 -6 -1 -7 -5 -4 -7 -2 -1 -2 -4 -3  2 -2 -4 -2 -4 -4 -2 -5  4  0 -3 -4 -3 -3  4 -7 -7 -5 -4 -7 -4  1 -5 -4 -5  3 -6  0 -2 -6 -3  6  4 -7 -6 -4 -2  4 -4 -1 -6 -2 -3 -2 -4  6  3 -4 -4 -1 -2 -4 -5 -1  0 -2 -5 -1 -3 -3  0 -1  1 -1 -2  2 -2 -4  2 -6 -3 -3 -7 -4 -2 -6  3 -4 -4  3  0 -5 -5
 -4 -4 -4  1 -1 -5  0 -4  1 -3 -2  2 -4  2 -4 -1  4  1 -3  1  1 -2 -3 -2  6 -2 -2 -4 -7  3  0  5 -8  0 -4 -5  0 -4  0 -4  0 -3 -1  1 -2 -6  2  2 -5 -5 -1  2  3  4 -2 -2  3  4 -4 -2  3 -1 -4  3  3  3 -3 -3  2 -4 -5  3 -3 -3 -3  0 -4 -4 -2 -1 -2  3 -1 -4 -1  6  0  4  6 -5 -3 -4 -3  3 -3  1  2 -1  2  3 -1  3  4 -3  4  4  0 -3 -4 -5 -4  0 -1  3  1 -1  3 -1  0 -4  3 -6 -2 -3  1 -2 -2 -2  0 -2  0 -3 -2  3  2 -5  2 -4 -4 -3  0 -1 -4  2  2 -2  2  2 -1  0 -2  1  1 -3 -3 -1  2  3 -3 -2 -3 -2  0 -2 -1 -3 -5 -1 -2  1  0  1 -3  3 -7 -1 -1  6  2 -4  4  6  2 -4 -3 -2 -4  2 -2 -3  0 -1 -4 -3 -1 -4  0  1 -4  2 -3 -6 -3  1  0 -5  1  2 -3 -2 -1 -3 -3 -1  1  2 -3  1 -2 -5  2  0  4 -6 -2  5 -2 -5 -6  0 -5 -6  0 -5 -2 -3 -3 -6 -5 -4  4  1 -1 -2 -1  2  1  1 -4  2  0 -4 -2 -3 -3 -3 -1  0  3  2 -2  1 -3 -3 -3 -3  5 -4 -1  0  2 -4 -4  6 -6  0  6 -5 -4 -3 -4 -4 -4 -1 -7 -3 -4  0  5 -5  1  0  1 -3  1 -3 -4  0 -2 -3 -2 -4 -2 -4  1 -4 -5  2 -5  0 -4  1  1  3 -3  5 -4  1 -4 -3 -4  1  1 -5 -3 -3 -2  0 -4  1 -6 -5 -6  4 -7 -3 -5 -6 -5 -2 -4 -5  1 -6 -3  5 -6 -6  4 -6 -5 -7  4 -4 -5 -5  5  6  1  0 -4 -4 -5 -2 -4  6 -6 -3 -4 -6  5 -4 -5  6 -2  0 -5  5 -3 -6  5 -3 -6  1 -6 -5  2 -5  3 -4 -5 -5  3 -4 -3 -2 -3 -4 -4  4 -4 -1  0  3 -5 -4 -4 -4 -5 -6  5 -3 -5 -1 -3 -5  3 -4 -3 -6 -5 -6 -1 -4 -2  6 -4 -2 -3  0 -5  4 -2 -4 -3  4 -3 -4 -5 -1 -3 -3  1 -4 -5  4 -6  0 -5  0 -6 -6 -4 -4 -6 -6  6 -3 -6 -3 -4 -3  5  2 -3 -6  0  1 -6 -4 -2 -4 -2 -7  6  2 -4 -4 -5 -1 -5 -4 -7 -1 -4 -4 -1 -1 -2 -3  1 -1  0 -4  1  3 -3 -3 -4 -1 -2 -3 -6 -1 -4 -1  3  2 -4 -1  2  6  0 -4 -3  0 -4 -5 -5  3 -1 -6 -5 -4 -2 -1 -4  2 -2 -5 -7 -2 -4 -1 -1 -7 -3 -3  0 -6  0  0 -4 -4  5  0 -3 -2 -1  1 -1 -1 -1 -2 -3  2  2 -1 -2 -1  1 -2 -1  0 -5 -2 -2  4 -4 -3  2 -1  4 -3 -4  4 -5 -4  3 -2 -2 -4 -4 -4 -1 -2 -2 -3 -6  6 -4 -2 -4 -5 -4  3  1 -4 -3 -3  0 -1 -1 -1 -1  0 -1 -1  0  1 -1 -1 -2 -1 -4  0 -2 -6 -3 -5 -4  5 -7  6 -5 -2  0 -6 -6 -5 -3 -3  0 -2 -3 -3  0  3 -2  0  1  2  2 -3  0  0  0  2 -1  1  1  0  0 -1 -2 -2 -2 -1 -3  0 -2 -3 -1 -6 -6 -2 -3 -5 -2 -6 -7 -7 -2 -2 -7 -6  6 -8 -5 -5 -7  3  2  4 -5 -4  4 -2 -4 -1 -4 -3 -2 -4  5  0 -3 -2 -3  0 -2 -7 -7 -6 -4 -6 -5 -4 -5 -1 -5 -2 -6 -1  3 -5 -3  1  5 -6 -6 -4 -3 -2 -3  6 -5 -2 -4 -2 -4  2  6 -4 -4  6  3 -4 -4  1  0 -2 -3  2 -5 -3  2  1  1 -1 -1  3 -3 -3  4 -6 -3 -2 -7 -5  4 -6  6 -4 -2 -1  5 -4 -6
  5  0 -2 -4 -1 -1 -1  2  1  0  3  0 -1 -2  2 -1 -2  0  2 -1  3 -2  1  0 -3  0  2  0 -2  2  3 -6 -4  0  0 -4 -3 -1  2 -4  2  3  3 -5  4  3 -4 -2  1  2  3  2  2 -1  1  0 -2 -2  3  2 -5  4  2 -1 -4  0  0 -4 -1  0  2 -2  5  1  4  2  1  5  3  1  0 -4 -3  1 -5 -5  0 -1 -4  1 -2  1  5 -3 -4 -3 -5 -3 -5  2  3 -4 -4  1 -1 -3 -3  0  0  1 -2 -1  2 -2 -1  1 -4 -3  0 -2 -5 -5  3  1 -6  0  0  2  0  3 -4  0  3 -2  3  4  2  1  4  5  1  1  5  1  1  4  3 -1  3  2  2  1  1  2  4  2  0  2  2  0  0 -1 -1  2 -1 -7 -3  1 -1 -2  2 -4  5 -5 -5  0  1 -5 -5 -1 -3 -5 -3  1 -3 -4  4 -5 -1 -1  0  0  3  2  1  0 -2 -1  3 -1 -1 -1 -2 -6  0  0  0 -4  3  1  2  2 -3  1  2 -3 -1 -4 -2 -2  0 -2 -2 -5 -5 -5 -4  3 -5  4  2 -7  2 -2 -4  0  3 -5 -4 -3 -4 -2  1  2  0  2 -2 -3  0 -3  3  2 -2  1 -2  2  2 -1 -2  3  2 -2  2  1  1  0 -3  0  2 -4 -5  2 -3 -5 -3 -2 -4 -3  0 -4  3 -7  4 -4 -3  4  4 -5 -5 -1 -5 -3  0  1 -4 -2  4 -2  3  4  4  0  2  0  0  1 -2  1  1 -4 -1 -2 -1 -2  6 -4 -1 -3 -3  1  4 -4  3 -1 -1  3 -1 -5 -5 -5 -4 -4 -2 -4 -4 -6 -1 -4 -1 -1 -5 -4 -4 -4 -2 -5 -3 -4 -3 -4 -2 -4 -4 -3  4 -3 -4 -5  1 -6 -2  2  0  5 -1 -5 -4  4  1 -4 -4  1 -7 -5  7 -5 -3 -4 -3 -3 -1 -4 -4 -2  2  8  0 -3 -4 -1 -1  0 -1  2 -6 -3  0  0 -2 -3 -1  0 -5 -1 -1 -3 -3  1  1 -4 -4 -1 -3  2 -5 -6  0  3 -2 -2  2 -3 -6 -2 -4 -5 -3 -3 -6 -2 -2 -4  0  1 -3  0  3 -2 -3 -1  1 -4 -2 -3 -2 -4 -4 -4 -3 -2 -3 -4 -3 -6 -3 -4 -4 -2 -4 -5 -3 -3 -4 -4  0 -3  1 -1 -4 -3  2 -1 -5 -3 -5 -2 -3 -2 -2  5 -4 -1 -4 -5 -5 -1 -1 -5 -3  1  1 -5  1  2  0 -3  3  3 -3 -1  1  4 -2 -2  3  0 -1 -2 -2  4 -1 -4  1 -2  3 -5  0 -1  7 -5 -4  8 -1 -3 -5 -5 -4 -3 -4 -5 -4 -4  2  1 -3 -4 -3  1  0 -2 -5  3  4  0 -3  4  0  3 -1 -1  0  1  0  1  0 -2 -2  0  0  0 -1 -1  1 -3 -3 -1 -5 -4 -3  5  2 -4 -4  1 -3 -5  1  0 -3 -6  1  0 -4  1  0 -5 -1  0 -7 -6  0  1 -4 -4  6 -1 -5 -3  4 -1 -1  2  0  1  2  0  1  0  0  1  2  0 -1  0 -3 -5 -1 -7 -4 -4 -4 -4 -3 -5 -4 -5 -5 -2 -4 -6  1  5  0  3  4  4  0 -4  2 -2  0 -1 -1 -1  0 -1 -1 -1  1 -1  0  0  0  0  0  0  0  0  4 -4 -2  2  2  7 -3  3 -3 -4 -6 -4 -5 -3 -6 -6 -5 -4 -4 -5 -3 -3 -5 -5 -4  0 -4 -4 -3  2 -5 -1  2  4 -1 -3 -3  1 -1 -7 -4 -3 -5 -5 -4 -4 -6 -7 -4 -5 -4 -4 -2 -5 -3  2 -5 -3  3 -4 -5 -2 -1  3 -7 -6  2 -5 -5  0 -1 -1  0 -5 -5  0  1 -6  1  0 -1 -5  1  2  1 -5  2  1  0  1 -1  0  4 -3 -1  1 -3 -4  3  4 -4  0 -5 -2 -5  3  2 -5  2  3 -3
 -3 -2 -4  2 -2 -4  1 -1  0 -2 -2  2 -5 -1 -2 -1  5 -1 -4 -1 -1 -2 -4  3  0  0 -2 -5 -5  0 -2  4 -7  1 -5  2 -1 -2  1  3  0 -3 -4  3 -2 -5  6  3 -2 -2 -1  3  0  1 -2  0  0  1 -2 -1  4 -1 -2  0  4  1 -3 -1  0 -1 -3  1  0 -1 -2  2 -1 -3 -2 -1  0 -1 -3 -3 -1  2 -1  1  2 -5 -3 -5  3  5 -2  1  1  2  7  1 -2  4  7 -3  3  1  6 -1 -3 -4  0  2 -2  1  3 -1  2 -1  1 -1  1 -6  2  0  0 -3  1 -3  1 -1  1 -2  3  1  2 -5  1 -3 -2 -3  0 -1 -2 -2  6 -1  1  0  0 -2 -3  4  2 -1 -3 -1  4  2 -3 -3 -4 -2 -1 -1 -1 -6 -5 -1  1  0  2  2 -2  1 -6  1 -2  4  1 -3  3  3  6 -3 -3  0 -3  4  0 -3  1 -1 -3 -3 -1 -3  0 -1 -4  1 -3 -6 -3 -2  1 -5  1  3 -2 -1 -1  0 -2 -2  1  0 -1  3 -2 -5  2  0  6 -6 10  0 -1 -5 -6  0 -5 -6  0 -3  0 -3 -2 -6 -5 -4  0 -1  0 -2  1 -1  0  6  0  1  7 -4 -1 -3 -1 -2 -2 -1  1  1 -2  0 -3 -2 -1 -2  6 -2 -1  0  0 -2 -4  0 -5  0  1 -4 -3 -3 -4 -5 -3 -1 -5 -3 -3  3  0 -4  0  4 -1 -1  2  0 -2  0 -1 -1  0 -4  0 -2  3 -1 -2  1 -3  3 -4  2 -2 -1  0  1 -2 -1 -3 -3 -2  6 -1 -4 -2 -3 -1  1 -4  0 -1 -1 -5  6 -6 -3 -4 -5 -4 -2 -4 -5  7 -5  1  0 -5 -5  3 -5 -4 -6  4 -3 -4 -4  3  0  2 -2 -3 -4 -4 -1 -5  0 -5 -3 -3 -5  0 -3 -5  1  1  0 -4  0 -3 -5  1 -1 -5  0 -5 -4  0 -4  2 -3 -2 -4  0 -3 -3 -1  2 -3 -1  4 -4 -1 -1  3 -4 -4 -3 -3 -4 -6  3 -3 -3 -1 -3 -5  4 -1  1 -5 -4 -5 -3 -1 -2  0 -3 -2 -3  6 -4  0 -2 -2 -1  1 -3 -3 -5 -1 -2 -2  1 -1 -4  2 -5 -1 -4  3 -5 -5 -3 -5 -5 -5  2 -3 -5 -3 -3 -3  6 -3 -4 -5 -1  1 -5 -4 -2 -3 -2 -5  0  2 -4 -2 -5 -1 -5 -2 -6 -1 -4 -1 -2 -1 -3 -2  3 -2  0 -3  1  5 -2 -1  0 -2 -1 -3 -5 -2 -3 -1  2  1 -2  0  2  2 -1 -3 -1  1 -4 -5 -4  0 -1 -5 -4 -4 -2 11 -4 -2 -2 -4 -6 -2 -4 -2  0 -6  1 -1 -1 -4  0  0 -3 -3  1  1  0 -2 -2  0  0 -2 -1 -3 -3  1  2 -1 -1  0  0 -2  0 -1 -4  0 -4  4 -3 -3  0 -2  2 -1 -4  1 -4 -1  7 -3 -2 -4 -4 -1 -2 -2  9 -3 -6 -1 -3 -2 -4 -3 -3  1  1 -3 -1 -2  0 -1 -1 -1 -1  0 -1 -1  0  0 -1 -1  5  1 -4  1 -1 -6 -2 -4 -1  2 -6  2 -6 -2  0 -4 -5 -5  0 -2  1 -2 -2 -2 -1  0  1  1  1  3  1 -2  0  0  0  1  0  0  0  0  0  0 -2 -2 -2 -2 -2 -1  3 -2  2 -4 -4  1 -2 -4 -3 -5 -6 -6 -4 -2 -6 -5  3 -7 -4 -4 -6 10  9  8 -4 -3  1 -2 -3 -2 -3 -3 -2 -4  1  0 -2 -4 -2  3 -2 -6 -7 -5 -4 -6 -4 -5 -4 -4 -5 -1 -5 -1 10 -5 -2  1 -1 -5 -5 -3  4 -2 -3  5 -5 -1 -3  2 -4 -1  2 -3 -1 -1 -1 -3 -4  2  0 -1 -1 -3 -4 -2  0  0  2 -1 -1  4 -4 -3  1 -6 -2  0 -6 -4 -1 -5  0 -3 -1 -2  3 -3 -5
 -4 -3  1  7  1 -5 -2 -4 -2 -3 -2 -1 -5  7 -5 -4  0 -3 -3  0  4 -1 -5 -4 -2  4 -3 -4 -7 -2 -4 -2 -8 -2 -5 -6  0 -5 -3 -6 -3 -4 -4  4 -6 -5 -3  3 -6 -4 -3 -3 -3 -3 -4 -2 -1 -1 -6 -2 -1 -4 -5 -3  5 -2 -5  2  5 -6 -5  0 -4 -3 -5 -3 -3 -4 -4 -1 -2  0  2 -6  6  3 -2 -2 -1 -6 -5 -6 -4  0 -4  1 -3 -3 -3 -3 -4 -2  0 -3 -2 -1 -2 -2 -4 -2 -3 -1 -3  1 -2  0  0 -4 -2 -4  0 -6 -3 -2 -1 -1 -3 -4  1 -3  2 -4 -2  5 -3 -6 -2 -4 -5 -5 -1  4 -2  3 -1 -2 -2 -2 -3 -4 -4 -1 -2  0 -3 -3 -1 -1 -4 -3 -5 -3  0 -3 -3  1 -3 -2 -3 -3 -1 -1 -3 -2 -7 -3  3 -2 -2 -4  1  1  0 -4 -4 -5  1 -2  2 -3 -3  0 -4 -4 -2 -4  1 -2 -4  0 -4 -7 -3  8  1 -5 -1  4 -4  1 -3 -4  1 -2 -2 -2 -2  4 -1 -6 -1  2  0 -7 -2 -1 -3 -6 -7 -3 -6 -3 -4 -5  2 -2  1 -6 -5  3  2  5 -2 -2 -1 -1 -2 -1 -1  3 -2 -5 -4 -4 -4 -5 -2 -3 -1 -2 -3 -1 -4 -4 -3 -4 -2 -3 -3 -1  6 -4 -5 -2 -6 -2 -2 -6 -4 -5 -5 -1 -5 -3 -6 -4 -4 -3  4 -5 -2 -3 -3 -4 -1  2 -5 -2  0 -5 -4 -1 -3 -4 -2 -2 -5 -3 -5 -3 -1  2 -3  3 -4 -1 -3 -3 -5 -5 -4  7 -3 -4  0 -4 -3  8  2  7 -7 -3  0 -1 -7  9 -6 -6 -6 -3  0 -6 -2 -6 -2  5 -5 -5 -2 -6 -5 -7  0 -4 -6 -5 -1  1 -3  9 -4 -5 -5 -5 -6 -2 -6 -5 -4 -6  2  1 -1  1 -4 -2 -4 -2 -4 -6 -2  4 -6  3 -6 -6 -1 -5  6 -5 -5 -6 -2 -4  8 -3 -4 -5 -4 -1 -5 -4 -3  5 -5 -5 -5 -5 -5 -7 -1 -4 -2 -4  2 -2 -2 -4 -3 -6 -5 -6  7 -6  4 -2 -5  2 -4  5 -5  0 -3 -4  0 -1 -4 -2 -6 -3 -4  5 -2 -5 -3  2 -6 -2 -4  2 -6 -5 -4 -5 -5 -6 -1 -6 -2  5 -4 -4 -2 -2 -3 -6 -1 -1 -6 -5 -3 -4 -3 -6 -2 -1 -5 -4 -5 -4 -6 -5 -7 -3  0 -4  0 -3 -4 -4 -2 -4 -2 -4  1 -2 -4 -3 -5 -4 -4 -4 -5 -2 -4 -2  1 -1 -5 -4  1 -1 -3  0  2 -3 -5 -6 -6 -2 -3 -6 -6 -5 -4 -4 -5 -1 -4  0 -6 -4 -5  5  4 -5  3 -5 -2  0 -3 -1 -4 -5 -1 -3 -4 -3  1  0  1 -2 -2 -2 -3  4 -1  5 -3  1 -1  2 -2 -3 -5 -3  2 -2 -5 -5 -1 -3  6 -3 -5 -2 -5 -5 -3  8 -3 -5 -5 -5 -3 -3 -4 -3 -3  2 -5 -3 -5 -5 -5 -2 -3 -4 -3 -3 -1 -1 -1  0 -1  0 -1 -1 -1 -1 -1  1 -3 -3 -5 -4 -2 -3 -4 -6 -7 -2 -6  4 -7 -3 -2 -7 -4  0  0 -5 -1 -3 -4 -3 -3 -1 -3 -4 -1  2 -1 -3 -1  3 -2  0 -2  0 -1 -1 -1 -1  0 -3 -3 -3 -3 -3 -5 -4 -4 -6 -7 -4 -5 -5  8 -7 -7 -7  9 -4 -6 -6 -3 -8 -5 -5 -5 -4  0 -1 -5 -5 -2 -2 -5 -1 -3 -4 -2 -4 -2 -1  0  9 -5 -4 -4 -5 -7 -6  7 -4 -6 -5 -6 -5 -5 -4 -6 -2 -1  3 -4 -2 -3 -7 -6 -5  9 -4 -5 -3 -1 -2 -4 -3 -4 -3 -1 -5 -5  5 -2 -5  2  8 -3 -4 -5  5 -5 -4  0 -1  1 -2 -2  6 -5 -5 -1 -7 -4 -2 -6 -5  7 -6 -2 -5 -4 -3 -2 -5 -6
 -3 -3 -1 -5 -3 -1 -4 -1 -1  0 -2 -2  7 -4 -4 -1 -3 -2 -3 -1 -2 -3 -1 -3 -4 -3 -3 -5 -6 -4 -4 -6 -6 -3 -5 -5 -6 -5 -1 -5 -2  0 -3 -5 -1 -2 -4 -4 -2 -4 -4 -3 -3  2 -4  2 -3 -4  6  1 -5 -4  0 -4 -6 -4 -4 -6 -5 -4  5 -3 -3 -1 -3  0 -2 -2 -1  3 -2 -5 -4  8 -4 -6 -4 -4 -6  5  5 -3 -3 -3 -3 -3 -5 -2 -6 -5 -4 -5 -5 -2 -4  0 -1  1  3 -4 -3  0  2 -4 -3 -1 -4 -4 -3 -3 -5 -5 -3 -4 -6 -4 -3 -3 -2 -5 -5 -4 -5 -6 -4 -4 -4 -2  2 -3 -4  0 -5 -3 -3 -3 -3 -1 -2 -2 -3 -4 -2  0 -3  1 -3 -4  3 -2 -4 -2 -4  1  4 -3  5  1  1 -4 -4 -3 -3 -5 -6 -3 -4 -6 -5 -4 -4 -6 -5 -2 -2 -3 -4 -5  3  3  5 -1 -2 -2  2 -2  1  4 -3  3 -4  8 -3 -6 -3 -5 -3 -5 -3 -3 -2 -2 -2 -1 -3 -4 -3 -5 -2  8 -3 -4 -5  9 -6 -5 -5  7  9 -4  7 -7 -3 -3  4 -3 -2 -5 -3 -6 -4 -3  0  2 -1  0  5 -3  0 -2 -2 -1 -2  1  0 -3  0 -3 -4 -3 -3 -3  5  2 -2 -2 -4  2  4 -4 -4 -2 -3 -5 -4 -3 -4 -4 -3 -3  5 -8 -3 -4 -5 -1  3 -5 -5 -2 -5 -1 -2 -2 -4 -6  0 -3 -1 -3 -2 -3 -3 -2 -4 -3 -3 -3 -5 -4 -3 -3 -3 -4 -3 -4 -3 -4 -4 -4 -3 -5 -3 -2 -3  2 -2 -6 -6 -6  9 -5 -5 -5 -4 -7 -5 -5 -5 -3 -6  8 -5  8  3 -4 -4  4 -4 -4 -2 -4 -4 -4 -4 -4 -5 -5 -3 -6 -3 -3 -2 -2  8 -5 -5  3 -1 -5 -5 -4 -7 -5 -4 -5 -5 -4 -3 -5 -4 -4 -5 -4 -4 -4 -3  3 -5  0 -3 -5 -4 -3 -6 -3 -3 -3 -4 -4  0 -3 -5 -4 -3 -3 -3 -3 -4  9 -5 -3 -3 -3 -6 -7 -3 -2 -3 -4 -3  9 -6 -4 -4 -5 -3 -3 -6 -5 -3 -5 -2 -3 -3 -3 -1 -3  8  1  3 -5 -1 -4 -4 -4  8 -4 -4 -4 -4 -4 -3 -6 -4 -5 -5 -4 -5 -6 -3 -3 -5 -4 -4 -4  0 -1 -5 -3 -3 -3 -5 -5 -5 -3  7 -3 -1 -3  8 -3 -4 -4 -6 -3 -3 -5 -3 -2 -4 -5 -3 -2 -3 -4 -3 -2 -4 -2 -1 -3 -1  4  1  0 -1 -2 -3 -2 -4 -5 -3 -3 -2 -5 -3 -5 -4 -5 -5 -4 -3  2 -5 -6 -4 -3  2 -7 -5 -5 -3 -5 -5 -5 -4 -4 -3 -5 -5 -3 -3 -4 -4 -2 -2  2 -2  0 -1  0  0  1 -1 -1  4 -1  1  0  2 -2  0 -2 -3 -4 -6 -4 -3 -3 -3 -4 -6 -1 -3 -5 -4 -3 -5 -6 -2 -3 -4 -4 -3 -5 -5 -3 -8 -6 -3 -3 -5 -4 -4 -4 -4 -3 -2 -2 -1  3  2  0  0  0  1  0  0  1  0  1 -3 -1  6 -5 -3 -8 -2 -4  9 -5 -5 -6  9 -5 -5 -5  8 -7 -1 -3  2 -2 -2 -3 -2 -5 -3 -3 -2 -2 -3 -2 -2 -1 -2 -2 -2  5 -1 -1  0  1 -1 -1  3 -2  3  3 -4  2 -4 -4 -5 -3 -4 -4 -6  8  9 -6 -7 -6 -7 -4 -6 -5 -4 -4 -6 -6 -6 -5 -4 -4 -4 -2 -5 -3 -3 -3 -2 -4 -4  0 -2 -7 -4 -4 -6 -6 -5 -4 -7 -7 -5 -4  3 -4 -4 -5  2 -2 -6 -5 -3 -5 -5 -6 -4 -4 -7 -6 -3 -6 -6 -1 -3  3  5 -2 -6 -3 -4 -6 -4 -3 -4 -6 -3 -3 -3 -4  6 -1 -2 -1 -1  3 -1 -4  8  6  0  9  1  0 -5 -3 -5 -4 -5 -3 -3 -5 -4 -3 -4
 -1  0 -1 -3  4 -1 -2  2  0  2  2 -2 -1 -2  1  0 -3  2  1 -1 -3  0 -2  0 -4 -2 -1 -4 -5 -3  0 -5 -3  0  2  4 -3 -1  1  0 -2 -1 -2 -4 -3 -2 -1 -3 -2 -2 -1 -1 -2 -3  0  0 -1 -3  0  0 -3  0  3 -1 -5 -1  0 -3 -3 -1 -1  0  0  1  0 -1  2 -1 -1  1  2 -1 -1 -4 -5 -5  0 -1 -4  2  1 -1 -1 -3  1 -1 -5  0 -4 -3  0 -1 -2  1  1 -2  1  3  0  0  0  0  2 -2  1  1 -2  0  0  1 -5 -1  0  0 -5 -2  0 -2  0 -2  3 -1  0 -4 -2 -1 -1 -1  0 -1 -1  0  0 -1 -1  0 -2 -2 -1  1 -1  1 -2  1  0  1 -1 -3 -1  0 -1  1  0  1  2 -7  2  0  0 -2 -1 -1 -2 -5 -4  4 -2 -5 -4  2 -3 -5 -4  0  2 -1 -3 -4 -2  1  1  0  0 -2  1  0 -1 -1 -1 -3  0 -2 -1 -4  1  0  1 -3  1  0  0 -1  0  1 -2 -1  0 -3  0  1  0 -2 -3 -4 -4 -5 -2 -3 -4 -3 -3 -7  0  4 -2 -1  1 -3 -2 -4 -4 -1  2  0  1  1 -2  3 -2 -1 -3 -3  3 -1  0  2 -1  1 -2 -2  0 -1  0  1 -1 -1 -4  1 -1 -4 -4 -1  1 -5 -1 -1 -4  0  3 -1 -1 -7 -2 -4 -2 -1 -2 -4 -4  1 -4 -3  0  2 -3 -1  1 -2 -1 -2 -1 -1  1  0 -1 -3  6 -2 -3 -2  2 -1 -1 -3 -1 -3  3 -3 -1 -2  0 -4 -1 -1 -2 -1 -1 -5 -5 -4 -4 -4 -1 -4 -3 -5 -4 -2 -4 -1 -5 -1 -4  0 -1 -5  1 -4 -4  2  4 -3 -4  2 -3  1 -4 -5 -1 -5  2 -1 -1 -2 -3 -5 -2 -1  3 -3 -4 -2 -6 -5 -2 -4 -4 -4  1 -2 -3 -2 -3 -3 -2 -3 -1  6 -4  0 -1 -4 -2 -1 -5 -1 -2  1 -2 -3 -1 -1 -5 -3 -1  6 -1 -1 -1 -3 -4 -1 -1 -1 -5 -6 -1  0  0 -1  2 -3 -5 -2 -2 -5  0  0 -2 -4 -2 -4  2 -1 -1 -1 -1  5  0  1  1 -3 -3  7  1 -4 -2 -4 -1 -3 -3 -3  6 -4  2 -3 -4 -3 -4 -3  3 -1 -4 -3 -3 -3  1 -1 -3 -1  0  2 -4 -2 -5 -1 -1  3  0 -1 -4  2 -3 -4 -5  4 -1 -4  1  0 -2 -4 -1 -1 -2 -4 -1 -1 -3  2 -1  0 -1 -1  0  1 -1 -1 -1 -2 -3 -4  0 -2 -2 -4  3 -3  1 -4 -3 -3 -3  2 -4 -5 -2  4 -4 -5 -1  2 -1 -3 -1  0 -1 -2 -1 -4 -5 -1 -1 -2 -3  0 -2 -2  0  0  0  1 -1 -1  0 -2 -1 -1  1  0  0  0  0 -1  5  1 -5 -3  0 -1 -2 -3 -4  1  4 -4  0  0 -3 -5  2  1 -2 -2  1 -4 -4  1 -7 -5  0  0  3  0  0 -3 -4  4  3  4 -1  0  0  0  0  0  0  0  0  0  0  0 -1  2  3 -4  0 -7 -2  1 -3 -3 -3 -5 -4 -5 -4 -3 -4 -6 -3 -1  1  0  1 -1  2 -4  0  0  0  0 -2  2  0  0  1  1  0 -1  1  0  1  0  0  1  1  2  0 -4  1  1 -2 -3 -4 -1  4 -2 -5  1 -5 -3 -6 -5 -5  7 -5 -4  4  5 -5 -5 -4 -4  2  0 -2  0 -3  0  1 -1  0 -2 -3  0  2 -6  0  4 -5 -5 -4  7 -5 -6 -2 -4 -2  2  0 -4 -2  0 -5  2 -1 -3 -5 -5 -3 -1 -6 -5 -1 -4 -5  1  5 -1 -2 -4 -5 -2 -2 -5  1 -1  2 -4 -2  0  2 -5 -1  1  0  0 -1  0 -1 -3  1  0 -4 -2 -1 -1 -3  1 -5 -3 -5  0  0 -4 -4 -1  7
 -2 -1  0 -3  1 -3  0  0  0  1 -1 -1 -3 -3 -1  3 -2 -1 -2  0  0 -1 -3 -2 -3 -1 -2 -2 -5 -2 -2 -3 -6  3 -1 -2 -1  0 -1  0 -1 -2 -2  1 -4 -3 -1 -1 -3 -3 -2  0  0 -2  0  2 -1 -2 -1  0 -1 -1 -2 -1 -4  0 -2 -4 -3 -1 -2  0  0  0  0 -1  0 -2 -3  0  2 -3 -2 -2 -5 -3  0 -1 -4 -1 -1 -2 -1 -2 -1 -1 -3  5 -3 -2  1  1 -3 -1  0 -1  1  3 -1 -1 -2  1  2  1  2  0  1 -2  0  1 -4 -3  0 -1 -4 -3  0 -3  0 -4 -2 -2  1 -2 -3 -2 -1  1  0 -2 -2  1 -1 -2  1 -2 -1 -1 -2  1 -2  1  0 -1 -2 -1 -2 -3 -1 -2 -3 -1  1  2  0 -7  2  1  0  2  0  0 -2 -2 -5  1 -2 -4 -1 -2 -2 -3  0 -2  4  3  0 -2 -1 -2  2  0  2  0  0 -1  2  0 -1 -2  1 -4 -2 -3  1 -3  2 -2 -1  2 -1  0 -2  1  1 -2  2 -3 -2  0 -1 -3 -3 -5 -1 -3 -1 -3 -5 -2 -4 -6  5  1 -2  1  0 -4 -3 -5 -3  1  1 -1  3  0 -2  1 -1 -1 -1 -3  5 -1  0 -1 -1 -1 -2 -1 -1  1 -1  0  0 -1 -3  0 -1 -2 -4 -1 -2 -3  0  3 -3 -3 -1  7 -3 -6  1 -2 -3  0 -2 -1 -4 -1 -1 -2 -1  0 -2 -2 -2  0 -2 -1  0 -2 -1 -2 -2 -2  0 -1 -3 -1 -2  2 -2 -2  0 -3 -1  0 -3 -2 -1 -4 -2 -2 -2 -2  1 -4 -5 -4 -4 -5 -1 -2 -4 -5 -4 -4 -4  1 -5 -2 -2 -1 -2 -4  1 -4 -3 -3  0 -4 -3  3 -4 -3 -2 -4  2 -5 -2 -2 -3 -2 -3 -3 -1 -2  0 -4 -3 -2 -6 -4 -3 -2 -2 -3 -2  0  0  2 -4 -2 -3 -3 -2  1 -3 -2 -2 -4 -2 -1 -5  3 -1 -1 -3 -2 -2 -2 -3 -3 -3  0 -2  0 -2 -4 -2  2 -3  1 -5 -6  1  2  0 -3 -2 -4 -5 -3  1 -3 -2  2 -4 -3 -2 -3  1 -2 -1 -1 -2 -1 -3  1  2 -1 -2 -1 -1 -2 -4 -2 -4 -3 -4 -4  4 -4 -2 -2 -2 -4 -5 -4 -2 -2 -3 -3 -3 -4  0  0 -4 -3  0 -2  0 -3 -4  0 -1  0 -3  0 -4 -2 -4 -2 -5  4 -1 -2 -2  0 -2 -1 -1 -2 -1 -2 -2 -1 -3 -2 -1  0 -3  1 -1  1 -1 -1 -2 -1 -2 -3 -1 -3 -2 -3  3 -4 -3 -1  3 -4 -3  7  0 -4  8  2 -2 -5 -4 -2  7 -3 -3 -4 -3  0 -2 -4 -2 -1 -2 -3  1 -1 -1 -2 -1  0 -1  1 -1 -1 -1 -1 -1 -1  1  0  0 -1  0 -1 -1 -1 -5 -1  2  0  0  5 -3  2 -1 -3 -2  0  3 -5  1 -2  2 -1 -1 -1 -4  0 -7 -4  3  0 -1 -2 -1 -2 -3  1  0 -1  0  0  0  0  0  1  0  0  0  0 -1  0 -2  2  2 -2 -1 -7  6  8 -5  0 -5 -4 -4 -3 -3 -4 -3 -5 -2 -2  2 -1  0  4 -1 -1  0  6  1  0 -2  2  0  0  0  0  1 -1  2  0  0  1 -1  0  3  0  0 -2 -3  2 -1 -4 -5 -2  4 -3 -5 -4 -5 -4 -6 -3 -6 -2 -4 -5 -2  5 -6 -4  0 -4  7 -1 -1 -1 -2 -2 -1 -2 -1 -3 -2  0  4 -6 -2 -1 -3 -6 -5 -2 -5 -6  8 -3 -3 -3  2  0 -3  2 -5 -3  0 -1 -3 -5 -4  3 -6 -3 -1  1 -5  0  1 -1 -3 -3 -4 -1 -2 -4 -2 -1 -2 -3 -1  1 -1 -4 -2  1  1 -1 -1 -1  1 -2 -3 -1 -2 -4 -1  2 -5  2 -4 -4 -4  0 -1 -2 -3 -2 -2
 -4 -4 -5  2 -3 -5 -4 -4 -3 -4 -4  3 -6 -3 -5 -4 -4 -4 -2 -1 -1 -3 -5 -4 -4  1 -4 -4 -6 -5  1 -3 -8 -5 -6 -6  7 -6 -3 -1 -5 -6 -6  7 -3  2 -5  5 -6  6 -5 -3 -1 -5  1 -1  6 -4 -6 -2  7 -5 -5  2 -1  5 -5 10 -2 -5 -6  0 -3 -4 -5 -3 -5  2 -5 -4 -4  1 -1 -6  1 -4 -4 -4 -5 -6 -5 -6 -5 -2  0 -3 -5 -4 -5 -5 -1 -4 -1 -4 -4 -4 -4 -5 -2 -4 -2 -3 -5 -4 -4 -3 -4 -5 -3 -5 -5 -6 -4 -5 -6 -3 -4 -4 -2 -6 -2 -2 -2 -4 -5 -6 -4 -3 -6 -6 -4  0 -3  0 -2 -6 -5  0 -1 -1 -6 -5 -2 -3 -3 -4 -4 -5 -3  0 -6  1 10 -4 -5 13 -6  0 -4 -4 -4 -4 -6 -5 -6 -4  0 -5 -5 -5 -4 -4 -4 -5 -5 -5 -2 -5 -4 -5 -5 -3 -3 -5 -3 -4 -3 -4 -5 -4 -4 -7 -5  3  1 -6  4 -2 -4 -2 -4 -2 -2 -2 -4 -4  0 -2 -4 -6 -3  1 -4 -7 -5 -4 -5 -6 -7 -4 -6 13 -4 -5  4 -4 -3 -5 -5  2  6 -2 -2 -2 -2 -1 -4 -4 -3 -3 -4 -5 -4 -4 -4 -4 -2 -1  0 -4 -4 -2 -4 -4 -4 -4 -4 -4 -4 -5 -1 -5 -5 -4 -6 -4 -4 -5 -5 -5 -5 13 -5 -5 -7 -4 -5 -5 -3 -5 -1 -3 -4 -2 -4 11 -4  0  6 -5 -3 -1 -3 -4 -4  1 -1 -4  1 -4 -5 -2 -4 -1 -5 -4  2 -5 -5 -5 -4  0 -4 -5 -2 -4 -2 -2  8 -1 -7 -4 -6 -4 -7  6 -6 -5 -6 -4 -1 -6 -4 -6 -4 -3 -1 -6 -4 -5 -5 -7 -1 -5 -5 -5 -4 -4 -3 -2  5 -5 -5 -5 -6 -4 -5 -5 -4 -5  0  1 13 -4 -5 -1 -5 -4 -5 -7 -4  3 -5 -2 -6 -6 -3 -5 -1 -5 -5 -6 -4 -4  9 -4 -5 -5 -5  0 -5 -5 -5 -2 -6 -5 -5 -5 -5 -7 -4 -5 -4 -4 12 13 -3 -4 -4 -6 -5 -6 10 -5 -3 -4 -5  4 -5 -2 -5  5 -4 -4  1  0 -4 -5 -6 -4 -4  1 -4 -5 -4 -3 -6 -5 -5 -4 -6 -5 -5 -5 -6 -5 -4 -5 -5 -1 -5 -5 -4 -4 -5 -6 -3  0 -5 -5 -4 -4 -6 -7 -4 -2 -6 -4 -6 -4 -7 -4 -7 -5 -1 -4 -3 -5 -5 -4 -2 -6 -4 -5 -3 -4 -4 -2 -6 -4 -4 -4 -5 -4 -4 -2  1 -2 -5 -1  8 -2 -4 -3 -4 -5 -5 -6 -6 -5 -5 -6 -5 -5 -6 -5 -6 -4 -6 -1 -6 -5 -6  0 -2 -5 -4 -5 -4 -5 -5 -3 -4 -5 -3 -3 -4 -3 -2 -1 -2 -2 -3 -4 -4 -2  1  1 -3  0 -2  8 -2 -2 -5 -4  3 -4 -5 -5 -4 -5  8 -4 -5 -4 -5 -5 -4 -3 -4 -5 -6 -5 -4 -5 -5 -4 13 -4 -4 -5 -5 -6 -2 -4 -5 -5 -4 -3 -1 -1  0 -1 -1 -1 -1 -1 -1 -1 -1 -1 -4 -1 -5 -6 -1 13 -5 -6 -7 -4 -6 -4 -7 -5  6 -6 -7 -2  0 -5 -3 -4 -4 -4 -4 -4 -4 -2 -2 -1  0 -3 -2 -1 -2 -2 -3 -2 -1 -1 -2 -1 -3 -4 -3 -2 -1 -5 -6 -4 -4 -6 -6 -5 -5 -6 -3 -7 -8 -7  1 -6 -7 -6 -5 -8 -6 -6 -6 -5 -5 -4 -6 -5 -4  0 -5  0 -4 -4 -2 -4 -3 -1 -3 -3 -5 -5 -6 -6 -8 -6 -2 12 -6 -6 -6 -5 -6 -6 -1 -4 -5 -6 -3 -4 -5 -7 -6 -5 -3 -6 -5 -5 -3 -2 -4 -3 -5 -1 -5 -2 -5 -4 -3 -5  1 -1 -4 -4 -5  1 -5 -4 -2  0 -1 -2 -3 -2 -5 -5 -4 -7 -4 -3 -6 -5 -3 -6 -4 -4 -5 -6 -4 -5 -6
 -3 -2 -3  3 -1 -4  0 -1 -1 -2 -3  0 -6  3 -3 -2 -2 -3 -1  1  4  5 -1 -4 -3 -1 -3 -4 -6 -3 -3 -5 -7 -2 -1 -5  5 -5 -3 -6 -4 -5 -4  6 -5 -2 -4  1 -5 -4 -2 -3 -2 -4 -3 -2 -2 -1 -5  4 -2 -4 -4 -2  0  0 -4  1  1 -5 -3 -1 -4 -2 -4 -2 -4 -2 -2 -2 -2  6  6 -4  7 -3 -2 -2 -4 -5 -4 -5 -4  3 -1  2 -4 -1 -4 -2 -4 -4 -4 -4 -2 -2 -3 -4 -3 -1 -4 -1 -3 -1 -2  0 -2 -1  0 -3 -4 -6 -3 -1 -5  4 -1 -3  1 -2 -1  0 -2 -1 -4 -5 -1 -2 -3 -2  5  2 -2  5 -2 -2 -1 -2  1 -3 -3 -3 -2 -4 -2  0  1 -3 -5 -3 -3  2  0 -3 -2 -1 -5  1 -2 -3 -1 -2 -4 -4 -7 -4  1 -4 -1 -4 -3 -3 -3 -3 -4 -4  5 -4  0 -4 -1  0 -3 -2 -2 -2  1 -2 -2 -2 -2 -6 -4  2  3 -3 -1  6 -3  4 -3 -2  5 -3 -1 -3 -2 -2 -2 -5  1  6 -3 -6 -5 -3 -3 -5 -6 -3 -4 -2 -3 -4  6 -1 -2 -6 -5  9  3  3 -1 -2 -2  0 -3 -3  5  1 -2 -2 -3  0 -3 -3 -1  1  4 -1 -3  3 -1 -2 -3  1 -1  0 -3 -4  6 -4 -4 -4 -5 -2 -3 -5 -3 -4 -4 -2 -4 -4 -4 -3 -4 -4  1 -3 -3 -3 -2 -2 -1 -1 -3 -2  4 -3 -3 -3 -1 -2 -3  0 -2 -2 -3 -2 -4  1 -3  7 -3 -3 -3 -3 -5 -4 -3  4 -2 -4  3 -3 -3  0  9  6 -6  4 -4 -2 -6  1 -5 -6 -5 -1 10 -5 -3 -5  3 -1 -4 -2 -3 -5 -4 -6 -1 -4 -4 -5 -3 -2 -3  1 -3 -2 -5 -4 -5 -3 -5 -4 -3 -5 -1  2 -1 -3 -1 -3 -1 -3 -4 -5 -3  7 -6  3 -5 -5 -2 -4  4 -4 -4 -5 -1 -3  4 -3 -2 -4 -1 -2 -4 -2 -4  2 -5 -4 -2 -4 -3 -6  0 -4 -2 -3  0  0 -3 -3 -4 -5 -3 -6  2 -4 -2 -3 -4 -2 -5  0 -4  3 -2 -3  1  0 -3 -2 -5 -1 -3  7 -3 -4  1 -2 -5 -3 -1 -3 -5 -5 -4 -5 -5 -5 -3 -4 -1  9 -4 -4 -3 -4 -4 -4 -1 -2 -6 -4 -2 -2 -4 -5 -4 -1 -5 -4 -5 -3 -6 -3 -6 -4 10 -3  1 -4 -4 -3 -2 -4 -2 -4 -1 -3 -3 -3 -5 -4 -3 -3 -4 -2 -3 -2  0  1 -4 -3 -1 -3 -2  2 -2 -4 -3 -5 -5 -3 -4 -5 -5 -4 -4 -5 -5 -2 -4 10 -6 -4 -5  6  4 -6 -2 -4 -3 -1 -2 -1 -4 -4  1 -2 -3 -1  0 -1 -2 -2 -1 -1 -2  0 -2  1 -2  1  0  4 -1  0 -4 -2  9 -3 -4 -4 -2 -4 -1 -3 -4 -3 -4 -4 -3  0 -2 -4 -5 -3 -2 -4 -5 -1  0 -3 -4 -4 -5 -5 -3 -2 -4 -4 -2 -3 -1 -1 -1 -1  0  0 -1 -1 -1 -1 -1  0 -3 -2 -2 -4  0 -2 -2 -5 -6 -4 -6 -2 -4 -4 -2 -5 -6 10  2 -3 -2 -2 -1  0 -3 -3 -2 -3 -2  0 -2 -3 -2  2 -1  0 -1 -1  1 -1 -1 -1 -1 -2 -1 -2 -3 -4 -4 -3 -3 -5 -5 -4 -4 -5 -1 -6 -7 -6  3 -4 -2 -5 -4 -7 -5 -5 -2 -5 -4 -2 -5 -5 -2  1 -5  2 -3 -3  2 -4 -3  0 -2  1 -5 -4 -4 -2 -7 -5  8 -2 -5 -2 -5 -4 -5 -3 -5 -2 -5 -4 -3 -1 -4 -6 -5 -4 -1 -4 -4 -4  8 -1 -3 -1 -4 -4 -4 -4 -4 -2  2 -3 -1  1 -2 -3 -4  8 -2 -2  2  0  0 -2 -2  0 -5 -4 -3 -6 -4 -3 -6 -4  0 -3 -4 -3 -4 -4 -3 -4 -5
 -4 -2 -4 -2 -3 -4  3 -3 -1  0 -2  2 -5  0 -5 -1  0 -2 -3 -2 -1 -2 -3 -2  0 -2 -2 -5 -7  2 -2  1 -7 -3 -5  2  2 -1  0 -3  3 -2 -4 -4 -4 -4  0  0 -5 -4 -2 -1 -2  0 -2 -1 -1  1 -4 -2  3  0 -2  0  1 -1 -4 -2  0 -3 -3  1 -1 -1 -2  0 -3 -2 -2 -2  1 -2  0 -3 -2 -1 -2  0  2 -5 -2 -5 -2  2  2  3  1  1  1 -3  0  3  1 -2 -1  2  0 -1 -2 -4  0  1 -2  3  1  1  3  2  0 -3  4 -6 -2 -2  5 -1 -3 -4  0 -3  0 -4 -1  2 -3 -4  0 -3 -3 -1  1 -2 -3 -2  0 -2  1  2 -2  0 -2  0  2 -1 -3 -2  2  0 -3 -3 -3 -2 -4 -1 -2 -4 -5 -2  0  3 -1  3 -4  5 -7 -1  1 -1  3 -5  0  0  3 -4  3  1 -3  5  2  1  0  2 -3 -3  1 -2  1  2 -2  1 -1 -6  0  0  1 -6  0  0 -3 -1 -1 -2 -4 -1  3  1 -3  1 -2 -4  0 -1  1 -6 -3  3  6 -4 -6  1 -5 -7  1 -4  0 -1 -2 -6 -4 -5 -1 -1 -1 -2  0 -1  1  1 -2  2  3 -4 -1 -2 -3 -4 -2 -1  1 -1 -3  1 -3 -2  1 -4  0 -3 -2  6 -1 -4 -3  2 -5  3  0 -5 -4  1 -4 -7  0  5 -6 -3 -4  6 -2 -4  6  5 -1 -2  4 -4 -4  3 -3 -3 -2 -3 -2 -3 -3  0 -4 -2 -5 -1 -4  2 -3 -2 -1  0 -3  5 -3 -4 -2 -2  0 -4 -2 -3  1 -1 -4 -3 -3 -6 -5  2 -6 -4 -6 -6 -6  2 -4 -5  2 -5 -3 -2 -5 -6  0 -5 -4 -6  2 -2 -5 -4  1 -2 -1 -3 -3 -2 -4 -2 -4  0 -5 -2 -3 -5  0 -4 -6 -1 -4  3 -6  1  0 -6  2 -3 -6  4 -5 -5  2 -4 -1 -4 -4 -5  3 -3 -4  4 -3 -4 -1  0 -4 -4  3  0 -4 -1 -1 -4 -4 -5  1 -3 -4 -3 -5 -6  0 -3 -2 -5 -4 -5 -4 -4 -1 -1 -3  1 -4  0 -5  0 -1 -3  1  1 -4 -4 -5 -2 -2 -1  3 -4 -4  1 -5  5 -5 -3 -4 -5 -3 -4 -5 -5 -1 -5 -6 -4 -3 -3 -1 -4 -4 -5  0  2 -6 -3 -2 -3  7 -6 -1  3 -2 -3 -5  0  0 -3 -6  6 -4 -2 -1  6 -1 -1  0  7 -1 -1  1  3 -3 -2 -5 -1 -1 -3 -4  0 -3 -1  0  1 -2 -2  2  0  0 -5 -3  5 -3 -6 -5  5  6 -6 -5 -3  7 -3 -1  1  6 -5 -6  6 -3 -3  3 -6 -3 -2 -3 -6  3 -2 -4 -4 -1  0 -3 -2 -2  0  0 -2 -2 -3 -2  0 -1 -2 -1 -1  1 -1 -1  0 -3 -2 -5  0  1 -4  2  4 -3 -2 -3  2 -5 -1  1  3  2 -3 -3  1 -2  0 -4 -3 -7 -2 -3 -3  0 -3 -3  2  1 -2 -3 -3  2 -1 -1 -1 -1  0 -1 -1  1  0 -1 -1 -1 -2 -2  7  1 -7  3 -3 -6  0 -6 -2 -4  6  6 -6 -2 -5 -4  0  0  1 -1  0  0  4 -2  1  1  1 -1 -2  2  1  0  1 -2  2  0  2 -1  0 -2 -1 -1 -2 -2  5 -3  2  1 -5 -6 -2 -4 -4 -1 -5 -6 -7 -4  6 -8 -5 -2 -7 -4 -4 -7 -3 -1 -2 -1  2  3 -1 -4 -1 -3 -3 -1 -4  1  0 -2 -4  2 -2  7 -7 -7 -5 -5 -7  0 -4 -3 -3 -5  6 -5  1 -3 -5 -1  3  1 -6 -5 -3 -4  7 -4 -2 -6 -1 -3 -1 -4  4  0 -3 -3 -1 -2 -3 -4 -2  1  0 -4 -2 -4 -2  0 -1  1 -1 -1  0 -4 -3  3 -6 -3 -2 -6 -3 -2 -6  0 -4 -2  7 -2 -4 -5
