# Supplementary material for: Protein Secondary Structure Prediction Based on Data Partition and Semi-Random Subspace Method
Source: Sci Rep. 2018 Jun 29;8:9856. doi: 10.1038/s41598-018-28084-8 (PMC6026213; doi:10.1038/s41598-018-28084-8)
Supplement: Supplementary file 1 — Dataset 1 [file 41598_2018_28084_MOESM1_ESM.zip › astral_cull_DATA/1at0_A.pssm]

  C  F  T  P  E  S  T  A  L  L  E  S  G  V  R  K  P  L  G  E  L  S  I  G  D  R  V  L  S  X  T  A  N  G  Q  A  V  Y  S  E  V  I  L  F  X  D  R  N  L  E  Q  X  Q  N  F  V  Q  L  H  T  D  G  G  A  V  L  T  V  T  P  A  H  L  V  S  V  W  Q  P  E  S  Q  K  L  T  F  V  F  A  D  R  I  E  E  K  N  Q  V  L  V  R  D  V  E  T  G  E  L  R  P  Q  R  V  V  K  V  G  S  V  R  S  K  G  V  V  A  P  L  T  R  E  G  T  I  V  V  N  S  V  A  A  S  C  Y  A
 -6 -7  0  3 -3  5 -3  0 -3 -3  2 -3 -3  1 -1 -1  0 -3  0  0 -5  0 -1 -2 -4 -2 -3  0  3 -1 -1  1  0  0  0 -1  0 -2  0 -1 -1 -1  0 -1 -1 -3  0 -1  0 -1  1 -1  2  0 -2 -1  0 -3 -1  0  0  0  0  0  0 -2  0 -1 -1  0  1  0 -2  0 -1  0  1 -1 -1 -1  0  0  0  0  0  2  0  0  6  0 -1  1 -1 -1 -2 -2 -2 -3 -3  0  1  0  1 -1  0 -1  0  0  0  0  2 -1  0  0  0  0  0 -1 -1 -1  1 -2 -5  3 -4  6 -2 -3 -5  2  1 -3 -2 -4 -3  2 -3 -3 -2  0  5 -3 -2 -5  6
 -9 -8 -4 -3 -1 -5  0 -6  2  0  0 -2 -3  1  3  1  3 -5  3 -4 -6  4 -1 -6 -1  5 -6 -2 -4 -1 -2  0  0  1  0 -1  0 -2 -2  2 -1  0  0 -1 -1 -1  4 -1  0 -1  1 -1  2 -1  0 -1  2 -4  1 -1  0 -1  0  2  1 -1  0 -1  0  0  0 -4 -2 -3 -2  2  1  1  0  0  0  0  0  0  2 -2  0 -1 -4  0  2 -4  3  0 -2 -2  1 -3 -2 -2  0 -2 -1  0  0 -1  0  0  2 -1  0  4 -2  0  0 -1  1  0  2  1  1  1 -3 -1 -6 -3 -6 -5 -2  3 -2 -7  1 -6 -6 -6 -4  2 -4 -3 -5 -5 -6 -5 -4
 -8 -8 -5 -2  2 -2 -3 -7 -1 -4 -2  4 -1  0 -2 -4 -1 -6 -2 -1 -7  0 -4  0 -1 -2 -2 -3 -4 -1  2  0  2  1  0 -1 -3 -3 -2 -1 -5  0  0  0 -1  0 -1  3 -1  2 -1 -1 -1  1  1 -1 -1 -4  0 -2  0  1  0  0  0 -5 -1 -4 -3 -2  1  0 -3 -3 -3 -2  0  1  2  0  1  0  1  0 -1 -2 -2 -3 -2  1  1 -4  0  0 -1  2 -2 -5 -2 -3  0  1  0  1  2  2  0  0  0 -1 -2 -1 -1 -1  1 -1 -1  0 -1 -1 -1 -1 -2 -5 -6  2 -6 -5 -5 -1  2 -5  1 -6 -6 -6  6  2 -6 -5 -5 -3 -1 -5 -3
 -9 -9 -2 -4  5 -3 -3 -7 -2 -4  1  4 -3 -1 -2 -4 -2 -7  4  5 -8  0 -3 -1  8 -4 -6 -5 -1 -1  5  1  2  1 -1 -1 -2 -2  0  2 -5  0  0 -4 -1  4 -3  4  0  2 -1 -1 -1  1  0 -3  0 -4  1 -3  2  1  0 -1  0 -5 -1 -4 -3  0  0 -4 -4 -3 -2 -3 -2  1  0  0  0  0  0  0 -1 -2 -2 -1 -5  2  3 -4  0 -1  0  5 -2 -5 -4 -3 -1  3  1  3  1  0  0 -2 -1 -3  1 -2  1 -1  0 -4 -1  0 -1 -1  1 -1 -1 -5 -7 -3 -6 -6 -6  0  1 -1  1 -7 -6 -7  6  3 -6 -6 -5 -4 -2 -7 -4
 12 -7 -6 -5 -6 -1 -4 -5 -4 -4 -4 -5 -6 -3 -3 -1 -4 -5 -5 -2 -5 -5 -4 -6 -7 -2 -5  1  3 -1 -4 -3 -3 -3  0 -3 -3 -6  1  0 -4  2  2 -4 -1 -5 -4 -4 -3 -3 -3 -1 -2 -2  3 -2 -3 -3 -3 -1 -4  1  1 -3  0 -4  1 -3  2 -3 -3 -5  0 -2  0  0  0  0  4  2  1 -3 -3  2 -4  1 -1 -4 -4  0 -4 -3  0 -4 -5 -5  5  0 -4 -1 -2 -1 -3 -2 -1 -1  2  2  1  1 -1 -1 -2  0  2 -3 -3 -3 -4 -4 -1 -1 -7  0 -1  0 -6 -5 -5 -2 -5 -7 -5 -4 -4 -4 -6 -5 -4 -4  5 -5 10 -6 -3
 -8 -8 -3 -2 -1 -4  1 -6  3 -3  1  0 -4  0  2 -1  0 -5  1  3 -6  3 -2 -5 -1  0 -6  0 -4 -1 -1  0  1  1  2 -1  0 -3 -2  0 -4  1 -1 -3 -1 -1  0  0  0  0  3 -1  0  2 -2  0  1 -3  0 -1  1  0  0  1  1 -1  0 -4 -3 -1  0 -3 -2 -3 -3 -2 -1  1  0  0  0  1  1  0  1 -1 -1  0 -4  1  0 -3  2  0 -1  2  1 -4 -1 -1 -1  0  0  1 -1  0  0 -2  2  1  0  1 -1  0  1 -4  1  0  1  0  1  1 -6 -3 -6 -5 -5 -2 -5  0  3 -6 -2 -5 -5 -6 -3  0 -5 -4 -4 -4 -5 -5 -3
 -9 -8 -4 -2  1 -3 -1 -6  0 -4  4 -1 -5  2 -1 -3 -1 -6  1  5 -7  1 -2 -6  1  0 -6 -1 -4 -1  1  2  1  1  1 -2  0 -3  1  2 -1  0  0 -3 -1 -2 -1  2  1  2  1 -1  0  2 -2 -2  1 -2  3 -2  4  1 -1  1  1 -4  1 -4 -3  0  0 -4  0 -3 -2 -2 -1  1  1  0  0  1  0  0  2 -2 -1  0 -4  1  0 -2  0  1 -1  1 -1 -2 -3 -3 -1  0  1  3 -1  0  0  0  0  0  1  1 -1 -1  0 -2  0  0  1  2  2  0 -2 -5 -6 -5 -5 -5 -5  1  2 -3 -4 -6 -4 -6  1 -2 -6 -4 -4 -4 -5 -6 -3
 -8 -8 -3  5  0 -1 -4 -7 -4 -6 -3  1  7  1 -3 -5 -2 -7 -2 -4 -8 -3 -4  7 -4 -4 -3 -4 -1 -1 -1  1  0  0 -1 -2  0 -4 -2 -2 -5 -3  0 -4 -1 -4 -3 -2 -2  0 -1 -1 -1 -3 -3 -3 -2 -4 -1 -1 -2  1  3  0 -2 -5 -3 -4 -1  1  1 -5 -1 -3  0 -1  0  0  0 -1  0  2  0 -1 -2 -2 -2 -3 -1  0 -2 -4 -2 -1  5 -2 -1 -2 -4 -3 -2  1  2  1  2  4 -1 -1  0 -2 -2 -4 -2 -2  0 -5 -1 -1 -2 -2 -1 -3  7 -5 -7 -3 -6 -6 -6 -3 -3  7 -2 -7 -6 -6 -3  5 -6 -5 -4 -4 -4 -7 -3
 -9 -1  1 -5  2 -5 -1 -7  2 -3 -2  0 -3 -1  0 -4 -2 -6  0 -1 -7  1 -1 -6  0  1 -6 -1 -5 -1  1  0  1  2  2  0 -1  1 -5  0 -4  2  2  1 -1  8  4  1  2  1  0 -1  0  0 -2  1  1 -4  3 -1  1  1  1  2  1 -4  0 -4 -4  0  3 10  3  0 -1 -1 -1  1  1  1  1  2  2  1  1  0  0  0 -5  1  2 -4  1  0  0  1  1 -5  1 -1  1  1 -1  0  0  0  1  2  2  0 -1 -1 -2  2  2 -4  1  1  1  0  1  0 -7 -5  1 -2 -6  3 -6 -2  6 -7  0 -6 -6 -1 -1 -2 -3 -1 -5 -5 -6  4 -4
 -7 -5 -6 -5 -6 -4 -1  1  0 -1 -1 -3 -7 -2  0  2 -4  4 -5 -6  1 -3  3 -7 -6 -2  3  0 -1 -1 -3 -1 -3 -2 -1  2  1 -2 -3 -4  1  0  0  0 -1 -2 -1 -2 -2 -2 -1 -1 -2 -1  1  1  0  5 -1 -1 -2 -3 -1 -2 -1  3 -1  2 -3 -2 -2 -5 -1  3 -2  1 -1 -1 -1  0 -1 -2  0  0 -1 -1  2 -2 -4 -2 -3  2 -1  0 -5 -3 -2  3  1  1  0 -1 -1 -2 -2 -2  0  0 -1 -1 -1 -2  1  1  0  4 -2  0  0  0 -1 -1 -7  2  1 -5 -2 -1 -3 -2 -4 -8 -4  5  4  2 -7 -6  3  0 -2 -4 -3 -5 -4
 -7 -2 -5 -2 -5 -5  1 -2  0  4 -3 -4 -5 -1 -2 -3  0  3 -4 -4  6 -3  0 -7 -5 -1 -1  5 -4 -1 -3 -2 -2 -1 -1  2 -1 -3 -4 -3  0 -1  0 -1 -1 -3 -2 -2 -1 -3 -2 -1 -3 -1  0  2 -1  2 -2  0 -2 -2 -2 -2 -1  4  1  4 -2 -1 -1 -1  4  2 -1  0 -1 -2 -2 -1 -2 -2 -1 -1 -2 -1  0 -1 -2 -2 -2  1 -2 -2 -3 -4 -2  2  3  1  1 -2 -1 -2 -2 -2 -1 -1  0  0 -2 -2  0  0 -2  0 -2 -1 -1 -1 -2 -1 -7  1 -2 -3 -6  5 -6 -1 -4 -8 -2  4  3 -3 -7 -6 -1  4 -4 -6 -3 -4 -5
 -9 -8 -4 -3 -2 -4  1 -6 -1 -3  0 -1 -1  0  2  5  0 -3  2 -1 -3  3 -2 -3 -4  3 -6 -1 -4 -1 -1  0  1  1  1 -2  0 -3 -2  1 -4  0 -1  0 -1 -2  2  0  0  0  1 -1  1  0 -2 -1  1 -4  1 -2  0  0  0  1  1 -4  0 -4 -3 -1  0  0 -2 -3 -2 -1  0  1 -1  0  0 -1  0  0  1 -2  2 -2  0  1  1 -3  2  0  0 -1  0 -2 -2 -3  0 -1 -1  0  0  0  0  0  1  0 -1  3 -2 -1  0 -1  1  0  0  0  1  1 -2 -3 -4 -5 -5 -5 -3  1 -3 -6 -2 -6 -5 -6 -2 -2 -5 -3 -4 -4 -6 -5 -3
 -7 -5 -6 -3 -3  1  2 -1  2  3 -2 -4 -6 -1  2 -1  1  8 -4 -3  0 -2 -2 -6  0  1 -3  2 -3 -1 -4 -2 -1  1  2  1 -1 -1 -5  0  2  1  1  1 -1 -4 -1 -3 -2  0 -1 -1 -1  0  2  1  0  1  0 -1 -3  0 -3 -2  0  1 -2  2 -3  0  0 -4  2  1 -1 -1 -1 -2  0 -2  0  0  1  1  0  1  0 -1  0 -2 -1  1  0  0 -1  0 -1  1  1  1  0 -2  0 -3 -2 -1  1  1  0  0 -1 -1 -1  0 -2  1 -1  1  1  0 -1  0 -7 -1 -5 -2 -6  2 -5  1  0 -7 -4  2  1 -3 -6 -5  1  0 -2 -5 -5 -4 -4
 -8 10 -7 -6 -3 -6 -2 -2 -2 -3 -4 -4 -3 -3 -1 -5 -2 -4 -5 -4 -4 -5 -2 -7 -6 -1 -5  0 -4 -1 -2 -3 -3  1 -1  0 -2  5 -6 -4  2  1  1  5 -1 -2 -2 -4 -2 -3 -1 -1 -1 -3  1  0  0  1 -1 -1 -4 -3 -1 -1 -1  1 -1  0 -4 -3  0 -5  2  1  4  0 -2 -3 -3  0 -3 -1 -2  0 -2  0 -1  5 -5 -3 -1  1 -1 -4 -5 -1  1 -1  2 -1  0 -3 -1 -3 -3 -1  0  1 -1 -1 -2 -2 -1 -1  1 -1 -1  0 -1 -1 -4 -2 -7  1  5 -6  2  2 -6 -2 -4 -8 -5 -1  2 -5 -7 -6  0  1 -5 -6 -6  5 -5
 -8 -9  7  0 -4 -4 -2 -6 -3 -4  2 -3 -4  0 -1 -4  4 -6 -4 -5 -7 -2  3 -6 -5 -3 -6 -5 -4 -1 -1  1 -1 -2  0  1 -3  0 -5  3  0 -3 -3 -4 -1 -4 -3 -3  5 -2 -2 -1 -2  0 -3 -3 -2  0 -3 -2 -1  3  3 -1  0 -5  0 -4  0  5 -1 -5  0 -3  1 -2  1  1  2  0  1  1  1  0 -2  3 -1  1 -1 -2 -1  0  0  3 -1  1  0 -4 -1 -1  0 -2  1  0 -1 -2  0  0 -3  4 -3  1  2 -1 -3 -4 -3  0 -1 -1 -1 -1 -7 -5 -7 -3  8 -6 -6 -1 -4 -7 -5 -3 -6 -6 -5 -5 -5 -4 -2 -5 -6 -7 -4
 -6 -7  2  0  2  3  0 -4 -1 -2  0  2 -3  1  0 -3  0 -5  3  1 -6  0 -2 -3 -4 -1 -5 -4  2 -1  1  1  1  0  0 -2 -1 -3  5 -1 -4  0  0 -1 -1 -2  0  0  0  1  1 -1  1  1  0 -1  0 -2  0  1  0  1  0  0  1 -2  1 -2  3  0  1 -4 -2  0 -1 -1  1  0  0  0  1  1  0  0  1  0 -1 -1 -1  2 -1 -1 -1 -1 -1 -1 -1 -2 -2  0  0  1  1  0  1  0  0  0  0  0  1 -1  1 -1  0 -2  3  0 -1 -1  1 -1 -3  0 -6  2 -5 -4 -2  0  1 -3  1 -4 -4 -5 -2 -1 -5 -3  0  7  1 -4  4
 -6 -7  0 -2 -1  3  4 -3  3  4 -2  1 -5  0  2  0  0 -4  0 -3 -5 -1  0 -5 -3 -2 -4 -2  2 -1  1  0  0  0 -1  1  3 -3  4  0  0  0  0  1 -1 -4  0 -2  0  1  2 -1  1  1 -1  0  1 -2  1  5  0  0 -1  1  1 -1  2  1  6  1  1 -4 -2  1  0  0  1  0 -1  0  1  0  0  0  0  0  1 -1  0  0  0 -1 -1  0 -2  0  1  0 -2  2  0  1  0 -1  1 -1  0  0  0  1  0  1  1  2  0  0  2  0  0  1 -1  3 -2 -2 -3  0 -5 -3  8  0  1 -3  6 -4 -4 -2 -4 -3 -2 -3  1 -1  0 -5 -2
 -8 -4 -2 -6  2 -6  3 -7 -4 -5 -3 -6 -6 -4  0 -5 -5 -6  1 -6 -6 -2 -2 -6 -7  5 -6  0 -5 -1 -1 -3 -3 -3 -3 -4 -4  0 -6 -4 -4  3 -2  6 -1  1  0 -5  0 -4 -4 -1 -1 -2  4 -2 -3 -4 -3  0 -4 -4 -4 -3 -3  3 -3 -4 -5 -4  1 -5 -3 -3  1 -3  4 -3 -3  3  2  1 -3 -2  2  3 -4  0 -5 -3 -4  2 -4  2  1  0  0 -5  2 -4 -1 -3 -3 -4 -1  0  3  3 -3  2 -4 -1  5  3  4 -5  1  3 -4  1 -4  0 -7 -5 -3 -6 -6 -4 -7 -4 -6 -7 -6  1 -5 -7 -7 -6 -5  1 -6 -7  1  1 -5
 -8 -2 -6 -6 -4 -5 -2 -5  0 -4  1 -2 -6 -3 -1 -4 -1 -5 -4 -5 -5 -4 -2 -7 -3  2 -5 -1 -1 -1 -2  0 -1 -1  0 -3 -1  8 -5 -4  1  1  1  2 -1  0 -1 -3 -2 -1 -2 -1 -1 -2  2  2 -2 -2 -1 -1 -3  0 -3 -1  0 -3 -1 -3 -4 -3  0 -3  2 -2  4  1  0  0  0  1  0 -1  1  1 -1  1 -3  4 -5 -1 -1 -2  0 -3 -4 -1  3 -4  3 -2  1 -2 -2 -1 -2 -3 -2  1  0  0 -1 -4 -1 -2  1 -3  0  1 -3  0 -1 -1 -7  2  9 -6 -5  2 -6 -1 -4 -8 -2  0  0 -5 -6 -5 -2  0 -5 -2 -5  9 -5
 -6 -6 -6 -5 -4 -3 -1  7 -2  1 -1 -5 -7 -1  0  2 -4  2 -4 -5  2 -2  4 -4 -6 -3  7 -2  3 -1 -2 -1 -2 -2  0  1  3 -3 -2 -2  5  0  0  0 -1 -5  0 -2 -2 -1  0 -1  0  0  0  2  1  2 -2  0 -2 -1 -1 -2  0  1  0  2 -3 -1 -2  0 -1  3 -1  3  0 -1 -1 -1 -1 -2  0  0 -1  0  3 -2 -2 -3 -2  4 -1  2 -3 -4 -1  4  1  4  1 -1 -1 -2 -1 -2  0  0 -1  0  2 -1  1  1  0  5 -2 -1  2  0 -2  2 -3  3 -1 -2 -1  1 -2  0 -3 -8 -3  2  4  7 -6 -6  6  3  3 -5  0 -5 -3
