# Supplementary material for: Protein Secondary Structure Prediction Based on Data Partition and Semi-Random Subspace Method
Source: Sci Rep. 2018 Jun 29;8:9856. doi: 10.1038/s41598-018-28084-8 (PMC6026213; doi:10.1038/s41598-018-28084-8)
Supplement: Supplementary file 1 — Dataset 1 [file 41598_2018_28084_MOESM1_ESM.zip › astral_cull_DATA/1ati_A.pssm]

  A  A  S  S  L  D  E  L  V  A  L  C  K  R  R  G  F  I  F  Q  S  S  E  I  Y  G  G  L  Q  G  V  Y  D  Y  G  P  L  G  V  E  L  K  N  N  L  K  Q  A  W  W  R  R  N  V  Y  E  R  D  D  M  E  G  L  D  A  S  V  L  T  H  R  L  V  L  H  Y  S  G  H  E  A  T  F  A  D  P  M  V  D  N  W  T  P  P  R  Y  F  N  M  M  F  Q  D  L  R  G  P  R  G  G  R  G  L  L  A  Y  L  R  P  E  T  A  Q  G  I  F  V  N  F  K  N  V  L  D  A  T  S  R  K  L  G  F  G  I  A  Q  I  G  K  A  F  R  N  E  I  T  P  R  N  F  I  F  R  V  R  E  F  E  Q  M  E  I  E  Y  F  V  R  P  G  E  D  E  Y  W  H  R  Y  W  V  E  E  R  L  K  W  W  Q  E  M  G  L  S  R  E  N  L  V  P  Y  Q  Q  P  P  E  S  S  A  H  Y  A  K  A  T  V  D  I  L  Y  R  F  P  H  G  S  L  E  L  E  G  I  A  Q  R  T  D  F  D  L  G  S  H  T  K  D  Q  E  A  L  G  I  T  A  R  V  L  R  N  E  H  S  T  Q  R  L  A  Y  R  D  P  E  T  G  K  W  F  V  P  Y  V  I  E  P  S  A  G  V  D  R  G  V  L  A  L  L  A  E  A  F  T  R  E  E  L  P  N  G  E  E  R  I  V  L  K  L  K  P  Q  L  A  P  I  K  V  A  V  I  P  L  V  K  N  R  P  E  I  T  E  Y  A  K  R  L  K  A  R  L  L  A  L  G  L  G  R  V  L  Y  E  D  T  G  N  I  G  K  A  Y  R  R  H  D  E  V  G  T  P  F  A  V  T  V  D  Y  D  T  I  G  Q  S  K  D  G  T  T  R  L  K  D  T  V  T  V  R  D  R  D  T  M  E  Q  I  R  L  H  V  D  E  L  E  G  F  L  R  E  R  L  R  W
  5  4  0 -1 -2 -3  0 -2 -1  2 -3  4 -3 -3 -3 -2 -4 -2 -4 -2  1  1 -3 -3 -4 -2 -2 -2  1  1  4 -5 -4 -4 -1 -3 -3 -2 -1  0 -3 -3 -3 -4 -3 -2  0  2 -5 -5 -2  2 -3 -2 -2  0 -3 -2 -4 -2 -2 -1 -3 -4  3  3 -2 -3 -2  0 -2  0 -2 -5 -1  6 -1 -2 -3 -2  1  1 -4  0 -4 -3 -2 -1 -3  0 -4 -2 -1  1 -3  0 -4 -3 -2 -3 -3 -1 -1 -2 -1 -2  1 -1  0 -2  0  1  1 -2  2 -4 -3 -4 -3 -3 -1  6 -3  1 -3 -4 -2 -3 -4  1 -3 -1 -1 -1  2  2 -2 -1 -2 -2 -3 -4 -2 -3  5 -3 -2 -2 -3  4 -4 -4 -4 -3 -3 -2 -1 -2 -4 -4 -3 -4 -4 -1 -3 -3 -4 -3 -3 -1 -3 -3 -3 -4 -4 -2 -1 -2  0 -2  0 -1 -1 -2 -4 -2 -2 -5 -2 -1  1 -3 -2  1 -5 -3 -1 -1 -3 -2 -2 -1  0 -2 -2 -3 -3 -2 -2 -1 -3  0  1 -2 -2 -3  5 -4 -4  3 -1  2  2 -1 -4 -3 -3 -4  0 -2 -1 -4  1 -4  0 -3 -3 -2 -1 -3  6 -3 -4 -2 -4 -4 -4 -3  0  0 -4  2 -1  0  0  0  0  0  0  0  0  1  0  0  0  0  0  0  1 -1 -1  0 -2 -3  1 -4 -3 -4 -1  2  0 -2 -2 -3 -3 -2 -3 -3 -2 -3 -3 -2  4  5 -2 -1 -2 -4  2 -1 -2  5 -1 -3 -1 -1  6 -4  1 -2 -3 -2  3  0 -2  2 -2 -1 -3 -1 -2 -3 -1 -3 -2 -2 -1 -3  6 -2 -1 -2  3  6 -2 -3 -3 -3  0  0 -2 -1  1 -1 -3  1  0 -1  6 -2  0 -2  3  3  0 -3 -1  1  0  0 -1 -3 -1 -1  0 -4 -4 -2  3 -1  4 -3 -2 -3 -1 -4 -3 -1 -3 -4 -3 -2 -2 -2 -3 -4 -1 -1 -2 -2 -4 -4 -3 -1 -2 -2 -3  0  0  0  0  0  0  0  0  0 -1  4 -1 -2 -2 -4 -3 -4 -4 -1 -1  1 -3 -2 -3 -2  2 -2  1 -2 -2  0  1 -3 -3  3  1 -2 -3 -1 -3
 -2 -2 -1  3 -3 -2  0 -4 -4 -2 -4 -4  1  8  8 -4 -5 -4 -4 -2 -3 -3 -2 -5 -4 -4 -4 -3  5 -3 -3 -5 -4 -4 -4 -4 -3 -4 -4 -2 -4  1  2 -1 -4  3  5 -1 -5 -4  5  0 -3 -4  1  0  7 -1 -3 -4 -3 -4 -4 -4 -2 -3 -4 -4 -3  0  5  2 -4 -5  1 -3 -3 -4 -3 -3 -1 -2 -5 -2 -4 -4 -4 -4 -2 -1 -4 -3 -2 -4  7  0 -5 -2 -3 -4 -4  2 -3 -2 -3 -4 -4 -3 -2 -3 -1 -1 -2 -2 -2 -4 -4  8 -4 -2 -3 -3 -1 -3 -5 -5 -4 -2 -5  2 -2 -4 -2 -1 -2 -2  7  3  2 -4 -4 -5 -4 -5 -3 -1 -4 -4  1 -3 -5  8 -3 -2 -5 -3 -4  3 -2 -5 -5 -5  8 -3  7 -2 -5 -2 -1 -4 -2 -4 -2 -4 -5 -4  1 -4 -3 -2 -3 -2  0 -5 -3  0  0 -5  0 -1 -1  7 -1  1 -5 -4  0 -1 -3 -4 -4  2  2 -1  2 -4  7 -1  3 -1 -2 -2  0 -2  0  2 -3 -3 -4 -3  1  5 -3 -3 -4 -4 -2 -4  4 -5 -1 -4 -2 -1 -1 -2 -4 -2 -4 -4 -3 -2  8 -2 -3 -4 -4 -4  1  2 -3 -2  1  0  0  0  0  0  0  0  0  0  1  0  0  0  0  0 -1 -2 -2  0  1 -4 -1 -4  1 -3 -1 -2 -1 -1  0  6 -4 -1 -4 -3 -4 -5 -2 -4 -3 -3 -4 -4 -3  8 -2 -3 -4 -3 -4 -4 -3 -3 -3 -4  1 -1 -2 -1 -2 -1 -1 -2 -1  1  8 -3 -4 -4  5 -2 -1  2  5 -4 -3 -4 -4  0 -3 -3 -2 -4 -4 -4 -2  5 -1  1 -2 -1 -4 -1 -1  0 -3  5  0 -3  0  0  1 -4  6  2  1  0 -1 -4  3 -3 -2 -4 -3 -2  1 -3 -2 -5 -4  6  7 -4  8  8 -1 -4 -2 -5 -4 -3 -4 -4 -6 -4 -3 -4 -4 -4 -2 -3 -3 -2 -2  0  0  0  0  0  0  0  0  0 -1 -2 -4 -3 -4  8 -2  8 -4 -3 -4  0 -1 -1  8 -4 -1 -2 -2  1 -4  0 -1 -2 -4  3 -1  6 -4  4 -3
 -2 -1  1  1 -4  0  1 -4 -4  4 -5 -3 -2 -2 -2 -2 -5 -5 -5 -2  1  0 -2 -5 -4 -2 -2 -2  1  1 -2 -5 -1 -4 -2 -4 -5 -2 -4 -2 -5 -2  5  8 -5 -2  1 -1 -7 -6  0  0  1 -3 -1 -1  0  0  4 -4 -4 -2 -5 -1 -1 -2 -3 -5 -3  3 -2 -1 -4 -6 -2 -3 -1 -2 -2 -4  0  3 -5  2 -1 -4 -5 -4 -1  1 -5 -2 -2 -4 -2  1 -5  7 -3 -5 -5 -1 -2  2 -4 -2 -4 -2 -1  2 -1  1  1 -3 -2 -4 -5 -3 -4 -2 -2 -3 -2  0 -5 -5 -4  8 -5  0  8 -5 -3  2 -1 -1 -1 -2 -2 -4 -4 -5 -2 -5 -3  2 -4 -2 -2 -2 -5 -3  8 -2 -5  0 -4 -2  8 -5 -5 -5 -3 -2 -3 -2 -5 -2 -2 -5 -2 -4 -2 -5 -5 -5 -1 -4  0  0 -1 -1 -1 -5 -2  0 -3 -7 -3  1  1 -3 -3  3 -6 -4 -1  2 -1 -2 -2  3 -2  0  6 -5 -1 -2 -3  0 -2 -2 -1  0 -1 -4 -2 -2 -5 -2 -2 -1 -2 -3 -1 -5 -2 -4  0 -5  0 -4 -1 -5 -1 -2 -5 -2 -2 -5 -3  7 -3 -2  2 -5 -1 -5  0  1 -2 -1  1  1  0  0  0  0  1  0  0  0  1  0  0  0  3  0 -1 -1  1 -1  1 -5  0 -4 -2  1 -2  0  1  5  0  0 -4 -3 -4 -3 -5 -5 -2 -3 -2 -3 -2 -4  0 -3 -1 -4 -5 -2 -4 -5  0  0 -3 -4  0 -1  0  0 -1 -1  6  0  1  0 -2 -2 -5 -5 -2 -5  1 -3  0 -5 -3 -4 -4 -2 -4 -3 -5 -5 -4 -5 -1 -2  6  2 -1  0 -5 -1 -1 -2 -3  0  1 -5 -2  1  0 -5 -2 -1  0  0  1 -4  5 -3 -1 -4 -1  2  0 -2  4 -5 -2 -2 -1 -5 -2 -2 -2 -1 -2 -5 -2 -2 -4 -4 -5 -5 -2 -5 -1 -4  0 -2 -4 -1  2  0  0  0  0  0  0  0  0  0  4 -2 -5 -2 -5 -2  0 -2  0 -1 -4  0 -2 -1 -2 -5  0 -4  0 -1 -5  0  1 -3 -5 -1  1 -1 -5 -1 -3
 -2 -2  3  0 -5  6  1 -5 -5 -1 -5 -4 -3 -3 -4 -3 -5 -5 -5 -3 -2 -2  2 -5 -5 -3 -3 -3 -2 -2 -3 -6  8 -5 -3 -4 -5 -3 -4  0 -5 -3  2 -1 -5 -2  1  0 -7 -7 -2  0 -4 -4 -2  0 -2  6  7 -5 -3 -3 -5  8 -2 -2 -5 -5 -4 -2 -3  1 -4 -6 -1 -4 -2 -3 -4 -3  3 -1 -6 -2  8 -3 -5 -4  5  3 -6 -3  1 -3 -3  3 -6 -1 -4 -5 -5 -2 -2 -1 -5 -3 -3 -4  3  6  2  1 -2 -2 -3 -6 -5 -4 -4  0 -3 -4 -3 -3 -5 -6 -4  2 -6 -1 -1 -5 -3  4 -2 -2 -3 -2 -2 -4 -4 -6 -3 -5 -3 -2 -5 -3 -3 -2 -6 -4 -1  0 -5 -3 -3 -3  0 -6 -5 -6 -4 -2 -4  0 -6  0 -3 -5  1 -5  0 -5 -6 -5 -1 -3  1  2  6  3  2 -6 -4  2 -4 -7 -3  5  0 -4 -3  3 -7 -5  0  5 -4 -3 -4  3 -2  4 -1 -5 -3 -3 -4  3 -3  0  0  5  2 -5 -3 -4 -6 -2  0  0 -3 -4  8 -5  0 -5  2 -5 -2 -5 -2 -5  1  0 -5  0 -3 -5 -3  0 -4 -3  8 -5  8 -6 -1 -2 -4 -1 -1  1  0  1  1  0  0  0  0  0  0  0  0  0  0  0  1 -2 -2 -1  6 -5  0 -5 -4  8  0  1 -1  1  1 -3 -5 -4 -4 -5 -5 -5  0 -3 -2 -3 -3 -5  5 -4 -2 -4 -5 -3 -5 -5 -3  6 -3 -5  2  0  5  1 -2  1  1  0  5  0 -4 -3 -5 -5 -2 -5  5 -3 -2 -5 -3 -4 -5 -3 -4 -3 -5 -5 -4 -6 -2 -3  0  0  3  3 -5 -1  1 -3 -3 -2  4 -5 -2  1  2 -5 -2 -1  0  1  1 -5 -1 -4  4 -5  7  6 -2 -3 -2 -5 -3 -3 -3 -6 -4 -4 -2  8  0 -5 -3 -3 -4 -5 -6 -5 -3 -5  8 -5  7 -3 -5  4  7  0  0  1  0  0  0  0  0  0  3 -1 -5 -3 -5 -4  6 -4  8 -2 -5  0 -3  1 -4 -5 -1 -4  6  3 -5  0  2 -4 -5 -2  1 -2 -5 -1 -4
 -1 -2 -3 -3 -3 -5 -3 -2 -2 -3 -3  9 -5 -5 -6 -4 -4 -2 -4 -5  5 -3 -6 -3 -5 -4 -4 -2 -4 -3  2 -5 -6 -5 -4 -5 -3 -4 -2 -5 -3 -5 -5 -5 -3 -5 -4 -3 -5 -5 -5 -2 -3 -2 -3 -3 -5 -4 -5 -2 -3 -4 -3 -6 -2  0 -3 -3 -3 -4 -4 -3 -2 -5 -4 -2 -3 -4 -5 -3 -3 -2 -5 -1 -6 -5 -3 -2 -5 -1 -4 -3 -5 -4 -5 -3 -5 -4 -3 -3 -3 -5 -3 -3 -2 -5 -4 -2 -4 -4 -4 -3 -3 -2 -3 -5 -3 -6 -5 -6 -3  2 -5 -4 -3 -4 -2 -5 -4 -3 -5 -2 -2 -3 -2 -2 -5 -3 -5 -3 -5 -5 -5 -3  0 -5 -3 -5 -5  0 -5 -6 -5 -6 -3 -3 -4 -4 -5 -5 -3 -5 -6 -2  4 -6 -5 -6 -5 -4 -6 -3 -6 -4 -5  4 -4 -5 -4 -3 -4 -5 -4 -3 -4 -2 -4 -5  1 -4 -3 -1 -2 -3 -5 -4 -2 -4 -1 -4 -3 -3 -4 -5 -4 -3 -5 -3 -2 -4 -4 -3 -3 -5 -5 -3 -2 -5 -5 -2 -4 -4  3 -1 -6 -3 -5 -5 -4 -4 -4 -4 -4 -4 -4 -6 -3 -5 -4 -3 -3 -4 -6 -2 -5 -4 -6 -3 -3 -2 -6 -2 -2  0  1 -1 -1 -1 -1 -1 -1  0 -1  1 -1 -1 -1 -2 -3  0 -3 -3 -4 -2  1 -4 -4 -5 -4 -3 -2 -4 -3 -5 -4 -2 -5 -2  1 -3 -6 -1 -2 -1 -5  1 -3 -6  2 -2 -3 -1  0 -3  5 -5 -2 -4  0 -3 -5 -4 -2 -3 -3 -2 -4 -3 -5 -2 -3 -3 -5 -3 -4 -5 -4 -3 -2 -5 -3 -5  1 -2 -3 -3 -5 -3 -2 -4 -2 -2 -3 -4 -3 -2 -4 -3  1 -4 -4 -2 -3 -2 -3 -3 -4 -3  0 -1 -2  1 -3  2 -3 -4 -6 -4 -2 -4 -2 -3 -5 -5 -5 -5 -5 -5 -5 -6 -6 -3 -5 -3 -5 -4 11 -2 -3  0 -6 -4 -5 -3 -3 -2 -4 -2 -1 -1 -1  0  0  0  0 -1 -2  0 -3 -3 -2 -6 -5 -6 -6 -3 -4 -3 -5 -4 -5 -2 -3 -2 -4 -4 -2 -1 -1 -1 -3 -3 -3 -4 -3 -4 -3
 -1  0  0  0 -3  0  2 -4 -4 -1 -4 -3  0  0 -1 -4 -5 -4 -5  6 -2 -2  0 -5 -4 -4 -4 -1  3 -2 -2 -4 -2 -4 -4 -3 -4 -4 -4  1 -4 -1  0 -2 -4  1  2  5 -5 -4  2 -1 -3 -3  4  1  0 -1 -2 -3 -3 -4 -3 -2 -1 -2 -4 -4  0 -1 -1  3 -4 -4  1 -2 -2 -4 -2 -2  0 -1 -5 -2 -2 -2 -3 -3  0  3 -4 -3  0 -2  1  3 -5 -1 -3 -3 -4  2 -3  1 -3 -4 -3 -3  1 -2  1  0 -2 -1 -2 -4 -4 -1 -3  0 -3 -3  8  0 -4 -5 -3  0 -5  1  0 -4  2  2 -2 -1 -1  1  1 -3 -4 -5 -4 -5 -3  8 -4 -4 -1 -2 -5 -1 -2  0 -5 -3 -3 -1  0 -5 -4 -5 -1 -1 -1  0 -5  0  8 -3  0 -3  4 -4 -5 -4  0 -3 -2  1  0  1  2 -2 -1  5 -1 -5  0  3  2 -1 -1  2 -5 -3  1  1  2 -4 -4  0  1  1 -1 -4  0 -1 -1  2  1  0  2  0  0 -3 -2 -2 -4 -2  1  0 -3 -3 -2 -4  1 -4  1 -5 -1 -4  2 -2  2  0 -4  0 -4 -4 -2 -1 -1 -1 -2 -4 -2 -4  0  3 -2 -1  1  0  2  0  1  0  0  0  0  0  0  0  0  0  2  2 -1 -2 -2  3 -1 -2  0 -4  1 -2  5  1 -1 -1  1 -1 -3 -3 -4 -3 -4 -5  0 -3 -2 -2 -4 -3 -2 -1 -2 -3 -3 -2 -4 -4 -3 -1 -2 -4 -1  0  0  1 -1 -1 -1 -1  0  0 -1 -3 -4 -4  0 -4  0 -2  1 -4 -2 -2 -4  1 -3 -3 -4 -4 -4 -4 -1  0 -1  0 -1  2 -4  0  0 -1 -3  2  1 -4 -1  1  2 -4  3  2  0  0 -1 -3 -1 -3  0 -4 -2  1 -1  3 -2 -5 -4  0 -1 -4 -1 -1  7 -2  0 -4 -4 -3 -4 -4 -5 -4 -3 -4 -2 -4  3 -2 -3  0  1  3  1  0  0  0  0  0  0  0  0 -1 -4 -3 -4 -1  0 -1 -2 -2 -3  1  8  0 -1 -4 -1 -3 -1  4 -4  1  1 -3 -4  2  2  1 -4  2 -3
 -1  0  0 -1 -4  4  2 -4 -4 -2 -5 -4 -1 -2 -2 -4 -5 -4 -5 -1 -2 -2  7 -5 -4 -4 -4 -3  0 -2 -2 -5  0 -4 -4 -3 -4 -4 -4  6 -5 -1  4 -2 -5  0  1  1 -6 -5  0  1 -4 -3  0  2 -1  3  0 -4  1 -4 -4  1 -2 -2 -4 -4 -3 -2 -2  3 -4 -5  4 -2 -2 -4 -2  2  3  0 -5 -2  0 -2 -4 -4  5  2 -5 -3  6 -2 -2  1 -5 -2 -4 -4 -4  1 -3 -2 -4 -4 -3 -4  5  1  5  3 -1  0 -2 -4 -5 -2 -3  7 -3 -3  0 -3 -5 -5 -4 -2 -5  0 -2 -4 -1  1 -2 -2 -2 -1 -1 -3 -3 -6 -4 -5 -3  0 -4 -4 -1 -2 -6 -2 -2  7 -5 -3 -3 -3 -2 -5 -5 -5 -2 -2 -2  7 -6  7  0 -4  7 -4  7 -5 -6 -4  3  0  0  4  0  5  4 -4 -3  4 -1 -6 -2  4  3 -2 -1  1 -5 -4  1  2 -3 -4 -4  0  1  5 -1 -4  0 -1 -2  5 -2  0  1  5  5 -4 -2 -3 -4 -2  0 -1 -3 -2  0 -5  7 -4  2 -5 -2 -4 -1 -4  2  7 -4  7 -4 -5 -2 -2 -2 -3  0 -5  0 -5 -1 -1 -2 -1  0  0  0  1  1  0  0  0  0  0  0  0  0  1  0  4  0 -2 -2  2  1 -4  1 -4 -3  0  2  4 -1  0  5 -1 -3 -3 -3 -4 -4 -5  7 -3 -2 -3 -4 -4  1 -2 -2 -4 -4 -3 -4 -4 -3  4 -3 -4  1  6  5  6 -1  1  1  0  4  1 -1 -3 -4 -5 -1 -4  0 -1  0 -5 -2 -3 -4 -1 -3 -2 -4 -4 -3 -5 -2 -1 -1  1  3  4 -4 -1  3 -1 -3  1  3 -4  0  1  3 -5 -1  1  0  0  0 -4 -1 -3  3 -4  2  2 -2 -3 -2 -5 -4 -1 -2 -4 -2 -2  0  0  7 -5 -4 -3 -3 -4 -6 -4 -3 -4  0 -5  2 -2 -3  5  0  0  0  1  0  0  0  0  0  0  1 -1 -4 -3 -4 -2  4 -2  0 -2 -4  3  0  5 -2 -4 -1 -4  1  4 -4  3  1 -4 -4  0  3  1 -4  1 -3
  0 -1 -1 -2 -5 -3 -2 -5 -5 -1 -5 -3 -3 -4 -4  7 -5 -5 -5 -4  1  4 -4 -6 -5  7  7 -4 -1  4 -2 -5 -3 -5  7 -4 -5  7 -4 -4 -5 -4 -3 -3 -5 -3 -3 -2 -5 -5 -3 -2 -4 -4 -3  1 -4 -1 -3 -5 -5  7 -5 -3  1 -1 -5 -5 -2 -2 -4 -3 -5 -5 -3 -2 -2  7 -4 -4  1  1 -5 -2 -3 -4 -5 -4 -2 -2 -5 -4 -2 -2 -4 -2 -5 -2  3 -5 -5 -3 -4 -3 -5  7 -4 -4 -2  0  0  1  4 -4 -1 -5 -5 -5  0 -4 -4 -2 -4  6 -6 -5 -4 -2 -5 -2 -2 -5 -4  0 -2 -2 -4 -3 -3 -4 -3 -5  7 -6  3 -4 -5  7 -4 -2 -5 -5 -3 -4 -6 -4 -4  6 -3 -5 -5 -5 -5 -3 -4 -4 -5 -4 -4 -5 -4 -5 -4 -5 -5 -5 -3 -4  6 -3 -2 -2 -3 -5 -4 -3 -3 -5 -4 -2 -2 -4 -4 -1 -5 -5 -3  0 -4  7 -5 -2 -3 -3 -2 -5 -4 -4 -4 -3 -4  1  0 -2 -3 -5 -2 -5 -6 -2 -3  1 -3 -4 -3 -5 -4 -5 -3 -4  3 -4  6 -4  4 -4 -5 -4  7 -5 -2 -2 -5  2 -3 -5 -3 -6  2 -2 -5  0 -1  1  0  0  0  0  1  0  0  0  0  0  0  0  0 -1 -1 -2  6 -2 -2 -5 -1 -5 -4 -3 -2 -1 -2  4 -3 -4 -5 -4 -4 -5 -5 -6 -4 -4 -2  1  7 -4  1 -5  2 -4 -5 -2 -4 -5 -3 -3 -1 -5 -2 -4 -3 -3 -1  1  1  4 -1 -2 -4 -4 -5 -5 -2 -5 -2 -4 -3 -5 -2 -4 -5 -3 -3  0 -5 -5 -4 -6 -2 -2 -1 -1 -2  1 -5 -2  0 -3 -1 -3 -1 -5 -2 -1 -2 -5 -3 -2  0  2 -2  2 -2 -4 -3 -5 -3 -3 -1  6 -1 -6  7 -4 -2 -6 -4 -4 -3 -3 -4 -5  7 -4 -4 -5 -3 -5 -4 -5 -3 -5 -3 -3 -5  0 -2  1  0  0  1  0  0  0  0  0  0 -2 -5 -4 -5 -4 -3 -4 -3 -3 -2 -2 -4 -4 -4 -5  0 -5 -2 -1 -5 -2  2 -5 -5  0  0 -3 -5  0 -3
 -2 -2 -2 -1 -4 -2 -1 -4 -5 -2 -5 -4 -3  0 -2 -4 -3 -5 -2 -2 -3 -3 -2 -5  0 -4 -4 -3 -1 -3 -3 -3 -3  0 -4 -4 -4 -4 -4 -2 -4 -3 -1 -1 -5 -2  0 -2 -5 -5  0  1 -3 -4  1 -2  4 -2 -1 -4 -1 -4 -4 -3 -3 -3 -5 -4 -3  6 -1 -1 -5 -5  1 -2 -3 -4 11 -4 -2 -1 -3  2 -3 -4 -4 -4 -2 -1 -3 -4 -2 -4 -2 -1 -3 -1 -4 -4 -3 -2 -4  5 -4 -4 -4 -4 -1 -2 -2 -1  0 -1  7  0 -5 -2 -4 -2 -4 -4 -2 -2 -5 -3 -4 -1 -3 -1 -1 -5 -3 -2 -3 -3  1 -2 -2 -4 -4 -3 -4 -5 -3 -2 -5 -4 -3 -3 -3 -2 -1 -2 -5 -4 -4 -3 -1 -3 -5 -3 -2 -3 -2 -2 -3 -2 -2 -4 -2 -4 -2 -2 -3 -5  4 -4 -3 -2 -3 -2  0  0  8  0  3 -5 -3 -1  0 -2  1  0 -4  1 -2 -1 -1 -4 -4  0 -2 -2  3 -4  2  3  4  0  9 -3  0 -1 -2 -4 -3 10  0 -3 -2 -2 -4 -3 -3 -5 -2  0  0 -3 -1  4 -3 -2 -2 -2 -4 -2 -4 -5  5  1 -2 -3 -3 -2 -3 -5 -2 -2 11 -2 -1  0  0  0  0  0  0 -1  0  0  1  0  1  0  0  0  7 -2 -3  0 -2 -4 -2 -1  3 -2 -1 -2 -2 -2 -2  2 -1 -3 -5  5 -5 -5 -2 -4 -3 -3 -4 -4 -3 -2 -3 -3 -4 -3 -3 -4 -3 -2 -3  0  3  1 -2 -2 -2 -2 -1 -2 -2 -2 -2 -4 -4 -4  3 -4  5  0  4 -4 -3 -4 -3 -3 -4 -3 -5 -4 -5 -5 -3 -1  1  1 -2 -1 -2 -2  0 -1 -3  3 -2 -4  0  1 -1 -4 -2 -1  0  0  4 -3  0 -4 -2 -1 -3 -2 -2 -3 -2 -5 -4 -2 -2  0 -2 -2  5 -3 -2 -5 -4 -4 -4 -2 -5 -5 -4 -4 -3 -1 -2 -3 -4 -2 -2  2  0  0  0  0  0  0  0  0  0 -3 -5 -4 -5 -2  1 -2 -3 -3 -4 -1 -2  0 -2 -5  2 -4 -2 -1 -4 -1 -2  0 -4  0 -1  2 -4 -1 -1
 -2 -2 -3 -1  3 -5 -3  5  3 -4  1 -3 -5 -5 -5 -6 -1  5 -2 -5 -4 -4 -5  7 -4 -6 -6  1 -4 -4 -1 -4 -5 -3 -6 -5  0 -6  2 -4  0 -4 -4 -5  6 -3 -4 -2 -5 -2 -4 -3  1  2 -3 -1 -5 -4 -5  4  1 -5  3 -5 -3 -3  6  5  0 -4 -4 -3  2 -4 -1 -3 -4 -6 -6  1 -4 -1 -2 -2 -5 -3  0  2 -5 -4 -2 -3 -5 -3 -5 -3 -2 -5  0 -1  0 -4 -3 -2  3 -6 -3  3 -4 -5 -4 -4 -3  1  0 -4  0 -5 -5 -5 -1 -3 -5 -5  7 -2  3 -5 -2 -2 -5  3  2 -3 -3 -2 -5 -1 -4  3 -5 -2 -6  7 -3 -5  6 -6 -5 -3 -2 -5 -6 -5  7 -1 -5 -5 -5 -2  7 -2 -5 -1 -3 -5 -2 -5 -3 -1 -5  3 -5 -2 -2  2 -3 -5 -5 -3 -3 -4 -4 -4 -3 -4 -2 -5  4 -4 -1 -3  1 -4 -5 -2  1 -3  2 -4  6 -3 -2 -4 -5  3 -4  1 -2 -4 -1 -4 -3 -5 -5  0 -3 -5 -4 -4 -4 -4 -3  2 -5  6 -4 -3 -3 -2 -3 -1 -5 -3 -4 -5  2 -5 -6  6 -3 -5 -5 -3 -5 -2 -5  0 -3 -2 -6 -2 -2 -1 -1 -1 -1  0 -1  1  0  0 -1  0  0  0 -1 -1 -2 -4 -2 -2 -4  0 -3  0 -2 -5 -3 -1 -2 -5 -4 -4 -1  4 -5 -3  2  7 -5 -4 -3 -2 -6  1 -3 -5 -3  1  0 -2  1  1  2 -5 -3 -3 -2 -2 -5 -4  0 -2 -4 -3 -4 -1 -5  2  1  0 -4  1 -4 -4 -4  3 -3 -5  4 -3  1 -3  3  2 -5  0 -1 -4 -3 -2 -3 -3  2  0 -4  1 -3 -4 -4  4 -2 -2 -2  1 -3 -2 -1 -1  0 -3 -2  3 -1 -1 -5 -3 -2 -5 -3  7 -6 -5 -4 -4 -5 -5 -5 -5 -5  7 -6 -2 -5 -1 -4  4 -3  3 -5 -2 -5 -3  3 -4 -4 -2 -1  0  0  0  0  0  0 -1 -2 -2  1 -3  4 -5 -4 -5 -5 -3 -1 -3 -5  1 -5  4 -3  5 -4 -4  3 -1 -3 -2  3 -2 -3 -4  3 -3 -2
 -2 -3 -3 -1  3 -5 -3  2  0 -4  6 -3 -4 -4 -4 -6  1  0 -2 -4 -4 -4 -5  0 -3 -6 -6  3 -3 -4  0 -4 -6 -3 -6 -5  5 -6  0  0  6 -2 -4 -6  2 -4 -3  0 -4 -3 -4 -3  0  0 -3  0 -4 -4 -6  0  0 -2  5 -6 -3 -4  1  3  3 -4 -4 -1 -1  0 -2 -3 -5 -6 -5  1 -4 -2 -2 -2 -6 -1  5 -1 -5 -3  3 -3 -4 -4 -4 -2 -2 -5  4  3  3 -4 -3 -2  4 -6 -4  0 -4 -5 -4 -3 -3  3 -2 -3  6 -4 -5 -5 -3 -3 -5 -5  0 -2  0 -5 -2  0 -3 -1  3 -3 -3 -2 -4  0 -4  2 -5 -2 -6  0 -3 -4  0 -6 -5 -4 -2 -4 -6 -5  0 -3 -5 -5 -6 -2  1 -2 -4 -2 -3 -5 -2 -5 -4  0 -5  3 -5 -2 -2 -1 -3 -5 -5 -3 -4 -4 -4 -3 -1 -4 -2 -3  1 -4 -2 -3  2 -3 -4 -3  1 -3  4 -5  2 -3 -2 -4 -4  5 -4  3 -1 -4 -3 -4 -3 -5 -4  5 -4 -5 -3 -4 -4 -3 -3 -1 -6  1 -1 -3 -1 -2 -4 -1 -4 -1 -4 -5  5 -4 -6  1 -3 -5 -4 -3 -6 -2 -6  6 -3 -3 -5 -2 -1 -1 -1 -1 -1  1 -1  1  0  0 -1  0  0  0 -1 -2 -2 -4 -3 -2 -4  5 -3 -2  0 -6 -1 -2 -3 -5 -4 -4 -2  1 -5 -3 -1  0 -5 -4 -3  0 -6  4 -4 -4 -3  3  5 -2  1  6  2 -5 -3 -3 -3 -3 -5 -4  2 -2 -4 -3 -4 -2 -4 -1  0  6 -4  5 -4 -4 -3  5 -3 -5  0 -3 -1 -3 -1  5 -5  6  0 -4 -3 -2 -3 -3  5 -1 -4  1 -3 -3 -4  4 -2 -2 -1  6 -2 -2  0 -1  1 -1 -2  0 -1  0 -6 -4 -3 -5 -3  0 -6 -4 -3 -3 -4 -4 -4 -6 -5  0 -6 -3 -4  1 -4  1 -3  0 -6 -2 -5 -3  5 -4 -4 -1  0  0  0  0  0  0  0  0 -2 -3 -1 -3  2 -4 -4 -4 -6 -3  0 -2 -4 -2 -4  1 -3  3 -4 -4  4 -2 -3 -2  5 -1 -3 -4  5 -3 -1
 -1 -1  2  2 -3 -2  3 -4 -4 -1 -4 -3  7  0  1 -3 -5 -4 -5 -2 -2 -2 -1 -5 -4 -3 -3 -2  1 -2 -2 -5 -3 -4 -3 -3 -4 -3 -4 -1 -4  7  1 -2 -4  6  2  0 -6 -5  4  0 -3 -3 -1  0  0 -1 -2 -4 -3 -3 -4 -3 -2 -2 -4 -4 -3 -2  1  3 -4 -5  2 -2 -2 -3 -3 -3  1 -1 -5 -1 -3 -3 -4 -3 -1  0 -4 -2  0 -3  3  0 -5 -2 -3 -4 -4  6 -3 -2 -3 -3 -3 -3 -1 -2  0  0 -2 -1 -2 -4 -4  0 -3 -1 -3 -3 -1 -3 -4 -5 -3 -2 -5  4 -2 -4 -2 -1 -2 -2  0  4  7 -3 -3 -5 -3 -5 -2 -1 -4 -3  7 -2 -5  0 -2 -1 -5 -3 -3  2 -2 -5 -4 -5  0 -2  0 -1 -5 -1 -1 -4 -1 -4 -1 -5 -5 -4  4 -3 -1  0 -2  0  3 -4 -3  1  0 -6  2  1  1  0 -1  2 -6 -4  1  0 -3 -3 -4  2  2  1  2 -4  1 -2  0  0 -3 -1  4  0  4 -3 -2 -3 -4 -2  6  2 -3 -3 -3 -4 -1 -4  3 -5 -2 -3 -1 -3  1 -1 -4 -1 -3 -4 -2 -2  0 -2 -3 -4 -3 -4  2 -1 -3 -1  4  0  0  0  1  0  0  0  0  0  1  0  0  0  0  1 -1 -2  0  3  2 -4  0 -4 -2 -2 -1  0  1  2  3  3 -4 -3 -3 -4 -4 -4 -1 -3 -2 -2 -3 -4 -2  0 -2 -3 -4 -2 -4 -4 -3 -2 -2 -4  0 -1 -1  0 -1  0  1  0  1  4  1 -3 -4 -4  5 -4  2  1  3 -4 -2 -3 -4  7 -3 -3 -4 -4 -3 -4  1  5  1  4 -1  1 -4 -1  0  4 -2  4  2 -4  2  1  1 -4  2  3  0 -1 -1 -4  0 -3 -1 -4 -2 -2 -1 -2 -2 -5 -3  5  1 -4  0  1 -1 -3 -1 -4 -3 -3 -3 -4 -5 -4 -3 -4 -3 -5 -2 -2 -1  0 -1  1  1  0  0  0  0  0  0  1  0 -1 -4 -3 -4  0 -1  0 -3 -2 -4  2 -1  0  1 -4  1 -2 -1  2 -4  1  0 -4 -4  2  1  3 -4  4 -3
 -2 -2 -2 -1  6 -4 -2  0  0 -3  1 -3 -3 -3 -3 -5 -1  0 -2 -3 -3 -3 -4  0 -3 -5 -5  1 -2 -3  0 -4 -5 -3 -5 -5  2 -5 -1 -3  3 -3 -1 -4  0 -3 -2 -1 -4 -1 -3 -2  8  0 -2  0 -3 -3 -5  4 -1 -2  1 -5 -3 -3  1  1  6 -3 -3 -1  0 -3 -1 -3 -4 -5 -4  0 -3 -2 -2 -2 -5 -2  5 -1 -4 -2 -1 -3 -4 -4 -3  1 -2 -4  5  9  3 -3 -3 -2  3 -5 -4  0 -3 -4 -3 -3 -1  1 -2 -3  2 -4 -5 -4 -3 -3 -3 -4  4 -2  0 -4 -2 -1 -4 -1  4 -2 -3  2 -3  2 -3 -1 -5 -2 -5  1 -3 -3  2 -5 -3 -3 -2 -4 -4 -4 -1 -2 -4 -4 -4 -2  0 -2 -4  0 -3 -4 -2 -4 -3 10 -4  8 -4 -2 -2 -1  0 -5 -4 -3  1 -3 -3 -3  0 -3 -1 -4  1 -3 -1  2  4 -2 -4  1  0 -2  2 -4  2 -3  0 -3 -2  2 -3  0 -2 -3 -3 -3 -2 -4 -3  0 -3 -4 -3 -3 -2 -2 -2 -1 -5  0  2 -3 -2 -2 -3  2 -3 -1 -3 -4  3 -1 -5  0 -3 -4 -4 -3 -5 -2 -5  0 -2 -2 -4 -1 -1  0  0  0  0  0  0  0  0  0  0  0  0  0 -1 -1 -2 -3 -3 -1 -3  3 -1 -2 -1 -5 -2 -2 -2 -4 -3 -3 -2  0 -5 -3 -1  0 -4 -4 -3  0 -5  0 -3 -4 -2  4  7  3 -1  4  0 -4 -3 -3 -2 -3 -4 -2  0 -3 -3 -2 -3 -1 -3 -1 -1  3 -3  1 -3 -4 -2  1 -3 -5  0 -3  0 -3 -1  1 -5  0  0 -3 -2 -2 -3 -3  1  0 -3 -1 -1 -2 -3  1 -2  1  0  1  0 -1  0  0  0  2  1  1 -1 -2 -5 -3 -2 -4 -3 -1 -5 -3 -3 -3 -3 -3  1 -5 -4 -1 -5 -3 -5  0 -4  0 -3 -1 -5 -2 -4 -3  1 -4 -4 -1  0  0  0  0  0  0  0  0 -1 -2 -1 -3  0 -3 -4 -3 -5 -3 10 -2 -3 -2 -3  0 -3  1 -3 -3  0 -1 -1 -1  1 -1 -2 -3  1 -2 -1
 -3 -3 -4 -3  1 -5 -4 -1 -2 -4 -1 -4 -5 -5 -5 -5  8 -2  8 -5 -4 -4 -5 -2  1 -5 -5  1 -4 -4  1  0 -6  3 -5 -6  0 -5 -2 -4 -1 -5 -4 -5 -1 -5 -4  0 -2 -2 -4 -1  2 -2 -1 -1 -5 -5 -5 -2 -1 -3 -1 -6 -4 -4 -2  1 -2 -4 -5 -4 -2  0 -2 -2 -4 -5 -4 -2 -4 -3  9 -3 -6 -5 -1 -3 -5 -4  5 -4 -5 -5 -5 -3  9 -5 -2 -2  6 -5 -4  4 -1 -5 -5 -2 -5 -5 -4 -4 -4  2 -3  2  0 -5 -6 -5 -4 -4 -6 -5 -2  8 -2 -5  8 -3 -5 -2 -1 -4 -4 -1 -5 -3 -5 -2 -6  9 -5 -2 -4 -5 -2 -5 -5 -4  9 -5 -5 -5 -2 -4 -6 -5 -5  9 -2  9 -5 -3 -3 -5  9 -5 -6 -2 -5 -2 -5  7  9 -2 -4 -6 -4 -4 -4 -4 -4  1  5 -4  1 -2 -2 -5 -2 -4  2 -4  3  3 -1 -3 -1 -2 -1 -4 -3 -5 -4 -1 -4  3  3 -4 -3 -5 -4 -5 -5 -1 -4  1  1 -4 -5 -4 -4  2 -6  1 -4  3 -4  8 -4  7 -4  3 -4 -5  0 -4 -5 -2 -4 -3 -5 -4 -6  7 -6 -1 -4 -4 -4 -2 -2  0 -1 -1 -1  0 -1  0 -1 -1 -1  0  0 -1 -1 -2  2 -4 -3 -3 -4  1 -3  3  6 -5 -4 -3 -4 -4 -4 -3  4 -1 -6  3 -3 -2 -5 -5 -4  0 -5 -2 -4 -5 -4  2  1  0  6 -1 -1 -5 -4  3 -2 -4 -5 -4 -2 -3 -4 -3 -4 -3 -5 -2 -2  0 -4  3 -4 -2 -4 -1 -4 -6  0 -5 -3 -4 -1  4 -6 -1 -3 -4 -2 -2 -4 -4 -1 -3 -4 -1 -4 -3 -3 -1  2 -3 -3  0 -4 -3 -1  1  1  4 -3 -2  2  6 -6 -4 -3 -5 -4 -2 -5 -5 -4  1 -1 -5 -5 -6 -5 -2 -5 -4 -6  6 -5 -1 -4  0 -6  8 -5 -4 -1 -5 -4 -2 -1 -1  0  0  0  0  0 -1 -2 -3 -3 -4 -2 -5 -1 -5 -6 -4 -2 -3 -6 -4 -5 -2 -3 -1 -4 -3 -1 -2 -3  3  2 -2 -4 -4 -1 -4  5
 -1  4 -2 -2 -4 -3 -1 -4 -4 -2 -5 -3 -3 -4 -4 -4 -5 -4 -5  7 -3 -3 -3 -5 -5 -4 -4 -3 -3 -3 -2 -6 -3 -5 -4  9 -4 -4 -4 -3 -5 -3 -3 -4 -4 -3 -3 -3 -7 -6 -3 -2 -4 -4 -3 -2 -3  0 -3 -4 -4 -2 -4 -3 -2 -1 -4 -4 -4  6  6 -1 -4 -6 -3 -3 -3 -4 -5 -4 -2 -2 -6 -2 -4  8 -4 -3 -3 -2 -5 -3  1  8 -4  2 -6 -4 -4 -5 -5 -3 -3 -4 -4 -4  8 -4 -3 -1 -2 -2 -2 -2 -3 -5 -5 -4  8 -3 -3 -3 -4 -3 -5 -6 -4 -4 -6 -1 -4 -4 -3 -2 -2 -2 -4  1 -2  6  9 -6 -4 -5 -3 -4 -4 -4 -3 -2 -6 -4 -4 -3 -5 -3  8 -3 -4 -6 -4 -6 -4 -3 -4 -3 -6 -3 -4 -5 -3 -4 -3 -5 -6 -4  1  8 -2 -2 -3 -1 -2 -6 -4 -1 -4 -6 -3 -3 -2 -4 -3 -2 -6 -5 -2 -2 -4 -4 -4  2  5 -3 -3 -4 -4 -2 -4  0 -4  7  2 -3 -3 -4 -2 -5 -5 -2 -3 -3 -3 -3 -4 -4 -3 -5 -3 -5  7 -5 -3 -5 -3 -3 -4 -3 -4 -4 -3 -4 -4 -3 -3 -5 -4 -5 -2 -2 -5 -1  0  0  0  1  1  1  0  0  0  0  0  0  0  1  0  0 -2 -2 -3 -2 -2 -4 -2 -5 -3 -3  4 -2  0 -3 -3 -3 -5 -3  9 -5 -4 -5 -3  8 -2 -3 -4 -4 -3 -4  0 -4 -4 -3 -4 -5 -3 -3 -3 -5 -2 -3 -3 -1 -1  6 -2 -2 -2 -1 -4 -2 -4 -5 -3 -5 -1  7 -3 -4 -3  9 -4 -3 -3 -3 -4 -4  9 -5 -3 -3 -2 -1  4 -2 -5  1  5  2 -3 -3 -1 -4 -3 -2 -2 -5 -3  1 -1 -1 -2 -4  0 -3 -3 -5 -3 -3 -2 -4 -2 -5 -4 -3 -4 -5 -4 -4 -3 -4 -3 -4 -4 -3  9 -5 -5 -4 -3 -4 -4 -5 -3 -3 -4 -3 -3 -1  1  0  1  1  0  0  0  1 -1 -2 -4 -3 -4 -4 -3 -4 -4 -3 -5 -2 -4 -3 -4 -4  4 -3 -2 -2 -4  0 -1 -5 -4 -2 -1 -3 -4 -2 -4
  2  1  3  1 -3 -1  0 -3 -3  5 -4  1 -2 -2 -3 -2 -4 -3 -4 -2  5  4 -1 -4 -4 -2 -2  0  1  4  1 -5 -2 -4 -2 -3 -4 -2 -1 -1 -4 -2 -1 -1 -4 -1  0  0 -6 -5 -1  3 -3 -2 -1  2 -2 -1 -2 -3 -3 -2 -4 -2  4  5 -4 -4 -1  0 -1  0 -3 -5 -1  0  7 -2 -3 -3  1  0 -5  3 -2 -2 -4 -1 -2  1 -4  0 -1 -1 -2  0 -5  2 -2 -4 -4 -1  0 -1 -3 -2 -2 -2 -1  1  2  3  3 -2 -1 -4 -4 -3 -3 -2 -1 -1 -2  0 -4 -4 -2 -1 -4 -1 -1 -3 -2  0  4  3  1 -1 -1 -3 -3 -5 -2 -4  0 -2 -3 -2 -2  5 -5 -3 -1 -2 -4  0 -2 -2 -1 -5 -4 -5 -3  1 -3 -2 -5 -2 -2 -4 -2 -4 -2 -4 -5 -3 -1 -3  0  0 -1 -1 -1 -3 -3 -1 -2 -6 -2 -1  0 -3 -2  0 -5 -4 -1  0 -3 -2 -3  1  0  0  0 -4 -2 -3 -2 -1 -3 -1  0 -1  0 -3  4 -3 -4  5  0  0  0 -1 -2 -4 -2 -4 -1 -3 -2 -3  0 -3  1 -2 -4 -2 -2 -4 -1  0 -3  0 -2 -4 -2 -4  3  2 -3  4  0  0  0  0  0  0  0  0  1  1  0  0  0  0  0  0  0  6 -1  0 -1 -4  4 -4 -2 -2 -1  0  3 -1  0 -1 -4 -2 -3 -2 -3 -4 -2 -2  5 -1 -2 -3  0 -3  4 -3 -4 -1 -3 -4  0  0  1 -4  0 -2 -2 -1 -1 -1  0  0 -1  0 -3 -1 -2 -4 -1 -4  0 -1  0 -4  2 -3 -3 -2 -2 -1 -3 -3 -3 -4  4 -1  0  0 -1 -1 -4  3  0 -2  0 -1  0 -4 -1  1  0 -4 -1  0  1  0 -1 -3  0 -2 -1 -4 -2 -1  3 -1  2 -4 -2 -2  0 -4 -3 -2 -2 -2 -2 -4 -2 -1 -3 -4 -3 -3 -1 -3 -2 -3 -2  3 -3 -1 -1  0  0  0  0  0  0  0  0  0  0  2 -3  0 -3 -3 -1 -3 -2  4 -3  1 -2 -1 -3 -3  2 -3  2 -1 -3  0  2 -3 -4  0  0 -1 -4 -1 -3
  0  0  1  2 -2 -2  2 -2 -1  0 -3 -1 -3 -3 -3 -3 -4 -2 -4 -3  0 -1 -3 -2 -4 -3 -3  3 -1 -1  1 -4 -3 -4 -3 -3 -3 -3  0 -2 -3 -3 -2 -2 -2 -2 -2 -2 -5 -5 -2  2 -2  1  3  0 -3 -1 -3 -1 -2 -3 -2 -3  1  0 -2 -2  2 -2 -1  0  1 -5 -1 -1  0 -2 -4 -1  0  3 -4  4 -3 -3 -3  2 -3  1 -3  7 -1 -2 -3  0 -4 -1 -2 -3 -2 -2  7 -1 -2 -4 -2  1 -1 -1  0  0  0  0  1 -4 -3 -3 -3 -3  7 -1 -3 -3 -2 -4  2 -2 -4 -1 -2 -2 -2  3  5  3 -2 -2 -1 -2 -3 -4 -4 -3 -2 -3  0 -4 -3 -1 -4 -3 -2 -3 -3  7  1 -3 -2 -4  0 -4 -3  6 -3 -3 -4 -3 -3 -3 -3 -2 -3 -4 -4 -1 -2 -3 -1  4 -2 -2  0 -3 -3 -2 -1 -5 -1 -2  1 -3  1 -1 -5 -3  2 -1 -2 -3 -2  0  0 -2 -2 -2 -1 -2 -3 -1 -2 -1  0 -2 -2 -3 -1 -4 -4 -1  0 -2  6  1 -3 -2 -3 -4 -1 -2 -2 -3 -1 -2 -2 -3 -3 -3 -3 -2 -2 -2 -3  6 -2 -4 -3 -3  2  3 -4  3 -1  0  0  0  0  0  0  0  1  0  0  0  0  0  0  0 -2  0  0  1 -1 -3  1 -3 -1 -3 -2  0  4 -2 -1 -2 -2  2 -3 -3 -1 -2 -3  3  1 -2 -4 -1  4 -3  2  0 -3  1 -1 -3  0 -2 -1 -4  3 -2 -2  1 -1 -2  0  2 -2  2 -3  5 -2 -3 -2 -3 -2 -3 -2 -3 -1 -3 -1  0 -1 -2 -2 -3 -3 -3  0 -2 -1 -1 -1 -1 -3  2  0  0 -1 -1 -1 -2 -2  0  0 -3 -1  0  0  0 -1 -3 -1  1 -1 -4 -3  0  3 -3  0 -3 -4 -3 -3 -4 -3 -3 -3 -3 -3 -2 -4  7 -3 -3 -3 -2  7 -2 -3 -4 -3  6 -2 -1 -2  0  0  0  0  0  0  0  0  0 -1  4 -2  7 -2 -3 -2 -3 -3  6  0  1 -3 -1 -2 -2 -1 -1  0 -2 -2  0  0 -2 -2 -1  1 -2 -2 -1 -2
 -3 -4 -4 -4 -3 -5 -4 -4 -4 -4 -3 -4 -5 -5 -5 -4 -1 -4  0 -5 -4 -4 -5 -4  0 -4 -4 -3 -4 -4 -3 11 -6  0 -4 -6 -3 -4 -4 -4 -3 -5 -5 -6  0 -5 -4 -3 13 12  0 -3 -3 -4 -2 -3 -5 -5 -6 -4 -4 -4 -3 -6 -4 -4 -4 -3 -3 -5 -5 -4 -4 12 -4 -3 -5 -4 -5 -4 -4 -4 -1 -4 -6  0 -3 -4 -5 -4  9 -5 -5 -5 -5 -3 -1 -6 -3 -4 -1 -5 -5 -1 -3 -5 -5 -4 -5 -5 -4 -4 -4 -2 -4  1 -3 -5 -6 -5 -5 -4 -4 -4 -4 -1 -4 -6 -1 -4 -6 -5 -3 -4 -4 -4 -5 -4 -5 -4 -6 -1 -5 -5 -4 -4 -4 -5 -5 -4 -1 -5 -6 -5 -5 -5 -6 -4 -6  0 -4 -1 -5 -4 -5 -5 -1 -5 -4  2 -5 -3 -5  3 -1 -4 -4 -6 -4 -4  4 -5 -4 12 -2 -4  0 13 -3 -4  1  0  5 -4 12  7 -3 -4 -3 -4 -4 -4 -4 -5 -2 -3 -4  5 -1 -4 -4 -5 -4 -5 -5 -3 -4 -4  0 -4 -5 -4 -4 -2 -7 -4 -5  0 -4  1 -5  5 -4 11 -4 -5  0  1 -5 -4 -4  2 -5 -4 -6  3 -7 -3 -4 -4 -5 -3 -1  0  0  0  0  0  0  0  0  0  0  0  0  0 -1 -2 -2 -4 -3 -3 -4 -3 -4  1 -1 -6 -4 -4 -4 -4 -4  6  7 -3 -6  4 -5 -4 -5 -5 -4  1 -5 -4 -5 -5 -4 -3 -3 -4 -1 -1 -3 -5 -4  0 -3 -4 -5 -4 -3 -3 -4 -3 -4 -2 -5 -4 -4 -3 -4 -3 -5 -5  0 -3 -4 -6 -2 -5 -4 -4 -4 -2 -6 -3 -4 -4 -3 -2 -4 -4 -3 -4 -4 -3 -4 -4 -4 -3 -2 -3 -3 -3 -4 -3  0 -1 -1 10 -3 -4 -1  5 -6 -5 -4 -4 -4 -5 -5 -5 -5  0 -4 -5 -4 -7 -5 -4 -5 -5 -6  4 -5 -4 -5 -4 -7 -1 -5 -4 -3 -4 -5 -1  0  0  0  0  0  0  0  0 -2 -4 -5 -5 -4 -5 -4 -5 -6 -4 -4 -4 -4 -4 -5 -4 -4 -3 -5 -4 -3 -3 -4  4 -3 -3 -4 -4 -3 -3  9
 -2 -3 -3 -2 -2 -4 -3 -2 -3 -3 -3 -4 -4 -4 -4 -5  1 -3  6 -4 -3 -4 -4 -3  9 -5 -5  0 -3 -4 -2  6 -5  9 -5 -5  0 -5 -3 -4 -3 -4 -3 -4 -3 -4 -3 -2  1  0 -2  0 -2 -3  4 -2 -3 -4 -5 -3  1 -5 -2 -5 -3 -3 -3 -2 -3 -2 -2 -3 -3  0 -1  3 -4 -5 -1 -3 -3 -3  1 -2 -5 -4 -3 -3 -4 -3  2 -4 -4 -5 -4 -1  2 -4 -3 -3  0 -3 -4  5 -2 -5 -4 -3 -4 -4 -3 -3 -3  0 -1  9 -3 -4 -5 -4 -4 -4 -4 -4 -3  4 -3 -4  3 -3 -4 -3 -1 -3 -3 -3 -3 -3 -4 -3 -5  1 -5 -3 -4 -4 -3 -5 -4 -3  1 -4 -4 -4 -3 -4 -5 -4 -4  1 -3  2 -4 -3 -4 -4  1 -4 -4 -3 -4 -3 -4  6  1 -3 -2 -5 -4 -3 -4 -4 -1  2  3 -1  8  0 -2 -3  0 -3  1 -3  2  8 -1 -3 -1 -5 -3 -3 -3 -4 -3 -2 -1  0  6 -2  0 -4 -3 -4 -4 -3 -3  0  9 -3 -3 -2 -3  2 -5 -2 -4  9 -3  3 -4  1 -4  1 -3 -4 -2  1 -5 -3 -2  2 -4 -4 -5  7 -5 -3 -3 -3 -1 -2 -1  0  0  0  0  0  0  0  0  0  0  0  0  0 -1 -1  2 -3 -3 -2 -3 -2 -3  8  3 -5 -3 -3 -3 -4 -3 -2  7  0 -5  8 -3 -3 -4 -5 -3 -2 -5 -2 -4 -4 -3 -1 -2 -3  1 -3 -2 -4 -4  9 -1 -3 -4 -3 -2 -3 -3 -3 -3 -3 -4 -3  0 -3 -3 -1 -2 -2 -2 -3 -3 -5  4 -4 -3 -4 -3 -1 -5 -3 -3 -3 -2 -2 -3 -3 -3 -3 -3  0 -4 -2 -3 -2  3 -2 -3 -2 -3 -2  0  0  2  1  0 -2 -1  7 -5 -4 -3 -4 -3 -3 -5 -4 -4  9 -1 -4 -3 -5 -4 -3 -5 -4 -5  6 -5 -3 -4  1 -5  5 -4 -3 -2 -4 -4 -1  0  0  0  0  0  0  0  0 -1 -3 -3 -4 -3 -4 -1 -4 -5 -3 -3 -3 -4 -3 -4 -3 -3 -2 -4 -3 -2  0 -2  8 -1 -2 -3 -3 -2 -2  4
 -1 -1 -2  0  1 -4 -2  4  6 -3 -1 -2 -4 -4 -5 -5 -2  5 -3 -4 -3 -3 -4  2 -3 -5 -5  0 -3 -3  2 -5 -5 -3 -5 -5  0 -5  6 -3 -1 -4 -4 -5  2 -4 -3 -2 -6 -5 -4 -2  1  6 -1 -2 -4 -3 -5  5  6 -5  2 -4 -2 -3  4  1 -1 -4 -4 -2  6 -4  2 -2 -4 -5 -6  5 -3  2 -2  0 -5 -3 -1  6 -5 -3 -1 -2 -4 -2 -3 -2 -3 -5 -1 -1 -1 -4 -1 -2  2 -5  1  5 -2 -4 -3 -3 -2  1  2 -3 -1 -5 -5 -5 -2 -2 -5 -4  1 -3  5 -5 -3 -2 -5  6  2 -3 -2 -2 -4  1 -4  1 -5 -3 -5  1 -2 -5  3 -5 -4 -2 -3 -5 -5 -5  2  0 -4 -4 -5 -3  2 -3 -5  2 -4 -5 -3 -5 -4 -2 -5  0 -4 -3 -3  6 -2 -4 -4 -2 -3 -3 -3 -5 -3 -4 -3 -5  2 -4 -2 -4  0 -3 -5 -3  1 -3  0 -5  2 -3 -3 -4 -4  0 -2 -1 -3 -3  2 -3 -3 -4 -4 -1 -2 -5 -4 -3 -4 -3 -2  4 -5  2 -4 -3 -3 -3 -4 -3 -4 -2 -4 -5  0 -4 -5  3 -2 -4 -5 -2 -5 -3 -5 -1 -3 -1 -6 -2 -1 -1 -1 -1 -1  0 -1  0  0  0  0  1  0  0 -1 -1 -2 -3 -2  0 -4 -1 -1  0 -2 -5 -3 -1 -2 -4 -3 -4  0  3 -5 -3  6  2 -5 -4 -2  0 -5  4 -3 -5 -2  3 -1 -1  2 -1  3 -4 -2 -3 -1  1 -4 -3  2 -2 -3 -2 -4  0 -5  3  6 -1 -4 -1 -4 -4 -3  1 -2 -5  5 -4  4 -2  6  0 -5 -1  2 -4 -2 -2 -2 -3  0  2 -3  0 -2 -3 -3  3 -1 -2 -2  0 -2 -1 -1 -1  0 -3 -1  5 -2 -2 -5 -1 -1 -5 -2  2 -5 -4 -4 -4 -4 -4 -4 -5 -5  2 -5 -2 -5 -1 -3  5 -1  6 -5 -2 -5 -2  0 -4 -4 -1  0  0  0  0  0  0  0  0 -2 -1  7 -2  5 -5 -4 -5 -5 -2 -1 -2 -5  1 -4  5 -3  2 -3 -4  3  0 -2 -1  1 -2 -2 -4  1 -3 -2
