# Supplementary material for: Protein Secondary Structure Prediction Based on Data Partition and Semi-Random Subspace Method
Source: Sci Rep. 2018 Jun 29;8:9856. doi: 10.1038/s41598-018-28084-8 (PMC6026213; doi:10.1038/s41598-018-28084-8)
Supplement: Supplementary file 1 — Dataset 1 [file 41598_2018_28084_MOESM1_ESM.zip › astral_cull_DATA/1ATZ_A.pssm]

  Q  P  L  D  V  I  L  L  L  D  G  S  S  S  F  P  A  S  Y  F  D  E  M  K  S  F  A  K  A  F  I  S  K  A  N  I  G  P  R  L  T  Q  V  S  V  L  Q  Y  G  S  I  T  T  I  D  V  P  W  N  V  V  P  E  K  A  H  L  L  S  L  V  D  V  M  Q  R  E  G  G  P  S  Q  I  G  D  A  L  G  F  A  V  R  Y  L  T  S  E  M  H  G  A  R  P  G  A  S  K  A  V  V  I  L  V  T  D  V  S  V  D  S  V  D  A  A  A  D  A  A  R  S  N  R  V  T  V  F  P  I  G  I  G  D  R  Y  D  A  A  Q  L  R  I  L  A  G  P  A  G  D  S  N  V  V  K  L  Q  R  I  E  D  L  P  T  M  V  T  L  G  N  S  F  L  H  K  L
 -2 -2  2 -4 -2 -1 -4 -3 -3 -4  0 -1 -2 -1 -2 -1  2  0 -3 -5 -2 -2 -1 -3 -1 -5  2  1  4 -2 -1  0  1  3 -3 -3 -2 -2 -2  0 -2 -3 -2  2 -2 -1 -4 -5  1 -1 -1 -1 -2  0 -3 -3 -1 -4 -2  1  1 -1 -1 -2  3 -1 -3 -3  1  4 -1 -1  1 -3 -2 -3 -2  0 -1 -1  0 -1 -2 -2 -1  7 -3  0 -4  4 -1 -2 -2  2 -3  1 -1  2  2 -2  4 -3 -1 -1  4  2 -3  2  4 -2 -2 -3 -2 -1 -1 -2 -1 -2 -3  0  0 -1  3  5  6  0  3  6 -3  1  0 -2 -2  1 -2 -5  4 -3 -1 -2 -2 -1  2  0 -3  1  3 -3 -4 -2  1 -3  6 -1 -2 -1  3  0  0 -2 -1 -2 -2 -1  0 -2 -1 -1 -3 -3 -1  2 -3  0  0 -3  1 -2  0 -3 -2 -2 -3 -3
  3 -3 -3 -4 -4 -4 -5 -4 -4 -4 -4 -3  0 -2 -3  0  2 -2 -2 -5  1 -1 -4  2  2 -5 -3  1 -1 -4 -4 -1  0 -4 -2 -5 -4 -2  0  0 -4  3 -5 -3 -5 -4 -1 -5 -3  1  0 -3  3 -3 -3 -5 -3 -5  0  0 -2  1  1  3  0  0 -4 -3  2 -1 -4  2  1 -4  2  3  2 -2 -4 -3 -2  3 -3 -5  1 -4 -4  2 -4 -3 -2  4 -1 -3 -4 -1 -1 -2 -1  1 -1  8  0 -2 -3 -1  3 -4 -4 -4 -4 -4 -3 -3 -4  2 -3 -1 -4 -2 -5  1 -2 -3 -3  2  1 -3  7 -1 -1  5 -5  0 -4 -5 -4 -5 -5 -5 -2 -2  4 -2 -3 -1 -1 -2 -4  6 -1 -4 -4 -1 -1 -3 -1 -1 -1  2 -3 -2  0 -4  0  3 -3 -2 -3 -4  0 -2 -4 -2  1 -4  2 -2 -1 -4  1  0  2 -4
 -1 -4 -2 -1 -5 -5 -5 -5 -5 -1 -2 -2 -3  3 -4 -2 -1  0  5 -6  0 -2 -5 -2  2 -6 -4 -2  4 -5 -4  1  2 -4  5 -5 -2  2  2 -2 -3 -2 -5 -2 -5 -4  0 -5 -2  1  0  4  1 -2 -1 -5  1 -6  6  0 -3 -1  1  1 -1  3 -5 -4  1 -3 -5  1  2 -5  0 -3 -2 -2 -2  6 -1  1 -3 -3  1 -4 -5  1 -4 -4 -1  0  4  2 -4 -1 -1 -2  1 -2 -2 -1 -1  2 -3 -1 -2 -4 -4 -5 -5 -5 -3 -1 -1 -2 -2 -2 -1  0 -5  0  0 -3 -3  1  0 -4 -1  2  5 -1 -5  0 -5 -5 -4 -5 -3 -5 -2  4  0 -2  1 -2  1 -2 -6  0 -2 -5 -3  3 -2 -1  1  1  1  5 -2 -3  2 -4  2  4 -3  0  1 -4  0 -1 -4 -1  0 -5  1  5  0 -5 -2  2  2 -5
 -2 -4 -4  8 -5 -5 -6 -5 -5  8 -3 -3 -3 -1 -4 -1  1  0  1 -6  3  1 -5 -3  3 -6 -4 -2 -2 -5 -4 -1 -1 -5  5 -5 -3 -2  3 -2 -4 -3 -6 -3 -5 -4 -3 -6 -3  4  4 -2 -2 -2  4 -5  2 -6 -1  1 -3  0  2 -2  1  3 -6 -5  1 -3 -5  4 -1 -5 -1 -4 -2 -2 -3 -2 -3 -2 -4 -4  3 -4 -5  4 -3 -4 -4  2 -2 -2 -4 -2  0 -2 -1 -3 -3 -3 -3  1 -4 -2 -3 -4 -4 -5 -5 -5 -4  6  3 -3 -3 -2  8  4 -5  2  2 -3 -4  2 -1 -4 -3  2 -1  0 -5  1 -5 -6 -4 -5 -4 -5 -3  4 -1 -3  7  1  2 -1 -6 -1  0 -5 -4 -1  0 -1  1  3  2 -1 -3 -1 -2 -4 -1  1 -3  4  7 -5 -2 -1 -5  0  1 -5  2  3  0 -5 -3  1 -1 -5
 -4 -5  2 -6 -3 -3 -4 -3 -3 -6 -4 -2 -3 -3 -2 -4 -3 -3 -4 -5 -5 -4 -3 -5 -3 -5 -2 -3 -3 -3 -3 -3 -3 -3 -5 -3 -5 -4 -4 -3 -3 -5 -3 -3 -3 -2 -6 -2 -3 -3 -3 -4 -3 -2 -6 -3 -4 -4 -4 -2 -4 -4 -3 -4 -3 -4 -3 -3 -3 -2 -3 -3 -3 -3 -3 -5 -4 -4 -4 -4 -3 -4 -3 -5 -3 -3 -3 -3 -5 -2 -2 -4 -4 -2 -3 -3 -4 -2 -3 -4 -2 -5 -4 -4 -2 -3 -6 -2 -2 -3 -3 -3 -3 -4 -5 -4 -3  0 -6 -3 -3 -3 -2 -3 -2 -2 -2 -2 -5 -3 -3 -5 -3 -3 -3 -5 -3 -3 -5 -3 -5 -3 -3 -2 -5 -4 -3 -6 -3 -5 -2 -3 -3 -4 -4 -4 -2 -3 -2 -3 -2 -3 -3 -2 -3 -3 -2 -5 -5 -3 -3 -2 -3 -2 -3 -3 -3 -4 -3 -3  0 -4 -5 -3
  5 -2 -2 -3 -4 -4 -5 -4 -4 -3 -4 -3 -3 -1 -3 -2 -1 -1  2 -6  3  2 -3 -1  1 -6 -3  0  0 -4 -4  0  1 -4 -1 -5 -4  1  2  0 -3  7 -5 -3 -4 -3  9 -4 -2 -1  0 -3  2  0  0 -4 -1 -4 -2  1 -1  5  0  0  0  1 -4 -1  2 -2 -4  1  0 -3  5  3  0  2 -4 -2 -2  3 -3 -4  0 -3 -4  2 -4 -3 -3  4  3 -2 -4  0  2 -1  0 -3 -2 -1 -2 -1 -3 -1 -1 -3 -3 -2 -4 -4 -3 -2 -3  1 -3  6 -3  0 -4  0  0 -3 -3  1  0 -3  0  0  0 -2 -4 -1 -4 -5 -3 -5 -4 -4 -3 -1  1 -2 -2  0  0  6 -4  0  1 -4 -3 -2  2 -2  0  1 -1 -1 -3 -3  1 -3  5  1 -3  1  1 -4 -2  2 -3  0  0 -4  0  1 -1 -4  0  4  2 -4
  1 -3 -3  0 -4 -4 -5 -5 -5 -1 -3 -3 -3 -2 -4  0  1  2  2 -6  5  4 -4 -2 -1 -6 -4 -1 -1 -5 -4  3 -1 -4  3 -5 -4  1  0 -2 -3 -1 -5 -3 -5 -3 -1 -5 -2  0  1 -3 -2 -3  6 -5 -2 -5 -2  0 -1  0  3  0  4  3 -5 -4  2 -2 -4  3 -1 -4  1 -2  4 -2 -4 -3 -3 -1 -3 -4  2 -3 -5  0 -4 -3 -4  1 -2 -2 -4 -2  4  0  2 -3 -2 -2 -3  1 -3 -2 -2 -4 -3 -4 -4 -5 -3 -1  1 -1 -3  1 -1  2 -4  3  1 -2 -3  2  2 -3 -2  0 -1 -3 -5  2 -4 -6 -3 -5 -4 -5 -3  0  2 -2  2  5  1  6 -5  0  0 -5 -3 -2  1  0 -1  0  0 -2 -3 -3  0 -4  1 -1 -3  5  0 -4 -2 -1 -4 -2 -1 -5 -1  2  3 -5 -1  1 -1 -5
 -3 -4 -3 -3 -5 -5 -6 -6 -5 -4  7  0  0  1 -4  5 -2 -1 -3 -6 -4 -3 -5 -4 -2 -6 -4 -2 -1 -5 -5  0 -1 -3 -2 -6  7 -4 -1  0 -4 -4 -6  5 -5 -4 -5 -6  4  2 -3 -3 -3 -4 -4 -5 -3 -6  2 -2 -3  0 -2 -1  0 -3 -6 -5 -1 -2 -5 -3 -1 -5 -3 -4 -4  6  7  1 -2 -3 -4  7 -2 -2 -6  0 -5 -2 -4  0 -3 -1 -4  0 -3 -1 -2  7  4 -3 -4  5 -2 -1 -4 -4 -1 -5 -5 -5 -4 -3  6 -3 -3 -4 -4 -2 -5 -1 -2 -2  0 -2 -2 -2 -3 -1 -2  5 -5 -2 -5 -6 -3 -6  7 -5  6  0  0 -3 -3 -2  0 -4 -6 -4 -2 -6  0  4 -3  2 -1 -1 -1 -2 -3 -4 -3 -4 -2 -2 -3 -3  0 -5 -3 -2 -5 -1 -3 -5  3 -1  0 -5 -3 -3 -3 -5
 -1 -4 -3 -4 -5 -5 -4 -5 -5 -4 -4 -3 -3 -2 -4 -3  3 -2  4 -4 -2  1 -4 -3  0 -4 -4 -2 -1 -4 -5 -2  1 -3 -2 -5 -4  0  4  1 -4  5 -5 -3 -5 -4 -2 -1 -3 -2 -2 -2 -1 -3  0 -4  0 -5 -2 -2  6  2 -2 -1 -2  5 -5 -4 -1 -2 -5  3  0 -4  2 -1 -2 -2 -4  0 -3  1 -4 -4 -1 -4 -5  0  4 -4 -3 -2  4 -3 -3 -3 -1 -3  7 -3 -3 -2 -2 -2 -3 -3  0 -2 -4 -5 -5 -5 -4 -3 -3 -2 -3 -2 -4 -2 -5  2 -2 -1 -4  2 -2 -4 -1  0 -1 -1 -5 -2 -5 -3 -4 -5 -4 -5 -4 -1 -1  0 -3 -2 -2 -2 -5  0 -2 -5 -4  1  2 -3  1 -2 -2  5 -3 -3  4 -4  4  1 -2 -2 -3 -2 -3 -1 -4 -2 -1 -5 -2  1 -2 -3 -2  5 -2 -5
 -4 -5  0 -6  3  4 -1  4  1 -6 -6 -5 -3 -4  4 -4 -3 -2 -4 -3 -5  1  3 -5 -3 -3  2 -1 -3  3  6 -3 -3 -2 -5  7 -6 -3 -4 -2  2 -5  3 -5  1  2 -6 -4 -5 -4  2 -3  0  3 -6  5 -4 -2 -4 -1 -3 -3 -4 -4 -3 -4  1  3 -4 -1  4 -4 -2  6 -4 -4 -2 -5 -5 -5 -3 -2  3 -6 -2 -4  5 -3 -3  1  2 -4 -4  2  2 -3 -3  1 -4 -5 -3 -5 -3 -4  2 -2 -5  4  0  5  4  4  1 -3 -5 -1 -5 -3 -6 -4  1 -2  0 -2 -3 -2 -1 -2 -4 -1  0 -5  5  0  2 -1 -3  6 -6  5 -5 -3 -3  1 -5 -1 -3 -5  0 -3  1  5 -3 -5 -4 -4 -2 -3 -2 -3  3  3 -3  1 -3 -2  3 -4 -5  0  0 -1  4  2 -2  4 -1 -4 -2  3  2 -3 -5  2
 -4 -5  2 -6  3  0  2  5  5 -6 -6 -5 -3 -4  0 -4 -3 -2 -4 -2 -5 -1  0 -2 -3 -2  3 -2 -4  1 -1 -4 -3  0 -5  1 -6 -2 -4  1 -2 -5 -1 -5  2  3 -5 -4 -5 -4 -2 -4 -2  3 -5  0 -3  4 -5 -1 -2 -2 -3 -3 -3 -4  6  4 -3  2  0 -4  0  2 -4 -3  1 -5 -5 -4 -4  0  2 -4  1 -4  4 -3 -2  1  2 -3 -4  1  1 -3 -1 -2 -4 -5 -1 -4 -2 -4  0 -3 -5  0 -1 -1  2  4 -2 -3 -5 -3 -5 -1 -6 -3 -1 -1 -2 -3 -3 -1 -3  2 -1 -2  0 -5 -1 -2  3  0 -4  1 -6 -1 -5 -3 -3 -1 -5 -2 -3 -5  6 -4  1  5 -4 -5 -3 -4  0 -2 -3 -3  0  1 -3  4 -2 -3  0 -2 -5  4 -2 -1  3  1 -3  5 -3 -4 -3  2  1 -4 -4  5
  4  2 -3 -3 -4 -4 -5 -4 -4  0 -3 -3 -2 -2 -3 -2  0 -1 -2 -6  1  2 -4  7  1 -6 -3  4 -1 -4 -4  0  3 -4 -2 -5 -4 -2  2  3 -3 -1 -5 -3 -4 -3 -1 -5 -2  0 -2 -3  0 -3 -2 -4 -2 -5  1  1 -3 -1  0  5  1  0 -4 -2  2 -1 -4  1  0 -4  0 -1  3 -1 -3 -2 -2  1 -3 -4  2 -3 -4  1 -5 -3 -3  1  1 -2 -4  1  1 -1 -2 -3 -2  0  1 -2 -2  0  7 -4 -3 -4 -4 -4 -3 -2 -3  5 -3  0 -3 -2 -4  2  0 -3 -3  1  0 -3  2  1  1  0 -4 -1 -4 -5 -3 -5 -4 -4  3 -1  0 -2 -1  0  0 -1 -5  3 -1 -4 -3 -2  2 -2 -1 -1  1  0 -3 -3  3 -4  0 -1 -3 -1 -2 -4  1 -2 -4 -2  1 -4 -1  0  0 -4  0  2  6 -4
 -2 -5  4 -6  3  4 -1  0  0 -6 -5 -4 -3 -3 -1 -2 -2 -2 -3 -2 -4  0  7 -3 -2 -3  2 -1 -3  1 -1 -2 -3 -1 -4 -1 -5 -3 -3 -1  1 -3 -1 -4 -1  1 -3 -4 -4 -3 -2 -3 -2  0 -4  0 -2  1 -4  2 -2 -1 -3 -3 -3 -2  0  1 -2  3  4 -3 -2  5 -3 -3  3 -4 -5 -4 -3  4  0 -5 -1 -3  1 -3 -2  2  1 -3 -3  1  3 -3 -2 -1 -3 -4 -1 -3 -3 -3 -1 -3 -4 -1  0  2  3  0  0  3 -4 -1 -4  0 -6 -3 -1 -1 -2 -3 -3  0 -2 -2 -3  1 -1 -4 -1 -1  1 -2 -3 -1 -5 -1 -4 -3 -3 -1 -5 -1 -2 -3  0 -1  1  2 -2 -4 -3 -4 -1 -2 -2 -2  0  3 -2  0 -2 -2  2 -3 -3  0 -2  1  6  0 -2  0 -2 -3 -2  2  2 -1 -3  0
 -4 -6 -2 -6 -2 -2  8 -1 -2 -6 -5 -5 -1 -4  1 -4 -3 -3 -2  9 -5 -2 -2 -5 -4  8 -2 -3 -4  6 -2 -4 -4  6 -5 -2 -5 -5 -3  2 -4 -5 -3 -5 -3 -2 -6  1 -5 -4 -2 -5 -2 -2 -6  4 -4  0 -5 -2  3  0 -4 -4 -4 -3 -1 -1 -4 -2 -2 -4 -2 -2 -5  0 -3 -5 -5 -3 -4  2 -3 -5 -3 -5 -2 -4  8 -3 -2 -4 -1 -2  6 -4 -4 -3 -4 -5 -3 -5 -3  0  1 -2 -5 -2 -3 -2 -2 -1 -3 -4 -5 -4 -5 -4 -6 -4 -3 -3 -3 -4 -4 -2 -3 -3 -4 -3 -2 -5 -3 -3 -2  8 -5 -2 -5 -2 -5 -4 -4  0 -5 -4 -4 -6 -2 -4 -2 -1 -4 -4 -4 -3 -1 -3 -3 -2 -2  4 -2 -1 -3 -2  4 -4 -5  5 -3  0  0 -2 -4 -1 -4 -2 -4  6  2 -3 -5 -1
 -2  8 -3 -4 -4 -4 -6 -5 -5 -4 -4 -3 -2 -3 -4  4  3  1 -3 -6 -3 -3 -4 -3 -3 -6 -4 -3 -3 -5 -4 -3  2 -4 -3 -5 -4  7 -3 -3 -4 -4 -5 -3 -5 -4 -4 -6 -3 -3 -3  6 -3 -2 -3 -5  6 -6 -4 -2  3 -2 -2 -2 -2 -2 -5 -4 -2 -2 -4 -3  0 -4  3  0 -3 -3 -4  5  0 -3 -3 -4 -2 -3 -5 -2 -6 -3 -4 -3 -4 -3 -4 -2  3 -3 -3 -4  0  1  7 -3 -3  3 -3 -4 -3 -4 -4 -4 -3 -3 -4 -2  0 -3 -4  2 -4 -2  0  3 -3 -2 -2 -3 -4 -2 -3 -4 -5 -2 -4 -6  6 -5 -4 -4 -4  1 -3 -3 -3 -1 -2 -3 -5 -3 -2 -5 -3 -3  5  7 -2 -2 -2 -3 -3 -4 -3 -4  1 -2 -3 -2 -3 -4  5 -2 -4 -3 -3 -3 -3 -3 -2 -5 -2 -3 -3 -4
 -1 -3  0 -3 -4 -3 -5 -4 -4 -3  0  7  4  5 -1 -1  0  4 -1 -5 -2 -1 -3 -3  3 -5 -2  0  2 -4 -2  4  2 -1 -1 -4  1 -1  0  0 -1 -3 -4  4 -4 -3 -3 -5  5  3 -1 -1  0 -1 -2 -3  2 -5  0  1 -2  0  2  0  1  0 -4 -2  2 -1 -3  0  3 -4 -1 -2 -2  0 -1 -1  3 -1 -1 -3  0 -1 -4  0 -4 -1 -2 -1 -2  1 -2  5  0  3  2 -2  1 -2 -1  0  0  4 -2 -2 -2 -4 -3 -4 -1  1 -2 -1  7  0 -2  3 -3 -1  0 -1  1 -1  1 -1 -1  2  1 -2 -4  2 -4 -5  0 -4 -3 -4 -2  2 -1 -2 -2 -1  1 -2 -5 -1  0 -4 -1  4 -1  2  2  4  3 -1 -2 -3  0 -3  0  2 -2 -1 -2 -4  2  1 -4  1  1 -3 -1  1  3 -4 -1  0 -2 -4
 -2 -3  2 -4 -2 -2 -4 -3 -3 -3 -2  0 -1  0 -2 -2 -1  1 -2 -5 -3 -1 -2 -3  2 -5 -1 -1  1 -2  2  1  0 -2 -2 -3 -3 -2  1 -2  6 -3 -2 -2 -2  1 -3 -4 -1  1  1  4  4  3 -3 -3  0 -4  0  0 -3  0  3  0  0 -1 -3 -2  0 -1 -2 -2  0 -2 -1 -3  0 -1 -1 -2  6 -2  5 -4  0 -2 -3  1 -4 -1  0 -1  0  0  3  2 -1  0 -2 -3 -1 -3 -2 -2 -1  1 -2 -1 -2 -2 -1 -2  6  2 -3  1 -1  1 -3  0 -1  0  2 -2 -2 -1  0 -2 -2 -1 -1 -3 -2  3 -1 -4 -1 -2 -4 -2 -3  1 -2  1 -2  1  0 -1 -3 -2  2 -3  1 -1  0 -2 -1  0  3 -1  1 -1  2 -2 -1 -1 -2 -2 -3 -3  1  4 -2  0  5 -3 -2 -2  1 -3  1 -1 -2 -3
 -4 -6 -3 -7 -4 -4 -2 -4 -4 -7 -5 -5  9 -4 -4 -4 -3 -4 -3 -2 -5 -3 -4 -5 -2  8 -4 -4 -4 -2 -4 -4 -4 -2 -6 -5 -5  0 -4 -1 -5 -5 -5 -4 -5 -4 -5  0 -5  0 -3 -5 -2 -4 -5  7 -5 10 -2 -4 -2 -3 -4 -4 -4 -4 -4 -3 -4 -4 -4 -4 -4 -4 -4 -1 -1 -4 -5 -5 -4 -1 -4 -5 -4 -5 -4 -4 -1 -4  0 -4 -1 -4 -2 -4 -4 -4 -4 -4 -3 -5 -5 -4 -3 -4 -5  1 -4 -5 -4 -4 -4 -5 -5 -4 -5  0 -7 -4 -5 -4 -4 -4 -4 -3 -4 -4 -4 -4 -4 -5 -5 -4 -4 -1 -5 -5 -5 -5 -5 -4 -4  0 -6 -4 -4 -5 -4 -5 -3 -4 -5 -5 -2 -5 -3 -4 -3 -2 -3 -2 -2 -3 -3 -3 -1 -5 -6 -1 -4 -3 -3 -4 -4 -4 -4 -4 -4 -1 -2 -4 -5 -4
 -3 -5 -3 -6 -3 -3  1 -3 -3 -6 -5 -4  1 -3 -2 -4 -2 -3  4  1 -4  1 -3 -4 -3  1 -3 -3 -3  0 -3 -3 -2  0 -4 -3 -5 -4 -2  1 -4 -3 -3 -4 -3 -3 -4 10 -4 -4  1 -4 -1 -3 -4 -1 -1 -1 -4 -2  4  1 -3 -3 -3  0 -3 -1 -3 -3 -3 -2 -1 -3 -3  7 -1 -4 -5 -4 -4 -2 -3 -5 -2 -4 -3 -3  5 -3 -2 -3  5 -3  0 -3 -3 -3 -1 -4 -3 -4 -4 -2 -1 -3 -4 -3 -3 -3 -3 -3 -3 -4 -5 -3 -4 -2 -6 -1 -3 -2 -3 -1 -4  1 -2 -3 -3 -3 -3 -4 -3 -3 -3  3 -4 -3 -5 -3 -5 -3 -3  7 -5 -2 -3 -4 -3 -3 -2 -3 -4 -4 -3 -4 -1 -3 -2  4 -2  2  4 -3 -1 -2  3 -4 -5  4 -3 -2 -2 -2 -3 -3 -3 -2 -3  2 -1  0 -4 -3
 -4 -5  1 -6  4  5 -2  1  4 -6 -5 -4 -4 -4  5 -4 -1  0 -4 -3 -4 -2  4 -4 -1 -4  3  1 -2  1  3 -3 -2  0 -3  2 -5 -3 -3 -2  2 -5  7 -4  6  4 -5 -4 -4 -4  0 -1  0  1 -5  3 -4 -3 -4  2 -2 -1 -3 -3 -2 -3  2  1 -3 -1  5 -4 -2  1 -4 -4 -2 -4 -5 -4 -2 -2  0 -5 -2 -2  1 -3 -3  3  4 -4 -3  1  0 -2 -2  2 -2 -5 -2 -4 -1 -2  3 -2 -5  4  4  5  4  3  4 -3 -5  1 -4  0 -6 -2  6 -1 -1  0 -1 -2  0 -2 -3 -1 -2 -5  6 -1  5 -2 -1  3 -4  6 -5 -3 -3  0 -5 -1 -2 -5 -1 -3  1  0 -1 -4 -3 -3 -2 -2 -2 -3  5  2 -3  4 -2 -2  3 -4 -5 -1 -2 -1  1  3 -2  1  0 -3  1  0  0 -3 -4  2
