# Supplementary material for: Protein Secondary Structure Prediction Based on Data Partition and Semi-Random Subspace Method
Source: Sci Rep. 2018 Jun 29;8:9856. doi: 10.1038/s41598-018-28084-8 (PMC6026213; doi:10.1038/s41598-018-28084-8)
Supplement: Supplementary file 1 — Dataset 1 [file 41598_2018_28084_MOESM1_ESM.zip › astral_cull_DATA/1aut_A.pssm]

  L  I  D  G  K  M  T  R  R  G  D  S  P  W  Q  V  V  L  L  D  S  K  K  K  L  A  a  G  A  V  L  I  H  P  S  W  V  L  T  A  A  H  a  M  D  E  S  K  K  L  L  V  R  L  G  E  Y  D  L  R  R  W  E  K  W  E  L  D  L  D  I  K  E  V  F  V  H  P  N  Y  S  K  S  T  T  D  N  D  I  A  L  L  H  L  A  Q  P  A  T  L  S  Q  T  I  V  P  I  b  L  P  D  S  G  L  A  E  R  E  L  N  Q  A  G  Q  E  T  L  V  T  G  W  G  Y  H  S  S  R  E  K  E  A  K  R  N  R  T  F  V  L  N  F  I  K  I  P  V  V  P  H  N  E  c  S  E  V  M  S  N  M  V  S  E  N  M  L  c  A  G  I  L  G  D  R  Q  D  A  d  E  G  D  S  G  G  P  M  V  A  S  F  H  G  T  W  F  L  V  G  L  V  S  W  G  E  G  d  G  L  L  H  N  Y  G  V  Y  T  K  V  S  R  Y  L  D  W  I  H  G  H  I  R
 -4 -2 -3 -2 -2 -1  1 -2 -3 -3 -3 -3 -5 -7 -5  4  0 -4 -2 -3  0 -2 -2  0  0  0 -3 -3  2 -1 -4 -4 -2 -1 -1 -6 -3 -3 -3  7  7 -6 -3 -3 -3 -1  1 -1 -2 -4 -2  0 -3  2 -3 -3 -4 -3 -3 -2 -3 -1 -4  0 -2 -4  0 -1 -3 -1 -3  1 -2  0 -3 -1 -5 -2 -2 -6 -2  2  0 -2 -1 -5 -4 -6 -5  7 -4 -4 -4 -5  2 -1 -2  1 -1 -5 -2 -2 -4  2  0 -3  3 -5 -4  0 -1  0  0 -4  5 -1  0 -2 -5  0  0  0 -1 -1 -1  0 -1 -3 -2 -3 -7 -3  0 -2 -1 -2 -2 -1  1 -1  3  0  0  0  0  0  0 -1 -4 -3  0 -3 -2 -3 -5 -4  0 -2 -4  0 -2 -5  1 -1  2 -1 -1 -2  0 -4 -3 -1 -5 -5 -5 -5  7 -3 -4 -1  0 -1  0 -1 -6  6 -5 -3 -3 -5 -2 -3 -3 -5 -5  3 -1 -1 -5 -3 -3 -3 -4 -6 -3 -3 -3 -4 -3 -2 -7 -3 -4 -3 -5  6  1 -1 -3 -4 -5 -3 -3 -6 -3 -4 -3  0 -2 -5 -3 -2 -7 -4 -2 -2 -2 -3 -3
 -5 -5 -4 -6  2 -2 -5  3  4 -5 -3 -5 -6 -7 -2 -5 -3 -5  1  1 -1  1 -1  0 -4 -4 -8 -6 -5 -4 -5 -5 -3 -1  2 -6 -6 -5 -4 -5 -5 -4 -8 -4 -1  0 -1  3  2 -4  2 -6  5 -4 -6 -3  0 -2  3  2  4  2 -4 -1 -2  0  0  1  4  2 -6 -1  3 -2 -5 -2 -4 -2  2 -6 -2  2  0 -1 -4 -4 -2 -5 -6 -5 -5 -5  5 -5  1  2 -5 -5  0 -3  1  1 -4 -3  0 -6 -5 -8 -5 -6 -2  4  0 -5 -4 -2  3  0 -5 -1  3 -2 -1  3  0 -3  0 -6 -3 -6 -7 -6  5  1  1 -1  5 -3  4 -2 -2  3  2  0  1 -1  0 -3 -5  2  3 -5  2 -5 -5  3 -5  0  6 -1 -1 -8  1  3 -3 -4  2  1  1 -6 -4  0 -2 -5 -6 -8 -5 -6 -4 -1 -2 -2  2  3 -5 -4 -8 -1 -6 -5 -4 -6 -6 -6 -4 -5 -4  3 -5  5 -3 -5 -4 -6 -5 -4 -6 -5 -6 -4 -7 -6 -2 -3 -8 -5  5  1 -4  0 -5 -6 -6 -6 -5  6 -6 -4  4 -6 -4  1 -7 -6  3  2  0 -4  6
 -6 -6  3 -4  1  0 -4 -2 -3 -4 -2 -3 -6 -8 -4 -5 -3 -6 -3  6  1  3  2 -1 -3 -5 -7 -4 -4 -3 -6 -6  5 -2  1 -6 -6 -6 -3 -5 -5 -3 -7 -5  3  1  0 -1  2 -4  0 -6 -4 -5 -4 -3 -3  4 -3  2 -2  1 -2  1  1 -4 -3 -1 -3  1 -6 -2  0 -4 -5 -3 -2  1  4 -6  4  0  1  1 -1  5  6 -2 -7 -5 -6 -6 -2 -7 -1  0 -3 -5  2 -6  5  0  3 -5 -4 -6 -5 -7 -6 -5  2 -1  2 -6 -3  4  1 -3 -6 -1  1  1 -1  0 -1 -2 -3 -6 -3 -4 -8 -4 -1 -2 -1  1  0 -2 -1 -1 -1  1  0  2 -1  0  1 -3 -6  2 -3 -5 -1 -6 -6 -4 -6  1 -2  4 -2 -7 -2 -1 -2 -3  2  2  2 -6 -3  1  8 -6 -6 -7 -5 -4 -4 -1  0 -1 -1 -3 -2 -3 -7 -2 -4 -2 -3 -4 -4 -6 -4 -5 -2  1 -6  0  4 -4 -4 -7 -6 -4 -4 -6 -5 -3 -8 -4 -3 -3 -7 -3  0 -2  1  3 -6 -3 -6 -6 -4 -1 -6 -2  5 -6 -1  2 -8 -6  2  1 -1 -5 -2
 -6 -6  0 -5  1  3 -5 -3 -1 -5  3 -5 -5 -9 -4 -5 -4 -6 -4  3  0  2  1  0 -4 -5 -8 -5 -4 -4 -6 -6  2  1 -2 -8 -6 -6 -4 -5 -5 -5 -8 -5  3  1 -1  1  1 -4 -3 -6 -4 -5 -5  4 -5  6 -4  0 -2  2  4  0  2 -2 -4  2 -4  2 -6  3 -2 -4 -5 -3 -5  1  0 -7  2 -1  1 -2 -4  7 -2  8 -7 -5 -6 -6 -3 -7  2 -2 -1 -5 -2 -6 -2  3 -1 -5 -5 -5 -5 -7 -7 -5  3 -2  4 -6 -4  0  0 -1 -7 -3 -1  0  1 -2 -1 -3 -4 -6 -4 -5 -8 -5 -3 -3 -2  3 -2 -1 -1  1  0  0 -1  0 -1 -1 -1 -3 -7 -3 -4 -5  1 -6 -5 -5 -6  5 -3  1  2 -8 -3 -1 -3 -4  1 -1 -2 -6 -4  4 -2 -7 -7 -8 -5 -5 -1  3  3  3 -2 -3  8 -4 -5 -1 -5  8 -4 -5 -5 -5 -5 -5 -4 -1 -7 -3  5 -5 -7 -7 -6 -5 -5 -6 -6 -4 -9 -5 -1 -3 -5 -5 -2 -1  1 -3 -7 -5 -6 -7 -5 -4 -6 -3 -2 -7 -5  3 -9 -6  0  1 -3 -5 -3
 -4 -4 -5 -6 -4 -3  9 -5 -5 -6 -6  9 -7 -7 -7 -3 -2 -4 -3 -4 -4 -5 -5 -2 -4 -2 12 -6 -5 -3 -4 -4 -4 -5 -3 -5 -4 -4 -4 -4 -4 -7 12 -3 -5 -4 -2 -4 -4 -4 -3 -4 -4 -3 -6 -7 -5 -6 -4 -4 -5 -4 -7 -4 -4 -7 -5 -3 -4 -4 -4 -3 -5  0 -4 -1 -7 -5 -4 -6 -3 -3 -3 -4 -4 -6 -1 -7 -5 -4 -4 -4 -6 -4 -4 -4 -6 -3 -3 -3 -4 -4 -5 -3 -3 -7 -3 12 -4 -6 -4 -4 -4 -5 -3 -4 -3 -3 -4 -3 -3 -2 -2 -3 -3 -4 -3 -4 -4 -6 -6 -6 -4 -3 -3 -3 -3 -3 -2 -3 -1 -2 -1 -1 -1 -1 -1 -2 -4 -5 -3 -3 -5 -3 -7 -4 -4 -5 -5 -4 -4 12 -3 -4 -4 -4 -4 -4 -3 -4 -4 -5 -6 -6 -5 12 -4 -6 -5 -3 -4 -4 -3 -5 -7 -3 12 -5 -6 -7 -4 -6 -6 -7 -6 -3 -4 -4 -5 -6 -5 -4 -6 -6 -4 -4 -6 -4 -4 -5 -7 -6 -7 -6 12 -4 -4 -4 -6 -6 -6 -6 -4 -7 -5 -6 -4 -4 -3 -6 -3 -5 -7 -4 -5 -4 -2 -4 -5
 -5 -5 -3 -5  1  0 -3 -1  1 -5  3 -5 -5 -6  9 -4 -3 -5  1  0 -1  1 -2  1 -3 -3 -7 -5 -5 -3 -5 -5 -2  0  0 -6 -5 -5 -4 -4 -4 -2 -7 -4  1  4 -1  1  1 -3  0 -5 -3 -4 -5 -1 -3 -2 -2  0  2  0 -1  0 -2 -1  7  0 -2  2 -5  1  4 -2 -4 -2 -3 -1  1 -5 -2  0  0  1 -3 -3 -3 -4 -6 -4 -5 -5  1 -5  1  3 -3 -4  0 -5 -2  2 -2 -5 -4 -5 -5 -7 -5 -5  0  1  0 -5 -3  1  3 -1 -5 -1  2  0  3  2  1 -3 -2 -5 -3 -5 -6 -5  2  0  0  1  0 -2  0  1 -1  0  1  0  0 -1 -1 -2 -5  5 -1 -4  3 -5 -4 -3 -3 -2  1  4  0 -7  1  4  2 -3  0  0 -1 -5 -4  3 -3 -4 -6 -7 -4 -5 -3 -1 -1  1  0  3 -4 -3 -7  6 -5 -4 -4 -5 -5 -5 -3 -4 -4  1 -5  1 -3 -4 -5 -7 -5 -4 -5 -5 -5 -4 -7 -5 -1 -2 -7 -4  1  1 -3 -1 -5 -5 -5 -5 -4  1 -5 -3  3 -5 -3  0 -7 -6  3  2 -1 -4 -1
 -6 -5 -1 -5  2  2 -2 -1 -1 -6  6 -5 -5 -7 -2 -4 -3 -6 -3  0  3  2 -1  3 -1 -4 -8 -5 -5 -4 -6 -6 -2  4  0 -7 -6 -5 -4 -4 -4 -4 -8 -5  4  1  0  1  1 -4 -1 -6 -3 -5 -6  6 -4  0 -3  3  2  2  7 -1 -1  8 -1  1 -3  2 -6  3  2 -3 -5 -3 -4  2  0 -6 -2 -1  2 -2 -4 -1 -3 -2 -7 -4 -6 -6  2 -6  2  3 -3 -5  0 -6 -3  3 -3 -5 -4 -5 -5 -8 -6 -5  4  0  2 -6 -3  5  0  3 -6 -3  1  2 -1 -1  1 -3 -3 -6 -3 -6 -7 -6 -2 -1 -2  4 -1  0  0  2 -1  0  0  0  0 -1 -1  0 -6 -2 -3 -5  4 -5 -5 -4 -5  0 -3  1  4 -8  0  3  0 -4  1 -2 -1 -6 -3  4 -4 -6 -6 -8 -4 -6 -4 -1  2  2 -1  1 -2 -3 -8  2 -6 -2 -4 -6 -6 -5 -4 -4 -4  2 -6  2 -1 -5 -6 -7 -6 -4 -6 -6 -5 -4 -7 -6  7  2 -8 -4  1  1  0 -2 -6 -6 -6 -6 -5 -2 -6 -3 -2 -6 -4  3 -7 -6  0  2 -2 -5 -2
 -6 -6  6  7 -3 -3  2 -2 -4  7  0 -5 -6 -7 -6 -4 -3 -7 -4 -3  0 -1  5 -2  4 -5 -5  7  7 -4 -6 -6 -2 -4 -2 -7 -6 -6 -5 -2 -3 -6 -7 -5 -3 -2  1 -1  0 -5 -3 -6 -5 -5  8 -5 -5 -4 -4 -2 -4 -3 -5  4  0 -4 -4 -3 -5  0 -6 -3 -4 -4 -5 -4 -6 -3 -1 -7 -3 -2  1 -4 -4 -4 -1 -5 -7 -3 -6 -7 -4 -7 -2 -3 -6 -5 -3 -6  0 -3 -5 -5 -4 -6 -5 -7 -7  1 -2 -3  1 -4 -3 -3 -1 -4 -7 -3 -2  1  4 -2 -3  5 -4 -5 -4  8 -5  8 -3 -4 -1 -2  1  6 -2 -2  0  0 -1  0 -1 -1 -1 -3 -7 -4 -4 -6 -3 -6 -6 -5 -6 -3 -5 -3 -4 -7 -3 -3 -3 -4  0 -3 -2 -7 -4 -3 -3 -7 -7 -7 -3  8 -6 -2  3  4  2 -3 -5 -3 -7 -1  7 -5  0  8  8 -6 -6 -4 -5 -3 -6 -2  4 -5 -6 -7 -6 -5  8 -6 -6 -4 -7  8 -5  7 -7  4 -3 -4  6 -4 -7  8 -6 -7 -5 -5 -6 -1 -3 -7 -5 -2 -7 -7 -4  0 -1 -6 -4
 -6 -6 -4 -5 -1 -3 -5  1 -2 -5  3 -5 -6 -7 -3 -5  1 -6  0  0  0  2  0 -1 -4  1 -7 -5 -5 -4 -6 -5  5 -2  0  0 -6 -5 -5 -5 -5 11 -7 -5  2  2 -2 -1  0  4  3 -6 -4 -5 -6 -3  8  3 -3  0 -1  0 -2  1 -2 -3 -1  0  6  1 -6 -2 -3 -1  1 -3 11  2  4 -2  2  0 -1 -2  2  3  6 -5 -7 -5 -6 -6  4 -6  2 -1  0 -5 -2 -4 -2 -1  3 -5 -4 -6 -5 -7 -6 -6 -2 -3  1 -3 -4 -1  1 -2 -6  1  1 -2 -1 -1  2 -4 -3 -6 -4 -5 -6 -6 -1  0  4  1  1 -3 -1 -2 -2 -1  0  0  0 -1  0 -3 -6  0 -2 -5 -1 -6 -6 -1 -6 -2  3  2 -2 -7 -3  0  2 -4  2  2 -1 -6 -2  0 -2 -6 -5 -7 -5 -6  0  2 -2 -2 -1 -2 -5 -4 -7 -1 -3 -5 -4 -6 -6 -6  9 -5 -5  1 -1  5 -2 -5  3 -4 -6 -5 -6 -6 -6 -5 -7 -6 -3 -5 -7 -5 -1 -2  2  3 -2 -6 -6 -2 -5 -3 -6 -4 -1 -2 -4 -1 -7 -6  5  3  5 -5 -2
  7  3 -6 -7 -3  0 -4 -2 -4 -7 -5  1 -7 -7 -7  1  1  3  2 -4 -3 -4 -2  0 -2  0 -5 -7 -6  0  6  5 -5 -4 -1 -1  4  2 -4 -5 -5 -7 -5  3 -4 -3  0 -3 -3  3 -1  2  1  1 -7 -6 -1 -4  2 -3 -1 -1 -6 -4 -4 -5 -3  0  3 -3  3  0 -4  4  5  3 -7 -5 -5 -5  0 -3 -2 -3 -1 -6 -6 -7  8 -4  1  3 -5 -1 -4 -4 -6  4  1 -2 -5 -4 -4  4  3 -7  6 -5  2 -6 -4 -4 -4 -2 -2 -3 -1  0 -1 -2 -3  1 -2 -3 -1 -4  2  1 -5 -7 -6 -7 -4  1 -2 -3 -3 -4 -2 -2 -1 -2 -1 -1 -1 -2 -1  3 -1 -4  0  5 -3  4 -7  2  2 -4 -4 -4 -2 -5  1 -3 -4 -2 -4 -1 -1  7 -4 -5 -6 -3 -2 -5 -5 -7  2  0 -4 -2 -1 -4 -7 -4 -5 -3 -7 -7 -6 -7 -7 -7 -4  2 -3 -3  0 -5 -6 -2 -6 -4  2 -1 -7  6  3 -6 -7 -7 -6 -7 -5 -5 -3 -2 -6 -5 -3 -7  5 -5 -4 -6  0 -5 -4 -4  4 -4 -7  7 -3 -4  1  4 -5
  2 -2 -6 -7 -2  1 -4 -2 -1 -7 -5 -4 -7 -6 -6 -3  4  6  3 -4 -1 -4 -4 -2  2  1 -5 -7 -6 -3  5  4 -5 -4 -2 -4 -1  5 -5 -5 -5 -7 -5  4 -3 -2 -1 -2 -3  3 -2 -2 -1  4 -7 -6 -3 -5  2  0 -2 -3 -6 -4 -4 -6 -1 -1  1 -3 -2 -1 -4  0  2  0 -7 -4 -4 -4 -3 -3 -2 -3 -3 -7 -5 -8  0 -5  6  6 -4  7 -4 -4 -6  2 -1  3 -5 -4 -3 -2  2 -7  1 -5  6 -6 -4 -3 -4  4 -4 -4 -3  2  6  0 -1 -2 -2 -2 -1 -4  0 -2 -5 -7 -5 -7 -3  3  1 -2 -1 -4 -1 -1  0 -2 -1 -1  0 -2  0  0  6 -3 -2  4 -4  2 -7  1  0 -4 -2 -3 -3 -5  1  1 -4 -2 -4  1  0  1 -1 -4 -7 -2  3 -5 -5 -7 -2  3 -4 -2 -2 -3 -8 -4 -5 -3 -7 -7 -6 -7 -7 -7  0 -2 -4 -1 -3 -5 -6 -4 -5 -3  6  0 -7  3 -2 -6 -6 -7 -5 -7 -5 -5 -1 -1 -6 -4 -1 -7 -2 -5 -5 -5  1 -5 -4 -3  4 -3 -6  2 -3 -4  0  0 -4
 -5 -5 -2 -5  3 -2 -4  3  4 -5 -2 -5 -5 -8 -2 -4 -3 -5 -2  1  0  4  2  3 -3  0 -7 -5 -4 -3 -5 -5 -1 -2  1 -7 -5 -5 -4 -4 -4 -5 -7 -4  1  1 -1  4  2 -4  3 -5  0 -4 -5  1 -4 -2  2  0  3  2 -2  2  0 -2 -1  1 -2  2 -6  1  5 -3 -4  1 -5 -1  3 -6 -1  3  0  3 -3 -4 -3 -4 -6 -4 -5 -5  4 -6  3  1 -4 -4  1 -4 -2  2 -4 -4 -3 -5 -4 -7 -5 -5 -1  4 -1 -5 -3  0  1 -2 -6  1  1 -1 -1  3 -1 -3 -2 -5 -3 -5 -7 -5  1 -2 -1 -1  2 -2  1  0 -1  2  1  0  0 -1 -1 -2 -5  3  2 -5  3 -5 -5 -2 -5  0  0  0 -1 -7  3  2 -2 -3  2 -1 -1 -5 -4  1 -4 -5 -6 -7 -4 -5 -5  0  0  0  1  5 -4 -3 -7  4 -5 -4 -4 -5 -5 -5 -4 -4 -3  3 -5  4 -1 -4 -6 -7 -5 -4 -5 -5 -5 -4 -8 -5  2 -1 -7 -4  2  4 -3  7 -6 -5 -5 -6 -4  6 -5 -3  3 -6 -4  2 -8 -6  4  2  0 -4  5
  1  0 -3 -6  1  1 -4  1 -2 -6 -3 -4 -6 -6 -4 -3  4 -1  2 -4 -2 -2 -4  0 -1 -2 -5 -6 -5 -2 -1  0 -4 -4 -2 -5 -2 -1 -4 -4 -4 -6 -5  4 -3 -3 -1 -2 -2  0 -2 -2 -2  0 -6  0 -2 -5  0 -1 -3 -2 -5 -2 -3 -5  2  1 -2 -3 -2 -2 -1  1 -1  2 -6 -4 -3 -4 -2 -2 -2 -1 -2 -6 -5 -7 -1 -4  4  1 -4  2 -3 -2 -6  0  2 -1 -4  1 -3 -1  0 -6 -1 -6 -1 -6 -4 -1 -4  1 -4 -3 -2  0  0  6 -1 -1 -1 -1  1  2  3 -2 -4 -6 -5 -6 -3  1 -1 -2 -1 -3 -1 -1 -1 -1  0 -1  0 -1  0 -1  2  5  2  0 -2  0 -6  1  0  3  2 -3 -2 -6  2 -2 -3  6 -2 -1  1 -1 -4 -2 -6 11 -2 -6 -4 -6 -3  0 -3 -3 -2  1 -7 -4 -6 -3 -6 -7 -5 -6 -6 -7  6 -1 -1 -2 -3 -4 -5 -4 -5 -4 -1 -3 -6 -1 -2 -5 -6 -6 -5 -6 -6 -4  1 -2 -5 -1 -4 -6 -1 -5 -4 -4 -2 -5 -4 -4  1 -3 -6  0 -2 -2 -1  8 -3
 -3 -4 -6 -7 -3 -2 -5 -3 -5 -7 -4  1 -8 -3 -7 -4 -1 -2 -1 -4 -3 -3 -4 -2  3  7 -6 -7 -6 -4 -2 -2 -5 -5  1  2 -3 -2 -6 -6 -6 -5 -6  3 -4 -3 -2 -3 -2  5  0 -4 -4 -2 -7 -6  4 -6 -1  0 -4 -2 -5  0 -4 -7 -5 -3 -2 -4 -4 -4 -5 -2  3 -1 -4 -4 -4  5 -4 -3 -2 -3  3 -6  0 -7 -3 -6 -2 -2 -3 -3 -4 -5 -7 -3 -3  7 -4 -5  2 -3 -2 -8 -3 -7 -2 -7 -5 -5 -5  7 -5 -1 -2  0 -3 -2  1 -3 -2 -3  3 -5 -1 -4 -6 -7  5 -7 -2 -2  2  2  0 -4 -2 -3 -2 -2 -1 -1  0 -2  1  3 -2 -4  2 -2 -3 -3 -7  3 -3 -5 -3 -5 -4 -7 -3 -4 -5 -4 -4  4 -3 -3 -4 -5 -1 -3  8 -7 -6 -7  4 -2 -4 -5 -3 -5 -7 -5 -7 -5 -7 -5 -6 -7 -7 -8  3 -1 -5 -2  5 -5 -6 -6 -2  9 -2 -4 -7 -3 -4 -6 -3 -7 -5 -6 -7 -6 -4 -4 -6 -6  5 -7 -1  0 -6 -6 -4 -5 -5  6 -2 -5 -2 -3 -4 -4 -2 -3 -5
 -5 -5 -5 -6 -3 -2 -5  5  4 -6 -4 -5  9 -8 -5 -4 -3 -6 -3 -3 -2 -3 -4 -3 -2 -5 -7 -5 -5 -4 -6 -5 -4  5 -3 -7 -5 -5 -4 -4 -4 -6 -7 -5 -2  3  1  0  2 -5 -3 -5 -4 -5 -6 -4 -5 -4 -3 -3 -4  1 -4  2 -2 -5 -3 -3 -5  0 -6 -3 -4 -4 -5  2  2  6 -3 -7 -4  3 -2 -3 -4 -5 -5 -5 -6 -4 -6 -6 -4 -6 -3 -2  8 -5  0 -5 -4  2 -5 -5 -4  9 -5 -7 -6  8  1  2 -2 -6 -4 -3 -3 -3 -6 -3 -2 -1 -2  0 -2 -4 -3 -6 -4 -6 -8 -6 -3 -2 -3 -2 -3 -3  1  2 -1 -1  0  1  1  0  0 -3 -6 -4 -4 -5 -3 -5  9 -5 -5  3 -4  0 -2 -7 -3 -2 -3 -4 -1  0  1 -5 -4  1 -6 -7 -7 -7 -4 -6 -6  0 -3 -3  2 -3 -5 -4 -7 -4 -6 -5 -4 -6 -6  9 -6 -4 -4 -1 -6 -4 -4 -5 -7 -7 -6 -4 -6 -6 -5 -4 -8 -6 -4 -5 -7 -3 -3  2 -5 -4 -5 -6 -5 -7 -5 -5 -6 -3 -4 -7 -5  3 -8 -6 -3 -3 -3 -5 -4
 -5 -4 -2 -4  1 -1  1 -2 -3 -4 -3  3 -5 -7 -4 -3 -2 -5 -2  0  3 -1 -2 -1 -2 -3 -5 -3 -3  3 -5 -5  3  1  2 -6 -5 -5  3 -2 -1 -3 -5 -4 -2 -1  2 -1  0 -4  1 -5 -3 -3 -4 -3 -4 -2 -2  1 -2 -1 -3 -1  2 -4 -1 -1 -1  0 -5  0 -2 -1 -4  0 -5  0  0 -6  1  2  2  0  1 -1  2 -4 -6 -1 -5 -5 -2 -6  2  2 -3 -4  0 -5  4  1 -3 -3 -2 -4 -3 -5 -5 -4  2  0  0 -3  2 -2  1 -2 -5  1  0  1  0  0  1  3 -1 -5  6 -4 -7 -4  2 -1  2  0 -1 -1  1  1  2  1  0  0  0  4  2 -1 -5  0 -2 -4 -1 -4 -5 -4 -4  0 -2  0 -1 -5 -1 -1  5  4  2 -1  1 -5  3 -1 -2 -6 -6 -5 -2 -4 -1  0  1 -1  1 -1 -4  3 -5  1 -4 -4  7 -4 -4 -5 -5 -2 -1  1 -5 -2 -2 -2 -1 -6 -4 -2 -4 -5 -4  7 -6 -4 -3 -3 -5 -2 -1 -2 -3 -1 -5 -4 -5 -6 -2 -3 -5  7 -1 -5 -3 -1 -7 -5 -2  1  1 -4 -2
 -3 -1 -4 -5  2 -1  1 -1 -3 -5 -4 -3 -5 -7 -5 -2 -2 -4 -2  0 -1 -1 -2 -1 -3 -3 -5 -5 -4  5 -4 -3 -1  1  1 -6 -3 -3  7 -3 -3 -6 -5 -1 -1  0  2 -1  0 -3  3 -3  2 -3 -5 -4 -4 -3  3  0 -1  0 -4 -2  5 -3 -1  2 -3  0 -3  0 -1  0 -3  1 -6 -3  1 -5  2 -1  1  6  2 -4 -3 -5 -4 -3 -4 -4 -3 -4 -1  3 -4 -2  3 -4  3 -1  1 -2  2 -5 -3 -5 -4 -5  2 -2 -1 -4  3 -2  0  2 -1  2 -1  1 -2  2  1  3  3 -3  4 -5 -7 -5 -2  4 -1 -2 -2 -2 -1  3  0  1  0  0  0  2  2  1 -4 -2 -1 -2  0 -3 -4 -3 -2 -2  3  0  4 -5 -1 -2  0  5  0  0  2 -3  6 -2 -3 -5 -5 -5 -3 -5 -3 -1  2 -3  1 -2 -5  1 -5 -2 -5 -5 -2 -5 -5 -5 -5  2  7 -2 -5 -3 -3  8 -4 -6 -4  7 -5 -3  1 -2 -7 -5 -4 -4 -5 -3 -1 -1 -4 -2 -5 -5 -3 -6  8 -4 -3  1 -2 -5  0 -2 -7 -4 -2  0  2  3 -3
 -5 -6 -6 -6 -4 -4 -5 -5  2 -6 -5 -5 -8 13 -6 -6 -3 -5 -1 -5 -4 -5 -5 -3  3 -2 -6 -6 -6 -5 -5 -4 -6 -5 -1 12 -6 -5 -6 -6 -6 -6 -6 -3 -1 -4 -3 -5 -4  1 -2 -6 -5 -4 -6 -6 -3 -6 -4 -3 -5  2 -6 -3  4 -6 -5  1 -4  4 -6 -4 -5  0  4 -4 -6 -5 -5 -1 -5 -4 -4 -5 -2 -7 -5 -8 -6 -6 -5 -5 -4 -5 -5 -5 -7 -5 -4 -2 -5 -5 -2 -5 -4 -8 -5 -7 -5 -7 -5 -2 -3  5 -5 -4 -3 -4 -5  2 -2 -3 -2 -3 -1 -5 -2 -6 -6 -6 12 -6 -4 -4 -3 -2 -3 -3 -3 -3 -2 -2 -1 -1  0 -2 -2 -2 -5 -5 -2 -4 -3 -5 -7 -2 -6 -6 -2 -5 -5 -7 -4 -4 -5 -5 -2 -2 -4 -5 -5 -5 -7 -6 -3 -7 -6 -6 -2 -4 -5 -5 -4 -5 -8 -6 -7 -5 -6 -8 -6 -6 -6 -8 -4 -5 -6 -4 -1 -5 -6 -6 12 -2 -5 -6 -6 -5 -6 -7 13 -6 -6 -6 -7 -6 -4 -5 -5 -6 -1 -6 -6 -2 -6 -6 -6 -6 -4 -1 -4 -5 13 -5 -5 -2 -4 -5 -5
 -4 -4 -6 -6 -1 -3 -5 -4 -4 -7 -4 -4 -7 -2 -5 -4 -1 -4 -2 -3  1 -1 -4  1 -1  0 -7 -6 -6 -4 -4  0 -3 -4  2  3 -4 -4 -5 -5 -5 -2 -7 -2 -1 -2 -2 -3  0  0  0 -4 -4 -3 -7 -5  6 -5 -3  2 -2 -2 -5 -3 -3 -5 -4  0  0 -2 -4 -3 -4 -1  1 -3 -1 -2 -2  9 -3 -3 -1 -4  7 -5  1 -7 -5 -5 -4 -4  3 -4 -3 -4 -6 -4 -3  4 -2 -4  8 -4 -3 -7 -4 -7 -4 -6 -4 -3 -4  2 -4 -3  1 -2 -4 -3  1 -3 -2  0  0 -4  1 -4 -5 -6 -1 -7  2 -3  0  2 -1 -4 -2 -3 -2 -1  0 -1  3 -1  0 -1 -4 -4  3 -3 -3 -4 -7  6 -4 -5 -1 -3 -4 -7 -3 -3 -4 -4 -2  1 -3 -4  1 -4 -3 -5  0 -7 -5 -7  8 -2 -4 -4 -3 -4 -7 -5 -7 -3 -7 -7 -5 -7 -7 -7  2 -4 -5 -3  8 -3 -5 -5  5  4 -4 -4 -7 -4 -4 -5 -2 -7 -5 -6 -7 -5 -3 -4 -4 -3  9 -7 -4 10 -5 -5 -4 -3 -4  9  1 -4 -2 -4 -1 -2  0 -4 -4
  3  7 -6 -7 -2  2 -2 -3 -4 -7 -4  0 -6 -7 -6  5  2  0  2 -3 -2 -4 -3  0 -1 -2 -5 -7 -6  4  0  1 -5 -3 -2 -6  6  4 -4 -3 -3 -7 -5  2 -2 -3  0 -1 -3  0 -2  7  4  4 -7 -5  0 -5  0 -3  1 -1 -6 -2 -3 -6  1  0  0 -3  7  1 -2  4  3  2 -7 -4 -4 -5  2 -2 -2 -2  0 -6 -5 -7  0 -2  1  0 -5 -2 -2 -3 -6  5  1 -2 -4 -3 -3  6  4 -6  2 -5 -1 -6 -4 -3 -3 -3 -2 -1 -2  3 -2 -1 -2  1 -1 -1  0 -2  3  7 -4 -7 -6 -7 -3  1 -2 -3 -3 -3 -2 -2  0 -1 -1 -1 -1 -1 -1  3 -2 -4  2  3 -3  6 -6  1  6 -4 -3 -4 -2 -5  0 -3  0 -3 -3 -1  1  4 -3 -4 -5 -1 -3 -5 -4 -7 -2 -1 -3 -2  0 -4 -7 -2 -5 -4 -7 -7 -5 -7 -7 -6 -4  5  2 -3  0 -5 -6 -3 -5 -4  2  3 -7  3  7 -5 -7 -7 -5 -6 -5 -4 -1 -1 -6 -4 -2 -7  6 -5 -3 -5  7 -4 -4 -5  1 -4 -7  1 -4 -4  1  0 -4
