# Supplementary material for: Protein Secondary Structure Prediction Based on Data Partition and Semi-Random Subspace Method
Source: Sci Rep. 2018 Jun 29;8:9856. doi: 10.1038/s41598-018-28084-8 (PMC6026213; doi:10.1038/s41598-018-28084-8)
Supplement: Supplementary file 1 — Dataset 1 [file 41598_2018_28084_MOESM1_ESM.zip › astral_cull_DATA/1auu_A.pssm]

  M  K  I  K  R  I  L  N  H  N  A  I  V  V  K  D  Q  N  E  E  K  I  L  L  G  A  G  I  A  F  N  K  K  K  N  D  I  V  D  P  S  K  I  E  K  T  F  I  R  K  D  T  P  D  Y
 -4 -3 -3  1 -3 -2 -3 -4 -4 -4  3  0 -1  1 -1 -3 -1 -2 -2 -3 -1 -3  1 -3 -2  0 -2 -3  5 -5 -2 -3 -2  1 -2 -2 -1 -1 -3 -1  0 -1 -3 -4 -4 -2 -5  0 -3 -2 -2 -1 -2 -2 -3
 -4  3 -5  0  3 -5 -4 -3 -3 -3 -4 -5 -3 -3  0 -2 -1 -2  1 -2  0 -5 -4 -4 -5  5 -5 -4 -4 -5  0  0  3  1 -4 -3 -1 -5 -3 -1 -1  2 -6 -2  1  0 -6 -1 -3  0 -2  0 -1  0 -3
 -5 -2 -6  1 -3 -5 -5  9  8  8 -4 -5 -3 -3  1  3  3  5  1 -2 -2 -5 -4 -5 -3  0 -3 -5 -3 -6  2 -2 -1 -1  3  0 -1 -5  3  0  1 -1 -6 -1 -3 -3 -6 -3 -5  0  5  3  2  1 -3
 -6 -2 -6  1 -3 -5 -6 -1 -1 -1 -5 -5 -4 -4  0  6  3  1 -1  2 -3 -5 -5 -5 -4 -3 -3 -5 -3 -6 -1 -3 -3 -2 -2  7  0 -5  6  1  2 -1 -6  3 -4 -2 -7 -4 -6  0  4  0  3  2 -4
 -5 -4 -4 -3 -6 -3 -3 -6 -5 -5 -3 -3 -1 -1 -2 -5 -4 -4 -4 -6 -2 -3  0  0 -5  2 -5 -3  3 -5 -5 -2 -3 -1 -5 -5 -3 -3 -5 -4 -2 -3 -4 -6 -6 -3 -5 -3 -3 -4 -5 -4 -4 -4 -3
 -3  1 -5  0  0 -5 -4 -3 -1 -3 -4 -4 -1 -3  0  0  2  1  5  1  2 -4 -4 -3 -4 -1 -4 -4 -3 -6  6  0  1 -1 -3  0  0 -5 -1  1  1  1 -5  0  0 -3 -6 -3 -4  4  0  2  1  3 -2
 -5  0 -6  2 -2 -5 -5 -3 -3 -3 -4 -4 -3 -3  0  3  3 -1  3  7 -1 -5 -4 -4 -4 -1 -2 -5 -3 -6  0 -1 -1 -1 -3  2  3 -5  2  4  2 -1 -6  7 -2 -1 -6 -3 -5  3  3  2  4  4 -3
 -6 -4 -6 -1 -4 -6 -6 -3 -3 -3 -3 -5 -4 -3 -1 -3  1  4 -2 -4 -3 -6 -4 -5  7 -2  7 -6  4 -6  0 -4 -1 -3  6 -3 -3 -6 -3 -3 -1 -4 -6 -5 -4 -4 -6 -4 -6 -3 -1 -2 -3 -3 -4
 -5 -2 -6  1 -3 -5 -4 -2  1 -2 -4 -5 -3 -4  0  0  1  1  0 -2 -1 -5 -4 -4 -4 -2 -4 -5 -4 -3  1 -3  1 -2 -1 -1 -1 -5 -3 -1  0 -1 -6 -3 -3 -3 -4 -4 -5  3 -1 -1 -1 -1  4
 -2  2  8 -1 -5  6  1 -6 -6 -6  1  3  4  2  1 -3 -4 -5 -3 -6  2  6  3  3 -6 -4 -6  6 -4 -3 -5 -5 -4  1 -6 -5  2  6 -4 -3 -4 -3  7 -4 -6  4 -3  2  1 -4 -5 -4 -5 -2 -2
 -1 -2  0 -2 -5  0  5 -6 -6 -6 -1  0  2 -1  1 -4 -4 -5 -3 -5  0  0  1  0 -6 -3 -6  3 -4 -2 -4 -4 -4 -1 -6 -4  0  2 -5 -3 -4  0 -1 -6 -5  1 -3  0  5 -4 -5 -4 -5 -4 -1
 -4  5 -5  3  7 -5 -4 -3 -2 -3 -4 -4 -3 -3  2  0  1  0  2 -1  3 -4 -4 -2 -4  3 -4 -4 -3 -6  4  7  6  2 -2 -2 -1 -5 -2  2  0  6 -5 -1  8 -2 -6 -2 -4  4  0  3  0  3 -3
 11 -2 -1 -2 -4 -1  0 -5 -5 -5 -2 -1  1  0  0 -3 -3 -4 -2 -4  1 -1  0  9 -5 -3 -5  0 -3 -2 -2  1 -3  0 -4 -3  0 -1 -5 -2 -2 -2 -1 -5 -4  1 -3 -1  5 -2 -4 -3 -3 -3 -2
 -3 -4 -3 -1 -6 -2  3 -6 -6 -6 -2 -3 -2 -2 -1 -5 -4 -5 -2 -6  0 -2 -1 -1 -6 -4 -6 -2 -4  9 -5 -3 -4 -3 -5 -5 -2 -2 -2 -4 -4 -3 -3 -6 -6 -2  9 -2 -1 -3 -5 -4 -5 -4  5
 -6 -3 -5 -2 -4 -5 -5 -5 -5 -5 -4 -4 -4 -3 -2 -3 -2 -2 -2 -3 -3 -5 -4 -5 -5  0 -4 -5 -3 -6 -3 -3 -3  3 -4 -4  1 -5  1  4 -2 -3 -5 -4 -4 -3 -7 -4  0 -2 -3  0 -1 -2 -4
 -5 -2 -5  0 -3 -4 -4 -2 -2 -1 -2 -3  0  1  0 -1  0 -1 -1 -2 -1 -4 -3 -4 -3 -1 -2 -4  0 -5 -2 -2 -1  0 -2 -2  0 -4  0  0  3 -1 -5 -3 -3 -1 -5 -1 -4  1  0  2  2  0 -3
 -4 -2 -3 -1 -3 -2 -3 -3 -3 -3 -1 -2  1  2  0 -3 -1 -2 -1 -3  0 -2 -2 -1 -4  0 -4 -2 -2 -5 -2 -2 -2  0 -3 -3  0 -3 -3  0  1 -1 -3 -4 -3  3 -5  2 -3 -1 -1  1 -2 -1 -3
 -5 -4 -5 -3 -5 -5 -3 -7 -6 -7 -5 -5 -2 -4 -3 -6 -4 -5 -4 -5 -3 -5  3 -4 -5 -4 -5 -4 -4 -1 -4 -5 -5 -4 -1 -6 -3 -5 -6 -5 -4 -5 -5 -6 -6 -4 -2 -4 -4 -4 -5 -4 -5 -4  1
 -4 -3 -4  0 -4 -3  2 -5 -5 -5 -3 -3 -2 -3 -1 -4 -3 -4 -3 -4 -1 -3  0 -3 -5 -3 -5 -3 -4  3 -3 -4 -3 -3 -2 -5 -1 -3 -5 -4 -3 -3 -4 -3 -5 -3  2  0 -3 -3 -4 -3 -4 -3  7
 -2 -1  1 -2 -5  5 -1 -6 -6 -6  5  6  4  4  0 -4 -4 -4 -2 -5  1  4  5  0 -6 -3 -6  2 -2 -3 -4 -4 -3  1 -5 -5  0  4 -4 -2 -3 -2  3 -5 -5  3 -4  5  0 -4 -4 -3 -4 -3 -2
