# Supplementary material for: Protein Secondary Structure Prediction Based on Data Partition and Semi-Random Subspace Method
Source: Sci Rep. 2018 Jun 29;8:9856. doi: 10.1038/s41598-018-28084-8 (PMC6026213; doi:10.1038/s41598-018-28084-8)
Supplement: Supplementary file 1 — Dataset 1 [file 41598_2018_28084_MOESM1_ESM.zip › astral_cull_DATA/1av3_A.pssm]

  a  R  I  X  N  Q  K  b  F  Q  H  L  D  D  c  a  S  R  K  b  N  R  F  N  K  c  V
  4 -2 -1 -1 -2 -1 -1 -2 -2 -1 -2 -2 -2 -2  0  4  1 -2 -1 -2 -2 -2 -2 -2 -1  0  0
 -2  6 -3 -1  0  1  2 -1 -3  1  0 -2 -2 -2 -4 -2 -1  6  2 -1  0  6 -3  0  2 -4 -3
 -2  0 -4 -1  6  0  0  5 -3  0  1 -4  1  1 -3 -2  1  0  0  5  6  0 -3  6  0 -3 -3
 -2 -2 -3 -1  1  0 -1  5 -4  0 -1 -4  6  6 -4 -2  0 -2 -1  5  1 -2 -4  1 -1 -4 -3
  0 -4 -1 -1 -3 -3 -3 -3 -3 -3 -3 -1 -4 -4 10  0 -1 -4 -3 -3 -3 -4 -3 -3 -3 10 -1
 -1  1 -3 -1  0  6  1  0 -4  6  1 -2  0  0 -3 -1  0  1  1  0  0  1 -4  0  1 -3 -2
 -1  0 -4 -1  0  2  1  1 -4  2  0 -3  2  2 -4 -1  0  0  1  1  0  0 -4  0  1 -4 -3
  0 -3 -4 -1  0 -2 -2 -1 -3 -2 -2 -4 -1 -1 -3  0  0 -3 -2 -1  0 -3 -3  0 -2 -3 -3
 -2  0 -4 -1  1  1 -1  0 -1  1  8 -3 -1 -1 -3 -2 -1  0 -1  0  1  0 -1  1 -1 -3 -3
 -1 -3  4 -1 -4 -3 -3 -4  0 -3 -4  2 -3 -3 -1 -1 -3 -3 -3 -4 -4 -3  0 -4 -3 -1  3
 -2 -2  2 -1 -4 -2 -3 -4  0 -2 -3  4 -4 -4 -1 -2 -3 -2 -3 -4 -4 -2  0 -4 -3 -1  1
 -1  2 -3 -1  0  1  5 -1 -3  1 -1 -3 -1 -1 -3 -1  0  2  5 -1  0  2 -3  0  5 -3 -3
 -1 -2  1 -1 -2  0 -2 -3  0  0 -2  2 -3 -3 -2 -1 -2 -2 -2 -3 -2 -2  0 -2 -2 -2  1
 -2 -3  0 -1 -3 -4 -3 -4  7 -4 -1  0 -4 -4 -3 -2 -3 -3 -3 -4 -3 -3  7 -3 -3 -3 -1
 -1 -2 -3 -1 -2 -1 -1 -2 -4 -1 -2 -3 -2 -2 -3 -1 -1 -2 -1 -2 -2 -2 -4 -2 -1 -3 -3
  1 -1 -3 -1  1  0  0  0 -3  0 -1 -3  0  0 -1  1  4 -1  0  0  1 -1 -3  1  0 -1 -2
  0 -1 -1 -1  0 -1 -1 -1 -2 -1 -2 -1 -1 -1 -1  0  2 -1 -1 -1  0 -1 -2  0 -1 -1  0
 -3 -3 -3 -1 -4 -2 -3 -4  1 -2 -3 -2 -5 -5 -3 -3 -3 -3 -3 -4 -4 -3  1 -4 -3 -3 -3
 -2 -2 -1 -1 -2 -2 -2 -3  3 -2  2 -1 -3 -3 -3 -2 -2 -2 -2 -3 -2 -2  3 -2 -2 -3 -1
  0 -3  3 -1 -3 -2 -3 -3 -1 -2 -3  1 -3 -3 -1  0 -2 -3 -3 -3 -3 -3 -1 -3 -3 -1  4
