# Supplementary material for: Protein Secondary Structure Prediction Based on Data Partition and Semi-Random Subspace Method
Source: Sci Rep. 2018 Jun 29;8:9856. doi: 10.1038/s41598-018-28084-8 (PMC6026213; doi:10.1038/s41598-018-28084-8)
Supplement: Supplementary file 1 — Dataset 1 [file 41598_2018_28084_MOESM1_ESM.zip › astral_cull_DATA/1AVO_A.pssm]

  L  R  V  Q  P  E  A  Q  A  K  V  D  V  F  R  E  D  L  C  T  K  T  E  N  L  L  G  S  Y  F  P  K  K  I  S  E  L  D  A  F  L  K  E  P  A  L  N  E  A  N  L  S  N  L  K  A  P  L  D  I
 -3 -2 -3  0 -2  1  3  2  1 -3 -2 -1  0 -4 -2  0  0 -3 -1  0 -2  6 -2 -2 -3 -2  1 -1 -2 -3 -3 -1 -2 -2  0 -2 -3 -2  1 -2 -2 -1  0 -1  1 -4 -1 -2  1 -3 -2  1  0 -3 -3  4 -2 -3 -4 -3
 -4  4 -2  1  1 -3 -2  3  0  0 -4 -2 -2 -5  6 -1  2 -4 -1  0  0 -3 -2  0 -3 -3 -1  1 -2 -3 -4  1  1 -3 -2  0 -3 -2  0 -1 -3  1 -2 -3  1 -4 -1 -2  2 -1 -4 -2  0 -5  4 -3 -3 -4 -3 -5
 -5 -2 -5  0  2 -2  2  0 -1 -2 -5  1  2 -5 -2 -1  3 -5 -1  1 -1 -3 -2  2 -4 -3  0  3 -3 -4 -4 -1 -1 -4 -2 -1 -4  5  1 -3 -4 -1 -1  0  0 -3  6  1 -1  3 -5  0  1 -5 -2 -3 -2 -5  7 -5
 -5  2 -5  2 -1  3 -2 -1  0 -3 -5  6  2 -6 -3  3  2 -5 -3 -2  0 -3  1  3 -4 -4 -2  1 -2 -4 -3  0 -2 -4 -2  0 -4  5  0 -4 -4 -1  2  4  0 -5 -2 -1  1  6 -5 -1  2 -6 -3 -3  4 -6  5 -5
 -3 -5 -3 -3 -4 -3  0 -4 -2 -4 -3 -5 -2 -5  3 -4 -1  0  5 -3 -4 -2 -4 -2 -3 -2  1 -2  0 -3 -4 -3 -4  1 -1 -2 -3 -4 -1 -2 -3 -4 -4 -4  0  0  3  2 -1 -5 -3 -2 -3 -3 -5  0 -5 -3 -5 -3
 -4  0 -4  1  2  0 -2  3  0  5 -4  3  0 -5  0  4  1 -4 -2  4  3 -2  1  2 -3 -3 -1  0 -3 -3 -3  4 -1 -3 -1  3 -3  1  3 -1 -2  4 -1 -1  0 -5  2 -2  1  0 -4 -1  1 -4  0  3 -2 -4 -2 -5
 -5  0 -4  1  0  6 -2  0  1  1 -5  2  2 -5 -2  4  1 -5 -2  0  5 -2  7  2 -3 -3 -1  1 -1 -4 -3  3  0 -3  0  5 -4  1  2 -3 -3  2  4  0  0 -5 -2  1  1  1 -4 -1  2 -5 -2 -1  4 -5 -1 -5
 -5 -1 -4 -2  0 -3 -1 -2  1 -4 -5 -3  0 -5 -4 -3 -2 -5 -2 -1 -3  0 -2 -2 -4 -4  0 -1  1 -4 -4 -2 -3 -4 -2 -3 -4 -2 -1 -4 -4 -2 -2 -1 -1 -5 -2 -3 -2 -2 -5 -2 -2 -6 -4 -2 -4 -6 -2 -6
 -4  2 -5  2 -2 -3 -1 -1 -2 -3 -5 -1 -1 -3  1  0  0 -5 -1  0 -2 -3 -2  2 -3 -3  0  0  0 -3 -4 -1 -2 -4 -1  2 -3  2  0 -3 -3  0 -1 -3  0 -4 -2 -1  0  1 -4 -3 -2 -5  8  1 -3 -5 -2 -5
  1 -5  4 -4 -3 -5 -1 -2 -1 -4  2 -5 -1 -3 -5 -4 -4  3  0 -3 -4 -2 -3 -2  1  3  0 -2 -1  2 -4 -3 -4  6  2 -3  0 -4 -2  1  1 -4 -3 -3  0  0 -4  3 -2 -4  0 -2 -2  4 -2 -1 -3  3 -6  7
  5 -4  2 -4 -2 -5 -1 -3 -1 -4  0 -4 -1 -1 -4 -3 -4  5 -1 -2 -4 -3 -4 -2  5  3  0 -3 -1  2 -3 -1 -3  2  1 -3  5 -4 -2  4  5 -3 -4 -1 -1  4 -5  1 -2 -5  5 -3 -1  4 -2 -3 -3  5 -6  2
 -4  5 -4  1  0 -1 -2  3  3  6 -4 -1 -1 -5  4  2  2 -4  2  3  3 -2 -1  1 -3 -3  0  2 -2 -4 -3  3  7 -3 -1  1 -3 -2  1 -3 -3  4 -1 -2  0 -5 -2 -1  2 -1 -4  0  0 -5  3 -2 -2 -4 -3 -5
  3 -3  5 -3 -2 -4  0 -2 -1 -1  2 -4 -2 -3 -3 -3 -3  0 -1 -2 -3 -2 -3 -1  0  0 -1 -1 -2  0 -4 -1  0  1  0 -2  3 -3  0  1  1 -1 -1 -3  1  1 -4  0 -2  0  3 -3 -2  0 -2  0 -4  2 -5 -1
  1 -4 -2 -4 -4 -5 -2 -3 -2 -5 -3 -5  0  8 -5 -5 -4  1  3 -4 -4 -3 -4 -3  3  2  1 -3  6  7 -4 -3 -4 -2  0 -2  0 -4 -3  3  0 -4 -3 -2 -1  6 -5 -1 -3 -5  2 -2 -4 -2 -4 -4 -5 -2 -6 -2
 -5 -3 -3  2  5 -3 -3 -3 -2 -3 -4 -3 -2 -6 -4 -3 -2 -5 -3 -3 -3 -2 -3 -2 -3 -3 -2 -2 -3 -4  8 -2 -3 -3 -2 -2 -4 -3 -2 -3 -3 -2 -3  5 -2 -5 -4 -2 -1 -4 -3 -1 -2 -3 -4 -3  6 -5 -4 -5
 -4  0 -4  3  1 -1  2 -1 -1 -2 -4 -1  0 -5 -2 -2  2 -3  0  2 -2 -1 -2 -1 -2 -3  2  1 -2 -3 -3 -1 -2 -3  0 -1 -3  0  1 -3 -3 -1  2  0  3 -4  3 -2  1 -1 -2  4  3 -4 -2  2 -2 -4 -2 -4
 -3 -2 -2 -1 -2 -2  2 -1  0 -3 -2 -2  0 -4 -1 -1  0 -3  2  1 -2  0 -2  0 -2 -2  1  1 -1 -3 -3 -1 -2  0  0 -2 -2 -2  0 -2 -2  0  3 -2  0 -4  1 -1  2 -3 -2  3  1 -3 -3 -1 -2 -3 -2 -3
 -3 -4 -4 -4 -5 -5 -4 -1 -4 -5 -5 -5 -3  1 -5 -4 -4 -3 -2 -4 -4 -3 -4 -3 -2 -2 -1 -3 -1 -1 -4 -3 -4 -3 -2 -3 -3 -4 -3  1 -3 -4 -4 -4 -4 -3 -5 -3 -3 -6  2 -4 -4 -4 -5 -4 -6 -4 -6 -4
 -2 -2 -3 -3 -4 -3 -1 -3 -3 -4 -3 -4 -2  5 -4 -3 -3 -2  2 -3 -3 -3 -3 -2 -1 -1  1 -2  3  0 -4 -2 -3 -2 -1  1  0 -3 -2  0 -2 -3 -3 -3 -2 -1 -4 -1 -2 -4 -2 -3 -3 -3  0 -3 -5 -3 -5 -3
  2 -4  4 -3 -3 -3  0 -2  0 -4  6 -4  1 -2 -4 -4 -3  1 -2 -2 -4  0 -3 -2 -1  4 -1 -2  0  0 -4 -3 -3  2  2 -3 -1 -4 -2  0  1 -3 -2 -3 -1 -2 -2  3 -1 -5 -1 -1 -2  3 -3  0 -4  1 -5  2
