# Supplementary material for: Protein Secondary Structure Prediction Based on Data Partition and Semi-Random Subspace Method
Source: Sci Rep. 2018 Jun 29;8:9856. doi: 10.1038/s41598-018-28084-8 (PMC6026213; doi:10.1038/s41598-018-28084-8)
Supplement: Supplementary file 1 — Dataset 1 [file 41598_2018_28084_MOESM1_ESM.zip › astral_cull_DATA/1axh_A.pssm]

  S  P  T  a  I  P  S  G  Q  P  b  P  Y  N  E  N  c  a  S  Q  S  b  T  F  K  E  N  E  N  G  N  T  V  K  R  c  D
  2  0  0  1 -1 -1  1  0 -1 -1 -1 -1 -2 -1 -1 -1 -1  1  1  0  1 -1  0 -2 -1  1 -2 -1 -1  1 -1  0  0 -1 -2 -1 -2
 -1 -2 -2 -3 -2  1 -1 -2  1 -2 -3 -2 -2 -1  0 -1 -4 -3 -1  0 -1 -3 -1 -2  2  0 -1  0 -1 -2 -1 -1 -3  2  6 -4 -2
  0 -2 -1 -3 -2 -2  0  0  0 -2 -1 -2 -2  5  0  4 -3 -3  2  0  1 -1  0 -2  0 -1  5  0  6 -1  5 -1 -3  0 -1 -3  1
  0 -2 -2 -3 -2 -2 -1  3  0 -2 -1 -2 -3  3  1  2 -4 -3  0 -1  0 -1 -1 -2 -1  0  1  1  1 -1  1 -1 -3 -1 -2 -4  6
 -1 -2 -1  8 -1 -3 -1 -3 -3 -3  9 -3 -3 -3 -4 -2  9  9 -1 -3 -1  9 -1 -2 -3 -2 -3 -4 -2 -2 -2 -1 -1 -3 -4  9 -4
  0 -1 -1 -3 -2 -1  0 -1  6 -1 -3 -1 -2  0  2  0 -3 -3  0  2  0 -3  1 -1  2  1  0  2  0 -2  0  1 -2  4  1 -3  0
  0 -1 -1 -3 -2 -1 -1 -1  2 -1 -3 -1 -2  0  5  0 -4 -3  0  0  0 -3  0  0  1  3 -1  5  0 -2  0  0 -3  1  0 -4  1
  0 -2 -2 -2 -3 -2 -1  5 -2 -2 -2 -2 -3 -1 -2 -1 -3 -2  0  4  0 -2 -2 -3 -2 -2 -1 -2 -1  5 -1 -2 -3 -2 -2 -3 -1
 -1 -2 -2 -3 -3 -2 -1 -2  0 -2 -3 -2  2  0  0  2 -3 -3 -1 -1 -1 -3 -1  1 -1 -1  0  0  0 -2  3 -1 -3  0  0 -3 -1
 -2 -3  1 -1  3 -3 -2 -4 -3 -3 -2 -3 -1 -3 -3 -3 -1 -1 -3 -3 -2 -2 -1 -1 -3 -2 -2 -3 -3 -3 -3 -1  2 -3 -3 -1 -3
 -2 -3  0 -1  1 -3 -2 -4 -2 -3 -2 -3 -1 -3 -3 -3 -1 -1 -3 -3 -3 -2 -1  1 -3  0 -2 -3 -3 -3 -3  0  1 -2 -2 -1 -4
  0 -1 -1 -3 -2  0  0 -1  1 -1 -3 -1 -2  0  1  0 -3 -3  0  2  0 -3  0 -2  5  2  0  2  0 -1  0 -1 -2  4  2 -3 -1
 -1 -2  0 -1  1 -2 -1 -3 -1 -3 -2 -3 -1 -2 -2 -2 -2 -1 -2 -2 -2 -2 -1  0 -1 -1  1 -2 -2 -2 -2  0  1 -1 -1 -2 -3
 -2 -3 -2 -2 -1 -4 -2 -3 -3 -4 -3 -4  3 -3 -3 -1 -3 -3 -3 -3 -2 -3 -2  3 -3 -2 -2 -3 -3 -3 -3 -2 -1 -3 -3 -3 -4
 -1  7 -2 -3 -2  7 -1 -2 -1  7 -3  7 -3 -2 -1 -2 -3 -3 -1 -2 -1 -3 -1 -3 -1 -1 -2 -1 -2 -2 -2  2 -2 -1 -2 -3 -2
  4 -1  0 -1 -1 -1  3  0  0 -1 -1 -1 -2  1  0  1 -1 -1  4  0  4 -1  1 -2  0  0  0  0  1  0  1  1 -2  0 -1 -1  0
  1 -1  4 -1  2 -1  3 -2 -1 -1 -1 -1 -2  0 -1  0 -1 -1  1 -1  1 -1  5 -2 -1  0  0 -1  1 -1  1  3  0 -1 -1 -1 -1
 -3 -4 -3 -2 -3 -4 -3 -3 -2 -4 -3 -4  2 -4 -3 -2 -2 -2 -3 -2 -3 -3 -2  1 -3 -3 -3 -3 -4 -3 -3 -2 -3 -3 -3 -2 -4
 -2 -3 -2 -2 -1 -3 -2 -3 -2 -3 -3 -3  7 -2 -2  1 -3 -2 -2 -2 -2 -3 -2  5 -2 -2 -2 -2 -2 -3 -1 -2 -1 -2 -2 -3 -3
 -1 -2  2 -1  2 -2 -1 -3 -2 -2 -1 -2 -1 -3 -2 -3 -1 -1 -2 -3 -2 -1  0 -1 -2 -1 -2 -3 -2 -3 -2 -1  4 -2 -3 -1 -3
