# Supplementary material for: Protein Secondary Structure Prediction Based on Data Partition and Semi-Random Subspace Method
Source: Sci Rep. 2018 Jun 29;8:9856. doi: 10.1038/s41598-018-28084-8 (PMC6026213; doi:10.1038/s41598-018-28084-8)
Supplement: Supplementary file 1 — Dataset 1 [file 41598_2018_28084_MOESM1_ESM.zip › astral_cull_DATA/1axi_A.pssm]

  T  I  P  L  S  R  L  F  D  N  A  M  L  R  A  H  R  L  H  Q  L  A  F  D  T  Y  Q  E  F  E  E  A  Y  I  P  K  E  Q  K  Y  S  F  L  Q  N  P  S  L  a  F  S  E  S  I  P  T  P  S  N  R  E  E  T  Q  Q  K  S  N  L  E  L  L  R  I  S  L  L  L  I  Q  S  W  L  E  P  V  Q  F  L  R  S  V  F  A  N  S  L  V  Y  G  A  S  D  S  N  V  Y  D  L  L  K  D  L  E  E  R  I  Q  T  L  M  G  R  L  T  G  Q  I  F  K  Q  T  Y  S  K  F  D  T  A  L  L  K  N  Y  G  L  L  Y  a  F  R  R  D  M  T  Y  V  A  T  Y  L  R  I  V  Q  b  R  S  V  E  G  S  b  G  F
  0 -2 -2 -3  1 -2 -4 -4  1 -3  6 -3 -2 -4  5 -1 -4 -1 -5 -2 -4  6  3 -3 -2 -4 -2 -3 -5 -3 -2  2 -3  1 -2 -1 -1 -2 -3 -2  0 -2  0 -1  1  1  1 -1 -1 -3 -1  0 -1 -3 -1  3 -3  0 -2 -3 -3 -3  5 -3 -1 -2  1 -3 -2 -2 -3 -3 -2 -2 -1 -3  0 -3 -3 -3  2 -5 -2 -2 -2 -1 -3 -1 -3  0  0  0 -2  3 -2 -1 -2  1 -1 -1  2 -1 -1 -1 -2 -1 -2 -2 -2 -2  0 -2 -4 -3 -3 -1 -2 -2  1 -3  0 -2  0 -3  0 -1  0 -1 -1 -1 -3  0 -2  0 -1 -1 -4  1  3 -1 -3  2 -3 -5 -2 -4 -3  3 -3 -5 -4 -4 -4 -3 -4 -4  0 -1 -3 -5 -4 -3 -3  2 -3 -4 -4 -1 -2 -1 -1  2 -3  0 -3
 -2 -4 -4 -3  1  5 -5 -5 -3  4 -4 -5 -2  7 -3 -1  4 -4 -2 -1 -4 -3 -3  1 -3 -4  1 -2 -6 -3  4  3  0 -3 -2 -1  0  2  6  0 -3  0  0  1  1 -2 -1 -3 -5 -3 -3 -2 -2 -4 -3 -3 -4 -2 -2  2 -2 -2 -3 -1  3  2 -1  1 -1 -2 -4 -4  5 -3 -3 -2  3 -4 -4  4 -3 -2  1 -2 -4 -1  2 -2 -1  1  2 -2  0  0  0  0  0 -2 -1  0 -2 -2  1 -1  3 -4 -3  0  1 -2  2  3 -4  1 -1 -3 -4 -1  0 -3 -3  3  3  0 -1 -3 -1 -3 -1  2 -1 -2 -4 -2  2 -4 -3 -2  4 -3  3  3 -3 -3  2 -5 -4 -2 -7 -5  7  6 -5 -4 -3  0 -5 -3 -3 -5 -5  5 -4 -4  1 -7  8  4 -4 -2 -3 -3 -3 -3 -3
 -1 -4 -3 -5 -1  3 -6 -6  3  5 -4 -5  0 -3 -3 -1 -2 -5  1  1 -6 -3  0 -1 -3 -4  4 -1 -6  0 -1  0 -3 -3 -3  0 -1  2 -1 -1 -2  3 -2  3  3  0  3 -2 -5  3 -2 -1  0 -4 -1 -2 -4  1  4 -2 -1  2 -2 -3 -1 -2 -1  3 -2 -2 -5 -4  3 -1 -2 -4 -2 -4 -5 -2 -2 -6  3  1 -4 -3 -2 -1 -4  0 -1 -1 -3 -1  6  3 -2 -1 -2  2  2  0  2  2  3 -4 -3 -2 -2  2 -2  0 -2 -1 -1 -3 -1  0 -1 -4 -2  0  0 -2 -1 -1 -1 -2 -3  2  2 -1 -5 -1  2 -2  1 -1  3 -5 -4 -1  6 -5  3 -6 -6 -3 -6 -6 -2 -2  0 -4  3 -3 -5 -2  5 -5 -6 -2 -5 -4  2 -6 -3 -3 -4 -3  1  2  7 -1 -4
 -2 -5 -3 -5 -1  3 -6 -6  5  1 -4 -6 -3 -4 -3 -2 -4 -5 -3 -2 -6 -3 -3  6 -4 -5 -1  4 -6  4  2 -1 -5 -3 -3  2  2 -1 -3  0 -3 -2 -2 -1  0 -2  1 -3 -5 -3 -3  4 -2 -3 -3 -3 -4 -1  5 -3  4  1 -3 -3 -3 -2 -1  3  0  4 -5 -5 -1 -3 -3 -4 -3 -5 -5 -1 -3 -6 -1  4 -4 -4 -2 -3 -5 -1 -1  0 -4 -2  0  0 -1  1 -2  2  0 -2  4 -1  2 -1 -3  4 -3 -3 -3  5 -5 -1  2 -1 -4  0 -1 -4 -2 -1 -1 -1  2  2  1 -3 -3 -1  2 -2 -5  3 -1 -3  7  0 -2 -5 -4 -2  2 -4  1 -6 -6 -4 -7 -6 -4 -4  8 -5  3 -4 -5  4 -3 -6 -6 -3 -5 -5 -3 -6 -4 -3 -4 -2  4 -2  0 -1 -4
 -2 -3 -4 -3 -3 -4 -4 -5 -4 -5 -3 -3 -3 -5 -3 -5 -5 -3 -6 -4 -3 -3 -3 -6 -3 -2 -4 -6 -5 -6 -4 -2  1 -2 -4 -4 -3 -3 -4 -4 -3 -3  0 -3 -3 -2 -2 -1 11 -2  1 -4 -3 -3 -4 -2 -5 -3 -4 -5 -5 -5 -3 -5 -5 -3 -3 -4 -3 -4  0 -3 -2 -3 -1 -3 -1 -3 -3 -5 -3 -5 -3 -4 -5 -3 -4  1 -3 -3 -3 -2 -3 -2 -3 -2 -2 -2 -2 -3 -2 -2 -3 -1 -4 -3 -4 -5 -4 -3 -4 -5 -4 -4 -5 -5 -3 -4 -2 -3 -2 -4  3 -3 -3 -4 -4 -3 -3 -4 -5  0  0 -3 -3 -4 -6 -3 -3 -3 -4 -4 -4 -6 -4 -4 -4 -4 11 -5 -6 -6 -7 -4 -6 -6 -3 -6 -4 -6 -4 -2 -3 -3 -6 12 -6 -3 -3 -4 -5 -3  7 -3 -3
 -1 -3 -3 -4  3 -1 -4 -6 -1 -1 -3 -4  1  1 -3  6  1 -4 -3  6 -4 -3  1 -1 -3 -4  4  0 -6  0  2  0 -3  1  3  0  1  6  1  3 -3 -2  2  1  1  0  1 -2 -3 -1 -2 -1 -2 -4 -2 -2 -4 -1 -2 -1  1  4 -3  8  7 -1 -1  0 -1  0 -1 -4  0 -3 -3 -1  0 -4 -4  5 -2 -5 -1  0 -4 -3  6  1 -3 -1  2 -1 -3  1  0  2  2 -1 -2 -1  0 -1 -1 -1  3 -4 -2 -1  3 -3  2  1 -4  2  0 -4 -3  5 -1 -3 -3 -1  3 -2  3 -1  5 -3 -3 -1  5 -1 -4  3  1 -4 -2 -2 -1 -3 -2 -1 -2 -4 -1 -5 -5 -3 -6 -6 -1 -1 -3 -3 -2 -2 -5  2 -3 -5 -5 -1 -4 -3  4 -6 -1 -2 -4 -1 -1 -2 -3 -2 -4
 -1 -4 -1 -5 -1  0 -5 -6  1 -1 -3 -5 -2 -2 -3 -1 -2 -5 -3  0 -5 -3 -2  4 -4 -5  0  6 -6  6  3 -1 -4 -2 -2  4  4  0 -1 -1 -3 -2 -1 -1 -1 -2 -1 -3 -5 -2 -2  4 -2 -4  1 -2 -3  3 -1 -2  5  5 -3 -1  0 -2 -2 -1  3  5 -4 -4  1 -3 -3 -3 -2 -4 -5  3 -3 -5  2  3 -4 -3  0 -2 -4  0  1  2 -3 -1 -1  0  1  0 -2  1 -2 -2  0 -1  2 -4  2  5 -1 -4 -1  2 -4  4  6 -4 -3  4 -1 -2 -3  1  1 -3  2 -1  2 -2  0  1  3 -2 -5  1 -1 -2  3  2 -1 -5 -3  1 -2 -3  3 -5 -5 -3 -7 -6 -2 -2 -1 -4 -2 -2 -4  6 -3 -5 -6 -2 -5 -3 -1 -7 -3 -3 -4  3  5 -2 -3 -3 -4
 -2 -5 -3 -5  0 -3 -6 -6 -1 -3 -2 -5 -3 -5 -2 -4 -5 -5 -5 -1 -6 -2 -2 -4 -4 -6 -2 -4 -6 -4 -1 -2 -5 -3 -3  2  1 -2 -2  1  1 -3 -2 -2 -2 -2 -1  0 -5 -2 -3 -2 -3 -5 -3 -3 -4 -3  3 -4 -2 -4 -3 -4 -3 -3 -2 -3 -2  0 -5 -2 -2 -4 -3 -4  1 -2 -5 -4 -3 -5 -3  1 -4 -4 -3 -3 -5 -1  2  1 -3  1 -1 -1 -2 -2 -2  4 -1 -2 -2  0 -1 -5 -2 -4 -2 -4 -2 -1 -6 -4 -2  7 -4 -3 -2 -2 -2  5 -2 -4 -2  5  3 -3  0  0 -3 -3 -5 -2 -1 -2 -3  1 -2 -5 -4 -3 -3 -6  4 -6 -6 -3 -6 -5 -5 -4 -4 -4 -4 -5 -5 -4 -4 -6 -6 -4 -5 -4 -4 -6 -5 -4 -4 -1  3  0 -3  6 -4
 -2 -4 -4 -5 -2 -2 -5 -4 -2  2 -4 -5  0  4 -4  8  8 -5 11  1 -5 -4 -3 -3 -4  3  0 -3 -4 -3 -2 -1  0 -3 -2 -2 -1  1  1  4 -3  0 -2  2  0 -1 -2 -2 -5  7 -3 -2 -2 -5 -3 -3 -4 -2 -1 -3  3 -2 -4  1 -2 -2  5  5 -2 -2 -4 -4  4 -3 -3 -1 -2 -4 -5 -1 -3 -5 -2 -2 -5 -4  0  6 -4  3 -1 -3 -3 -2  4  2  2 -2  3 -1 -2 -2  0 -2  0 -4  1  1  1 -3  3 -2 -5 -1 -2 -4 -4  0 -2 -4 -3 -3 -2  3  2 -1 -2 -4 -3 -2  0 -2  1 -2 -2 -3 -3 -3 -2 -1 -1 -2 -1  0  2 -5 -5  7 -6 -2 -2 -3 -4 -4 10 -4 -5 -1 -3 -2 -6  0 -5 -4 -3 -6  0 -1 -4  4 -2  3 -2 -3 -2
 -2  4 -5  0 -4 -5 -1 -2 -4  1 -3  2  3 -3 -2 -5 -5  3 -6 -2  1 -4 -1 -5  2  0 -3 -6 -3 -4 -4 -3 -2  4 -3 -4 -3 -3 -4  0 -2  3  2 -1 -2  1 -2 -1 -4 -3 -4 -4 -3  6  0 -2 -5  0 -4 -4 -4 -5 -2 -4 -5  2 -4 -2  0 -3 -1  0 -3  4  3  0 -1  1  6 -3 -4 -5 -1 -3 -5  1 -1 -1 -1 -2 -3  1  1 -3 -2 -2  0  1  0 -3  0  1 -3 -2 -1  5 -3 -4 -2  1 -4 -3 -1 -1 -3 -5  6 -3 -1  4  4 -5 -1  0 -2 -4 -4  4  0 -4 -4  0 -3 -3 -2 -1 -6  0 -4  0  0 -3 -4 -4 -5  0  0 -4 -5 -2 -6 -6 -6 -2 -6 -6  4 -5 -4 -4 -1 -5  4  0 -5 -5 -6  3  3 -3 -5 -4 -5 -4  0
 -2  2 -5  6 -4 -4  6  0 -4 -3 -3 -1  3  1 -3 -5 -4  5 -5  1  6 -4 -2 -5  1 -2 -4 -5 -1 -5 -3 -3  1  2 -2 -4 -3 -3 -3 -2  0  0  1 -2 -2  1 -3  1 -4 -3 -4 -4 -3  2 -1 -3 -5 -2 -5 -4 -4 -4 -3  0 -4 -1 -4 -3  3 -4  6  6 -2  2 -2  4  2  5  3 -3 -2 -4  3 -2 -5  3 -1 -1  5 -3 -3 -1  0 -3 -2 -2  3  1 -1 -3 -2  0 -1 -2 -3  2 -2 -2  1  4 -3 -3  6  1 -3 -4  0 -1  0  4  1 -4 -2  4 -3 -1 -2  1  2 -2 -1 -2 -4 -1 -2  2 -6 -3 -4  6  3 -3 -2 -4 -5  6  6 -4 -5  2 -5 -5 -7  1 -6 -5 -1 -5 -4 -4  6 -4  2  3 -5 -5 -4  2 -1  0 -5 -5 -5 -4  1
 -1 -4 -3 -4 -1  0 -5 -6 -1 -1 -3 -4  0 -1 -3 -2 -2 -4 -4 -1 -5 -3 -2  2 -3 -5  3  1 -6 -2  2  0 -3 -2 -2  2  1  0  3 -2 -3  0  2  2  0 -1  0 -2 -5 -3 -2 -1 -2 -4 -2 -2 -3 -2 -2  7  0 -1 -3 -2  3  4 -2 -1 -1  3 -4 -4  0 -3 -2 -3  1 -4 -4 -1 -3 -5 -1  0 -4 -3 -1 -2 -4 -1  0 -2 -3 -1 -1  0 -1 -2  0  0 -2 -1 -1  0  0 -4 -2 -1  4 -3  6 -1 -5  3  1 -2 -3 -1  3 -3 -3  0  0 -3 -1 -2 -1 -2 -3  3 -1 -2 -4 -2  3 -4 -3 -2  0 -4 -1  5 -3 -5 -1 -5 -5 -3 -7 -6  5  6 -4 -4 -3  8 -5 -1 -2 -5 -5  5 -4 -3  6 -7  0 -1 -4 -2 -2 -2 -3 -2 -4
 -2  5 -4  0 -3 -3  2 -2 -4 -2 -3  6  2 -2 -3 -3 -4  3 -5  0  1 -3 -2 -5  6 -2 -3 -5 -3 -2 -3 -1 -2  0 -3 -3 -2 -2 -2 -2 -1 -1  0 -1 -2  0 -1 -1 -4 -3 -1 -2 -2  1 -2 -2 -5 -1 -4  2 -4 -3  0 -3 -3  1 -3  0  2 -3  0  1 -3  0 -2  1  0  2  1 -1  0 -4  1 -3 -5  2 -2 -2  1 -2 -2  0  2 -2  2 -1  1  1 -1 -3 -2  0 -2 -1 -2  3  0 -2  2  2 -3 -4  0 -2  0 -4  5 -1  1  1  6 -4 -1  2 -2 -3 -3  0 -1 -3 -1 -1  0 -3  1 -2 -5 -3 -3  0  4 -3 -3 -4 -3  1  0 -3 -5 -2 -4 -4 -6  8 -5 -2 -1 -4 -4 -4  1 -3  3  4 -4 -5 -4  0  0  0 -4 -4 -4 -3  0
 -3 -1 -5 -1 -2 -5 -1  9 -5 -3 -4 -3 -1 -4 -4 -4 -2 -2 -4  0 -2 -4  4 -6 -2  6 -4 -6  9 -5 -4 -2  3 -2 -4 -4 -3 -3 -4  0  5  3 -2  2  0 -2 -3  5 -3  5 -4 -4 -3 -2 -4 -4 -5 -1 -4 -5 -4 -5 -4 -5 -5 -2 -4 -3 -2 -4  0 -2 -3  3 -3  2 -2 -1 -2 -4 -4 -2 -1  2 -6 -2 -1  3  2 -3 -3 -3  5 -3 -3 -2 -1 -1  4 -4 -2  2 -3 -1  0 -1  1 -4 -1 -2 -4 -4 -2 -3 -4 -5 -2 -1 -3 -1 -1 -4 -3  1 -4 -4 -4 -2  4 -4 -2  2  1 -4 -4  6 -6 -3 -4 -2  4 -4  4  3 -4 -2 -1  0 -6  8 -6 -6 -7 -3 -2 -6 -3 -6 -5  5 -2 -5 -1 -2 -6 -6 -6 -2  4 -2 -5 -4 -5 -4  7
 -2 -4  7 -5 -1 -3 -5 -6 -3 -4 -3 -5 -3 -4 -3 -4 -4 -5 -5 -3 -4 -3 -3 -3 -4 -6 -3 -4 -7 -3 -3 -2 -4 -2  7 -2 -2 -2 -3 -3 -3 -3 -2 -2  1  4 -2 -3 -5 -4 -3 -3 -3 -4  7 -3  8 -2 -3 -3 -3 -3 -3 -2 -3 -3  0  0 -2 -3 -4 -4 -3  0 -3 -4 -2 -4 -4 -3  0 -6 -3 -3  8 -3 -3 -2 -4 -2 -2 -2 -3  1 -2 -2 -2 -2  2 -1  0  2  2  0 -2 -4 -2  1 -3 -4 -3 -3 -5 -3 -3 -4 -4 -1 -2 -4 -3 -3  1 -4  1  1  0  3 -2  1  0  1 -3  0  1 -5 -4 -3 -1 -3 -4 -3 -4 -6 -3 -5 -5 -4 -6 -6 -4 -4 -5 -5 -5 -4 -5 -4 -4 -6 -6 -4 -4 -4 -4 -6 -5 -4 -4  4 -3 -3 -4 -3 -4
  3 -3  4 -3  4  2 -5 -5  1 -1 -1 -4  0 -3  3 -2 -3 -4 -4  1 -5  3  2 -2 -2 -4  2 -2 -5 -2  1  2 -3  0 -1  0 -1 -1 -2 -2  3 -1 -1  1  2  0  3  1 -3 -2  5  3  5 -3  0  1 -2  2 -1 -2 -2 -2 -1 -3 -2  2  5 -2  0 -2 -4 -3  1 -3  5 -1  0 -4 -3 -2  6 -5 -2  0 -1  2 -2  1 -4  4  3  1 -2  2  0  4 -1 -1 -1  2  0  3  2  3 -1 -3  2 -2 -2 -3  0 -1 -3 -2 -2 -3 -3  0  0 -3 -1  1  0 -2  1  0 -1 -1 -1  1 -1  1  0  4  1 -3 -1  2  2 -3 -2  0  1 -5 -1 -4 -5  2 -2 -3 -3 -3 -3  4 -2 -3 -4 -2  0 -5 -5 -2 -4 -2 -2 -4 -4  2  2 -2 -2  5  0 -1 -3
  5 -2 -1 -1 -1 -2 -3 -5  0 -2 -1 -2 -2 -3 -1 -3 -4 -3 -5 -1 -3 -1  0 -3  5 -3 -1 -3 -5 -3 -2  2 -3  0  1 -2 -2 -2 -3 -2  0 -1  1 -1  0  0  0 -1 -3 -3  4 -2  3 -2  0  6 -3  4 -2 -2 -3 -3  5 -3 -3  0 -1 -2 -1 -2 -3  1 -1 -1 -1 -1  0 -3 -3 -3  0 -5 -2  0 -2 -2 -3  1 -3  1  0  1 -2  2 -1  0 -2  1 -2 -1  3  0 -1  3 -2 -2  1 -3 -2  0 -1 -3 -3 -2  0 -4 -2 -2  2 -2  0 -1  0 -2  3 -3 -2  0 -2  0 -2  4 -3  0  0 -3 -3  3 -1 -3 -2 -1  1 -5 -2 -3 -4 -2 -4 -5 -4 -3 -4 -2 -3 -3 -2 -3  6 -5 -4  2 -1 -1 -3 -4 -3 -1 -2 -3 -3 -1 -2 -2 -3
 -3 -4 -5 -4 -4 -1 -4 -1 -5 -4 -5 -2 -3 -5 -5 -4 -3 -4 -6 -4 -4 -5 -3 -6 -4 -1 -4 -6 -2 -5 -4 -3  2 -3 -4 -4 -3 -3 -4  0 -2 -2 -1 -1 -3 -3 -1 -1 -4 -2 -4 -4 -4 -4 -4 -4 -5 -4 -4 -5 -5 -4 -4 -4 -4 -4 -4 -4 -3 -4 -4 -4 -4 -2 -4 -2 -3 -3 -4 -4 -1 13 -3 -3 -6 -4  4 -2 -3 -4 -3 -3  2 -3 -3 -3 -2 -3  1 -4 -3 -3 -4 -3 -3 -4  4 -5 -3 -4 -4 -5 -4 -4 -5 -5 -4 -3 -3 -3 -3  1 -3  2 -4 -4 -4 -4 -2 -4 -4 -3 -1 -4 -4  8 -6  3 -5 -4 -3 -4 -4 -1  1 -4 -4 -3 -6 -2 -6 -6 -7 -5 -6 -6 -5 -5 -6 -1 -4 -5 -4 -4 -5 -6 -6 -4 -3 -3 -5 -5 -6 -3  0
 -2 -2 -4 -3 -1 -4 -3  3 -4  1 -4 -3 -2 -3 -4  1  5 -3 -1 -2 -3 -4 -1 -5 -3  8 -3 -5  2 -4 -3  2  7 -2 -4 -3 -2 -2 -2  5  0  0 -2  0 -2 -2 -3  1 -4  3 -4  0  2 -3 -4 -2 -5 -3 -4 -4 -3 -4 -4 -4 -4 -3 -3 -1 -3 -2 -3 -3 -2  0 -3  2 -2 -3 -3 -2 -4 -1 -3  2 -5 -3  3  1 -1 -1 -3 -3  0 -3 -2 -2  0 -2  3 -3 -2 -2 -3 -2 -2 -3  6 -4  2 -3 -3 -2 -3 -3 -4 -5 -3 -1 -2 -3 -2 -4 -2 -1 -3 -4 -2 -3  2 -2 -3  3  9 -4 -3  1 -5 -3 -4 -2  0 -3 -1  9 -3 -4 -4  5 -1  0 -4 -4 -6 -4 -2 -3 -4 -4 -4  9 -4 -4 -3 -3 -4 -6 -4 -3  0  2 -4 -3 -5 -4  2
 -1  4 -4  0 -3 -4 -1 -3 -4 -3  1  6  0 -3  2 -5 -5  0 -6 -2  0 -1 -2 -5 -1 -3 -4 -5 -4 -3 -3 -2 -2  1 -3 -3 -3 -2 -4 -2 -2 -1  0 -2 -2  0 -2  0 -3 -3 -3 -3 -3  1 -2 -2 -4 -1 -4 -4 -3 -4 -1 -4 -4 -1 -3  2  0 -1 -1 -1 -3  1  2  0 -1  2  2  0 -3 -5 -1 -3 -5  3 -1 -2 -1  0 -3  3  2 -2 -3 -2 -1  2 -1 -3  0 -1 -2 -2 -3  4 -3 -4 -3  1 -3 -4 -1 -3 -1 -1  2 -3  1  1  2 -4 -2  1 -2 -4 -4  2  0 -3 -4  1 -2 -2  0 -3 -5 -2 -3  0 -1 -3 -3 -4 -4 -2 -2 -3 -4 -3 -5 -5 -6 -2 -6 -5  6 -4 -3 -4 -2 -4  5  3 -5 -4 -5 -1  4  0 -5 -4 -4 -4 -1
