# Supplementary material for: Protein Secondary Structure Prediction Based on Data Partition and Semi-Random Subspace Method
Source: Sci Rep. 2018 Jun 29;8:9856. doi: 10.1038/s41598-018-28084-8 (PMC6026213; doi:10.1038/s41598-018-28084-8)
Supplement: Supplementary file 1 — Dataset 1 [file 41598_2018_28084_MOESM1_ESM.zip › astral_cull_DATA/1AYO_A.pssm]

  E  F  P  F  A  L  E  V  Q  T  L  P  Q  T  a  D  G  P  K  A  H  T  S  F  Q  I  S  L  S  V  S  Y  I  G  S  R  P  A  S  N  M  A  I  V  D  V  K  M  V  S  G  F  I  P  L  K  P  T  V  K  M  L  E  R  S  N  V  S  R  T  E  V  S  N  N  H  V  L  I  Y  L  D  K  V  T  N  E  T  L  T  L  T  F  T  V  L  Q  D  I  P  V  R  D  L  K  P  A  I  V  K  V  Y  D  Y  Y  E  T  D  E  F  A  V  A  E  Y  S  A  P  a  S
 -3  4  2 -6  3 -4 -1 -2 -3 -1  1 -3  2 -1 -4 -1 -1  0 -1  3 -3  0 -1 -5 -2 -4  0 -2 -2  2 -2 -5 -2 -3 -2 -5 -1  2 -2 -5 -5  5 -4  0 -4 -1 -3 -4 -2 -2 -3 -5 -2 -2 -2 -2 -1 -2 -2 -3 -1 -3 -2 -1 -1 -2 -2 -2 -3 -1 -4 -2 -1  0 -3 -3 -2 -2 -3 -5 -3 -3 -3 -3 -2 -2 -2  0 -2  0 -4  0 -5  0 -1 -3 -4 -3 -2 -2 -3 -2 -4 -3 -4  0  7 -1 -1 -3  0 -5 -5 -5 -5 -2 -2 -2 -3 -2  6  0  4 -1 -5 -1  4 -3 -3  0
 -2 -3 -4 -7 -2 -5  2 -6  0 -4 -2 -2  2  0 -5 -1  0 -1  2 -1  2  3  1 -6  0 -5 -2 -5  0 -4  1 -5 -3 -5  0  8 -2 -2 -4 -4 -5 -4 -5 -5 -4 -5 -1 -5 -4 -4 -4 -5 -4 -5 -4  3 -1 -3 -4  2 -1 -2 -1  3  0 -1 -5  0  6 -3 -3 -3  0 -2 -3 -1 -5 -3 -4 -5 -4 -2 -1 -5 -2  1 -1 -1  0 -1 -5 -3 -6 -3 -5 -2  1 -3 -4 -3 -6  3 -3 -4  1 -5 -4 -3 -5  1 -5 -5 -5 -5 -5 -2 -4 -2 -3  2 -3 -3  1 -2 -5 -1 -3 -5 -7 -3
 -1 -3 -3 -7 -1 -6 -1 -6  1 -3 -2  4 -1  2 -6  1  1 -1  2 -2 -1  1  0 -6  0 -6  0 -5  5 -4 -1 -6 -3 -3  2 -3  3  0 -2  9 -6 -5 -6 -5 -1 -6 -1 -4 -5 -2 -3 -5 -3 -5 -3 -2 -1 -2  0 -2 -2 -4 -2  2  0  3 -5 -1 -3 -3 -3 -1  1  4  6  0 -5  1 -5 -5 -5 -1  2 -6  0  5  0 -1 -2  2 -6  2 -6 -2 -5 -2 -3 -1 -1 -3 -6 -1  7 -3 -3 -5 -4 -1 -6 -2 -5 -6 -1 -6 -6 -2 -3  0 -3 -1 -3 -3 -3 -3 -6  4 -2 -5 -6  2
  5 -2 -4 -7  0 -7  1 -6  1 -4 -1 -3  0 -1 -6  5  2 -1  3 -2 -1 -2 -2 -6  5 -6 -1 -5 -1 -4 -3 -7 -4 -4  2 -5 -2 -2 -3 -2 -7 -5 -6 -5  7 -6 -2 -6 -5 -3 -4 -6 -4 -5  1 -2 -2 -3 -3 -1 -2 -4  1  0 -2 -1 -5  0 -2 -4  2 -4 -1 -1  5 -2 -5 -3 -5 -6 -5  5 -1 -6  1 -1  0 -2 -3 -2 -6 -3 -7 -3 -6 -1 -4  7 -5 -3 -6 -2  4 -6 -3 -5 -5 -3 -6 -3 -5 -7  8 -7 -7 -1 -4  7  3 -3 -4 -1 -3 -1 -7 -1  2 -5 -7 -2
 -6 -3 -4 -3 -2 -4 -3 -4 -5 -4 -2 -6 -3 -4 11 -4 -3 -1 -4 -2 -5 -3 -3 -5 -3 -4 -3 -2 -3 -2  1 -6 -3 -6 -4 -3 -4 -3 -4 -6 -5 -3 -4 -3 -6 -1 -6 -5 -3 -4  0 -1 -3 -6 -3 -5 -3 -2 -3 -5 -3 -3 -5 -4 -3 -3 -3 -4 -5 -3 -6 -3 -4 -3 -5 -5 -3 -3  0 -5 -3 -5 -5 -3 -3 -5 -4 -3 -3 -3 -5 -3 -3 -3 -3 -5 -6 -4 -3 -5 -4 -4 -5 -4 -6 -6 -3 -3 -4 -5 -3 -2 -7 -6 -6 -6 -4 -6 -7 -3 -3 -3 -3 -6 -6 -3 -3 -6 11 -3
  0 -2 -3 -7 -2 -5  2 -5  5 -3  0 -2  2  0 -7 -2  3 -1  0 -1  3  0  1 -6  5 -5 -2 -4  0 -3  0 -5 -3 -5  0 -1 -1 -2 -3 -3 -4 -4 -5 -5 -1 -5 -1 -4 -4 -3 -4 -5 -4 -4 -3  1 -2 -1 -3  2  2  0  5  3  2  2 -4  3  2 -3  0 -3  2 -1 -2  2 -4 -3 -4 -5 -4  2  5 -4 -2  3  4 -1  4  0 -4 -3 -6 -3 -5  2  9 -2 -4  0 -5  3 -2 -3  4 -3 -4  0 -5  3 -4 -5 -3 -5 -5  1 -3 -2 -1  1 -3 -2  0  4 -5 -1 -2 -4 -6 -2
  5  1 -3 -7 -2 -6  1 -6  4 -4  1 -2  1  2 -7  2 -1  0  1 -2 -1 -1 -1 -6  0 -6 -2 -5  1 -4 -2 -6 -3 -5  2 -3  1 -1 -3 -4 -6 -4 -6 -5  5 -5  1 -5 -4 -3 -5 -6 -4 -4 -1  1 -2 -3 -4  1  2 -3  5  0  0 -1 -5  0 -2 -3  7 -3  0 -1  0 -1 -5 -3 -5 -5 -5  6  4 -5 -3  0  3  2  0 -1 -5 -3 -6 -2 -5  6 -1  2 -4  2 -5  0 -1 -5 -2 -4 -4 -3 -5 -1 -5 -6 -1 -5 -6  6 -3  2  7 -2 -3 -1  1  6 -6 -1 -2 -4 -7 -2
 -4 -3  4 -7 -2 -7 -2 -6 -3 -5  0 -3 -1 -2 -6 -2  4 -1 -2  0 -4 -2 -1 -6 -2 -6 -1 -5 -3 -3 -1 -7 -4  7 -2 -5  0 -2 -3 -4 -7 -2 -6 -5 -4 -6 -4 -6 -5 -3  7 -6 -4 -5 -4 -4  1 -3 -5 -4 -3 -3 -3  0 -1 -3 -5 -2 -4 -4 -5 -4  0 -1 -3 -4 -5 -4 -5 -6 -5 -3 -4 -6  1 -1 -3 -3 -5 -3 -6 -3 -6 -3 -6 -4 -5 -3 -5 -5 -6 -3  0 -6 -5 -5 -3 -4 -6 -3 -5 -7 -4 -7 -7 -5 -3  1 -5 -4 -2 -4 -2 -4 -7 -2 -2 -5 -6 -2
 -2 -3 -4 -5 -2 -6  3 -6  3 -5 -2 -3  0 -2 -7 -2 -2  0 -1 -1  7 -1  1 -4 -1 -6  4 -5  3 -4 -3  0 -2 -5 -1  3 -2 -2 -4  0 -5 -5 -6 -5 -3 -6 -3 -1 -5 -4 -5 -2 -3 -5 -4 -2 -3 -4 -3  0 -2 -3 -1  0  4  4 -5 -1  1 -4 -3 -3 -1 -2 -2  9 -5 -2 -4 -2 -4 -2 -1 -5 -3  2 -1 -2 -2  3 -3 -2 -5 -3 -6 -2 -3 -3  0 -4 -6 -2  3 -4 -3 -5 -5 -3 -6  4 -5 -2 -4 -2 -2  0 -4 -3 -2  3 -4 -3 -3 -3 -2  0 -2 -5 -3 -3
 -5 -3 -3 -4 -1  1 -4  0 -5 -1  1 -6 -2 -2 -5 -4 -3 -1 -3 -3 -4 -2 -2 -1 -5  6  0  5 -1  3 -5 -5  1 -7 -3 -6 -4  0 -5 -5 -2 -1  7  5 -6  2 -6 -2  1 -5 -6 -3  6 -6  1 -4 -3 -3  2 -4 -1  1 -3 -2 -3 -2  4 -2 -5  0 -6  3 -4 -2 -5 -3  2  1  5 -4  1 -5 -5  1 -3 -5 -3 -1  2 -4  1 -3  2  1  4 -3 -6 -5  5 -2  2 -4 -5  2 -6 -6 -4  3  3 -2  3 -5 -6 -5 -5 -5 -3 -6 -6 -2 -3  3  0 -5 -5 -1 -2 -6 -5 -4
 -5 -2 -4 -3 -1  6 -3 -1 -4 -3  1 -6 -1 -3 -5 -4 -3  0 -3 -2 -2 -3 -3  2 -4  4 -1  4 -4 -1 -5 -5 -3 -7 -4 -5 -2 -2 -5 -7 -1 -2  2  0 -6  0 -5  1  5 -5 -6 -3  0 -5  2 -4 -4 -4  2 -3  2  5 -4 -3 -2  2 -1 -3 -4 -1 -5  0 -3 -3 -5 -4  1  4  3 -4  5 -5 -4  4 -3 -5 -3 -3  3 -4  2 -4 -1 -1 -1  0 -4 -6  1  1 -2 -3 -6  6 -5 -5 -4 -1 -1 -3  1 -4 -7 -5 -5 -1 -3 -6 -6 -2 -3  1 -3 -5 -5 -3 -3 -3 -5 -4
  2 -2 -3 -7 -2 -5  1 -6  1 -4 -1  1  2  0 -7 -2 -1 -2  3  0 -2  3  3 -6 -1 -5 -1 -4 -1 -3  0 -5 -3 -5  3 -1  0 -1 -3 -3 -5 -4 -5 -5 -2 -5  7 -5 -4 -3 -4 -6 -4 -4 -3  6  1 -3 -2  6  3 -1  1  3 -1  1 -4  4  4 -3 -2 -3  4  1 -2  2 -4 -3 -4 -5 -4 -1  4 -5 -2  4  3  1 -1  2 -5 -2 -6 -2 -5  0 -2 -3 -4 -2 -5  3 -2 -5  7 -4 -4 -2 -5  6 -4 -5 -4 -5 -5  1  0 -3 -2 -2 -3 -3 -2  0 -5  0 -3 -4 -6 -2
 -4 -3 -4 -4  0 -1 -2 -2 -3  3 -1 -5 -2 -1 -5 -4 -2 -1 -2 -2  0 -2 -2  1 -3  0 -1  2 -3 -1 -4 -5 -2 -6  0 -4 -3 -2 -4 -5 11  0  0  1 -5  0 -3 10  0 -4 -5 -3 -1 -5  3 -1 -3 -4  0 -2  3  1 -2 -1 -3 -1  1  4 -4 -1 -5  0 -3 -2 -4 -1  0  0 -1 -4  2 -4 -4  1 -2 -3 -3 -2  1 -3 -1 -2 -3  3  2 -2 -4 -5  0 -2 -1 -2 -5  0 -4 -6 -4  0 -1  0  1 -4 -6 -4 -4 -2 -3 -5 -5 -1 -3  1 -1 -3 -4 -1 -2 -5 -5 -3
 -5  3 -5  9 -1 -2 -4 -4 -5 -5 -1 -6 -4 -3 -5 -5 -3 -2 -2  2 -4 -4 -1  8 -5 -1 -2 -1 -4 -2 -5  0 -4 -6 -4 -6 -4 -3 -2 -6 -4 -4 -3 -1 -6 -3 -6 -3 -2 -5 -6  9 -2 -6 -1 -5 -4 -5 -2 -4 -1  0 -5 -3 -1 -2 -3 -4 -5 -3 -6  0 -4 -4 -5 -4 -3  2  3  0  2 -3 -5 -2 -2 -5 -4 -4 -2 -4  7 -2  9 -1 -3 -5 -7 -6  4 -3 -4 -3 -5 -2 -6 -7 -5 -2 -3 -4 -3  0 -7  0  0 -5 -5 -6 -6  4 -4  2 -4 -4  0 -4  1 -7 -3 -4
 -3 -3  5 -8 -3 -6 -3 -6 -4 -1 -3  7 -1 -3 -4  2 -2  4 -2  1  4  1 -2 -6 -3 -5 -3 -5 -3 -3 -4 -7 -4 -5 -3 -5  5 -3 -4 -5 -6 -4 -5 -5 -4 -5 -4 -5  1 -4 -5 -6 -4  9 -4 -3  4 -3 -4 -3 -3 -4 -1 -2  4  0 -5 -2 -4 -4 -4 -4 -3  3 -3 -4 -4 -3 -5 -6 -5 -3 -3 -5 -2 -3 -3  1 -4 -3 -6 -3 -7 -3 -5 -3 -5 -4 -5  7 -5 -3 -4  0 -4  8 -4  3 -5 -4 -5 -7 -5 -6 -7 -4  4 -4 -4 -3 -3 -3 -3 -3 -7 -3 -3  9 -6 -3
 -2  3 -1 -6  3 -5  4 -5 -2 -1  0 -3 -1  2 -2  0  0  1  0  1 -1  0  3 -5 -1 -5  2 -4  2  0  6 -4  0 -3  3 -4  2  3  7 -3 -5 -2 -5 -4 -3 -4 -3 -5 -4  7 -2 -5  0 -3 -2 -2  4  6 -2 -2 -2 -3 -1  0  2 -1 -4  2 -3  0 -3  0  3  0  0 -3 -4 -1 -4 -5 -4 -2 -1 -4  4  0 -1  1 -3  4 -5  5 -6  4 -4  1 -4  2 -3 -2 -5  2 -1 -4 -3 -3 -1  1 -4 -2 -4 -5 -3 -4 -5 -3 -2 -2 -3  0  0 -2 -1 -2 -5  4  2 -4 -3  6
 -3 -1  1 -6  2 -4 -1 -3 -1  7 -1 -3  0  4 -5  3 -2 -1  1 -1 -3  2  1 -5  1 -3  1 -3  1  2 -1 -5  6 -5 -1 -4 -2  3  1 -3 -4 -2 -3 -2 -4 -3 -1 -3 -2 -1 -4 -5  0 -4 -1 -2  0  4 -1 -2 -2 -2 -2 -1 -1  0 -2 -2 -3  5 -4  1  0  3 -1  0 -2  2 -3 -5 -3 -3 -3 -3  5 -2  1  5 -1  3 -4  4 -5  4 -2  0 -4 -2 -1 -3 -3  2 -2 -3 -4 -3 -2  4 -3  0 -2 -5 -4 -5 -5 -3  6 -3 -4 -1  3  2  1 -3 -5  2  1 -4 -4  1
 -5 -3 -5 -3 -3 -5  1 -6 -2 -6 -4 -7 -3 -5 -6 -5 -3 -1 -4 -3 -4 -4 -3 -2 -5 -5 -4 -2 -3 -5 -5 -1 -5 -6 -5 -6 -5 -4 -6 -7 -5 -5 -5 -5 -7 -5 -6 -5 -4 -6 -5 -2 -4 -6 -4 -2 -5 -5 -4 -4 -3 -3 -4 -3 -2 -3 -5 -4 -1 -1 -5 -3 -4 -4 -6 -4 -5 -3 -3 -1 -3 -5 -5 -4 -5 -5 -4 -5 -3 -5 -2 -5 -2 -4 -5 -5 -5 -7 -3 -5 -6 -3 -6 -4 -6 -7 -6 -4 -6 -5 -5 -1 -8 -1 -1 -5 -5 -6 -6 -2 -5 -3 -4 -5 -1 -5 -4 -7 -3 -5
 -4  0 -5  0 -2 -4 -2 -4  0 -5 -2 -6 -3 -3 -4 -4 -3 -2 -3 -1 -1 -3 -1  0 -4 -4 -2 -3  0 -3 -4 10 -2 -6 -4 -4 -4 -3 -5 -5 -5 -4 -4 -3 -5 -4 -2 -4 -3 -5 -6  4 -1 -6 -3 -4 -4 -4 -3 -1 -2 -3 -4  0 -2 -1 -3 -3 -4 -3 -5  0 -3 -3 -4 -1 -3 -1 -2 10 -2 -4 -4 -3 -4 -2 -3 -4 -3 -3  5 -3  0 -3 -4 -4 -5 -5 -1 -4 -4 -3 -4 -4 -5 -6 -5 -3 -4 -1 -3 10 -6 10 10 -4 -4 -5 -5  4 -4 -2 -3 -4 10 -3 -3 -6 -4 -4
 -5 -2  0 -5  0  0 -3  7 -5 -2  3 -5  0 -2 -5 -3 -3  1 -3 -1 -4 -2  0 -3 -3  1  2  3 -3  4 -4 -5  2 -6 -4 -6 -3  3 -5 -6 -2  5  2  5 -5  7 -5 -2  3 -4 -6 -4  3 -4  5 -4 -3 -4  5 -2 -2  0 -2 -3 -2 -1  6 -3 -5  4 -5  4 -3 -2 -5 -3  6 -1  1 -4  1 -5 -5  5 -3 -4 -1 -1  1 -3 -2 -3 -3 -1  6 -1 -6 -5  3  0  7 -3 -5 -1 -5 -5  0  0  7 -3  6 -5 -6 -5 -5 -4 -3 -5 -5  0  0  3  1 -4 -5 -1 -2 -5 -4 -4
