# Supplementary material for: Protein Secondary Structure Prediction Based on Data Partition and Semi-Random Subspace Method
Source: Sci Rep. 2018 Jun 29;8:9856. doi: 10.1038/s41598-018-28084-8 (PMC6026213; doi:10.1038/s41598-018-28084-8)
Supplement: Supplementary file 1 — Dataset 1 [file 41598_2018_28084_MOESM1_ESM.zip › astral_cull_DATA/1AZO_A.pssm]

  P  R  P  L  L  S  P  P  E  T  E  E  Q  L  L  A  Q  A  Q  Q  L  S  G  Y  T  L  G  E  L  A  A  L  V  G  L  V  T  P  E  N  L  K  R  D  K  G  W  I  G  V  L  L  E  I  W  L  G  A  P  E  Q  D  F  A  A  L  G  V  E  L  K  T  I  P  V  D  S  L  G  R  P  L  E  T  T  F  V  C  V  A  P  L  T  G  N  S  G  V  T  W  E  T  S  H  V  R  H  K  L  K  R  V  L  W  I  P  V  E  G  E  A  S  I  P  L  A  Q  R  R  V  G  S  P  L  L  W  S  P  N  E  E  E  D  R  Q  L  R  E  D  W  E  E  L  X  D  X  I  V  L  G  Q  V  E  R  I  T  A  R  H  G  E  Y  L  Q  I  R  P  L  T  E  A  I  G  A  R  G  E  R  I  L  T  L  P  R  G  F  Y  L  K  K  N  F  T  S  A  L  L  A  R  H  F  L  I  Q
 -1  0 -1 -1 -1  1  0 -2  0 -1 -2  2  0 -2 -2  2 -2  6 -2  3 -2  5 -1 -2  0 -2  2 -1 -2  6  3 -1  5  0 -2  1 -1 -2  2 -3 -2 -2 -2 -2 -2 -1 -4 -1 -1 -1 -2 -2 -2 -2 -2 -2 -1  6  1 -2 -2 -3 -3  4  2 -2 -1 -2 -2 -2 -2 -1 -2 -2 -2 -2  2  0 -1 -1 -2 -2 -2 -1 -1 -3 -1 -1 -1  6 -1 -2 -1 -1 -2  0 -1 -1 -1 -4 -1 -1  0 -3 -1 -2 -2 -2 -2  3 -2 -1 -2 -4 -2 -2 -1 -2 -1 -1 -2  1 -2 -1 -2  4 -1 -3 -2 -1  1  2 -1 -2 -2 -4  0 -2 -1  2 -1 -2 -2  1 -1 -2 -2  0 -3 -4 -2 -1 -2 -1 -3 -1 -2 -1 -2 -1 -2 -1 -1 -1 -2 -1  6 -2 -3 -1  0 -1 -2 -2 -2 -3 -2 -2 -1 -1  5 -2 -1  3 -1 -1 -1 -2 -2 -2 -1 -2 -2 -3 -1 -3 -3 -2 -2 -1  0 -3 -1  3  3 -2 -2  4 -2 -3 -3  0 -2 -1
 -3  2 -3 -2  0 -1 -2 -4  0 -2  0  0 -1 -3 -3  0  6 -3  2  1 -3 -2 -3 -2 -2 -3 -2 -1 -3 -2 -1  2 -2 -1 -3 -2 -3 -3  2 -2 -3  4  7 -2  1 -3 -4 -3 -3 -1 -3 -3 -1  2 -2 -3 -3 -2 -3 -1  0 -3 -4 -2 -1 -3 -3 -4 -1 -3  1 -2 -4 -3 -4 -2  2  0 -3  4 -3 -3 -1 -2 -2 -4 -4 -5 -4 -2 -3 -3 -2 -3 -2 -1 -3 -3  0 -4 -1 -1 -2 -1 -3  7  2  1 -3  0  7 -4 -3 -4 -4 -3 -4 -1 -3 -1  7 -1 -4 -3 -3 -2  0  7  6 -4 -3 -2 -3 -3 -3 -4 -1 -3 -2 -1 -1 -1 -1  3  0 -3  6  3 -3 -4 -1 -1 -3 -1 -2 -1 -4 -4 -3 -3  2 -4 -1  4 -4 -1 -2  7 -1 -3 -1 -3 -3  0 -3  7 -3 -3 -2  0 -2 -3 -3  1  1 -3  1  0 -4  0 -2 -2 -3  7 -3 -4 -3 -3  3  1  0 -4 -2  0  1 -3 -3 -1  6 -2 -4 -2 -3  2
 -3 -1 -3 -3 -1 -1 -1 -3  0  4 -1  0 -1 -4 -4  0 -1 -3  0  0 -4 -2 -1 -3  1 -4 -1 -1 -4 -2  0 -1 -2  2 -4 -1 -3 -3  0  4 -4 -1 -1  0 -1 -1 -5 -3 -1 -2 -4 -4 -1 -2 -2 -4 -1 -3 -3 -1 -1  0 -4 -2  0 -4 -1 -4 -1 -4 -1 -1 -4 -3 -4  1 -1  1 -1  0 -3 -4 -1 -1 -1 -4 -4 -4 -4 -3 -3 -4 -1 -1  6  0 -1 -4  0 -5 -1  4  0  1 -4 -1  3 -1 -4  0 -1 -4 -4 -5 -4 -3 -4 -1 -1 -1 -2  0 -4 -3 -4 -2 -1 -2 -1 -4 -1  0 -3 -4 -4 -5  0 -3  4 -1 -1 -1  0 -1 -2 -4 -1  0  0 -5 -1 -1 -4 -1  0 -1 -4 -4 -4 -1  0 -4 -1  0 -4  0 -3 -1 -1 -1 -1 -4 -4 -1 -4 -2 -3 -4 -1 -1 -2 -4 -1 -1  3 -1 -1 -3 -4 -2 -1 -4 -3 -2 -1 -4 -3 -4 -1 -1  4 -4 -1 -1 -2 -4 -4 -1  0  1 -4 -2 -4  0
 -2 -2 -2 -3 -2 -1 -2 -3  1  2  0  0  0 -5 -4  1 -2 -3  0  1 -4 -3 -2 -4 -1 -4 -2  1 -5 -3  1 -1 -3  0 -4 -1 -3 -3  0  6 -5 -2 -3  7 -2 -2 -6 -4 -2 -3 -5 -5  1 -3 -3 -5 -2 -3 -3  0 -2  7 -5 -1  3 -4 -2 -4  1 -5 -2 -2 -4 -3 -4  6 -2 -1 -2 -2 -3 -5  1 -2 -2 -5 -4 -5 -4 -3 -3 -5 -2 -2  0 -1 -2 -4 -2 -6  1  0 -1 -2 -4 -3 -1 -2 -5 -1 -3 -4 -5 -6 -4 -3 -4  1 -2  2 -3  2 -4 -3 -4 -2  2 -3 -3 -4 -2 -1 -3 -5 -4 -6 -1 -3  2  0  2  1  3  0 -2 -5 -2 -1  7 -6  1  1 -5 -1  7 -1 -4 -4 -5 -2 -1 -4  2 -1 -4 -2 -3 -3 -2 -2  1 -4 -5 -1 -4 -3 -3 -4 -2  1 -3 -4 -2  0  1 -2 -1 -3 -4 -3 -2 -4 -3 -3 -2 -5 -4 -5 -2 -2  1 -5 -2 -2 -1 -4 -5 -1 -2 -2 -5 -2 -4  0
 -4 -1 -3 -3 -2 -2 -3 -4 -3 -2 -5 -2 -3 -2 -2 -2 -2 -1 -3 -2 -2 -1 -4 -1 -2 -2 -2 -3 -2 -1 -2 -2 -1 -2 -2 -2  1 -4 -3 -4 -2 -4 -5 -4 -4 -4 -4 -2 -4 -2 -2 -2 -5 -2  2 -2 -4 -1 -3 -4 -4 -5 -4 -2 -3 -2 -4 -2 -5 -2 -4 -2 -2 -4 -2 -4 -2 -2 -4 -4 -4 -2 -5 -2 -2 -4 -2 10 -2 -1 -4 -2 -2 -4 -3 -1 -4 -2 -1 -4 -4 -2  3 -4 -2 -2 -4 -4 -2 -1  0 -2 -2 -4 -2 -4 -2 -5 -4 -4 -5 -3 -2 -4 -2  0 -4 -5  0 -2 -3 -1 -4 -2 -2 -4 -1 -4 -2 -3 -4 -5 -5 -3 -3 -2 -2  1 -5 -4 -5 -5 -2 -1 -5 -1 -2 -2 -2 -4 -4 -2 -4 -3 -2 -2 -1 -4 -4 -4 -4 -2 -2 -4 -2 -5 -4 -2 -2 -4 -1 -2 -4 -2 -3 -4 -4 -4 -2 -3 -2 -2 -4 -5 -4 -4 -4 -2 -4 -3 -3 -3 -2 -2 -2 -2 -2 -2 -4 -4 -3 -2 -2 -3
 -2  1 -2 -1  0  0 -1 -3  3 -1  2  4  4 -3 -3  2  3 -2  5  2 -3 -2 -3  0 -1 -3  0  2 -3 -2  2  2 -1  1 -2 -1 -2 -2  0 -1 -3  1  0 -1  0 -3 -4 -3 -3  4 -3 -3  1  0  0 -3 -3 -2 -2  3  7 -1 -4  0  1 -3 -3 -3  1 -3  0 -2 -4 -2 -3 -1  0  3 -3  1 -2 -3  1 -2 -2 -4 -3 -4 -3 -2 -2 -3 -2 -3 -1  2 -3 -1  0 -4  3  1 -1 -1 -3  0  0  0 -3  1  0 -3 -3 -4 -3 -2 -3  1 -3  1  0  3 -4 -2 -3 -1  4  0  0 -3 -3 -1 -2 -3 -3 -4  1 -2 -1  1  2  1  1  3  6 -3  2  4 -1 -4  1  1 -3 -1 -1 -1 -4 -3 -3 -3  5 -3  1  3 -4 -1 -2  0 -1 -3  3 -3 -3  7 -3  0 -2 -3 -2  1 -2 -3 -3  1  2 -3  6 -2 -4  0 -2 -3 -2  0 -3 -4 -3 -3  0  0  3 -4 -2 -1  1 -3 -3  1  1 -1 -4 -1 -3  4
 -2 -1 -1 -2 -1 -1  1 -2  3 -1  6  1  4 -4 -4  3 -1 -2  1  0 -4 -2 -3 -2 -1 -4 -1  6 -4 -2  1  2 -2 -1 -3  0 -3 -2  0  0 -4  0 -1  1  0 -3 -4 -3 -3 -1 -4 -4  7 -2 -2 -4 -3 -2 -2  6  1  1 -4  1  2 -4 -3 -4  7 -4  0 -2 -4 -2 -4  0  0  0 -3  0 -2 -4  7 -2 -2 -4 -4 -5 -4 -2 -2 -4 -2 -3 -2 -1 -3 -3 -1 -4  6  0 -1 -1 -3 -1 -1  0 -4 -1 -1 -4 -4 -4 -4 -2 -3  6 -3  5 -1  3 -4 -2 -4 -1  5 -1 -1 -4 -3 -1 -2 -4 -4 -4 -1 -2 -1  3  5  6  6  2  0 -4  0  1  1 -4  7  6 -4 -1  3 -1 -4 -4 -4 -3  2 -3  6  1 -4 -2 -2 -1 -1 -3  6 -3 -4  1 -4 -1 -2 -3 -2  6 -2 -4 -3  3  0 -3  3 -2 -4 -2 -2 -4 -2 -1 -3 -4 -3 -4  0  0  0 -4 -2 -1  0 -4 -4  1 -1 -1 -4 -2 -4  2
 -3 -2 -3 -3 -2 -1 -3 -4 -2 -1 -3 -2 -3 -5 -4 -1 -3 -1 -2 -1 -4 -1  7 -4 -2 -4  5 -3 -5 -1 -1 -2 -1  5 -4 -2 -4 -3 -1 -2 -5 -3 -3 -2 -3  7 -4 -4  7 -3 -5 -5 -3 -3 -3 -5  7 -1 -3 -3 -3 -2 -4 -1 -1 -5  7 -4 -3 -5 -3 -2 -5 -3 -4  1 -1 -1  7 -2 -3 -5 -3 -3 -3 -4 -4 -4 -4 -1 -3 -5 -3  7 -2 -2  7 -4 -2 -4 -3 -2 -1 -3 -4 -3 -3 -3 -5 -1 -3 -4 -5 -4 -4 -3 -4 -3  7 -2 -3 -2 -5 -3 -4  2 -2 -3 -3 -4  6 -1 -3 -5 -4 -4 -1 -3 -1 -2 -3 -3 -3 -2 -3 -5 -3 -2 -2 -4 -3 -3 -5 -1 -2 -1 -5 -4 -5  7 -2 -4 -2 -2 -5 -2 -1 -3 -3  7 -3 -4 -5 -3 -5 -3 -3 -4 -3 -3  2 -4  7 -2 -2  7 -3 -3 -5 -3 -3 -5 -3 -3  7 -4 -4 -5 -3 -2 -1 -4 -3  3 -1 -4 -5 -1 -3 -3 -4 -2 -4 -2
 -3  1 -2  0 -1  1 -2 -4  1 -1 -1  2 -1 -4 -3  1 -1 -3  2  0 -4 -3 -3  1 -2 -3 -2 -1 -4 -3 -1  1 -1 -1 -3 -1 -3 -3  0 -2 -4 -1 -1 -1 -2 -3 -4 -4 -3 -2 -4 -4 -1 -1  6 -4 -3 -3 -3 -1 -1 -2 -2 -2  4 -4 -3 -4 -1 -4 -2 -3 -4 -3 -4 -2  2  2 -3 -1 -3 -4 -1 -3 -3 -2 -4 -4 -4 -3 -3 -4 -3 -3 -1  4 -3 -3 -1 -4  0  1 -2  9 -4 -1  8 -2 -4 -1  0 -4 -4 -4 -4 -3 -4 -1 -3 -1 -1  1 -4 -3 -4 -2  0 -1  4 -4 -3 -2 -3 -4 -4 -4 -1 -3 -1  0  0 -1 -1  1 -1 -4 -1  1 -2 -4 -1 -1 -4 -1 -2 -1 -4 -4 -4 -3  2 -4  1  1 -4 -2 -3  0 10 -3 -1 -3 -4  1 -4 -1 -3 -4 -3 -1 -3 -2 -3  0  4 -3  0 -2 -4 -2 -3 -4 -3 -1 -3 -2  1 -4 -1 -2  1 -2 -3  2 -2 -4 -4 -2 -1  9 -2 -3 -4  1
 -3  0  0  0  0 -2 -2 -4 -2 -3 -3 -2 -1  1  1 -2 -4 -2 -3 -2  2 -2 -5  0 -2  1 -4 -4  1 -2 -2  0 -1 -4  3  0  4 -4 -3 -4  1 -4 -4 -4 -4 -5 -4  3 -5  1  1  2 -4  0 -3  1 -5 -2 -4 -3 -4 -4 -1 -1 -3  3 -5  5 -4  1 -4 -2  6 -4  5 -4 -3 -2 -5 -3 -4  1 -4 -2 -2 -1  2 -3  2 -2 -4  1  2 -5 -1 -3 -5  2 -1 -4 -4 -2 -3 -5  3 -4 -4 -4  1 -3 -4  2  1 -4  5 -4  3 -4 -5 -4 -4 -3  6 -4  1 -2 -4 -4 -4  4 -4 -2 -4  1  3 -4 -3 -4 -3 -2 -2 -4 -4 -3 -1  1 -4 -2 -4 -4 -4 -4  1 -1 -4 -1  6  2  1 -5 -4  2 -4 -3  6 -2 -2 -4 -5 -5 -4  2  1 -4  3 -4 -4  1 -2 -4 -2  5 -5 -2 -3 -5 -4 -3  6  0 -2  1 -4 -4 -5 -1 -3  1 -4 -1 -3 -1 -2 -3 -3  3  1 -2 -4 -4 -1  2  2 -3
 -4  0 -1  3  0 -2 -3 -3 -2 -3 -4 -2 -2  5  4 -2 -3 -3 -2 -2  5 -3 -5  1 -3  4 -4 -4  5 -2 -1  1 -1 -4  4 -2  1 -4 -3 -5  5 -3 -3 -4 -4 -5 -3  0 -5  0  5  5 -4  1 -2  5 -5 -2 -4 -3 -3 -5 -1 -2 -3  4 -5  1 -4  5 -4 -2  1 -4  1 -4 -2  0 -5 -3 -4  5 -4 -2 -2 -1  0 -3  0 -2 -4  5 -1 -5 -1 -3 -5  3 -2 -3 -3 -3 -3 -4  1 -3 -4 -4  5 -3 -3  0  5 -3  1 -4  0 -4 -5 -3 -3 -3  1 -4  5 -3 -3 -3 -3  0 -4 -2 -4  5  5 -3 -3 -4 -4 -2 -2 -4 -4 -1  2  5 -3 -1 -5 -3 -4 -4  5 -1 -5 -1  1  0  5 -5 -3  0 -4 -3  1 -2 -2 -3 -4 -5 -4  0  5 -3  4 -3 -4  5 -2 -4 -3  0 -5 -3 -2 -5 -3 -3  1  2 -2  5 -4 -2 -5 -1 -2  5 -3 -3 -3 -1 -2 -3 -3  4  5 -2 -3 -4 -1  3  4 -3
 -2  0 -2 -2  1 -1 -1 -2  1 -1  0  0  0 -3 -3  0  1 -2  1  0 -3 -2 -3 -2 -1 -3 -1  0 -3 -2  0  1 -2  0 -3 -1 -3 -2  1 -1 -3  5  2 -2  6 -3 -5 -3 -3 -1 -3 -3  0 -1 -2 -3 -3 -2 -2  0  0 -2 -4 -1  0 -3 -3 -3  0 -3  6 -2 -4 -2 -3 -1  0  0 -3  4 -2 -3  0 -2 -2 -4 -3 -4 -3 -2 -2 -3 -2 -3 -2 -1 -3 -3 -1 -5  0  0 -1 -2 -3  2 -1  6 -3  2  2 -3 -3 -5 -3 -2 -3  0 -3  0  1  0 -3 -2 -3 -1  0  1  1 -3 -2 -1 -2 -3 -3 -5 -1 -2 -1  0  0  0  0  1  0 -3  3  0 -2 -5  0  0 -3 -1 -1 -1 -4 -3 -3 -3  4 -3  0  1 -4 -1 -2  2 -2 -3  0 -3 -3  0 -3  1 -2 -1 -2  0 -2 -3 -2  0  0 -3  2 -2 -4  2 -2 -3 -2  1 -3 -4 -3 -3  6  5  0 -4 -2 -1  0 -3 -3 -1  2 -2 -4 -2 -3  3
 -3  0 -2  5  0 -2 -3 -4 -2 -3 -3 -1 -2  1  3 -1 -2 -2 -1 -1  2 -2 -4  1 -2  2 -3 -3  1 -2 -1  1 -1 -3  3 -2  1 -4 -2 -4  1 -2 -2 -4 -2 -4 -3  0 -4  5  1  1 -3  0 -2  1 -4 -2 -3 -2 -2 -4 -1 -1 -2  1 -4  0 -3  1 -2 -2  0 -4  0 -4 -2 -1 -4  0 -4  1 -3 -2 -2 -1  0 -3  0 -2 -4  1  0 -4 -2 -2 -4  1 -1 -3 -2 -2 -3 -3  0 -2 -3 -2  1 -2 -2  0  1 -3  1 -4  0 -3 -4 -3 -2 -2  0 -4  1 -2 -2 -2 -2  0 -3  2 -4  1  2 -3 -2 -4 -3 -2 -2 -3 -3 -1  2  1 -2  1 -4 -3 -3 -3  1 -1 -4 -1  1  0  1 -4 -2  0 -3 -2  0 -2 -2 -2 -3 -4 -3  0  3 -2  1 -2 -4  1 -2 -3 -2  0 -4 -2 -1 -4 -2 -3  1  6 -2  1 -4 -2 -4 -1 -2  1 -2 -2 -2 -1 -2 -2 -2  2  1 -1 -2 -3 -1  2  2 -1
 -4  2 -2 -1 -2 -2 -4 -5 -3 -3 -4 -3 -3  0  2 -2 -4 -3 -2 -3  0 -3 -4  4 -3  3 -4 -4  0 -3 -3 -1 -2 -4  0 -3 -1 -5 -3 -4  0 -4 -4 -4 -4 -4  0 -1 -4 -2  0  0 -4  1  2  0 -4 -3 -5 -4 -4 -5  8 -3 -3  0 -4 -1 -4  0 -4 -3 -1 -5 -1 -4 -1 -1 -4 -3 -5  0 -4 -3 -3  8 -2 -4 -2 -3 -5  0 -3 -4 -3 -3 -4 -1 -3  0 -4 -3 -3 -2 -1 -4 -2 -4  0 -3 -4 -2  0  0  1 -5 -2 -4 -4 -4 -4 -3 -1 -5  0 -3 -4 -4 -4 -1 -4 -3 -5  0  0  0 -3 -5 -3 -3 -3 -4 -4 -3 -2  0 -4 -3 -5  0 -4 -4  0 -1 -5 -1 -1 -2  0 -4 -4  0 -4 -3 -1 -3 -3 -4 -3 -4 -4  0  0 -4  0 -4 -5  0 -3 -4 -3  1 -4 -3  1 -4 -4 -5 -1 -1 -3  0 -5 -4 -4  8  2  0 -4 -4 -3  8 -3 -3 -3  0  0 -3 -4 -1  8  1  0 -3
  8 -2  7  4  5  5  7  8 -1 -2 -2 -1 -2 -4 -4 -2 -3 -2 -2 -2 -4 -2 -3 -4 -1 -4 -2 -2 -4 -2 -2 -2 -2 -2 -3  6  0  8  4 -3 -4 -2 -3 -2 -2 -3 -5 -3 -3 -3 -4 -4 -2 -3 -4 -4 -3 -2  8 -2  1 -3 -5  4 -2 -4 -3 -3 -2 -4 -2 -2 -4  8 -3 -2  1 -2 -3 -2  8 -4 -2 -2 -2 -5 -3 -4 -3 -2  8 -4 -2 -3 -3 -2 -3 -3 -2 -5 -2 -2 -2 -3 -3 -3 -3 -2 -4 -2 -3 -3 -4 -5 -3  8 -3 -2 -3 -2 -3 -1 -4  8 -3  0 -2 -3 -3 -3 -3 -2  8 -4 -4 -5 -2  8 -2  3 -2 -2 -2 -2 -3 -4 -3 -2 -3 -5 -2 -2 -4 -1 -2 -1 -4 -3 -4 -3 -2 -3 -2 -2 -4 -2 -2 -3 -4 -3 -2 -3 -4 -3 -4 -3  8 -4 -2 -1 -2 -4 -3  0 -2 -3 -2  8 -4 -3 -2 -4  8 -3 -3 -5 -4 -4 -2 -2 -1 -5 -2 -2  5 -4 -2 -2 -3 -3 -5 -3 -4 -1
 -1  1 -1 -2  0  2  0 -2  0  3 -1  1  0 -3 -3  0 -2  0  0  2 -3  1 -1 -2  3 -3  0 -1 -3  0  1 -1  0  0 -3  0 -2 -2  0  0 -3 -1 -2 -1 -1 -1 -4 -2 -1 -1 -3 -3 -1 -2 -2 -3 -1  0 -1 -1 -1 -1 -4  0  0 -3 -1 -3 -1 -3 -1  2 -3 -2 -3  1  2  1 -1 -1 -2 -3 -1  0  0 -4 -3  0 -3  0 -2 -3  0 -1 -1  4 -1 -2  1 -4 -1  2  6 -2 -3 -2 -1 -1 -3  3 -2 -3 -3 -4 -3 -2 -3 -1 -1  1 -2  1 -3 -2 -3  1 -1 -2 -2 -3 -1  4 -2 -3 -3 -4  5 -2  4  0 -1 -1 -1  0 -1 -3 -1  0 -1 -4 -1 -1 -3 -1 -1 -1 -3 -3 -3 -1 -1 -3 -1  2 -3  2  0 -1 -2 -1 -1 -2 -3 -1 -3 -2 -2 -3  0 -1  0 -3 -1  0  0 -1 -1 -2 -3 -2  0 -3 -2 -2 -1 -4 -3 -3 -1 -1  1 -3  0  1  0 -3 -3  0 -1 -2 -3 -1 -3  0
 -2  0 -2 -2  0  1  0 -2  1  2 -2  0  0 -2 -2  0 -2 -1 -1  0 -2 -1 -3 -2  5 -2 -1 -1 -2 -1  0 -1 -1 -1 -1  1  1 -2 -1 -2 -2 -2 -2 -2 -2 -3 -4  1 -3  0 -2 -2 -2 -1 -3 -2 -3 -1 -2 -1 -2 -2 -3 -1 -1 -2 -3 -1 -2 -2 -2  6 -2 -2 -1 -1 -1  1 -3 -1 -2 -2 -2  7  7 -3 -1 -2 -1 -1 -2 -2  6 -3 -1  2 -3 -1  5 -4 -2  3  0 -3 -1 -2 -2 -2 -2  0 -2 -1 -2 -4 -1 -2 -1 -2 -3 -1 -2  0 -2 -2 -2 -1 -1 -2 -2 -1 -2  2 -2 -2 -2 -4  1 -2  1 -1 -1 -2 -2 -1 -2 -2 -2  0 -2 -4 -2 -2 -2 -1 -2 -1 -2 -1 -2 -3 -1 -1 -1  1 -2  6 -1 -2 -3 -3 -2 -1 -2 -2 -2 -2 -2 -2  7 -1 -1 -1 -2 -1 -1 -3 -2 -1 -1 -1  7 -2 -2 -2 -3 -3 -3 -2 -2  3  1 -3  6 -1 -1 -2 -2  0 -2 -3 -3 -1 -2 -1
 -4 -2 -4 -3 -3 -3 -4 -5 -3 -4 -4 -3 -3 -3 -2 -3 -4 -4  1 -3 -3 -4 -4  0 -4 -2 -3 -4 -3 -4 -3 -2 -3 -3  2 -4 -3 -5 -4 -5 -3 -4 -4 -5 -4 -4 12 -4 -4 -3 -3 -3 -4  8  7 -3 -4 -4 -5 -4 -3 -5  0 -3 -3 -3 -4 -4 -4 -3 -4 -4 -4 -5 -4 -5 -1 -2 -4 -3 -5 -3 -4 -4 -4  0 -4 -4 -4 -4 -5 -3 -3 -4 -4 -3 -4 -3 -3 12 -4 -3 -4 -4 -4 -4 -3 -4 -3 -3 -4 -4 -3 12 -3 -5 -4 -4 -4 -4 -4 -3 -4 -5 -3 -3 -3 -4 -4 -4 -3 -3 -5 -3 -3 12 -4 -5 -4 -3 -3 -4 -4 -3 -3 -3 -4 -3 -5 12 -4 -4 -3 -1 -5 -1 -4 -4 -3 -4 -3 -4 -4 -3 -4 -4 -4 -4 -4 -4 -4  3 -2 -3 -3 -4 -5 -3 -4 -4 -3 -1 -4 -3 -2 -4 -3 -5 -4 -3 -4 -3 -5 -4 -4  0  1 -3 -4 -4 -3  0 -4 -3 -3 -3 -3 -3 -4 -2  1 -1 -2 -3
 -4  0 -3 -2 -2 -2 -3 -4 -2 -3 -3 -2 -2 -2  0 -1 -3 -3  1 -2 -2 -3 -4  6 -3  0 -3 -3 -2 -3 -1  0 -2 -3 -1 -3 -2 -4 -2 -4 -2 -3 -3 -2 -3 -4  1 -2 -4 -2 -2 -2 -3  3  5 -2 -4 -3 -4 -3 -3 -4  2 -3 -1 -2 -4 -2 -3 -2 -3 -3 -2 -4 -2 -4  3  0 -4 -1 -4 -2 -3 -3 -3  2 -2 -4 -2 -3 -4 -2 -3 -4 -3 -1 -4 -2 -2  1 -3 -2 -3  1 -2 -2  1 -3 -2 -2 -3 -2 -2  1 -2 -4 -2 -3 -4 -3 -3 -2 -2 -4 -2 -3 -3 -3 -2 -2 -4 -2 -4 -2 -2  1 -3 -4 -3 -2 -2 -3 -3 -2 -2 -2 -3 -2 -4  1 -3 -3 -2 -1 -4 -1 -2 -2 -2 -4 -2 -2 -3 -2 -2 -3 -3 -3  1 -4 -3  1 -2 -2 -2 -3 -4 -2 -3 -3 -3  4 -4 -2  1 -4 -2 -4 -2 -2 -3 -2 -4 -3 -4  2  9 -2 -3 -3 -2  2 -3 -2 -3 -2 -2 -2 -3  4  4 -1 -2 -2
 -3 -1 -1 -1  0 -2 -2 -4 -2 -3 -3 -2  0  0  0 -2 -4 -1 -3 -2  1 -1 -4  0 -1  0 -3 -3  0 -1 -1 -1  0 -3  1  0  3 -4 -2 -4  0 -3 -4 -3 -3 -4 -4  5 -4  2  0  0 -4 -1 -3  0 -4 -1 -3 -1 -3 -4 -2 -1 -2  1 -4  4 -4  0 -3 -1  2 -4  4 -4 -2 -2 -4 -2 -4  0 -4 -1 -1 -2  6 -2  6 -1 -4  0  0 -4  2 -2 -4  4  0 -4 -3 -1 -3 -4  5 -4 -4 -3  0 -2 -3  6  0 -4  4 -4  6 -4 -4 -3 -4 -2  2 -4  1 -1 -3 -4 -4  5 -4 -1 -3  0  1 -4 -2 -4 -3 -1 -2 -4 -3 -2 -1  0 -3 -2 -4 -4 -4 -4  0 -1 -4 -1  2  6  0 -4 -3  6 -3 -3  2 -1 -1 -4 -5 -4 -3  5  0 -3  1 -4 -4  0 -1 -3 -1  2 -4 -2 -3 -4 -3 -3  2 -1 -1  0 -4 -4 -4 -2 -2  0 -3 -2 -3 -2 -1 -2 -2  1  0 -1 -3 -4 -2  1  1 -2
