# Supplementary material for: Protein Secondary Structure Prediction Based on Data Partition and Semi-Random Subspace Method
Source: Sci Rep. 2018 Jun 29;8:9856. doi: 10.1038/s41598-018-28084-8 (PMC6026213; doi:10.1038/s41598-018-28084-8)
Supplement: Supplementary file 1 — Dataset 1 [file 41598_2018_28084_MOESM1_ESM.zip › astral_cull_DATA/1B0B_A.pssm]

  X  L  S  A  A  Q  K  D  N  V  K  S  S  W  A  K  A  S  A  A  W  G  T  A  G  P  E  F  F  M  A  L  F  D  A  H  D  D  V  F  A  K  F  S  G  L  F  S  G  A  A  K  G  T  V  K  N  T  P  E  M  A  A  Q  A  Q  S  F  K  G  L  V  S  N  W  V  D  N  L  D  N  A  G  A  L  E  G  Q  C  K  T  F  A  A  N  H  K  A  R  G  I  S  A  G  Q  L  E  A  A  F  K  V  L  A  G  F  M  K  S  Y  G  G  D  E  G  A  W  T  A  V  A  G  A  L  M  G  M  I  R  P  D  M
 -1 -5 -3  3  3 -5  1  2  2 -3 -2  0  0 -9  3 -1 -1  0  2 -3  0  1  1  1  1  0  2 -3 -6  0  2 -5 -5  0  2 -1 -5 -1  1 -3  2 -1 -8 -1  0  0 -3  2 -2  0  0  0  1  0 -3  0  0 -2  2  1 -3  1  4 -7  5  0 -2 -5 -3  1  3 -5 -1  1  2 -2  1  1 -2 -1 -2  1  0  3 -1  1  2 -1 -1 -1  0 -4  4  1  0 -8  1  1 -5 -3  0 -2  0  2 -2 -7 -1  0  0 -1  1  2 -4 -1  0  1 -3  2  1  1  2  1  2  0  3  7 -6  0  1  3 -3  1  1 -1  0  2  1 -4 -2  3  1 -5
 -1 -6 -4 -1  2 -2  3  0 -3 -7  5  0 -5 -9 -1  0 -6  2 -1 -3  0 -1  0 -2 -6 -2 -1 -6 -6 -2  5 -6 -7  0  0 -3 -7 -3 -4  1  0  1 -8 -1  1 -1  0  1 -2 -2 -3 -2 -1 -1 -4  2  0 -4  0  2 -6  5 -1 -5 -5  1  5 -7 -6 -1 -1 -6 -2 -1 -5 -6 -1  0 -4 -1 -3 -3 -3  0 -5 -1 -1 -1 -6  1  0 -1 -4  2  3 -6  1  2  7 -2 -6  0  1 -1 -3 -7 -1  0 -5  3 -1 -4 -6 -3  0 -3 -6  1 -2 -1 -4 -4 -2  2 -1 -6 -9  0  0 -5 -2  0 -2 -6 -4 -2 -2 -6  2 -1  0 -5
 -1 -7 -1 -2  0 -3 -4  0  0 -7 -3  2  0-10  1  0 -6 -1  0  6 -2  1  1  3 -4  0  0 -6 -7 -1  1 -7 -8  0  1  4 -6  0  0 -4  1 -1 -9 -1  0  0 -3  0  2 -1  0 -2  0  0 -2 -2  2  6 -1  0 -7 -1 -1 -5 -5 -1  1 -7 -7  2 -4 -7  5  2 -5 -7  1  5 -6  2  5 -2 -1 -2 -5  0  0 -1 -6  3  2 -3 -5  0  3 -5 -1  2 -3  3 -6 -1  0 -1  2 -8  3  2 -6 -1  0 -3 -7 -2  0 -5 -6 -1 -1  2 -4  1  0  0 -1 -5 -9  2  1 -4 -3  1  2 -5 -1  1 -2 -7 -3 -1  2 -6
 -1 -8 -2  2  3  4 -5  2 -1 -7 -4  2 -2-10  2 -2 -6 -1  0  5 -2  1  2 -2 -4  0  2 -7 -8 -3 -3 -7 -8  1  1  1 -5  5 -2 -5  1 -4 -9 -3 -2  0 -2  1  3  0  4  0  3  3 -4 -2  1  1 -1  2 -7 -3  0 -6 -5 -2 -4 -7 -7  0 -4 -7  3  0 -5 -7  4 -1 -3  6  6 -1  2 -2 -6  0  0 -2 -7  1  1 -6 -5 -1 -1 -7 -2 -2 -6 -4 -7  0  0  2  0 -8  2  1 -6 -3  2 -2 -7 -4  2 -5 -7 -1  1 -1 -3 -1  3  1  2 -6-10  1  1 -5 -6  5 -2 -6 -5  0 -3 -7 -2  1  1 -7
 -1 -5 -3 -2 -4 -7 -4 -2 -4 -5 -6 -4 -1 -8 -2 -3  0 -2  0 -4  2 -3 -3 -2 -6 -3 -3 -3 -6 -1 -5 -2 -7 -1 -4 -5 -8 -6  0 -6 -4 -4 -8 -4 -3 -1  0 -2  0 -3 -4 -3 -3 -4  2 -4 -4 -3 -4 -4 -5 -5 -4 -8  3 -1 -5 -5  0 -3 -4 -5  0 -4  2 -5 -5 -1 -3 -4 -7 -4 -5  2 -4 -1  2 -3  0 -2 -5 -5 -2 -3 -4 -9 -3 -4 -7 -7 -5 -5 -5 -4 -6 -7 -5 -4 -5  1 -4  1 -5 -4  0 -3  0 -4 -1  0  1 -5 -4 -5 -4 -5 -8 -3 -2 -3 -4 -5  0 -4  0 -1 -3 -2 -3 -2 -4 -5
 -1 -6 -4  0  0  6 -1  1 -2 -6  6  1 -4 -8  0  1 -5  0  1  0 -1  2  1 -2 -5 -2  0 -6 -6 -1  0 -6 -4  0  0 -3 -5  1 -4  6  2  0 -9 -1  3 -1 -2  0 -2  0  0  0  1  2 -4  1  1 -3 -1  3 -3  2 -2  4 -5  0 -1 -6 -5  0 -2 -6  0  1 -4 -6  1  1 -3 -2  1  0 -1  0 -4  1  0  0 -6  2  1 -2 -4  2 -1 -5  1 -1 -2 -1  0  0  0  3  5 -7  2  1 -5 -1  1  0 -5 -3  1 -4 -5  3  1 -1 -3 -1  1  3  1 -4 -8  0  1 -4 -5 -1 -1 -5  0  0  0 -6  0  1 -1 -5
 -1 -7 -4  3  1  5 -1  1 -2 -7 -2  2 -4 -9  2 -1 -6  1  1 -2 -1  3  2 -2  1 -1  2 -6 -7 -2 -1 -7 -5  3  2 -2 -3  4 -4 -2  1 -2 -9 -1 -1 -1 -3 -1 -2  0  0  0  4  4 -5  2  0 -3 -1  3 -6  0 -1 -5 -5 -1 -3 -7 -6 -1 -3 -6  1  2 -5 -6  2 -1 -2  1  0  0  4 -1 -5  3  2 -2 -6  0  2 -6 -5  1 -1 -6 -2 -2 -5 -4 -6  0 -1  3  0 -8  3  2 -6 -2  2 -1 -7 -2  3 -4 -6  1  4  1 -3 -1  1  3  2 -4 -6  1 -1 -4 -5 -1 -1 -6 -3  1 -2 -6  0  0  2 -6
 -1 -8 -5  0 -2 -5 -5 -1 -4 -7 -5 -1 -4 -6  0 -1 -6 -2  0 -3 -1 -2  1 -3  7 -2 -1 -7 -7 -3 -3 -7 -8 -4 -3 -5 -7 -1 -4 -5 -2 -5 -9 -2 -1  0  1 -1  4 -2 -1 -3  1 -3 -2 -2  2 -3  0 -2 -5 -3  1 -7  3  0 -3 -7 -2  2  0 -7  2 -1 -5 -6  1  0 -6  2 -3 -1  2 -1 -4 -2  1 -3 -5 -2 -1 -7  5 -1 -3 -8 -1  1 -7  6 -7  0 -2 -2 -4 -8  0 -3 -5  3  1 -2 -7 -3  0 -3 -7  0 -2 -1  2  5 -1 -2  0 -1 -3  0 -2  0 -4  2 -2 -5 -3  1  0 -7 -3 -2  1 -7
 -1 -7 -5 -2  1  0 -2  0 -2 -7 -1  0  0 -8 -2  0 -6  0  2  1 -2 -1 -2  4 -6 -2 -2 -6 -5 -1  0 -5 -6 -1 -3  7 -4 -1  0 -3  0  1 -7 -2  2 -1 -3  1 -2 -2 -2 -2 -3 -2 -3 -3  1 -1 -2 -1 -5  1 -2 11 -5 -1 -2 -7 -6  0 -3 -6 -3 -1 -4 -7 -1  3 -5  3 -1  0  0 -3 -2 -1 -2 -3 -6  1  0 -6 -6  1 -3 11  1  0  5 -1 -6 -1  0 -1  6 -4  0  0 -5 -1 -1 -3 -6 -3  0 -2 -6 -1 -1  4 -3 -3 -1  0 -1 -6 -8 -1 -1 -4 -2 -2  1 -6 -3  1  3 -3 -3 -3  1 -6
 -1  1 -6 -3 -5 -3  2 -3  1  6 -4 -5 -3 -4 -4  2  3 -4 -4 -3  1 -2 -3  0 -7  1  0  5 -3  2 -3  2 -2 -3 -1 -5 -8 -5  3 -2 -4 -2 -6 -3 -3  0 -2 -2  0  1 -4  1 -3 -4  3 -3 -4 -4 -3 -3  0 -3 -2 -5 -1  1 -3  5  2 -3 -1  4 -5 -3  2  5 -3 -5  2 -6 -7 -2 -2 -1  2 -1 -3  2  3 -1 -3  1 -3 -2 -4 -9  0 -4 -5 -7  5 -4 -1 -1 -5 -1 -3  0  2 -3 -3  2  4  2 -4  0  2 -3 -4  0 -1 -5 -3 -4 -3 -5 -8 -2 -3 -2  2 -5  1  4  0 -3  2  5  0 -3 -3  1
 -1  6 -6 -3 -3 -7 -2 -4  4  1 -1 -4 -6 -6 -3  0  2 -3 -3 -6  1 -2 -3 -1 -7  0 -1  3  4  1 -3  5  1 -3 -1 -5 -8 -5  0  0 -4  2 -5 -4 -2  1 -3 -3 -2  0 -5  3 -3 -3  5  0 -4 -4 -4 -3  4 -1 -1 -5 -5  1 -2  1  1 -1 -2  4 -4 -2  1  0 -4 -4  6 -6 -6  1 -3  0  4 -1 -2  2  5 -2 -2  5 -5 -3 -4 -9 -2 -3 -2 -7 -1 -4 -2 -4 -4  0 -3  0  3 -1 -3  0  4  3 -3  0  5 -3 -3 -2  3 -5 -2 -3 -3 -5 -6 -2 -3  3  3 -5  0  3  0 -4 -1  2 -3 -4 -3  5
 -1 -6 -4 -1  1 -3  5  2 -3 -6  4  2 -4 -9  2  2 -6  3  3 -1  1  1  1 -2 -5 -1  1 -6 -7 -1  3 -6 -6  4  2 -4 -5 -2 -4  4  2  3 -9  3  2 -1  1  3 -1  3 -3 -1 -1 -1 -4  4  1 -2  1  3 -6  3  1 -6 -5  1  3 -6 -4  0  0 -6 -2  2 -3 -6  0 -2 -3 -2 -1 -1 -2  3 -3  1 -1  0 -6  3  3 -3 -4  3  2 -7  4  3 -1  3 -6  2  3  1 -4 -7  2  0 -5  2  0 -4 -6 -2  1 -4 -5  3  0  1 -3  1 -1  3 -1 -5 -9  2  5 -4 -4  0 -1 -6 -3  1 -1 -6  3  2  2 -5
 -1  3 -4 -4 -4 -6 -1 -3  1 -2 -3 -3 -4 -7 -2  0  2 -1 -3 -5  2 -1 -2 -1 -6  0 -1  3  3  2 -1  3 -4 -4  0 -5 -8 -4  0  1 -3  2 -5 -3  0  1 -2 -1  2  1 -4  0 -4 -1  4 -1 -2 -3 -3 -2  4 -2 -1 -7 -5  1 -3 -3  8 -2  2  2 -3 -2  1  0 -3 -3  3 -5 -6  1 -3  0  5 -1 -2  3  3 -3 -2  4 -1 -3  0 -8 -2 -1 -2 -6  0 -3  1  0  0 -2 -4 -2  4 -3 -3  1  3  2 -2  2  5 -2 -4 -1  0 -5 -1 -2 -2 -5 -7 -2 -4  2  3 -3 -1  3  4 -3  2  7 -2 -4 -3  7
 -1  1 -7 -5 -5 -7 -2 -3 -2 -4 -6 -4 -5  1 -4 -2 -1  0 -4 -6 -1 -2 -3 -1 -7 -2 -3  4  7  0 -3  5  9 -4 -4  3 -9 -5  0 -1 -4  1 10  1 -2  3  7 -4 -3 -2 -5  0 -4 -4 -1 -3 -4 -3 -3 -4  6 -5 -3 -7 -6 -1 -5  3  2 -2  4  2 -6 -2  3 -3 -4 -3 -3 -4 -7 -2 -5 -2  1 -2 -3 -1 -1 -3 -5  2 -6 -3 -4 -7  0 -5  0 -4 -2 -5 -3 -4 -2  9 -1 -2  5  1 -2 -2  4 -1 -2  3  1 -5 -1 -2  2 -6 -4 -5 -5 -6 -1 -4 -5  2  4 -5  1  2  3 -1 -1 -3  5 -5 -4 -3
 -1 -7 -4  1 -2 -6 -5 -3 -4 -7 -5 -4 -5-10 -2  1 -2 -4  1 -4  2 -2  0 -3 -6  0 -3 -6 -7 -4 -5 -7 -8 -4 -3 -6  9 -3 -5 -4  2 -4 -9  5 -1  0 -3 -2 -3 -1  4  2 -2 -2 -3  1 -3 -4  5 -2 -7 -4 -2 -7 -5 -3 -4 -7 -7 -3 -4 -6 -5 -3 -5 -6 -4 -4 -4 -2 -5  4  2 -2 -5 -2  0 -3 -6 -3  0 -6 -5 -2 -3 -4 -3  2 -6 -4 -6  2  4 -1 -3 -8 -1  0 -6 -4  2 -2 -7  1 -2 -5 -6 -2  1 -2 -4 -1  1 -2 -2 -5 -9 -3 -2 -5 -6 -4 -4 -6 -5  0 -3 -7 -4  0 -2 -6
 -1 -6  5  1 -1 -4 -4  1 -1 -6 -2  2  5 -9  1 -1 -4  1  0  0  0 -1  0  1 -3 -1  0 -5 -6 -1 -1 -6 -7  0  0 -2 -4  2  0 -3  0 -3 -8  2  1 -1 -3  0  0 -1  2 -2  0  1 -4  0  1  4  0 -1 -4 -2  0 -6  0  0  0 -6 -5  2  0 -5  2  1 -1 -5  0  2 -3  0 -1  0  0  0 -4  1  1 -1 -5  0  0 -5 -1  0  3 -7 -2  0 -4 -2 -5  2 -1  0  0 -7 -1 -1 -5  0  0  1 -6 -4  1 -2 -5  1  1  0 -1 -1  1 -1  0  1 -8  1 -1 -2 -4  0 -1 -5 -1  2 -2 -5  0  3  0 -5
 -1 -5  6  0 -1 -5 -2  0 -1 -4 -2  0  5 -8 -2  0 -4 -2 -2 -2 -1  0  1  0 -5  0  0 -2 -6  1  0 -5 -6  2  1 -2 -5 -2  2 -4 -1 -3 -8  0 -1  0 -2 -1 -2  0  0 -1 -2 -1 -3 -1  0  2 -1 -2 -4 -1  1 -4  0  1  2 -3 -3  1  1 -2  0  2 -2 -3 -1 -1 -4 -3 -1  0 -1 -1 -3  0  1  0 -4  1  0 -1 -2  0  2 -8 -1  1 -5 -3 -1  4 -1 -1 -2 -5 -2 -1 -3  0  0  0 -3  0 -1  1 -5 -1  0  0 -2 -1  1 -2  0 -1 -8  3 -1  1 -1  0  0 -2 -1  0  1 -4  1  0  0 -4
 -1 -5 -7 -5 -5 -7 -6 -5 -5 -7 -6 -5 -7 13 -5 -4 -6 -3 -4 -7  3 -4 -4 -4 -6 -5 -4 -5 -4 -3 -3 -4 -4 -5 -5 -4 -9 -6 -1 -5 -5 -3  1 -4 -3 -1 -1 -4 -4 -3 -5 -3 -4 -5 -4 -2  0 -6 -3 -5 -4 -1 -1 -8 -6 -3 -6 -6 -2 -4 -4 -5 -6 -2  2 -6 -5 -6 -6 -6 -7  0 -5 -4 -5 -4 -4 -3  1 -2 -5 -5 -6 -5 -6 -8 -4 -5  1 -7 -6 -6 -3 -5 -4 -2 -3 -1 -4 -2 -4 -5 -5 -5  1 -1  0 -5 -4 -4 -2 -6 -1 -5 -5 -7 13 -5 -6 -5  3 -6 -3  1 -1  0 -4 -6 -4 -5 -4 -5
 -1 -4 -6 -4 -3 -6 -2  0 -3 -5 -4 -3 -4 -3 -4 -2 -4  4 -3 -5  0 -3 -3  0 -6 -3 -3 -2  4  3 -4  3 -2 -4 -2  5 -8 -4  4  0 -3  4 -1 -3  1  0 -1 -3 -2 -2 -4 -1 -3 -3 -1 -4 -3 -5 -3 -4 -1 -3 -3 -2 -6 -1 -3 -4 -5  2  0 -4 -5 -2  1 -4 -3 -3 -5 -3 -6 -3 -4 -3 -3 -2 -2  1 -3 -2 -2 -4 -6 -1 -4 -4  0 -4  4 -6 -4 -5 -3 -3  4  3 -3  0 -2 -2 -3 -4 -3 -3  0  5 -3 -4 -4  0  0 -6 -3 -3 -4 -6 -3 -4 -5 -2  4 -4  1 -4  5 -1  1 -4 -1 -4 -2 -4
 -1  0 -5 -3 -3 -5  2 -2  0  5 -2 -4 -3 -9 -3  1  5 -2 -2 -5 -1  1 -2  2 -3  4  0  2 -1  2 -3  0 -2  0 -2 -3 -8 -4  1 -3 -3  1 -6 -2 -3  0 -3  0 -1  2 -2  0 -2 -3  0 -2 -3 -4 -2 -3  0 -3 -1 -5  1  0 -1  6  3 -1  0  3 -4 -1  3  6 -3 -4 -2 -6 -6 -1 -3  0  3  1 -2  2  2 -1 -3  1  0  0 -3 -9  0 -3 -2 -7  5 -2 -1  0 -5 -2 -3  0  2 -2 -1  4 -1  2 -3  3  2 -3 -3  0  0 -3  0 -3 -1 -3 -9 -2 -1  1  1 -4  2  4  2 -3  2  3 -2 -2 -3 -2
