# Supplementary material for: Protein Secondary Structure Prediction Based on Data Partition and Semi-Random Subspace Method
Source: Sci Rep. 2018 Jun 29;8:9856. doi: 10.1038/s41598-018-28084-8 (PMC6026213; doi:10.1038/s41598-018-28084-8)
Supplement: Supplementary file 1 — Dataset 1 [file 41598_2018_28084_MOESM1_ESM.zip › astral_cull_DATA/1b0n_A.pssm]

  M  I  G  Q  R  I  K  Q  Y  R  K  E  K  G  Y  S  L  S  E  L  A  E  K  A  G  V  A  K  S  Y  L  S  S  I  E  R  N  L  Q  T  N  P  S  I  Q  F  L  E  K  V  S  A  V  L  D  V  S  V  H  T  L  L  D  E  K  H  E  T  L  D  S  E  W  E  K  L  V  R  D  A  M  T  S  G  V  S  K  K  Q  F  R  E  F  L  D  Y  Q  K  W  R  K  S  Q
 -4 -4 -3 -1 -4 -5 -3  0 -3 -6 -3  0 -2 -2 -4 -3 -3 -2 -1 -4  7 -1 -2  5 -3 -2  1 -1  0 -4 -4 -1 -1 -4 -5 -4 -2  0 -2  0 -3 -1 -2  0 -1 -1 -3  0 -1 -3  6  1  5 -5 -3 -2 -2 -2  0 -1 -5 -3 -1 -2 -2 -1 -1 -1 -1 -2  0 -2 -2 -1 -1 -2  1 -2 -3  3 -2  0  0 -2 -1 -2 -2 -2 -3 -4 -1 -1 -4 -4 -2 -2 -2 -4 -4 -3 -2 -1 -4
 -5 -5 -6  0  6 -6  6  2 -3  9  1  1  4 -1 -4 -4 -3  1  1 -6 -5  1  3 -4 -4 -5 -3  2 -4 -5 -5 -2  1 -5 -4  7  0 -1  2  2  1 -6 -3 -4  0 -2 -5  0  2 -6 -3  1 -2 -6 -1 -5 -1 -3 -2 -2 -6 -5  0 -2 -1  0 -1 -1 -1 -2 -1 -2 -2  2  1 -2  0  3  0  1 -2 -1  0 -1 -2  0  1  1  0 -2  5  2 -4 -3 -2 -4 -1  2 -1  4  3 -1  3
 -6 -4 -3  0  3 -7 -2  1 -5 -4  0  0 -1  2 -6 -2 -4  2 -2 -7 -3  0 -2 -3  2 -5  0 -1  0 -2 -6 -2  2 -6 -4  5  4  0  1  1  7 -6 -1 -5  1  1 -6  1 -1 -6 -4  1 -2 -7  3 -5  0 -4  1 -1 -7 -5  1  1  1  2  1  1  0  1  1 -1 -2 -1  0 -1 -1  1 -1 -1  0  1  0 -1 -1  1 -3  0 -1 -6 -3 -2 -3 -4  0 -5  2 -3 -6 -2  4  3 -3
 -7 -5 -4  3 -3 -7 -4  0 -5 -6 -2  0 -4 -1 -6 -4 -5  1  1 -7 -5  1 -3 -4  2 -5 -1 -1 -3 -6 -6 -4  2 -6 -1 -3  1  0  0 -2 -1 -5 -2 -4  2 -3 -7  0 -1 -6 -5  2 -4 -7  5 -6  1 -5  3  2 -7 -6  3  4  2  2  2  1  1  5  1  3 -1 -1  3 -1 -3 -1  3 -2 -3  1  1 -1 -1  1 -3  2  3 -6 -1  1 -4 -6  4 -5 -2 -2 -2 -4  0  0 -3
 -5 -4 -6 -5 -6 -5 -5 -3 -1 -8 -5 -5 -6 -6 -4 -4 -4 -1 -6 -2 -4 -5 -5  0 -4 -1 -4 -5 -4  0 -4 -3 -4 -4 -8 -6 -5 -2 -2 -3 -4 -6 -4 -3 -4 -2 -4 -1 -6 -4  2 -2 -1 -5 -4 -1 -4 -2 -3 -3 -5 -4 -3 -3 -5 -3 -5 -3 -3 -5 -4 -5 -1 -3 -4 -4  1 -5 -5 -1 -4 -2 -3 -5 -3 -5 -6 -7 -7 -5 -3 -6 -3 -5 -4 -5 -4 -6 -6 -6 -5 -5 -6
 -4 -5 -5  1 -1 -6  1  2 -2 -3  1  3  2 -3 -4 -2  5  1  4 -6 -4  0  1 -3 -2 -4 -2  1 -2 -2 -5 -3  4 -5 -2 -1 -2  0  3  1 -2 -5 -2 -3  3 -3 -5  1  0 -6 -4  1 -3 -6 -1 -5 -1 -3  0  2 -5 -5  1  0  2  1  1  1 -1 -1  2  0 -2  0  2 -2 -2  2  1 -1  0  1  1 -2 -1 -1  0  1  6 -1  1  1 -5 -2  0 -2  1  2 -1  2  1  2  5
 -6 -5 -6  5 -3 -7 -1  3 -2 -4  2  4 -2 -3 -5 -4 -3  4  5 -6 -4  5  0 -3  0 -5 -2 -1 -1 -5 -6 -2  2 -6  8 -2 -1  0  3  0 -2 -5 -3 -5  3 -3 -6  4 -2 -6 -4  1 -3 -6  2 -4  0 -3  3  2 -5 -4  1  4  4  2  4  3  1  2  3  5 -1  1  3  1 -1  2  5  0 -1  2  1  0  1  2  0  5  4 -4  0  5 -4 -4  6 -3 -2 -1 -3  0  0  3  2
 -6 -5  7 -3 -5 -7 -5 -3 -6 -7 -4 -2 -5  6 -6 -2 -4 -3 -3 -7  0 -3 -4 -1  6 -5 -2 -3  0 -4 -7  3 -1 -6 -6 -5  5 -1 -3 -3 -2 -6 -4 -4 -3 -4 -7 -1 -4 -7 -2 -1 -1 -7  3 -6 -2 -5 -1 -3 -7 -6  0 -1 -3 -1 -2 -2 -1 -2 -2 -3 -3 -2 -1 -5 -3 -3 -5 -3 -3 -2 -3  5 -4 -2 -5 -2 -5 -6 -3 -4 -6 -6 -5 -5 -4 -5 -5 -5 -4 -3 -5
 -5 -6 -6 -1 -2 -7 -1  0  0 -4  0 -2 -1 -1 -3 -5 -4 -1 -2 -6 -5 -1 -2 -4 -1 -5  4 -1 -4  0 -6  0  0 -5 -4 -3 -3 -1  0 -1 -2 -6 -4 -5  0 -3 -6  0 -4 -6 -5  1 -3 -6  0 -6 -1 -5  1  0 -6 -5  1  0  1  2 -1  0  1 -2  0 -1 -1 -1  0  0  0 -1 -1 -3 -2  0 -2 -2 -1 -1 -5  0 -2 -5  0 -2  1 -3 -3  0  0  0 -5  0 -2  0  3
  2  6 -7 -3 -3  7 -5 -2  3 -7 -1 -4 -5 -6  2 -5  3 -3 -5  0 -5 -3 -1  0 -6  4 -5 -1 -5 -3  6 -4 -4  6 -7 -6 -5  2 -1 -2 -2 -1 -5  5 -3  1  3 -1 -4  7 -3 -2 -1 -1 -6  3 -5  3 -2 -2  1  3 -2 -3 -2 -1 -3 -2  0 -1 -2 -1  1  1 -2  1  2  0 -1 -1  3 -1 -1 -3  3 -4 -1 -3 -3  3 -2 -4  4  4 -5  1  4 -5 -5 -4 -1 -4 -6
  2  3 -7 -4 -5  2 -5 -2  4 -6  0 -2 -3 -6  4 -6  4 -3 -5  6 -5 -3  2 -2 -6  2 -5 -3 -5 -3  5 -5 -4  3 -7 -4 -4  1 -3 -2 -4 -5 -6  3 -3 -1  6 -2 -3  2 -3 -3 -2  6 -6  0 -5  3 -3 -2  6  4 -2 -3 -3 -2 -3 -1  1 -3 -1 -3  0  1 -2  4  1 -3 -2  1  0  0 -2 -1  2 -5 -3 -5 -5  3 -2 -3  1  4 -6  1  2 -5 -2 -3 -2 -5 -5
 -5 -5 -3  3  5 -6  6  3 -2 -1  5  3  6  2 -4 -3 -2  1  2 -6 -3  2  5 -3 -2 -3 -1  5 -2 -5 -5 -3  0 -5 -3  0  0  0  3  3  0 -5 -4 -4  1  1 -5  2  7 -6 -4  2 -3 -6  0 -5 -1 -3 -1 -1 -6 -5  0  0  1  1  1  0  0  0  1  0 -2  0  2 -2 -1  3  2  0  3  1  0  0 -1 -1  7  2  1 -3  4  3 -4 -2  2 -3 -2  7 -1  5  4  3  5
 10  1 -6 -4 -4 -1 -4 -2  0 -6  0 -2 -2 -5  5 -5  1 -3 -3  0 -5 -3  0 -2 -5  1 -4 -2 -4  2  1 -5  0  0 -6 -4 -5  0 -1 -2 -4 -5 -5  1 -2  1  3 -1 -3  0 -4 -2 -2  1 -5  0 -4  1 -2 -1  1  2 -1 -2 -2 -2 -1  0  0 -3 -1 -3 -2  1 -2  1  0 -2 -2  1  6  1 -1 -2  3 -4 -1 -2 -4 -1 -2  0  3  2 -2  2  2 -1 -3 -4  0 -4 -4
 -3  0 -7 -5 -6  0 -6 -1  2 -7 -4 -5 -6 -6  1 -6 -3 -4 -4 -1 -6 -2 -2 -4 -5  1 -4  0 -5  2 -3 -5 -1 -1 -7 -6 -4 -1 -3 -3 -3 -3 -6 -1 -3  3 -2 -3 -6 -3 -4 -2 -4  0 -6 -2 -5 -1  0  1  5  5 -2 -2 -4 -1 -4 -2 -1 -3 -3 -3  0  0 -1  3  0  1  0 -2 -3 -2  0 -3 -2 -6 -6 -4 -7  5 -3 -3  5 -1 -7  6 -1 -6  3 -6 -5 -5 -6
 -6 -5 -6 -3 -5 -6 -5 -3 -5 -6 -4 -3 -4 -5 -6 -4 -5 -2 -4 -6 -4 -4 -4 -4 -5 -5 -2  2 -1 -6 -6 -4 -3 -5 -5 -5 -4  0 -1  1 -3  8 -4 -4 -2 -2 -6 -3 -4 -6 -4 -2 -2 -6 -4 -5  4  0 -3 -3 -6 -5 -2  1 -1  0  0  0  2  0  1 -2 -3 -2 -2 -3 -4 -4 -3 -3 -3 -2 -2  2 -2 -2  0 -3 -5 -3 -4 -2 -6 -6 -3 -6 -3 -5 -7 -4 -2 -1 -4
 -5 -5 -3 -1 -3 -6 -3  0 -3 -5 -2  0 -2 -1 -5  6 -3  2 -2 -6  1 -2 -2  3 -2 -1  5 -2  6 -5 -5  5  1 -5 -4 -1 -2 -1  0  1  0 -4  6 -3  0  1 -5  0 -1 -5  2  1  0 -6 -1 -3  4 -3  1  0 -6 -4  1  0  1  0  0  1  0  0  1 -1 -1 -1  1 -3 -2 -1 -2  0 -2  1  4  0 -2  4 -2 -2 -2 -2 -2 -2 -4 -3 -3 -4 -2  0 -1  0 -1  1 -3
 -4 -3 -5 -1 -3 -4 -4 -1 -3 -5  0 -2 -3 -4 -4  5 -2  1 -2 -4 -3 -2 -3  2 -4 -2  1 -1  2  0 -4 -2 -2 -3 -5 -3 -3  0 -1  1 -1 -2  3 -2 -1  3 -3  0 -3 -4 -1  0  0 -5 -3  1  3  0 -1  1 -4 -3  0  0  0  0  0  2 -1 -1  0  0 -2 -1 -1 -2 -2 -2 -1 -1 -2  1  0 -3 -1  3 -1 -3 -2 -3 -3 -2 -4 -1 -3 -3 -2 -2 -3 -2 -3  0 -4
 -5 -5 -6 -5 -6 -6 -6 -4 -2 -7 -5 -5 -6 -6  3 -6 -5 -5 -5 -5 -6 -5 -5 -5 -6 -4 -6 -4 -6 -2 -5  6 -4 -4 -7 -6 -5 -2 -1 -4 -5 -7 -6 -4 -5 -4 -5  2 -6 -6 -6 -4 -5 -5 -6 -6 -6 -4 -4 -3 -4 -3 -3 -1 -5 -4 -5 -4 -2 -5 -4 -5  9 -2 -3 -4 -4 -4 -4 -4 -2 -3 -5 -5 -4 -6 -7 -6 -7 -4 -6 -6 -1 -5 -7 -2 -4 -7 11 -2 -5 -1 -5
 -4 -3 -7 -3 -5 -4 -3  1  3 -6 -2 -3 -2 -6  4 -5 -4 -3 -4 -4 -5 -3 -3 -4 -4 -2 -4 -1 -5  9 -4 -3  0  1 -6 -5 -5 -1 -2 -1 -2 -6 -5 -2 -3 -1 -4 -2 -5 -4 -5 -2 -3 -1 -5 -4 -4 -2  0  4 -3  0  0 -1 -3 -1 -2 -1 -1 -4 -1 -2  1  1 -2 -2 -1  1  2 -2 -4  0 -2 -2 -3 -4 -6 -4 -6  2 -1 -2  4  0 -3  5 -3 -5  3 -3 -4 -4 -4
 -2  3 -5 -4 -4  2 -4 -2 -1 -7 -3 -4 -5 -5 -1 -5  0 -3 -4 -1 -4 -2 -2 -1 -5  4 -4 -2 -3 -4  1 -5 -4  3 -6 -4 -5  0 -2 -2 -4 -1 -5  2 -2  1  1 -1 -3  2 -3 -2  3 -2 -5  6 -4  4 -2 -1 -1  1 -2 -3 -2 -1 -2 -2  0 -2 -2  0  1  0 -3 -1  3 -2 -4 -1  0 -2 -2 -4  2 -2 -3 -4 -3  0 -4 -4  1  0 -6 -1  1 -2 -6 -5 -4 -3 -5
