# Supplementary material for: Protein Secondary Structure Prediction Based on Data Partition and Semi-Random Subspace Method
Source: Sci Rep. 2018 Jun 29;8:9856. doi: 10.1038/s41598-018-28084-8 (PMC6026213; doi:10.1038/s41598-018-28084-8)
Supplement: Supplementary file 1 — Dataset 1 [file 41598_2018_28084_MOESM1_ESM.zip › astral_cull_DATA/1b12_A.pssm]

  R  S  F  I  Y  E  P  F  Q  I  P  S  G  S  M  M  P  T  L  L  I  G  D  F  I  L  V  E  K  F  A  Y  G  I  K  D  P  I  Y  Q  K  T  L  I  E  T  G  H  P  K  R  G  D  I  V  V  F  K  Y  P  E  D  P  K  L  D  Y  I  K  R  A  V  G  L  P  G  D  K  V  T  Y  D  P  V  S  K  E  L  T  I  Q  P  G  a  S  S  G  Q  A  a  E  N  A  L  P  V  T  Y  S  N  V  E  P  S  D  F  V  Q  T  F  S  R  R  N  G  G  E  A  T  S  G  F  F  E  V  P  K  N  E  T  K  E  N  G  I  R  L  S  E  R  K  E  T  L  G  D  V  T  H  R  I  L  T  V  P  I  A  Q  D  Q  V  G  M  Y  Y  Q  Q  P  G  Q  Q  L  A  T  W  I  V  P  P  G  Q  Y  F  M  M  G  D  N  R  D  N  S  A  D  S  R  Y  W  G  F  V  P  E  A  N  L  V  G  R  A  T  A  I  W  M  S  F  D  G  L  R  L  S  R  I  G  G  I  H
 -5 -1 -6 -4 -5 -5 -5 -6 -5 -5 -5 -2 -1 -2 -5 -5 -5 -3 -5 -5 -3 -3 -6 -6 -5 -2 -2 -4 -5 -6  5 -6 -3 -4 -4 -5 -5 -3 -2 -4 -3 -3 -4 -4 -1 -3 -2 -3 -5 -2 -5 -3 -6 -3  4 -4 -6 -4  1 -5 -2 -4 -3 -2 -3 -5 -6 -5 -5 -5 -1 -4 -2 -4 -5 -4 -6 -4 -4 -2 -7 -4 -1  1  0 -5 -3 -4 -3 -5 -2 -2  4 -2  1  0  0 -1  1 -2  0 -1  2 -2  1 -2 -1 -3 -1 -1  0 -1 -1 -1 -2 -2 -1 -2 -1 -1  0  0  0  0  0  0 -1  1  0  0  0 -1 -1 -1 -1 -1 -1  0 -1 -1 -1 -1 -1  0 -1 -1 -4  0 -2 -2 -2 -4 -2 -4 -2 -2 -1  0 -7 -3 -4 -5 -3 -2 -3 -1  2 -2 -2 -2  1  0  1 -5 -4 -2 -5  0 -2 -2  1  1  1 -4 -8 -4 -4 -5  1 -4 -4 -7 -7  1 -6 -4 -6 -6 -6 -6 -6 -3  4 -6 -3 -6 -5 -8 -4 -7 -4 -5 -3  2 -4 -5 -4 -4 -5  7 -3  4 -5 -8 -4 -3 -6 -4 -2 -4 -5 -5 -3 -6 -4 -3  1 -5 -4
  9 -4 -7 -5 -6 -4 -6 -7  1 -7 -6 -5 -4 -5 -6 -5 -6 -5 -6  2 -4 -6 -6 -7 -6 -5 -6 -3 -2 -6 -4 -6 -6 -5  4 -5 -6 -5 -5  5 -2 -3 -5 -6 -1 -4 -5 -1 -6 -2  8 -6 -5 -6 -5 -6 -7  0 -5 -6 -1 -3 -5  3 -4 -5 -6 -7 -2  9 -6 -7 -7 -5 -7 -7 -6  6 -7  2 -7  4 -1  0 -1  2  2 -6 -2 -7  0 -1 -1 -4 -2 -1 -1 -1 -1 -2 -1 -1 -2 -2 -2 -3 -1 -1  0 -2 -2  0  0 -1 -2 -3 -1 -2 -1 -2  0  1  0  0 -1 -1 -1  0  0  0 -1 -1 -1  0 -1 -2  1 -1  0 -1 -1  0  1 -2 -2  5 -4  0  4  5  0 -4 -1 -4 -5 -3 -4 -3 -5  1 -7 -6  0 -3 -5  1  3  2 -2  3 -2  0  3 -3 -4  3  1 -1 -1 -1  1  0 -2 -4 -8 -4 -7 -7 -3 -5 -3 -7 -7 -6 -6 -7 -6 -5  9 -6 -5 -5  1 -6 -5  9 -3 -8 -6 -7 -7 -6 -4  2 -5 -6 -6 -6  3 -5 -5 -4 -7 -8 -5 -5 -6 -3 -6 -6  8 -6 -3  9 -6 -6  0 -7 -3
 -4 -3 -7 -6 -6 -4 -6 -7 -4 -7 -6 -3 -4 -3 -7 -6 -6 -1 -7 -6 -5 -4 -2 -7 -7 -6 -7  4 -4 -6  0 -6 -2 -6 -4  2 -6 -6  0  2  3 -3 -6 -6  1  1  1 -1 -6 -1 -3 -4 -2 -6 -5 -7 -7 -4 -4 -6  0  5 -2  3 -5  1 -6 -7 -4 -4 -6 -7 -5 -6 -6 -5 -3 -4 -7 -2 -7  4 -1  0  6 -4 -2 -7 -4 -7 -1 -4  3 -1  2  2  2 -1  2 -2  0  2 -2 -2 -2 -4  1 -3  0  4 -2 -1 -1  0  3 -4 -1 -2  0 -2  2  0  1  2  1  2  0  1  1  2  1 -1 -1  0 -1  2  0  2  0  0  0  0  4  0 -2  0 -5  1 -2 -2  2 -4  1 -4  0  3 -2  0 -4  3 -7 -7  1  5  0  0 -2 -1  3  0 -2  1  1 -4 -2 -1 -4 -2  2  1 -1 -2  3 -3 -9 -6 -7 -7 -2  0  0 -7 -8 -6 -7 -5 -3  9 -5  2  9 -4 -2 -3 -3 -5 -6 -9 -4 -7 -7 -6 -3 -3  9 -7 -7 -4 -4 -5 -5 -4 -7 -9 -6 -2 -7 -2 -2 -6 -4 -6  5 -4 -6 -4  2 -7  4
 -5 -4 -7 -6 -7 -2 -6 -8 -4 -7 -6 -4 -4 -4 -8 -6 -6 -5 -7 -7 -1 -4  9 -8 -7 -7 -7  0 -5 -7 -2 -8 -1 -6 -4  8 -6 -6 -5 -3 -2 -4 -7 -6  1 -4 -1 -2 -6 -2 -5 -5  8 -6 -5 -7 -8 -4 -4 -6 -1  6 -4 -2 -5  8 -7 -7 -5 -6 -6 -7 -6 -7 -6 -6  9 -4 -7 -4 -8  5 -1 -1  3 -5 -1 -7 -5 -7 -3 -4 -2 -1  2  1  0  0  0 -2  2  2 -1 -2 -1 -4  1 -2 -1  2 -2 -1  1 -1  4 -3 -2 -2 -1 -1  0  0  1  0  1 -1  0 -1  0  1  0 -1 -1  0 -1  0  1  3  1 -1  0  1  2 -2 -2  0 -5  1 -2 -4  1 -2 -1 -5  1  5 -3 -2 -6  4 -7 -7 -4  1 -3 -2 -2 -2  6 -1 -2  0  0 -6 -3 -1 -4 -1  0 -2 -2 -2  2 -2 -9 -6 -7 -6  0  1 -4 -8 -8 -7 -8 -6  9 -2 -6  8 -2 -5 -1  9 -4 -6 -7-10 -5 -8 -7 -4  0  1 -2 -7 -7 -5 -4 -6 -5 -5 -7 -9 -7 -4 -7  4 -3 -6 -6 -7  1 -6 -6 -5 -3 -7 -3
 -7 -4 -6 -4  0 -8 -7 -6 -7 -5 -7 -5 -6 -5 -6 -6 -7 -5 -5 -5 -4 -6 -8 -2 -5 -4 -4 -7 -7 -6 -3 -7 -6 -4 -7 -7 -7 -4 -5 -6 -4 -5 -4 -4 -5 -4 -6 -5 -7 -3 -7 -6 -8 -4 -3 -4 -7 -7 -6 -7 -4 -6 -6 -4 -3 -7 -6 -5 -7 -8 -4 -5 -7 -5 -7 -7 -8 -6 -5 -2 -7 -5 -2 -1 -5 -7 -6 -4  5 -5  2 -5 -3 10 -2 -3 -3 -2  3  9  4 -3  6 -3 -3  2 -3 -3 -3 -1 -1 -3  0  0 -4 -3 -2 -3 -2 -2 -2 -2  0 -2 -1 -1 -2 -1 -1 -1 -2 -1 -2 -2 -1 -2 -2 -2 -3 -2 -1 -1 -3 -4 -2 -4 -4 -2 -4 -2 -4 -6 -4 -4 -6 -5 -4 -4 -8 -6 -5 -5 -4 -4 -7 -3 -2 -4 -6 -4 -3 -4 -4 -6 -3 -5 -7 -5 -5 -3 -2 -3 -4 -6 -7 -4 -5 -8 -6 -6 -3 -7 -7 -5 -6 -7 -8 -7 -8 -8 -2 -5 -3 -8 -5 -8 -6 -7 -7 -1 -5 -7 -7 -5 -7 -4 -5 -7 -7 -4 -4 -1 -5 -7 -5 -5 -6 -7 -6 -4 -8 -3 -5 -8 -4 -6 -4 -5 -6
 -3 -4 -7 -5 -5 -2 -5 -7  9 -7 -5 -4 -4 -4 -5 -2 -2 -5 -6 -5 -5 -6 -4 -7 -6 -5 -6  2 -2 -6 -3 -6 -5 -5 -1 -3 -5 -5 -4  6 -1  3 -5 -5 -1 -4 -4  0 -5  4 -3 -6 -3 -5 -4 -6 -7  0 -5 -5  1  4 -2  2 -1 -4 -6 -6 -2 -3 -5 -6 -6 -5 -6 -6 -5 -2 -6 -1 -6  0 -1  0 -2  1  5 -6 -1 -6  5 -2 -1 -2  1  0  1  5  0 -1  1  1  0  0 -1 -2  0 -1 -1  0 -1  3  0  0  1 -2  0  7  0 -1  1  1  0  0  0  0  1  0  0  0 -1 -1 -1  4 -1  0  2  0  2 -1  0  2 -1 -2 -1  0  4  0  4 -2  2 -2  4 -4 -5  0 -2  0 -4  5 -7 -3 -1 -3 -2  1  0  3 -3  4 -2  1  0 -5  0  5  8  2 -2  4  2  1 -3 -1 -7 -5 -6 -6  4 -5  4 -6 -8 -5 -5 -6 -5 -4 -3 -4 -3 -4  0 -5 -4 -3 -6 -7 -6 -8 -6 -6  0  3 -3 -5 -6 -6 -1 -5 -5 -4 -7 -7 -5 -4 -7 -2 -5 -6  0 -6 -1 -2 -6 -6 -2 -6  4
 -4 -4 -7 -6 -6  8 -5 -7 -2 -7 -5 -4 -3 -4 -7  2 -5 -5 -6 -6 -3 -6 -2 -7 -7 -6 -6  6 -3 -6 -2 -6 -5 -6 -3  1 -5 -6 -5 -2 -1  0 -6 -6  5 -4 -3  3 -5  5 -4 -6 -2 -6 -4 -6 -7 -3 -5 -5  3  1  0 -1 -5 -2 -6 -7 -3 -4 -6 -7 -6 -3 -4 -6 -2 -2 -7 -3 -7 -2  1  0 -1 -3  4 -6 -4 -7  0 -2 -2 -3  1  2  0  3 -1  0  1  2  0  0  0 -3  1  0  0  1 -1  3  2  0  4 -3 -1  0  0 -1  1  0  0  0  0 -1  3  0 -1  0  0 -1 -1  2 -1  1  1  1  5  0  0  1 -1 -2  0 -1 -3  0  4 -3  1  8 -1 -5 -2  3 -2  2 -5  1 -7 -6 -3 -3 -3  1 -2 -1  2  0 -1  1 -1 -4 -3 -1 -1  0 -2 -1 -2 -1 -2  7 -8 -6 -7 -6  6 -3  2 -7 -8 -6 -7 -6 -3 -5 -5 -3 -5 -4  2 -3 -4 -4 -5 -8 -6 -8 -7 -4  7  3 -4 -6 -6 -6  0 -5 -3 -4 -7 -8 -6 -4 -7  7 -6 -6 -4 -6  4 -4 -6 -6 -3 -7 -3
 -6 -4 -7 -4 -7 -6 -6 -7 -6 -8 -6 -4  7 -4 -7 -7 -6 -5 -7 -7 -6  8 -5 -7 -7 -4 -7 -5 -5 -7 -3 -7  7 -7 -5 -5 -6 -6 -4 -5 -4 -5 -7 -6 -4 -5  7 -4 -6 -5 -6  8 -5 -6 -4 -7 -7 -5 -6 -6 -3 -3 -5 -2 -6 -5 -7 -7 -5 -6 -6 -7  8 -7 -1  8 -6 -5 -7 -5 -8 -4 -2 -1 -2 -4 -4 -7 -5 -7 -5 -5  2 -1  1  2  4 -2  1 -3  0  0 -2 -4 -2 -4 -1 -4  0 -1 -1 -1 -3  0 -2 -2 -3 -2 -1 -2  1  0  0  1  2  3 -1 -1  0  0  4 -2 -2 -1 -1 -1 -2  2 -2 -1  0 -2  2  5 -3 -3 -5 -1 -3 -3 -3 -5 -3 -5  7  1 -6 -2 -7 -4 -8 -7 -5 -4 -5  2 -3 -2 -3 -4 -1  2 -2 -5 -6 -3 -6 -2  6 -3 -1 -3  4 -6 -8 -7 -7 -7 -5  7 -5 -8 -8 -6 -8  8 -6 -5 -7 -5 -3 -5 -2 -6  0 -7 -7 -8  8 -8 -7 -6 -6 -2 -5 -7 -7  8 -5 -4 -6  1 -8 -5 -7 -4 -7 -5  7 -7 -6 -6 -1 -6 -7  8  5 -7 -5
 -4 -4 -5 -6 -2 -4 -6 -5 -2 -7 -6 -5 -5 -5 -6 -5 -6 -6 -6 -6 -6 -6 -5 -5 -7 -6 -7 -3 -5 -1 -4 -2 -5 -6 -1 -4 -6 -6 -4  3  2 -4 -6 -6  0 -5 -5  6 -6 -3  1 -6 -5 -6 -5 -7 -5 -4  3 -6 -3 -3 -1  2 -5 -5 -2 -7 -5 -4 -6 -7 -6 -6 -7 -6 -6  2 -7  0 -3 -3 -1  0  0 -5  4 -6  1 -7 -2  0 -3 -2 -1  1 -1  0  0 -2 -2 -1 -2 -2 -3 -4  1 -1 -2  0 -2  1 -2 -2 -2 -3 -2  0 -1  0  0 -1  0  1  0 -1 -1 -1 -1 -1  0 -1  0 -1 -2 -2 -1  0 -1 -1 -1  0  3 -3 -1  0 -3 -2 -1 -2 -2 -4  0 -4 -5 -1  1 -2 11  3 -7  3 -4  2 -6  0 -3 -1 -2  1 -3 -1  1 -2  0  1  1 -2 -1  0 -3 -2 -2 -4 -1 -6 -7 -7 -2 -2  9 -3 -6 -6 -6 -6 -6 -4 -5 -5 -1 -5 -3 -6 -5 -5 -3 -7 -6 -6 -7 -3 -4 -1  0 -6 -7 -6 -4 -6 -6 -4 -7 -8 -6 -1 -5 -4 -6 -6 -4 -5  0  0 -6 -6 -4 -7  9
 -7 -6 -4  6  0 -7 -7 -4 -7  8 -7 -6 -7 -6 -3 -3 -7 -5 -2 -2  5 -8 -7 -4  8  0 -1 -6 -7 -4 -2 -6 -7  6 -6 -4 -7  6 -4 -6 -4 -2  2  6 -5  1 -7 -5 -7 -6 -7 -8 -7  6  3  0 -4 -4 -5 -7 -2 -6 -4 -5  5 -6 -5  8 -7 -7  3  6 -8  1 -7 -8 -8 -2  6  4 -6 -5  0  1 -5 -7 -5  3 -1  7 -1 -3 -3 -4 -2 -3 -3 -2 -1 -3 -2 -3 -1  1 -1  4 -1 -2 -2 -3  2  0 -3 -3 -2  0  2  0  1  1 -2  0 -1 -2  0 -1 -1  0  0 -1 -1 -1  0 -1  2 -2  0 -1 -3 -1  0 -1 -2 -3  3 -4 -1  2  0 -2 -1 -6 -2  2 -7 -5  2 -2 -8 -6  8 -2  4  1 -7  0  0  0 -3 -2  1 -3 -1 -5 -4 -3 -6 -5 -6 -2 -4  2 -5 -4 -7  5  0 -8 -6 -7 -6 -6 -5 -2 -3 -8 -8 -8 -8 -8 -8 -7 -3 -8 -7 -8 -4 -8 -8 -4  0 -7 -7 -5 -7  3  1 -8 -7 -5  0  0  8 -8  5 -7 -1 -7 -8  5 -7  0 -6 -7  7 -8 -4  8 -6
 -6 -6 -3  3 -3 -7 -7 -3 -6 -2 -7 -6 -7 -6 -2 -2 -7 -5  7  6 -2 -8 -8 -3  1  6 -3 -6 -6 -4 -4 -5 -7  4 -6 -7 -7  0 -2 -4 -5 -4  6  1 -5 -3 -7 -3 -7 -6 -6 -8 -8 -1 -2 -2 -4 -6 -5 -7  1 -6 -4 -5  3 -4 -2 -2 -6 -6 -2 -2 -8  6 -8 -8 -8 -4 -2 -2 -6 -4 -1  0 -5 -6 -5  5 -3  0 -4 -5 -4 -4 -2 -3 -3 -3 -2 -2 -2 -3 -1  4 -1  1 -2  1 -3 -3  1 -2 -1 -2 -3 -2 -1 -2  0  1 -2 -1 -1 -2 -1 -2 -1  0  0 -1 -2 -1  0 -1  1 -1  0 -2 -2  0 -1 -1 -3 -3  2 -3  5  0 -2  0 -3 -6 -4  6 -4 -5 -1 -4 -8 -6 -1  6  1  0 -5  0  0  0 -6  0  1 -3 -1 -3 -3 -4 -5 -4 -6  0 -3  2 -3 -6 -6  0 -3 -8 -6 -7 -6 -6 -3 -2  0 -8 -8 -8 -7 -8 -8 -7  0 -8 -7 -7 -4 -7 -8 -3 -3 -7 -7 -5 -5  6 -2 -8 -6 -5 -3 -2 -2 -7  2 -7  2 -6 -7  1 -6  3 -6 -6  2 -7 -5 -1 -6
 -1 -4 -7 -5 -6 -3 -5 -7 -2 -6 -5 -4 -4 -4 -6 -3 -5 -5 -6 -5 -3 -5 -5 -7 -6 -5 -6  1  8 -6 -3 -6 -5 -5  7 -4 -5 -5 -5 -2  3  3 -6 -5  2 -4 -1  5 -5  5 -2 -5 -5 -5 -4 -6 -7  8 -5 -5  2 -2 -2  3 -3 -4 -6 -6  8 -2 -5 -6 -6 -4 -6 -6 -5  5 -6  0 -7 -2 -1  1  0  8  1 -6 -2 -6  2  1  2  0  0  0  1  2  0 -2  1  1  0  2  0  0  1 -3  0  0  0  2  0 -1 -1 -3  0  0  0 -2  0  0  0  0  0  0  2  0 -1  0 -1 -1 -1  0 -1  0  1 -1  1  0  1  0 -1 -3 -2 -1 -4 -1  1  0  2 -3  3 -4 -5  0  0  1 -6  1 -7 -6 -3 -2 -2 -1  0 -1 -3 -1  0  0 -1 -4 -3  2 -1  0 -2 -1  0  0 -3 -3 -8 -6 -7 -6  2  0 -1 -7 -8 -5 -6 -6 -5 -5 -2 -5 -5 -5  0 -5 -4 -2 -6 -8 -6 -8 -6 -5  0  4 -4 -6 -6 -6  7 -5 -4 -2 -5 -8 -5 -4 -7  1 -5 -6 -1 -6 -2 -2 -6 -5  0 -6 -3
 -5 -5 -4 -1 -4 -6 -7 -4 -4 -2 -7 -5 -6 -5 11 10 -7 -5  0 -1 -2 -6 -7 -4  1 -1 -3 -5 -5 -4 -4 -5 -6  0 -5 -6 -7 -1 -3 -3 -2 -1  1  1 -4  2 -6 -4 -7 -4 -5 -7 -7 -2 -1 -3 -4 -5 -4 -7 -1 -5 -5 -4  1 -6 -4 -2 -5 -5 -2 -3 -7  2 -7 -7 -8 -3 -3 -1 -6 -4  0  0 -4 -5 -2  0  0 -2 -3 -5 -3 -4 -2 -3 -3  0 -2 -3 -2 -2 -1  0 -2  0 -2  0 -3 -3  1  0 -2  0 -2 -2  0  1  0  1 -1  0  0 -1  0 -1  0  0  0 -1 -2  0  0 -1  0 -2  0 -2 -2 -1  1 -1  1 -1  2  2  5  0  0  1 -2 -5 -2  2 -4 -5 -1 -2 -6 -4 -3  0  1 -2 -6  2  1  0 -5  2  0 -1  3 -4 -4 -3 -4 -5 -5  2  0  0 -4 -4 -6 -2 -3 -7 -5 -6  0 -6 -4  8 11 -7 -8 -7 -6 -7 -3 -6 -3 -8 -6 -6  1 -6 -7 -4 -2 -7 -6 -4 -6  1 -3 -7 -5 -5 -3  0 -1 -7  8 -6 -1 -6 -6 -2 -5 -3 -5 -5  3 -6 -4 -2 -4
 -7 -3  9  0  6 -7 -8  9 -7 -4 -8 -6 -6 -6 -4 -3 -8 -6 -3 -3 -4 -7 -8  9 -3 -1 -5 -6 -7  8 -5 -1 -7 -3 -7 -7 -8  0  4 -6 -5 -5  2 -1 -4 -2 -6 -5 -8 -6 -7 -7 -8 -3 -1 -4  9 -7  3 -8 -4 -6 -6 -5 -2 -7  5 -4 -7 -7 -3 -4 -7 -3 -8 -8 -8 -6 -4 -2  1 -5  0 -1 -5 -7 -6 -3  2 -4 -1 -5 -2 -3 -3 -3 -3 -3 -2 -4 -3 -3 -1 -1 -2 -1 -3  2  0  0 -1 -1 -2 -3 -3  7 -1  0 -1  5 -1  1  1 -2 -1 -1  0  0 -1 -1  0  5  3 -1  0 -2 -1 -2 -2  3  1 -1 -2 -2  0 -2  0 -2 -4  2 -4 -6 -4  1 -6 -6 -3 -5 -4 -6 -4 -2 -1 -2 -7 -1 -3  1 -5  0 -2 -1  0  4  6 -5 -7 -3 -6 -3 -3 -2 -3 -7  3 -4 -5 -8 -6 -7 -5 -2 10 -3 -2 -7 -8 -8 -7 -8 -7 -7 -2 -8 -7 -7  7 -1 -7  9 -5 -8 -7 -5 -7  0 -5 -7 -7 -6 -3  5 -4 -4 -1 -7  9 -7 -7 -3 -7  8 -6 -7 -2 -7 -5 -4 -4
 -6 -4 -8 -5 -7 -5  9 -8 -5 -7  9 -5 -4 -5 -7 -6  9 -5 -6 -6 -2 -6 -5 -8 -6 -6 -6 -4 -5 -7 -4 -7 -6 -6 -5 -5  9 -5 -5 -5 -4 -3 -6 -6  3 -5 -5 -2  9 -4 -6 -6 -5 -4 -4 -6 -8 -5 -6  9  4 -4  8 -4 -5 -5 -7 -6 -5 -6 -6 -6 -6 -6  9 -7 -6 -5 -6 -4 -8 -4  5 -1 -4 -5 -4 -6 -5 -6 -4  7 -2 -4  0 -2 -2 -1  0 -1  1  2  1 -2  5 -4  1 -3 -3  0  0 -2  5 -1 -1 -4  0 -3 -1 -2  0 -1 -1  2 -1  0  0  1 -1  0 -1  1 -1  1 -1  5  0  0 -1  0  2  1 -2 -1 -3  4 -4 -2 -3 -4 -3 -5 -3 -5 -2 -1 -5  0 -7 -3 -7 -7 -4 -4  8 -3  1  4  0  1  1  1 -2 -6 -6  2 -5  7 -4 -3  5  0 -4 -5 -9 -6 -7  9  1 -6 -5 -8 -8 -6 -7 -6 -6 -7 -7 -6 -6 -5 -3 -6 -5 -7 -7 -9 -6 -8 -6  9 -5 -4 -6 -6 -6 -6 -5 -5 -5 -4 -7 -9 -6 -5 -7 -5 -6 -6 -6 -4 -4 -6 -6 -6 -1 -6 -5
 -5  7 -6 -5 -5 -4 -5 -6 -4 -6 -5  7 -1  7 -6 -5 -5 -2 -6 -5 -3 -4 -4 -6 -6 -5 -5 -2 -4 -6  4 -6 -2 -5 -4 -4 -5 -5 -2 -3  1 -2 -5 -5  0 -2  0 -1 -5 -2 -5 -4 -4 -4 -3 -5 -7 -4 -4 -5 -2 -2 -3  3 -3 -4 -6 -6 -4 -5 -5 -6 -4 -5 -3 -5 -5 -3 -6  0 -7  1  0  0  1 -4  0 -6 -2 -6 -3 -1  0 -2  1  2  0 -1  1  0  1  1  0 -2  0 -3  0 -2  5  0  0 -1 -1  5 -1 -2 -1 -2  0 -1  1  0  1  1  0  0  0  0  1  1  0 -1  0  0 -1 -1  0 -1 -1  1  0  0  0  1 -1 -2 -3  0 -2 -2  1 -1  1 -4 -2  0 -4  2 -6 -1 -6 -6 -2 -1 -2  0 -1 -1  1 -1  0  2  0 -5 -4 -1 -2  0 -1  1 -1 -1  0  0 -8 -5 -6 -5 -3 -4  0 -7 -7 -5 -6 -4 -5 -4 -5 -4 -4  8  1 -5  7 -5 -4 -8 -4 -7 -6 -2 -3 -2 -3 -6 -6 -4 -4 -3  0 -2 -6 -8 -5  7 -6 -3 -2 -5 -5 -5  4 -5 -4 -4  2 -6 -3
 -5  0 -6 -3 -5 -5 -5 -6 -5 -4 -5 -2 -4 -2 -5 -5 -5  8 -5 -4 -1 -5 -5 -6 -4 -4 -4 -3 -5 -6  0 -6 -5 -4 -4 -4 -5 -3  4 -4  5  6 -4 -3 -3  7 -4 -1 -5 -4 -5 -5 -5 -3 -1 -4 -6 -2 -4 -5 -1 -3  1  0 -1 -3 -6 -4 -5 -5 -1 -4 -6 -2 -6 -6 -6  3 -4  1 -6 -3 -1  0  2 -5  0 -4  5 -4  1 -2 -2 -3  0  1  0  0  0  1  1  1 -1 -1  1 -2  4 -2  2  0  0  0 -1  0 -2 -3  2 -2  2 -1  0  0  0  0  0 -1  0  0  1  0 -1 -1 -1  0  0 -1  0  0 -2  1  0  0 -1 -1  0 -2 -3  0  0 -2  4 -4  3 -3 -1  0  0  4 -7 -3 -1 -5  3  0 -2 -1  1 -2 -3 -2  2 -2 -2 -5 -5 -1 -2 -2 -3  3 -2  0  1  3 -7 -1 -4 -6 -3 -5 -4 -6 -7 -3 -5 -6 -5 -5 -6 -5 -4 -3  1 -5 -3 -6 -5 -8 -6 -6 -4 -5 -3 -3 -4 -4 -4 -6 -4 -3  4 -2 -3 -8 -3 -3 -6 -2 -5 -3 -5 -1 -2 -5 -3 -3 -2 -4 -4
 -7 -6 -3 -5  3 -7 -8 -3 -6 -6 -8 -7 -6 -7 -6 -6 -8 -6 -5 -1 -6 -6 -8  1 -6 -5 -7 -6 -7  2 -6 -2 -6 -5 -7 -8 -8 -5  9 -6 -5 -5  1  1 -5 -6 -6 -5 -8 -6 -7 -6 -8 -6 -5 -7 -3 -7 -2 -8 -4 -6 -6 -5 -1 -8 -2 -6 -7 -7 -6 -7 -7 -5 -8 -7 -9 -6 -6 -5 -2 -6 -2 -1 -6 -7 -5 -5 -3 -6 -2 -5 -4 -4 -3  1 -3 -3 -3 -4 -3 -3 -3 -3 -4 -4 -3 -1 -3 -3 -1 -3 -3 -3 -4  6 -3 -3 -2  0 -2 -1 -1 -2 -1 -2 -2 -1 -1 -1 -2 -1  1 -2 -1 -2 -2 -2 -2 -1 -2 -2 -3 -4 -3 -4 -4 -3 -4 -3 -4 -6 -4 -4 -6 -6 -6 -5 -7 -6 -7 -5  4 -5 -7 -2 -4 -4 -6 -3 -4 -3 -3 -2 -2 -4 -6 -6 -6 -4 -3 -4 -5 -6 13 -6 -7 -9 -6 -6 -6 -2 -3 -6 -6 -7 -9 -8 -7 -9 -8 -7 -5 -9 -7 -7 -2 13 -7 -3 -7 -8 -7 -5 -8 -5 -7 -7 -7 -7 -6 -1 -7 13 -5 -7 -3 -7 -6 -6 -7  1 -6 -7 -5 -6 -5 -6 -5
 -6 -5 -1 -3  8 -6 -7  1 -5 -5 -7 -6 -6 -6 -5 -5 -7 -6 -5 -2 -4 -7 -7 -1 -5 -4 -5 -5 -6  7 -5 10 -7 -4 -5 -6 -7 -4  1 -4 -3 -5 -3 -1 -4 -5 -6 -2 -7 -5 -4 -7 -7 -4 -4 -5 -1 -6  9 -7 -2 -5 -2 -4 -2 -3  9 -5 -6 -6 -4 -5 -7 -4 -8 -7 -8 -5 -5 -2 10 -5  0  1 -4 -6 -2 -4  5 -5  3  1 -1  0 -3 -3 -3 -3 -1 -1 -2 -3  0 -2 -3 -1 -2  7  0  2 -1  0 -3 -3 -3  0 -1 -2 -1  1  0  1  0 -1  0 -1  0  0 -1  2 -1  1  4 -1 -1 -2 -1 -1 -1  1  0  2  0 -4  0  0 -1  0 -4  5 -4 -5 -3 -3 -6 -5 -4 -4  0 -4 -5 -3 -2  0 -5 -1 -2 -2 -1  2 -2  0  4  9  8 -2 -4 -5 -5  1  3 -3  0 -6 -2 -5 -5 -8 -5 -6  0 10 -1 -5 -6 -7 -8 -7 -6 -7 -6 -6 -3 -8 -6 -6  8 -3 -7 -1 -5 -7 -6 -4 -2 -4 -5 -7 -6 -6 -5  2 -5 -3 -4 -6 -1 -6 -7 -4 -6  0 -5 -6 -4 -7 -3 -5  2
 -6 -5 -5  2 -4 -6 -6 -5 -6 -1 -6 -5 -5 -5 -4 -4 -7 -4 -3 -3  6 -7 -7 -5  0  1  8 -6 -6 -5 -2 -6 -7  2 -6 -6 -7  5 -3 -6 -4 -1 -2  4 -5  1 -6 -4 -3 -5 -6 -7 -7  5  5  8 -5 -6 -5 -7 -1 -4 -4 -4  4 -5 -5  1 -6 -7  7  6 -7  1 -7 -8 -8 -4  6  3 -6 -5 -1  1 -3 -6 -4  3 -3  4 -1 -4 -2 -2 -2 -2 -3 -2  0 -2 -2 -2 -1  0 -1  4 -1 -1 -2 -3  2  0 -2 -2 -3 -1  3 -1  1  1 -1  0  0 -1  0 -1 -1  0  0 -1 -1  0 -1 -1  2 -2  0 -2 -2  0  0 -1 -2 -3  2 -2 -2  1 -2 -1 -1 -6 -1 -1 -6 -5  6 -1 -8 -5  1 -3  2  2 -6 -1  0 -2 -4 -2  2 -2 -2 -5 -4 -3 -6 -4 -6 -2 -3  2 -4 -3 -8  6  8 -7 -5 -7 -6 -6 -5  5 -4 -7 -8 -8 -7 -8 -7 -6 -3 -8 -6 -7 -2 -8 -7 -5  8 -7 -6 -4 -7 -1  8 -7 -6 -2  6 -1 -1 -8  0 -6 -4 -6 -7  6 -7 -3 -5 -7  2 -7 -5  1 -6
