# Supplementary material for: Protein Secondary Structure Prediction Based on Data Partition and Semi-Random Subspace Method
Source: Sci Rep. 2018 Jun 29;8:9856. doi: 10.1038/s41598-018-28084-8 (PMC6026213; doi:10.1038/s41598-018-28084-8)
Supplement: Supplementary file 1 — Dataset 1 [file 41598_2018_28084_MOESM1_ESM.zip › astral_cull_DATA/1b24_A.pssm]

  V  S  G  I  S  A  Y  L  L  G  L  I  I  G  D  G  G  L  Y  K  L  K  Y  K  G  N  R  S  E  Y  R  V  V  I  T  Q  K  S  E  N  L  I  K  Q  H  I  A  P  L  X  Q  F  L  I  D  E  L  N  V  K  S  K  I  Q  I  V  K  G  D  T  R  Y  E  L  R  V  S  S  K  K  L  Y  Y  Y  F  A  N  X  L  E  R  I  R  L  F  N  X  R  E  Q  I  A  F  I  K  G  L  Y  V  A  E  G  D  K  T  L  K  R  L  R  I  W  N  K  N  K  A  L  L  E  I  V  S  R  W  L  N  N  L  G  V  R  N  T  I  H  L  D  D  H  R  H  G  V  Y  V  L  N  I  S  L  R  D  R  I  K  F  V  H  T  I  L
  0 -1  2  3  0  6 -5 -4 -1 -2 -3 -1  0  0 -6 -1 -2 -1 -1  0 -1  0  0  0 -1 -1  0 -1 -1 -1 -1 -1  0 -3  0 -2  1 -1  0  0  0  0 -1 -2  1  1  1  0  1 -1  1  0  2 -2 -1  0 -2 -3 -1 -2  0 -2 -1 -1 -2 -3 -1 -1 -1  0  1 -3 -2 -2 -3  1  1  0  1  1 -1  2 -2  0 -1  1 -1 -1  0 -1 -1 -3 -1 -2  1  0 -1 -1  0 -1  2  4 -6 -4  0  3 -5 -1 -5  5 -5 -1 -1 -3 -1  0  0 -2 -1  0 -1  3 -3  1 -3 -2 -1 -4  0 -3  0 -1 -1 -2 -1 -3 -1  0 -3 -3 -4  0  1 -1 -3 -3  0 -1 -2 -2 -2  0 -1 -1 -4 -1 -3 -1 -2  0 -1  2 -2 -1  1 -2 -3  2  0  0 -3 -2
 -3 -2 -2 -2 -1 -4  1 -5 -5 -6 -2 -4 -1 -2 -5 -6 -3 -4 -1  1  1  3  2  2  2  0  3  1  0 -1  3 -4  5 -4 -1 -1  0 -1  1  0 -3 -2  0  3 -2 -3  0  1  0 -1  2  0 -2 -2  3  1 -1 -4  0  3  0  3  0  1  1  2  3  1  4  1  3  0  2 -5  5 -4  1  0  3  1 -3 -2  3 -1 -1  2  0 -1 -1  0  3 -4  3  2 -1  1 -1  2  0  1  2 -2 -7 -5  7 -6 -5 -6 -5 -4 -4 -6 -4 -2  1  3  2  4 -6  4 -5 -3 -3 -1 -4  4  2 -5 -5  2 -2 -5  3  3 -5 -6  0  3 -5 -5 -6  2 -4  3 -4  1  1  1  4  5  4  0  0  0  2  3 -2  2 -4  0  0  3 -1  2  1  5 -4 -2  0  2 -5 -2
 -3  1 -1 -2  0 -4 -5 -6 -6 -4 -1 -5 -3 -4 -3 -4  2 -4 -2  1  1  1 -1  2  0  2  0  0  3 -3 -2 -4 -1 -2 -1  4  1  3  1  0 -3 -3  1 -1  0 -2 -1  0 -1 -1  0  3 -3 -1  0  0 -3  1  0  2 -1 -1 -1 -2 -2 -1  1 -1  1  3 -2 -4 -2 -5 -2 -4  1  2 -3 -1 -5 -2  1 -4 -5  2  4 -1 -2 -2  3 -3 -2  0 -2  2 -1  1 -3 -2 -3 -2 -7 -6 -2 -4 -6 -6 -3 -4 -3 -4 -1 -2  1 -1  0  0 -6 -1 -5 -3  6 -1  5 -3  0 -4 -6 -2  0 -5 -3  2 -3 -7  0  2 -5 -1 -7 -1 -1 -1 -5 -2 -2  2 -1  1  0  2 -1  0 -4 -2 -4  0 -1  0  1  0  1 -2 -3 -2 -4 -3 -1  0 -5 -4
 -4  5 -2 -2 -1 -4 -6 -6 -6 -5 -5 -5 -5 -5  8 -5  1 -5  0  1  3  1  0  2  1  1  0 -1  0 -3  0 -4 -2 -2 -2  2  0  5  2  2  0 -2  4  4  0 -3 -1  1 -2 -1  2  1 -3 -2  2  0 -3  0  0  0  0 -1 -2 -1 -1 -1  0  3  3 -1 -3 -4 -2 -6  0 -5 -1 -3 -4  1 -3 -5  1 -5 -3 -2  3 -1 -2  3  0 -4 -1  1 -1  1 -1  0  0 -3 -1 -1 -8 -6 -4 -5 -7 -7  8 -1  6 -5  3 -3  1 -3  1 -3 -6 -1 -6 -2 -3 -3  5  0  3 -2 -6  2  2 -5 -3  0 -6 -7 -1 -1 -6 -1 -7 -1 -3 -3 -5 -4 -2  2  2  0  0  1 -1 -2 -5 -1 -5  0  0  0  2  0  5 -3 -2 -1 -5 -4  2  0 -5 -4
 -1 -3 -2 -1 -1 -4 -6 -4  0 -6 -1 -4 -3 -6 -8 -6  4  2 -3 -2 -2 -2 -2 -3 -3 -3 -3 -1 -2 -3 -3  0 -3 -1 -3 -4 -2 -4 -3  0 -3  0 -1 -5 -3 -3  0 -1  0 -1 -3  0 -2 -1 -3  2 -3 -5 -1 -1 -4 -4 -1 -3 -4 -4 -4 -5 -4 -4  2 -4  3 -4 -5  2 -1 -4 -5 -4 -4 -4 -2 -4 -4 -4 -4 -1 -1 -5 -4 -4 -4 -4  0 -4 -1 -5  0  0 -1 -4  0 -4 -6 -6 -5 -5 -7  2 -8 -1  3 -4 -2 -3 -3 -5 -1  0 -4 -3 -5 -3 -1 -4 -5 -4 -4 -5 -4  3  1 -4 -4 -5 -4 -2 -4  0 -5 -3  1 -4 -3 -5 -1 -3 -4 -1 -4 -3 -4 -2 -4 -3 -3 -3 -3 -3 -3 -3 -4 -3 -2 -4 -4 -2 -4 -3 -3 -1
 -3  0 -1 -2 -1 -4  0 -5 -5 -6 -4 -2 -4 -5 -4 -6 -2 -4 -2  0  1  1  0  0 -1  0  0  0  1 -1 -1 -2 -1 -4 -2  3  0 -1  1  0 -2 -3  0  2 -1 -1  0  1 -2 -1  2  0 -2 -2  0 -1 -1 -2 -2 -1 -1 -1 -2  1  0  1  2  1  0  0  0 -1  1 -2  1 -4 -2 -3  0  0 -4 -4  2 -3 -4 -1  1 -1 -2 -1  1 -4  1  2 -2  0 -1  0  0  0 -1  0 -7 -5  2 -5 -5 -6 -4 -4 -2 -6 -3 -2  2  0 -1  1 -5  0 -5 -3  4 -1 -3 -1  1 -5 -5  0  2 -5  6  2 -4 -5  0  1 -5 -5 -6  1 -3  3 -4  1  1  1  0  0  1  0 -1 -2 -3 -1 -4 -1 -3  0  1 -1 -2 -2  0  1 -4 -3  1  0 -4 -2
 -3  1 -2 -2 -1 -4 -2 -6 -5 -6 -4 -3 -3 -3  2 -6 -2 -4  0 -1  1  0  1  0 -1  2  1 -1  1 -2 -1 -3  1 -4 -2  1  0  1  3  4  0 -1  3  3  3 -3  1  2 -2 -1  1  2 -2 -2  2  2  0 -2 -1  1 -1 -1  0  1  3  2  0  2  0 -1  0  0  2 -3  3 -4 -1 -3 -2  4 -5 -4  1 -3 -5  2  1 -1  0  4  1 -3  3  1 -2 -1 -1  4  3  0 -1  2 -7 -6 -2 -5 -6 -6  0 -4  6 -6 -3  0 -2 -1  0  0 -6 -1 -5 -2 -3 -1 -1  1  5 -5 -6  5  1 -5  1  2 -5 -6  2  1 -5 -2 -7  2 -3 -1 -5 -2  2  2  1  0  1  1 -2  0 -4  1 -4 -1 -4  0  2  0  1 -2  1  2 -2 -3  4  1 -5 -3
 -4 -1  3 -1 -2  3 -6 -6 -6  8 -2 -5 -4  7 -4  8  0 -5 -2 -1 -1 -1 -1  0  3  1  1  2 -2 -1  0 -4  0 -2 -2  0  0 -1 -2 -1 -1 -2 -1 -4 -2 -3 -1 -2 -1 -1 -1 -2  0 -2  0 -2 -4  5 -1 -3  1  0 -3  0 -2 -4  1  3 -2  3 -1 -5 -1 -3 -3 -2 -1  0 -1  0 -3 -2  0 -2 -5 -3  0 -1  1 -4 -1 -4 -1  0 -1 -2 -1 -4 -3 -3 -2  2 -7 -7  0  7 -7 -6 -5  1 -6  8 -1 -5 -1  3  1 -4 -6  0 -5  0 -4 -3 -4 -3 -1 -4 -4 -2  0 -5 -1 -2 -6 -7 -1 -1 -6  7 -7 -2 -2 -1 -2 -5 -2 -2  0 -1 -2  1  5 -3 -2 -4 -5  0 -4 -2  2 -2  1 -2 -3 -3 -5 -3 -1 -2 -5 -4
 -4 -1 -2 -2 -2 -4  2 -6 -6 -6  0 -2 -4 -6 -5 -6  3 -4  2  4  0  0  1  0 -2  0  0  1  0 -1 -2 -4  0 -3  1  0  0  0 -2  1 -2 -3 -1  0 -1  0 -2 -1 -2 -1 -1 -1 -3 -3  1  1 -3 -1 -1  1 -1  1  0  1 -1  3  1  0  0 -1 -1  1 -1 -5  1 -5  1 -4 -1 -1  1  1  0  0 -4 -3 -2 -1 -2  0 -1 -5 -2 -1 -1 -3 -1 -3  3  0 -3 -1 -5 -6 -3 -6 -5 -5 -5 -5 -4 -6  4  0 -1 -1  0 -1 -6  1 -5 -4 -1 -3 -1  0 -3 -5 -6  1  0 -5 -3  2 -5 -6  0 -2  0 -5 -7  3 -4  0 -5  6  1  1  1  1  3  3  2 -1 -2  1  1  4 -4 -2 -2  0 -2 -2 -2 -2 -2 -3  3 -1 -5 -3
  3 -3 -3  2  0 -5 -5  3  4 -8  0  3  3 -7 -7 -8 -3  4 -2 -2 -1 -2 -1 -1 -2 -2 -2 -2  0 -1  0  3 -1  4 -1 -3 -1 -4 -1 -2  0  3  0 -4  0  2  0 -1  1 -1 -2 -1  1  1 -1 -1  3 -5  2 -2 -2 -2  3 -1 -1  1 -4 -5 -4 -2 -1  1 -2  3 -3  4 -2 -5 -2 -2  3 -3 -2  0  1 -4 -3 -1  0 -3 -3  4 -2 -1  0 -1 -1 -3 -2  1  2 -4 -4  4 -6 -7  2  1 -7 -4 -7 -8 -3  2 -2  0 -2 -2  6 -1  4 -3 -5  1 -3 -1 -3  2  3 -2  0  3 -2 -3  1 -1 -1 -2  0 -7  7 -1 -4 -4  6 -1  0 -1 -4 -4 -4 -3 -4  1 -1  1  2 -2  5 -3 -1 -2 -5  1  2 -4  1  2 -3 -2  7  2
  1 -4 -3  0 -1 -5 -5  5  5 -5  2  4  2 -7 -8 -8 -3  3 -2  0 -1 -2 -1 -2 -1 -3 -1 -2 -2 -2  0  1 -3  1  0 -2 -2 -4 -1 -2  2  3 -2 -4 -2  1  1 -2  2 -1 -1 -2  2  3 -2 -1  2 -5  1 -3 -3 -3  0 -2  0 -1 -4 -5 -3 -3 -1 -2 -3  3 -2  0 -2 -4 -3 -4  4 -2 -3  3  4 -1 -4 -1  0 -3 -2  4  0 -1  1 -2 -1 -4 -2  0  0 -3 -2  5 -5 -7  5 -3 -7 -5 -7 -8 -4 -1 -4  0 -3 -4  0 -2  3 -4 -5 -3 -6  2 -5  5  6 -2  0  0 -4  0  5  6  3 -2  4 -7 -1 -2 -5 -4  3 -3  1 -1 -3 -3 -3 -2 -4 -1 -3 -1  4 -2  0 -3 -1 -3 -5  2  2 -1 -2  1 -3 -1  1  4
 -3 -1 -1 -1 -1 -4 -3 -5 -5 -5 -4 -4 -4 -5 -4 -5 -3 -3  1  2  0  1  0  2  2  1  1  1  1 -1  0 -1  1 -4  0 -1  2 -2  2  2 -2 -3  2  3 -1 -1  0  1 -1 -1  2  0 -2 -1  2  2  0 -2 -2  3  1  1  0  1  2  1  3  2  3  1  1  0  0 -5  1 -2 -1 -1  5  1 -3 -2  0 -2 -4  4  3 -1  2  0  2 -2  1  3 -1  0 -1  1 -1  1  0 -1 -7 -5  2 -5 -6 -6 -3 -4 -3 -5 -3  1  4  0  1  2 -5 -1 -5 -1 -3  2 -2  2  1 -3 -5  2 -2 -5  2  1 -5 -6  1  2 -5 -2 -6  2 -3  3 -2 -3  1  1  2  3  4  0  0  0 -3 -1 -2 -1 -2  0  0  3 -1  0  0  4 -2 -3  1  2 -4 -3
  1 -3 -2  0  2 -4 -4 -1  0 -6  1 -1 -1 -6 -7 -7  1 -1 -1 -1 -1 -1 -2 -2 -2 -2 -2 -2 -1 -2  0  0 -2 -1 -2 -3 -2 -3 -2 -3  0  2 -1 -2 -2  2  1  0  2 -1 -2 -1  1  1 -2 -2  0 -1 -1 -3 -3 -3 -1 -1  0  0 -3 -4 -1 -3  0  0 -3 -1  0  0 -3  0 -1  0  1 -1  0  0  1 -3 -4 -1 -2  3 -1  0 -1 -1  1 -3 -1 -2 -3  0  2 -1 -4  1 -4 -6  0  2 -7 -4 -6 -7 -1 -2 -3 -1 -2  0  0 -1  1 -3  1  1 -5  0 -2  0  1 -2 -2 -2  0 -1  6  1 -1 -2  1 -6 -2 -1 -4 -3  1 -3 -1 -1 -3 -3 -3 -2 -3 -1 -3  1  2 -2 -1 -2 -2 -2 -4  1  1 -2 -2  0  0 -1  0  2
 -1 -3 -3 -2 -2 -5  2  1 -1 -7  2  2  3 -7 -8 -7  1  1  1 -2 -2 -1  0 -3 -2 -2 -2  0  0  1  1  0 -3  4 -2 -2 -1  1 -3 -4  2  1 -4 -5  2  4 -2 -1 -1 -1 -2 -1  1  3 -3 -2  3  3  1 -2 -2 -2  1  0  0 -1 -2 -5 -2 -4 -3  0 -2 -3 -1  1 -1 -5 -5 -4  2  2 -2  5  5 -4 -5 -1  0 -2 -2 -1  2 -3  2 -3 -1 -5  2 -1 -3 -2  9 -1 -6 -7  6  8 -7 -5 -7 -7  0 -3 -5 -2  0 -3 -2  0  4 -3 -6 -3 -6 -3 -5  1 -3 -5  2 -1 -5 -3  1 -1 -3 -4  5 -7 -1 -2 -2 -2 -1  2 -1 -3 -4 -4 -4 -2 -4 -1  3  0  3 -2 -2 -2 -3 -3 -3  1 -1 -4  6  1 -1 -2 -2  0
 -3 -1  5 -2 -1 -4 -6 -6 -5 -6 -5 -5 -4 -6 -5 -6 -3 -4 -3 -2 -2  0 -2 -2 -2 -1 -1 -1  0 -3 -1 -4 -3 -4 -3 -3 -1 -2 -2 -2 -2 -3 -3 -4 -3 -3 -1  2  0 -1 -2 -3 -2  0 -1 -1  0  2 -2  0  5  3 -2  1 -1  0  1  1 -1 -3 -3  0 -1 -5 -4 -4  1 -3 -4 -2 -5 -5 -2 -5 -5 -2 -3 -1  2  2 -2 -2  0 -1 -2  4 -1  0  2  1  1 -3 -8 -6 -5 -5 -6 -7 -5 -4 -5 -6 -4  2 -3 -3  0 -1 -2 -3 -5 -4 -4 -3 -4 -2 -1 -3 -6 -4 -2 -5 -4 -3 -5 -6 -3 -2 -6 -6 -6 -1 -1 -3 -4 -2 -1  0  1 -2  0 -1 -1 -1 -5 -3 -5  2 -1  0 -2  0 -3 -3 -3 -3 -5 -3 -2 -2 -4 -3
 -2  2  0  0  2  1 -1 -5 -4 -4 -3 -4 -1 -2 -4 -4  3 -3  1  1  0  1  0  0 -1  1  0  0  0 -1 -1 -2  0 -4  1  0  1  1  0 -1 -2 -2 -2 -1  0 -2  0  0 -1 -1  0  0 -1 -2  0  0 -2 -3 -1  0  1  0 -1  0 -1 -1  0  0  0  0 -1 -2 -2 -4 -2 -3  2  6 -1  0 -4 -2  1 -3 -4  1 -1 -1  0  0 -1 -4  0 -1  0  2 -1  1 -2 -1 -1  0 -6 -5 -2 -2 -5 -4 -2  3 -4 -4  3 -4  3 -1  1  2 -5  1 -2  3  3  2  4 -2 -2 -5 -5 -1 -1 -2 -1  0 -4 -6 -1  1 -4 -4 -6  1  5  2 -3 -1  0  0 -2  1 -1  1  1  0 -4  0 -4  0 -3  3  0  0  1  2 -2 -1 -4 -2  0  0 -4 -3
  0  0 -1  0  4 -3 -5 -4 -1 -5 -2 -2 -2 -5 -5 -5  1 -2 -1 -1  0  1 -1 -1  0  0  1  0 -1 -3 -1 -2  0 -2  3 -2  2  0 -1 -1 -1 -2 -1 -2  0 -2 -1  0 -1 -1 -1  0 -2 -1  0  1  0  0  0  0 -1  1 -1  1 -1 -2 -1 -2 -1  1 -1 -1  2 -3 -3 -1  1 -1  0  1 -3 -1  1 -1 -3 -1  0 -1  1 -1 -1 -1 -2  0  0  0 -1  0 -2 -1 -2 -1 -6 -2 -3 -5 -4 -3 -1 -1 -5 -5  2 -3  1 -1  0 -2 -3  1 -3  2  2  3 -3 -1 -2 -2 -4 -1 -2  1 -2  0 -2 -4 -1  1 -4 -5 -4  0  2  3 -3 -3  0  1 -1 -1 -2 -1  1  1 -2  0 -3  2  0  3 -1 -1 -2  0 -1 -1 -3 -1 -2  1 -2 -1
 -3 -4 -3 -3 -3 -5  6 -4 -5 -7  5 -3 -1 -6 -8 -7 -3  0 -2 -2  0 -2 -1 -3 -3 -3 -2  3 -2 -1 -2 -4  0  4  4  0 -3 -4 -3 -4  3  1 -4 -5 -3 -2 -2 -2 -2 -1 -3 -3 -2 -3 -3 -3 -3 -4 -3 -4 -4  0  1 -2 -3 -3  0 -5 -4 -4 -4  5 -3 -5  0 -4  0 -6 -5 -5  0  1 -3  5 -3 -5 -5 -1 -3 -1  1 -5 -3 -4 -2 -5 -1 -5  2 -3 -4  0  1 -5 -6 -6 -3 -3 -8 -6 -7 -7 -4 -5 -5 -1 -3 -3 -5 -4 -4  6 -6 -4 -6  0 -5 -4 -5  1 -3 -5 -5 -4  2 -5 -4 -4 -3 -6 -6 -3 -5 -4 -4  0 -3 -3 -4 -5 -4  1 -4 -3  4 -3 -3 -4 -4  4  1 -3 -4 -2 -3 -4 -1 -2 -3 -3 -4 -2
 -1 -3 -3 -2 -2 -5  8 -2 -4 -7  4  2  0 -7 -7 -7  2 -1  6  0  1 -2  4 -1 -2  0 -1  2 -1  8  1 -1 -1  4  4 -1 -2 -1 -1 -3  2 -2 -4 -2  2  0 -2 -1  1 -1 -1  2  1 -2  0 -1 -1 -3 -1 -1 -1 -2  2  3  1  2  1 -4 -1 -3 -1  6  3 -1  2 -3  2 -5 -4 -4 -1  7  1  2  1 -4 -4 -1  1 -4  2 -4 -1 -3  1 -4 -1 -4  2  2 -3 -4  3 -4 -5 -6  2  3 -7 -5 -6 -7  1 -4 -4 -2  1  4 -4  0 -2  1 -5  1 -5  0 -4 -3 -4 -4  1 -4 -4 -1  0 -4 -1 -3  3 -6 -4  0  0  0 -3  6  0 -1  0 -2 -3  1 -3 -1  8  3  2 -2 -1  1 -1  0  2  1 -2 -3  6  2 -2  0 -3 -1
  4 -3 -2  1  0 -4 -5  3  1 -7  3  2  3 -7 -7 -7 -1  3 -2  0 -1 -1 -1 -2 -2 -1 -1 -2  1  0  0  5  0  2  0  0 -1 -3 -2 -3  1  2 -1 -2  2  2  1 -2  0 -1 -2 -2  1  1 -3 -1  0 -5  2 -2 -1 -1  0  0  0  1 -4 -4 -2 -3  2  1  0  5 -1  4 -2 -4 -1 -1  1  1 -3 -1  1 -2 -4 -1 -1 -3 -3  2 -2 -1  0 -1 -1 -2 -1  1  0 -3 -5  3 -5 -6 -1  0 -4 -4 -7 -7 -4  5 -2 -1  0 -4  4 -2  2  0 -3  0 -5 -2 -3  0 -1 -2 -1  5 -3 -2  0 -1 -2 -1  0 -7  3 -1 -2 -3  2 -1 -1 -1 -3 -4 -3 -3 -4  3  1  2  0  0  3 -2 -2 -2 -4  0  1 -3  0  3 -3 -1  2  1
