# Supplementary material for: Protein Secondary Structure Prediction Based on Data Partition and Semi-Random Subspace Method
Source: Sci Rep. 2018 Jun 29;8:9856. doi: 10.1038/s41598-018-28084-8 (PMC6026213; doi:10.1038/s41598-018-28084-8)
Supplement: Supplementary file 1 — Dataset 1 [file 41598_2018_28084_MOESM1_ESM.zip › astral_cull_DATA/1B35_A.pssm]

  V  M  G  E  D  Q  Q  I  P  R  N  E  A  Q  H  G  V  H  P  I  S  I  D  T  H  R  I  S  N  N  W  S  P  Q  A  M  C  I  G  E  K  V  V  S  I  R  Q  L  I  K  R  F  G  I  F  G  D  A  N  T  L  Q  A  D  G  S  S  F  V  V  A  P  F  T  V  T  S  P  T  K  T  L  T  S  T  R  N  Y  T  Q  F  D  Y  Y  Y  Y  L  Y  A  F  W  R  G  S  M  R  I  K  M  V  A  E  T  Q  D  G  T  G  T  P  R  K  K  T  N  F  T  W  F  V  R  M  F  N  S  L  Q  D  S  F  N  S  L  I  S  T  S  S  S  A  V  T  T  T  V  L  P  S  G  T  I  N  M  G  P  S  T  Q  V  I  D  P  T  V  E  G  L  I  E  V  E  V  P  Y  Y  N  I  S  H  I  T  P  A  V  T  I  D  D  G  T  P  S  M  E  D  Y  L  K  G  H  S  P  P  C  L  L  T  F  S  P  R  D  S  I  S  A  T  N  H  I  I  T  A  S  F  M  R  A  L  G  D  D  F  S  F  M  Y  L  L  G  V  P  P  L  V  N  V  A  R  A
  0 -2  0  0 -1 -1  2  0 -2  0  0 -2  3 -1 -1  0  2 -2  0 -2  0 -2 -1  0 -1 -1  0  0  0 -2 -2  0  1  0  2 -2 -1 -1 -3 -5 -1 -2  0 -3 -3 -4 -3 -4 -1 -3 -5 -4 -3 -1 -2 -1  0  0 -2 -1  0  1  2 -1 -1  1  0  0 -1 -1  0 -3  0  0 -2 -2  0  0  0  0  1 -1  1 -1  1  1 -1  0 -2 -1 -2 -1 -2 -2  2  0  3 -4  3  1 -3 -3 -3  0 -3 -4 -3 -3 -3  0  0  0  0  0  0  0  1  0  1  1  0  0 -1  0  0 -1  0  0 -2 -2 -1 -1 -2 -1  0 -1 -1 -1  0 -1  0  1 -1 -1 -1 -1  0  1  0  1  0  0 -1  0  0  0  0  1  1 -1 -1 -1 -1  0 -1  3  1  0  0 -1  0  0 -1 -1 -4 -3  0  0 -4 -4 -2 -2 -5 -5 -5 -1  0 -1 -2 -3  0 -2  2  0  1 -1 -2  0  0  1  0  0  1 -1 -1  1  0 -2  0 -1 -1  1  1 -1 -1 -1  0 -1  0  0  0  0  0 -1  1  2  0  0 -1  1  0 -1  1  1  0  1 -2  5  4  4 -5 -6 -2 -2 -3  0 -3 -5 -1 -1  1 -4  0 -2 -2 -1  0  2 -1  1
 -3 -2 -3 -1 -2 -1  1 -2  0  5 -2  1 -2  1  0 -3 -2 -1 -2 -2 -2 -3 -2 -2  0  2 -3  0 -1  0 -2 -2 -2 -1  0 -3 -3 -4 -5 -4  2 -4 -2 -1 -5  7 -3 -5 -4  7  8 -5  3 -2 -1 -1  0  0 -3 -1 -2 -1  0  0 -1  1 -2 -1  1 -1  0 -4 -3 -1 -2  0 -2 -1  0  0 -2 -1  0 -2  0  0  0  1 -3 -1  0 -3 -1 -4 -2 -3 -4 -5  5 -5  1  8 -5 -4  0  8 -1  3  0 -3  0  1  2 -1  0 -1  0  0 -1 -1  0  0  1  0 -1 -1  1  0  0 -3  3 -1  2 -2 -2  2  2 -2  1  0 -1 -1 -1 -3 -1  1 -1 -2 -2 -2 -1  0  2  0  0  0  0  0  0 -1  1 -1 -1 -1 -1 -4 -3 -2 -1 -2 -2 -3  1 -2 -3 -1 -3 -3 -2 -6 -3 -5 -6 -5 -5  0  1  0  4 -1 -1 -2 -2  1  1 -2  0 -1  0  0  0  1 -1  1 -1  0  1  2  0 -2 -2 -1  0  0 -1 -2 -2  0  0 -1  0  0  1 -2  0 -1 -1 -1 -1  0 -2  0  0 -2 -1 -3  3 -4 -4 -5 -5 -6 -6  1 -5 -3 -1 -5  0 -6 -4 -6 -2 -4 -1 -2 -3 -2  5 -1
 -3 -3 -1 -1  2 -2 -1  1  0  0  4 -1  0 -1  0 -2 -2 -1 -1  0 -1 -3  2  3  1  3 -3 -1  3  5 -2  4 -2  0 -2 -1  0 -4 -2 -4  1 -5  2  4 -6 -4  1 -6 -4 -4 -4 -5  3 -3 -2  1  2  2  2  1  0  0  0  4  2  1  0 -2  0 -1  2 -1  1 -1 -1  1  1  2  2  1  0 -1  2  4  0  1  4 -1  3 -3 -4  4 -4 -5 -1  0 -4 -5 -3 -5 -4 -3 -3 -2 -4  2 -4 -3 -4 -2 -2  1  1  2  1  1  2  1  0 -1 -1  0  1  1  2  0  2 -2 -3 -2  2 -2  0  2  0 -1  2  0  1  0  2  0 -2 -3  2  2  3  3  1  1  0  0  0  0  0  0 -1  0  1  0 -1  5 -1  1  2  0  0  0 -4 -1  2 -1  2 -2  7  4 -2 -4 -3 -6 -1 -2 -6 -5 -5  3  2  2  3 -1  0 -2  1  0  0 -1  3  1  1  1  1  3  0  2  2 -1 -1  2  0  0  0 -1 -2  1  0 -1  1 -1  0  2  2  2  1  1 -2 -2 -1  1  1  0 -1  3 -2  0 -3 -3 -3 -3 -4  1 -2 -3 -6  1 -2  1  1 -6 -4 -4 -4 -6 -4 -5 -4  3 -3 -1 -1  0
 -3 -4 -2  1  5 -2  1 -2  1 -2  1  2  0  1 -2  0 -1  3  1  4 -1 -2  5  1  0  3 -3  1  1  2 -1 -1  1 -2 -3 -3 -4 -4 -3  2  0 -5  0  4 -6 -4  5 -6 -5 -5 -5 -5 -2 -4 -4  0  3  0 -2 -2 -1  2 -1  4  0  0  0 -3 -1 -1  0 -2 -3 -2 -1  1 -2  0  1  0  2 -3  1  2  0  0  3 -1  3 -3 -4  3 -5 -5 -3 -1 -5 -5 -4 -5 -5 -4 -4 -2 -5 -4 -5 -4 -5 -3 -1  0  1  1  1  1  0  0 -1 -1  0 -1  0  0  2  0 -2 -2 -1 -3 -2 -2 -3  0  3  1  1  2  0  0  1 -2 -2 -3  1  1  2  0  0  1  0  0 -1 -1  2 -1 -1  1  2 -1 -1  0 -1  1 -3 -3 -1  0 -4 -3  1 -3  1 -4 -2 -2 -4 -4  0 -6  0 -5 -6 -6 -1 -1  0 -2 -1 -3 -2  0 -2 -1  0 -2  3  2  0  0  1  0 -1  0  4 -1  0  0  0  0  1 -2 -2  1 -1 -2  1  0 -1 -1  0  1  2  0 -2 -1 -1  1  1  0 -1  0 -2  2 -1 -2 -2 -3 -4 -4  7  8 -6  2 -6 -1 -4 -7 -4 -5 -4 -6 -3 -5 -4 -1 -3 -2 -1 -1
 -1 -2 -3 -2 -3 -2 -3 -2 -4 -3 -3 -4  2 -3 -2 -3 -2 -3 -3 -3 -2  1 -4 -3 -3 -4  0 -2 -3 -3 -3 -3 -3 -3 -2 -3  6  0 -5 -7 -4 -4  0 -5 -4 -6 -5 -4  2 -7  0 -5  1 -1 -4  3 -3 -3 -3 -1 -2 -3  0 -4 -3 -3  2 -2 -1 -2 -1  0  1 -3  0 -3 -3  1 -3 -2 -3 -3 -3 -1 -2  1 -4  1 -4 -3 -3 -4 -4 -3  3 -4  5 -5 -3  1 -5 -5 -5 -4 -3 -6 -4 -5  0 -3  1 -2 -2 -1 -2 -2 -1 -2 -1 -1  0 -1 -2 -2 -2  2  2  3 -3 -3 -3 -3 -3 -3  0 -2 -3  0 -1 -2 -2 -2 -2 -1 -3  3 -3 -3 -2 -2 -2  0 -1  0 -1 -2  2 -2  1  1 -2 -3  1 -3 -3 -4 -3 -1 -3 -3 -3  0  0 -3 -5 -5 -3  2  2 -4 -6 -3 -7 -1 -6  3 -3  0 -1 -1 -2  0  4 -2  0  0 -3 -3 -2 -2 -1 -2  0 -3 -3 -3  0 -1 -3 -3  1 -2 -1  1 -2 -2 -2  0  0  0 -2 -2  0  0  1 -2 -3  0 -3 -2 -2 -3  3 -1 -2 -3 -3 -3 -3 -5 -7 -7  2 -4  2  1  2 -5  0  1  4 -7 -4  1 -3 -3 -2 -2 -4 -1
 -2 -1 -2  0 -1  3  3 -2  3  0  2  3 -1  4 -1  0  0  1  0  0  0 -2  1 -2  2 -1 -1  1  1 -2 -2  0 -2  1  0 -1  0 -4 -5 -2  3 -1 -1 -3 -5 -2  4 -5 -4 -2 -3 -4  4 -2 -1 -2  0  0  0  1 -2  2  0 -2 -1  0 -1  0 -2 -1  0 -4 -3 -1 -3  2 -1 -1 -1 -1  1  1 -1  1 -1  0  0  1  1  0 -3  1 -4 -4 -2 -2 -4 -4  0 -5 -2 -2 -4 -3  0 -2 -3 -2 -4 -1 -1  0  0  0  0  1  0  0 -1 -1  0 -1  1  0  1  0 -1 -1 -3 -3  4 -2 -2 -1 -1  0  2  1 -1  0 -1  1 -2 -1  0 -1 -2  1  0  0  0 -1  1  1 -1 -1  1  1  0  0 -1  2 -1 -2 -1 -3 -1  1 -2  4  0 -1 -1 -2  1 -3 -3 -2  2 -5  2 -4 -5 -5  1  3  1 -2  0 -1  0  0 -2  1 -1 -2  0  1  0  0  0  0 -1  1 -1 -1  1  1  0  0 -2  0 -1  1 -1 -2 -2 -1  0  0 -1  0  1 -1 -2 -1 -1  0  3  0 -2 -1  0  0 -2 -3 -1 -2 -3 -4 -3 -4 -6  2 -5 -2  1 -5  3 -5 -4 -1  1 -4  2 -1 -2 -1  3 -1
 -3 -3 -3  3  2  1  3 -2  1 -1  0  4  1  2  0 -1 -2  0  2  1  0 -2  2 -2  2  1 -1 -1  0 -1  1  1 -1  1 -1 -2 -3 -4 -5  7  0 -4 -3 -2 -5 -3  0 -6 -4 -3 -4 -5 -1 -2 -4 -2  1 -1 -3 -1 -2  2  0  0 -1  0 -2 -2 -2 -1  0 -4 -3 -2 -2  1 -1 -1 -1 -1 -1 -2  0  0 -1  0 -2  0 -1 -2 -4  0 -4 -5 -3 -1 -4 -5 -2 -5 -4 -3 -5 -3 -4 -3 -4 -2 -4 -3 -2  1 -1  0  0  0 -1  0 -1 -1  0  0  0  0  0 -1 -2 -2 -1 -1  0 -2 -3 -2  0 -1  0  1 -1 -1 -1 -1 -1 -3 -1  1 -2 -2 -1  0  0 -1  2 -1  0 -1 -1  0  0  1 -1 -1  0  0 -3 -3 -2  2 -3  0  0 -3  0 -2  2 -3 -3 -3  6 -6  7 -5 -5 -5 -5  0  1 -1  0 -3 -1 -2 -1  0 -1  1  0  1  0 -1  0 -1  1  2  0 -1  0 -1 -1 -2  0 -2 -2  1 -1 -1 -1 -2 -1 -1  0  1  0 -1 -1 -1  1  1  2  0 -2 -1 -2  1 -2 -3 -2 -1 -4 -4  4 -2 -6  1 -6 -1 -4 -6 -3 -5 -4 -5 -1 -5 -3 -2  0  0  1 -1
 -3 -3  6 -2 -2 -3 -2 -3 -3  1  1 -3  1 -2 -3  4 -2 -1 -2 -1 -2  1 -3 -1 -3 -1 -3 -1 -2 -2 -2 -1 -3  2 -2 -1 -2 -4  7 -6 -3 -5 -1 -3 -6 -5 -4 -6 -3 -5 -3 -5  0 -4 -4  2 -1  0 -3 -1 -1 -1  0 -1  2 -1  0  1 -3  0 -2 -4  0  2 -4 -1  2  0  0 -1  1 -2  0  0  0  0  2 -3  0  0 -1 -2 -3 -5 -1 -4  1 -5 -1  2 -3 -5  7  5 -5 -5 -5 -4 -5 -1 -1 -1  1  1  1  2  0  2 -1  0  0  0  0  1 -1 -1 -2  0 -1 -1 -1  0 -1  1  2  0  0 -1  0  0  0  2 -3 -2 -2  0 -1  0 -1  1 -2  0 -1  1 -1 -1 -1  0  1 -1 -2  0 -2  4  1  4 -1 -2 -4 -4 -3 -3 -1 -4 -2  3 -2 -4 -5 -6 -5 -5 -6 -6 -6 -3 -1  0 -2 -3 -1 -2 -1 -2  0 -1 -1 -1  2  0 -1  0 -1 -1 -1  0 -2 -1  3 -2 -1  0  2  2 -2 -1  2  0  1  0  1  1 -1 -2  1  0 -2 -1 -2  0 -3 -2  0 -2 -3 -2 -3 -1  0  6 -5 -2 -6 -3 -6  3 -2 -6 -5  7 -4 -6 -4 -5 -5  2 -3  0 -3 -1
 -3 -2 -3 -2 -2  0 -1 -2 -2 -1 -1 -1 -2 -1  3 -3 -2  5 -2 -2 -2 -3  0  1  3 -2 -3 -2  1  0 -1 -2  1 -2 -2  3  2 -3 -5 -4 -2  2 -3  0 -5 -4 -3 -5 -5  0 -4 -1  4 -2  3  0 -2  2 -1  0 -3 -2 -1 -3 -2  0 -2 -2 -2 -2  1 -4  0  0 -4 -1  1 -3 -2 -1  0 -2 -2  0 -1  0 -1 -1  1  1  0 -3  2 -4  0 -2 -4 -2 -3 -3  2  0 -4 -4 -3 -3  4 -3 -3  2 -1  3  0 -1  0 -1 -1 -1  1 -2 -1  0 -1 -2  0  2 -2  0  1 -4  1  7  0  0  1 -2  2 -2 -1 -1  0  1 -3 -1  0 -2 -1  0 -2  1  0 -2 -1  1 -2 -1 -1 -1 -1  0 -1  0  4 -2 -1 -4 -3  5 -3 -3  2  0  1 -4 -2 -4 -4  3 -3 -5 -1 -5 -6  2 -2  0 -2 -1  2 -2 -2  1  0 -2 -2 -2  0 -1 -1 -2  0 -2  0 -1 -2  0 -1 -2  0  3 -2  0 -2  1  3  1 -2 -2 -2 -1 -1  1  0 -2 -2 -2 -2 -1  4  0 -2 -2 -2 -2  0  0  0  0 -4 -5 -4 -5  1 -1 -4  0  2 -4 -3 -5 -4 -6 -4 -4 -3  2 -2 -2 -1 -2
  2  1 -4 -2  0  1 -3  2 -4 -3 -2 -4  0 -1  1 -2  1 -3 -2  2 -2  4 -1 -3  1 -4  3 -1 -2 -3 -1 -3  0 -2  0 -1  0  2 -6 -7 -3  4  0 -6  3 -6 -4  2  3 -6 -6 -4 -2  0  2 -2 -2  0  1  1  1  0 -1 -2 -1 -2  0  0  0  2  1 -5  2 -2  2 -2 -2 -1  1  0 -1  2 -2 -3 -1 -1 -4  1 -2 -1  2 -4  1  3 -3 -4  0 -3 -2 -3 -4 -5 -6 -5  3 -6  0 -4  5  3  1 -1 -1 -1  0 -2  0 -1 -1  0  0  0 -1 -2 -1  0  0  1 -1  3 -3 -1  3 -2 -3  0 -2  0  0  0  1  0  1  3  0 -2 -3 -3  0 -1  1  0 -1 -2  0  0 -1 -2 -1  0  1 -3 -1 -1 -2 -3 -1 -2  4  2  0  0 -1  3 -5 -5  2  3 -6  4 -6  4 -7 -4 -5 -3  0 -1 -3  0  1 -2  1  0 -2  0 -3  0 -2 -1  0 -1  0  0 -3 -1  0 -2 -1 -1  0 -1 -1 -2  2  1  0  1  0  0  0 -2 -1  2  1  0  0  0 -1  0  2 -2  2 -2  3 -1 -1 -5  1 -6 -6 -7 -2 -4 -1 -2  0 -1  3 -7 -1 -7  2  0  4 -3  3 -3 -4 -2
  1  2 -4  0 -3  2 -2  1 -4 -1 -3 -4 -2 -2  1  1  0 -1 -3 -1 -2  1 -3 -2 -1 -4  1  0 -2 -2 -1 -2 -1 -1  1  2 -1 -1 -3 -7 -3  0 -1 -6  4 -2 -4  6  4 -6 -6 -3 -3  2  1 -1 -2 -1 -1 -1  2 -2 -3 -4 -2 -2  0  1  0  1 -1 -3  0  1  0  0 -2  0  0  1 -2  2 -2 -4 -1 -1 -3 -1 -4  2  2 -5  1  3 -1 -4  3 -3 -2 -1 -3 -5 -6 -5  2 -5 -1 -3  1  0  0  0 -2 -1 -1 -1  0 -1  0 -1  0  1  0 -2 -2  0 -1  0 -1 -1 -3  2 -1 -2 -2  0 -1  0  1 -1 -1 -1  3  2 -2 -2 -2 -1 -1 -2  0 -1 -1 -1 -1  0  0 -1 -2  0  1 -2 -1 -2  0 -4 -1 -2  0 -1 -1  1 -2  1 -3 -5  0  2 -6  0 -6  2 -7 -4 -5 -3 -2 -2 -1  1  1 -1  1  0 -3  0 -2 -1 -1 -1  0 -1  0 -1 -1  0  0  0 -2 -1  0  1  1 -1  2  2 -1  1  0 -1 -1 -1 -1  0  0 -1 -1 -2 -2 -1  0 -3  1  0  1 -1 -2 -5  1 -6 -7 -8 -1 -4  3 -2 -1  2  2 -7 -3 -4 -1  3  1 -2  2 -3 -3 -2
 -2 -2 -2 -1 -1 -1  0 -2 -1  1 -1  0 -2  2 -1 -2 -2  2 -1 -2 -1 -2 -1  0  0  0 -1  0 -1 -2 -2 -1 -1 -1  0 -2 -3 -4 -5 -3  3 -4 -3 -3 -5  5 -3 -5 -4  5 -2 -5 -1 -3 -3  0 -1  1 -1 -1 -2  0  1 -2 -1  2 -2 -2 -1 -1 -1 -4 -3 -1 -2 -1  1 -2 -2  0  0 -2  0 -1  0 -1  0 -1 -2 -2 -3 -2 -4 -4 -2 -3 -4 -5 -1 -5 -4  0 -4 -3 -3  0 -2  6 -2 -3 -1  1  0  1  0 -1  0  0  0 -1  0  1  1  0  0 -1 -1 -1 -3 -1  0 -3 -2 -2 -1 -1 -1 -1 -1  0 -1  0 -1 -1  0  0 -2 -1 -1  0  0 -1  0  1  0  0  0  0 -1 -1 -1 -1 -2 -2 -2 -3 -2  0 -3 -2 -2 -2  1 -3  1 -3 -3 -3 -2 -5 -2 -4 -5 -5 -5 -1  0 -2  0  0  0 -1 -1  0  0 -2  0  0  0 -1  0 -1 -1 -1 -2 -1  0  3 -2  0 -1 -1 -2 -1 -1 -1 -2 -1 -1  0 -1  0  0  0 -1 -2  1  0  1  0 -1  1 -2 -1 -2 -3  0 -3 -3 -2 -4 -5 -6 -1 -5 -1 -3 -6 -3 -5 -4 -5 -2 -4 -3 -2 -2 -1  2 -1
  3  7 -3 -1 -2  1  1  0 -3  1 -2 -3  3  0  0 -1  1 -2 -2  2 -2  2 -3 -2  0 -3  2 -1 -2 -3  0 -3 -2  2  3  3  2  5 -5 -6 -3  1  1 -5  2 -4  2  3  3 -5 -5 -4 -3  0  0 -1 -3 -2 -2 -1 -1 -2 -3  0 -1 -1  1  1  0 -1 -1 -4 -1  1  1 -1 -2 -3  0  0 -2 -1 -2 -3  0  0 -3  1 -3 -1  3 -2  1  3  3  1  4 -3 -1 -3 -2 -4 -5 -4  4 -5  0 -4  2 -1  0  0 -2 -1 -1 -1 -1  0  0 -1  0  0  1  0 -2  0  0  0 -2 -1  0  2  0 -3 -1  1 -2  1  1  1 -1 -1  0  2 -1 -2 -2 -2 -1 -1  0 -1 -1 -2  0 -1  0 -1  1 -1  1 -2  2 -2 -2 -4  2 -2  4  1  1  0 -2 -1 -4 -5  2  3 -5 -2 -1 -1 -7  1 -1 -3  0  0 -1 -1  1  1 -1 -1 -2 -1 -3 -1 -2 -1  0 -2  1 -1  1 -1 -1 -2 -2  0 -1  0 -1 -2  1  2 -1  1  1 -1  1 -1  0 -1 -1  0 -2  0 -2 -1  0 -2  2 -2 -1  1  0 -4  0 -5 -6 -7  3 -1 -2  0  1  2  0 -6 -3 -6 -3  7  2 -2  0 -2 -2 -1
 -1  3 -4 -3 -3 -2 -3  1 -4 -3 -3 -4 -3 -3 -1 -3  1 -3 -3 -2 -3 -2 -1 -1 -3 -4 -1 -2 -3 -1  4 -4 -2  0 -1 -1  2  6 -6 -7 -2  6 -1 -6  5 -6 -5 -1  0 -6 -7  6 -4  3  3  0 -2 -2 -2  0 -1 -1 -3 -4 -2 -3  0  3  3  0  2 -2  4  1  0 -3 -1 -4  0 -1 -3  1 -3 -4 -1 -1 -4  1 -4  2  3 -5  1  4 -3 -1 -3  6 -4  7  3 -5 -5 -5  1 -6  4 -4  3  2  1 -2 -3  0 -2  1  1 -1  0 -2  1  0 -1 -2  0  1  0  0  3  0 -2  0  3 -3 -3 -2 -3  0 -1  1 -1 -2  1  0  0 -3  0 -2  1 -2  1 -1 -2 -2 -1  2  0 -1 -2  1  1  1  1 -2  0 -5  0  0  1 -1 -1 -1 -3 -2 -5 -5 -2  1 -6  5 -6  1 -8  6 -1 -4 -3  0 -1  5  1 -1 -2 -1 -2  3 -1  0 -1 -1 -2 -2  0 -1 -1  0  0  0  3  3 -2 -1 -2 -3 -1  0 -2  2  0  0 -1 -1 -2  0 -2 -2 -3  1 -3  0  2 -3 -1 -1  2  3 -1 -5  1 -6 -7 -8  8 -1  7  1  4  7 -2 -7  4 -8 -4  2 -1  0 -1 -3 -4 -3
 -3 -3 -3 -2 -2 -2 -2 -3  6 -3  1  0 -2  1 -2 -3 -2  0  5  1 -2 -3  0  4 -3  4  4 -2  0  0 -3 -1  4 -3 -3 -3 -4 -4 -5 -5  0 -2 -1 -4 -5 -5  1 -6 -5 -5 -6  2 -3  1 -4 -3  2  0 -1 -1  0  0  2  2 -1  2 -3  0  0 -1 -1  8 -3 -1  5  3 -1  5 -1  0 -1  1 -3  1 -1 -2  1  0 -2  1 -4  3 -5 -2 -3  4 -4 -5 -3 -5 -5 -4 -5 -3 -4 -5 -5 -4 -5 -3  1  1 -2  1  0  1  0  0  1  3  2  0  0  2 -2  0  1  1 -1  0 -1 -4  0  5 -2  0  1  0 -2 -1 -1 -2  2 -1  3  0 -1 -1  0  0  0  1  1  3  1  0  3  1  0 -1  0 -2 -2 -1  1  3 -3 -3 -4 -3  1  5  0 -4 -4  6 -3 -4 -4 -6 -4 -5  9 -6 -6 -3  3 -3 -1  0 -2  5 -2  0  1 -1  0 -1  0 -1  3  1 -2 -2 -1 -1  0 -2 -3 -1 -1  1  3  1 -3 -2 -1  0 -2  2  0 -1  1  2 -1  2 -1  0 -1  0  0  1 -1 -2 -2 -3 -3 -4  0 -4 -5 -5 -6 -3 -1 -3 -5 -6 -4 -5  4  9  6 -5 -4  2  0 -2 -2 -1
 -2 -2 -1  0  0  1  0  0 -1  0  0  1  1  1  1 -1 -1  0  2 -2  4 -1  0  0  1 -1  0  2  2  2 -1  3  2  2  1 -1 -2  0 -3 -4  1 -3  0  5 -5 -2 -1 -5 -1 -4 -4 -3 -1 -1 -3  1  2  1  1  2  0  1  1 -1  0  1  1  0  1 -1  0  2 -1  0 -2  0  1 -1  0  0  1 -1  1  2  2  2  0 -1  2 -1 -3  3 -2 -4  3  3 -3 -4  0 -3 -3 -1 -3  4 -3 -1 -4 -2 -4 -2  0  0  2  0  0  1  0  0  0  1  0 -1 -1  2  1  0  1  0 -2 -3  1  0  0  1  2  0  0  0  0  0  0  1 -1 -2  0  0  2  2  1  1  0  2  0  1  0 -1  0  2  0  0  0  1  2  1 -1  2  2  0 -2 -1  1  0  2 -3 -2  0  1 -3  1 -5  1 -2 -5 -5 -5  3  1  1 -1 -2  0  0  0  0  2  0  2  1  1  1  0  2  0  0  2 -1  0  0  0  1  2  1  1 -1 -1  0  1 -2  1  0  0  1  0  0  2  1  1  0 -1  1  0  0 -1  2 -2 -2 -2  5 -2 -1 -4 -4 -3  3 -5  3 -3 -5 -3 -1 -1 -5 -1 -2 -3  2 -2  3  1  3
  0 -1 -2  3  1 -1  0  2  0  0 -1  0 -1 -1  1  1  0  0  0 -1  3  1  1  3  1 -2  0  3  2  3  3  1  0  0 -1  2  4 -1 -5 -5  1 -2  2  0 -4 -2  2 -3  1 -4  1 -1 -1  1 -2  2 -1  1  3  3  2  0  1 -1  2  2  2  0  1  1  1 -3 -1  2  1  1  3 -2  1  1  2  0  3  1  1  0  1  1  4 -1 -1  1 -3 -3  3 -1 -3 -4 -1 -4 -1 -2 -4 -2  0 -4 -2  0 -3 -2  1  0  1  0  1  0  0  0  2  1 -1  0  0  0  0  0  3  0 -1  0  0 -1 -1  0  0  0  1  0  0  1  0  1 -1  1  1  1  2  1  2  1  1  1  1  1  0  0  0  0  0  1  1 -1  2  1 -1 -1  3  1 -1  3  0  2  1  1 -3 -2  3  0  1 -4 -4  0 -5 -5 -5  2 -1  1 -2 -1  1  1  0  1  3  1  0  0  1  3  0  0  0  1  0 -2  1  0 -2  0  2  0  0 -1  0 -1  0  0  1  0  0  0  1  0  1  2  4  1  0  1  1  3 -1  2 -2 -3 -1 -2 -1 -4 -4 -5 -1  3 -4  0 -1 -5  0 -5  1 -5  1  0  0  0 -1  4 -1  4
 -3 -1 -3 -3 -4 -3 -3 -2 -4 -3 -4 -4 -3 -3 -2 -3 -2 -3 -4 -3 -3 -3 -4 -4 -4 -5 -3 -3 -4 -4  5 -4 -4 -3 -3 -3 -3 -2 -5 -7 -4 -3 -4 -6 -3 -6 -6 -4 -4 -6 -6  1 -4  3 -2  1 -4 -3  6 -3 -3 -4 -4 -5 -3  1 -2  2 -2  2 -2 -5  2  4 -4 -3 -3 -4 -3  0 -3  0 -4 -4 -3 -3 -4 -2 -4 -2 -3 -5  6  2  0 -3 -4 -1 -5  3  8 -5 -5 -4 -3 -6  5 -5  1 -3 -2 -3 -3 -2 -2 -2 -1  0  1 -2 -1 -1 -2 -3 -3 -2 -3  2  7 -4  0 -3  1 -3 -3 -3 -3 -2 -2  1  0 -2 -2 -3 -3  2 -3  2 -2  0  2  1 -2 -3 -2 -1 -2  1 -2 -1  2 -3 -2 -3 -1 -5 -3 -3 -3 -3 -3 -3 -3 -4 -5 -5 -4 -3 -6 -4 -6  2 -8  4 -2 -4 -3 -2 -2  3  1 -2 -3  1 -3 -2 -4  2  1 -2 -3 -3  2 -2  0  5 -2  1 -2 -2 -2  2  1 -3 -3 -3 -2 -2 -2 -2 -2 -2 -3 -2 -3  1 -3 -2 -3 -2  1  1 -2 -2 -2  6  4 -5 -4 -6 -8 -8 -3 -5 -3 -3  6  4 -3 -6  1 -8 -5 -4 -3 -3 -2 -4 -3 -3
 -1  0 -4 -2 -3 -2 -3  1 -3 -2 -3 -3 -3 -3  1 -3  1 -1 -3 -3 -3 -2 -3 -3 -2 -4 -3  0 -3 -3  2 -3 -3 -2 -2  1  0  1 -6 -6 -3  1 -1 -5 -2 -5 -5  1 -3 -5 -5  8 -3  3  6  0 -3  1 -1 -1 -2 -3 -1 -2  3 -2  2  2  0  0 -1 -5  2  0 -3  0  1 -1 -2  0 -1  2 -1  0 -1 -1 -2  3 -1  3  1 -4  6  2  0  5 -4  8 -4  3  6 -4 -5 -4  2 -5  6  1  4 -2  0 -1 -2  1 -1 -1  0  1 -1 -1  1  0  1 -2 -2  2 -2  0  5 -2 -1  1  2  0 -3 -1 -1  0  0  2  1  0  0 -2 -2 -2  2  2  0 -1  0  1  1 -2 -2  4  0 -1 -1  2  0  0  1 -3  6 -4  0  3  2  1  2  0 -2 -3 -4 -5 -3  0 -5 -2 -5 -1 -7  8  9 -3 -3  4  3  3 -1  1 -1 -2 -3  3 -3  2 -2  0 -2 -2  0  1 -3  4  1 -1 -1  3  2  0 -2 -1 -1 -2  1  1  0 -1  1 -1 -2 -1 -1 -2 -3 -1 -1  0  0  1 -1  1  2  6  5 -4 -1 -5 -6 -7 -1 -4  2  0  4  4  2 -6  0 -7 -4 -3  2  1  2 -3 -2 -2
  4  0 -4 -1 -2  1 -2  2 -3 -2  1 -3 -1 -2  0 -1  2 -3 -1  0  0  1 -3 -2 -1 -4  0 -1 -1 -3  0 -1 -2 -2  1  1 -1  1 -6 -6 -1  2  3 -5  0 -5 -2 -1  0 -6 -6 -2  0 -1  0 -1 -2  0  1  0  1 -2 -2 -1 -1 -2  0  0  2  2  1 -3  1 -1  1 -2 -2 -2  0  0 -1  1 -1 -2  0  0 -2  0 -3 -1  1 -4  0  1 -2 -4 -2 -4  0 -3 -1 -5 -5 -4  1 -6  0 -1  1  3  1 -1 -1 -1  0 -1  0 -1  1  0  0  0  0 -1  1  0  0  1 -1  5 -2  0  0 -2 -2  2 -2 -1  0  0 -1 -1  1  2 -1  0 -3 -2  1 -1  1  0  0 -1  1  0 -1 -2 -1 -1  0 -3 -1 -2 -2 -4  0 -2  3  0  0 -1  0  4 -5 -5  3  2 -5  4 -5  5 -7 -4 -5 -2 -2  0 -3 -2  1 -1  0  1 -2  0 -1 -2 -2  0 -1  0  1 -1 -2  0  0 -1 -1 -1 -1  0 -1 -1  1  2  1  1  0  0 -1  0 -1  1  0  0 -1  0  0 -1  2  0  2 -2  3 -1  2 -4  1 -5 -3 -7 -4 -4  0 -3 -1 -3  1 -6  2 -6 -2  3  3 -3  2 -2 -3 -1
