# Supplementary material for: Protein Secondary Structure Prediction Based on Data Partition and Semi-Random Subspace Method
Source: Sci Rep. 2018 Jun 29;8:9856. doi: 10.1038/s41598-018-28084-8 (PMC6026213; doi:10.1038/s41598-018-28084-8)
Supplement: Supplementary file 1 — Dataset 1 [file 41598_2018_28084_MOESM1_ESM.zip › astral_cull_DATA/1b3a_A.pssm]

  P  Y  S  S  D  T  T  P  a  b  F  A  Y  I  A  R  P  L  P  R  A  H  I  K  E  Y  F  Y  T  S  G  K  a  S  N  P  A  V  V  F  V  T  R  K  N  R  Q  V  b  A  N  P  E  K  K  W  V  R  E  Y  I  N  S  L  E  M  S
 -4  0  1  3 -3 -3  0  2 -3 -5 -6  0 -6 -1  0 -4 -1 -4 -4 -3 -1 -2 -2  1 -1  0 -4 -2 -2 -2 -2 -2 -3 -1 -3 -3  5 -4 -4 -5 -2 -3 -3 -2 -2 -4 -3 -2 -4  6 -4 -3 -1  1  2 -7 -4 -4 -1 -4 -3 -1 -2 -4 -3 -2 -3
 -5 -1 -4 -3 -2 -4 -3 -3 -8 -4 -3 -2 -6 -3  0  7  2 -6  0  6  3  2 -5  0  0 -5 -3  1 -5 -2 -2  1 -4 -1  1 -4 -5 -6 -5 -5 -1 -4  4  4 -2  7  0 -5 -8 -4 -2 -5  1 -2  1 -3 -6  1  0 -2 -3  1 -2 -5 -1 -1 -3
 -5 -3 -2 -2  3 -4 -2 -2 -7 -6 -6  0 -6 -3 -1 -3 -3 -6 -4 -4  2 -1 -6 -1  1 -6 -4 -1 -4  2  1 -1 -7 -3  1 -3 -4 -6 -6 -6 -3 -3 -2 -1  2 -2 -2 -6 -6 -4  7 -5  2  0 -1 -8 -6 -2  1 -5 -5  4  2 -6 -2 -3  7
 -4 -3 -3 -2  7 -4 -4  0 -8 -7 -7 -1 -7 -4 -2 -4 -3 -6 -5 -5 -2 -5 -6 -1  5 -7 -2 -1 -5 -2  0 -2 -8 -4 -3 -3 -4 -6 -6 -6 -4 -4 -3 -3  0 -4 -2 -6 -7 -5  5 -5  0  4  2 -8 -7 -4  3 -6 -5 -1  5 -6  2 -4 -1
 -6 -3 -4 -3 -5 -5 -4  0 12 12 -3 -4 -1 -3 -3 -6 -3 -4 -7  3 -4 -4 -4 -3 -5 -2 -3 -4 -5  0 -4 -3 12 -2 -5 -6 -4 -4 -4 -5 -3 -4 -5 -6 -5 -6 -6 -4 12 -3 -6 -6 -4 -4 -4 -7 -4 -6 -5  4 -3 -2 -3 -4 -6 -4 -4
 -4 -2 -3 -2 -2 -3 -3 -2 -7 -7 -6  0 -6  0  2  3  4 -5 -3  2  1 -2 -5  1 -1 -5 -2  0 -4 -2  0  5 -7 -1  6  0 -4 -5 -5 -6  2 -4  0 -1 -4  1  6 -4 -7 -4 -1 -5  1  2  0 -4 -6  8  1 -4 -3  1 -1 -5  3  4 -2
 -4 -2 -3 -2  0 -4 -2  1 -8 -8 -7 -2 -6 -3 -2 -3 -1 -6 -5 -3 -1 -4 -6  0  1 -6  0  4 -5 -3 -2 -1 -8 -3 -1 -1 -4 -6 -5 -6 -2 -4 -2 -2 -3 -3  4 -5 -8 -4 -2 -4  2  4  1 -7 -6 -1  4 -5 -5  0  1 -5  6  0 -2
 -5 -3  6 -2 -2 -5 -3 -3 -7 -7 -7 -3 -7 -4 -2 -4 -4 -7 -6 -5 -1 -5 -6 -3  0 -6 -5 -4 -5 -1  0 -2 -3 -3 -4 -5  5 -7 -5 -6 -4 -5 -4 -4  6 -5 -4 -6 -7 -2 -4 -5 -2 -3 -2 -4 -7 -5 -3 -6 -6 -3 -3 -7 -4 -4 -3
 -5  0  2 -3 -2 -1 -3 -3 -7 -7 -2 -4  1 -2  1  4 -2 -6 -3  1  0  4 -6 -1 -1  1  0  0 -5 -4 -4  1 -7 -2 -1  0 -5 -6 -6 -4 -1 -5  0 -2 -1  3  2 -6 -2 -4 -1 -5 -1 -1  0 -1 -7 -3 -1  3 -5 -1  5 -6 -3 -1 -2
 -6  2 -5 -2 -5 -3 -1  0 -6 -6 -3 -4 -5  4 -3 -6 -3  6 -7 -4 -4 -1  5  0 -5 -4 -3 -1 -2 -6 -3 -3 -6 -2 -4 -6 -5  4  6 -2  4 -2 -2 -4 -6 -4 -5  5 -5 -4 -6 -6 -4 -4 -3 -7  0 -6 -5 -1  5 -3 -2 -1 -6  0 -5
 -6  0 -5 -2 -5 -2 -3 -2 -6 -6 -1 -4 -4  0 -2 -4 -3  3 -4  0 -4  2  1 -1 -5 -5 -3 -2 -5 -6 -5  0 -6 -4 -1 -4 -5 -1 -1  1  2 -4 -3 -3 -6 -2 -3  1 -5 -4 -6 -4 -4 -4 -3 -6 -2 -5 -5 -2  2 -4 -3  6 -5  4 -5
 -4 -3 -2 -2 -2 -2 -2 -1 -7 -7 -6 -1 -6 -3 -1  2  4 -5 -2 -1  4 -2 -5  2 -2 -5 -2  1 -4 -3 -2  2 -7 -3  4 -2 -4 -6 -5 -6 -1 -4  6  6  0  3  1 -3 -7 -4 -2 -4  2  1  2 -5 -6  2  2 -5 -4  3  0 -5  3 -1 -2
 -5  4 -4 -3 -5 -1 -2 -2 -6 -6 -1 -4 -2  0 -2 -4 -2  0 -6  0 -3  0  1  1 -4 -5 -2  0 -4 -5 -4  0 -6 -3  2 -6 -4  0  0 -1  0 -4 -4 -2 -4 -4 -1  0 -6 -4 -5 -6 -2 -2 -2 -6 -3 -4 -3 -2  5  0 -2  1 -4  4 -4
 -7  2 -5 -4 -5 -4 -5 -2 -7 -4  9 -3  3 -2 -3 -4 -5 -2 -7 -2 -4  6 -2 -3 -4  1  6  0 -6 -6 -5 -3 -7 -3 -5 -5 -6 -4 -3  9 -1 -5 -5 -5 -6 -3 -3 -2 -7 -5 -6 -3 -4 -5 -4 -3 -4 -7 -5  0 -2 -3 -1  2 -6 -2 -5
  9 -3 -3  2 -2  7  3  2 -7 -7 -4 -3 -7 -3  1 -5  4 -3  8 -2 -3 -5 -5 -3 -4 -6 -5 -3 -2 -4 -2 -3 -7  4 -4  8 -4 -6 -5 -6 -4 -4 -4 -4 -5 -5 -2 -5 -7 -4 -5  9 -3 -3  3 -8 -6 -5 -3 -6 -4 -3 -3 -4 -4 -3 -4
 -4 -3  1  4 -1 -1  2  2 -5 -5 -5  5 -4  0  4 -4 -1 -5 -1 -2  2 -3 -5  0  3 -3 -2 -1 -1  6  6  2 -5  6 -2 -3 -1 -5 -5 -5 -3 -1 -3 -2 -2 -3 -1 -4 -3  0 -2 -1  3 -1  0 -4 -5 -3  0 -4 -4  1  1 -5 -2 -2  2
 -4 -1 -2  0 -2  4  6  2 -3 -5 -4  4 -6  4  2 -4 -1 -4 -4 -3  0 -3 -3  1 -1 -3 -3 -1  8  0  0  0 -5  1 -1 -2 -2 -3 -3 -5  1  8 -2 -2 -3 -3 -3 -3 -5  0 -3 -4  0 -2  0 -7 -3 -3 -1 -4 -2  1 -2 -4 -3 -3  1
 -7 -2 -5 -4 -6 -6 -5 -4 -7 -7 -3 -5 -2 -5  0  3 -5 -5 -8  2 -1  2 -5 -4 -1 -2 -2  1 -6 -6 -6 -3 -7 -6 -1 -7 -6 -6 -5 -2 -2 -5 -3 -6 -5  2 -1 -5 -7 -5 -6 -7 -5 -5 -4 13 -6 -6 -5 -1 -4 -5 -4 -4 -6 -1 -6
 -6  4 -4 -2 -5 -5 -4 -3 -7 -7  0 -4  9 -3 -3 -2 -4 -4 -7 -2 -3  0 -4 -3 -1  9  7  3 -5 -5 -5 -2 -7 -4 -3 -4 -5 -4 -4 -1 -3 -5 -4 -4 -5  0 -1 -4 -7 -5 -5 -6 -3 -4 -3 -2 -5 -5 -4  9 -3 -3  1 -3 -5 -3 -4
 -5  2 -4 -1 -5 -1 -2  0 -5 -5 -3 -2 -4  2 -2 -6 -3  2 -6 -4 -3 -2  6  2 -5 -2 -2 -1 -4 -5 -5 -3 -5 -3 -4 -6 -3  7  5 -2  3 -3 -2 -5 -6 -4 -4  6 -5  0 -6 -6 -4 -2 -2 -7  7 -6 -4 -4  3 -3 -4 -2 -5 -1 -5
