# Supplementary material for: Protein Secondary Structure Prediction Based on Data Partition and Semi-Random Subspace Method
Source: Sci Rep. 2018 Jun 29;8:9856. doi: 10.1038/s41598-018-28084-8 (PMC6026213; doi:10.1038/s41598-018-28084-8)
Supplement: Supplementary file 1 — Dataset 1 [file 41598_2018_28084_MOESM1_ESM.zip › astral_cull_DATA/1b3q_A.pssm]

  S  Q  T  V  R  V  D  I  E  K  L  D  N  L  M  D  L  M  G  E  L  V  I  A  R  S  R  I  L  E  T  L  K  K  Y  N  I  K  E  L  D  E  S  L  S  H  L  S  R  I  T  L  D  L  Q  N  V  V  M  K  I  R  M  V  P  I  S  F  V  F  N  R  F  P  R  M  V  R  D  L  A  K  K  M  N  K  E  V  N  F  I  M  R  G  E  D  T  E  L  D  R  T  F  V  E  E  I  G  E  P  L  L  H  L  L  R  N  A  I  D  H  G  I  E  P  K  E  E  R  I  A  K  G  K  P  P  I  G  T  L  I  L  S  A  R  H  E  G  N  N  V  V  I  E  V  E  D  D  G  R  G  I  D  K  E  K  I  I  R  K  A  I  E  K  G  L  I  D  E  S  K  A  A  T  L  S  D  Q  E  I  L  N  F  L  F  V  P  G  F  S  G  V  G  M  D  V  V  K  N  V  V  E  S  L  N  G  S  M  G  I  E  S  E  K  D  K  G  T  K  V  T  I  R  L  P  L  T  L  A  I  I  C  A  L  L  V  K  V  N  N  L  V  Y  A  I  P  I  A  N  I  D  T  I  L  S  I  S  K  E  D  I  Q  R  V  Q  D  R  D  V  I  V  I  R  G  E  V  I  P  V  Y  R  L  W  E  V  L  Q  I  E  H  K  E  E  L  E  E  M  E  A  V  I  V  R  V  G  N  R  K  Y  G  I  V  V  D  D  L  L  G  Q  D  D  I  V  I  K  S  L  G  K  V  F  S  E  V  K  E  F  S  G  A  A  I  L  G  D  G  S  I  A  L  I  I  N  V  S  G  I  V
 -1 -3 -2 -3 -4 -3 -4 -3 -3 -3 -4 -4  0 -4 -4 -4 -4 -2 -1 -4 -4 -2 -4  2 -3 -1 -3 -3 -1 -1  0  3  0 -1 -1 -2 -2  0  0 -3 -1 -3  0 -2 -1 -3 -3  1 -3 -2 -1  0 -3 -4 -4 -2  1 -3 -3 -2  0 -4 -4 -2 -3 -3 -1 -1 -2 -4 -3 -4 -5 -4 -4 -4 -3 -4 -4 -3  4 -3 -2 -2 -3 -3 -3 -3 -3 -4 -2 -3 -1 -2  4 -3 -3 -4 -3 -5 -4 -2 -2 -3 -4 -3 -4 -2 -4 -4 -4 -2 -5 -4 -3 -4 -4  5  2 -5 -5 -2 -3 -4  0  0  0 -2 -4  0  4  2 -2 -3 -2  0  0 -1 -2 -3 -1 -4 -1  7 -3 -4 -1 -2 -4 -3  0 -3 -4 -3 -3 -1 -4 -4 -2  3 -2 -3 -4  0 -1  1 -2 -2  1 -3  7 -2 -1 -3 -2 -2 -2 -2  0  0  0  5  2  0 -3 -1 -2 -1 -2  2 -1 -1 -3 -3 -5  3  0 -2 -5 -1 -2 -3 -2 -3 -5 -1 -3 -3 -1 -2 -4 -1  2 -4 -2 -2  0 -2 -1 -1 -2 -1  0 -1 -2 -1 -2 -1 -1 -4 -1 -3 -3 -4 -4 -4 -3 -4  5 -4 -4  0  5 -3 -4 -2 -1 -2  0 -1 -3 -2 -4  7 -3 -1 -4  1 -1 -3 -2 -3 -2  2 -1 -2 -1 -1 -1 -2 -3 -2 -1  2 -3 -1 -2 -2 -2 -3 -2 -3 -4 -2 -1 -2 -3 -3 -3 -2 -2 -3  1 -2 -1 -4 -1 -1 -2  0  0 -1 -1  0 -2 -2 -1 -1 -1 -3 -3 -2 -2 -2  1 -1 -2 -2  4  3 -3  0 -3 -4 -1 -4 -3 -2 -4 -3 -3 -3 -3 -3 -3 -1 -4 -2 -2 -2 -3  0 -1 -1 -3  3 -3  3 -2  7  0 -4 -3 -2 -4 -2 -2 -3  6 -4 -4 -3 -4  1  1  4 -3 -3
 -2  4 -3 -5  8 -5 -4 -5 -2  7 -4 -4  0 -4 -4 -3 -4 -5 -3 -3 -4 -5 -5 -3  7 -3  8 -4 -2  1 -4 -2  1  0 -2  2  0  0 -2 -4 -1 -2 -3 -4 -2  3 -4 -2  7 -4 -3 -3 -3 -4 -2 -2 -3 -5 -4  0 -4  8 -4 -4 -5 -5 -2  1 -5 -5 -3  8 -6 -5  8 -4 -5  8 -3 -4 -3  5 -1 -4 -3  0  0 -4  0 -4 -3 -5 -1 -5  0 -3 -4 -3 -4 -4  8 -4 -5 -5 -4 -2 -6 -5 -4 -5 -4 -4 -3 -4 -5  8 -3 -3 -4 -4 -3 -5 -5 -3 -1 -2 -2 -2  8  1  1  2 -5  0 -4  2 -1 -5  0 -5  1 -5  4 -4  1 -1 -2 -2 -3 -1 -5 -5 -6 -2 -5  2 -4 -4 -5  3 -5 -5 -2  4 -2  2 -5  3  2  1 -4 -4  0  4 -3 -4 -4 -3  1  0 -1 -2 -1  1 -4 -3 -1  1 -2 -4 -1  0 -4 -5 -5  1 -3 -4 -6 -3 -5 -5 -5 -4 -4 -5 -5  3 -3  0 -5 -2 -1 -4 -4 -5 -1 -5 -2 -4  0 -3  1  0 -3  1 -4 -3  1 -5  0 -5  5 -4 -5 -5 -4 -4 -3 -6 -5  0 -4 -4 -4 -5  1 -4 -1 -1 -2 -1 -4 -4 -5 -4 -4 -3 -3 -5 -2  1 -4 -2  1 -4  1  2 -2 -2 -5  3  1 -4  0 -1  2  2 -5 -5  0 -3  8 -4  1 -4 -4 -4 -4 -4  5 -4  1  1 -1 -4 -2 -4 -2  0  1  0 -1  0 -1  0 -2 -2 -4 -5 -4 -5  5  1 -4 -2  3  2 -3 -4 -4 -2 -5 -4  0 -4 -4 -5 -1 -1 -3 -5 -5 -5  0 -2 -4 -5  1 -4 -4 -1 -2 -3  2 -3 -5 -3 -5 -4 -4 -6 -1 -5 -4 -5  2 -5 -2 -4 -6 -4 -4 -4  0 -3 -4 -4
  5 -2 -2 -5 -3 -5  4 -5  0 -3 -6 -1  2 -6 -5  9 -5 -5 -2 -3 -6 -5 -6  2 -3  4 -2 -6 -1 -2 -4 -1  1  2  0  3  3  2  1 -5  5 -1 -1 -4  0 -1 -5 -1 -2 -4 -2  1  4 -6 -1  5 -3 -5 -5  3 -4 -3 -5 -5 -5 -5 -1 -1 -5 -6  8 -3 -6 -5 -3 -5 -5 -3  0 -5  0 -2  0 -5  5 -3  0 -5  4 -6  0 -5 -1 -3 -2 -1 -3 -3 -6 -1 -3  0 -5 -5 -1 -3 -6 -2 -1 -5 -6 -4 -2 -6 -5 -3  9 -2 -4 -1 -2 -3 -5 -3 -1  0 -2 -2 -3 -3 -1  1  0 -3  1 -2 -1 -3  0 -5  1 -6  1 -4 -4  0 -1 -3  8  5 -5 -4 -6 -2 -5 -2 -1 -1 -3  2 -3 -6  6 -2  1 -1 -5 -3  2 -2 -4 -3  0  3  0 -3  0  0 -1 -1 -1 -3  1  1 -5  1  1  2 -2 -4  0  4 -5 -5 -6 -2 -3 -2 -6 -2 -3 -6 -3 -5 -1 -5 -6 -2  4  2 -6 -2 -1 -6  4 -3  2 -5 -1 -5  0 -1 -1 -2  1 -1 -3 -2  0 -6 -2 -5 -2 -6 -5 -6 -3 -6 -2 -6 -3 -2 -4 -5 -5 -5  0 -5  1  3 -3 -1 -5 -4 -6 -4 -6  2  3 -6 -1 -1 -3 -2  1 -4  1 -1  1  1 -5 -2  2 -4  2  5  1 -1 -5 -5  1 -5 -1  1  2 -5 -5 -5 -5 -5 -1 -5  3  1 -3 -5  2 -3 -2  1  0  1  2  1  0  2 -2  0 -5 -5 -5 -5  1 -2 -2  2  0 -2 -3 -3 -5 -4 -5  1  2 -5 -5 -2 -3  0 -2 -5 -6 -5 -2  0 -6 -2  3 -4 -5  2  4  0 -2 -2 -5 -2 -3 -4 -3 -6 -5 -3  4 -3  0 -5 -3 -6 -6 -5  0 -3  7  1 -5 -5
 -1 -3 -3 -5 -4 -6  7 -5  4 -4 -6  8  0 -6 -6 -1 -6 -5 -2 -1 -6 -5 -6  5 -4 -2 -4 -6  0  1 -4 -1  0  3 -1  1  0  0  3 -5  1  1 -3 -5 -1 -3 -5  1 -4 -5 -3 -2  7 -6 -3  4 -3 -5 -6 -2 -5 -4 -6 -5 -4 -5  4 -2 -6 -6 -1 -4 -6 -4 -4 -6 -5 -4  7 -6 -2 -3  4 -6  3 -3  1 -5  4 -6 -1 -5 -1 -4 -2  5 -4 -1 -6  8 -4 -3 -6 -5  8  0 -6 -4  8 -4 -6 -5 -4 -6 -6 -4 -1 -3 -4  8 -4 -4 -5 -1  0 -3  2  2 -4 -3 -2 -2 -3 -3  0  0 -1 -4 -2 -5 -1 -6  1 -4 -5 -3  3 -3  0 -2 -5 -5 -6  0 -5  0  8  8 -4 -2 -4 -6  6 -3  4 -2 -5 -3  0 -3 -4 -4  1 -2 -3 -5 -3  1  0  2  1 -3  3 -1 -6  1  7  1  3 -5 -3  3 -6 -5 -6 -1 -3 -3 -6 -3 -4 -6 -4 -6  8 -6 -6 -3 -1 -2 -6 -1 -2 -6 -2 -4  1 -5  3 -5  3 -3 -1 -2  2 -2 -4 -3 -2 -6 -3 -5 -3 -6 -4 -6 -4 -6 -3 -6 -6 -1 -4 -6 -6 -5  0 -5  0  4  0 -3 -6 -4 -6 -4 -6 -1 -2 -6  3  0 -4 -2  3 -5  0  0  4  5 -5 -2 -1 -4 -1  1 -2  0 -5 -5  4 -5 -4  3  0 -5 -5 -4 -5 -5  0 -6  1  4 -4 -6  4 -4  0  2  1  3  3  3  4  2 -3 -2 -5 -6 -5 -5 -1 -3 -2  5 -2 -1 -4 -4 -5 -4 -6  8  2 -6 -4 -3 -3  0  3 -5 -6 -5 -3 -3 -6 -4  1 -5 -6 -1  2 -3 -2 -2 -5 -3 -4 -4 -4 -6 -6 -4  7 -4 -1 -6 -4 -6 -6 -5  8 -4 -1 -2 -5 -5
 -3 -5 -3 -3 -6 -3 -6 -3 -5 -6 -3 -6 -3 -4 -4 -6 -3 -3 -4 -7 -3 -3 -4 -4 -6 -3 -6 -3 -4 -4 -3 -2 -3 -4 -2 -4 -3 -3 -5 -3 -3 -6 -3 -3 -5 -5 -3 -3 -5 -3 -3 -3 -5 -3 -6 -4 -2 -3 -4 -5 -3 -6 -5 -3 -6 -3 -5 -3 -3 -5 -4 -6 -5 -6 -6 -4 -3 -6 -6 -3 -1 -5 -5 -3 -5 -6 -5 -3 -5 -4 -2 -3 -3 -5 -3 -6 -4 -7 -3 -6 -6 -3 -3 -3 -6 -6 -4 -5 -6 -6 -4 -3 -6 -3 -3 -6 -6 -1  2 -6 -6 -5 -3 -7 -3 -4 -5 -4 -6 -3 -3 -2 -5 -6 -5 -5 -3 -5 -3 -3 -3 -4 -3 -3 -5 -5 -4 -5 -5 -5 -3 -3 -4 -5 -3 -3 -6 -6 -5 -3 -5 -3 -5 -3 -5 -4 -3 -4 -4 -5 -3 -3 -5 -5 -5 -3 -3 -3 -4 -4 -4 -2 -3 -2 -4 -3 -5 -4 -5 -1 -3 -4 -3 -3 -5 -2 -4 -5 -5 -4 -5 -3 -5 -4 -6 -3 -3 -6 -3 -4 -4 -5 -3 -3 -4 -5 -3 -3 -3  0 -4 -3 -4 -3 -5 -4 -5 -3 -1 -5 -2 -3 -5 -3 -6 -4 -4 -4 -3 -4 -4 -3 -2 -4 -3 -3 -4 -3 -3 -3 -6 -4 -5 -3 -3 -5 -3 -3 -3 -3 -3 -5 -3 -2 -3 -3 -3 -3 -4 -5 -3 -4 -2 -2 -5 -4 -5 -5 -3 -3 -3 -4 -6 -5 -3 -3 -3 -6 -3 -3 -4 -3 -3 -5 -2 -4 -3  2 -5 -1 -1 -4 -4 -3 -5 -4 -2 -3  0 -3 -3 -2 -5 -4 -5 -5 -5 -3 -2 -2 -1 -2 -2 -6 -3 -4 -2 -5 -6 -5 -6 -3 -3 -3 -6 -3 -3 -5 -4 -4 -3 -3 -1  1 -4 -2 -3 -3 -5 -3 -1 -4 -3 -5 -6 -5 -4 -3 -2 -4 -4 -3 -6  5 -4 -2 -3 -3
 -2  5 -3 -5 -1 -5 -2 -5  1 -1 -4 -3  0 -4 -3 -3 -1 -4 -2 -1 -4 -4 -5 -2 -1 -2  0 -4  1  6 -3 -1  1  1 -1  1  0  3  1 -4  1  1  2 -4  0  4 -3 -1  0 -4 -3 -2 -1 -4  8 -1 -1 -5 -2  0 -3 -2 -3 -3 -2 -4  0  4 -5 -6  0 -1 -6 -4 -1 -3 -5 -2  3 -4 -2  1  0 -4 -2 -1  1 -4  1 -4  0 -4  1 -4  2 -1 -3 -1 -4 -3 -1 -3 -5 -5 -2  1 -5 -4 -2 -4 -4 -1 -3 -4 -4 -2 -3 -3 -3 -3 -3 -4 -5 -1 -1 -3  1  0 -2 -1  2  0 -4 -1 -2  0  1 -4  0 -4  1 -4  0 -3 -3  5  0 -4 -2  0 -4 -4 -5  0 -4  1 -3 -3 -4  0 -4 -5 -2 -1  1 -1 -4 -1  3 -1 -3 -3  1  0 -3 -3 -4 -2  2  2  5 -2  1  1 -3 -2  1  3  4 -4 -2  2 -4 -4 -5  1  2 -4 -6 -3 -4 -5 -4 -4 -3 -5 -5  0 -2  0 -5  1  1 -4 -3 -4  0 -4  1 -4  1 -2  1  1 -3  3 -4 -3 -1 -4 -1 -5  6 -4 -4 -5 -3 -4  1 -5 -5  6 -3 -4 -4 -5  1 -4  3  1  2  0 -4 -3 -5 -4 -4 -2 -2 -5  1  0 -3 -1 -1 -4  1  1  1  3 -5  1  0 -3  5  0  5  2 -4 -4  0 -4 -2 -3  2 -4 -4 -3 -4 -4 -1 -4  0  2 -3 -5  1 -3  0  0  1  2  1  1  0  1 -1 -1 -4 -5 -5 -4  0 -1 -4  0  2  2 -3 -4 -4 -3 -5 -1 -1 -4 -3 -4  8  7 -1 -5 -5 -5 -1 -2 -4 -4  0 -4 -4  1  1 -3  1 -1 -5 -2 -4 -3 -3 -5 -4 -4 -3 -4  5 -5 -3 -4 -5 -4 -3 -3 -2 -1 -4 -4
 -2 -1 -3 -5 -3 -5  0 -5  6 -2 -5  0 -1 -5 -5 -3 -5 -5  3  8 -5 -5 -6 -1 -2 -3 -2 -5  6  1 -4 -1  1  3  0  2 -1  1  5 -5 -1  7 -2 -4  7 -2 -4  3 -2 -4 -3 -2  2 -5 -1  3  0 -5 -5 -1 -4 -3 -5 -4 -4 -5  6 -1 -5 -6 -2 -2 -6 -4 -3 -5 -5 -3  0 -5 -2 -1  4 -5 -1 -2  4 -5  4 -5  2 -5  3 -5  4  6 -4  8 -5 -1 -3 -3 -5 -5  3  7 -6 -5  3 -4 -5 -4 -3 -5 -5 -3 -3 -3 -4 -1 -3 -5 -5  8 -1 -2  6  5 -3  0  2 -1 -4 -2 -2  6  3 -5  0 -5  1 -5 -1 -3 -4 -2  4 -1 -3 -2 -5 -5 -6  7 -5  4  1 -1 -5 -2 -5 -5 -1 -2  6 -1 -5 -2  2 -2 -3  0  5 -1 -3 -4 -3 -2  4  5  4 -2  3  0 -5 -1  3  3  5 -4 -3  3 -5 -5 -6  0 -2 -4 -6 -3 -5 -5 -5 -5 -1 -5 -5 -2 -2 -1 -6  7 -2 -5 -3 -5  0 -5  3 -5  3 -3  4  1 -3  3 -5 -3 -1 -6 -2 -5 -1 -5 -4 -5 -3 -5 -2 -6 -6  0 -3 -5 -5 -5  3 -4  1  3  7 -2 -5 -3 -5 -3 -5 -1 -2 -5  0  6 -4  1  0 -4  0  2  3  4 -5 -1 -1 -4  2 -1  0  5 -5 -5  0 -4 -3 -1  2 -4 -5 -3 -5 -4 -2 -5  1  4 -2 -4  3 -3  3  1  2  4  4  2  5  4 -1  1 -4 -5 -5 -5 -1 -2 -3  5 -1 -1 -3 -4 -5 -4 -5  0  3 -5 -4 -5  1  2  7 -5 -5 -5 -2 -2 -5 -5  0 -4 -5  0  0 -3  0  1 -5 -2 -5 -3 -3 -6 -5 -5 -1 -5  3 -5 -3 -5 -6 -5  0 -3 -2 -1 -5 -5
 -2 -4 -4 -6 -5 -6 -3 -6 -2 -4 -6 -4 -2 -6 -6 -3 -6 -5  3 -5 -6 -5 -6  0 -4  3 -1 -6 -4  0 -5  1  0 -1 -2  1 -2 -1 -2 -5 -2 -4 -3 -5 -4 -4 -5  2 -4 -4 -2  3 -3 -6 -5 -2 -3 -6 -6 -3 -4 -5 -6 -5 -5 -6  0 -3 -6 -6 -3 -5 -6 -5 -5 -6 -6 -5 -2 -6 -2 -4 -3 -6  4 -4 -4 -5 -3 -6 -4 -6 -3  7 -2 -4 -4 -4 -6 -4 -5 -4 -6 -6 -4 -5 -6  7 -4 -5 -6 -5 -5 -6 -6 -5 -3 -2 -3 -4 -5  7 -6 -5 -2 -3 -3 -3 -5 -3 -1 -2  7 -4 -4 -4 -3  7 -3 -5 -2 -6 -3 -2 -5 -4 -2  7 -3 -2 -5 -5 -6 -4 -6 -1 -4 -4  7  1  7 -6 -3 -3 -3 -3 -5 -4 -2 -4 -2 -5 -3 -3  7 -5 -5 -3 -3  0 -2  0 -1  0 -5 -2 -3 -2 -3 -4 -4 -1 -6 -6 -6 -2 -3  7 -6 -3  7 -6  7 -6 -4 -5 -6 -4 -3 -3 -6 -4 -1 -6  6  7 -2 -6 -2 -5 -3 -3 -3 -3  6 -3  7 -3 -3 -6 -3 -6 -4 -6 -5 -6 -4 -6 -2 -7 -6 -3 -1 -6 -6 -6 -1 -5  5  0 -5 -4 -6 -2 -6 -4 -6  3 -2 -6 -3 -3 -4  0 -3 -5 -2 -3  0 -3 -6 -4 -3 -3 -2  4 -3 -4 -5 -5 -3 -5 -5  6 -2 -5 -5 -5 -6 -5 -3 -6  0 -2 -4 -5  3 -4 -2  1 -1 -2 -1  0  0 -3 -3 -3 -5 -6 -6 -5  0 -4  7 -2 -3 -4 -2  6 -5 -4 -6 -3 -1 -6 -6  7 -5 -4 -5 -6 -6 -6 -4 -2 -6  7 -1 -5 -6  1  3 -4 -3  3 -6 -1  7  0 -4 -6 -6  7 -4  7 -2 -6 -2 -6 -6 -5 -4 -3  0  0 -6 -5
 -2 -1 -4 -5 -3 -6 -3 -5 -2  0 -5 -4  1 -5 -5 -2 -5 -4 -3 -3 -5 -5 -6  2 -3 -3 -3 -5 -2 -2 -4 -1 -1 -1  1  0  4  0 -2 -4  3 -2 -1 -5 -2  6 -4 -2 -3 -5 -4 -3 -3 -5  6 -2 -3 -5 -4 -1 -4 -3 -5 -5 -5 -5 -2 -1 -6 -4 -2 -3 -4 -5 -3 -5 -5 -2 -3 -5 -3  1 -2 -5  0 -3 -2 -5  0 -5  0 -5 -1 -5 -2 -3 -4 -3 -5 -4 -3 -4 -5 -5 -3 -3 -6 -5 -3 -5 -5 -5 11 -5 -5 -3 -2 -3 -4 -4 11 -5 -5 -3  0 -4  0 -2 -3 -2 -2 -1 -4 -3 -3 -2  0 -5  0 -5  2 -5 -1 -4 -1  9 -2 -4 -2  8 -5 -4 -6 -2 -5 -2 -4 -4 -5  0 -5 -5 -2 -1 -2  0 -5 -3 -1 -2 -4 -4 -2 -2 -3 -4 -4 -3 -1 -1 -1 -3 -1  0 -4 -3 -3  0 -2 -4  0 -1 -5 -5 -4  1 -4 -4 -4 -4 -5 -6 -5 -5 -4 -6 -6 -3 -3 -1 -6 -2 -3 -5 -3 -5  2 -5  0 -5  1 -3 -2 -2 -3 -1 -5 -4 -2 -4 -3 -5 -1 -5 -5 -5 -4 -5 -3 -6 -6 -2 -4 -5 -5 -5 -1 -3  0 -1 -1  0 -1 -4 -5 -5 -5 -2 -2 -6 -3 -2 -4 -3 -1 -4  0  0 -1 -1 -6  1  2 -4  8  1 -1 -2 -5 -5  1 -2 -3 -3 -1  0 -5 -5 -5 -5  0 -5  1 -1 -4 -4 -1 -4 -3  2  0  0 -1 -1 -1  1  1 -1 -5 -6 -5 -5  1 -1 -4 -2 -1 -1 -3 -4 -5 -4 -6 -3 -1 -4 -5 -1 -2  1 -3 -6 -6 -5 -3 -3 -5 -5  0  0 -5 -1 -1 -3 -2 -2 -4 -3 -5 -4 -4 -6 -5 -5 -3 -5 -1 -6 -4 -5 -6 -5 -4 -4 -1 -1 -5 -5
 -4 -5 -3  6 -6  1 -6  7 -5 -5  1 -6  1 -1 -1 -6  0  1 -5 -6  0  4  8  0 -5 -2 -5  2  0 -5  6 -2 -1 -2  1 -4  1 -3 -5  0 -1 -6 -1  4 -5 -4  2 -4 -4  5 -2 -3 -5  1 -6 -3  4  4 -1 -5  2 -6 -2  1 -6  5 -5 -2  1 -1 -6 -6 -3 -6 -6 -2  5 -6 -5  1 -4 -3 -4  0 -5 -5 -5  5 -4  0  4  6  1 -6 -4 -6 -1 -6  0 -6 -6 -3  3  7 -6 -5  8 -6 -6 -5  0  4 -7  1  5 -6 -6 -4  4 -6 -7 -6  6 -6 -2  0 -4  0 -6  3 -3 -2 -6 -5 -5 -4  0 -6 -2  5  0  0  1 -4 -4 -6 -5 -6 -6 -5  3  3  8 -3  5 -2 -6 -6 -6 -4 -6  7 -5  1 -5 -2  4  0 -4 -3 -2  5 -5 -2 -6  4  5 -3 -4 -4 -2 -1 -3 -2  0 -3 -4 -4 -5  5  3 -4  0  6 -2 -2 -5 -6 -2 -5 -6  1 -6 -1 -6  1  0 -5 -4 -4  7 -5 -4  1 -6 -6  0  5 -3  5 -1 -4 -2  0 -6 -2 -6 -4  0  0  3  7 -5  1 -6  0 -3 -1 -4  8  7 -4 -2 -1  0  3 -2  3 -5 -4 -6  2 -3 -4  7 -5  2 -3 -4  7  3 -4  4  2  2  5 -3 -2 -4 -4  7 -3 -1  3 -5 -5 -4 -5  1  6  0  0 -6 -6 -3  4  5 -6  3  5 -4  1 -4 -4  4  0 -4  3 -5 -3 -1 -3 -4 -3 -5 -3  1  0  4  3  7  4 -5 -1 -6 -5 -5  0  2 -5  2  4  2 -6 -4  0  6 -6 -6 -5 -6  7  0  6 -5 -5  1 -6 -4 -1  3 -3 -3  4 -3  0  6  0 -6 -4 -3  8 -1 -6 -6 -6 -4  3 -3  0  8  4 -6  2 -5 -3  2  5
 -4 -4 -3  0 -5 -1 -6  2 -5 -4  6 -6 -2  6  0 -6  6  0 -5 -6  6  1  1 -3 -5 -3 -5  6 -2 -4  2 -1 -1 -4  2 -4  1 -3 -4  5 -2 -5 -3  2 -5 -4  4 -4 -2  0 -4 -2 -6  6 -5 -2  2 -1  4 -5  2 -5  0  2 -6  1 -5 -2 -1 -1 -6 -5 -2 -6 -5  1 -1 -5 -6  6 -4 -3 -4  6 -5 -5 -5  0 -5  6 -1  0 -2 -6 -4 -6 -4 -6  6 -7 -5 -4 -1  0 -6 -5  0 -6 -6 -5  6  0 -6  6  5 -5 -6 -4  2 -7 -6 -6  2 -6 -2 -3 -5 -2 -5  1 -3  1 -6 -5 -5 -4 -2 -6 -2  2 -1  6 -2 -4 -3 -5 -4 -6 -6 -5 -1  0 -1 -4  0 -4 -6 -6 -6 -4 -6  1 -6 -1 -5 -3  1  3 -4 -5 -4  2 -4 -2 -6  3  1 -4 -3 -4 -3 -2 -2 -1  4 -4 -5 -4 -5  0  0 -3  6  4  0  0 -5 -6 -1 -5 -6 -2 -6  5 -7 -1 -2 -5 -4 -4  0 -4 -4  6 -6 -6 -2  0 -3  1 -3 -4 -3  2 -6 -3 -6 -4 -1 -2 -1  1 -4  6 -6  6 -4  6 -4 -1  0 -3 -3  5  6 -1 -3  2 -5 -4 -4 -2 -2 -4  0 -5  6 -4 -4 -1  0 -5 -2  0  0  1 -3 -2 -4 -3  0  0 -1  0 -5 -5 -4 -4 -1  1  1  3 -5 -6 -3  0  2 -6  5  1 -3  6 -4 -4  2  4 -4  1 -4 -3 -2 -3 -4 -3 -4 -3  2 -2  0 -1  0  0 -4  0 -6 -5 -4  2 -1 -5  5  1 -1 -6 -4  5  2 -6 -5 -3 -6 -1 -2  3 -5 -5  6 -6 -4  1  5 -3 -4  1 -3 -1  1 -4 -6 -4 -4 -1  6 -6 -6 -6 -1 -1 -4  6 -1  4 -6 -1 -4 -3  5  2
 -2  5 -3 -5  1 -5 -3 -5  0  4 -5 -3  1 -5 -4 -3 -4 -5 -2 -2 -5 -4 -5 -2  5 -2  0 -5 -1  0 -4 -2  1  1 -2  3  0  1 -1 -4 -1 -1 -1 -4 -1 -1 -4 -1  0 -4 -3 -2 -2 -5 -2 -2 -3 -5 -4  6 -3  0 -4 -4 -4 -4 -1  1 -5 -6 -3  3 -6 -4  1 -4 -5  0 -2 -5 -2  5  3 -4 -1  8  5 -4  0 -5 -2 -4  0 -4  0 -2 -3 -2 -5 -3  1 -3 -5 -5 -3 -1 -5 -4 -3 -4 -5 -4 -4 -5 -5  0 -3 -3 -3 -3 -4 -4 -5 -2 -1  1 -1  1  0  1  3  3 -4  8 -2  0  1 -4  1 -4  2 -5  3 -3 -1 -2 -2 -3 -3  1 -4 -4 -5  2 -4  2 -3 -3 -4  3 -4 -5 -2  1  0  6 -4  4  3  7 -3 -4  3  5 -3 -4 -4 -1  1  1  1 -2  1  1 -4 -1  0  4  0 -4 -1 -1 -5 -5 -6  1 -3 -4 -6 -3 -4 -5 -4 -4 -3 -5 -5  7 -2  6 -5 -1  1 -5 -2 -4 -1 -5 -1 -4  2 -3  3  1 -3  5 -4 -3  3 -5  1 -5  3 -5 -4 -5 -3 -5 -2 -5 -5 -1 -3 -4 -4 -5  3 -4 -1  1 -2  5 -5 -3 -5 -3 -5 -2 -2 -5  0 -1 -3 -2  0 -3  3  3  1  0 -4  4  2 -3 -1  0  5  3 -4 -4 -1 -4  0 -3  3 -4 -4 -4 -4 -3  1 -5  2  2 -1 -5  0 -3  0  1  1  1  0  1  1  2 -1 -1 -4 -5 -5 -4  4  6 -4 -2  6  2 -3 -3 -4 -3 -5 -3  0 -5 -4 -4 -1  1 -2 -5 -5 -5  8 -2 -5 -4  5 -4 -4  2  1 -3  4 -2 -5 -2 -4 -3 -3 -5 -4 -4 -3 -4  1 -5 -2 -5 -5 -4 -3 -3 -2 -2 -4 -4
 -3 -3 -3 -1 -4 -2 -5  0 -4 -4  0 -6 -1  0 10 -5  3  2 -4 -5  1 -1  0 -3 -4 -3 -4  1 -2 -3  1 -2 -1 -3  0 -3  0 -2 -4  2 -2 -4 -2  0 -4 -3  7 -3 -1 -1  0 -3 -5  2 -3 -2  0 -1  9 -3  6 -4 11  2 -5  0 -4 -1 -2 -2 -5 -4 -3 -5 -4 10  0 -4 -5  0 -3 -3 -4  2 -4 -4 -4  5 -4  0 -1  6 -2 -5 -3 -5 -3 -5  2 -6 -4 -3 -1 -1 -5 -3 -1 -5 -5 -5  1  4 -5  2  0 -4 -5 -3  1 -6 -5 -5  0 -5  1 -3 -4 -3 -4  0 -2  0 -5 -4 -4 -4 -1 -5 -2  0 -1  0 -2 -3 -3 -4 -3 -5 -5 -3 -1 -1 -1  0  0 -2 -6 -6 -5 -3 -5  3 -5 -2 -4  0 -1 -1 -3 -2 -3  0 -3 -1 -5  1  0 -3 -3 -3 -1 -2 -2  0  8 -3 -4 -3 -4  0 -1  1  0  0  2  2 -4 -5 -3 -4 -5 -2 -5  7 -6 -2 -2 -3 -3 -3 -1 -4 -3  0 -5 -5  0 -1 -2  0 -2 -3 -2  0 -5 -2 -5 -3 -1 -1 -1  0 -3  1 -5  0 -3  2 -3 -1 -1 -3 -2  7  5  0  0  1 -3 -3 -4 -1  1 -3 -1 -5  0 -3 -3 -1  0 -3 -2  0  0  0 -1 -1 -3 -3 -1  3  0 -1 -3 -4 -1 -3  3  3  0 -1 -4 -5 -1  0  0 -5  0  0 -3  2 -3 -3  1  0 -4  1 -4 -2 -1 -3 -3 -2 -4 -3  2 -1  0 -1 -1  0 -3 -1 -5 -4 -3  4  0 -4  0  1 -1 -6 -3  0  2 -5 -3 -1 -5 -1 -2  1 -4 -4  2 -5 -3 -2  1 -3 -3  0 -3  1  0 -2 -5 -3 -3 -1  2 -5 -5 -5 -2 -1 -3  1 -1  1 -6 -1 -4 -2  2  4
 -4 -5 -4 -2 -6 -3 -6 -2 -5 -5 -1 -6 -3  2 -3 -6 -2  6 -5 -6 -1 -2 -2 -4 -5 -4 -5 -1 -3 -5  0 -3 -3 -3  1 -4 -2 -4 -5  2 -4 -6 -4 -2 -5 -2 -1 -4 -5 -2 -4 -4 -6 -2 -5 -4 -2 -3 -2 -5 -2 -6 -3 -1 -7 -2 -5  0 -3  9 -6 -5  9 -7 -6 -3 -3 -6 -6 -2 -4 -5 -5 -2 -5 -6 -5 -2 -5  4 -1 -2 -2 -6 -5 -6 -5 -6 -2 -6 -6 -5  0 -2 -6 -6 -2 -3 -6 -6 -2 -2 -4 -2 -2 -6 -6 -4 -2 -6 -4 -6 -2 -6 -4 -5 -5 -4 -6 -2 -4 -3 -6 -6 -6 -5 -3 -6 -4 -2  1 -2 -3 -5  4 -4 -5 -6 -6 -4 -3  6 -3 -5 -2 -4 -6 -6 -6 -4 -6 -2 -5 -3 -5 -5 -3 -3 -4 -5 -5 -2 -5 -4 -6  0 -2 -4 -4 -4 -4 -3 -3 -3 -1 -4 -5 -4 -5 -1  3 -4  3 -2  9 -3 -5 -5  9 -5 -6 -3 -6 -2 -6 -3 -3 -6 -4 -5 -1 -5 -4 -2 -5 -6 -3 -1 -2 -2 -2 -3 -4  0 -5 -3 -6 -5 -3  8 -2 -2 -5 -2 -7 -2 -5 -2 -4 -3 -2 -4 -4 -1 -1 -2 -4 -2 -5 -4 -4 -2  3 -5  1 -6 -1 -4  0 -2 -2 -5 -3 -2 -2  0 -3 -4 -4 -5 -2 -1  0 -1 -4 -5 -4 -4 -2  0 -3  5 -6 -5 -3 -3 -2 -6  0 -1  2 -2 -3 -5  0  6 -5 -1 -4 -3 -1 -3 -4 -3 -4  0  2  2 -2 -3 -2 -3 -5 -2 -5 -5 -5 -1 -2 -5  2 -2 -3 -6 -2  6 -1 -6 -6 -5 -6 -2 -3 -2 -6 -5 -1 -6 -4  2  1 -4 -3 -2  4  0  2 -4 -6 -5 -5 -3 -2 -6 -6 -6 -2 -3 -4 -1 -3 -1 -6 -3 -5 -4  2 -2
 -3 -3 -3 -5 -5 -5 -4 -5 -3 -4 -5 -4 -3 -5 -6 -5 -5 -5 -3 -4 -5 -5 -5 -3 -4 -3 -4 -5 -3 -3 -4 -3 -2 -2 -3 -3 -2  2 -3 -5 -3 -3 -2 -4 -3 -4 -5 -3 -4 -4 -3 -3 -4 -5 -4 -3 -3 -5 -5 -3 -4 -5 -6 -4  9 -5 -3 -3 -5 -6 -4 -4 -7  9 -5 -6 -5 -5 -4 -5 -3 -3 -3 -5 -4 -4 -1 -5 -3 -5 -3 -5 -3 -5 -3 -4 -4 -4 -5 -4 -5 -4 -5 -5 -4 -4 -5 -5 -4  9 -5 -4 -5 -5 -5 -5 -5 -3 -3 -4 -5 -5 -5 -4  3  7 -3 -3 -5 -3 -2 -3 -5 -4  7  3 -2 -5 -3 -5 -3 -5 -3 -3 -5 -1 -3 -4 -4 -4 -4 -5 -5 -3 -5 -3 -4 -4 -5 -3 -5 -5 -2  3 -2 -3 -5 -3 -2 -3 -3 -4 -3 -3 -4 -4 -4 -1  3 -3 -2 -2 -1 -2 -5  0 -2 -3 -3 -4 -4 -2 -5 -5 -6 -2  7 -4 -6 -3 -5 -5 -5 -5 -4 -5 -5 -4 -3 -3 -5 -3 -3 -5 -4 -5 -2 -5 -3 -4 -3 -3 -3  3 -4 -3 -5 -3 -3 -6 -3 -5 -4 -5  9 -5 -4 -5 -3 -5 -5 -3 -3 -5 -5 -5 -3 -4 -3 -2 -4 -3 -6 -3 -5  8 -5 -3 -3 -5 -3 -3 -4 -3 -2 -4  2  3 -2 -3 -5 -3 -3 -4 -4 -3 -3  0 -5 -5 -1 -5 -5 -4 -2 -3 -4  9 -5 -4 -3 -5 -2 -3 -4 -5 -3 -2  7  1  0 -1 -1  2 -3 -2 -3  0 -4 -5 -5 -5 -3 -3 -4 -3 -3 -3 -3 -4 -5 -4 -5 -4 -3 -5 -5 -5 -4 -3 -4 -5 -5 -5 -4  4 -4 -5 -2 -5 -5  0 -2 -2  2 -2 -5 -3 -5 -3 -4 -5 -5 -5 -4 -5 -3 -5 -3 -5 -5 -4 -4  2 -3 -3 -5 -4
  5 -2  3 -4 -3 -4 -1 -4 -1 -3 -5 -3  1 -4 -5 -2 -4 -4  5 -3 -5 -4 -5  0 -3  1  0 -5 -2  2 -2  3  2  1  0 -1  1  1  0 -4  0 -2  1 -2  1 -1 -4  4  0 -3  4  3  0 -5 -3  1  1 -4 -4 -2 -3 -3 -5 -4 -3 -4  0  2 -4 -5  0 -3 -5 -4 -3 -4 -4 -3 -1 -4  5 -2  1 -4 -1 -3 -1 -4 -1 -5 -1 -4  1 -3 -1 -2 -1 -3 -5 -3 -3  1 -4 -4 -3 -3 -5 -2 -3 -3 -5 -4 -4 -5 -4 -3 -2  5 -2 -3 -4 -3 -4 -3  4 -2 -1 -2 -3 -2  0  0 -2 -3  1 -2 -1 -3  1 -4 -1 -5  1 -1 -2 -3  4 -3  0 -1 -3 -4 -5 -2 -4  1 -3 -3 -3  0 -3 -5  0 -2 -2 -2 -4 -2  0 -1 -1 -4  1 -2 -2 -3 -2  2 -1  0 -1  1  0  2 -4  4 -2  0 -2 -3 -2  0 -4 -4 -5  1  3  1 -5  7 -3 -4 -3 -4 -3 -4 -4 -3  4 -2 -5  0  5 -5  1 -3  2 -4  2 -4 -1  6 -1 -2 -2 -1 -3  5  0 -5  3 -4 -1 -5 -4 -5  0 -5  4 -5 -5  3  0 -4 -4 -4  0 -3  0  1 -3 -1 -4 -1 -5  2 -5  4  6 -5 -1  0 -1  0  0 -4  1  0  2 -1 -4 -2  1 -1 -2  0  0 -1 -4 -4 -1 -4 -3 -2  2 -4 -4 -1 -4 -3  2 -4  2  0 -2 -4  0 -2 -1  1  1  0  0  1 -1  0 -1  2 -3 -4 -4 -4 -2 -1 -1 -1 -1 -2  0 -2 -4 -2 -4 -2  4 -4 -4 -3 -3  0 -3 -4 -4 -4 -3  6 -5 -3  0 -3 -4  2  1 -1 -2 -1 -4  5 -3 -1 -1 -5 -5 -3 -2 -3  1 -4  0 -5 -5 -4 -3  0  0  2 -4 -4
  2 -3  7 -2 -4 -2 -3 -2 -3 -3 -3 -4  1 -3 -4 -3 -3 -3 -1 -4 -3 -2 -3 -1 -3  4 -3 -3 -2 -2  0  0  0  1 -1 -2  0  1 -2 -2  2 -3  6 -1 -2 -2 -2  1 -2  1  6  4 -2 -3 -4 -1 -1 -2 -2  1  0 -4 -4 -1 -4 -2 -3  3 -2 -4 -2 -3 -5 -4 -3 -3 -2 -4 -3 -2  0 -3  0 -2 -2 -3 -2 -2 -2 -3  0 -3  3 -4 -1 -3  8 -4 -3 -4 -4  7 -2 -3 -3 -3 -3 -4 -3 -4 -3 -2 -5 -3 -3 -4 -3 -1 -2 -4 -5 -4 -3 -4  3  0 -2 -1 -4 -1 -1 -1 -4 -3 -2 -2  2 -4  5 -2  0 -3 -1 -2 -4 -3 -2 -4  1 -2 -2 -2 -3 -1 -2  0 -4 -4 -4 -2 -4 -3 -2  0 -2 -2 -2 -2 -1  0 -2 -2 -2 -2 -4  0 -2  6 -2 -2 -1 -1 -1  2 -3  4 -3 -1 -3 -2 -2 -1 -3 -3 -4 -1 -2 -3 -5 -1 -4 -2 -4 -3 -4 -2 -2 -3  5  3 -3  0 -1 -3 -3 -4  2 -2  2 -2  0  4  1 -1 -3 -2 -4  5  4 -4  3 -3 -2 -3 -4 -3  8 -3 -1 -3 -3  0 -1 -3 -3 -2  0 -2 -2 -1 -3  2 -4 -2 -3 -3 -3  1  0 -2 -1  2  6  1  0 -2  0 -1  0 -2 -3 -2  2  1 -3 -1 -1 -2 -2 -1 -1 -3 -4 -3  1 -1 -1 -3 -3 -2 -2 -3 -1 -1 -1 -3 -2  0 -3  0  1 -1  0  0 -2 -1  0  2  0 -2 -3 -2 -2 -1 -3 -2 -1  1  0 -3 -3  0 -2 -3  0 -3 -3 -4 -3 -3 -3 -1 -2 -3 -3  1 -3 -3 -2  0 -3  2 -1  0 -3 -2 -3  0 -4 -2  7 -2 -3 -4 -3 -4 -1 -2  2 -3 -3 -2 -4  2 -1  2 -3 -2
 -5 -5 -5 -5 -5 -5 -7 -5 -5 -5 -4 -7 -4 -4 -4 -7 -4 -3 -5 -6 -4 -5 -5 -5 -5 -4 -5 -4 -5 -4 -4 -4 -4 -4 -2 -4 -4 -4 -5 -3 -4 -5 -4 -4 -5 -2 -4 -4 -5 -4 -5 -4 -6 -4 -5 -5 -4 -5 -4 -5 -4 -6 -5 -4 -7 -5 -5 -3 -5 -2 -6 -5 -2 -7 -5 -4 -5 -6 -6 -4 -5 -5 -5 -4 -5 -6 -5 -4 -5 -3 -3 -4 -4 -5 -4 -6 -5 -6 -4 -7 -5 -5 -5 -5 -7 -5 -5 -5 -7 -7 -4 -4 -6 -4 -4 -6 -7 -5 -4 -7 -6 -5 -4 -6 -4 -5 -5 -5 -6 -4 -4 -4 -5 -6 -6 -5 -4 -5 -4 -4  1 -4 -4 -5  0 -4 -5 -5 -6 -5 -5 -2 -5 -5 -5 -4 -7 -7 -5 -4 -5 -5 -6 -4 -5 -5 -5 -4 -4 -5 -5 -4 -5 -5 -5 -4 -4 -5 -3 -4 -3 -4 -4 -3 -4 -5 -6 -4 -5 -4 -1 -4 -3 -4 -2 -4 -5 -5 -2 -6 -5 -5 -5 -4 -7 -5 -5 -5 -5 -5 -5 -5 -5 -4 -5 -5 -4 -5 -4 -4 -4 -5 -4 -1 -5 -4 -5 -5 -4  4 -4 -5 -4 -4 -7 -4 -5 -4 -5 -5 -5 -3 -5 -4 -4 -5 -4 -4 -4 -4 -5 -4  0 -5 -5 -6 -4 -4 -4 -5 -4 -5 -5 -3 -4 -1 -4 -4 -4 -5 -5 -3 -2 -4 -4 -5 -4 -5 -5 -4 -4 -1 -5 -5 -4 -5 -4 -7 -4 -4 -3 -4  2 -5 -4 -2 -5 -4 -5 -3 -3 -4 -4 -4 -5 -3 -1 -2 -5 -5 -5 -5 -5 -5 -5 -5 -5  1 -3 -5 -3 -4 -5 -7 -4 -2 -4 -5 -5 -4 -6 -5 -5 -4 -6 -5 -4 -5 -5 -1 -3 -4 -4 -4 -3 -2 -3 -5 -5 -5 -5 -5 -4 -5 -7 -5 -4 -5 -5 -4 -5 -4 -7 -4 -5 -4 -3 -4
 -4 -4 -4 -3 -4 -4 -5 -3 -4 -4 -3 -6 -2 -3 -4 -5 -3 -1 -4 -5 -3 -3 -4 -1 -4 -4 -4 -3 -4 -4 -3  0 -2 -2  3 -3 -1 -3 -4  0 -2 -4 -3 -3 -4  5 -3 -3 -4 -3 -4 -3 -5 -3 -3 -4 -3 -3 -3 -4 -3 -4 -4 -3 -6 -3 -4 -1 -4  0 -5 -4  1 -6 -4 -4 -3 -4 -5 -3 -4 -3 -4 -3 -4 -5 -4 -3 -4 -2  2 -3 -1 -6 -4 -5 -4 -5 -3 -6 -4 -4 -3 -3 -5 -5 -4 -5 -6 -6 -3 -3 -1 -3 -3 -4 -5 -4 -3 -6 -1 -6 -3 -5 -3 -4 -4 -3 -4 -2 -3 -3 -6 -5 -5 -4 -2 -6 -3 -3  1 -3 -3 -4  8  1 -4 -5 -5  0 -3  1 -4 -4 -3 -3 -6 -6 -6 -3 -6 -3 -2 -2 -4 -4 -3 -3 -3 -4 -4 -3 -4 -4 -5 -2 -2 -4 -3 -3 -3 -3 -2 -2 -2 -4 -4 -2 -4 -3  5 -3 -1 -3  0 -2 -4 -5  1 -4 -6 -4 -6 -3 -6 -4 -4 -4 -4 -4 -3 -4 -4 -3 -5 -6 -2 -3 -3 -3  0 -4 -3 -1 -5 -3 -6 -4 -3  1 -3 -3 -3 -3 -6 -3 -4 -3 -4 -4 -3 -2 -4 -3 -3 -3 -3 -3 -4 -3 -1 -1  9 -4 -3 -5 -3 -4  1 -4 -2 -4 -4 -2 -3  1 -3 -3 -3 -3 -4  1  2 -3 -1 -4 -1 -4 -3 -3 -3  5 -4 -4 -3 -3 -3 -6 -2 -1  1 -3 -1 -4 -2  1 -4 -2 -4 -2  0 -2 -3 -3 -4  1  3  4 -3 -3 -3 -3 -3 -3 -5 -4 -4 -1  1 -5 -2 -3 -4 -6 -2 -1 -3 -5 -4 -4 -5 -4 -4 -3 -4 -4 -3 -6 -2  8 -3 -3 -3 -2  0 -1  2 -4 -6 -4 -4 -4 -2 -6 -5 -6 -3 -4 -4 -3 -4 -3 -6 -3 -4 -3 -2 -3
 -4 -4 -3  5 -5  7 -6  3 -4 -5 -1 -6  2 -1 -2 -6 -1  5 -4 -5  0  6  1 -2 -5  0 -5  0  1 -3  1 -1 -2 -3  1 -4  0 -2 -4  1 -1 -5  0  5 -4 -4  2 -3 -4  4 -3 -2 -5 -1 -5 -4  2  6 -2 -4  4 -5 -2  6 -5  5 -4 -1  7  1 -5 -5 -4 -5 -5 -1  6 -5 -5  1 -3  0 -4 -1 -5 -5 -4  4 -3 -1  2  2  0 -6 -3 -5 -3 -5  1 -6 -5 -3  7  3 -6 -2  0 -6 -6 -3 -1  5 -6 -1  0 -5 -6 -3  2 -6 -6 -6  3 -5 -2 -1 -4  1 -5  2 -2 -2 -6 -5 -5 -3  3 -6 -2  4 -1 -1 -1 -3 -4 -5 -3 -6 -5 -5  6  4  1 -3  6 -2 -6 -6 -6 -3 -6  1 -5  2 -4 -2  6 -1 -3 -4 -2  3 -4 -2 -6  3  4 -3 -2 -3 -2  0 -2 -1 -1 -3 -4 -4 -4  4  1 -4 -1  1 -3 -1 -4 -5 -3 -4 -6  7 -6 -1 -6  7  7 -5 -3 -1  2 -4 -3 -1 -5 -6  0  6 -2  5 -1 -3  0  0 -5 -1 -6 -3  0  0  1  3 -4 -1 -5 -1 -3 -1 -3  0  1 -4  2 -1 -1  7 -1  5 -4 -3 -5  1 -4 -2  2 -5 -1 -2 -3  3  2 -4  2  1  0  4 -3 -1 -4 -4  3 -3 -1  5 -5 -4 -4 -4  7  2  1  0 -5 -5 -3  6  4 -5  1  5 -4  0 -3 -4  3 -1 -4  4 -4 -2  0 -3 -3 -2 -4 -3  1 -1  5  7  4  6 -4  1 -5 -5 -4 -1  2 -4  2  5  7 -6 -3  0  2 -6 -5 -4 -5  3  7  1 -5 -4 -1 -6 -4 -2 -1 -2 -3  4 -3 -1  2 -2 -6 -3 -3  1 -1 -6 -6 -6 -3  7 -1 -1  0  3 -6  3 -4 -1  0  3
