# Supplementary material for: Protein Secondary Structure Prediction Based on Data Partition and Semi-Random Subspace Method
Source: Sci Rep. 2018 Jun 29;8:9856. doi: 10.1038/s41598-018-28084-8 (PMC6026213; doi:10.1038/s41598-018-28084-8)
Supplement: Supplementary file 1 — Dataset 1 [file 41598_2018_28084_MOESM1_ESM.zip › astral_cull_DATA/1B3T_A.pssm]

  K  G  G  W  F  G  K  H  R  G  Q  G  G  S  N  P  K  F  E  N  I  A  E  G  L  R  A  L  L  A  R  S  H  V  E  R  T  T  D  E  G  T  W  V  A  G  V  F  V  Y  G  G  S  K  T  S  L  Y  N  L  R  R  G  T  A  L  A  I  P  Q  C  R  L  T  P  L  S  R  L  P  F  G  M  A  P  G  P  G  P  Q  P  G  P  L  R  E  S  I  V  C  Y  F  M  V  F  L  Q  T  H  I  F  A  E  V  L  K  D  A  I  K  D  L  V  M  T  K  P  A  P  T  C  N  I  R  V  T  V  a  S  F  D  D  G  V  D  L  P
 -1  0  0 -3 -2  0 -1 -2 -2  0 -1  0  1  0 -1  0 -1 -2 -1 -1 -1  4 -1  0 -2 -1  3 -2 -2  3 -2  0 -2  2 -1 -1  0  0 -1 -1  0 -1 -3 -1  3  2  0 -2  1 -2  0  0  1 -1 -1  1 -1 -2 -1 -2 -2 -2  1 -1  4 -1  3  1 -1 -1  0 -2  0  0 -1 -2  0 -2 -2 -1 -2  0 -1  4 -1  0  0  0 -1 -1 -1  0 -1 -2 -2 -1  1  0 -1  0 -2 -2 -1 -1 -2 -1 -1  0 -1 -1 -2  4 -1 -1  0  1 -2  4 -2 -1 -2 -2 -1 -1  0 -1 -1  2 -1  0  0 -1 -1 -1  0  0 -1  0  0 -2 -2 -1  0  0 -1 -2 -1
  2 -2 -2 -3 -3 -3  1  2  6 -3  0 -3  1  1 -1  0  2 -3  0  0 -3 -2  0 -2 -3  5 -2 -2 -2 -1  6  1  0 -2 -1  6 -1 -1 -1 -1 -3  2 -3 -3 -2 -2 -3 -3 -3 -2 -2 -2 -1  2 -1 -1 -3 -2 -1 -2  6  6 -3 -3 -2 -3 -2 -3 -2  0 -3  6 -2 -1 -2 -2 -2  6 -2 -2 -3 -3 -1 -1 -3 -2 -2 -3 -2  1 -2 -2 -2 -2  5  0 -1 -2 -2 -3 -2 -3 -2 -3 -3 -2  1 -2 -1 -2 -3 -2  0 -3 -2  2 -2 -2 -3  4 -2 -2 -3  1 -1  4 -2 -1 -2 -1  1 -1 -2  4 -3 -2 -3 -3 -1 -3 -1 -2 -2 -3 -2 -2 -2
  0  0  0 -4 -3 -1 -1  0 -1 -1  0 -1 -1  0  5 -1  0 -3  0  5 -3 -2  0  2 -4  0 -2 -4 -4  2 -1 -1  0 -2 -1 -1  0  3  2  0 -1  4 -4 -3  1 -1 -3 -3 -3 -2  2 -1  0  1  1  0 -3 -2  6 -4 -1 -1 -1 -3 -1 -4 -2 -3  2  0 -3 -1 -3  0 -2 -4  0 -1 -4 -2 -3 -1 -1 -1 -3 -1 -1 -1 -2  0 -2  0 -2 -3 -1  0  0 -1 -2 -2 -2 -3 -3 -3 -3 -3  0  0  0 -3 -2 -2  0 -1 -3 -1  1 -2 -4 -1  1 -3 -3 -1  0  0 -2 -1 -2  0 -1  5 -2  0 -3 -1 -3 -3  2 -3  1  1 -1 -3  0 -4 -2
 -1 -1 -1 -5 -4 -1 -1 -2 -2 -2  0 -2 -2 -1  0 -1 -1 -4  1  1 -3 -2  3 -1 -4 -1 -2 -4 -4  0 -2 -2 -1 -2  1 -2 -1  0  3  3 -2  2 -5 -3 -2 -2 -3 -4 -3 -3 -1 -1 -1 -1 -1 -1 -4 -3  1 -4 -2 -2 -2 -3 -2 -4 -2 -3 -1  0 -3 -2 -3 -1 -2 -4 -1 -2 -4 -2 -4 -2 -2 -1 -2 -1 -1 -2 -2  0 -2 -1 -2 -4 -2  1  0 -2  0 -3 -3 -4 -4 -3 -4 -3 -1 -1 -1 -3 -3 -2  3  1 -3 -1  6 -2 -4 -2  6 -4 -3 -2 -1 -1 -2 -2 -2 -1 -2  2 -3 -1 -3 -2 -4 -3  0 -4  5  5 -1 -3  4 -4 -2
 -3 -3 -3 -3 -3 -3 -3 -3 -4 -3 -3 -3 -2 -2 -3 -3 -3 -3 -3 -2 -1 -1 -4 -2 -1 -3 -1 -1 -1 -1 -4  7 -3 -1 -4 -3 -1 -1 -3 -3 -3 -2 -3  3  3 -2 -1 -2 -1 -2 -3 -2 -1 -3 -1  3  6 -3 -3 -1 -4 -4  4 -1 -1  5  6 -1 -3 -3  8 -4 -1 -1 -3 -1 -2 -4 -1 -3 -3 -3 -2 -1 -3 -3 -2 -3 -3 -3 -3 -2 -3 -1 -3 -4 -1  4 -1  8 -3 -3 -1 -1 -3 -1 -3  4 -2 -2 -2 -1 -4  7 -1 -3 -4 -1 -1 -3 -4 -2  4 -2 -1 -3 -3 -2 -3 -1  7 -2 -1 -3 -1 -1 -1  8 -1 -3 -4 -3 -3 -1 -3 -1 -3
  1 -2 -2 -2 -3 -2  0  0  1 -2  5 -2 -1  0  0  3  1 -3  3  0 -2 -1  2 -1 -2  1 -1 -2 -2 -1  1 -1  3 -2  1  1 -1 -1  0  1 -2  0 -2 -2 -1 -2 -2 -3 -2 -2 -1 -1  0  1 -1 -1 -3 -2  0 -2  1  1 -2 -2 -1 -3 -2 -3 -1  4 -3  1 -2 -1 -2 -2 -1  1 -2 -2 -3 -2 -1 -1 -2 -1 -1 -2 -2  6 -2 -2 -2 -2  0  2  0 -2 -1 -2 -2 -4 -2 -3 -4 -2  6 -1  0  1 -3 -1  2 -2 -2  1  0 -1 -3  1  0 -2 -3  0 -1  1 -2  1 -2 -1 -1  0 -2  4 -2 -1 -3 -2  0 -3  1 -1 -1 -2 -1 -2 -2
  1 -2 -2 -3 -3 -2  0 -1  0 -2  4 -2 -2  0 -1  0  1 -3  5  0 -3 -1  4 -1 -3  0 -1 -3 -3 -1  0 -2  1 -2  4  0 -1 -1  3  5 -2  1 -3 -2 -1 -2 -3 -3 -2 -2 -2 -2  0  1 -1 -1 -3 -2  0 -3  0  0 -2 -3 -1 -3 -2 -3 -1  4 -4  0 -3 -1 -1 -3 -1  0 -3 -1 -3 -2 -2 -1 -2  1 -1 -2 -1  3 -1 -2 -1 -3 -1  5  0 -2  0 -2 -2 -4 -3 -3 -4 -3  2 -1 -1 -2 -3 -1  5 -2 -3  0  1 -1 -3  0  1 -3 -3 -1 -1  0 -1 -1 -1 -1 -2  0 -2  1 -3 -1 -3 -3  0 -4  3  1 -2 -3  0 -3 -1
 -2  6  6 -3 -3  6  2 -3 -3  6 -2  6  5  1  2  1 -2 -3 -2 -1 -3  2 -2  5 -4 -2 -1 -4 -4  1 -3 -2 -2 -2 -2 -2 -2 -1 -2 -2  6 -1 -3 -3 -1  5 -3 -3 -3 -3  5  4 -1 -2 -2 -1 -4 -3 -1 -4 -3 -3  5 -4  3 -4 -1 -3 -2 -2  1 -3 -3 -2  1 -4  3 -3 -4 -2 -3  6 -2  1 -3  6 -2  6 -2 -2 -2  6 -2 -4 -3 -2  0 -2 -3 -2  1 -3 -4 -3 -3 -3 -2 -2  1 -4 -3  0 -2  2 -3 -1 -2  0 -4 -2 -2 -4 -4 -2 -2 -2 -2  2 -2 -2 -2 -1 -3 -2 -3 -2 -3 -3 -1 -3 -2 -1  4 -3 -2 -4 -2
 -1 -2 -2 -3 -1 -2 -1  7  0 -2  1 -2 -2 -1  4 -1 -1  0  0  0 -3 -2  0 -1 -3 -1 -2 -3 -3 -1  0 -2  7 -3 -1 -1 -2 -1 -1 -1 -2  0 -3 -3 -1 -2 -3 -2 -3  1 -2 -1 -1 -1 -2 -1 -3  2  0 -3  0  0 -2 -3 -2 -3 -2 -3 -2  0 -3  0 -3 -2 -2 -3 -1  0 -3 -2  0 -2  2 -2 -2 -2 -2 -2 -2  0 -2 -2 -2 -3 -1  0 -1 -2 -2 -2  1 -1 -3 -3 -1 -3  0 -2  6 -2 -1 -2  0 -3 -3 -1 -1 -2 -3 -1 -1  1 -3 -1 -2  4 -2 -2 -2 -2 -2  0 -3  0 -3 -2 -3 -3 -1 -1 -1 -1 -2 -3 -2 -3 -2
 -3 -4 -4 -3  0 -4 -1 -1 -3 -4 -3 -4 -3 -3 -4 -3 -3 -1 -3 -3  4 -2 -3 -4  2 -3  0  1  1 -2 -3 -2 -3  2 -3 -3 -1 -2 -3 -3 -4 -2 -3  2 -2 -3  2  0  3 -1 -4 -1 -3 -3 -1 -3  1 -2 -3  1 -3 -3 -3  3 -2  1 -2  4 -3 -3 -1 -3  2 -1 -3  1 -2 -3  1 -3 -1 -4  1 -2 -2 -4 -3 -4 -3 -3 -3 -3 -3  2 -1 -4 -3  2  1 -2 -2  0  3  2  0  1 -3 -1 -2  3 -1 -2 -3  0  2 -3 -3 -2  4 -1 -3  0  3  0 -1 -3 -3 -1 -3 -1 -2 -3  3 -3  2  0  2  1 -2  0 -3 -3 -3  3 -1  1 -3
 -3 -4 -4 -2  0 -4 -2 -2 -2 -4 -3 -4 -3 -3 -4 -3 -3  0 -3 -3  1 -2 -3 -4  4 -2  0  4  4 -2 -2 -2 -3  0 -3 -2 -1 -2 -3 -3 -4 -3 -2  0 -2 -3  1  1  1 -1 -4  0 -3 -3 -2 -3  3 -1 -4  4 -2 -2 -3  3 -2  4 -2  1 -3 -3 -1 -2  3 -2 -3  4 -2 -2  4 -3  0 -4  1 -2 -2 -4 -3 -4 -3 -3 -3 -3 -3  4  1 -3 -3  0  0 -2 -2  0  3  1  0  4 -3 -1 -2  2  0 -2 -3 -1  3 -2 -4 -2  3  0 -4  2  1  1 -2 -3 -3  0 -3 -1 -2 -3  1 -2  1 -1  2  0 -2  0 -4 -4 -3  1  0  4 -3
  5 -2 -2 -3 -3 -2  4  0  2 -2  1 -2 -1  1 -1  2  5 -3  1  1 -2 -1  2 -1 -3  2 -1 -3 -3 -1  2 -1  0 -2  0  2 -1 -1  0  0 -2  0 -3 -2 -1 -2 -3 -3 -2 -2 -1 -1 -1  5 -1 -1 -3 -2  0 -3  2  2 -2 -3 -1 -3 -2 -2 -1  1 -3  2 -2 -1 -1 -3 -1  2 -3 -1 -3 -2 -1 -1 -2 -1 -1 -2 -1  1 -1 -2 -1 -2  1  1  0 -2 -2 -2 -2 -3 -2 -3 -3 -2  1 -1 -1 -2 -3 -1  0 -2 -2  5 -1 -1 -3  3 -1 -2 -3  0 -1  4 -1 -1 -1 -1 -1  0 -2  3 -2 -1 -3 -3  0 -3  0 -1 -1 -3 -1 -3 -1
 -1 -3 -3 -2  0 -3 -1 -1 -2 -3 -1 -3 -2 -2 -2 -2 -2  0 -2 -2  3 -1 -2 -3  2 -1  0  2  2 -2 -2 -2 -2  0 -2 -1 -1 -1 -2 -2 -3 -2 -2  2 -1 -2  1  3  0 -1 -3 -1 -2 -2 -1 -2  1 -1 -2  2 -2 -2 -2  1 -1  2 -1  1 -3 -1 -1 -2  2 -1 -3  2 -2 -2  2 -3  0 -3  4 -1 -2 -3 -2 -3 -3 -1 -3 -3 -3  3  2 -2 -2  0  0 -2 -1  0  3  1  0  2 -1 -1  2  1  0 -1 -2 -1  1 -1 -3 -1  1  0 -3  0  1  4 -1 -2 -3 -1 -3 -1 -2 -2  0 -1  1 -1  1  2 -1  0 -3 -3 -3  1  4  2 -3
 -3 -3 -3  1  7 -3 -3 -2 -3 -3 -3 -4 -3 -1 -3 -3 -3  6 -3 -3  0 -3 -4 -3  0 -3 -2  0  0 -3 -3 -3 -2 -1 -4 -3 -2 -3 -3 -3 -3 -3  1 -1  0 -3 -1  6 -1  3 -3 -1 -3 -3 -2 -3  0  3 -3  0 -3 -3 -3  0 -3  0 -3 -1 -4 -3 -2 -3  0 -2 -4  0  2 -3  0 -4  6 -3  0 -3  2 -3 -3 -3 -4 -4 -4 -3 -4  0 -2 -4 -3 -1 -1 -2  2  7  0  2  7  0 -4 -2 -2  0  6 -2 -4 -2  0 -3 -4 -2  0 -2 -4  2 -1 -1 -3 -3 -4 -2 -4 -2 -3 -3 -1 -3 -1 -2  2 -2 -3  7 -4 -4 -3 -1 -2  0 -4
 -1 -2 -2 -4 -4 -2 -2 -2 -2 -2 -1  3 -2 -1 -2  4 -1 -4 -1 -2 -3 -1 -1 -2 -3 -2  0 -3 -3 -1 -2 -2 -2 -2  5 -2 -1 -1  3 -1 -2 -2 -4  3 -2 -2 -3 -4 -2 -3 -2 -2  3 -1 -2  3 -3 -3 -2 -3 -2 -2 -2 -3 -1 -3 -2 -3  7 -2 -3 -2 -3 -1  7 -3 -2 -2 -3  8 -4 -2 -2 -1  7 -2  7 -2  8 -1  8 -2  8 -3 -3 -1 -1 -2 -2 -2 -3 -4 -3 -3 -4 -3  2 -1 -2 -3 -3 -1 -1 -3 -2 -1 -2 -1 -3 -2 -2 -3 -3 -2  3 -2  8  3  8 -1 -2 -2 -2 -2 -2 -1 -3 -3 -1 -4 -2  2  4 -3  3 -3  8
  0  0  0 -3 -3  0 -1 -1 -1  0  0 -1  0  3  0  1  0 -2  0  1 -1  1  0  2 -3  1  0 -3 -3  1 -1  2 -1  1  0 -1  1  2  0  0  0  1 -3 -2  0  0 -2 -2 -1 -2  1 -1  4  0  1  4 -2 -2  1 -3 -1 -1  0 -2  1 -2  0 -2  0  0 -1 -1 -2  2 -1 -3  3 -1 -3 -1 -2  0  0  2 -1  0  1  0 -1  0 -1  0 -1 -2 -1  0  4  2 -1  1 -2 -3 -2 -2 -3 -1  0  1  1 -2  0  1  0 -1 -2  0  0  1 -3 -1  0 -2 -2  1  1 -1 -1  0 -1  1  2  2 -1  0 -2  1 -2 -1  3 -3  0  1  1 -2 -1 -3 -1
 -1 -2 -2 -3 -2 -2 -1 -2 -1 -2 -1 -2 -1  0 -1 -1 -1 -2  1  1  1  0 -1  0 -1  1  1 -1 -1  0 -1  0 -2  0 -1  0  5  4  1  1 -2  2 -3 -1  0 -1  0 -2  0 -2 -1 -1  1 -1  4  1 -1 -2  0 -1 -1 -1 -1  0  0 -1  0 -1  0 -1 -1 -1 -1  5 -1 -1  0 -1 -1 -1 -2 -2  0  0 -2 -2  1 -2 -1 -1 -1  0 -1 -1 -1 -1  1  2  1  0 -2 -2 -1  0 -2  1 -1  5 -1 -1 -2  0 -1 -1 -1 -1 -1  0 -1 -1 -1 -2 -1  1  5 -1 -1 -1 -1  5  0  0  2 -1  0  5 -1 -1  3 -2 -1 -1 -1  0 -1 -1 -1
 -3 -3 -3 11  1 -3 -3 -3 -3 -3 -3 -3 -3 -2 -3 -3 -3  1 -3 -4 -3 -3 -3 -3 -2 -3 -3 -2 -2 -3 -3 -3 -3 -3 -3 -3 -3 -3 -3 -3 -3 -3 11 -3 -1 -3 -3  0 -3  2 -3 -1 -3 -3  6 -3 -2  2 -4 -2 -3 -3 -3 -2 -3 -2 -3 -3 -4  4 -3 -3 -2 -3 -4 -2 -2 -3 -2 -4  1 -3 -1 -3  5 -3 -4 -3 -4 -2 -4 -3 -4 -2 -3 -3 -3 -3  5  6  2  1 -2 -2  1 -2 -2 -3 -3 -2  1 -3 -3 -3 -2 -3 -5 -3 -2 -3 -5  1 -3 -2 -3 -3 -4 -3 -4 -3 -3 -4 -3 -3 -3 -3 -2 -2 -3  1 -4 -4 -3 -3 -3 -2 -4
 -2 -3 -3  2  3 -3 -2  1 -2 -3 -2 -3 -3  1 -1 -2 -2  5 -2 -2 -1 -2 -2 -3 -1 -2 -2 -1 -1 -2 -2 -2  1 -2 -3 -2 -2 -2 -2 -2 -3 -2  2 -2  2 -3 -1  2 -1  7 -3  1 -2 -2 -1 -2 -2  7 -2 -1 -2 -2 -3 -1 -2 -1 -2 -2 -3 -1 -3 -2 -1 -2 -3 -1 -1 -2 -1 -3  5 -3  2 -2  0 -3 -3 -3 -3 -2 -3 -3 -3 -1 -2 -2 -2 -2 -1 -1  7  3 -1  0  3 -1 -2 -2  1 -1  3 -2 -2 -2 -1 -2 -3 -2 -1 -2 -3  6 -2 -1 -2 -1 -3 -2 -3 -2 -2 -2 -2 -2 -1 -2  0 -2 -2  3 -3 -3 -3 -1 -2 -1 -3
 -2 -3 -3 -3 -1 -3  0  0 -3 -3 -3 -3 -3 -2 -3 -3 -3 -1 -2 -2  2 -1 -3 -3  1 -2  1  1  1 -1 -3 -1 -3  3 -3 -2  0 -1 -2 -2 -3 -2 -3  3 -1 -3  4 -1  4  0 -3 -1 -2 -3 -1 -2  0 -1 -3  1 -3 -3 -2  2 -1  0 -1  3 -3 -3  1 -3  1  0 -3  1 -2 -3  1 -3 -1 -3  1 -1 -2 -3 -2 -3 -3 -3 -3 -3 -3  1 -1 -3 -2  1  3 -1 -2 -1  1  4 -1  1 -3  0 -2  2 -1  0 -3  1  2 -2 -3  0  2  0 -3  0  3  0  0 -3 -3 -1 -3  0 -1 -3  3 -3  4  1  3  0 -1 -1 -3 -3 -3  4 -1  1 -3
