# Supplementary material for: Protein Secondary Structure Prediction Based on Data Partition and Semi-Random Subspace Method
Source: Sci Rep. 2018 Jun 29;8:9856. doi: 10.1038/s41598-018-28084-8 (PMC6026213; doi:10.1038/s41598-018-28084-8)
Supplement: Supplementary file 1 — Dataset 1 [file 41598_2018_28084_MOESM1_ESM.zip › astral_cull_DATA/1b4r_A.pssm]

  A  T  L  V  G  P  H  G  P  L  A  S  G  Q  L  A  A  F  H  I  A  A  P  L  P  V  T  A  T  R  W  D  F  G  D  G  S  A  E  V  D  A  A  G  P  A  A  S  H  R  Y  V  L  P  G  R  Y  H  V  T  A  V  L  A  L  G  A  G  S  A  L  L  G  T  D  V  Q  V  E  A
  6  2 -2  0  1 -1  0 -1 -1 -1  3  2 -2 -3  2  2  1 -5 -2  3  0  3 -1  0  2  1  0  0 -2 -2 -8 -6 -7 -4 -7 -3 -1  0  0 -1 -2  1  1 -1  0  2  3 -1 -7  0 -7  3  1  0 -3 -2 -3 -2 -3 -3  3 -2  2  1 -1  1  1 -1  0  2 -1  2 -1  2 -1 -3 -2 -3 -1  7
 -3 -2 -4  0 -4 -4  2  0  2 -3 -3 -2 -1  2 -2 -3 -1 -7  1 -4 -3 -1 -3 -2 -5 -3 -2 -1 -3  3 -9 -5 -8 -5 -7 -3 -3 -1  0 -1 -3 -2 -3 -2 -2 -1 -5 -1 -6  1 -7 -1  0 -1 -7  1 -7  0 -7  0 -5  1 -4 -1 -2 -4 -2  2 -1 -2  0 -2  1 -2 -3 -4  0 -7 -3 -4
 -3 -1 -5 -2 -2 -1 -2  0 -1 -1 -1  0  0  0 -2 -5  1 -8  3 -2  1  0  0  0  0 -4  0  0 -6 -2-10  3 -8 -3 -4  0  0 -2 -1 -2  4 -1 -2  1  1  3 -4  1 -5 -1 -8 -1  0 -3 -3  2 -8  4 -7 -1 -6  0 -1  1  3  1  1  0 -1 -1 -1 -2 -1 -2 -1 -7 -1 -7 -2 -4
 -4  0 -5 -1 -1 -4 -1 -1 -2 -4 -2 -2 -3  0 -1 -4  1 -8  1 -1  0 -2 -2  2 -2 -2  1 -1 -6 -1-10  8 -9 -3  9 -3 -1 -2 -1 -2  3 -2  0  0 -2 -1 -5 -1 -7 -3 -9 -2 -1 -4 -3  1 -9  0 -7 -3 -4 -2 -3 -2  3  0  1 -2 -1  0 -1 -2 -3 -3  2 -7 -1 -7  0 -5
 -2 -2 -3 -3 -4 -5 -3 -4  2  3  1  0 -5 -5 -4 -4 -3 -7 -4 -3 -4 -2 -4 -3 -5 -4 -4 -4  0 -1 -8 -8 -7 -7 -9 -6 -4 -3 -2 -2 -4 -2 -4 -5 -4 -4 -4 -4 -9 -2 -8 -3 -3 -7 -7 -4 -8 -4 -5 -5 -4 -5 -4 -2  0 -2  1  0 -2  0 -1 -1 -5 -4 -5 -5 -5 -5 -4 -3
 -3 -2 -4 -1 -3 -2  2 -1 -1  0  0 -2 -1  5  0 -5  1 -8  0 -4  0 -1 -2 -1 -3 -4 -2 -1 -5  1 -8 -3 -8 -6 -5 -1 -1 -1  2 -1  0  1 -2  0  0  0 -2  0 -2 -1 -7 -1  0 -2 -6  1 -7 -1 -6  0 -5 -1 -5  0 -1 -1 -1  0  1  0  1 -1  4  0  2 -6  4 -7  1 -4
 -3 -1 -5  1 -3 -4  0 -1 -3 -2 -1 -1 -3  3  1 -5  1 -8  1 -4  0 -2 -1 -1 -2 -3 -2 -2 -5  0 -9  0 -8 -6 -2 -2 -1  2  1 -1 -1 -1 -1  1 -1  0 -4 -1 -6 -2 -8 -2  0 -2 -2 -1 -7  0 -7 -1 -5 -2 -5 -1 -2  0  0 -1  0 -1 -1 -2  1 -1  5 -6  3 -7  4 -4
 -1 -1 -5 -2  5 -4 -1  4 -2 -4 -1 -3  5 -2 -3 -3 -3 -8 -4 -2 -2  0 -2 -2 -1  1  2 -3 -6 -3 -8 -4 -8  7 -6  7 -2  0 -1 -2 -2  0 -2  5 -1 -2 -4 -4 -8 -4 -9 -1 -2 -3  8 -3 -8 -4 -7 -5 -4 -5 -5 -3 -2  5  1  4 -2 -2 -3 -3 -1 -1 -3 -7 -4 -7 -5 -3
 -3 -3 -4 -2 -3 -2  1  0 -2  0 -2 -3  5  2 -1 -5 -1 -6  4 -4  2 -3 -1 -1 -3 -4 -1 -3 -1  3 -8  0 -6 -6 -6 -2 -4 -3 -2 -2  0 -2 -3 -2  0 -1 -2 -1 11 -1 -4 -4  1 -3 -7  2  0  4 -7 -2 -6 -2 -5  0 -2 -4  1 -3 -2 -2  1  0  0 -4 -3 -7  0 -7 -1 -5
 -3 -3  0  0 -3 -4 -2 -4 -4  0 -2 -1 -5 -4 -3  3 -1 -4 -3  2 -2  1 -2  1 -5  4 -1 -1  0 -1 -8 -7 -5 -7 -8 -7 -5 -3  0  1 -2  0 -2 -4 -1 -2  2 -2 -9 -1 -6 -2  0 -5 -9  0 -7 -2  1 -4 -1 -1  2 -2 -1 -4 -1 -4 -2  0 -2  1 -3 -1 -2  5 -3  2 -1 -4
 -3 -3  4 -1 -4  0  0 -3 -2  3 -2  2 -5 -3 -1 -1  0  0 -4  1 -3 -1 -2  2 -4 -1 -3 -1  2  1 -7 -8 -3 -8 -9 -3 -5 -3  0  1 -3 -2 -3 -4 -1 -3 -2 -1 -8 -3 -6 -1  2 -7 -9 -1 -6 -2 -2 -3  4 -3  2 -1  1 -3 -2 -3 -2  0  0  2 -4 -1 -3  0 -3 -3 -1 -5
 -2 -2 -4 -2 -3 -4  0 -2 -2 -3 -1 -2 -3 -1 -2 -4 -1 -8 -1 -4 -1 -2 -2 -2 -3 -4 -2 -3 -5  0 -9 -4 -8 -4 -6 -5 -2 -1  0 -2 -2 -2 -1 -1 -1 -2 -4 -2 -3  1 -7 -1  0 -3 -6 -1 -7 -1 -6  1 -5 -1 -5 -1 -1 -3 -2  2  1 -1 -2 -2 -1  2  0 -6  0 -7 -2 -4
 -3 -3  0 -1 -4 -4 -2 -2 -4  0 -1 -2 -3 -3  0 -2 -1 -4 -3 -2 -4 -2 -3 -1 -3 -1 -3 -2 -2 -1 -7 -7  0 -7 -8 -6 -4 -2 -1  0 -1  0 -3 -4 -1  0 -2 -1 -7 -1 -6 -2 -1 -3 -8 -1 -6 -1  1  0 -1  0 -1 -1 -1 -5 -2 -4 -1 -1 -2 -1 -3 -1 -2 -1 -1 -3 -3 -4
 -4 -3  5 -3 -4 -5 -3 -3 -5 -1 -1 -2  1 -2 -5 -2 -3  9 -2 -2 -2 -3 -3 -1 -6 -2 -3 -2  2 -3 -1 -7  9 -7 -9 -5 -5 -3 -2  1 -3 -2 -4 -3 -5 -3 -4 -3 -7 -3  4 -3 -2 -7 -8 -4  3 -4 -5 -6 -2 -4 -2  1 -1 -6 -1 -2  0  0 -2  1 -4 -4 -1 -3 -1 -5 -4 -5
 -3 -2 -3 -1  0  8  2  3  7 -1  2 -1 -2 -4  5 -5 -1 -8 -3 -1 -2 -2  5 -1  6  0 -3 -1 -6 -4-10 -6 -9 -6 -2 -3 -4  5  1 -2 -3 -3 -1 -1  5 -2  3 -3 -8 -4 -8  0 -3  8 -7 -3 -8 -1 -4 -5 -5 -5 -4 -3 -4 -3 -2 -3 -3 -3 -1 -3 -4 -4 -4 -6 -3 -7 -4 -4
  0  4 -4  0  1 -1  2  0 -1 -1  3  1 -1  0  0 -2  1 -6  2 -1  3  2  4  0  1 -2  3  4 -5  1 -9 -2 -7 -5 -5 -2  5  1  0 -1  1  2  2  1  0  1 -2  2 -7  1 -7  2  1 -1 -3  0 -7  1 -6  2 -4 -1 -2  2  0  0  1  1  4  1  2  0  2  0  0 -5  1 -4 -2  0
 -2  3 -2  3 -1 -2  1  1  0  0  0  1 -3  0  1  2  3 -4  3 -2  4  1  0  0  2 -2  3  4  1  2 -8 -3 -7 -6 -6 -5  4  1  0  2  3  4  5 -1  1  3  1  5 -7  4 -7  2  1  0 -6  3 -7  4 -3  6 -3  6 -2  3  0  1  1 -1  2  1  4  1  3  4  1 -2  3 -3  0 -3
 -4 -4 -2  0 -4 -6 -4 -4 -3 -3 -4 -4 -4  0 -3 -1 -4 -1 -5 -5 -5 -4 -5 -2 -6 -1 -2 -5  3 -4 13 -8 -4 -7 -9 -6 -6 -3 -3 -1 -2 -1 -5 -5 -2  0 -5 -1 -8 -5 -3 -5 -4 -8 -7 -1 -3 -1 -7 -6 -5 -6 -5  1 -5 -6 -4 -5 -5 -4 -1 -4  4 -5 -5 -6 -1 -7  0 -6
 -4 -3 -1 -3 -1 -5 -2 -4 -4  2 -2 -3  1 -2 -4 -2 -2  0 -2 -4 -2 -4 -3 -1 -5  1 -4 -2  7 -2 -1 -3  0 -7 -8 -3 -5 -3 -1  0 -3 -3 -3 -4 -4 -3 -4 -2  1 -3 10 -2 -2 -7 -8 -2 10 -2 -6 -5 -4 -5 -3  1 -2 -5 -1 -1 -3 -1  1 -1 -1 -3 -2 -3 -4 -6  1 -5
 -2 -2 -1  3 -1 -3 -3 -3 -3  2  1  2 -4 -2 -1  5  0 -4 -2  3 -3  0 -3  1 -3  4  1 -1  2  0 -9 -6 -6 -3 -8 -7 -4 -1  1  3  0  1 -2 -2 -2  0  4  1 -9  2 -2  0 -1 -3 -8  0 -7 -2  7 -3  4  1  5 -1  2 -4  1 -2  1  1 -1  2 -2  1 -1  6 -1  7  4 -3
