# Supplementary material for: Protein Secondary Structure Prediction Based on Data Partition and Semi-Random Subspace Method
Source: Sci Rep. 2018 Jun 29;8:9856. doi: 10.1038/s41598-018-28084-8 (PMC6026213; doi:10.1038/s41598-018-28084-8)
Supplement: Supplementary file 1 — Dataset 1 [file 41598_2018_28084_MOESM1_ESM.zip › astral_cull_DATA/1B5E_A.pssm]

  M  I  S  D  S  M  T  V  E  E  I  R  L  H  L  G  L  A  L  K  E  K  D  F  V  V  D  K  T  G  V  K  T  I  E  I  I  G  A  S  F  V  A  D  E  P  F  I  F  G  A  L  N  D  E  Y  I  Q  R  E  L  E  W  Y  K  S  K  S  L  F  V  K  D  I  P  G  E  T  P  K  I  W  Q  Q  V  A  S  S  K  G  E  I  N  S  N  Y  G  W  A  I  W  S  E  D  N  Y  A  Q  Y  D  M  C  L  A  E  L  G  Q  N  P  D  S  R  R  G  I  M  I  Y  T  R  P  S  M  Q  F  D  Y  N  K  D  G  M  S  D  F  M  C  T  N  T  V  Q  Y  L  I  R  D  K  K  I  N  A  V  V  N  M  R  S  N  D  V  V  F  G  F  R  N  D  Y  A  W  Q  K  Y  V  L  D  K  L  V  S  D  L  N  A  G  D  S  T  R  Q  Y  K  A  G  S  I  I  W  N  V  G  S  L  H  V  Y  S  R  H  F  Y  L  V  D  H  W  W  K  T  G  E  T  H  I  S  K  K  D  Y
 -1 -1  0 -1  0  0  0 -1 -1 -1 -2 -2 -2 -2 -2 -1 -2  1 -2 -1 -2 -1  0 -1 -2  0 -3 -2 -1 -1 -1 -1 -1 -2  0 -1 -3 -1  1 -1 -2 -2  1 -3 -2  1 -1 -1 -3 -2  1 -2 -2 -2 -2  0 -2 -1 -3 -2 -2 -2 -4 -3 -2  0 -1 -2 -1 -3 -2  1 -3 -2 -1 -1 -2 -1 -1 -1 -2 -4 -2 -1 -3  6 -2  0 -2 -1 -2 -2 -1 -1 -1 -3 -1 -4  1  0 -4 -1  2  0 -2 -2  1 -2 -2  1 -1 -1 -2  1  0 -2 -1 -1 -3 -2 -3  0 -3 -3 -2 -2 -1  0  5 -3 -3 -1  2  0  0 -1 -1  1 -1 -1 -1 -1  1  5 -2  0 -2 -2 -3  4 -2 -3 -2 -3 -3 -1  5 -3 -1 -2 -2  0  1 -2 -2 -3 -2 -3  0  4 -3 -1 -3 -2 -1 -1 -2 -3 -3 -2  6  0  0  2  1  3 -2 -2 -1 -2  1  1  3 -1 -1  1  0  0  0  0  0  0 -2 -1  3 -1 -1 -3 -2 -3 -1 -2 -1 -2  3 -3 -2 -3  1 -3 -3 -2 -2 -2  2 -1 -2 -2 -2  0 -1  0 -1 -1  0 -1 -1 -1 -2 -1 -2
 -2  0 -1 -1 -2 -2 -1 -2  0  0 -2  4 -1 -2 -3  3 -1 -3  1  0 -1 -2 -2  0  2 -2 -3  7 -2 -3 -2 -2 -2  3 -2 -3 -4 -3  1  0 -3  7 -4 -2 -3 -1 -1 -3 -4 -3  0 -3 -1 -2  3  0 -4 -2  2 -1 -3 -3 -4 -4 -2  1 -2 -2 -2 -2 -4  3 -3 -3  1 -1 -1 -2 -3  4 -4 -4 -2 -1 -4 -2 -2 -1  0 -3 -2 -3 -3 -2 -3 -3 -3 -4  7 -1 -4 -2 -1 -1 -1 -3  0  0 -4 -1  0 -3 -3 -1 -1 -3  2  1 -1 -3 -2 -2  7  7 -2 -4 -3 -2 -2 -4  2 -2 -1 -1  0 -1 -1 -1 -1  0 -2  0 -2 -1 -3 -3 -3 -5 -2 -2 -3 -4  0 -4 -3 -4  2 -2 -2  2 -3 -2 -4  0 -3 -3  0  7 -2 -2 -3 -3 -4 -3 -3 -3  2 -3 -2 -4 -2 -1  0 -1 -3 -3 -3 -2 -1 -3 -3 -1 -1 -1 -2 -2 -1  0  0  0  2  0 -3  1 -3 -3 -2 -4 -4 -2 -2 -3 -3 -2 -2 -2 -3 -3 -1  2 -2 -2 -1  0 -3  1  0  0 -2  0  6  1 -1  3  1 -3 -2  3  0 -2 -2
 -2 -2  0  3 -1 -3 -1 -3  0  1 -3 -2  0 -2 -4  1 -1 -3 -4  0  4 -1  2 -1 -1  0  0 -1 -1 -1 -1 -1 -1 -2  0 -4 -4 -1 -2 -1 -4 -2 -4  3 -3  0 -1 -2 -4 -3 -2 -4  3 -2 -1 -1 -4 -3 -1 -1 -4 -3 -5 -4 -3  1 -1  0 -1  7 -4  0 -2 -4  0  0  7  1 -4  0 -4 -5  4 -1 -5 -3  1 -1  6 -1  2 -4  3 -2  2 -3 -1 -5 -2  4 -5  3  1 -1  4 -3  0 -1 -4  0  3 -4 -4  1 -1 -4 -1  4  7 -3  4  0 -2 -2 -2 -4 -4  0 -3 -4  7 -2  0 -1 -1 -1  0 -1  3 -2  0  2 -3 -2 -3 -3 -3 -4 -1  2 -3 -4 -1 -4 -3 -4 -1  3  0 -1 -4  3 -4 -1 -4  2 -1 -2  0  2  0 -3 -4 -4 -1 -4 -3  2  7 -4 -3  0  0 -1 -3 -3 -4 -1 -1 -4 -3 -2 -1 -2  2 -2  0  0  0  0  0  1 -4 -1 -3 -1  0 -4 -4 -2  3 -3 -1  0 -2 -1 -4 -3  3  7 -1 -3 -1 -1 -3  1 -1 -1 -3  0 -1  0 -1 -1 -1 -4 -2 -1 -2 -1 -3
 -3 -2  0  5 -1 -3 -1 -4  0  1 -4 -2  4 -3 -4  3 -1 -4 -4  3  1 -2  2  2 -2  0  7 -2 -2 -2 -2 -2 -2 -3 -1 -4 -5 -2 -3 -1 -4 -3 -4  7 -3 -1  1 -2 -5 -3 -2 -4 -2  2 -1 -2 -4 -3 -3  1 -5 -3 -6 -5 -4 -1 -2  6 -2  0 -4 -1  2 -4 -1  4  0 -1 -4 -1 -4 -6  6  1 -6 -3  7  1  1 -2  6 -4 -2 -2 -3 -4 -2 -6 -3 -1 -6  0 -1  3  5 -4  6 -1 -4  3  1 -4 -4  2  0 -4 -2  0  1 -3  6 -1 -3 -3 -3 -4 -4 -1 -3 -5  0 -2 -1 -1 -1 -1  4 -1  2 -3  5  1 -4 -2  2 -3 -3 -5 -2 -2 -4 -5 -2 -5 -4 -4 -2  6 -2 -2 -4 -1 -4 -2 -4 -3 -2 -3 -1 -2  7 -4 -5 -5 -2 -4 -3 -3  3 -4 -3 -1  0 -2 -4 -3 -4  2 -2 -4 -4 -2  2 -2  1 -2 -1  2  0  0  0  2 -4  1 -3 -2  5 -5 -4 -3 -1 -3 -2  7 -3 -2 -4 -4  0  0 -2 -4  1 -2 -3  4 -1 -2 -3 -1 -2  1  0 -2 -2 -4 -2 -2 -2  3 -4
 -2 -2 -2 -3 -2 -2 -2 -2 -4 -4 -2 -3 -3 -3 -2 -3 -3 -1 -2 -4 -4 -4 -1 -3 -4 -2 -5 -4 -2 -4 -2 -4 -2 -3 -2 -1 -3 -4 -3 -4 -3 -4 -3 -4 -2 -2 -4 -3 -4 -4 -3 -2 -3 -2 -4 -2 -2 -2 -4 -5 -2 -2 -4 -3 -2 -3 -4 -4 -2 -4 -2 -3 -4 -2 -4 -4 -4 -3 -2 -3 -2 -4 -4 -4 -3 -1 -4 -4 -4 -4 -4 -2 -4 -4 -2 -4 -4 -4 -4 -2 -4 -3 -2 -4 -4 -2 -4 -4 -2 -2 -3  5 -2 -3 -3 -2 -4 -3 -4 -4 -4 -2 -5 -5 -2 -2 -2 -1 -2 -3 -4 -2 -1 -1 -1 -1 -2 -1 -2 -2 -3 -3 -2 -1 -2 -3 -4 11 -4  5 -2 -3 -4 -4 -3 -2 -2 -4 -4 -4 -2 -2 10 -3 -2 -4 -4 -5 -2  3 -5 -2 -3 -2 -4 -2 -4 -4 -4 -2 -1 -1 -1 -2 -3 -1 -2 -2 -2 -2 -2 -2 -2  4  2  8 -1 -1 -1  0 -1 -1 -2 -4 -2 -4 -4 -3 -2 -4 -2 -3 -4 -4  3 -4 -2 -4 -2 -4 -4 -2 -4 -4 -1 -3 -2 -3 -2 -2 -2 -2 -4 -2 -3 -2 -3 -4 -3 -4 -3
  0 -1  0  0 -1 -1 -1 -1  6  5 -2  0  4 -2 -3  2 -1 -3 -2  1  1 -2 -1  2  0 -1 -1  0 -2 -3 -2 -2 -2  0 -1 -3 -4 -3 -1  7 -2  0 -4 -1 -2  2  2 -3 -4 -2  0 -3 -1 -2  1 -1 -4  2 -1  1 -3 -2 -4 -4 -2  2 -2 -1 -2 -1 -3  1 -2 -3  4  1  0 -1 -3  0 -4 -4  2  3 -3 -2 -1  1  0 -3  0 -3 -2 -2 -3 -3 -3 -4  0 -1 -4 -1  0  0  0 -3 -1  7 -3  0  3 -3 -3  1  4 -3  0  3 -1 -3 -1 -1  0  0 -2 -3 -3 -1 -2 -3 -1 -1 -1 -1  2 -1 -1 -1  1 -1 -1  2 -1 -1 -3 -2 -2 -4 -1 -2 -3 -4  8 -4 -3 -3 -1 -1 -2  1 -3 -1 -4  7 -3 -2  7  0 -1 -2 -1 -3 -4 -3 -3 -3 -2 -3 -1 -4 -2  0  2 -1 -2 -2 -3 -1 -1 -2 -2  2  4  5 -1 -2 -1  0  0  0  0  2 -3  3 -2 -3  0 -4 -3 -1 -1 -3 -3 -1 -2 -1 -3 -3  0 -1 -1 -2  1  7 -2  1  0  6  1  0  0  1 -1  0  1 -3 -1  2  0  0 -2
 -2 -1  2  1 -1 -2 -1 -3  3  3 -3 -1  1 -3 -4  1 -2 -3 -3  4  3 -2  0  2  0  1  1 -1 -2 -3 -2 -2 -2 -1  2 -3 -4 -3 -2  1 -3 -1 -4  1  1  0  4 -3 -5 -2 -1 -4 -1 -2  2 -1 -4 -2 -1  7 -4  1 -5 -4 -3  0 -2  2 -2 -2 -4  0 -2 -4  0  5  2 -2 -3  0 -4 -5  1  6 -4 -2  0  5  0 -3  3 -4 -3 -2 -3 -3 -3 -5 -1 -1 -4  0  2  2  3 -4  0  1 -4  0  3 -4 -4  4  2 -4  0  0 -1 -2  0 -1 -1 -1 -3 -4 -3 -1 -2 -4 -1 -1 -1 -1  0 -1  0 -1  3 -1  1  2 -3 -1 -2 -2 -2 -5 -1 -2 -3 -4  1 -4 -3 -4 -1  1 -2  0 -4 -1 -4  0 -4 -3  0 -1 -1 -2  1 -3 -4 -4 -3 -3 -2 -4 -1 -4 -2  0  0 -1 -3 -2 -3 -1 -1 -3 -3 -1  0  0 -1 -2 -1  0  0  0  0  1 -3  4 -2 -3  4 -4 -4 -2 -2 -3 -3  0 -2 -1 -4 -3 -1 -1 -1 -3  6  1 -3  3  1  0 -2  0 -1  3  3 -1  0 -3 -1  0  1  3 -3
 -3 -3 -2 -1 -1 -3 -2 -3 -2 -2 -4 -3 -2 -4 -4  2 -3 -3 -4 -2 -2  6 -2 -3 -3  3 -2 -3 -3  7 -3  6 -3 -3 -1 -4 -4  7 -3 -3 -4 -4 -3 -2 -4 -1 -3  6 -4  2 -2 -4 -3 -3 -3 -2 -5 -4 -3 -3 -5 -4 -4 -4 -4 -2  6 -2 -3 -2 -4  0 -4 -5 -2  2 -2  6 -4 -2 -5 -4 -2 -3 -4 -1 -2 -2 -1  7 -2 -5  6 -3 -3 -4  7 -4 -3 -1 -4  0  2 -2  0  2 -2 -3 -5 -1 -2 -4 -4 -2 -1 -5  2 -2 -2 -3 -2 -1 -4 -4  1 -5 -4 -2 -1 -4 -2 -2  0 -2 -1 -1 -1  1 -1 -3 -1  2 -3 -1 -4 -3 -3 -4 -3 -1 -4 -4 -3 -4 -4 -4 -1 -1  6 -3 -5 -1 -3 -3 -4 -3 -3 -4 -1 -1 -2 -4 -4 -5  7 -4 -3 -4 -2 -5 -1 -1 -1 -1 -3 -2 -4 -3 -3 -4 -3 -2 -1 -3 -1  2  4  0  0  0  0  0 -4 -2 -2  7 -2 -4 -4 -4 -2  2  7 -2 -2 -3 -4 -4 -1 -2 -3 -4 -3 -3 -3 -2 -3 -3 -3 -1 -2  2 -3 -2 -2 -4 -2 -2 -3 -2 -4
 -2 -2 -1 -1 -2 -2 -2 -2  0  0 -1  1 -1  4 -3 -1  7 -4 -3  0  5 -3  0 -1 -2 -1 -2 -1 -3 -3 -3 -3 -3 -2 -2 -4 -3 -3  5 -1 -3 -2 -2 -2 -3 -1 -1 -3 -2 -3 -2 -4  8 -3 -1 -1 -4  2  8 -1 -4 -3 -4 -2 -3 -1 -3 -2 -2 -1 -4 -1  0 -4  1 -1  3 -2 -4  0 -4 -4 -1 -1 -4 -3 -2 -1  0 -3 -1 -4 -2 -1 -3  1 -3 -4 -1 -1 -4 -1 -1 -1  0 -2 -2  2 -3 -2  0 -4 -4  2 -1 -4 -1  2  0 -3 -1 -2 -1 -1  4 -4 -4 -2 -2 -4  0 -2 -1 -1 -1 -1 -1 -1  0 -2 -2  0 -3 -1 -3 -3 -3 -4  9 -2 -3 -2 -1 -1  1 -4 -2 -2 -3 -2 -4 -2 -4 -1 -4  1 -1 -1 -2 -2 -2 -4 -2 -3 -3 -4 -3 -2 -1 -3 -3 -1  0 -1  0 -3 -4  4  1 -3 -3 -1  0 -1 -2 -2 -1  0  0  0  0  0 -1 -1 -3 -2 -1 -2 -4  8 -2 -3 -3 -2 -3 10 -4  1  1  0 10 -2 -1 -1 -3  0  4 -1 -3 -1 -1 -1 -2 -1  4 -3 -3 -1 -2 -1  1
  1  3 -1 -3 -3  1 -2  1 -3 -3  2 -1 -2  0  1 -4 -1  3  1 -3 -4 -5 -1 -2 -2 -1 -4 -4 -2 -5 -1 -5 -2  2 -4  4  2 -5 -3 -4  0 -2 -1 -4  0 -3 -3  1 -1 -4 -1  1 -4  0 -4 -3  6  5 -3 -4  1  1 -4 -1  1 -3 -5 -4 -1 -4  5 -3 -3  3 -3 -4 -4 -4  1 -3  6 -4 -4 -4 -2 -2 -4 -4 -4 -5 -4  3 -5 -4  2 -3 -5 -4 -4  1 -4 -3 -2 -4 -4  5 -4 -4  5 -3 -2  2  4 -3 -2  4 -4 -3 -4 -4 -4 -4 -4 -4  1  5  2  1 -2 -4 -4 -2 -2  1  0 -1  0 -1 -3  2 -4 -3  0 -2  0 -3 -3 -3 -4 -2  0  0 -4 -1 -2  3 -2 -4 -5 -4  3 -4 -2 -2  1 -3 -3 -4 -4 -2 -4  4  0  1 -5  2 -4 -1 -4  6 -2 -1 -1 -3 -1  0  1  0 -1  1  1  1 -3 -1  1 -2 -2 -1 -1  0 -1 -1  0 -3 -1 -5 -4  2  5 -4 -2  0 -5 -4  0 -5  4 -3 -3 -4 -5  2 -4 -3  2 -3  0 -2  0 -2 -3 -2 -4 -1 -3  2 -1 -3 -1 -3 -2
  2  1  1 -4 -3  2 -2  1 -3 -3  1  2  0  3  4 -3  3  0  4 -3 -4 -4 -2 -1 -2 -2 -5 -3 -2 -5 -2 -4 -2  1 -4  1  0 -5 -2 -3  2 -2 -1 -5  5 -3 -3 -3 -1 -4  2  4 -4  3 -3 -3  1  0 -3 -4  5  5 -3 -1  4 -3 -4 -4  1 -3  1 -3 -2  5 -3 -4 -4 -4  0 -3  1 -3 -4 -4 -2 -3 -4 -4 -4 -5 -4  5 -5 -4  0 -2 -5 -3 -3 -2 -3 -4 -3 -3 -4  0 -4 -3  1 -3 -2  2  2 -3 -2  4 -3 -3 -5 -4 -5 -4 -3 -3  2  3  0 -2 -2 -3 -4 -2 -2  2  1 -1 -1 -1 -3  1 -4 -3  1 -3  5 -3 -2 -3 -4 -2  3  0 -3 -1  1  0 -2 -5 -4 -4  5 -4 -2 -2  5 -2 -2 -3 -4 -2 -5  1  0  5 -5  1 -4 -1 -5  0 -2 -1 -1 -3  1  2  5  2  0  3  1  0 -3  1 -1 -2 -2 -1 -1  0 -1 -1  4 -3 -1 -5 -4  0  1 -4 -3  1 -5 -5  1 -4  3 -2 -1 -4 -4  2 -3  1  1 -2  3  0  4  0 -2 -2 -3 -1 -3  4  0 -3  0 -3 -1
 -1  2  0 -1 -1 -2  1 -2  1  1 -2  2  0 -3 -3  1 -1 -3 -2  2  0  1 -1  0  6 -1 -2  3 -2 -3 -2  1 -2  2 -1 -3 -4 -3 -2  0 -3  1 -4 -1 -2  0  2 -3 -4 -2  4 -3 -2 -2  5  0 -4 -2 -1  0 -3 -2 -5 -4  1  4  1 -1 -2 -1 -3  4 -3 -3  4 -1 -1 -1 -3  3 -4 -5 -1  0 -4 -2 -1  0  2 -3 -1 -3 -2 -2 -3 -3 -3 -5  1 -1 -5 -1  0 -1 -1 -3 -1  0 -3  2  1 -3 -3  0  0 -3  5  2 -1 -2 -1 -1  1  1 -2 -3 -3 -1 -2 -4 -1 -1 -1 -1  0 -1 -1 -1  0  3 -1  2 -2  1 -3 -2 -2 -5 -2 -2 -3 -4  0 -4 -3 -3 -1 -1  1  6 -3 -1 -4  0 -3 -3  0  1 -1 -2 -2 -3 -4 -3 -3 -3 -1 -3 -1 -4 -2 -1  0  2 -3 -2 -3 -2  2 -3 -2 -1 -1 -1 -2 -2 -1  0  0  0  1  0 -3  3 -2 -3 -1 -4 -3 -3 -1 -3 -3 -2 -2 -2 -3 -3  0 -1 -2 -2  0  0 -2  2  0  0 -2  2  1  0  0  2  0 -3 -2  5  3 -1 -2
  6  0  0 -3 -2  6 -2  7 -1 -2  6  0 -1  1  4 -2  0  0  3 -2 -3 -3 -1 -1 -2 -1 -4 -2 -2 -4 -1 -3 -2  0 -3  0 -1 -4 -2 -2  8 -2 -1 -4  1 -2 -2 -3 -1 -4  0  2 -2  0 -2 -2  0  0 -2 -3  1  1 -3 -1  1 -2 -3 -3 -1 -3  0 -2 -2  1 -2 -3 -3 -3  0 -2  0 -3 -3 -3 -2 -2 -4 -3 -3 -4 -4  1 -4 -3  0 -2 -4 -3 -2 -2 -3 -3 -2 -3 -3  0 -3 -2  0 -2  3  0  1 -2  1  1 -2 -2 -3 -4 -4 -3 -3 -3  5  2  4 -2 -2 -3 -3 -2 -1  3  1 -1 -1 -1 -2  0 -3 -2  8 -2  1 -2  3 -3 -3 -1  1 -1 -2 -1 -1  0 -2 -4 -3 -2  1 -3 -2  1  1 -2  4 -3 -3 -2 -4  1 -1  1 -4  0 -3 -1 -3  0 -2 -1  0 -2 -1  0  1  0  5  8  6  3 -2  0 -1 -2 -1  0  0  0  0 -1  1 -2 -1 -4 -3 -1  0 -3 -2  0 -4 -4  0 -3  1 -2 -1 -3 -3  3 -3 -1  0 -2  0 -1  1 -1 -2 -2 -3  0 -2  1 -1 -2  6 -3 -1
  0 -1 -2 -3 -3 -1  0 -1 -4 -4  1 -2 -3  2  0 -4 -1 -2  0 -4 -3 -4 -3  3 -4 -3 -5 -4 -3 -4 -3 -4 -3 -1 -4 -1  7 -4  1 -4  3 -3  7 -5 -1 -3  2 -3  8 -5 -2  0 -3 -1 -4 -1 -1 -1  0 -4  0 -1  0  7 -1 -4 -4 -4 -2  3 -1 -4  2  0 -4 -4 -4 -4 -2 -3 -1  0 -4 -4 -1 -3 -4 -4 -4 -4 -4  0 -4 -5 -2  2 -4  0 -4 -3  0 -4 -3 -4 -4  0 -4 -4  0 -3 -3 -1 -1 -3 -3  0 -4 -3 -4 -5 -4 -4 -4 -4 -1 -1 -2 -3 -1 -1 -4 -3 -2  0  0  2 -2  0 -3 -2 -4  1 -1 -3 -1  2 -4 -4 -3 -1  5  7 -5  7  2 -2 -3 -4 -4 -4  0 -4 -3 -3  0  2 -3 -4 -4 -3 -5 -1  7  3 -4  3 -5  7 -4  0 -3 -1  0 -1  2 -1  0  2 -2 -1 -1 -2 -3 -2 -2 -2 -1 -1 -1 -1 -1 -1  1 -4 -3 -4 -4  7 -1 -1 -3  5 -4 -4 -2 -3 -1  2 -3 -4 -3  5 -2 -3 -1 -3 -1 -2  0 -2 -3 -3 -4 -1 -4  0 -3 -4 -2 -4  3
 -3 -2 -1 -2  6 -3  5 -3 -2  2 -3 -3 -2 -3 -4 -2 -3 -3 -4 -2 -2 -3 -2  1 -2 -2 -3 -3 -2 -3 -2 -3 -2 -3 -2 -3 -5 -3 -3 -2 -4 -3 -4 -3 -3  3 -2 -3 -5  8 -2 -4 -3 -3 -2 -2 -4 -3 -3 -2 -4 -3 -5 -5 -3 -2 -3 -2 -2 -3 -4 -2 -4 -4  3 -2 -3 -3  3 -2 -4 -5 -2 -2 -5 -2 -2 -2 -3 -3 -2 -4 -3  8 -3 -4 -3 -5 -3 -2 -5  5 -2  5 -2 -4 -2 -3 -4 -2 -2 -3 -3 -2 -2 -4 -2 -2 -3  8 -3 -2 -3 -3 -3 -4 -3 -2 -2 -5 -3  7 -1 -1  0  4 -1 -1 -1 -2  1 -2 -3 -2 -3  7  8 -4 -3 -2 -3 -5 -3 -5 -4 -3 -2 -2 -3 -2 -4 -2 -4 -3 -4 -4 -3 -3 -2 -2 -3 -3 -5 -4 -3 -3  8 -4 -3 -4 -2 -1  0 -2 -3 -2 -3 -3 -2 -4 -3 -2 -2 -2 -2 -2 -1  0  2  0  0  0 -4 -2  5 -3 -2 -5 -4 -4 -2 -4 -3 -2 -2 -4 -3 -4 -2 -3 -4 -4 -2 -3 -3 -1 -2 -2 -3 -1 -2 -2  7  1  6  0  6  3 -3  5 -3
 -2 -2  2  1  2 -2  1 -1  0  0 -2 -2 -1 -2 -3  0 -2 -2 -3  0  0 -1  1 -1 -1  1 -1 -2  0 -1  0 -1  0 -2  5 -2 -3 -1 -2  2 -3 -2 -2 -1 -3  3 -1 -1 -4 -2 -1 -3 -1 -1 -1  5 -3 -2 -2 -1 -3 -3 -4 -3 -3  2 -1  2  1 -1 -3  0 -3 -3 -1 -1  0 -1 -2  2 -3 -4 -1  0 -4  0  2  2  0 -1 -1 -3 -1  1 -2 -3 -1 -4 -1  3 -4  2  2 -1  0 -3 -1 -1 -3  2 -1 -2 -3  0  1 -3 -1  1  0 -2 -1  6 -2 -2 -2 -3 -3  5  0 -3 -1 -1  3 -1  0  0 -1  0  2 -2  2  0  1  2 -3 -2 -2 -2 -2  0 -2 -3 -1 -3 -3 -3  1 -1 -1 -1 -3  5 -2 -1 -3 -2 -1 -2  6  0 -1 -2 -3 -3 -1 -3 -2 -3  0 -3  0  3  0  4 -2 -1 -2 -1  0 -3 -2  1  0 -1 -1 -1  0  0  1  0  0  0 -3 -1 -1 -1  1 -3 -3 -3  2 -2 -1  1  0 -2 -3 -3  3  0 -2 -3 -1 -1 -1  0 -1 -1 -2  3  0  0 -1 -1 -1 -3  1 -1 -2 -1 -2
 -1 -1  0  0  1 -1  3 -1 -1 -1 -2 -2 -1 -2 -2 -1 -2 -1 -2 -1  0 -2  3 -1 -1  1 -2 -2  7 -3  6 -2  7 -1  0  0 -3 -3 -2 -1 -2 -2 -3 -2 -2  0 -2 -2 -3 -2 -1 -2  2  2 -2  0 -2 -1 -3 -2 -2 -2 -4 -3 -2  0 -2 -1  6 -1 -1 -1 -3 -2  0 -2 -1  1 -1  1 -2 -4 -2 -2 -3 -1 -1 -1 -1 -3 -2 -2 -2 -2 -1 -3 -3 -4 -2  0 -4 -1  2 -1 -1 -2 -2 -2 -2  1 -1 -1 -1 -1  2 -2 -1  2 -1 -2 -2  0 -2 -2 -2 -2 -1  1 -1  2 -1 -1  0  0  0 -1 -1  2  0 -1 -1 -1 -1 -1 -2 -2 -2 -2  2  0  1 -3 -2 -3 -3 -1 -1 -2 -2 -2 -2  0 -2 -2 -2 -1 -2 -2  0 -1 -2  0 -3 -2 -3 -1 -2 -3 -1 -2 -1  0  0  0 -2 -1  1  1  4 -2 -1  0 -1 -1  1 -1 -1  0  0  2  0  0 -2 -1 -1 -3 -1 -3 -1 -3  6 -2 -3 -1  1 -3 -1 -3  1 -1 -3 -2 -2 -2  1 -1  0 -2 -2  1  2  2 -2  2 -1 -1 -1 -1 -1 -1 -2
 -2 -3 -3 -4 -3 -2 -3 -2 -3 -3 -1 -3 -3  0 -2 -3 -3 -3 -2 -4 -4 -4 -3 -2 -4 -3 -6 -4 -4 -4 -4 -4 -4 -2 -4 -4  0 -4  1 -3 -2 -4  0 -5 -3 -3 -3 -3  0 -5 -3 -3 -4 -3 -4 -2 -4 -3 -1 -4 -3 -3 12  0 -3 -4 -4 -5 -3 -3 -4 -4  3 -3 -3 -4 -5 -3 -4 -4 -4 12 -5 -4 12 -4 -5 -4 -5 -4 -5 -3 -4 -5 -4  1 -4 12 -4 -4 12 -4 -3 -4 -4 -2 -5 -3 -2 -4 -1 -3 -3 -4 -3 -3 -4 -3 -5 -5 -5 -4 -4 -4 -3 -3 -4 -4 -2 12 -5 -3 -2 -1 -1 -1 -2 -1 -3 -3 -4 -2 -3 -3 -3 -3 -4 -4 -4 -3 -1  0 -3  0  1 -4 -3 -5 -4 -4 -3 -4 -4 -3 -3  1 -3 -4 -4 -4 -6 -3  0 -2 -4 -3 -5  0 -5 -2 -4  6  0 -2  1 -3 -3 -2 -3 -3 -3 -3 -3 -3 -3 -2 -1  0  0  0  0 -1  0 -3 -3 -4 -4  0 -4  9 -4 -1 -4 -5 -3 -4 -3  1 -4 -5 -4 -1 -2 -3 -3 -3 -2  6  6 -3 -3 -3 -4 -3 -4 -3 -4 -4 -3 -4  2
 -1 -2 -2 -3 -2 -1 -1  1 -2 -2  5 -2 -3  5 -2 -3  1 -2 -1 -3 -1 -4 -2  0 -3 -2 -4 -3 -3 -4 -3 -4 -3  1 -3 -2  2 -4  6 -3 -1 -3  2 -4 -2 -3 -1 -4  2 -4 -2 -2  0 -2 -3  3 -2 -2  5 -3 -2 -2  1  4 -2 -2 -4 -4 -2 -1 -2 -2  8 -2 -2 -3 -2 -3 -2 -2 -2  1 -3 -3  1 -3 -4 -3 -3 -4 -4 -2 -4 -4 -2  9 -4  1 -3 -2  1 -3 -2 -3 -3  3 -4 -2  3 -3 -2 -2 -2 -2 -2 -2 -3 -2 -3 -4 -4 -3 -3 -3 -1 -2 -2 -3  3  1 -3 -2 -2 -1 -1  0 -2  3 -2 -2 -3 -1 -2 -3 -2 -2 -4 -4  0 -2  1  2 -3  4  8 -2 -3 -4 -4 -3 -2 -3 -3 -2 -2  8 -2 -3 -3 -3 -4 -2  2 -1 -4 -1 -4  2 -3  3 -3  0  3  3  7 -2 -2  0 -2 -2 -2 -2 -2 -2 -2 -2 -1  0  0  0  0 -1  5 -3 -1 -4 -3  2 -2  1 -3  1 -4 -4 -2  1 -2  9 -2 -3  1  1  3 -2 -2 -2 -1 -1 -1 -2 -2 -2 -3  0 -2 -1 -3 -3 -2 -3  8
  1  2 -1 -3 -2  2 -1  2 -3 -3  0 -1 -2 -1  1 -3 -1  4  0 -3 -3 -4  0 -1  1  1 -4 -4 -1 -4  2 -4 -1  1 -3  5 -1 -4 -2 -3  0  1 -2 -4  0 -2 -3 -2 -2 -4 -1  2 -3  0 -3 -3  2  2 -3 -4  0  0 -5 -2  0 -3 -4 -4 -1 -4  4 -3 -3  1 -3 -4 -4 -3  5 -3  2 -5 -4 -3  1 -1 -4 -3 -4 -4 -4  1 -4 -3  5 -2 -4 -5 -3 -1 -4 -3 -2 -3 -4  1 -3 -4  2 -2 -2  4  3 -2 -2  1 -3 -2 -4 -4 -4 -3 -4 -4  0  2  5 -1 -1 -4 -4 -1 -1  2  0 -1  2 -1 -2  3 -3 -3  0 -1  0 -3 -3 -2 -4 -1  0  1 -4 -2 -2  5 -1 -4 -4 -3  1 -3 -2  1  2 -2 -2 -4 -3  0 -4  4  1  0 -4  5 -4 -2 -4  2 -1 -1 -1 -2 -1  2  1 -1 -1  1  3  2 -2  1  3 -1 -1 -1  0  0 -1 -1  0 -3  1 -4 -3 -1  4 -4 -1  1 -4 -4  1 -5  3 -2 -2 -4 -5  1 -3 -3  4 -2 -1 -2  0 -1 -2 -2 -3 -1 -3  1  0 -3 -1 -3 -2
