# Supplementary material for: Protein Secondary Structure Prediction Based on Data Partition and Semi-Random Subspace Method
Source: Sci Rep. 2018 Jun 29;8:9856. doi: 10.1038/s41598-018-28084-8 (PMC6026213; doi:10.1038/s41598-018-28084-8)
Supplement: Supplementary file 1 — Dataset 1 [file 41598_2018_28084_MOESM1_ESM.zip › astral_cull_DATA/1b5l_A.pssm]

  a  Y  L  S  R  K  L  M  L  D  A  R  E  N  L  K  L  L  D  R  M  N  R  L  S  P  H  S  C  L  Q  D  R  K  D  F  G  L  P  Q  E  M  V  E  G  D  Q  L  Q  K  D  Q  A  F  P  V  L  Y  E  M  L  Q  Q  S  F  N  L  F  Y  T  E  H  S  S  A  A  W  D  T  T  L  L  E  Q  L  C  T  G  L  Q  Q  Q  L  D  H  L  D  T  a  R  G  M  D  P  I  V  T  V  K  K  Y  F  Q  G  I  Y  D  Y  L  Q  E  K  G  Y  S  D  C  A  W  E  I  V  R  V  E  M  M  R  A  L  T  V  S  T  T  L  Q  K  R  L  T  K
  4 -2 -4 -2 -3 -1 -4  0 -3  1  0 -2 -3  3 -3 -1 -3 -3  2 -3 -3 -3 -3 -2 -1  0 -2 -1 -3 -3 -3 -3 -4 -2 -3 -5  2 -4 -1 -3 -1  0 -2 -2  1 -1 -3 -2 -3 -3  6 -3  6 -2  1 -2 -2 -4 -3 -3 -2 -3 -3 -1 -4 -3 -3 -4 -1 -1 -2  0  2  0  6  6 -6 -3  0 -1 -3 -4 -3 -1 -4 -3  0  0 -4 -3 -3 -3 -3 -2 -2 -2 -3  5 -2 -2 -1 -2 -1  0  0 -3  6 -2 -3 -2 -5 -5 -3 -3 -4 -1 -2 -4 -4 -2 -3 -3 -2 -4 -1 -2 -3  6 -6 -3 -2 -2 -4  4 -3 -3 -3 -3  3 -4 -1  1  0  2  0 -3 -1  1 -3 -3 -2 -2
 -1 -1 -4 -4  0 -1 -3 -2 -2  2 -2  6  6 -3 -4  2 -4 -4  0  1 -3  7  8 -4 -3 -4  0 -1 -2 -1  1 -4  8  2 -4 -5  3 -5 -4  2 -2 -2 -4 -2 -4  0 -1 -4 -1  0 -3  0 -4 -4 -2 -5 -3 -1 -2 -4 -3  1 -1 -3 -4 -1 -4 -5 -2 -1  0  3 -3 -3 -3 -3 -4 -3 -1 -3 -3 -3 -2  1 -4  3 -3 -3 -4 -2  2 -1 -3 -1 -2 -4 -1 -3 -5 -1 -1 -2 -3 -3  0 -2 -3 -4  6  4 -5 -5  1  6 -5  2 -2 -4 -4  3 -2  0  1 -4 -3 -4 -6 -4 -4 -2 -4 -5  8 -3 -2 -5  3  7 -3 -4 -3 -3 -3 -1 -1 -4 -1  1  7 -4  6  5
 -2 -1 -6 -3 -2  4 -2  2 -4 -2  6 -2 -1  4 -5 -2 -4 -5 -1 -2 -5  0 -2 -5 -1 -3 -3 -2 -5 -3  1 -1 -3  3  2 -6 -2 -5 -4 -2 -2 -1 -4  0 -1  3 -2 -3 -2 -2 -2 -2 -3 -5 -2 -5 -5 -1 -2 -4  0 -3 -2 -3 -5  6 -5 -5  0 -1  0  1 -2 -2 -3 -3 -7  6 -1 -1 -5 -6  1 -1 -5 -3  2 -1 -6 -1 -2 -3 -5  4  1 -5 -1 -1 -5 -4  2 -2  1 -2 -2 -5 -1 -5 -2  2 -5 -6 -2 -2 -5 -1 -4 -5 -5 -1 -2 -2  1 -3 -1 -1 -6 -4 -7 -3 -4 -5 -3 -3 -3 -3 -4 -2 -2 -5 -1 -2 -2  1  6 -5 -2 -2 -2 -5 -2 -1
 -2 -2 -6 -3 -2  2 -3 -1 -4  0 -1 -3 -1 -2 -5 -1 -4 -5  1 -3 -6 -3 -4 -5 -2 -3 -4 -3 -6 -1 -1  7 -4 -2  8 -6 -1 -6 -4 -3  0 -2 -5  6 -1  1 -3 -4 -2 -2 -1 -3 -3 -5 -2 -5 -5 -3  1 -5 -3 -3 -3 -3 -5  0 -5 -6 -2 -3  0  4 -3 -2 -3 -3 -8  6 -1 -2 -6 -6  6  0 -6 -4 -1  0 -6  0 -2 -3 -6  3  7 -6  4 -2 -6 -5 -1 -1  6 -3 -3 -5 -2 -5 -3 -2 -6 -6 -2 -3 -5 -3 -2 -6 -6 -1  0 -3 -1 -3 -2  5 -6 -4 -8  0 -5 -5 -4 -4  0 -5 -5 -3 -3 -6 -3 -3 -3 -3  0 -6 -3  0 -3 -5 -3 -1
  0 -3 -3 -4 -5 -3 -5 -1 -3 -3 -3 -5 -5 -3 -3 -3 -3 -3 -2 -5 -4 -5 -5 -2 -2 -4 -2 -3 11 -3 -5 -6 -6 -4 -6 -5 -3 -5 -5 -5 -5 -3 -3 -5 -4 -3 -5 -3 -5 -5 -2 -6 -2 -3 -1 -3 -3 -2 -5 -3 -3 -6 -5 -1 -4 -3 -3 -5  4 -3 -5 -3 -3  1 -2 -2 -3 -5 -3 -3 -3 -3 -5 -4 -3  8 -3  0 -3 -5 -5 -6 -3 -4 -5 -3 -5 -2 11 -3 -3 -5 -4 -3 -2 -3 -2 -3 -5 -5 -3 -5 -5 -5 -3 -2 -3 -5 -3 -4 -6 -6 -4 -5 -3 -5 11 -3 -6 -6 -3 -3 -6 -2 -6 -2 -4 -6  2 -4 -2 -3 -3 -2 -4 -3 -4 -4 -5 -3 -4 -5
 -1 -1 -4 -3  7 -1  0 -2  2 -2 -2  1  2 -2 -4 -2 -4 -4  0  8 -3  1 -1 -4 -2 -3 -2 -2 -5 -2  3 -2 -1  1 -3 -6 -1 -5 -4  7  1  1 -4 -1 -3  3  8 -3  8 -1 -3  8 -3 -4 -1 -4 -3  2  1 -3 -3  8  8 -3 -5  1 -4 -5 -2 -2  2  0 -2 -2 -3 -3 -5 -2  1 -2 -4 -4 -1  4 -5 -2 -2 -2 -4  0  8  8 -2  0 -2 -3  3 -2 -5 -1  2  6  0 -2 -1 -2 -2 -4 -1  0 -4 -6  7 -2 -5 -1 -3 -4 -4  4  0 -1  2 -3 -2 -3 -6 -3 -5  0 -4 -4 -1 -3  0 -4 -2 -1 -2 -5 -2 -2 -2 -2 -1 -4  7  1 -1 -3 -1  1
 -1 -1 -5 -3  1 -2 -3 -2 -3 -2 -2  0  3 -2 -4 -1 -5 -5  0  0 -4 -1 -2 -4 -2 -3 -3 -2 -6 -4  0  0 -2  0 -1 -6  0 -6 -4  0  6  3 -4  3 -4  0  0 -4  0  3 -2  0 -3 -5 -2 -5 -4 -2  7 -4 -3  0  1 -3 -5 -1 -5 -5 -2 -3  5  0 -2 -2 -2 -3 -6  2  3 -3 -5 -5  3  2 -5 -3 -2  2 -5 -2  2  0 -5  3  1 -5  5 -2 -6 -4  0  5  2 -3 -2 -4 -2 -4 -2  0 -5 -6  0 -3 -5 -2 -3 -5 -5  1  7 -1  2 -4 -2 -1 -7 -3 -6  7 -4 -5 -2 -3  7 -5 -3 -1 -2 -5 -2 -2 -2 -1 -1 -5 -1  5 -2 -4 -2  3
  0 -3 -6 -4 -3 -2 -5  1 -5  3  1 -3 -3 -2 -5 -3 -5 -6  3 -4 -5 -1 -4 -5 -2 -4 -3 -3 -5 -5 -3 -4 -4 -3 -3 -6  4 -6 -5 -3 -3 -3 -4  1  6  1 -4 -4 -4 -3 -2 -4 -2 -4 -2 -5 -5 -3 -2 -5 -4 -4 -4 -4 -5 -3 -5 -5 -1 -3 -3  1 -2 -2 -2 -2 -6 -3 -2 -3 -6 -6 -2 -2 -5 -2 -3  6 -6 -4 -4 -5 -6 -1 -1 -6 -2 -1 -5 -3  3 -4  2 -3 -2 -4 -2 -5 -4 -3 -6 -6 -4  4 -6 -3 -5 -6 -6 -3 -3 -4  0 -5 -3 -2 -4 -2 -4 -5 -5 -5 -5 -1 -3 -5 -4 -3 -2 -5 -3 -2 -3 -2 -2 -6 -4  1 -2 -5 -3 -3
 -2  7 -5 -3  3 -2 10  1 -1 -2  2 -2 -2 -2 -4 -3 -3 -5  2 -1 -4 -2 -2 -4 -3 -4  1 -3 -6 -4 -1  1 -3  3 -1 -4 -2 -4 -5 -2 -2 -2 -4  0 -4  1  3 -2  3 -3 -4  0 -4 -5 -1 -5  2 10 -2 -4 -4 -2  2 -4 -3  4 -5 -4  6 -3 -2  3 -3 -3 -4 -4 -6 -2 -1 -3  0 -5  2 -1 -4  3 -3 -3 -2  8  0 -1 -5 -2  3 -5 -1 -3 -6 -4 -2 -2 -3 -3 -3 -4 -3 -5 -2 -2  0 -4  7 -3 -6  5 -4 -1 -5 -2 -2 -3 -2  6 -3  0 -6 -4 -6 -2 -5 -5 -3 -4 -2 -5 -1 -2 -3 -4 -3 -3 -3 -3  1 -5  1 -2 -2 -4 -2 -1
 -1 -3  0 -5 -5 -1 -5  0  0  0 -4 -3 -5 -1  1  1  1  0 -3 -5  0 -5 -5  5 -4 -1 -1 -3 -4  0 -5 -5 -4 -3 -5 -3 -4 -1 -5 -4 -3 -1  1 -5 -4 -4 -5  3 -5 -5 -2 -5 -3  6 -4  1  0 -6 -4  0  3 -4 -5  4 -1  0  1 -2 -3 -2 -5 -4 -4 -4 -3 -3 -6 -5 -3 -2  0  0 -4 -4 -1 -3 -1 -5  0 -3 -5 -5  0 -4 -4  0 -5 -2 -4  0 -2 -4 -5 -4  2  0 -3  1 -4 -4 -4 -3 -5 -5  7 -2  1 -4  0 -4 -5 -5 -4 -4 -5 -5 -4 -4 -6 -6  5  2 -4  0 -6  7 -1 -5 -1 -1 -4 -2  0 -1 -1  0 -2 -4 -4  1 -3 -4
 -1 -2  6 -4 -3 -3 -2 -2  5  0 -4 -3 -4 -3  5  0  6  6 -3 -4  1 -4 -4  3 -4 -1  2  0 -4  6 -4 -5 -4 -3 -6 -2 -3  1 -3  0 -2  0  2 -4 -4 -4 -4  4 -3 -5 -3 -5 -3  2 -4  0  5 -5 -4  2  3 -4 -4 -1  2 -2  6  0 -2 -3 -4 -3 -4 -3 -3 -3 -4 -5 -3 -3  6  6 -5 -3  4  0 -3 -4  6 -2 -4 -2  6 -4 -4  6 -5 -3 -3  5 -1 -3 -5 -4  2  5 -3  2 -4 -4 -4 -2 -4 -5  1 -3  4 -4  6 -4 -5 -5 -4 -4 -3 -4 -4 -4 -5 -5  0 -1 -5  0 -5  0  0 -4 -3  3 -1  2 -1 -2 -4  6  1 -4 -4  5 -4 -4
 -1 -2 -5 -3  0 -1 -3 -1 -3 -1 -1  3  3 -2 -4  0 -4 -4 -1  1 -4  2  1 -4 -2 -3 -3 -2 -5 -4  6 -3  0  5 -3 -6 -1 -5 -3  0  0  2 -3 -2 -3  2  1 -4 -1  7 -3 -1 -3 -4 -2 -4 -4 -2 -1 -3 -3 -1  1 -3 -5 -1 -4 -5 -2 -2  3  0 -2 -2 -3 -3 -6 -2  2 -2 -4 -4 -1  3 -5 -2 -2 -3 -5 -2  0 -1 -4  1 -2 -4  1 -2 -6 -3  0  0 -2 -3 -2 -4 -2 -4  5  5 -5 -6 -1  0 -5 -1 -4 -5 -5  5  0  8  5 -4 -3 -3 -6 -3 -6 -1 -4 -5  0 -3 -1 -4  0  2 -2 -5 -2 -2 -2 -2  2 -4  0  2  3 -4  2  3
 -1 -2  1 -4 -3 -2 -4  1  0 -1 -3 -1 -3 -2  2  4  0  1 -3 -3 10 -2 -3  1 -4 -3 -1 -2 -4  0 -1 -5 -4  0 -5 -2 -3 -2 -5 -2 -3  6  2 -4 -4 -3 -1  1 -3 -3 -2 -3 -3  3 -3 -1  1 -4 -4  9  0 -3 -3 -1 -1 -3  0 -2 -3 -3 -1 -3 -3 -3 -3 -2 -5 -4  1 -3  0  1 -4 -2  0 -2 -2 -4  0 -2 -3 -3  1 -3 -4  1 -4 -2 -4  4  3  3 -3 -3  1  2 -2  3 -2 -2 -4 -2 -3 -4  0 -3  0 -4  0 -1 -4 -4 -3 -4 -4 -4 -4 -3 -5 -4  1 -1 -4  0 -4  2  8 -4 -2  0 -3 -2 -1 -1 -3  1 -2 -3 -1  2  0 -3
 -2  1 -2 -5 -5 -4 -2 -2 -2 -1 -4 -4 -5 -4  3 -2  0 -1 -4 -5 -2 -4 -5 -1 -3 -3  6  4 -5 -2 -5 -4 -5 -4 -6  9 -4  8 -6 -4 -5 -3  4 -5 -4 -4 -5  3 -5 -5 -4 -6 -4  0 -1 -1  1 -3 -5 -2 -2 -6 -5 -2  8 -3 -1  9 -3 -4 -5 -4 -3  0 -4 -4 -2 -5 -4 -4 -1 -2 -5 -4  6 -2 -4 -5 -1  0 -5 -6 -1 -4 -5 -1 -5 -3 -5  0 -3 -5 -5 -3 -1 -1 -4 -2 -5 -5  1  9 -4 -5 -2 -3 -1  2 -2 -4 -5 -6 -5  0 -5 -5 -5 -5 -2 -6 -1 -3 -5 -3 -6 -2 -2 -5 -3  7  1  2 -4 -4 -4  0 -3 -5 -5  1 -4 -4
 -1 -3 -5  8  0 -3 -3 -2 -2 -2 -2 -2 -3 -1 -4 -3 -4 -5 -2 -3 -5 -4 -4 -4  1  7 -3 -2 -6 -5 -3 -4 -4 -3 -4 -6 -3 -6  8 -3 -3 -3 -4 -3 -4 -3 -2 -4 -1 -3 -2 -2 -3 -4  2 -5 -5 -4 -3 -5 -3 -4 -4 -3 -5 -3 -5 -6 -1 -2 -3 -2 -3  0 -2  0 -7 -4 -1 -1 -3 -5 -3 -1 -5 -4 -2 -4 -5 -3 -1 -3 -5 -3 -3 -5 -3 -2 -5 -2 -3 -3 -3  6 -1 -3 -2 -4 -4 -3 -6 -6 -4 -4 -5 -3 -4 -6 -5 -3 -3 -3 -3 -5 -3  7 -6 -2 -7 -3 -4 -5 -3 -3 -4 -5 -4 -4  0 -5 -2 -3 -3 -3 -3 -5 -2 -2 -4 -5 -3 -3
  1 -2 -5  3 -2  2 -1  2 -3 -1  3 -1 -2  0 -2 -1 -4 -4  0 -2 -4  0 -3 -4  6  0  1  5 -3 -4 -2 -2 -3  0 -2 -4 -1 -4 -2 -2 -2 -2 -3 -2 -1  3 -2 -2 -2 -2 -1 -3 -1 -3  5 -3 -4 -2 -2 -4 -1 -2 -2  0 -1  0 -4 -5  4  3 -1 -1  6  6  0  0 -6 -1  0  2 -4 -5 -1  0 -4 -2  2 -1 -5  0 -2 -3 -4  1 -2 -4 -2  1 -1 -3 -1 -2 -1  5  0 -4  0 -4 -2  0 -4 -4 -2 -2 -5  1 -3 -3 -5 -1 -2 -3  0 -4  7 -2 -4  0 -6 -2 -3 -4 -3 -1 -2 -4 -3 -1  5 -4  6  5  6  0  1 -4 -2 -1 -1 -3  1 -2
  0 -2 -3 -2 -3  4 -4  0 -3 -2 -1 -1 -2  3 -2  3 -3 -3 -1 -3 -3 -2  0 -2  0  1 -2 -1 -4 -3 -2 -3  0 -1 -3 -5 -1 -4 -3 -3 -2 -1 -2 -2 -2 -1 -3 -2 -3 -3  0 -3  0 -1  0 -2 -3 -3 -3  0  3 -3 -3  4 -3  0 -3 -4  2  6 -1 -2 -1 -1  0  1 -6 -2  4  6 -3 -3 -3  2 -3 -3  5 -3 -3 -3 -3 -3 -3  1 -2 -2 -3  3 -3 -1  1 -2 -1 -1  3 -2  1 -2 -3 -1 -4 -5 -3 -3 -3  5 -2 -4 -3  1 -3 -3 -1 -4 -1 -3 -4 -2 -6 -3 -1 -2 -3  0 -3 -2 -1 -3  0 -4  0 -1  0  5  1 -3 -1 -2 -2 -3  0 -2
 -3  0 -4 -6 -4 -5 -4 -4 -3 -3 -4  4 -4 -4 -1 -4 -3 -4 -4 -4 -4 -4 -2 -4 -5 -5 -2 -3 -5 -1 -5 -5 -5 -4 -7 -1 -4 -1 -6  3 -5 -4 -3 -5 -4 -4 -2 -2 -4 -5 -5 -2 -5 -4 -2 -5 -3 -4 -5 -4 -4 -2 -4 -4 -1 -4 -3 -1 -4 -5 -5 -4 -5 -4 -5 -5 13 -6 -4 -5 -4 -4 -5 -4 -2 -3 -4 -4 -4 -2 -2 -5 -2 -5 -6 -4 -3 -4 -5 -3 -4 -4 -5 -5 -3 -2 -5 -4 -5 -5  0 -1  0 -5 -5 -2 -4  0 -4 -4 -5 -6 -4 -1 -5 -6 -5 -5 13 -5 -4 -5 -5 -4 -5 -5  6 -5 -4 -2 -4 -4 -5 -4 -5  3 -4 -4 -2 -3 -4 -4
 -2  6 -3 -5 -3 -3  2 -2 -2 -2 -1 -3 -3 -3 -1 -3 -3 -3 -3 -4 -3 -3 -4 -3 -4 -4  0  0 -4 -3 -4  2 -4  0 -4  1 -4  1 -5 -2 -4 -3 -1 -2 -5 -3 -2 -1 -3 -4 -4 -4 -4 -3 -3 -3 -2  1 -4 -3 -3 -4 -4 -3  1 -2 -3  1  0 -4 -4 -1 -4 -3 -4 -4 -1 -4 -3 -4 -3 -3 -4 -2  0  2 -3 -4 -3  5 -4 -4 -3 -4 -3 -3 -4 -3 -5 -2 -3 -4 -4 -3 -2 -3 -3 -3 -4 -3 10  1  0 -4 -4 -1 -2 10 -3 -3 -4 -4 -3  9 -4 -5 -5 -4 -1 -4 -3 -3 -4 -3 -4 -3 -2 -4 -2  1  0 -2 -4 -3 -3 -2  0 -4 -4 -2 -3 -3
  0 -3 -1 -4 -4 -2 -5  2 -1  2 -4 -4 -4  0  0  2  0 -1 -2 -4 -2 -4 -4  2 -4 -3  0 -3 -4 -1 -4 -5 -5 -3 -5 -3 -3 -3 -5 -3 -4  1  4 -4 -2 -4 -4  2 -5 -4  0 -5  0  2 -3  7  1 -5 -1  1  0 -5 -5  2 -2 -3  0 -3 -3 -2 -4 -3 -4 -3 -1 -1 -6 -5 -2 -2 -1  0 -3 -3 -1 -3 -2 -3 -1 -3 -5 -5  0 -3 -2 -1 -4  0 -4  1  1 -3 -4 -3  0  2 -1  6 -4 -4 -4 -3 -5 -4  1 -3  4 -4 -1 -3 -4 -5 -4 -4 -4 -4 -3 -2 -6 -5  5  7 -5  4 -5  3  0 -5 -1 -1 -3 -2 -2 -1 -2 -1 -3 -4 -4  0 -4 -4
