# Supplementary material for: Protein Secondary Structure Prediction Based on Data Partition and Semi-Random Subspace Method
Source: Sci Rep. 2018 Jun 29;8:9856. doi: 10.1038/s41598-018-28084-8 (PMC6026213; doi:10.1038/s41598-018-28084-8)
Supplement: Supplementary file 1 — Dataset 1 [file 41598_2018_28084_MOESM1_ESM.zip › astral_cull_DATA/1b67_A.pssm]

  G  E  L  P  I  A  P  I  G  R  I  I  K  N  A  G  A  E  R  V  S  D  D  A  R  I  A  L  A  K  V  L  E  E  M  G  E  E  I  A  S  E  A  V  K  L  A  K  H  A  G  R  K  T  I  K  A  E  D  I  E  L  A  R  K  M  F  K
  4 -3 -4 -3 -2  6  2 -3  0 -2 -3  2 -4 -1  4 -2  4 -1 -5 -2  0  1 -2  6  2 -1  3 -3  3  0  1  0 -4  0 -2  4  0  0 -2  5  0  0  7  2 -1 -1  6  0 -4  6 -3 -5 -4 -4 -4 -3  4 -1 -6 -4 -2 -1  7  1 -1 -2 -3 -2
 -2 -3 -5 -5 -1 -4 -1 -5  2  8 -5 -4  6  3 -2 -5 -1 -1  8 -6 -2  1 -3 -5  2 -1 -2 -5  4  1 -1 -5  0  0 -1 -4 -1  0 -2 -4  3  1 -5 -2  0  0 -5  4 -1 -1 -1  8  3 -2 -6  1  0  1 -6 -6  2  0 -5  0  3  4 -4  3
 -1 -2 -6 -5 -3 -1  2 -6 -1 -4 -6 -5 -3  3  1 -1  0 -2  0 -6 -3  0 -1 -5 -2  0 -3 -6  0  1 -4 -6 -4  0 -3 -4 -1  2 -6 -4 -1  0 -5  1  0  0 -5  0 -2  0  0 -4 -2 -1 -6  1 -3 -3 -3 -6 -1 -2 -5 -3 -2 -2 -5 -1
 -2  4 -6 -5 -4 -4 -4 -6  2 -5 -6 -5 -2  0  1  1  1  1 -5 -6 -4  3  6 -5 -3  2 -2 -6 -4  2 -2 -6 -2  2 -3 -4  1  2 -6 -4 -1  3 -5 -3  2 -3 -5 -1 -2  0  1 -5 -4 -5 -6 -3 -2  2  8 -6  0 -4 -5 -3 -1 -3 -5  1
 -2 -6 -4 -6 -3 -3 -5 -1 -4 -7 -4 -3 -6 -5 -2 -5 -2 -4 -7 -4 -4 -2 -6 -4 -1 -4  2 -4 -1 -5  3 -1  0 -5  0 -1 -3 -4 -4 -3 -4 -5 -4 -3 -4  0  6 -5 -6  0 -6 -7 -6 -5 -4 -5 -3 -5 -8 -4 -2 -3 -4 -2 -5 -3 -3 -5
 -2 -1 -5 -5 -2 -2 -3 -5 -1 -2 -5 -4 -2  1 -2 -4 -1  2 -1 -5 -1 -1 -1 -4 -1  1 -1 -5  2  0 -1 -5  1  1 -2 -2  0  0 -5 -3  1  0 -4 -3  1 -1 -4  2 -1 -2 -1 -3 -1 -5 -5  2 -2 -1 -4 -6  2 -3 -4 -3  1  1 -4  3
 -2  7 -6 -5 -2 -4 -4 -5  2  0 -6 -5 -2  1 -2 -3 -1  4 -3 -6 -3  3  4 -4 -2  4  4 -6 -2  4 -1 -5  7  5 -2 -4  3  4 -5 -4  2  4 -4 -1  4 -3 -4  3 -1  1 -3 -1 -2 -5 -6 -1  1  5 -2 -6  3 -1 -4 -3  3  0 -5  4
  1 -4 -6 -2 -3 -1 -4 -4  1 -6 -6 -5 -5 -3  1  6 -1 -2 -3 -6  1 -1 -2 -1 -2 -3 -3 -6 -2  0 -4 -6 -4 -3 -5  2 -1 -2 -6  0 -1 -2 -3 -1 -2 -4 -3 -2 -5 -1  5 -6 -5 -6 -6 -3  1 -3 -5 -7 -4 -4 -3 -4 -4 -4 -5 -3
 -2 -3 -5 -6 -3 -4 -4 -5 -1 -4 -6 -5  0  0 -1 -2 -2  0 -4 -6 -4 -3 -3 -5 -3 -3 -3 -5 -3 -3  0 -5 -4 -1  1 -4 -1 -1 -6 -4  0 -3 -5 -4 -2 -2 -5  2 10 -4 -2 -4 -4 -6 -6 -1 -4 -3  1 -6 -3 -3 -4 -3 -3  0 -4 -1
 -3 -6  4 -6  4 -4 -4  4 -1 -7  6  4 -6 -1 -1 -2 -1 -3 -5  5 -6 -4 -5  0 -1  0 -2  1 -2 -4  2  3 -4 -3  3  3  0 -2  5  1 -3 -3 -5  2 -2  1 -4 -2 -4 -5 -6 -7 -6 -5  4 -3 -3 -4 -7  6 -1 -1 -4  2 -5  1  1 -4
 -3 -5  5 -6  2 -4 -5  1 -3 -6  3  3 -6 -3 -4 -3 -3 -1 -4 -2 -6 -4 -2 -4 -1 -2 -1  5 -3 -5  0  5 -4 -3  0  1  1 -3  2 -2 -2 -3 -5 -1 -2  3 -5 -3 -5 -5 -6 -6 -6 -5  1 -4 -3 -3 -8 -1 -1  3 -5  2 -5  2  4 -4
 -2 -2 -5 -4  2 -3 -2 -5  2  1 -5 -4  6  4 -3 -3 -2  3  2 -5 -3  2 -1 -4  3  1 -1 -5  0  2 -1 -5  1  0 -1 -4  0  1 -5 -3  4  3 -4 -2  2 -1 -4  3  0 -2  5  0  7 -5 -5  5  1  0 -5 -6  4 -2 -4 -2  6  0 -4  3
 -2 -5  1 -6  1 -2 -4  3 -3 -5  1  6 -2 -2 -3 -5 -3  0 -5 -2 -5  2 -5 -4 -1 -1 -1  3 -3 -2  0  2 -5  0  0 -2  1 -2  0 -3 -3 -1 -4  0 -1  2 -1 -2 -1 -4 -5 -5 -5 -5 -2  2 -2  2 -7 -2 -3  3 -4  3 -2  2  0 -3
 -4 -6  1 -7  1 -5 -6  2 -3 -7 -3 -1 -6 -5 -4 -5 -4 -2 -6 -2 -6 -4 -6 -5 -3 -4 -3  1 -4 -5  1 -1 -6 -3  5 -3 -1  1 -2 -1 -4 -5 -6 -2 -4  1 -5 -5 -2 -5 -6 -7 -6 -1 -4 -5 -4 -5 -8  0 -4  2 -4  3 -5 -2  6 -4
 -2 -4 -6  8 -4 -1  7 -5 -3 -6 -6 -5 -5 -3 -2 -5  1  0 -5 -3 -4 -3 -2 -4 -2 -3 -4 -6 -4 -3 -4 -5 -5 -3 -5 -4 -3 -3 -5 -4 -3 -3 -4 -4 -3 -4 -4 -3 -6 -4 -5 -6 -5 -5 -6 -4  0 -4 -6 -6 -3 -4 -4 -4 -4 -2 -5 -2
  4 -3 -5  0 -3  1 -1 -4 -1 -4 -5 -3 -2  0  1 -1 -1 -1 -4 -5  7  0  0  0 -1 -1 -2 -3  0  0 -2 -3  0  0 -3 -1  0 -1 -4  1  0 -1  1  0 -1 -2  1 -1 -1 -1 -3 -2 -4 -2 -2 -1  0  0 -4 -5 -2 -2 -2 -1  1 -2 -4 -1
  0 -3 -4 -1 -1 -1  1 -3 -1 -3 -2 -3 -4 -1 -2  0 -2 -1 -4 -3  0 -1 -3 -3 -1 -2  0  0 -1 -1 -2 -1 -2 -1 -3 -1  0  0 -1  3 -1 -2 -3 -1  1 -3  0 -1 -4 -2 -4 -5 -2  8 -3  3 -1 -1 -5 -3 -2  1 -3 -1 -2  1 -2 -2
 -4 -6 -4 -7 -4 -6 -6 -5 -4 -6 -5 -4 -6 -5 -5 -5 -5 -4 -6  1 -6 -5 -6 -6 -1 -1 -4 -4 -5 -5 -3 -5 -6 -5  0 -4 -4 -4 -5 -5 -5 -5 -6  1 -5 -1 -6 -5 -6 -6 -6 -7 -6 -6 -6 -5 -5 -5 -8 -6 -5  1 -5 -3 -5 -4 -2 -4
 -3 -5 -3 -6 -2 -5 -5 -3  1 -5 -4 -3 -5 -4 -2 -5 -2  1 -3 -2 -5 -4 -3 -5  2 -4  0  1 -1 -2  2 -4 -5 -1  5 -2 -2 -2 -4 -4 -3 -4 -5 -3 -4  4 -5 -3 -1 -5 -5 -6 -5 -5 -4 -4 -4 -4 -7 -4 -4  3  3  0 -4 -3  1 -3
 -2 -3 -1 -6  2 -3 -1  5  0 -6  2  1 -6 -3 -1 -3  2 -2 -6  6 -5 -3 -5 -1  1  1 -1  0  2 -2  3  1 -4 -1 -1 -1 -1 -3  4  0 -1 -2 -3  4 -2 -1 -2 -3 -5 -3 -6 -7 -1 -4  6 -4  0 -2 -7  5  0 -2 -1  2 -5 -1  1 -4
