# Supplementary material for: Protein Secondary Structure Prediction Based on Data Partition and Semi-Random Subspace Method
Source: Sci Rep. 2018 Jun 29;8:9856. doi: 10.1038/s41598-018-28084-8 (PMC6026213; doi:10.1038/s41598-018-28084-8)
Supplement: Supplementary file 1 — Dataset 1 [file 41598_2018_28084_MOESM1_ESM.zip › astral_cull_DATA/1b6a_A.pssm]

  K  V  Q  T  D  P  P  S  V  P  I  C  D  L  Y  P  N  G  V  F  P  K  G  Q  E  C  E  Y  P  E  E  K  K  A  L  D  Q  A  S  E  E  I  W  N  D  F  R  E  A  A  E  A  H  R  Q  V  R  K  Y  V  M  S  W  I  K  P  G  M  T  M  I  E  I  C  E  K  L  E  D  C  S  R  K  L  I  K  E  N  G  L  N  A  G  L  A  F  P  T  G  C  S  L  N  N  C  A  A  H  Y  T  P  N  A  G  D  T  T  V  L  Q  Y  D  D  I  C  K  I  D  F  G  T  H  I  S  G  R  I  I  D  C  A  F  T  V  T  F  N  P  K  Y  D  T  L  L  K  A  V  K  D  A  T  N  T  G  I  K  C  A  G  I  D  V  R  L  C  D  V  G  E  A  I  Q  E  V  M  E  S  Y  E  V  E  I  D  G  K  T  Y  Q  V  K  P  I  R  N  L  N  G  H  S  I  G  Q  Y  R  I  H  A  G  K  T  V  P  I  V  K  G  G  E  A  T  R  M  E  E  G  E  V  Y  A  I  E  T  F  G  S  T  G  K  G  V  V  H  D  D  M  E  C  S  H  Y  M  K  N  F  D  V  G  H  V  P  I  R  L  P  R  T  K  H  L  L  N  V  I  N  E  N  F  G  T  L  A  F  C  R  R  W  L  D  R  L  G  E  S  K  Y  L  M  A  L  K  N  L  C  D  L  G  I  V  D  P  Y  P  P  L  C  D  I  K  G  S  Y  T  A  Q  F  E  H  T  I  L  L  R  P  T  C  K  E  V  V  S  R  G  D  D  Y
 -2  0 -3 -2 -1 -3 -3 -2 -2 -1 -2  1 -2 -3 -5 -1 -1 -1 -1 -4 -3 -1 -2 -3 -2 -2 -2 -4 -1  0 -3 -1 -3  2 -1 -1 -2  1  0 -1 -1 -2 -4 -1 -1 -1 -4 -2  6  6 -3  2 -4 -4 -3  0 -4 -1 -3  3 -2  0 -1 -1 -2 -3 -2 -2 -1 -3 -2 -3 -2  4 -2  0 -3 -3 -1  1  0 -3  3 -3 -1 -1  1 -1 -1 -3 -1  4 -2 -2  4 -4 -3 -2 -2 -2  0 -3 -4 -3 -1  6  6 -4 -4 -2 -3 -4  4 -1 -3 -2 -2 -1 -3 -2 -1 -2 -4 -2 -3 -3 -2 -4 -4 -2 -1 -4 -2 -2 -2 -3 -3 -2 -4 -1  6 -4 -2 -2  3 -4 -3 -2 -2 -4 -3 -2 -3 -2  2  6  0 -3  2  6 -2 -3  2 -2 -3 -2  1  6 -2 -3 -4  2 -3 -3 -1 -3 -2  0  4  5 -3 -3 -3  1 -3 -3 -1 -4 -3 -2 -3 -2 -2 -2 -2 -2 -4 -3 -2 -3  1 -3 -2 -4 -3 -2  0 -4 -1 -3  0 -2 -4 -2 -3 -4  4 -1 -3  0 -2 -3 -3 -2  0 -1 -1 -3  2 -2 -2 -3 -3 -3 -1 -3 -1 -4  6 -3 -3 -1 -4  0 -1 -2 -2 -2 -1 -3 -2 -2 -2 -2 -1 -2 -2 -1 -4 -4  4 -2 -1  0 -3  4 -1 -1  0  0 -2 -2 -2  1 -1  6 -2  0 -3 -3  0 -1 -3 -3 -1 -3 -4 -1 -2 -3  4 -4 -1 -3 -4 -4 -3 -3 -4  0 -2 -1 -1 -2 -4 -1  0  5 -3 -3 -2 -3 -2 -1  1 -2 -1 -2 -2  2 -4 -1 -3 -3 -1 -4  0 -2 -2  0 -4 -1  6 -3 -4 -2 -4 -2 -3 -3 -3 -3 -2 -1 -1 -2 -3 -2 -2 -1 -3 -2 -3 -4 -4
  2  2 -1 -3 -2 -5 -5  5 -3 -2 -4 -1  0 -3 -5 -3 -1 -2 -1 -5 -4 -1 -5 -2 -3 -2 -1 -4 -2 -2 -2  1  7 -1  1 -2  6 -1  0 -1 -2  0 -4 -1 -1 -3  8  4 -3 -3 -2 -3 -3  8  2 -4  8  3 -2 -3  4  1 -2 -4  3 -4 -4 -1  0 -3 -3 -2 -4 -4 -2  1 -4 -2 -1 -2 -3  7  1 -4 -4 -1 -2  0 -3 -3  0  1 -4 -3 -3 -5 -4 -3 -4 -4 -3  0 -3 -1 -4 -3 -3 -3 -4 -3 -4 -3 -2 -4 -3  1 -1 -4 -4  0 -1 -2 -4 -4 -4  0 -4 -4 -4 -4 -4 -2 -4  0 -4  6 -5 -4 -4 -3 -3 -5 -3 -3 -2 -5 -2 -3  1 -4 -3  1 -4 -3 -1 -3 -4  4 -2 -3 -3 -2 -3 -4 -4  5 -2 -3 -4 -5 -4 -4  8 -4 -4 -3 -4 -4 -2 -2 -5 -1 -2 -4 -4 -2 -3 -4 -2 -4 -2 -4  0 -4  1 -3 -4 -1 -4  1 -3 -5  7 -3 -4 -2 -4 -3 -2 -5  0  2 -4  5 -3 -3 -3 -4  0 -3 -5 -4 -4 -4  3 -2 -1 -2 -1 -2  4 -4 -2 -2 -4 -1 -3 -4 -1 -5 -2 -3 -5 -4 -3 -3 -4  5 -4  1 -4  3 -2 -2 -3 -2 -5 -3 -3 -4 -3  3  1 -2 -2 -3 -2  1 -3 -2 -3  7 -3 -2  5 -3  3  1 -4 -3  1 -3 -5  0  2 -2 -5 -3 -3 -4 -3 -5 -6  8  8 -4 -4 -3  8 -3 -4 -1 -1  4 -4 -4 -3 -3 -4  1 -1 -4 -5  0 -1 -4 -4 -4  0 -2 -4 -4 -5 -4 -4 -4 -2  3 -4 -3 -4 -3 -3 -1 -4 -2 -3 -3 -5 -4 -4  7 -4 -3  0  0 -2 -4 -4 -3  7 -4 -3 -4 -4
 -1 -1 -3 -2  1 -5 -5 -2 -5 -4 -5 -1  0 -4 -5 -4  4  1  2 -5 -5 -2 -2 -2 -3 -3  1 -4  1 -2 -2  0 -2 -1  0 -1  1 -2  3  3  1 -2 -4  6  3 -4 -3 -1 -3 -3 -1 -4 -2 -3 -2 -4 -3 -1 -1 -3 -1  1  1 -5 -2 -4 -2 -3 -1 -4 -2 -1 -5 -4  3  0 -4 -2  5 -1  1 -2 -1 -5 -3  0  1  5 -2 -4  1 -2 -2 -4 -2 -5 -4 -2 -2 -4  2 -4  8  4 -4 -3 -3 -2 -5 -1 -4  8  0 -1  3  1 -2 -4 -2  0 -2  2  1 -5 -4 -2 -4 -1 -5 -2 -3 -2 -5  6 -2  0 -5 -4 -1 -2 -3 -5 -2 -4  1 -5  6 -2 -1 -4  1  4 -5 -5  0 -3 -4 -1 -1 -3 -2  7 -2 -2 -5 -2  0 -3 -2 -5 -1 -4 -2 -5  0 -1 -5 -2 -2 -3 -5 -2 -2 -3 -5 -2 -1 -4 -2 -5 -2 -5  5 -1 -1 -2 -2 -2 -5 -2 -3 -5 -2  8 -5  6 -2 -2  4 -5  1 -2 -4 -1 -5 -2 -2 -2 -2 -1 -5 -4 -3 -5 -1  4  2  1  1 -1 -2 -5 -2 -2  2 -2 -3 -4 -3 -5 -2 -2 -5 -2 -1 -1 -2  1 -2 -3 -4 -1  0  0 -2 -1 -4 -1 -2 -4 -3 -2  5 -2  2 -2 -1  2 -3  0 -4 -2 -2  0 -1 -3  0  1 -5 -4  4 -1 -5  6  1  7 -5 -1 -2 -5 -3 -5 -5 -2 -3 -5 -5  0 -2 -4 -2 -1  0  1 -3 -4 -4 -1 -5  6  5 -5 -5  1  2 -1 -5 -5  2 -2 -4 -4 -5 -5 -1 -1 -2 -1 -1 -2 -4 -2 -3 -1 -4 -1 -2 -2 -5 -5 -5 -2 -4  1 -3 -2 -2 -5 -5 -1 -2 -2  0 -1 -5
 -1 -2 -3 -3  5 -4 -4 -3 -5 -4 -5  2  3 -4 -6 -3  3 -1  1 -6 -4 -1 -4 -1 -2 -3  3 -5  2  1  1 -1 -3 -2 -2  6 -2 -1  1  1  4 -1 -5  1  5 -4 -4 -2 -3 -4 -1 -4 -2 -4 -2 -5 -4 -2 -5 -4 -2  1 -3 -5 -2 -4 -1 -3 -2 -5 -3  5 -4 -4  2 -2 -4  1  5 -2 -3 -4 -2 -5 -4  0  0  4 -2 -5  1 -3 -3 -4 -3 -5 -4 -3 -3 -5 -2 -4  1  0 -5 -4 -4 -4 -6 -3 -4 -1 -2 -3  7  0 -3 -5 -5  0 -2  5  8 -5 -5 -3 -4  8 -5 -3 -4 -3 -5  2 -3 -3 -5 -5  8 -3 -4 -5 -3 -4 -2 -5  5  1 -2 -5  7 -1 -6 -5  0 -4 -4 -3  5 -4 -3  2 -3 -3 -5 -3 -1 -3 -3 -5  8 -4 -4 -5 -3  7 -5 -3 -1 -3 -5 -2  0 -4 -6  0 -2 -5 -1 -5  1 -5  5 -3 -2 -3 -5 -2 -5 -3 -3 -5 -2 -1 -5 -1 -3 -4  1 -5  0 -1 -5 -2 -5 -4 -3 -2 -3 -2 -5 -4 -4 -5 -2 -1  1  6  0 -1 -2 -6  0  0 -2  2 -4 -5 -4 -5  0 -3 -6 -3 -2 -3 -3 -2 -3 -4 -5 -2  5  6 -2  3 -5 -2 -3 -5 -4 -3  1 -2  6 -3  0 -2 -4  0 -4 -3 -4  0 -2 -3 -2 -1 -5 -5 -1 -3 -5  3  1 -1 -6  0 -3 -5 -3 -6 -6 -3 -4 -3 -6  7 -1 -1 -2 -1  3 -2 -5 -5 -5 -3 -6 -1  1 -6 -5  5 -1 -2 -5 -5  3  3 -6 -4 -4 -6 -4  8 -3 -2 -3 -3 -5 -3 -3 -3 -5  0 -4 -3 -5 -5 -5 -3 -3 -3 -4 -3  0 -5 -5 -2 -3 -3  7  8 -6
 -4 -1 -6 -3 -3 -6 -5 -2 -3 -4 -3  4 -4 -1 -5 -5 -3 -4 -2 -5 -6 -3 -5 -6  0  6 -5 -5 -3 -5 -6 -3 -5 -3 -3 -5 -4 -2 -3 -2 -4 -3 -3 -4 -2 -3 -6 -4  0 -2 -6  2 -5 -6 -5 -3 -6 -4 -4  0 -5 -3 -2 -3 -5 -5 -4 -3 -3 -1 -2 -5 -3  8 -5 -2 -3 -6 -4  5 -2 -5 -2 -2  0 -4 -4 -3 -3 -3 -4  2 -4 -2 -3 -4 -5  1 -4  8  3 -3 -5 -3  9 -2 -2 -6 -5 -3 -5 -5 -1 -4 -2 -4 -2 -2 -3 -4 -3 -4 -6 -3  6 -3 -2 -5 -4 -4 -2 -5 -3 -4 -5 -2 -3  3 -5  8 -2 -4 -3 -2  0 -3 -5 -5 -3 -3 -6 -4 -3 -3 -3 -2 -1 -5 -4 -2 -3 -5 -1 -4 -3 -5  4 -1 -4 -3 -6 -2 -5 -3  8 -5 -3 -4 -3 -2 -3 -5 -6 -2 -4 -6 -2 -5 -6  1 -5 -3 -4 -4 -5 -3 -2 -5 -3 -5  5  2 -5 -5 -3  5 -4 -6 -3 -3 -1 -4 -5 -4 -3 -6 -3 -4 -5  0 -3 -3  0 -2 -4 -3 -4 -2 -2 -3 -5 -4 -6 -6 -4 -5 -2 -4 -2 -2 -5  1 -5 -2 -3 -3 -4 -4 -4 -3 -1 -3 -5 -4 -3 -5 10 -3 -5 -5 -3 -4 -3 -3 -3  0 -4 -4 -2 -4 -2 -5 -3 -3 -3 -1 -5 -3 -3 -3 -3 -1 -3 -4 -4 -4 -4 -4 -3 -3 -1 -4 11 -5 -6 -5 -3 -6 -6 -2 -5 -1 -3 -5 -5 -3 -3 -3 -3 -5  2 -3  8 -4 -1 -5 -3 -3 -4 -2  0 -5 -5 -3  9 -6 -2 -5 -3  6 -4 -3 -2 -6 -4 -6 -6 -3 -2 -3 -3 -5 -5 -3  9 -5 -6 -3 -2 -2 -5 -5 -5 -6 -5
  3  1  9 -2  1 -3 -4 -1 -4 -3 -4 -2  3  2 -5 -2 -1 -1  1 -4 -4  1 -4  4 -2  5  2 -4 -1  1  0 -1 -1 -1 -1 -1  2  1  2  1  1  0 -4  4 -1 -3 -1  4 -3 -2  0 -3 -1  0  8 -4 -1  5 -3 -3  6  0 -2 -4  1 -4 -4  3 -1 -3 -2  0 -4 -3  1  0 -4  0 -1 -2 -2 -1  0 -3 -3  0  0  1 -3 -3  2  0 -4 -1 -3 -5 -3 -3 -4 -4 -2 -3 -2 -1 -1 -3 -3 -2 -4 -3 -4 -2 -2 -3  2  0 -2 -4 -4  6  3  0 -2 -4 -3 -1 -4 -2 -5 -4 -3  4 -4 -1 -4 -1 -5 -4 -2 -3 -3 -5 -3 -2 -2 -4 -1 -2  2 -4 -1 -1 -4 -3  1 -3 -4  1  0 -3 -3 -2 -2 -4 -4  1  1 -2 -4 -4 -2 -3 -1 -3 -3 -1 -4 -3 -1 -1 -5  8  0 -3 -3  0 -2 -3  0 -4  0 -4 -1 -2  1 -2 -3  5 -4  0 -2 -4  1 -2 -4 -1 -4 -2 -1 -5 -1  3 -4  4 -5 -2 -3 -3 -1 -1 -4 -3 -4 -4  0 -1 -1 -1  5 -3  0 -3  0  0 -3  0 -1 -4 -3 -4  1 -3 -5 -3 -2 -3 -4  0 -4 -1 -4  0  0  1 -2  0 -4 -2 -2 -4 -2 -1  0 -1 -1 -1  0  0 -2  0 -3 -1 -2  1 -1 -2  1  3 -4 -3  0 -2 -5  0  1  0 -5 -3 -3 -4 -3 -5 -5 -1 -1 -4 -4 -1  0 -3 -3  4  0  0 -3 -1 -3 -3 -4 -1  2 -4 -4  1  2 -4 -4 -4  4 -2 -4 -2 -4 -4 -4 -2  0  0 -4 -2 -2 -3 -3  9 -4  0 -2 -2 -4 -4 -4 -1 -2 -2 -2 -1  0 -4 -4 -2 -1 -4 -2 -2 -4
  1  0  0 -2  3 -3 -4 -2 -4 -3 -5 -1  3 -3 -5 -3  1  0  2 -5 -4  4 -4  7  3 -1  5 -4 -1  6  7 -1 -2  2 -2  4  0  0  1  4  4 -1 -4  1  3 -4 -2  2 -3 -3  7 -3 -3 -2  0 -4 -2  0 -4 -3  0  1 -2 -4  0 -3 -3 -2 -1 -4 -3  5 -5 -3  6  0 -4  7  0 -2 -3 -1  1 -5 -4  3  5  0 -3 -4  4 -2 -4 -3 -3 -5 -3 -3 -4 -4 -2 -4 -2  0 -3 -3 -3 -3 -4 -3 -3 -3 -2 -4  0  1 -3 -4 -4  1  1  2 -1 -4 -4 -1 -4  0 -5 -4 -3 -2 -4  0 -4 -2 -5 -4  0 -3 -3 -5 -3 -3 -2 -5  2  0  0 -4  1 -1 -5 -2  4 -3 -4 -1  4 -3 -3  0  0 -4 -4 -1  5 -2 -4 -5  0 -4 -2 -4 -4  4 -4 -3  4 -1 -5  2  7 -3 -5  7 -2 -4  7 -4  7 -3  0 -4  0 -3 -4 -1 -4 -1 -3 -5  1 -2 -5 -2 -4 -3 -2 -5  0 -1 -4  0 -5 -3 -3 -3 -1 -2 -5 -3 -4 -4 -1 -2 -1  4  1 -2 -1 -5  7  7 -2  7 -3 -4 -3 -5  7 -3 -5 -4 -2 -3 -4 -1 -4 -3 -4 -2  5  2 -3  6 -5 -2 -2 -4 -3 -1  0 -1  1 -2  0 -1 -3 -1 -4 -2 -3  0 -1 -2  0  0 -5 -4 -1 -2 -5  0  3 -1 -5 -3 -3 -5 -3 -5 -6 -2 -2 -5 -5  3 -2 -3 -3  5  3 -1 -4 -4 -4 -3 -5 -1 -1 -5 -4  1  0 -3 -5 -4  4  0 -4 -1 -4 -5 -4  0 -2  0 -4 -2 -4 -3 -3  0 -5  7 -3 -3 -5 -4 -5 -2  1 -2 -3 -1  7 -4 -4 -2 -2 -4  2  0 -4
 -3 -2 -4 -3 -3 -5 -5 -3 -5  2 -5 -2 -3 -5 -6 -3  0  6 -2 -6 -5 -3  7 -4 -4 -4 -3 -6 -2 -2 -4 -3 -4 -3 -3 -2 -3 -3 -2 -2 -2 -3 -4 -2 -2 -4 -5 -3  2 -1 -4 -3 -5 -4 -4 -5 -5 -3 -5 -3 -4  0 -3 -5 -3 -4  7 -4 -2 -5 -4 -3 -5 -2 -3  2 -5 -4 -2  3 -3 -4 -1 -5 -4  3 -3 -2  7 -5 -2  1  7 -4  5 -5 -4 -3  7 -4 -2 -5 -3 -3 -4 -2 -2 -5 -5 -3 -5 -3  0  7 -3 -3 -3 -5 -5  0 -4  2 -3 -2 -5 -3 -5 -3 -5  7 -4 -4 -5 -1  7 -4 -6 -5 -3 -3 -2 -5 -4 -4 -2 -5 -2 -4 -3 -5 -3 -2 -3 -5 -2 -1 -4 -3 -3  0 -4 -3 -3  7 -5 -3 -3 -2  7 -5 -3 -4 -4 -5  3 -3 -5  7  1 -1 -6 -4 -4 -4 -5 -4 -2 -4 -4 -5 -4 -5  1  7 -3 -4 -5 -3 -5 -4 -3 -5 -3 -2 -5 -2  7 -5 -2 -6  4 -4 -5 -3 -6 -5  5  7 -4 -2 -5 -4 -5 -5 -3  5  5 -2 -2 -3 -3 -5 -4 -4  6 -4 -4 -5 -1 -6 -4 -4 -5  7 -2 -3  7 -3  7 -4 -5 -3 -3  0  4  1 -4 -2  1 -5  1 -3 -2 -2  0  0  3 -1 -3 -3 -4 -3 -4 -2 -2 -1 -3 -2 -5 -5  0 -3 -6 -2 -3 -2 -5  6 -3 -5 -2 -5 -5 -4 -5 -5 -6 -3 -4 -3  7 -3 -2 -2 -3 -4 -1  4 -6 -3 -2 -6 -5 -2 -1  7 -5 -5 -2 -2 -6 -4 -5 -6 -4 -4 -4 -3  7 -3 -5 -3 -2 -4 -5 -4 -5 -4 -5 -5 -5 -4 -4 -2 -1 -4 -4 -5 -5 -2 -4  7 -3 -4 -6
 -1 -2 -2 -4 -2 -5 -3 -3 -5 -4 -5  0 -1 -4 -3 -4 -1  0  1 -1 -5 -1 -4 -1 -3  0  0  4 -2 -2 -1 -2 -2  5 -2 -2 -1 -1  3  0  0  0  0 -1 -1 -1 -2  2 -3 -4 -2 -4 11 -2 -1 -5 -3  1  4 -4  1 -1  1 -5 -2 -4 -4 -1 -2 -4 -3 -1 -5 -4 -1 -2 -4 -2 -2 -1 -3 -2  0 -4 -4  1  6  0 -3 -4 -1 -3 -4 -3 -3 -3 -4 -4 -4 -4 -3 -4 -2  8 -5 -4 -4 11 -1 -4 -5 -2 -1 -2 -2 -2 -3 -5 -4 -1  3 -1 -3 -5 -4 -3 -4 -3 -3 -4 -4 10 -5 -1 -4  4 -5 -4 -3 -3 -4 -3 -4 -1  2 -2 -2  2 -2  1 -3 -2 -5 -4 -2 -4 -4  1 -2 -4 -4 -1 -3 -4 -4 -2  0 -3 -4 -5 -3 -4 -2 -4 -4 -3 -5 -4 -2 -2 -5  0 -2 -4 -4 -2 -3  5 -2 -5 -2 -4 -1 -4 -2 -4  3 -3 -5 -3 -3 -5 -2 -1 -4 -1 -4 11 -2 -5 -1  2  2  2 -5 11 -3 -4 -3 -3 -5 -3 -4 -5 -2 -2 -1 -2  1 -3 -2 -4 -2 -2 -3 -2  1 -1 -3 -1 -2 -4 -3 -4 -3 -4 -4 -2 -4  1 -5  5  0 -1 -3 -2 -5 -2 10 -1 -3 -2 -1  1  1 -2 -2  7 -4 -1 -4  0 -2 -1 -2 -3 -1  3 -4  1  1  3 -5  0 -1  3 -3 -2 -4 -4 -4 -3 -5 -2 -2 -1 -5 -2  0 -4 -4  1 -2 -2  4 -3 -3 -3 -5 -2  4 -5 -5 -2  1 -4 -2 -5  0 -3  1 -4 -5 -5 -3 -3 -3 -2 -1 -3  1 -4 -3 -2 -2 -2 11 -4 -5 -4 -5  4 -3  2  2 -3 -2 -5 -4 -3 -2 -4 -3 -3  0
 -4  1 -6 -3 -4 -5 -5 -3  5 -4  5 -2 -3  2 -3 -4 -4 -5  1 -3 -5  0 -6 -5  4 -1 -4 -4 -4 -5 -5 -2 -5 -3  0 -5 -4  0 -2 -2 -4  2  0 -4 -3  2 -5 -3 -2 -3 -5  3 -6 -5 -4  1 -5 -4 -4  2 -4 -4  1  6 -4 -5 -6  2 -3  0  5 -5  6 -2 -4 -1  5 -6 -3 -3  0 -1 -3  0  4 -4 -4 -4 -5  1 -3 -3 -5  4 -4 -2 -5 -3 -5  0 -4  3 -6 -5  2 -1 -3 -6 -3 -3 -5 -5 -3 -6 -5 -3  1  3  1 -4 -3 -4 -5  3  1 -4  4 -5  2 -6  1 -6  5 -5 -6 -4  7  5 -5 -4 -3 -2 -3  2 -2 -2 -5 -5 -2 -3 -5 -2  0  1 -3 -3  1 -4 -4 -3 -3 -5 -2 -6  6 -4 -3 -3 -5  7 -5  1 -5  2 -4 -5  5 -5 -4 -2  7 -5 -5  0  1 -5 -5 -4 -6  3 -4  6 -5 -6 -4  0 -2 -5  4 -5 -3  7 -5 -5  2 -4 -5 -6 -4  7 -2 -4 -4 -1  7 -6 -4 -5 -5 -4  3 -4  6  2 -4 -4 -4 -4 -3 -2 -3 -1 -5 -5 -5 -5  1 -2 -3  7 -5 -3 -2 -5 -4 -3 -5 -4 -5 -1  2  1 -5 -4 -1 -4  1 -4 -4 -4 -1 -3 -1  0 -4  0 -3 -4  3 -4  3 -5  1 -3 -4 -3 -4 -3  1  0 -3  0  7 -4 -4 -4 -2 -5 -3  2 -3 -2 -4 -5 -5 -4  1 -5 -5  2 -6 -3 -4 -5 -4  1  0 -3  0 -5 -4  0  1 -4 -2 -6  6  3 -4 -3 -3 -5 -5  0 -1 -6  4 -3 -6 -4 -3 -2 -3 -5 -2 -5 -6 -3  6  2  1 -5 -5 -2 -1 -3 -5  3  4 -4 -5 -6 -5 -5 -4
 -3  0 -5 -3 -4 -6 -6 -3  0 -1  3 -3 -2  5 -2 -4 -4 -5 -2 -3 -5 -1 -6 -4  0  0 -4 -4 -4 -5 -5  0 -2 -2  4 -5 -3  2 -2 -2 -3  0  2 -4 -4  1 -4 -3 -3 -3 -5 -1 -5 -4 -3 -1 -4 -4 -3  0 -3 -4 -1  1 -4 -5 -6  1 -1  4  1 -4  2 -3 -4  0  3 -5 -4 -3 -1 -4 -3  6  1 -3 -4 -4 -5  5 -3 -3 -5  2 -4 -2 -5 -2 -5  3 -4  5 -6 -5 -2 -3 -4 -5 -3 -3 -5 -5 -3 -6 -5 -4 -1  0  5 -3 -3 -5 -6 -1  2 -4  2 -6 -1 -5 -1 -5  0 -5 -6 -2  0  0 -6 -4 -3 -2 -3  2 -3 -1 -5 -4 -2 -3 -6 -4  6  5 -2 -3  0 -4 -4 -4 -2 -5 -2 -6  0 -4 -2 -3 -5  0 -6 -1 -4  5 -4 -5  1 -5 -4 -2  0 -4 -5 -1  0 -5 -5 -3 -5  0 -4  3 -5 -6 -4 -1 -1 -4 -1 -5 -4  0 -4 -6  6 -4 -5 -5 -4  0 -1 -3 -3 -3  0 -5 -4 -5 -5 -4 -1 -3  1 -1 -4 -4 -4 -4 -3 -3 -3  0 -4 -5 -5 -5  0 -1 -3  0 -5 -3 -2 -5 -4 -3 -5 -4 -5 -1  0 -1 -5 -5  2 -4 -2 -4 -5 -3 -1  1 -2 -1 -5 -1 -4 -3  0 -4  5 -4  5 -3 -4 -3 -4 -3  6  5 -4 -1  0 -4 -4 -5 -2 -5 -3  6 -3 -2 -4 -4 -4 -4  6 -6 -4  4 -6 -2 -4 -4 -4  5  4 -4  6 -5 -4  6 -2 -4  0 -6  1  0 -4 -4 -3 -4 -5  6 -2 -6  0 -3 -6 -4 -2 -3 -4 -5 -1 -5 -6 -3  2  5  6 -4 -5 -3 -3 -4 -5  0  3 -4 -4 -6 -5 -6 -3
  6  0 -1 -2 -1 -4 -4  0 -2 -2 -4 -1  3 -3 -5  1 -1  0  1 -5 -4  2 -4 -1 -3 -2 -1 -4  1  0 -1  6  3 -2  0 -1  2 -1  0  0 -1 -1 -4  0 -1 -3  0  4 -3 -3 -1 -2 -3  0 -1 -4  0  5 -2 -3  2  3 -1 -4  6 -3 -3 -1  2 -4 -3 -1 -4 -3 -1  1 -4 -1  0  1 -2  1  2 -4 -3  1  0  1 -1 -1  3 -2 -3 -3 -3 -5 -3 -3 -3 -4 -2 -3 -2 -2 -4 -3 -3 -3 -4 -3 -1 -2 -2 -3 -2  5  0 -3 -4  2  1  0 -3 -4 -4  7 -4 -3 -5 -3 -3 -2 -4  1 -4  0 -5 -4 -3 -3 -3 -5 -3 -2 -2 -5 -1 -3  4 -4 -2  2 -4 -2  1 -3 -4  6 -1 -3 -3 -2 -2 -3 -4  6 -1 -2 -3 -4 -3 -3  0 -4 -3 -2 -4 -3 -1 -2 -5 -1 -1 -3 -4  0 -2 -4 -1 -4 -1 -4  0 -3  6 -3 -3 -1 -4  7 -2 -4  1 -2 -4 -2 -3 -3 -2 -5  0  0 -4  1 -5 -3 -3 -2  7 -2 -4 -3 -4 -4  6 -2 -1 -2  0 -3  6 -4 -1 -1 -3 -1 -3 -2 -2 -4 -1 -3 -5 -3 -2 -3 -3  5 -3 -1 -4 -1 -1 -1 -3 -1 -4 -2 -3 -4 -3  6  1 -1 -2 -1 -1  1 -2 -1 -3  1 -3  0  2 -2  6  1 -4 -4  3 -2 -5  1  5  0 -5 -3 -3 -4 -3 -5 -5  2  1 -5 -4 -2  0 -3 -1 -1  1  6 -4 -4 -3 -2 -4  5 -1 -4 -4  0  1 -3 -4 -4 -1  0 -4 -3 -3 -4 -3 -2  0  6 -4 -2 -4 -3 -3 -1 -4 -1 -3 -3 -4 -4 -4  2 -3 -2  0  7  0 -4 -4 -2  3 -3 -2 -3 -4
 -2  0 -3 -3 -3 -5 -5 -2 -1 -3  1 -2  0  1 -3 -4 -3 -4 -1 -2 -5 -1 -4 -3  0  3 -3 -4 -3 -4 -4  1 -2 -2  2 -4 -2  3 -1  0 -3  2 -2 -3 -3  1 -4 -2 -3 -3 -4 -1 -4 -4 -1 -1 -3 -3 -3  2  3 -3  0  0 -3 -5 -5  8 -2  7  2 -4  3 -3 -3  1  0 -4 -4  1 -1 -3 -2  1  0 -2 -3 -2 -4  1 -2 -2 -4  5 -3 -2 -4 -3 -4 -1 -3  1 -4 -4 -2 -2 -3 -4 -3 -3 -5 -4 -2 -5 -4 -3  2  0  0 -2 -2 -4 -5 -1  8 -3  0 -5 -2 -5 -1 -4  0 -4 -5 -2 -1  0 -5 -3 -3 -2 -3  6 -2 -1 -4 -4  3 -3 -5 -3  0  1 -1 -3 -1 -3 -3 -3 -3 -4 -1 -5  0 -2 -1 -3 -4 -1 -5 -1 -2  3 -3 -5  0 -4 -3 -2  0 -3 -4 -1 10 -4 -4 -3 -4  1 -4  0 -4 -5 -3  0 -2 -3 -1 -3 -3 -1 -3 -4  1 -3 -4 -4 -3  0 -2 -3 -3 -2 -1 -4 -3 -2 -4 -2 -1  0  0 -1 -3 -2 -3 -4  1 -2 -2 10 -4 -4 -4 -4  0 -2 -3 -1 -4 -3 -2 -4 -3 -3 -4 -3 -4  0 -1 -1 -4 -3  5 -4 -2 -3 -4 -3  7  1  0 -1 -4  0 -3 -2  1 -3  1 -3  1 -2 -3 -3 -3 -2  0  1 -3 -1 -1 -3 -2 -4 -2 -4 -3  0 -3 -2 -4 -3 -4 -3  1 -5 -4  1 -5 -2 -3 -3 -3  2  6 -2  3 -3 -3  0 -2 -3 -1 -5  0 -1 -3 -2 -3 -3 -5  1  1 -5  0 -3 -5 -3  4 -2 -3 -3  2 -4 -4 -3  0  1  1 -1 -5 -3 -2 -3 -4 -1  0 -3 -3 -5 -4 -5 -3
 -4 -2 -6 -4 -3 -6 -6 -4 -2 -5 -2 -3 -3  1  8 -5 -3 -4 -3  7 -5 -3 -6 -5 -2 -3 -5  0 -4 -5 -5 -3 -5 -1 -2 -4 -4 -2 -1 -1 -4  4  0 -5 -4  4 -5 -4 -4 -4 -5 -2 -4 -5 -5 -3 -5 -4  1 -1 -4 -4  2 -2 -5 -6 -5 -2 -3 -1 -1 -5 -1 -4 -5 -2 -1 -6 -4 -3 -3 -5 -2  1 -2 -4 -4 -4 -4  1 -3 -4 -5 -1 -4  9 -5 -4 -5 -2 -4 -1 -5 -2 -3 -4 -4 -4  3 -4 -6 -5 -3 -5 -5 -3 -3 -2  0 -5  1 -5 -6 -3 -2 -5  0 -5  8 -5 -1 -4 -2 -5 -5 -3 -2 -2 -5 -4 -4  8 -4 -1 -3  8 -5 -5 -3  4 -6 -4 -1 -1 -4 -4 -3 -5 -5 -4 -4 -3 -4 -5 -2 -4 -3 -4 -5 -2 -6 -3 -5  0 -4 -5 -2 -5 -4 -3 -2 -5 -5 -3 -2 -5 -5  1 -6 -1 -5 -1 -5 -5 -5 -3  4 -5 -2 -5 -4 -2 -5 -5 -1 -4 -5 -4 -4 -2 -3 -4  2 -3 -2 -4 -4 -5 -5 -3 -3 -5  2 -3 -5 -4 -4 -5 -4 -3 -5 -2 -5 -5 -4 -5  3  7 -4 -2 -5 -4  9 -5 -4 -4 -5 -4 -5  2 -2 -1 -5 -4 -2 -5 -4 -3 -4  1 -3 -3 -3  5 -3 -2 -4  0 -2 -5 -1 -5  0 -4 -4 -4 -5 -3 -1  0 -4 -1 -2 -4 -4 -4  9 -5 -4 -1 -4  9 -5 -5 -5  1 -1 -6 -5 -1 -5 -2 -4 -5  1 -1  1 -4 -1 -5 -4 -1 -3 -4 -3 -5 -1 -2 -4 -4  1 -4 -6 -1 -3 -6 -2 -5 -5 -4  2 -4 -4 -6  7 -6 -4 -4  1  0 -1 -5 -6 -4 -4 -2 -6 -2 -1 -4 -5 -5 -4 -6  2
 -2 -3 -4 -3 -3  9  9 -2 -4  7 -4 -3 -3 -4 -6  8 -2 -4 -2 -6  9 -1 -5 -3 -4 -4  2 -6  4 -2 -3 -2 -4 -3 -3 -3 -3 -2 -1 -2  1 -3 -5 -3 -2 -4 -4 -3 -3 -3 -3 -3 -5 -4 -3 -4 -4 -3 -5 -3 -3 -1 -3 -4 -3  9 -4 -4 -1 -4 -3 -3 -4 -3 -3 -2 -4 -3 -3 -3 -3 -4 -2 -5 -3 -2 -3 -1 -2 -4 -2 -2 -4 -4 -3 -5  9 -3 -4 -4 -2 -4 -4 -4 -4 -3 -3 -5 -5 -3  9 -4  3 -4 -3  1 -3 -4 -5 -3 -3 -3 -4 -4 -5 -3 -4 -3 -5 -4 -3 -4 -4 -3 -4 -4 -5 -4 -4 -3 -3 -5 -3 -4 -2 -5 -3  8 -2 -5 -3  5 -5 -4 -2 -3 -4 -3 -3 -3 -3 -1 -3 -4 -4 -3 -2 -2 -4 -4 -4 -4 -3 -4 -2 -3 -4 -4 -2 -2 -5 -3 -3 -3 -5 -3 -3 -5 -3 -4 -3 -4 -3 -4 -3 -3 -5  7 -4 -3  6 -4 -4 -4 -5 -3 -4 -5 -3 -5 -3  6 -5 -3 -5 -3 -3 -4 -3 -2 -4  8 -3 -4 -2 -3 -1 -1 -1 -3 -3 -5 -3 -3 -4 -3 -3 -5 -3 -5 -3 -3 -6 -4 -3 -3 -4 -3 -4 -4 -4 -3  0 -3 -1 -3 -4 -3 -4 -5 -3 -3 -3  3 -3  0  6 -1 -1  7 -2  2 -4  5 -3 -2 -3 -2 -4 -4 -3 -3 -5 -3 -2 -4 -6 -3 -3 -4  6 -6 -5 -4 -4 -6 -5 -3 -4 -4 -4 -3 -2 -3 -5 -4 -3 -2 -5 -3 -3 -5 -4 -3 -2 -4 -4 -4 -3  5 -5  8  9 -5 -4 -4 -3  2 -4 -3 -5 -3 -2 -4 -3 -3 -5 -3 -5 -4 -5 -3  8 -3 -4 -3 -3 -4 -4 -3 -4 -4 -1 -4 -5
 -1 -1 -3  3  2 -3 -3  3 -4 -1 -4  4  0 -2 -5  0  3 -1  0 -4 -3 -1 -2 -2 -3 -1  0 -4  4 -1 -2 -1 -2 -1 -2  0 -1  0  1  0 -1 -1 -4  0  1 -3 -3 -2  0  0 -2 -2 -3 -3 -2 -3 -3 -1 -3 -1 -2  3  0 -3 -1 -3 -2 -3  3 -4 -1  0 -4 -1 -1  0 -3 -2  0  2  2 -3  0 -4 -1  0 -1  0 -1 -4  0  2 -2 -3 -1 -4 -3 -1 -2 -3  6 -3  0  0 -3 -1  0 -2 -4  2 -3 -1  1 -2 -2 -1  0 -3 -4  0 -2  0 -2 -4 -3 -2 -3 -2 -4 -2 -2 -1 -3  1 -2 -2 -4 -3 -2  5 -1 -4 -1 -3  2 -4 -1 -2 -1 -4 -2  0 -4 -4  0  0  0 -2  0  0 -1 -1  0 -2 -4 -2 -1  2 -2 -4 -2 -2 -3 -4  1 -2 -4  1  0  1 -4 -2 -2 -2 -4 -2  7 -4 -2 -3 -2 -4 -1 -1 -2 -1 -4 -2 -4 -2  3 -4 -1 -1 -4  2 -2 -3  5 -4  0 -1 -4  1 -4 -3  1 -1 -2  5 -4 -3 -3 -3 -2  1  1 -1  0  0 -2 -4 -2 -2 -1 -2 -2 -4 -1 -4 -2 -1 -5 -1  6 -1 -2 -1 -2 -3 -3 -2 -1  0 -2 -2 -2  6 -3 -4 -1 -2  0 -1 -1  0 -1 -1 -1  0 -2 -2 -1  1  4  2 -1  2 -4 -4  1  1 -4  0 -1 -1 -4  1  1 -4 -1 -5 -2 -3 -3 -4 -4 -2 -3 -2 -2 -2  2 -1 -4 -2 -3  0 -4 -1  1 -4 -3  2  1 -2 -4 -4 -1  0 -4 -3 -3 -4 -1 -2 -1 -2 -2  6 -4  2  2 -2 -3 -2 -3 -1 -4 -3 -3 -3 -2  1 -1 -2 -2 -4 -3  7 -3 -2 -1 -2 -4
 -2  0 -3  6 -1 -4 -4  4 -2 -2 -2  1  0 -2 -4  0  0 -3  0 -4 -4 -1 -4 -3 -1 -2 -2 -4  0 -2 -3 -2 -2 -2 -1 -1 -1  0  0 -1  0  1 -3  0 -1 -2 -3 -2 -2 -2 -3  0 -4 -3 -1  1 -3 -1 -3 -1 -2  0  1 -2 -2 -3 -3 -2  4 -2  4 -2 -2  0  0  1 -2 -3  0  1  3 -3  1 -3  2 -2 -2 -2 -1 -3  0 -1 -3 -2 -2 -4 -3  7 -3 -2 -1 -2 -2 -3 -2 -1 -2 -4 -4  7 -3 -2  1 -3 -3  2  5  0 -3  0 -2 -1 -3 -2 -2 -1 -2 -3 -4 -3  4 -4 -2 -2 -4 -2 -3 -2 -3 -1 -2 -4  7 -2  4 -4 -2 -3  3 -4 -2 -1 -3 -2  0 -2  0 -2 -2 -2  7 -2  6 -4 -2 -2  1 -1 -3 -2 -3 -2 -3 -2  0 -3 -2 -3 -2 -1 -3 -3 -3  3 -3 -1 -1 -4 -3 -2  1 -2 -2 -2  1  6 -3 -2 -2 -3 -1 -2 -2 -2 -3  1 -3 -3  1 -3 -1 -2 -4 -1 -2 -4 -2 -1 -3  4 -2 -3 -2 -2 -2  0 -2 -2  0  7 -2 -3 -3 -3 -3 -3  1 -4 -2 -3 -3  7 -4 -3  2  7 -3 -1 -3 -2 -1 -1 -1 -2 -2 -2  0 -1 -4 -4 -2 -2  0 -1 -2 -1 -1 -1  0  0 -2 -1 -1  1  0  1 -2  0 -3 -3 -1  4 -3  1  0  1 -4 -2  7 -3 -2 -4 -3 -3 -3 -4 -3 -3 -3 -1 -2 -2  3 -2 -4 -2 -2 -2 -3 -2  0 -3 -2 -1  0 -3 -2 -2  0 -2 -4 -3 -3 -3 -2 -3  0 -2 -4  0 -4  6 -2 -3 -4 -3 -4  7 -2 -2 -3 -3 -3  6 -2 -3 -3 -2 -2  1 -3 -4 -2 -3 -4
 -4 -3 -5 -5  3 -6 -6 -3 -5 -5 -4 -2 -4 -3 -1 -6 -5 -3 -4 -1 -7 -4 -5 -5  5 -2 -5 -1 -5 -5 -5 -4 -5  2 -3 -5 -3 -3 -1 -1 -4 -1  8 -5 -5  0 -5 -3 -4 -4 -5 -4 -5 -5 -4 -5 -5 -4  8 -4 -4 -4  7 -4 -5 -6 -4 -3 -4 -3 -4 -3 -4  3 -5 -2 -3 -5 -5 -4 -4 -5 -3 -3 -4 -4 -4 -2 -3 -3 -4 -4 -4  3 -4 -1 -5 -4 -4 -4 -4 -3 -6  3 -4 -4 -5 -5  7 -5 -6 -6 -4 -5 -6 -4 -1 -5 -3 -4 -1 -5 -7 -5 -4 -5 -4 -6 -1 -4 -4 -5 -4 -5 -5  6 -4 -4 -6 -4 -4  5 -4 -3 -4  4 -5 -5 -4  2 -6 -5 -4 -3 -4 -5 -5 -3 -5 -5 -5 -4 -4 -4 -4 -4 -4 -4 -4 -4 -6 -4 -5 -3 -4 -6 -4 -4 -4 -3 -4 -4 -5 -4 -4 -5 -5  0 -5 -4 -5 -4 -5 -5 -5 -4  0 -5 -5 -5 -4 -4 -4 -6 -3 -5 -4 -5 -5 -5 -4 -5  3 -4 -5 -5 -4 -4 -5 -4 -5 -6 -3 -4 -4 -4 -4 -5 -4 -4 -5 -4 -5 -5 -4 -5 -1  0 -4 -4 -5 -4 -1 -4  0 -4 -4 -4 -4  1 -4 -1 -5 -5 -3 -5 -4 -3 -5  1 -4 -4 -4  0 -5 -3 -4 -3 -4 -5 -3 -5 -2 -4 -4 -4 -5 -4 -3 -3 -4 -4 -5 -5 -4 -5 -1 -4 -4 -3 -5  5 -5 -5 -5 10 -4 -6 -5 -3 -5 -4 -4 -5  0 -3 -3 -4 -3 -5 -4 -4 -5 -5 -3 -5 -4 -5 -4 -5  0 -6 -6 -3 -3 -7 -4 -5 -5 -5  0 -4 -5 -4  3 -5 -5 -5 -4 -3 -3 -5 -6 -4 -4 -5 -5 -5 -4 -5 -5 -5 -6 -7  0
 -3 -2 -4 -4 -3 -6 -6 -3 -3 -5 -3 -1 -2 -2  6 -5 -3 -4 -2  8 -6 -3 -5 -4 -2 -3 -3  9 -3 -3 -4 -3 -3  5 -2 -3 -3 -2  0 -1 -3  0  7 -3 -3  5 -4  0 -4 -4 -4 -3 -1 -4 -3 -3 -4 -2  7 -3 -3 -3  2 -3 -3 -5 -5 -3 -3 -2 -2 -3 -3 -3 -4 -1 -1 -4 -4 -3 -3 -4 -1  0 -3 -3 -2 -3 -4 -2 -3 -3 -5 -2 -4  1 -5 -3 -5 -3 -3 -2 -4  0 -4 -4 -4 -1  9 -4 -5 -4  0 -5 -5 -3 -3 -3 -3 -3  6 -4 -5 -3 -3 -4 -2 -5  2 -5 -3 -1 -3 -4 -5  1 -3 -3 -5 -4 -4  1 -4 -2 -2  1 -4 -4 -3  9 -5 -4 -3 -3 -3 -4 -3 -3 -4 -4 -4  3 -3 -5  0 -3 -3 -3 -5 -3 -5 -3 -3 -2 -4 -5 -3 -5 -3  1 -3 -4 -4 -3 -2 -4 -4  9 -4 -2 -4 -2 -4 -5 -4 -3  8 -4 -3 -4 -4 -3 -3 -4 -3 -3 -5  0 -4 -3 -3 -2  9 -2 -3  0 -3 -5 -4 -3 -3 -5 -2 -3 -3 -4 -4 -4 -3 -3 -3 -3 -4 -4 -4 -4  4  7 -4 -3 -4 -4  1 -5 -3 -4 -5 -3 -5  7 -3  1 -4 -4 -1 -4 -4  3 -1  9 -3 -3 -2  2 -1 -2 -4  1 -2 -4 -2 -3 -2 -3 -3 -3 -3 -2 -3  1 -2 -2 -3 -3 -3 -2  3 -4 -4 -3 -4  1 -5 -4 -4  8 -3 -5 -4 -2 -5 -2 -3 -4  9 -2 -1 -3 -3 -4  0 -3 -3 -4 -2 -5 -2 -3 -3 -3  9 -4 -5 -3 -1 -5 -3 -3 -5 -4  9 -3 -4 -4  5 -4 -1 -3 -2 -1 -3 -3 -5 -3 -3 -4 -4 -3 -2 -4 -4 -5 -4 -5  9
 -3  3 -5 -2 -3 -5 -5 -2  5 -4  4 -1 -3  0 -3 -3 -3 -5  2 -3 -5  2 -6 -4  1  2 -4 -3 -3 -4 -5 -2 -4 -1 -1 -4 -4  0 -2 -2 -3  0 -1 -4 -4  2 -5 -3 -2 -2 -5  5 -6 -5 -4  6 -5 -4 -4  3 -4 -3  0  3 -4 -5 -5  0 -2  0  1 -4  2  0 -2 -1  2 -5 -4 -2  4 -4 -2  0  3 -3 -3 -4 -4 -1 -3 -2 -5  2 -3 -3 -4 -2 -5  2 -3  0 -5 -5  3  1 -2 -6 -2 -2 -5 -2 -2 -5 -2 -3  1  6  0 -4 -3 -4 -5  6  0 -4  5 -5 -1 -5  5 -5  5 -4 -5 -4  1  4 -5 -3 -2 -3 -2  4 -2 -3 -4 -4  0 -3 -5 -3 -1  1 -2 -2  6 -4 -4 -2 -2 -5 -1 -5  4 -4 -2 -2 -5  2 -5  6 -4  1 -3 -5  4 -4 -3  0  2 -4 -5  5 -2 -5 -4 -4 -5  6 -3  2 -4 -5 -3  3 -3 -3  6 -4 -2  3 -4 -5 -1 -4 -3 -6 -3  1 -2 -4 -4 -1  1 -6 -3 -5 -4 -3  6 -4  1  6 -4 -4 -4 -3 -2  0 -3 -2 -5 -2 -4 -4  3 -3 -2  1 -2 -2 -3 -5 -2 -2 -5 -4 -5  1  6  2 -4 -4  0 -3  2 -4 -5 -3 -2 -3  0  0 -4  3 -4 -3  5 -3  1 -4  1 -2 -3 -2 -4 -3  0 -1 -2  3  1 -4 -3 -4 -3 -4 -2  0  1 -3 -3 -4 -5 -4  0 -5 -5  1 -5 -1 -3 -4 -4  0  0 -2 -1 -4 -3 -1  5 -4  0 -5  3  6 -2 -2 -4 -4 -5 -1  3 -6  4 -3 -5 -3 -3  2 -2 -5 -2 -4 -6 -2  2  1 -1 -4 -5 -2  2 -3 -5  6  5 -4 -4 -5 -3 -5 -4
