# Supplementary material for: Protein Secondary Structure Prediction Based on Data Partition and Semi-Random Subspace Method
Source: Sci Rep. 2018 Jun 29;8:9856. doi: 10.1038/s41598-018-28084-8 (PMC6026213; doi:10.1038/s41598-018-28084-8)
Supplement: Supplementary file 1 — Dataset 1 [file 41598_2018_28084_MOESM1_ESM.zip › astral_cull_DATA/1b74_A.pssm]

  M  K  I  G  I  F  D  S  G  V  G  G  L  T  V  L  K  A  I  R  N  R  Y  R  K  V  D  I  V  Y  L  G  D  T  A  R  V  P  Y  G  I  R  S  K  D  T  I  I  R  Y  S  L  E  C  A  G  F  L  K  D  K  G  V  D  I  I  V  V  A  C  N  T  A  S  A  Y  A  L  E  R  L  K  K  E  I  N  V  P  V  F  G  V  I  E  P  G  V  K  E  A  L  K  K  S  R  N  K  K  I  G  V  I  G  T  P  A  T  V  K  S  G  A  Y  Q  R  K  L  E  E  G  G  A  D  V  F  A  K  A  C  P  L  F  A  P  L  A  E  E  G  L  L  E  G  E  I  T  R  K  V  V  E  H  Y  L  K  E  F  K  G  K  I  D  T  L  I  L  G  C  T  H  Y  P  L  L  K  K  E  I  K  K  F  L  G  D  A  E  V  V  D  S  S  E  A  L  S  L  S  L  H  N  F  I  K  D  D  G  S  S  S  L  E  L  F  F  T  D  L  S  P  N  L  Q  F  L  I  K  L  I  L  G  R  D  Y  P  V  K  L  A  E  G  V  F
 -2 -3 -4 -2 -3 -4 -5 -2 -2 -2 -2 -2 -4 -3 -2  3 -3  2 -1 -2 -1 -1 -4 -4 -2 -3 -2 -3 -3 -5 -4 -2 -5 -3  6 -4  0 -4 -5 -2 -2 -4 -2  1  0 -2 -3 -1 -1 -5  1 -1 -3 -1  2 -2 -5 -4 -2  0 -3 -2 -2 -3  4 -3 -3 -3  7 -4 -5 -3  6  2  6  0  6 -2 -2  1 -1 -2  1  0  0 -2 -3 -4 -3 -3 -2 -3 -3 -1  3 -1  6 -1  5  7  1  1  3 -2 -2 -3 -2 -2 -3 -1 -3 -3  2 -3 -1  2 -3 -3  0 -1 -1  5 -5  1 -2  4 -3 -2  0 -1 -1  1 -2 -2 -2  1 -2  6 -3 -3 -2 -5 -1 -3 -3  1 -4 -2 -2 -4  0 -2 -2 -1  0  4 -2 -2 -1  4  1 -3 -2 -4  1 -2 -4  0  0 -2 -2 -5 -1 -4 -3 -4 -1 -4 -3 -5 -5 -4 -3 -4  0 -1  0 -4  0 -1 -1  1 -2 -3 -2  0 -3 -2 -3 -2  5  1  2 -2  6 -2  0  0  2  1 -1 -3  1 -1 -1 -1  0  1 -1 -3 -2 -4 -5 -1 -2 -1  1  2  0 -1 -6  0  0 -4  5 -1 -1 -4 -4 -2 -1 -1 -2 -1 -1 -2 -2  0 -3 -1 -2 -2
 -3 -3 -6 -5 -5 -5 -5 -4 -5 -5 -5 -5 -5 -4 -5 -4  6 -2 -4  1  6  3 -4 -4  0 -3  2 -5 -5 -5 -5 -5 -5 -4 -3  8 -5 -5 -5 -5 -3  6 -3  2 -1 -3 -5  3  5 -5 -3  3 -1 -4 -4  4 -5 -5 -1  1  2 -1 -5  0 -4 -5 -5 -5 -4 -7 -3 -4 -4 -3 -4 -1 -4 -3 -2  0 -4  5  1  1 -3 -2 -5 -5 -5 -5 -5 -5 -5 -1 -5 -5 -4  6 -1 -4 -3  2 -1 -3  5 -2  1  4 -5 -5 -5 -5 -5 -4  0 -2 -4 -5  2 -4  1 -3 -5  1  4 -1 -5  3  2 -1  0 -3  3 -5 -2 -3  1 -4 -7 -5 -1 -6 -5 -5 -4 -5 -3 -2 -4 -4 -2  0 -3 -1 -2 -3  4  0 -4 -4  3  3 -4 -5  1 -4 -4  2 -1  0 -5 -5 -4 -5 -5 -5 -5 -7 -4 -4 -5 -5 -5 -5  5  0 -2 -5  3  2 -3 -4 -5 -2 -5  1 -4 -5 -3 -4 -3 -1 -3 -3 -4  4 -1 -4  1  1 -2 -4  1  0  1 -1  1 -1  1  0  4 -2 -5 -4 -4 -4 -2 -2 -1  4 -6  2  2 -5 -4  1  3 -6 -5 -1  4  0 -3 -2 -4 -1  0 -3 -1  0 -5 -3
 -3 -4 -6 -3 -5 -6 -1 -2 -3 -5 -3 -3 -6 -3 -2 -4 -2 -3 -5 -3  0  0 -6 -5  4 -3  4 -5 -5 -5 -5 -3 -1 -2 -4 -3 -5 -5 -5 -3  0 -3 -2 -1  0  0 -5 -2 -1 -5 -2 -3 -3  1 -3  3 -6 -6 -3  0 -1  4 -5 -2 -4 -5 -6 -5 -4 -6  9 -3 -4 -2 -4 -3 -4 -5 -1 -1 -5 -1  0 -1 -3  2 -5 -5 -5 -5 -2 -6 -6  0 -5 -3 -4 -1 -2 -4 -4  0 -1 -2  0  7  3  0 -6 -3 -5 -6 -3 -3  0 -2 -3 -6  4 -1  3 -3 -5  0  1 -3 -6  0  1 -3  5 -2  0 -5 -1 -1 -2 -4 -6 -5 -3 -6 -6 -4 -6 -5 -3 -1  2 -2 -3  2  1 -2 -4 -3 -1 -2 -4 -4 -1 -2 -3 -6  0 -2 -5 -1  2  1 -5 -1 -3 -6 -6 -6 -3 -6 -3 -3 -5 -5 -6 -6 -2  2 -3 -6 -1  3 -3 -5 -1  2 -5  1 -5 -5  5 -2 -3 -2 -3 -3 -4 -2 -2 -4 -1  1 -5 -4  3  1  3  2  1  0  2 -1 -1 -5 -5 -4 -3 -2  1 -1  0  0 -6  0  0 -6 -3  3  1 -6 -6  1  0  1 -3  3 -3  0  2 -4 -1 -1 -5 -3
 -4 -4 -6 -4 -6 -6  8 -3 -4 -6 -4 -4 -6 -4 -6 -4 -3 -1 -5 -5  0 -3 -6 -5  0 -1  3 -5 -5 -6 -6 -4  8 -3 -4 -5 -5 -5 -7 -4 -3 -4 -2 -2  3 -2 -6 -3 -1 -6 -3 -4 -1  0 -4  2 -6 -6 -4  0 -3  4 -5  0 -5 -6 -6 -6 -5 -7 -2 -4 -4 -3 -4 -4 -4 -5  4  1 -5 -3  1 -1 -4  5 -5 -5 -6 -5  1 -6 -6  1 -4 -4 -4 -3 -3 -4 -4 -1 -2 -3 -2 -1 -1 -2 -6 -4 -6 -6 -4 -4  0 -3 -4 -6 -1 -3  1 -4 -6 -1 -1 -3 -6 -2  1 -3  4 -3  3 -6 -2 -1 -3 -4 -7 -5 -3 -7 -6 -4 -6 -6 -1 -1 -3 -2 -4  4  3  1 -4 -4  1 -1 -4 -5  0  1 -5 -6  0  1 -6 -2  2  2 -5  8 -4 -6 -6 -6 -4 -7 -4 -5 -6 -5 -6 -6 -3  1 -4 -6 -2  2 -4 -5 -3  5 -6 -2 -6 -5  6 -3 -4  1 -1 -4 -4 -1  3 -5 -2  0 -5 -6  1  2  1  1  0 -2  1 -2  0 -6 -6 -5 -4  7  1 -2  1 -2 -7 -1  0 -6 -4  1  1 -7 -6 -1 -1  4 -3  0 -3  0 -1 -5  3 -2 -5 -4
 -2 -5 -4 -5 -3 -4 -7 -4 -5 -3 -5 -5 -4 -4 -4 -1 -6 -5 -3 -4 -3 -5 -4 -6 -3 -6 -4 -3 -3 -6 -4 -5 -7 -4 -3 -7  7 -6 -6 -5 -3 -6 -4 -3 -5 -4 -3 -1 -4 -5 -3 -4 -6  3 -2 -4 -5 -4 -1 -3 -2 -5 -3 -6 -1 -3 -3 -3 -3 12 -6 -4 -3 -3 -3  0  0 -3 -5 -3 -3 -3 -4 -3 -1 -5 -3 -6 -3 -3 -5 -4 -4 -4 -5 -5 -3 -5 -2 -2 -1 -4 -2 -2 -5 -1 -4 -4 -3 -5 -3 -4 -5 -4 -4 -3 -2 -3 -4 -4 -2 -2 -6 -3 -3 -2 -3 -3 -3 -3 -4 -1 -5 -3 -3 -3 -4 -2 12 -6 -4 -5 -1 -6 -3 -3 -7 -5 -5 -3 -3 -4 -4 -4 -3 -3 -4 -4 -3 -3 -2 -5 -4 -4 -3 -4 -4 -4 -4 -4 -3 -7 -1 -4 -3 -4 -5 12 -4 -7 -6 -6 -4 -4 -5 -4 -1 -4 -3 -4 -3 -1 -5 -5 -3 -2 -3 -3  1 -4 -3 -3 -4  3 -3 -3 -3 -3 -3 -2 -3 -4 -4 -4 -3 -4 -1 -3 -3  0 -4 -3 -3  0 -4 -5 -3 -4 -4 -4 -6 -4 -3 -4 -1 -4 -3 -3 -4 -4 -1 -3 -2 -4  0 -5 -3 -3 -5 -1 -3 -2
 -2 -4 -6 -5 -5 -5 -3 -3 -5 -5 -5 -5 -5 -4 -5 -3 -1  0 -4 -2  0  6 -4 -4  1 -1  1 -5 -4 -5 -5 -5 -3 -3 -3 -2 -4 -4 -5 -5 -3 -1 -3  1  1  2 -5  0  2 -5 -3 -1  7 -3 -3  1 -6 -5  1  2  4  2 -5 -1 -3 -5 -5 -5 -4 -6 -3 -4 -3 -3 -3 -3 -3 -3  1  0 -4  4  3  1 -3 -1 -5 -4 -5 -4 -4 -5 -5  2 -4 -4 -3  1 -1 -3 -4  1 -1 -3  1 -2  0  1 -5 -5 -5 -5 -4 -4  1 -3 -4 -5  2 -3  0 -2 -5  2  2 -1 -5  3  2 -1  0 -2  3 -5 -1  1  3 -3 -6 -4 -2 -6 -5 -3 -4 -5 -1  1 -4  0 -2  1 -2  0 -2 -3  0  1 -4 -4  2  1 -4 -5  2 -2 -4  1  1  2 -4 -3 -3 -5 -5 -5 -5 -6 -4 -3 -5 -4 -4 -5  1 -1 -2 -5  5  2 -2 -3 -3  1 -5  2 -4 -3 -2 -3 -3  0  0 -3 -3  1  1 -4  0  1 -4 -5  2  1  2  1  1 -1  1 -1  2 -2 -5 -4 -3 -3 -2 -1  1  0 -7  3  2 -5 -4  1  1 -5 -5 -1  2  0 -2 -1 -4  2  0 -4  2  4 -4 -3
 -3 -4 -6 -5 -5 -6 -1 -3 -5 -5 -5 -5 -6 -4 -5 -4 -2  7 -5 -4  2  0 -5 -4  0  7  2 -5 -5 -5 -5 -5 -1 -3 -3 -3 -5 -4 -5 -5 -2 -2 -3  0  5  3 -5  1  1 -5 -3 -1  5 -4 -3  2 -6 -6 -1  3 -1  1 -5 -1 -4 -5 -5 -5 -4 -7 -3 -4 -3 -3 -3 -4 -3 -5  5  4 -5  1  3  3 -3  0 -5 -4 -5 -5 -1 -5 -6  4 -4 -5 -3  1 -1 -4 -4  2  0 -3  0 -3 -2 -1 -6 -5 -5 -6 -4 -4  4 -3 -4 -5  0 -3  0 -2 -5  4  1  1 -5  0  2 -2  1 -2  4 -5 -1  0 -1 -3 -7 -4 -3 -6 -5 -3 -5 -5  8  6 -4  2 -2  3 -2  4  0 -3  2  2 -4 -4  3  5 -4 -5  1  3 -5  0  4  1 -5 -1 -3 -5 -5 -5 -5 -7 -4 -3 -5 -4 -5 -5  1  1 -2 -6  1  3  1 -4 -3  3 -5  1 -5 -5 -1 -3 -3  3  6 -3 -3  2  5 -3 -1  2 -3 -6  2  4  2  1  2  1  1 -1  2 -3 -5 -4 -3 -2 -1 -1  4  0 -7  2  3 -5 -4  3  1 -6 -5  0  2  3 -2  1 -4  6 -1 -3  6  0 -5 -3
 -4 -5 -7  7 -6 -6 -4 -3  7 -6  7  7 -6 -5 -6 -3 -4 -4 -5 -5 -4 -4 -6 -5  0 -5 -3 -6 -5 -6 -6  7 -4 -4 -1 -5 -5 -5 -6  7 -2 -4 -3 -1 -2 -4 -6 -4 -2 -6 -2 -3 -3 -3 -3 -2 -6 -6 -4 -1 -4  2 -6 -4 -4 -6 -6 -6 -2 -6 -3 -5 -2 -3 -2 -4 -2 -2 -3 -3 -5 -4 -2 -3 -4 -1 -6 -5 -6 -6  7 -6 -6 -2 -3  7 -2 -4 -2 -2 -4 -2 -1 -3 -2 -1  4 -2 -5  7 -6 -6  7 -5 -3  5 -5 -6 -1 -3  4 -2 -6 -2 -3 -2 -6 -3 -2 -2  1 -3 -3 -6 -4  2 -4 -2 -6 -5 -5 -6 -6 -5 -6 -5 -5 -4  7 -5 -3 -2  3 -3 -4 -3 -3 -2 -5 -3 -2 -4 -5 -6 -1 -2 -6 -3  2  1 -6 -4 -4 -6 -6 -6  7 -6 -5 -6 -6 -5 -6 -6 -2 -1 -4 -6  1 -2 -4 -5  7 -1 -6 -3 -6 -6 -3 -3  4 -2 -4 -4 -2 -2 -3 -4 -1 -1 -5 -6 -1 -2 -1  4 -1  2 -1 -5 -4 -6 -6 -5 -4  2  2 -3 -3 -2 -7 -2 -2 -6  4  0 -2 -6 -6  5 -1 -2 -4 -3 -4 -2 -2 -4 -4 -1 -5 -4
 -3 -3 -6 -5 -5 -4 -4 -4 -5 -6 -5 -5 -5 -5 -6 -4  0 -3 -5 -1 -2 -1 -5 -5  4 -3  0 -5 -4 -1 -4 -5 -4 -4 -4 -2 -5 -5 -1 -5 -4 -3 -4 -1 -1 -3 -6 -3  2 -2 -4 -1 -2 -4 -4  2 -1 -5 -3 -1  2  1 -5 -3 -4 -5 -6 -5 -4 -7 -2 -5 -4 -4 -4  0 -4 -3  0 -2 -5 -2  0  1 -3 -1 -5 -5 -6 -5 -4 -6 -6  3 -5 -5 -4 -2 -3 -4 -4 -1  0 -4  0  0  1  4 -6 -5 -6 -6 -5 -5 -2 -4 -5 -6 -1 -4  1 -4  0 -2  1 -2 -5  6  0  0  0 -2  1 -6  2 -3 -2 -3 -6 -5 -4 -4 -6 -4 -5 -6 -3 -2 -3 -4 -1  3  6 -1 -3 -4  0 -1 -5 -5  0  0 -1 -5  1 -3 -5 -1  0  1 -5 -4 -4 -5 -6 -5 -5 -7 -5 11 -1 -5 -3 -5 -2 -2 -4 -6 -1 -1 -3 -4 -4  2 -6  1 -5 -5 -3 -4 -4 -1 -3 -4 -4 -2 -1 -4  2  0 -3 -5  1  2  1  0  1 -2  0  7  6 -3  1 -4 -4 -4 -2 -4  1  0 -5 -1 -1 -5 -4 -1 -1 -5 -5 -1  0 -1  1  1 -4  1  5 -5 -2  3 -5 -1
  1 -6  8 -7  4  4 -6 -5 -7  4 -7 -7 -1 -4  0  0 -5 -5  5  2 -5 -1  1 -6 -4 -5 -4  6  5 -5  1 -7 -6 -4 -4 -6  1 -6 -5 -7 -1 -5 -5 -2 -5 -2  6  4 -4 -3 -4 -1 -6  5  3 -3 -3 -1  1 -3 -4 -5  5 -6  0  5  3  6 -4 -5 -6 -4  1 -4 -4  1 -2  0 -4 -1  4 -5 -4 -1  1 -4  6 -6  4  5 -6  0  7 -2 -5 -7 -3 -2 -2 -4  4 -3 -1 -4 -4 -4 -4 -3  7 -6  4  8 -6 -4  0 -4 -4  6 -4 -5 -4  2 -5 -3 -3 -2  6 -4 -4  3 -4  2 -4  3  2 -4 -1 -4 -5 -6 -1 -3  0 -6  2  1 -6 -5 -6  0  1 -4 -5 -4  3 -2 -3 -1  5  2 -4 -2 -4  0 -3 -5  1 -1 -4 -4  6 -6 -3  1  6 -1 -7 -5 -4 -7 -5 -6  2  2 -4 -4  2  7 -4 -4  3  1 -6 -5  4 -3  3  6 -5 -5 -4 -1 -5  0 -1  0 -3  2 -4 -2  4  0 -3 -3 -3 -4 -1 -2 -3 -2 -4 -1 -4  0 -4 -5  1 -2 -3  0 -3 -1 -3  6 -2 -3 -2  4  0 -5 -2 -4  4 -3  4 -4  1  3 -5 -2  6  1
  3 -6 -1 -7 -1  1 -7 -6 -7  0 -7 -7  6 -4 -2  2 -5 -5  3  0 -4 -1  6 -6 -2 -5 -4  2  1 -4  3 -7 -7 -4 -3 -5 -1 -6 -4 -7 -3 -5 -5 -3 -5 -2 -1  0 -3 -3 -4  1 -5  1 -1 -4 -2  6  4 -3 -3 -5 -1 -5  2  4 -1  0 -4 -5 -7 -4 -3 -4 -4  1 -3  5 -4 -2  3 -4 -3 -1  3 -5  0 -6 -1  3 -6 -2  0  0 -5 -6 -3 -3 -2 -4  3 -3 -1 -4 -3 -5 -3 -4 -1 -6  0  1 -6 -4 -2 -4 -4 -1 -4 -5 -4 -1 -4 -3 -3 -2  4 -2 -4  2 -4  0 -4 -1  0 -4  3 -4 -5 -6  5  1 -2 -6  6 -2 -6 -5 -6  1  3 -4 -5 -3  0 -3 -2  2 -1 -1 -3 -4 -4  6 -2 -5  5  0 -4 -4  1 -7 -4  6  0  6 -6 -5 -4 -6 -4 -6  6  6 -4 -4  2  2 -3 -4  0  1 -6 -5  0 -3  5 -1 -6 -5 -4 -1 -5 -2 -3  1 -3  3 -3 -2  4  6 -3 -4 -3 -4  0 -2 -3 -1 -4  0 -2 -1 -5 -6  0 -3  0 -1 -1 -2 -3  1 -4 -4 -1 -1  6 -4 -2 -4  2 -4  1 -4  0  0 -5 -1  0  1
 -3 -1 -5 -4 -5 -5 -4 -3 -4 -5 -4 -4 -5 -4 -5 -3  5 -2 -4 -1  3  0 -5 -4  2 -2  2 -5 -4 -5 -5 -4 -4 -3 -1 -1 -4 -4 -5 -4 -3  6 -3  4  0 -2 -5  1  3 -5 -3  0 -1 -4 -3  1 -6 -5  0  1  5  0 -5  8 -3 -5 -5 -5 -3 -7 -3 -4 -3 -3 -3 -3 -3 -4  1  1 -4  4  3  2 -3  0 -5 -4 -5 -4 -4 -5 -5  1 -4 -4 -3  3 -1 -3 -4  5 -1 -3  5 -2  3  4 -5 -4 -5 -5 -4 -4  0 -3 -4 -5  4 -3  1 -1 -5  0  4  1 -4  4  2  0 -1 -2  2 -5 -1 -2  4 -3 -6 -4  3 -6 -5 -4 -5 -5 -2 -1 -3 -3 -2  1 -1  0 -2 -3  3  3 -4 -4  2  1 -4 -5  3 -2 -5  5  0  4 -5 -4 -3 -5 -5 -5 -4 -7 -4 -4 -5 -4 -5 -5  5  0 -2 -5  2  3 -3 -3 -3  1 -5  3 -5 -5 -3 -3 -3  0 -1 -3 -3  2 -1 -4  4  1 -2 -5  2  1  2  0  1 -1  1 -2  2 -5 -5 -4 -3 -3 -2 -1  1  4 -7  3  2 -5 -2  1  1 -6 -5  1  2  1 -3  2 -4  2  1 -4  2  3 -4 -3
  7 -5 -1 -6  0  0 -6 -4 -6 -1 -6 -6  1 -4 -2  0 -4 -4  1  9 -3 -1  2 -6  0 -5 -3  0  0 -4 -1 -6 -6 -2 -3 -4 -2 -6 -4 -6 -3 -4 -4 -2 -4 -2 -1 -1 -2 -3 -3  0 -4  5  0 -2 -2  0  3 -3 -1 -4  0 -4  7  0 -2 -1 -4 -5 -5 -4  2 -3 -4  0 -3  0 -4 -2  1 -3 -2  1  0 -4  3 -6  0  1 -5  0 -1 -1 -5 -5 -3 -3  0 -4  0 -3 -1 -3 -3 -4 -3 -3 -1 -5 -1 -1 -5 -4 -3  3 -4 -1 -3 -4 -2  1 -4 -3 -2  0  2 -1 -2  0 -3  0 -3  0 -1 -3 -1 -4 -5 -6  1 -2 -2 -6  2 -2 -5 -4 -5  1  1 -3 -4 -3  0 -3 -1  2  0 -2 -2 -2 -4  1 -1 -4  3 -2 -3 -3  2 -6 -3  2 -1  3 -5 -5 -4 -5 -4 -6  1  0 -2 -4  0  0 -1 -2 -1  8 -5 -4  0 -2  0 -1 -5 -4 -4 -1 -4  0 -3  1 -2  0 -2  0  3  0 -2 -3 -1 -4  1 -2 -2 -3 -3 -2 -3 -1 -3 -5  1 -2 -2  1 -3 -1 -2  0 -4 -3  1 -3  3 -4 -2 -3  1 -3  0 -1  0 -1 -4  1 -1  0
 -1 -6 -3 -6  3  8 -7 -5 -6 -2 -6 -6 -2 -5 -4  0 -5 -6 -2 -2 -5 -4  0 -7  0 -6 -4  1  0  0  7 -6 -7 -5 -5 -6 -3 -7  0 -6 -4 -6 -5 -4 -5 -4 -3 -3 -4  7 -4  2 -6 -2 -3 -4  9 -2 -1 -4  1 -5 -3 -6 -2 -2 -3  0 -5 -6 -6 -5 -4 -5 -5  2 -4 -1 -5 -3 -2 -5 -4 -3  4 -5 -1 -5 -3  1 -6 -4 -3 -2 -6 -6 -4 -4 -4 -5 -2 -4 -2 -5 -5 -5 -3 -4 -3 -6 -3 -3 -6 -5 -3 -4 -5 -3 -4 -5 -4 -3  0 -4 -4 -1 -2 -4 -4 -2 -4 -3 -4 -3  3 -4 -3 -5 -6 -7 -2  9 -4 -7 -2 -3 -6 -5 -5  1  2 -3 -4 -4 -2 -4 -1 -2 -3 -3 -2 -2  0 -2 -3 -4  3 -4 -4 -5 -2 -7 -5 -2 -3 -2 -6 -6 -5 -5  2 -7  0 -2 -4 -5 -2 -1 -5 -4  1  0 -6 -5 -3 -2 -1 -3 -5 -5 -5 -1 -5 -4 -4 -3 -4 -2 -4 -3  0 -1 -3 -2 -3 -5 -3 -2 -2 -1 -4  8  6  1 -5 -6 -2 -5 -3 -4  9 -4 -3  4 -5 -5 -3  6  3 -4  0 -4  0 -4 -2 -5 -2 -3 -5 -2 -2  6
 -4  8 -6 -5 -5 -6 -4 -4 -5 -5 -5 -5 -6 -4 -5 -4 -4 -4 -5 -5 -4 -4 -5  9 -3 -4 -2 -5 -5 -6 -5 -5 -4 -4 -3 -5 -5  9 -6 -5  6 -4  4  2 -3 -3 -5 -3 -3 -6 -3 -4 -4 -4 -3 -3 -6 -6 -4 -3 -3 -2 -1 -4 -4 -5 -5 -5 -4 -6 -5 -4 -3 -3 -3 -4 -3 -5  2 -2 -4 -3 -2 -2 -4  3 -5  9 -5 -5 -4 -5 -5 -3  8 -5 -3 -4 -3 -3 -4 -3 -2 -3 -3 -4 -3 -3 -5 -5 -5 -5 -4 -4  3 -4 -4 -5 -3 -4 -3 -3 -6  1 -3 -3 -5 -3 -2  5 -3  5 -3 -4 -3 -1 -3  2 -6  9 -1 -7 -5  9 -5 -5 -4 -3 -5 -5 -4 -3 -3  4 -4 -1 -3 -3 -4 -4 -3 -3 -5 -5 -2  7 -5 -3 -2 -1 -3 -4 -4 -5 -5 -5 -5 -6 -4 -6 -6  9 -5 -5 -3  6 -2 -5 -3 -3 -4 -5  2  1 -5 -3 -5 -5 -4  5 -3 -3 -2 -4 -3 -3 -3 -4 -3 -2 -4 -6 -2 -1 -1 -2  1  5  3 -3 -4 -6 -6 -4 -4 -4 -2  6  1 -3 -7 -2 -2 -5 -4 -3 -2 -6 -6  3 -2  1 -3  6 -1 -2 -3 -4 -3 -2 -4 -4
 -3  0 -5 -3 -4 -5 -3  7 -3 -4 -3 -3 -5 -1 -4 -2 -2 -2 -4 -3 -1 -2 -4 -4  0 -3  2 -4 -4 -5 -4 -3 -3  1 -1 -4 -3 -4 -5 -3  3 -3  6 -1 -1 -1 -4 -2 -1 -5  4 -3 -2 -2 -1  0 -5 -5 -3  1 -2 -1 -4 -2 -2 -4 -4 -4 -1 -4 -2 -1 -1  5  2 -3  1 -4 -1 -1 -4 -1  0  0  0  1 -4 -4 -4 -4 -2 -4 -5 -1 -2 -3  1  0  1 -1 -3  1  1  3 -1  1 -1 -2 -5 -3 -4 -5 -2 -1  0  0 -1 -4  1  7  0  1 -5  0 -1  0 -5 -2  2 -2  1  0 -1 -4 -1  5 -2  0 -4 -3 -3 -5 -4 -1 -5 -4 -3  3 -2 -4 -1  0  2  2 -3  0 -1 -1 -3 -2  1 -2  1 -5  1  0 -4 -2  1 -1 -4 -3  1 -5 -4 -5 -3 -4 -1 -4 -5 -4 -5 -5 -1  1 -1 -5  0  0 -3 -3 -3 -1 -4  0 -4 -4  2  6  1 -1 -1 -1  0 -1 -1 -3  3  0 -3 -5  0  0  1  0  0  0  1 -3 -1 -5 -5 -2  5 -2  1  2 -1  0 -5  0  1 -5 -1  2  2 -5 -5 -1 -1  2 -2  0 -3 -1  0 -2 -1  0 -4 -3
 -2 -3 -3 -4 -2 -4 -4 -1 -4 -2 -4 -4 -4  8 -3 -1 -3 -3 -3 -1 -3 -2 -3 -4 -2 -4  0  0 -2 -5 -3 -4 -4  7 -3 -4 -1 -4 -5 -4  3 -3  1 -1 -2  6 -3  1 -1 -5  5 -2 -3 -2  4 -2 -5 -4 -2  3 -3 -2 -2 -3 -2 -3 -3 -3 -3 -4 -3  8 -2  5 -2 -1  0 -3 -2  1 -2 -1 -1  0 -1 -1 -2 -4 -3 -2 -4 -3 -3 -1 -3 -4 -1 -2  2 -2 -1 -2  2  7  0  2 -2 -2 -3 -4 -2 -3 -4  8 -1  1  8 -3 -1 -1 -2 -1 -5  1  0  0 -3 -2 -1 -2 -1 -1 -1 -1  1  0 -2 -2 -2 -4 -2 -5 -2 -4 -3 -2 -4 -2 -4 -3  0 -1  1 -1 -2  5 -1 -2  3 -2 -1 -1  3 -4  0 -2 -3 -1 -1 -1 -3 -4  7 -4 -3 -4 -4 -4  8 -5 -5 -4 -3 -3 -1 -2  3 -3 -2 -1 -1 -2 -4 -2 -2  3 -3 -3 -2 -2 -2 -1  1  7 -2 -2 -1  1 -2  1 -1 -4  0 -1 -1 -1  0  0  0 -2 -1 -4 -5  3  6  2 -1  0 -1 -1 -5  0  2 -2 -2 -1  0 -4 -4 -3 -1  0 -1 -1 -1 -2  0  1 -3  1 -2 -2
 -2 -6 -5 -5 -4 -2 -7 -6 -5 -5 -5 -5 -4 -6 -6 -4 -5 -5 -4 -4 -5 -4 -4 -7 -4 -6 -5 -4 -4 -1 -2 -5 -7 -5 -5 -6 -5 -7 -1 -5 -5 -5 -6 -4 -5 -5 -5 -4 -4 -1 -5  9 -5 -4 -4 -5 -1 -4 -3 -4 -4 -5 -5 -6 -4 -4 -5 -5 -5 -6 -7 -6 -5 -5 -5 -3 -5  4 -5 -4 -4 -5 -4 -4 -2 -5 -5 -7 -5 -4 -5 -6 -5 -3 -6 -5 -5 -5 -4 -5 -4 -4 -2 -5 -5 -6 -4 -4 -5 -5 -5 -5 -5 -6 -4 -4 -6 -5 -5 -6 -4 -4 -1 -4 -4 -3 -4 -4 -4 -4 -5 -4 -4 -5 -1 -5 -4 -5 -6 -7 -4 -2 -6 -7 -4 -5 -6 -5 -5 10  3 -5 -5 -5 -3 -5  0 -4 -5 -5 -3 -4 -1 -4 -2 -6 -3 -4 -4 -4 -5 -7 -5 -4 -5 -4 -5 -6 -6 -6 -1 -7 -4 -4 -4 -5 -4 -5 -4 -4 -3 -4 -5 -5 -5 -4 -4 -5 -6 -6 -5 -1 -5 -5 -5 -4 -2 -4 -4 -4 -4 -4 -4 -4 -4 -5 -4 -4 -4 -1 -4 -2 -1 -4 -6 -6 -4 -5 -2 -4 -2 -4 -4 -4 -5 -5 -4  9 -2 -4 -2 -4 -3 -4 -4 -5 -3 -5 -5  0 -4  0
 -2 -5 -4 -6 -2  0 -6 -5 -6 -3 -6 -6 -4 -5 -4 -2 -3 -4 -3 -3 -3 -3 -1 -6  0 -3 -3 -2  2 10  0 -6 -6 -4 -4 -5 -4 -6 10 -6 -4 -4 -4 -3 -4 -4 -4 -3 -3  8 -4 -1 -4 -3 -3 -3  4 -4 -1 -3  1 -4 -3 -5 -3 -3 -4 -3 -5 -6 -5 -5 -4 -4 -4  3 -4 -1 -3 -3 -3 -4 -3 -2  2 -4 -3 -6 -4 -3 -6 -4 -4  0 -5 -6 -4 -2 -3 -5 -3 -1 -1 -4 -3 -4  0 -1 -4 -6 -4 -4 -5 -5 -2 -4 -5 -4 -3 -5 -4 -3 10 -3 -3  1 -3 -2 -3 -1 -4 -3 -3 -4  3 -4 -2 -4 -6 -6 -3  0 -4 -6 -3 -4 -5 -4 -5  0  2 -2 -2 -4 -3 -4  1 -2 -3 -4  1 -1  8 -4 -2 -4 -2 -3 -3 -3 -3 -6 -4 -3 -4 -4 -6 -6 -5 -1 10 -6 -3 -3 -2 -2 -3 -3 -3 -3  3  0 -6 -4 -4 -3 -3 -4 -5 -5 -4  4 -4 -4 -4 -3 -2 -1 -3 -2 -1 -3 -2  1 -1 -4 -2 -3 -2  6 -1  5  8  2 -5 -6 -3 -4 -2 -3  0 -1 -3 -2 -3 -4 -2 -1 -3 -4  2 -3  0 -3 -1 -3 -1 -3 -4 -2 -1  3
  0 -5  1 -6  6 -2 -6 -5 -6  6 -6 -6 -2 -3  7  4 -5 -4  2  0 -4 -1 -1 -6 -3 -2 -4  2  5 -4  0 -6 -6 -3 -3 -6  5 -6 -4 -6  1 -5 -4  0 -4 -1  5  0 -3 -4 -3 -2 -5  0  4 -4 -3 -2  0 -3 -4 -5  6 -5 -1  1  7  4 -3 -4 -6 -3 -1 -3 -3  4  1 -1 -4  0  3 -4 -3 -1  0 -4  4 -6  6  3 -6  7  3 -2 -4 -6  1 -3  0 -2  4 -3  2 -3 -3 -4 -4 -1  4 -5  6  1 -5 -3 -1 -3 -3  5 -4 -5 -4  0 -4 -2 -3  0  0 -4 -3 -1 -4  2 -3  6  1 -3 -1 -3 -4 -6 -2 -3  7 -5  0  7 -6 -5 -6 -2  0 -4 -4 -3  5 -1 -2 -2  4  5 -3 -4 -4 -1 -2 -4 -1  0 -4 -4  4 -6 -2 -1  5 -2 -6 -4 -3 -7 -4 -6 -1 -1 -4 -4  2  2 -4 -3  4  2 -6 -4  6 -2  2  5 -5 -4 -3 -1 -4  1  1 -1 -2  4 -3  0  1 -1 -3 -3 -3 -4 -1 -2 -1 -1 -3 -2 -2  5 -4 -5  1 -1 -2 -2 -3 -2 -3  2 -3 -3 -2  0 -1 -4 -2 -3  2 -3  5 -4 -1  5 -5 -2  5  0
