# Supplementary material for: Protein Secondary Structure Prediction Based on Data Partition and Semi-Random Subspace Method
Source: Sci Rep. 2018 Jun 29;8:9856. doi: 10.1038/s41598-018-28084-8 (PMC6026213; doi:10.1038/s41598-018-28084-8)
Supplement: Supplementary file 1 — Dataset 1 [file 41598_2018_28084_MOESM1_ESM.zip › astral_cull_DATA/1B77_A.pssm]

  M  K  L  S  K  D  T  I  A  I  L  K  N  F  A  S  I  N  S  G  I  L  L  S  Q  G  K  F  I  M  T  R  A  V  N  G  T  T  Y  A  E  A  N  I  S  D  E  I  D  F  D  V  A  L  Y  D  L  N  S  F  L  S  I  L  S  L  V  S  D  D  A  E  I  S  M  H  T  D  G  N  I  K  I  A  D  T  R  S  T  V  Y  W  P  A  A  D  K  S  T  I  V  F  P  N  K  P  I  Q  F  P  V  A  S  V  I  T  E  I  K  A  E  D  L  Q  Q  L  L  R  V  S  R  G  L  Q  I  D  T  I  A  I  T  N  K  D  G  K  I  V  I  N  G  Y  N  K  V  E  D  S  G  L  T  R  P  K  Y  S  L  T  L  T  D  Y  D  G  S  N  N  F  N  F  V  I  N  M  A  N  M  K  I  Q  P  G  N  Y  K  V  M  L  W  G  A  G  D  K  V  A  A  K  F  E  S  S  Q  V  S  Y  V  I  A  M  E  A  D  S  T  H  D  F
 -3 -1 -3 -1 -2 -1 -1 -2  2  0 -3  0 -3 -2  3  0 -3  0 -1 -1 -3 -2 -3 -1 -1 -2 -1 -2 -2 -1  0  0  0 -1  1 -1  1 -1 -3  5 -2  5 -2 -2  0 -2 -1 -3 -2 -1 -1  0  2 -3 -4  0 -1 -1 -1 -4 -3  1  0 -2  0 -2 -1 -1 -2 -1  3 -2 -2 -1 -3 -1 -1 -1  0 -2 -2  0 -3  0 -2  0 -2  1 -1  1 -2 -4 -1  0  5 -2  1  1  0 -3 -1  1 -1  1 -2 -1  0 -1 -3 -2  0  2 -2 -1 -1 -1 -1 -3 -1  2  0 -2 -2 -1 -1 -3 -1  1  4  3  2  1 -3 -1  0 -2 -2 -1  2 -2 -1  1 -2 -1 -2 -1 -2 -1  0 -2  2 -1  0  1  0 -1 -2  0  0  0  1  0 -3 -1 -4  0 -2 -1 -1  1 -1 -1 -2  0  0  0 -2 -2 -2 -3 -1 -2 -2 -1  0 -4 -3 -2 -3 -1  0  1 -2 -5 -1 -3  0 -1  0  2  1 -1 -1 -1  0  3  3 -2 -4  0 -1  1 -1  1 -1 -5 -3 -3  5 -1 -2  2 -1 -1 -1 -3 -1 -3
 -4  1 -4 -2  1  2 -3 -1 -1 -3 -4  1 -2 -4 -1 -2 -5 -3  0 -3 -5  0 -4  2 -1 -4 -1  2 -4  4 -3  2 -2 -1 -2  1 -1 -4 -3 -3 -1 -3 -2 -4 -1 -2 -1 -4 -3  1 -1 -3  0 -4 -3 -2 -3 -1  0 -4 -4 -1 -3 -4  1 -4 -3 -1 -2 -2 -3 -1 -4 -2 -1 -2  0  0 -1 -1 -4  0 -4  2 -2 -1  4  1  2 -3  2 -4  2 -3 -3 -3  0 -1 -3 -4 -3 -2 -5 -1  1  2 -3 -1 -4 -3 -2 -2  0 -5  1 -5  0 -4 -2 -1  0 -2 -4  0  1 -1  0  4 -3 -2  3 -3 -4 -2 -3 -2 -1 -4  2 -5  0 -2  0 -3 -1  1 -3  0 -4  2 -3  2 -3  1  0 -2 -1  0  1 -1 -2  3 -3 -1 -3 -1 -4 -1 -4 -3 -2 -3 -2 -2 -1  1 -2 -5  1 -4  1 -4  1 -3 -1  2 -4  2 -2 -3 -2 -3 -3 -5  0 -5  0 -4 -1  0  0 -2  1  2 -1 -2 -3  4 -4  0 -2 -1 -1 -3  0 -5 -4 -5 -4 -4 -2 -2 -2 -3 -1 -3 -2 -4
 -4 -2 -5  2  0  1 -2 -4  0 -4 -5  1  6 -5 -1  1 -5  7  2  0 -5 -2 -5  0 -2  1  4 -2 -4  1 -2 -2  3  1  5  2  4 -1 -4 -3 -2 -3  1 -1  0 -1  1 -5 -1  0  0 -4 -1 -5 -2  3 -4  3  1 -5 -5  3 -3 -5  2 -1 -4  2 -1  3  0  1 -5  1 -4  1  3  3  3  1 -5  0 -2  1  2  1  0  1  0 -3  2 -5 -1 -2 -3  2 -3  1 -3 -4 -3  0 -5  0  1  1 -4  3 -1 -1  1 -2  1 -5  0 -5  1 -5  1  0  1  0 -5  2  1 -5 -1  0 -2 -2  1 -1  0  1 -3  1  0 -5 -3 -5  0  3  0  3  1  0 -1  0 -5  2 -3 -2  4 -2 -1  5  1  2  2  1  0  1  6  1 -1 -1 -4  1 -4 -2  0 -1  1 -1  1  1  3 -5  3 -5  0 -5  4 -3  0  7 -5  0 -4 -4  0 -2  3 -5  1 -5  0 -5 -1 -1  1  1  0 -1  3  0 -1 -2 -3 -1  2  0  3 -3  3 -5 -5 -5 -3 -4  0 -2  3  2  0 -2  2 -4
 -5 -2 -5 -1  1  2 -3 -4  3 -4 -5 -2 -1 -5 -2 -1 -5 -1  1 -2 -5 -4 -5 -1 -2 -3  0 -2 -5 -2 -3 -3  3  2  1 -1  0 -4 -2 -3  0 -3  3 -4  2  5  2 -5  5  1  4 -4 -2 -5 -5  6 -5  2  0 -5 -6  0 -3 -5 -1 -5 -4  1  6  3 -3  2 -5  4 -4  3  2  5  1  2 -5 -1 -4 -1  5  1 -1 -2 -1 -3 -1 -5 -3 -2 -3  7 -2  2 -2 -5 -4 -2 -4  2  1  2 -4  1 -5 -2  2 -1  5 -5  0 -6  3 -6  3 -1  3  4 -5  2  0 -5 -1 -2 -3 -3 -2 -3 -4  0 -1  3  6 -5 -3 -5 -2  0  4  4  1  0 -4 -1 -5  0 -3 -3  5 -1  0  1  6  0  1  0 -2 -2  0  1 -2  0 -5  1 -4  1  4 -3  5  0  2  2  4 -6  2 -5 -1 -5  2 -4  2 -2 -5 -3 -5 -4  2  1  7 -6  2 -5 -1 -5 -2 -1  0  0  0 -1 -1 -3 -3 -2 -5  0  2  3  1 -4 -1 -6 -5 -5 -4 -4  1 -1  4 -2 -2 -4  3 -4
 -3 -4 -3 -3 -4 -3 -3 -3 -3 -2 -3 -4 -4 -4  2 -2 -3  2 -3 -3 -3 -3 -3 -4 -4 -4 -4 -3 -3  0 -3  0 -3 -3 -3 -4 -3 -2 -3  1 -3  1 -3  1  0 -4 -3 -3 -4 -3 -4  0  3 -3 -4 -4 -2 -3 -3 -4 -3 -3  0  3 -3 -3 -3 -2 -5 -3  2 -4 -3 -3 -2 -3 -4 -4 -3 -3 -3 -2 -3 -3 -4 -4 -4 -1 -3  1 -3 -4 -3 -3  2 -5 -4 -3 -2 -3 -3 -3 -6 -4 -4 -3 -3 -3 -3 -6 -3 -2 -4  0  2 -1 -4 -3 -4 -3 -4 -4 -4 -4 -5 -3  2 -4 -2  2 -3 -2  0 -2 -3 -4 -4 -3  6 -3  0  1 -4 -4 -5 -3 -3 -1 -3  4 -2 -3 -4 -3  0 -3 -4 -2  0  1 -2 -3 -4 -2 -1  0 -3 -3  0  1 -4  2 -4 -2 -2 -3 -4  0  5 -4  5 -3 -4 -3 -4 -5 -3 -5 -3 -3 -4  0 -5 -5 -4 -3  1  1  3 -2 -1 -3 -1 -2 -2 -2 -2  2 -4 -4  1 -1 -3 -2  0 -5 -3 -3 -3  0 -6 -3 -3 -3 -2 -4 -3 -3
 -3  2 -4 -1  2  2 -3 -2  1 -3 -4  1  0 -4  1  0 -5 -2  1 -2 -4 -2 -4  1  2 -3  3  1 -4  0 -3  1 -2 -1  0  0  0 -2 -2 -3  1 -2  1 -3  1  2  1 -4  0  2  2 -3 -2 -4 -3 -1 -3 -1  4 -5 -4  1 -3  0  0 -1 -3 -1  1  1 -3  2 -2 -1 -3  1  1  0  1 -1 -4 -1 -4  0 -1  0  1  1  1  1 -1 -4  0 -3 -3 -1 -2 -1 -3 -4 -3  0 -4  0  1  1 -3  1 -4 -4 -1  0  1 -4  1 -5  2 -4 -2  1  0  2 -4  3  6 -4  2  1 -2 -2  0  0 -1  4 -3 -2 -2 -4 -1 -4  0 -2  0  1 -3  1 -3  0 -4 -1 -3 -2 -2  1  0 -1  1  1  0 -1 -1  0 -2  1 -4  0 -2  0 -3 -1  0 -2  0 -1 -1  1  0 -2 -1 -4 -2 -4  1 -3  1 -2 -4  1 -3  0  0  0 -2 -5 -1 -4  0 -4 -1  0  1 -2  2  2 -1 -3 -2  3 -4  2 -2 -1  1 -3  0 -4 -4 -5 -3 -3  1 -1 -1 -2 -1 -2  0 -4
 -4 -1 -4  1  2  2 -3 -4  3 -1 -5  0 -2 -5  0  0 -5 -2  0 -1 -5 -3 -5  1  2 -2  0  0 -4 -1 -3 -2 -1  0 -2  0 -1 -4 -3 -3  4 -2  2 -4  4  4  3 -5  2  1  4 -4 -2 -5 -4  2 -4  0  3 -5 -5 -1 -3 -4  0 -4 -3 -1  3  2 -2  5 -4  2 -2  1  2  2  0  0 -4  0 -4  0  3  1 -1  0  1 -2 -1 -2 -2 -3 -3  1  2  3 -3 -4 -1  0 -2  2  1  2 -2  1 -3 -2  2  1  2 -5  4 -5  4 -5  1  0  4  0 -5  1  2 -5 -1  0 -2 -2 -2 -3 -4 -2 -3  1 -1 -4 -1 -5  1 -2  2  2  0  1 -4 -1 -4 -1 -3 -2 -1  1  2  1  2  0  0 -1  0 -1  0  0 -4  0 -4  4 -4  0  4 -3  3  0  1  1  3 -5  1 -5 -2 -4  0 -3  4 -3 -5  0 -4 -3  2 -2 -1 -5  1 -5  0 -5 -1  0  2 -1  1  0 -1 -3 -2  1 -4  4  0  1  0 -3  1 -5 -4 -5 -3 -4  7  0  1 -2  0 -3  2 -4
 -5 -3 -5 -2 -3 -1 -4 -5 -1 -4 -5 -1 -2 -5  2  0 -6 -2 -2  3 -5 -4 -5 -1 -3  6 -2 -3 -5  0 -3 -3 -2 -2  0  2 -2 -4 -5  1 -3 -2 -3 -1 -3 -1 -2 -5 -3 -2 -3 -4  4 -5 -5 -2 -5  2  0 -5 -6  3  2 -5  0 -5 -4  3  0  1  0 -3 -5 -2 -4 -2  0 -2  3 -3 -5 -3 -5  1  2  4  2 -1 -3 -2 -1 -5 -2 -2 -1 -3 -3 -1 -1 -5 -4 -3 -5 -2 -1 -2 -4 -1 -5 -1  0 -2 -2 -5 -1 -5 -3 -6 -3  0 -1 -2 -5 -2 -2 -6 -2 -3  2  0  0  0 -5  4 -2 -2 -2 -5 -2 -5 -2  3 -1  3  6 -2 -2 -3 -5 -3  3 -3 -1 -1 -2 -1 -3  2  2 -1 -2 -1 -3 -2 -5 -2 -5 -2 -4  5  0 -3 -1  4 -1  1 -2 -2 -2 -5 -2 -5 -3 -4  0 -3 -5 -3 -5 -4 -3  5 -1 -6 -3 -6 -1 -5  0  0 -1  4 -1 -2  0 -2 -1 -3 -5 -3  4 -1  0 -4 -2 -6 -5 -4  1 -4 -4 -3  1 -2 -2 -4 -1 -4
 -4 -2 -4 -2 -2  0 -4 -1 -2 -4 -5  0  4 -3 -2 -2 -5 -2 -2 -3 -5  3 -4  2 -3 -3 -1 -2 -4 -1 -4 -2 -2 -2 -2 -2  0 -4  0 -3  0 -3 -2 -4 -2 -2 -1 -3 -2  2 -2 -3 -3 -5  2 -2 -4 -1 -1 -3 -5  1 -3 -4 -2 -4 -3  2 -2 -1 -3  0 -4 -2  1  1  0 -2  2  2 -5 -2 -4  1 -2 -2 -2 -2 -2 -3  1 -2 -1 -1  1 -3 -3 -2 -3 -5 -4  2 -5 -2 -2 -2 -4 -2 -4 -5 -2 -1 -1 -5  1 -4  0 -5 -3  0 -2  0  0 -2 -2 -5 -2 -2 -3 -3 -2 -3 -2 -1  4 -3  2 -4  1 -4 -1 -2  1 -2  0  0 -4 -1 -4  2 -3  1 -2 -2  0 -2 -2 -1 -1 -1 -2 -2  3 -2 -2 -3 -4 -2 -4 -3 -2  2 -2 -2  0  1 -2 -4  1 -1 -1 -4  1 -4 -2  4 -4  0 -4  0 -3 -3 -3 -1  3 -5 -2 -5  3 -1  1 -2  0  3 -1 -3 -3 -2  3 -2 -1 -2  0  0 -2  1 -2 -5 -4 -4  0 -3 -2 -3 -2  7 -2 -2
  3 -1  3 -4 -4 -4 -1  5 -3  4  2 -4 -3 -1 -3 -2  7 -5 -4 -5  6  3  5 -3 -4 -1 -4  0  4  0  0  2 -4  1 -3 -4 -3  5  3 -3  0  0 -2  4 -2 -4 -2  3 -3 -1 -4  2 -4  6 -3 -4  2 -4 -3 -1  2 -4  3  2 -4  1  1 -2 -3 -3 -2 -4  4 -3  0 -3 -4 -4 -3  1  4  0  6 -1 -5 -4 -4 -1 -3  3 -1  1 -1  0 -2 -5 -3 -3  3  6  2 -2 -6 -4 -2 -3  5 -1  1 -6 -2  0 -4  2  1 -1 -3  3 -4 -1 -4  1  2  0 -5  3  0 -3  0 -2 -4  2 -1 -4  2 -4 -2  3 -2  4  0 -3  0 -4 -6 -1  5  0  4  0  1 -1 -4 -3  0  0 -4 -2 -2  1 -2 -3 -3  0 -2 -3  3 -1  2 -3 -3 -2 -2 -1 -1 -2 -4 -3 -4  0  1  4 -5  4 -4 -5  2 -4  3  3 -2 -4 -5 -4 -1  3 -1  5 -1 -2 -2 -3  0 -1  0  2  0 -4 -2 -2 -5 -1 -3  3 -3 -1  1  7 -3  2 -6 -3 -4 -4 -2 -3 -3 -1
  0 -1  5 -4 -4 -3 -1  3 -3  2  5 -4 -3  2 -3 -1  1 -5 -4 -5  2  1  3 -3 -4 -4 -4  0  3 -1 -3  1 -4  0  0 -4 -3  1  3 -2 -1 -1 -1  1 -3 -4 -3  0 -4 -2 -3  1 -4  2  0 -5  5 -4 -2  2  5 -4  1  4 -4  5  1 -2 -3 -3 -3 -3  3 -4  1 -2 -4 -4 -3 -2  3  0  0 -3 -5 -4 -4 -2 -1  1 -2 -1 -1  0 -3 -5 -1 -1  0  1  1 -2 -6 -4 -4 -2  1 -3  3 -6 -2 -2 -3  1 -2 -1 -3  5 -4 -2 -4 -2  5 -2 -3  4  1 -3  0 -3 -4  0  3 -4  4 -4 -1  4 -2  2 -1 -4 -2 -5 -5 -2  1 -1  3 -2  1 -2 -2 -3 -1 -1 -4 -1 -2  1 -2 -2 -4  1 -1 -4  2 -2  2 -2 -4 -2 -3 -3 -1 -2 -4 -2 -4  1  0  2 -4  2 -3 -2  5 -4  3  3 -3 -3 -5 -4 -4  1  0  2 -2 -2 -1 -1 -1  0  1  1 -1 -2 -1 -3 -5 -1 -3  2 -3 -2  1  0 -4  4 -5 -1 -4 -3 -3 -2 -3  0
 -4  5 -4  0  5  2 -3 -2  0 -3 -4  6  0 -4  0  0 -4 -2  2  0 -4 -2 -4  4  2 -3  3  1 -4  1 -3  2 -2 -1 -2  3  0 -3 -2 -3  1 -1  1 -4  0  0 -1 -4 -2  2  1 -3 -2 -4 -4 -1 -4  1  2 -5 -4  1 -3 -4  2 -4 -2  0  1 -1 -2  2 -4 -1 -3  0  1  1  0  0 -4  1  0  2  0  1  4 -1  4 -2  2 -4 -1 -2 -3  2 -2 -1 -1 -4 -1  0 -4  3  5  2 -2  1 -4 -4 -1  0 -1 -4  1 -5  0 -5  2 -1  0  0 -4  3  3 -4  1  4 -2  0  1 -3 -4  1 -3  1 -2 -4  0 -5 -1 -1  1 -1 -1  4 -1  0 -4  1 -3  1 -2  5  3 -1 -2  1  0 -1 -1  1 -2  0 -4  1 -2  1 -3 -2  0 -3  0  0  0  0  0 -3  2 -4 -1 -4  4 -1  2 -1 -4  6 -4 -2  0 -3  0 -5  4 -5  2 -4 -1  3  3 -1  2  3  0 -2 -1  4 -4  2 -2  1  1 -3  3 -5 -4 -5 -3 -3 -2  2  1 -2  2 -3 -1 -4
  9 -2  1 -3 -3 -2 -2  1 -2  0  1 -3 -3  2 -3 -2  0 -4 -3 -4  2  4  0 -2 -3 -4 -3  0  1  3 -2  2 -3  1  1 -3 -2  0  1  2  0 -2 -2  2 -3 -3 -2  1 -4 -1  0  2 -3  0 -2 -4  3 -3 -2  2  2 -3  2  1 -2  3  1 -2 -4 -3 -1 -1  2 -3  2 -2 -3 -3 -2 -2  0  0 -1 -2 -4 -3 -3  2  0  1 -2 -1  2  1 -3 -4 -3 -2  1  1 -1 -2 -5 -3 -3 -2  1 -2  3 -5 -2  1 -3 -1 -2 -2 -1  0 -4  1 -3 -2  3  0 -3  0  2 -2  3 -2  0  1  3 -3  0 -4  0  2 -2  0 -1 -3 -2 -4 -4 -2  3  0  1  0  2 -2 -3 -2 -2  0 -4 -1 -1  0 -2 -2 -4  0 -1 -3  0 -2  1 -3 -3 -2 -3 -2 -1 -1 -3 -3 -3  2  0  2 -3  5 -3 -4  6 -3  6  1 -1 -4 -5 -4 -3 -1  3  0 -2 -1 -1  1 -1  1  0 -1 -1 -2 -2 -2 -4 -2 -2  0 -3 -4  0 -1 -3  4 -4 -2 -3 -3 -2 -2 -2 -1
 -2 -2  3 -4 -4 -4  0 -1 -4 -1 -1 -4 -4  7 -4 -3  1 -4 -4 -4 -2  0  3 -4 -5 -4 -4  3  3 -2 -4 -2 -4 -2 -3 -4 -4  1  1 -4  0  0 -4  1 -4 -5 -3  7 -5  1 -4  5 -4 -1  2 -5 -1 -4 -4  8 -2 -4 -2  1 -4 -2  5 -2 -5 -3 -4 -4  1 -3  6 -1 -4 -4 -2  1  1 -2  0 -3 -5 -4 -4  0 -4 -2  2  4  4  4 -4 -5 -4 -4  1 -2 -3  1 -1 -4 -3 -3 -2 -3  5 -6 -3 -1 -4  1 -3  8 -4  1 -5 -3 -5  1  1 -4 -5  2 -2 -4 -3 -3 -4 -2  1 -5 -1 -5 -2  1 -1  6  1 -4 -1 -5 -5 -4 -2 -1 -1 -2 -2  3 -4 -4 -3 -3 -4 -1 -2  1 -3 -3 -4 -2  6 -4  3 -4  1 -4 -4  2 -4 -3 -3 -1 -4  8 -2  7  1  5 -4 -2 -4 -5  0 -5  1 -2 -4 -5 -5  2 -4 -3 -3  0  0 -2 -2 -1 -2 -2  2  1  2 -3  8 -4 -4 -3  0  0 -2  0  4  0 -4 -2 -6 -4  0 -4 -4  5 -4  8
 -5 -2 -4 -2 -1  0 -3 -4 -2 -3 -5 -3 -3 -5 -2 -2 -5 -4  5 -3 -5 -4 -4 -2  6 -4 -3 -1 -4 -3 -3 -3  1  1 -3 -3 -3 -4 -4 -3 -3 -3 -3 -4  1 -3  1 -5  5 -2 -2 -4  2 -4 -5 -3 -4  2 -2 -5 -5 -3 -3 -4 -3 -4  0  0 -3  0  5 -3 -4 -3 -1 -1 -3 -2 -2 -3 -4 -2 -4 -2 -3  1 -3 -3 -3 -3 -3 -5  3 -4 -3 -2  6 -2 -3 -4 -2  4  8  3 -1  1 -2  0 -1  8  1  1 -3 -5 -3 -6 -3 -5  2  0 -1 -3 -5 -3 -3 -5 -3 -3 -3 -2 -3 -3 -5 -3 -4  5 -3 -4 -3 -5 -3  0 -3 -3 -4 -2 -4 -3 -1 -3 -3 -3 -3  0 -2 -1 -3  1 -1  0  0 -3  3 -2 -5 -3 -4  2 -4 -1  0 -3  0 -2  0 -1 -1 -6 -3 -5  0 -4 -1 -4 -3 -5 -5 -3 -4  1  5 -3 -4 -6 -3 -5 -2 -4 -2  0 -1 -3 -1 -2 -1 -3 -3  0 -5 -3 -3  1 -1 -3 -3 -6 -5 -5  0 -4 -4  5 -3 -3 -2 -4 -2 -5
 -4 -1 -4  5  0  1  0 -2  1 -2 -4  0  1 -4  3  3 -4  0  2  5 -4 -3 -4  0  0  0  1  0 -3  0  1 -1  4  0  1  1  1 -1 -3  0  0  1  0 -3  1 -1  2 -4 -1  1  0 -3  1 -4 -3  0 -3  1  1 -4 -4  3  0 -4  4 -4 -2  2 -1  1  0 -1 -4  1 -3  1  2  0  0 -1 -4  1 -1  2  0  1  0  3  1  0 -1 -4 -2  1  3 -1  0  3 -1 -2 -1  0 -3  0 -1  0 -2  1 -4 -3  2  0  0 -4  0 -3  1 -4  2  2  1 -2 -2  0 -1 -4 -1  1  1  3  3 -1 -2  1 -2  0 -2 -3  1 -4  1  3  0  0 -1  1 -2  1 -3  1 -1  0  0 -1  0  1  0  1  0  0  2  4 -1  1 -3  5 -3 -1 -3  0  0 -1 -1  2  1  0  0 -4  2 -2 -2 -4  1 -2  0 -1 -4  1 -4 -3  1  1  1 -5  0 -4  1 -4  2  1  0  3  1  0  0  0  2  0 -1  0  3  1  2  0  3 -4 -4 -4  1 -2 -1  0  1  6  3 -2  2 -3
 -3  1 -3  2 -1  0  7 -1 -1  0 -3 -1  0 -3  0  3 -2  0  0 -1 -2 -1 -2  1 -2 -3  1  1  0 -2  6 -1  1 -1  1  0  3  0 -2 -2 -1 -1  4 -2 -1  0  3 -3 -1 -1  0 -1 -2 -2 -3 -2 -1  0 -1 -4 -3 -1 -1 -3  0 -2  0  1 -1  1 -2 -1 -2  3  1  2 -1  1 -1 -1 -1  1  0  0 -1 -1 -2  2  1  2  1 -4  0  0  0 -3 -1  0  3  1  3  0 -4  0 -1  0 -2  1 -1 -2  1 -1 -1 -2 -1 -1  1 -3  3  0  0  1 -3  1 -1 -3  1 -1  0  0 -1  2 -3 -1 -2  2  2 -1  0 -3  2  1 -2 -2 -2  0  0  1 -2  0 -1  3  1  1  1  1  0  0 -1  0  4  0  0  1 -3  2 -1  1  1  0 -1  4  1  0  3  0  1 -4 -1 -3  0 -3 -2  0  0 -3 -3  0 -1 -1  0  0  0 -1  2 -1  1 -2 -1  1 -1  0  0  0  0 -2  0 -1 -3  2 -1  0  2 -1  2 -1 -3 -3 -2  1 -3  0  1  0  5 -3  3 -3
 -4 -4 -3 -4 -4 -4 -4 -4 -4 -3 -3 -4 -5 -1 -4 -4 -4 -5 -4 -5 -4 -3 -3 -4 -5 -4 -4 -2 -3 -3 -4 -3 -5 -4 -4 -4 -4 -4 -1 -4 -3 -3 -4 -3 -4 -5 -4 -1 -5 -3 -4 -1 -4 -4  0 -5 -3 -4 -4 -1 -4 -4 -3 -3 -4 -4 -2 -2 -5 -3 -4 -4 -3 -4 -2 -3 -4 -5 -3  0 -4 -3 -4 -3 -5 -4 -4 -3 -4 -4 -3  8 -2 -1 -4 -6 -5 -4 -3 -4 -4 -2 -6 -4 -4  0 -4 -4 -2 -7 -4 -4 -5 -4 -4 -2 -4 -4 -5  1 -5 -4  2 -4 -5 -4 -3 -4 -4  3 -4 -4 -2 -4 -4 -5 -5 -4 -4 -2 -2 -4 -4 -5 -5 -4 -4 -3 -4 -3 -3  2 -4 -4 -3 -4 -4 -2 -2 -1 -3 -4 -5 -3 -1 -4 -3 -4 -3 -4 -4  3  0 -3 -3 -3 -5 -2 -4 -1 -3 -3 -5 -4 -4 -6 -3 -5 -3 -3 -5 -4 -6 -1 -4 -5 -3 -4  6 -2 -2 -3  1 -2 -2 -3  2  0  3 -4 -4 -4 -3 -4 -4 -1  4 -5 -5 -3 -5 -4 -4 -5 -4  2 -4  0
 -3 -3 -2 -3 -3 -3 -3 -2 -3 -2 -3 -3 -3  2 -3 -3 -3 -1 -3 -4 -3  0 -1 -2 -4 -4 -3  0 -1  1 -3 -2 -4 -3 -3 -3 -3 -2  5 -4  2 -1 -3 -2 -3 -4 -3  1 -4 -1 -3  2 -3 -3  9 -4 -2 -3 -3  1 -3 -3 -1 -2 -3 -3  0 -2 -4 -3 -2 -3 -2 -3  0  1 -3 -4  1  4 -2  0 -3  0 -4 -4 -3 -2 -3 -3  1  7  3  5 -3 -5 -4 -3 -1 -3 -3  2 -5 -3 -3 -3 -1 -3 -1 -6 -1 -3 -4 -1 -3  1 -3 -3 -4  0 -4  0  2 -3 -4 -2  0 -3 -3 -3  0 -3  6 -4 -2 -4 -3 -2 -3 -1  2 -3 -1 -4 -5 -3 -2  1 -3  0 -3  3 -1 -3 -2 -3 -4 -2 -1 -1 -2 -1 -3 -2  7 -3 -2 -3 -2 -4 -4  5 -3 -1 -2 -2 -4  2 -3  4  1 -1 -1 -3 -3 -2 -3 -4 -1 -1 -4 -4 -5 10 -3 -3 -3 -3  1  0 -1 -3 -1 -1 -1 -2 -2 -2  0 -3 -4 -2 -1 -2 -2  9  5 -3 -4 -3 -4 -1 -3 -4 -3  6 -3  3
  0 -2  0 -3 -4 -3 -2  1 -2  3  1 -4 -1 -2 -2 -2  2 -4 -3 -4  2  3  1 -1 -4 -4 -3  0  2 -2  1  1 -3  2 -2 -2  0  2  1 -2  0  0 -1  3 -2 -4 -1  1 -4 -1 -3  1 -3  3 -3 -4  0 -3 -1 -2  2 -3  2  1 -3  1  2 -2 -4 -3 -2 -2  2 -2  1 -2 -2 -4 -2  0  4  1  3 -2 -4 -4 -1 -2 -1  2  1 -3 -2 -2 -2 -5 -1 -3  2  3  4  0 -5 -3 -3 -3  3  1  0 -5  1  2 -2  6  0  0 -3  2 -4 -1 -1  2 -1 -2 -4  2  0 -1  1  0 -3  3  0 -2  2 -2  0  3  0  2  1 -2 -1 -2 -5  0  2  3  3  0  2 -1 -3  0  0 -1 -4 -2 -2  0  0 -3 -1  0  0 -1  4  1  4 -2  0  0 -2 -1 -2 -1 -1 -1 -3  1  1  2 -4  3 -2 -5  1 -2  2  1  0 -4 -5 -4 -2  6  0  3 -2 -1 -2 -3  0 -1  0  2  0 -3 -1 -1 -4 -1 -2  3 -3 -4  3  3  0  1 -5 -3 -3 -4 -1 -3 -2 -2
