# Supplementary material for: Protein Secondary Structure Prediction Based on Data Partition and Semi-Random Subspace Method
Source: Sci Rep. 2018 Jun 29;8:9856. doi: 10.1038/s41598-018-28084-8 (PMC6026213; doi:10.1038/s41598-018-28084-8)
Supplement: Supplementary file 1 — Dataset 1 [file 41598_2018_28084_MOESM1_ESM.zip › astral_cull_DATA/1b79_A.pssm]

  P  P  H  S  I  E  A  E  Q  S  V  L  G  G  L  M  L  D  N  E  R  W  D  D  V  A  E  R  V  V  A  D  D  F  Y  T  R  P  H  R  H  I  F  T  E  M  A  R  L  Q  E  S  G  S  P  I  D  L  I  T  L  A  E  S  L  E  R  Q  G  Q  L  D  S  V  G  G  F  A  Y  L  A  E  L  S  K  N  T  P  S  A  A  N  I  S  A  Y  A  D  I  V  R  E
 -3 -3 -4 -1 -3 -3  6 -3 -3  3 -2 -3 -2 -1 -3 -3 -3 -4 -2 -1  4 -6 -4 -1 -2  5 -3 -1 -2 -1  4  0 -4 -5 -4 -1 -2  2 -4 -3 -2 -3 -5  0  4 -2  2  0 -3  2 -1  1 -1  0 -3 -3 -4 -2 -3 -2 -3  1 -3  2 -3 -3  0 -1 -1 -1 -3 -1 -1  2 -2 -2 -2  6 -4 -3  5 -2 -3  5 -2 -4 -2 -3 -1  6  5 -4 -3 -1  6 -4  6 -2 -3 -2  0 -3
 -4 -5 -3 -3 -4 -2 -4 -2 -1 -3 -5 -4 -5 -4 -4 -4 -4 -4 -3  0  4 -6 -4  3 -5 -3 -2  6 -4 -3 -1  0 -3 -5 -4  4  6 -2 -3  7 -1 -5 -5  3 -2 -4  0  3 -4 -3  1  1 -2  1 -5 -3 -4 -4 -5 -4 -4 -3 -2  0 -4 -1  2  4 -3 -1 -4 -2 -1 -4 -5 -2 -5 -3 -4 -4 -3 -2 -4 -3  3 -3 -4 -5 -3 -3 -3 -3 -5  2 -3 -4 -3 -2 -5 -5  8 -2
 -4 -4  1 -1 -4 -2 -4 -3 -2 -2 -5 -5 -3 -2 -5 -5 -5  2  8  1 -2 -7 -1  3 -5 -2 -2 -2 -5 -1 -1  2  0 -6 -5  2 -2 -2 -1 -2 -2 -5 -6  2 -2 -5 -1  0 -5 -3 -1  1  4  1 -5 -5 -1 -5 -5 -2 -5 -1 -2  0 -5 -1  2  2  1 -1 -5  0  1 -4 -3 -3 -5 -2 -5 -6 -3 -2 -5 -2  0  8 -2 -5  0 -3 -3  8 -5  2 -3 -5 -3  2 -5 -5 -2 -2
 -4 -4 -3 -2 -4  0 -4 -1 -3 -2 -5 -6 -4 -3 -6 -6 -6  7 -1  3 -3 -7  8  2 -5 -3  4 -3 -5 -2  1  4  8 -6 -6 -2 -3  2 -4 -3 -3 -5 -6  0 -2 -5 -1  0 -6 -4  2  0 -1 -1 -4 -5  8 -5 -5 -3 -5  1  0 -2 -6  1 -1 -1  3  0 -5  4  5 -4 -4 -4 -5 -4 -6 -6 -3  2 -5 -3 -1  2 -3 -4 -2 -4 -3 -1 -5 -1 -4 -6 -4  6 -5 -5 -4  2
 -5 -5 -5 -3 -3 -6 -2 -6 -6 -3 -3 -3 -5 -5 -3 -4 -3 -5 -5 -3 -3 -5 -6 -3 -3 -1 -5 -3 -3 -2 -2 -4 -6 -5 -5 -3 -5 -3 -6 -5 -2 -3 -5 -1 -2 -3 -3 -2 -3 -2 -5 -3 -4 -4 -5 -1 -6 -3 -3 -3 -3 -3 -6 -3 -3 -5 -3 -4 -4 -4 -3 -5 -4  0 -5 -5 -4 -2 -5 -3 -2 -5 -3 -2 -5 -5 -3 -5 -3 -2 -2 -5 -3 -1 -2 -5 -2 -5 -3 -3 -2 -6
 -4 -4 -1 -2 -3  1 -3  0  8 -2 -4 -4 -4 -4 -4 -3 -4 -2 -2  3  0 -5 -2  1 -4 -2  0  1 -4 -1  0  2 -3 -6 -4 -1  0  0 -2  3 -1 -5 -6  2  1 -3  3  2 -4 -1  0  2  1  5 -4 -4 -3 -4 -5 -3 -4 -1  3  2 -4  0  4  2  0  5 -4  1  2 -4 -4 -4 -5 -3 -4 -4 -3  0 -4 -1  0 -1 -3 -4 -2 -3 -2 -2 -5 -1 -3 -4 -3  1 -5 -4 -1  1
 -3 -4 -2 -2 -3  7 -3  7  0 -2 -5 -5 -4 -4 -5 -5 -5  0 -3  4 -2 -6  1  0 -5 -2  6 -1 -4 -3  2  2 -1 -6 -5 -2 -2  2 -3 -2 -2 -5 -6  3  3 -4  2  0 -5 -3  6  1 -1  0 -4 -4 -1 -4 -5 -3 -5 -1  7  1 -5  6  0  1  2  3 -5  5  1 -4 -4 -4 -5 -3 -5 -5 -3  7 -5 -2 -1 -1 -3 -4 -2 -3 -3 -3 -5 -2 -3 -5 -3  3 -5 -5 -2  7
 -4 -5 -4 -2 -5 -4 -2 -4 -4 -2 -5 -6  7  7 -6 -5 -6 -3 -3 -2 -2 -6 -4 -1 -5 -1 -2 -3 -5 -1 -1  0 -4 -6 -6 -2 -4 -2 -5 -2 -4 -6 -6 -1 -1 -5  0 -1 -6 -3 -2  0  5 -3 -5 -5 -4 -5 -6 -4 -5 -2 -4 -2 -6 -3 -1 -2  5 -3 -5 -2 -2 -4  7  7 -5 -1 -6 -6  3 -3 -5 -2 -3 -3 -4 -5 -2 -2  1 -3 -6 -1 -2 -6 -1 -2 -6 -5 -4 -4
 -4 -5 10 -3 -4 -2 -4 -2 -2 -3 -5 -5 -4 -4 -5 -4 -5 -3 -2 -1  3 -5 -3  0 -5 -3 -2  1 -5 -3 -2  1 -3 -4  0  2  4  0 11 -2  0 -5 -3 -1  0 -4  2  1 -5 -3 -2  0  1  2 -5 -4 -4 -4 -5 -4 -5 -1 -2  2 -5 -2  0  2 -1  1 -5 -2 -2 -4 -4 -4 -3 -4 -1 -5 -3 -2 -5 -3 -2 -2 -4 -5 -3 -3 -3 -2 -5 -1 -4 -1 -4 -2 -5 -5 -2 -2
 -5 -5 -6 -5  5 -5 -3 -6 -5 -4  2  2 -6 -6  2 -1  1 -5 -6 -4 -3 -6 -6 -2  3 -3 -5 -1  4  2 -3 -3 -6 -3 -4 -3 -3 -4 -6 -5  1  7 -3 -3 -3  3 -2 -3  2  1 -5 -2 -5 -3 -5  5 -6  2  6 -3  1 -4 -6 -3  1 -5 -2 -3 -5 -1  1 -5 -3  2 -6 -6 -1 -3 -4  0 -3 -4  4 -3 -5 -4 -1 -5 -5 -2  0 -6  7  0 -3 -4 -3 -5  7  3 -5 -5
 -5 -5 -5 -5  3 -5 -4 -5 -5 -4 -1  6 -6 -6  6  3  6 -6 -6 -3 -3 -5 -6 -2 -1 -2 -5 -1  1 -1 -3 -4 -6 -1 -3 -1 -2 -4 -6 -4  4  0 -2 -3 -3  0 -3 -2  6  2 -4 -1 -5 -3 -5  3 -6  5  0 -4  5 -4 -5 -2  6 -5  0 -2 -5 -1  6 -5 -2 -1 -6 -6  2 -3 -4  6 -3 -4  5 -3 -4 -6 -3 -5 -5 -3 -3 -6  0  1 -3 -4 -3 -5  0 -1 -4 -5
 -3 -3 -3 -2 -4 -1 -3 -1 -1 -2 -4 -4 -4 -4 -4 -4 -5 -3 -3  0  0 -6 -3  1 -4 -2 -1  2 -4 -3  1  1 -3 -6 -4 -1  1 -2 -3  2 -3 -5 -6  0 -2 -4  2  2 -4 -3 -1  1 -2  3 -4 -4 -3 -4 -4 -3 -4 -2 -1 -1 -4  2  1  2 -1  1 -4  0 -1 -4 -4 -4 -5 -3 -5 -5 -3 -1 -4 -2  6 -2 -3 -3 -2 -3 -2 -2 -5  0 -3 -4 -3 -2 -5 -4  0 -1
 -5 -5 -4 -4  1 -4 -3 -4 -3 -3  0  0 -5 -5  1  9  0 -5 -5 -3 -3 -4 -5 -2 -1 -2 -4 -1 -1  0 -2 -3 -5 -2 -3 -2 -3 -3 -4 -3  3 -1 -2 -1 -2  9  0 -2  1  1 -2  0 -3 -1 -5  2 -6  2 -1 -3  0 -3 -4 -2  1 -4 -2 -2 -2 -2  0 -4 -1 -1 -5 -5  1 -3 -4  0 -3 -2  2  0 -3 -4 -3 -5 -4 -2 -3 -5 -1 -1 -3 -3 -3 -4 -1 -1 -3 -4
 -6 -6 -2 -5  0 -5 -4 -6 -6 -4 -3 -1 -5 -5 -1 -1 -1 -6 -5 -3 -4  1 -6 -3 -3 -4 -5 -2 -2 -3 -3 -4 -6  9  4 -4  1 -4 -4 -5  0 -2  9 -4 -4 -2 -3 -3 -1  0 -5 -3 -4 -3 -6  2 -6 -1 -2 -5 -1 -4 -6 -1 -1 -5 -3 -4 -5 -3 -1 -5 -4 -3 -5 -5  8 -4  1 -1 -4 -5 -1 -4 -5 -5 -4 -6 -5 -4 -4 -5 -2 -1 -4  1 -4 -5 -2 -3 -5 -5
  9  9 -5 -3 -4 -3 -3 -3 -4 -3 -5 -5 -4 -4 -5 -5 -5 -4 -4 -2 -3 -7 -4 -2 -5 -3 -2 -3 -4 -3  0 -1 -4 -6 -5 -3 -4  5 -5 -4 -4 -5 -6 -2 -2 -5 -2 -2 -5 -3 -3 -2 -3 -3  9 -4 -4 -4 -5 -4 -4 -3 -3 -2 -5 -3 -3 -3 -3 -3 -5 -2 -3 -4 -4 -4 -5 -1 -6 -5 -3 -3 -5 -3 -3 -3 -3  9 -3 -3 -3 -4 -5 -3 -2 -6 -3 -3 -5 -4 -4 -3
 -3 -3 -3  7 -3 -1  0 -2 -3  6 -4 -4 -2  0 -4 -4 -4  0  0  1 -1 -6 -2  0 -4  4 -2 -2 -4  2  1  0 -2 -5 -3  3 -2  1 -4 -2 -2 -4 -5  1  0 -3  0  1 -4 -1  0  1  1  1 -3 -3 -3 -4 -4 -1 -4  6 -2  2 -4 -2  1  0 -1 -1 -2 -1  1 -2 -2 -2 -4  0 -4 -5  1 -2 -4  4 -1 -2 -1 -3  7  0  1 -2 -4  0  1 -4  0 -1 -4 -4 -2 -2
 -3 -3 -4 -1 -2 -3 -2 -3 -3 -1 -2 -3 -4 -3 -3 -3 -3 -2 -2 -1  0 -6 -3  1 -2  0 -1 -2 -2  1  0 -1 -3 -5 -4  2 -3 -1 -4 -3  0 -2 -5  1 -1 -2  0  0 -3  0 -2  0 -2 -1 -4 -2 -3 -2 -2  8 -2  0 -3  0 -3 -1  0  0 -2 -1 -2 -2  0 -2 -4 -4 -3 -1 -3 -3 -1 -2 -3 -1 -3 -2  7 -4 -1  0 -1 -2 -2  0 -1 -4  0 -2 -3 -2 -3 -3
 -6 -6 -4 -5 -3 -5 -5 -5 -5 -5 -5 -4 -5 -5 -4 -4 -4 -6 -6 -4 -4 13 -7 -4 -5 -4 -5 -4 -4 -4 -4 -4 -7 -1  0 -4 -3 -4 -5 -5 -3 -5 -1 -4 -4 -4 -3 -3 -4 -3 -5 -3 -4 -4 -6 -3 -7 -1 -5 -5 -4 -5 -5  3 -4 -5 -4 -4 -4 -4 -4 -5 -4 -4 -5 -5 -1 -5  0 -4 -4 -5 -4 -4 -5 -6 -5 -6 -5 -4 -4 -6 -5 -3 -5  0 -5 -5 -4 -5 -5 -5
 -5 -5  2 -4 -2 -4 -4 -4 -4 -4 -3 -3 -5 -5 -3 -3 -3 -5 -5 -2 -1 -1 -5 -2 -3 -3 -4 -1 -3 -3 -3 -3 -5  1  9 -3  3 -3 -1 -4 -1 -3  2 -2 -3 -3 -1 -2 -3 -2 -4 -2 -3 -2 -6 -2 -6 -2 -3 -4 -3 -4 -4  0 -3 -4 -3 -2 -4 -3 -3 -4 -3 -3 -5 -5  1 -4  9 -3 -4 -4 -3 -3 -4 -4 -4 -5 -4 -3 -3 -5 -3 -2 -4  9 -4 -4  0 -3 -4 -4
 -5 -5 -5 -4  1 -5 -2 -5 -5 -3  7  0 -6 -5  0 -2  0 -5 -5 -3 -2 -6 -6 -2  6 -1 -3 -3  6  4 -2 -3 -6 -3 -4 -2 -4 -2 -6 -5  0  2 -3 -3  0  1 -2 -2 -1  2 -4 -1 -4 -3 -4  2 -6  2  4 -2  3 -4 -5 -2 -1 -4 -2 -3 -4  0 -1 -4 -3  5 -6 -5 -2 -1 -4 -1 -1 -3  0 -1 -4 -5 -1 -5 -4  1 -2 -5  2  1 -2 -4 -2 -4  1  7 -4 -5
