# Supplementary material for: Protein Secondary Structure Prediction Based on Data Partition and Semi-Random Subspace Method
Source: Sci Rep. 2018 Jun 29;8:9856. doi: 10.1038/s41598-018-28084-8 (PMC6026213; doi:10.1038/s41598-018-28084-8)
Supplement: Supplementary file 1 — Dataset 1 [file 41598_2018_28084_MOESM1_ESM.zip › astral_cull_DATA/1b89_A.pssm]

  R  L  A  E  L  E  E  F  I  N  G  P  M  Y  D  A  A  K  L  L  Y  N  N  V  S  N  F  G  R  L  A  S  T  L  V  H  L  G  E  Y  Q  A  A  V  D  G  A  R  K  A  N  S  T  R  T  W  K  E  V  C  F  A  C  V  D  G  K  E  F  R  L  A  Q  X  C  G  L  H  I  V  V  H  A  D  E  L  E  E  L  I  N  Y  Y  Q  D  R  G  Y  F  E  E  L  I  T  X  L  E  A  A  L  G  L  E  R  A  H  X  G  X  F  T  E  L  A  I  L  Y  S  K  F  K  P  Q  K  X  R  E  H  L  E  L  F  W  S  R  V  N  I  P  K  V  L  R  A  A  E  Q  A  H  L  W  A  E  L  V  F  L  Y  D  K  Y  E  E  Y  D  N  A  I  I  T  X  X  N  H  P  T  D  A  W  K  E  G  Q  F  K  D  I  I  T  K  V  A  N  V  E  L  Y  Y  R  A  I  Q  F  Y  L  E  F  K  P  L  L  L  N  D  L  L  X  V  L  S  P  R  L  D  H  T  R  A  V  N  Y  F  S  K  V  K  Q  L  P  L  V  K  P  Y  L  R  S  V  Q  N  H  N  N  K  S  V  N  E  S  L  N  N  L  F  I  T  E  E  D  Y  Q  A  L  R  T  S  I  D  A  Y  D  N  F  D  N  I  S  L  A  Q  R  L  E  K  H  E  L  I  E  F  R  R  I  A  A  Y  L  F  K
 -2 -2  3 -1 -2 -2 -2 -2 -2  0  1 -1 -2 -3 -2  5  5 -2 -2 -2 -3  0  0 -2  0 -3 -3  5 -1 -2  5  0 -1 -2 -1 -2 -2 -1 -2 -3 -2  4  6 -1 -2  2  5 -2 -2  6 -2  0  0 -2 -1 -4 -2 -2 -1 -2  2  5 -2 -1 -1  1 -1 -2 -3 -2 -2  6 -2 -1 -2  0 -2 -2 -2 -1 -1 -3  5 -2 -2 -2 -1  1 -2 -1 -1 -2 -3 -2 -2 -2 -1 -3 -3 -2 -2 -2 -2  2 -1 -2 -2  5  3 -2  0 -2 -2 -2  6 -3 -1 -1 -1 -3 -1 -2 -2  4 -2  0 -3  2 -2 -3 -1 -1  0 -2 -1 -1 -2 -3 -2 -2 -2 -3 -2  1 -3 -1 -3 -2 -1 -2 -1 -2 -2  5  4 -2 -1  5 -3 -2 -4  3 -2 -2 -1 -3 -2 -3 -1 -2 -3 -2 -2 -3 -3 -3  6  3 -1  3 -1 -1  0 -3  2  2 -2  5 -4 -2 -2  0  0 -3 -2 -2 -1 -1  1 -2  0  5 -2 -1 -2 -2 -3 -3 -2  5 -1 -1 -3 -3 -2 -1 -2 -1 -2 -1 -2 -2 -2 -3 -2 -2 -1  1 -2  2 -1 -3 -2 -3 -3  1 -2  2 -1  0 -2 -3  0 -1  2 -1 -2 -2  0 -2 -1 -2 -1 -3 -2 -2  3  0 -2  0 -1 -3 -2  0  4 -1 -3 -1  5 -2 -3 -1 -2 -2 -2 -1 -2 -2 -3 -3 -1  1 -2 -2  2  1 -1 -2  3 -3 -2 -2 -3 -2  0 -1  2 -2  6 -2 -2 -2 -2 -1 -3 -2 -2 -2 -2 -3 -2 -2 -2  5  6 -2 -2 -3 -2
  6 -3 -2 -1 -3 -1  0 -4 -4  1 -2 -2 -3 -3 -1 -2 -2  2 -3 -3 -3 -1 -1 -4 -2 -2 -4 -2  6 -3 -2 -2 -2 -3 -4  0 -3 -1 -1 -2  0 -2 -2 -4 -2 -2 -2  7  2 -2 -1 -2 -2  4 -2 -4  2 -1 -4 -3 -3 -2 -5 -3 -1  0  1 -1 -4  7 -3 -2  0 -1 -5 -3 -3  0 -4 -4 -3 -1 -2 -2 -1 -3 -1 -1 -3 -3  3 -2 -3  0  3  6 -3 -1 -4 -1 -1 -3 -4 -1 -1 -3 -1 -2 -3 -3 -3 -3 -1  7 -2 -1 -1 -3 -1 -4 -2 -1 -3 -2 -4 -3 -3 -2  3 -3  4 -3 -1  3 -1  3 -1 -1 -3  1 -3 -4 -4 -2  7 -3 -2 -4 -3  2 -3 -3  7 -2 -3 -1  1 -2 -1 -3 -4  0 -1 -3 -3 -4 -3 -3 -3  1 -2 -2 -1 -3 -3 -1 -2 -3 -2 -2 -1 -1  0  4 -2 -2 -2 -2 -4  3 -1 -1  0 -4  1 -2 -3 -4 -2  3 -3 -2 -1 -3 -1 -3 -3 -3  3 -2 -3  1 -4 -3 -3 -1 -1  1 -3 -2 -3 -3 -1 -3 -3 -2 -1 -3 -3 -2 -3  7 -3 -2 -2 -2  7 -3 -4  3 -3 -4  3  2 -2 -1  0 -3 -1 -3 -4  3 -3 -3 -3  4 -2 -3  0 -1 -1 -2 -1  2 -2 -3 -2 -1 -2 -3 -1 -1 -3 -3 -3 -1 -1 -1 -3 -3  0  1 -3  7 -2 -2 -4 -2 -1 -1 -2 -1 -3 -2 -1 -3 -1 -3 -2  2  6 -3 -1  2 -1 -1 -3 -3 -1 -4  7  7 -3 -2 -2 -2 -3 -3  3
 -1 -4 -1  0 -4 -1  0 -4 -4  4  0 -2 -4 -3  0 -3 -2 -1 -4 -4 -3  4  5 -4  0  8 -3 -2 -1 -4 -2 -1  0 -4 -4 -1 -4  0 -1  3 -1  0 -2 -4  0  0 -2 -1 -1 -2  6  4 -1 -1 -2 -5 -1 -1 -4  3 -2 -2 -4 -4  1  1  0 -1 -4 -1 -4 -2 -1 -1 -4 -1 -4  5 -4 -4 -4  0 -2  1 -1 -4  0  0 -4 -2  3 -2 -3 -1  3  2 -1 -2 -4  2 -1 -4 -4  1 -1 -4 -1  0 -1 -4  0 -4 -1 -1 -2 -1 -1 -1 -1 -4 -1 -1 -4 -2 -4 -4 -3 -1 -1 -3 -1 -3 -1 -1 -1 -2 -1 -1 -4 -1 -4 -4 -4  0 -1 -4  8 -4 -3 -1 -4 -4 -1 -2 -2  0 -1 -1  1 -3 -5 -2 -1 -4 -3 -4 -4 -3 -1  0 -3  0 -1 -3  0  7 -3 -3 -3 -1 -1 -1  4 -1 -1 -1  0 -2 -5 -1 -1  3 -1 -4 -1  0 -4 -4 -2 -1 -4 -1  7 -4 -1 -4 -3 -3 -1 -2 -4  2 -4 -3 -4  1 -1 -1 -3 -1 -4 -4  6  0 -4 -4 -1 -3 -4 -1 -3 -1 -4  1 -1  2 -1 -2 -4  2 -3 -4  0  0  0  3  4 -4 -2 -4 -4 -1 -1 -3 -4 -2  1 -4 -1  2  2  7  5 -1 -1 -4  8  1 -2 -4  7  3 -4 -4 -3 -1 -1 -1  0 -3  1 -1 -4 -1  0  0 -4  1  2  0  1  7 -4  3  5 -4  0 -4 -2 -1 -1 -4 -1  1  0 -1 -4 -3 -1 -4 -1 -1 -4 -2 -2  1 -4 -3 -1
 -2 -4 -1  5 -4  1  4 -5 -4  0  2 -1 -4 -4  3 -3 -3 -2 -4 -4 -4 -1  0 -4 -1  0 -5 -3 -2 -5 -3 -2 -2 -4 -4 -2 -5 -1  3 -2 -1 -2 -3 -4  6 -2 -2 -3 -2 -3  0 -1 -2 -2 -3 -6 -2  1 -4 -2 -3 -2 -5 -4  6 -1  0  1 -5 -2 -4 -3 -1 -1 -5 -2 -4 -1 -4 -4 -4 -1 -3  6  3 -5  1  3 -4 -3  0 -2 -4  0  4 -2 -2 -4 -5  4  1 -4 -4 -1 -1 -5  1 -2 -1 -5 -2 -4  1 -3 -3 -2 -1 -2 -1 -5 -2  1 -5 -2 -4 -4 -4 -1 -2 -4 -2 -2  2 -2 -1 -2  1 -2 -5  0 -5 -5 -5 -1 -3 -4  0 -4 -3 -2 -4 -4 -2 -3 -3  3  1 -2 -2 -4 -6 -2  1 -5 -4 -5 -5 -4  4 -1 -4  6  1 -4  7  0 -3 -3 -4 -2 -1 -1  1 -2 -2 -2  6 -3 -6  2  0 -1 -1 -5 -2  7 -4 -4 -3 -2 -4 -2  1 -4  1 -4 -4 -4 -2 -3 -4 -1 -5 -4 -5  5 -1 -1 -3  0 -5 -4  0  7 -5 -5 -1 -4 -5 -1 -3 -2 -4  7 -2 -1 -3 -3 -4  1 -4 -5 -1 -1 -2  4 -1 -4 -2 -5 -4 -2 -2 -4 -5 -3 -1 -4 -1  0 -2  1  0 -1 -1 -4  0  3 -3 -4  0  4 -4 -4 -3  2  1  1  7 -4  1 -2 -5 -3  4 -1 -4  6 -1 -3  7  0 -4  7  0 -4  1 -5 -3 -1 -2 -5  1 -1 -2  3 -5 -4  0 -4 -3 -2 -4 -3 -3 -2 -4 -4 -2
 -4 -2 -1 -4 -2 -5 -4  7 -2 -3 -2 -4 -2 -4 -4 -1 -1 -4 -2 -2 -3 -2 -2 -2  0 -4 -3 -1  2 -2 -1  0  0 -2 -2 -4 -2 -3 -4 -3 -4 -2 -1 -2 -4  5 -1 -1 -4 -1 -3 -1 -2 -4 -2 -4 -4 -4 -2  9 -1 -1 11 -2 -4 -3 -3 -5 -3  2 -2 -1 -4 -1 11 -3 -2 -4 -2 -2 -2 -4 -1 -5 -5 -2 -4 -3 -2 -2  0  0 -4 -4 -4 -3 -4  2 -3 -4 -5 -2 -2  0 -1 -2 -5 -1 -2 -2 -3 -2 -5 -5 -1 -4 -1 -4 -1 -4 -2 -5 -2 -1 -2 -2 -3  1 -4 -3 -4 -4 -4 -4 -1 -3 -5 -4 -2 -4 -2 -4 -3 -2 -5 -2 -4 -2 -4 -4 -2 -2 -4 -1  7 -4 -4 -1 -4 -2 -4 -2 -5 -2 -2 -3 -1  1  3 -4  0 -5 -5 -3 -5 -4 -1 -1 -2 -1 -1 -1 -3 -4 -2 -2 -4 -1 -4 -4 -4 -3 -3 -4 -4 -5 -1  0 -1 -4 -2 -1 -4 -2 -5 -2  3  0 -4 -1 -2 -3 -4 -2 -2 -4 -4 -4 -4 -2 -2 -2 -3 -5 -2 -2 -1 -2 -2 -1 -4 -5 -2 -5 -4 -2 -5 -1 -2 -1 -3 -3 -3 -4 -1 -4 -4 -2 -3 -2 -2 -4 -3 -4 -2 -1 -2 -2 -4 -2 -1 -1 -3 -3 -1 -2 -4 -4 -1 -2 -4 -4 -2 -2 -2 -4 -5 -5 -5 -4 -3 -2 -2 -5 -2 -2 -2 -4 -2 -3 -4 -4 -3 -4 -3 -2 -2 -2 -1 -4 -4 -2 -5 -4 -4 -4 -2 -2 -5 -3 -5 -4 -2 -1 -1  0 -2 -4 -4
  3 -3 -1  1 -3  1  1 -4 -3  0 -1 -1 -2 -2  4 -2 -2  1 -3 -3 -3  0 -1 -3 -1 -1 -3 -2  0 -3 -2  0 -2 -2 -3 -1 -3 -1  3 -2  7 -2 -2 -3  0 -1 -1  0  0 -2 -1 -1 -2  3 -2 -4  0  4 -3 -2 -2 -1 -4 -3  0  1  3  2 -4  0 -3 -2  7 -1 -4 -3 -2 -1 -3 -3 -3  2 -2  0  1 -3  3  1 -3 -3  2  2 -3  6  1  1 -3 -2 -4  1  2 -3 -3  1 -1 -3  1 -1 -2 -3 -2 -3  1  2 -2 -1 -1 -3 -1 -4 -2  1 -3 -2 -4 -3 -3 -1  0 -3  1 -1  4  1 -1  0  1 -1 -3  1 -3 -4 -3 -1  0 -3 -1 -4 -2  0 -3 -2  0 -2 -2  1  5  2  2 -1 -4  0  2 -3 -3 -4 -3 -3 -2  2 -3  0  1 -3 -1 -1 -2 -2  0 -1 -1 -1  1  0 -1 -1  0 -2 -4  1  0  1  6 -4  0  0 -3 -3 -1  1 -3 -2 -1 -3  1 -3 -3 -3  1 -2 -3  5 -4 -3 -3  4  1  5 -2 -2 -3 -3 -1 -1 -3 -3 -1 -3 -3 -1 -2  0 -3 -1 -1 -1  0 -2 -3  1 -3 -4  2  2 -1 -1  5 -3 -1 -3 -3  1 -1 -3 -3  0  0 -3  8  1  2 -1 -1  1 -1 -3 -1  1 -2 -3 -1  1 -3 -3 -3  1  1  1 -1 -3  4 -1 -3  1  0 -1 -3 -1  0 -2 -1 -1 -4 -1  2 -3  0 -3 -2  6  3 -3  1  2 -1  2 -3 -2  1 -4  1  2 -3 -2 -2 -1 -3 -3  1
  0 -4 -1  5 -3  6  4 -4 -4  2 -1  2 -3 -3  5 -2 -2  0 -4 -4 -4 -1 -1 -4 -1 -1 -4 -2 -1 -4 -2 -1 -2 -3 -4 -1 -4  0  6 -3  1 -1 -2 -4  3 -1 -1 -1  0 -2 -1 -1 -2  0 -2 -4  0  5 -4 -3  0 -1 -5 -3  3 -1  3  6 -4 -1 -4 -2  1 -1 -5 -3 -4 -1 -4 -4 -3 -1 -2  4  6 -4  5  5 -4 -3  1 -1 -3  4  1 -1 -3 -3 -4  5  6 -4 -4 -1 -1 -4  7 -1 -2 -4 -2 -4  7 -1 -2 -1 -1 -3 -1 -4 -2  7 -4 -2 -4 -3 -3 -1  0 -3  0 -1  4  0 -1 -2  6 -1 -4  4 -4 -4 -4 -1 -1 -4 -1 -4 -2  0 -3 -4  0 -2 -2  6  3 -1 -1 -3 -4 -1  6 -4 -3 -4 -4 -3  0  0 -3  4  7 -3  1 -1 -2 -2 -3 -2 -1 -1  3 -1 -1 -1  4 -2 -4  4  4 -1  0 -4  0  3 -3 -4 -2  0 -3 -2 -1 -3  7 -4 -3 -3  0 -2 -3  0 -4 -3 -4  3  4  1 -2 -1 -4 -4 -1  1 -4 -4 -1 -3 -4 -1 -2 -1 -4  1 -1 -1 -1 -2 -3  0 -3 -4  1  0 -1  0  0 -4 -2 -4 -4  0 -2 -3 -4 -1 -1 -3  1  0 -1 -1 -1  2 -1 -3 -1  5 -1 -3 -1  2 -4 -4 -3  6  6  7  1 -3  2 -2 -4 -1  2 -1 -4  3 -1 -2  1 -1 -4  1  0 -3  1 -4 -2  1  0 -4  6  0 -1  5 -4 -2  6 -4 -1 -1 -4 -2 -2 -2 -4 -3  0
 -3 -5  1 -2 -1 -3 -2 -4 -4 -1  4 -1 -4 -4 -2 -1 -1 -3 -5 -4 -4 -1 -1 -4 -1 -1 -4  1 -3 -5 -1 -2 -3 -5 -4 -3 -5  5 -3 -3 -3  3 -1 -4 -2  1  0 -3 -2 -1  3 -1 -2 -2 -3 -4 -3 -2 -4 -3 -2 -1 -4 -4 -2  3  0 -3 -4 -3 -4 -1 -3 -1 -4  6 -4 -2 -4 -4 -4 -3  0 -2 -3 -5 -1  0 -4 -4 -2 -3 -4 -3 -2 -3  7 -4 -4 -2 -3 -4 -5  0 -1 -4 -3  0  5 -5  6 -5 -3 -3 -1 -3 -1  7 -1 -4 -3 -3 -5  3 -5 -4 -4 -1 -3 -4 -2 -3 -1 -3 -1 -3 -3 -3 -5 -3 -5 -4 -3  0 -3 -4 -1 -5 -3 -3 -4 -4 -3 -1 -2 -3 -2 -1 -3 -4 -4 -1 -3 -5 -4 -4 -5 -4 -3 -3 -4 -3 -3 -4 -2 -1 -1 -2 -4 -2 -1 -1 -2 -3 -2 -2 -2  0 -4 -3 -3  3 -2 -4 -3 -2 -4 -4 -2 -3 -4 -1 -1 -4 -3 -5 -4 -4 -3 -1 -4 -2 -4 -4 -5 -2 -3 -3 -3 -3 -5 -5 -2 -2 -5 -5 -1 -3 -5 -1 -3 -3 -4 -2 -3 -2 -2 -2 -4  0 -4 -4 -2 -2 -2  3 -2 -4 -3 -5 -4 -3 -2 -4 -5 -3 -1 -4 -3  0 -3 -1 -2 -2  0 -4 -1 -2 -1 -4 -1 -1 -4 -4 -4 -3 -3 -3 -2 -4 -2  3 -5 -3 -1 -1 -4 -2  0 -4 -2 -1 -4 -1 -1 -4  2 -5 -1 -3 -3 -5 -3 -1 -3 -2 -5 -4 -3 -2 -3 -3 -4  0 -1 -2 -5 -4 -3
 -1 -4  1 -1 -3 -1 -1 -3 -3  0 -2 -2 -3  4  0 -3 -3 -2 -4 -3  0 -1  1 -4 -2  0  0 -3  1 -4 -3 -2 -3 -2 -4  8 -4  1 -1  0 -1 -2 -3 -4 -2 -2 -2  1 -2 -3 -1 -1 -3  0 -3 -4 -2 -1 -4  5 -2 -2 -4 -4 -1  1  0 -1 -2  1 -4 -3 -1 -1 -4 -3 -4  7 -4 -4 -4  9 -3 -1 -1 -4  0 -1 -4 -3  3  0  1 -1  1 -1 -3  5 -2 -1 -1 -4 -4 -1 -1 -4 -1 -2 -3 -4 -3 -4 -1 -1 -3 10 -1 -3 -1 -2 -3 -1 -4 -2 -4 -4  0 -2 -2  1  3 -2 -1 -2 -1 -2 -1 10 -4 -1 -4 -2 -3 -2  0 -4  0 -4 -3 -2 -4 -4 -1 -3 -3 -1  0 -2  9  3 -4 -2 -1 -4 -4 -2 -2  1 -2  5  1 -1 -1  1 -2  0 -3 -3 -3 -2 -1 -1  0  9 -2 -2 -2 -3 -4 -1  8  3  4 -2 -2 -2 -4 -4 -3 -2 -4 -2  0 -4 -1 -4  1  1 -1 -2 -3  3  0  2 -4 -1  1  4 -3 -3 -2 -4 -1  0 -4 -4 -1 -4 -4 -2 -3 -1 -4 -2  9 -2 -1 -3 -4 -1 -2 -2 -1 -1 -2 -2  6 -4  1 -3 -4 -1 -3  1 -4 -2 -1 -4 -1  4  5  0 -1 -1 -2 -4  0 -1 -3 -2  2  4 -4 -2 -4 -1 -1 -1 -2  2 -1 -2 -4 -1  1 -2 -4 -2 -1  5 -1  0 -2 -2  2 -2 -2 -4 -3 -1  0 -4 -1  0 10 -1 -4 -3 -1 -2 -1  1 -4 -2 -3  6 -4  1 -1
 -4  1 -2 -3  2 -4 -4 -1  4 -2 -3 -4  1 -2 -4 -2 -2 -4  4  2 -2 -3 -3  5 -3 -5 -2 -2 -3  1 -2  1 -2  1  4 -3  1 -4 -4 -2 -4 -3 -2  2 -4 -3 -2 -4 -4 -2 -4 -4  0 -4  0 -4 -4 -4  2 -3 -1 -2 -2  3 -4 -3 -3 -4 -1 -4  1 -2 -4 -1 -2 -5  1 -4  5  4  4 -5 -1 -4 -4  1 -4 -4  2  5 -3 -1 -3 -4 -4 -4 -5 -2 -1 -4 -4  2  6 -3 -1  1 -4 -2 -3  1 -4  1 -4 -4 -2 -5 -1 -5 -1 -1 -2 -4  1 -2  6  1 -2 -3 -4 -2 -4 -4 -4 -4 -1  0 -4 -5  2 -4  1 -1 -1 -3 -4  4 -5  6 -4 -4  2  4 -4 -2 -2 -4 -4 -2 -4  1 -4 -2 -4  1  2 -1  1 -3  2 -4 -3 -4 -4 -2 -4 -4 -2  2  2 -2 -1 -1 -3 -4 -3 -1 -3 -2 -4 -4 -4 -2 -3 -1 -4 -4  5  5  1 -4  2 -2 -4  3 -4  4 -2 -3 -4 -2  3 -3 -1 -3  1 -4 -3 -4 -4  0  1  4 -3 -4  1  1 -1  2  1  2 -3 -4  4 -4 -3 -2 -4  1  2 -3  2  0 -2 -4  1 -4 -4  3 -3  1  4 -4 -4 -2  1  2 -2  2 -4 -3 -1 -4  2 -2 -2  3 -4 -4 -2  2 -4 -4  2  1  5 -3 -4 -4 -4 -2 -3 -2  1 -4 -2 -3  5 -4 -2 -2 -4 -4  0 -4 -3  5 -3  1 -2 -4 -4  2 -4 -4 -5 -4  1  3 -4 -1 -4 -4  5 -2 -2 -3  3 -2 -4
 -3  5 -3 -4  4 -4 -4 -1  2 -1 -3 -4  4 -2 -4 -2 -2 -3  4  5 -1 -3 -3  1 -4 -5 -1 -3 -2  5 -2 -2 -2  5  0 -3  5 -4 -4 -2 -3 -3 -2  0 -4 -3 -2 -3 -3 -2 -4 -4 -2 -3 -1 -3 -4 -4  0 -3 -1 -2 -3  1 -4 -3 -3 -4 -1 -3  5 -2 -3 -1 -3 -4  5 -4  2  1  0 -4 -2 -4 -4  5 -4 -3  5  1 -3  0 -2 -3 -3 -3 -5 -2 -1 -4 -4  5  2 -3 -1  5 -4 -2 -3  5 -4  5 -4 -3 -2 -4 -1 -5 -1 -1 -2 -4  5 -3  1  5  1 -3 -3 -1 -3 -4 -3 -3 -1  0 -4 -4  5 -4  5 -1 -2 -3 -3  2 -5  1 -3 -4  1  3 -3 -2 -2 -4 -3 -2 -4  5 -3 -3 -4  5  0  0  5 -2 -1 -3 -2 -4 -4 -1 -5 -5 -2  0  4 -2 -1 -1 -3 -4 -3 -2 -4 -2 -3 -3 -4 -2 -1 -1 -4 -5  1  1 -1 -3  0 -2 -5  2 -4  4 -2 -2 -3 -2  4 -3 -1 -2  5 -4 -2 -3 -4  3  5  4 -4 -5  5  5 -1  0  5 -1 -1 -3  3 -5 -3 -2 -3 -1  0 -3  1  0 -2 -3  0 -4 -4  4 -2  5  1 -3 -3 -2  5  1 -3  0 -3 -3  1 -5 -1 -3 -2  1 -5 -4 -2  4 -5 -3  5  4  1 -4 -4 -4 -5 -2 -3 -2  5 -3 -3 -3  1 -4 -1 -2 -5 -4  0 -4 -3  1 -3  5 -2 -3 -3  5 -2 -3 -4 -3  5  3 -3  0 -3 -3  2 -2 -2 -2  5 -2 -3
  2 -3 -1  0 -3  0  2 -4 -3  0 -1 -1 -3 -3  1 -2 -2  6 -3 -3 -3 -1 -1 -3 -1 -1 -4 -2  3 -3 -2 -1 -2 -3 -3  1 -3  1  0 -2  0 -1 -2 -3 -1 -1 -1  1  6 -2 -1 -1 -2  4 -2 -5  6  0 -3 -3 -2 -1 -4 -3 -1  3  3  0 -4  1 -3 -2  0 -1 -4 -2 -3 -1 -3 -3 -3 -2 -2 -1  0 -3  0  0 -3 -3  2 -2 -3  0  1  1 -3 -2 -4  0  0 -3 -4  0 -1 -3  0 -1 -2 -3 -2 -3  0  1 -2 -2 -1 -3 -1 -4 -2  0 -3 -1 -4 -3 -3 -1  6 -3  5 -2  0  6 -1  0  0 -2 -3  4 -3 -4 -4 -1  1 -3 -1 -4 -2  6 -3 -3  3 -2 -2  0  2 -1 -1 -3 -5  1  0 -3 -3 -4 -3 -3 -2  5 -3  0  0 -3 -2 -1 -2 -2 -2 -1 -1 -1  1  0 -1 -1 -1 -2 -5  3 -1 -1  0 -4  7 -1 -3 -3 -2  6 -3 -2  0 -3  0 -3 -3 -3  6 -2 -3  1 -4 -3 -3  0 -1  4 -2 -2 -3 -3 -1 -2 -3 -3 -1 -3 -3 -1 -2  1 -3 -1 -2 -1  1 -2 -3  1 -3 -4  1  5 -1  1  0 -3 -1 -3 -3  6 -1 -3 -3  0 -1 -3  0  0 -1 -1  1  4 -1 -3 -1  0 -2 -3 -1  0 -3 -3 -3  0  0  0 -2 -3  3 -1 -3  2 -1 -1 -3 -1 -1 -2 -1 -1 -4 -1 -1 -3  0 -3 -2  2  3 -3  0  5 -2  0 -3 -3  0 -4  2  1 -3 -2 -2 -2 -3 -3  6
 -2  1 -2 -3  3 -3 -3 -1  1 -1  1 -3  6 -2 -2 -2 -2 -2  1  1 -1 -1 -2  0 -3 -3 -2 -2 -2  1 -2 -1 -2  2  0 -2  1 -3 -3 -2 -2 -2 -2  0 -4 -2 -2 -2 -2 -2 -3 -3 -1 -2 -1 -3 -2 -2  0 -3 -1 -2 -3  1 -3 -2 -2 -3 -1 -2  2 -2 -2 -1 -3 -4  2 -3  1  0  0 -3 -2 -4 -3  2 -2 -3  1  1 -2  1 -2 -2 -3 -2 -4 -2 -1 -3 -3  1  2 -2 -1  4 -3 -2 -2  2 -3  2 -3 -2 -2 -3 -1 -4 -1 -1 -1 -3  2 -2  0  1 -1 -2 -2 -2 -2 -3 -2 -1 -1  6 -3 -3  1 -2  1 -1 -2 -2 -2  1 -3  1 -3 -2  3  1 -2 -2 -2 -3 -2 -2 -3  1 -3 -2 -3  2  0 -1  1 -2 -1 -2 -2 -3 -3 -1 -4 -3 -2  0  1 -2 -1 -1 -2 -3 -3 -1 -3 -2 -3 -2 -3  2 -1 -1 -2 -4  1  0  0 -2  0 -2 -3  1 -3  1 -2 -2 -2 -2  2 -2 -1 -2  2 -2 -2 -2 -4  3  2  1 -3 -4  2  2 -1  1  3 -1 -3 -2  3 -4 -2 -2 -2 -1  0 -2  4  3 -1 -2  0 -3 -2  2 -3  2  0 -2 -3 -2  3  0 -1  0 -2 -2  0 -3 -1 -2 -2  0 -3 -3 -2  1 -3 -2  1  1  1 -3 -3 -3 -4 -2 -1 -2  2 -2 -1 -2  0 -4  0 -2 -4 -3 -1 -4 -2  1 -2  2 -2 -1 -2  1 -3 -2 -3 -3  2  2 -3  2 -2 -2  1 -2 -2 -2  1 -2 -2
 -4  1 -3 -4  0 -4 -4  6  3 -3 -3 -4  1  3 -4 -3 -3 -4  0  2  6 -3  0 -1 -3 -4  6 -3 -3  0 -3 -3 -3  0 -1  0  0 -4 -4  4 -4 -3 -3 -2 -4 -3 -3 -4 -4 -3 -4 -4 -3 -3 -2  0 -4 -4 -2 -3  6 -3 -4 -1 -4 -3 -4 -4  8 -4  0 -3 -4 -1 -4 -4  0 -3 -1 -1 -1 -3 -3 -4 -4  0 -4 -4  0 -1 -3  2  2 -4 -3 -3 -4  2  8 -4 -4  0 -1 -2 -1  0 -4 -3 -3  0 -4  0 -4 -4 -3 -3 -1 -4 -1  8 -3 -4  0 -3 -1  0  2 -3 -4  5 -4 -5 -4 -4 -1 -2 -4 -3  0 -4  0  8  0 -3 -4 -1 -4 -1 -5 -4 -1 -1 -4 -3 -3 -4 -4 -3 -3  0  0 -3 -4  0 -2  7  0  2 -2 -4  2 -4 -4  5 -5 -4 -3 -2 -1 -3 -1 -1 -4 -3 -4 -3 -4 -3  0 -4 -3 -3 -3  8 -4 -5 -1 -1 -2 -4 -1 -3 -4 -1 -4  0  3  2 -4 -3  0 -3  8  2  0 -4  2 -4 -5 -1  0  0 -4 -5  0  0 -1 -2  0 -2 -4 -4  0 -5 -2 -3 -4 -2 -2 -3  5  8 -3 -4 -1 -4 -3  0 -4  0 -1 -4 -4  4  0 -2 -2 -2 -5 -2 -1 -4 -3 -4 -3 -1 -4 -4 -3  1 -4 -3  0  2 -1 -4 -4 -4 -5  3 -4 -3  0 -4 -3 -3 -1 -4 -3  5 -4 -4  7 -4 -3 -1 -3  0 -3 -4 -4  0 -4 -4 -2 -1  0  0  1  7 -4 -4  1 -3 -3  1  0  4 -4
 -3 -4  1 -2 -3 -2 -2 -4 -4 -2 -2  7 -4 -4 -2  0 -2 -2 -4 -4 -4 -2 -2 -3 -2 -3 -5 -2 -3 -2 -2 -2 -2 -4 -3 -3 -4 -3 -2 -4 -2 -1 -2 -3 -2 -2 -2 -3 -2 -2 -3 -2 -2 -2 -2 -5 -2 -2 -3 -3 -3 -2 -4 -3 -2 -2 -2 -2 -5 -3 -4 -2 -2 -1 -4 -3 -4 -3 -3 -3 -3 -3 -1 -2 -2 -4  1 -2 -4 -3 -2 -3 -4 -2 -2 -2 -3 -4 -5 -2 -2 -4 -4 -2 -1 -4 -2 -2 -2 -4 -3 -4 -2 -3 -2 -4 -1 -3 -1 -5 -2 -2 -4 -2 -4 -3 -4  0 -2 -4 -2  8 -2 -2 -1  2 -2 -4 -4 -2 -4 -5 -4 -2 -3 -3 -3 -4  8 -2 -3 -4 -3 -2 -2 -2 -2 -2 -3 -4 -5  5 -2 -4 -3 -5 -4 -4 -3 -2 -4 -2 -2 -4 -3 -3 -2 -2 -3 -2 -1 -1 -2 -3  6  3 -2 -2 -5 -2 -3 -2 -2 -5 -2 -2 -3 -3 -1 -2 -3 -2 -3 -3 -2 -4 -4 -4 -2 -2 -3 -2 -5 -4 -4 -2 -3 -2  8 -3 -4 -4 -3 -3 -4 -4 -1 -3 -4 -2  8 -3 -3 -3 -3 -2 -3 -2 -3 -2 -4 -5 -2 -2 -2 -2 -3 -4  7 -4 -3 -2  8 -4 -4 -3 -2 -3 -3 -1 -3 -3 -3  0 -1 -3 -3 -2 -2 -4 -3 -2 -4 -4 -3 -2 -2 -2 -3 -4 -2 -2 -4 -3 -2 -2 -3 -2 -2 -4 -2 -3 -4 -2  0 -3 -2 -4 -2 -2 -2 -4 -2 -2 -4  0 -4 -3 -2 -5 -3 -3 -4 -2 -2 -3 -4 -4 -2
 -1 -3  3 -1 -3 -1 -1 -3 -3  2  1  0 -3 -3 -1  0  1 -1 -3 -3 -3  3  4 -3  6  0 -4  1 -1 -3  1  3  0 -3 -3 -2 -3 -1 -1 -2 -1  1  1 -3 -1  4  2 -2 -1  0  1  5  1 -1  0 -4 -1 -1 -3  0 -1  1 -2 -3  0  0  1 -1 -3 -1 -3  0 -1 -1 -2 -1 -3 -1 -3 -3 -3 -2  0 -1 -1 -3  0  0 -3  0  1 -1 -3 -1 -1 -1 -1 -2 -3  0 -1 -3 -3  4 -1 -3 -1  2  0 -3  2 -2 -1 -2  1 -2 -1 -1 -1 -4  0 -1 -3  2 -3 -3 -3  5 -1 -3 -1 -1  0 -1 -1 -2 -1 -2 -3 -1 -3 -4 -1  5 -2 -3  0 -3 -2 -1 -3 -3 -1  0  0 -1  0  0 -2 -3 -4  1 -1 -3 -2 -3 -3 -3 -1 -1 -3 -1 -1 -3 -1  0  0  0 -2  1 -1 -1  1 -2  3  1 -1  1 -4 -1 -1  1  1 -4 -1 -1 -2 -2  0 -1 -2  1  0 -2 -1 -3 -3 -3 -1  1 -2  1 -3 -3 -3 -1 -2 -1 -1 -1 -3 -3  1 -1 -3 -3 -1 -2 -3  2 -1 -2 -3 -1 -2  2 -2  0 -3  2 -3 -3  2  0  1  0 -1 -3 -1 -3 -3 -1  1 -3 -3 -2  4 -2 -1  3 -1  0 -1  0  3 -3  0  0  1 -3  0  0 -3 -3 -2 -1 -1 -1 -1 -3  0  1 -3 -2  1  6 -2 -1  2 -2  0  0 -3 -1  1 -3  2 -3  0 -1 -1 -3 -1 -1 -2 -1 -3 -3 -1 -3 -2 -2 -3  1  0  0 -3 -3 -1
 -2 -1  0 -2 -2 -2 -2 -3 -1  0  0  0 -2 -3 -2 -1 -1 -2 -2 -2 -3  3  0 -1  1 -1 -3 -1 -2 -2  0  4  6 -2 -1 -2 -2 -2 -2 -2 -2 -1 -1 -1 -2  0  0 -2 -2  0 -1  0  6 -2  5 -4 -2 -2 -1 -2 -2 -1 -2 -1 -1 -1 -1 -2 -3 -2 -2 -1 -2 -1 -2 -2 -2 -2 -1 -1  0 -3 -1 -2 -2 -2 -1 -1 -2 -1  0  0 -3 -1 -1 -2 -3 -2 -3 -1 -2 -2 -2  1 -1 -2 -2 -1 -1 -2 -1 -2 -2 -2 -1 -3 -1 -3 -1 -3  7 -2 -2 -1 -1 -2 -3  1 -2 -3 -2 -1 -1 -2 -1 -2 -2 -3 -2 -2 -2 -3 -2  2 -2 -1 -1 -1 -2 -2 -1 -2 -2 -1  2 -1 -1  0 -3 -2 -4  0 -2 -2  1 -3 -2 -3  0 -2 -3 -2 -2 -3 -2 -1 -1  0  1  5 -1 -1  0 -3  0  4 -2 -1 -4 -1 -2 -1 -1 -3 -2 -2  0 -1  3 -2 -1 -1 -1 -1 -2 -2 -3 -3 -2 -1 -1  1 -3 -3 -2 -1 -2 -2 -2  1 -2 -1  3 -2 -2 -2 -1 -1 -2  2 -2 -2 -1 -2 -3  5 -2  3 -1  0 -1 -3  1 -1  1 -1 -2 -1 -2 -2 -1 -2 -1 -3 -2 -1  0 -1 -2  1  0 -1 -1 -1  1 -1 -1 -1 -1 -2 -1 -1 -2 -2  2 -1 -2 -2 -2 -3 -1  3 -2 -2  1  1 -1 -2  1 -2 -2  0 -3 -2  1 -1  0 -2 -1 -1 -1 -2 -2 -1 -3 -2 -2 -1 -2 -3 -2 -2 -1 -1 -1 -2 -2 -3 -2
 -3 -2 -3 -4 -2 -4 -4 -1 -2 -3 -3 -4 -2  1 -3 -4 -4 -4 -3 -2  1 -4 -3 -4 -4 -5 10 -3 -4 -3 -4 -3 -4 -2 -4 -1 -3 -3 -4  1 -3 -3 -4 -4 -5 -3 -3 -4 -4 -4 -4 -4 -3  3 -4 12 -4 -4 -4 -4 -1 -3 -4 -3 -4 -3 -3 -4  0 -4 -2 -3 -3 -1 -4 -3 -2 -4 -3 -4 -4 -4 -4 -5 -4 -3 -4 -4 -3 -3 -3  0  1 -3  0  3 -4  1  0 -4 -4 -3 -3 -3 -1 -2 -4 -3 -3  1 -3 -3 -4 -4 -4 -4 -1 -4 -1  0 -4 -4 -3 -3 -4 -3  1 -4 -4  1 -4 -5 -3 -4 -1 -3 -4 -4 -3 -4 -3  0 11 -4  0 -3 -5 -4 -5 -4 -3 -3 -4 -4 -3 -4 -3 -3 -4 -3 12 -4 -4 -3 -4  0 -3  1 -4 -4  1 -5 -4  5 -6 -5 -4 -3 -3 -3 -1 -1 -4 -4 -4 -3 -5 -4 12 -4 -4 -3 -3  0 -4 -5 -3 -4 -3 -4 -4 -4 -5 -3 -4 -3  1  1 -4 -4 -3 -3  0  1 -2 -4  0 -3 -5 -3 -2 -3 -4 -5 -3 -3 -1 -4 -2 -3 -5  0 -3 -5 -4 -3 -4 -3 -4 -3 -1  0 -3 -4 -3 -4 -3 -3 -4 -2 -4 -4 -5  1 -2  2 -3 -4 -3 -3 -3 -5 -4 -4 -3 -4 -5 -4 -4  1 -5 -4 -3 -1 -3 -4 -4 -4 -6  1 -3 -3 -3 -4 -4 -4 -3 -5 -3  0 -5 -5  0 -5 -3 -3 -3 -3 -4 -3 -4 -3 -4 -4  2 -3 -3 -3 -3  0 -4 -4 -3 -4 -4  0 -3  1 -4
 -2 -2 -2 -3 -2 -3 -3  1  0 -2 -3 -4  0  8 -2 -3 -3 -3 -2 -1  7 -2 -1 -2 -3 -3  3 -3 -2 -2 -3 -2 -3 -2 -2  5 -2 -3 -3  7 -3 -3 -3 -2 -4 -3 -3 -2 -3 -3 -3 -3 -2 -2 -2  1 -3 -3 -2 -2  2 -3 -4 -2 -3 -2 -2 -3  2 -2 -2 -3 -2 -1 -4 -4 -2  0 -2 -2 -2  0 -3 -4 -3 -2 -3 -3 -2 -2 -1  6  9 -3  0 -2 -4  7  3 -3 -3 -2 -2 -2 -1 -2 -3 -3 -3 -2 -4 -2 -3 -3 -3  1 -1 -4 -1  2 -3 -3 -2 -3 -2 -2  8 -3 -3  7 -2 -4 -3 -3 -1 -2 -3  1 -2 -3 -2  3  1 -3 -3 -2 -3 -2 -4 -3 -2 -2 -3 -3 -3 -3 -2 -3  0 -1  1 -3 -3 -2 -2  4 -2  9 -2 -1  9 -3 -3  7 -4 -2 -3 -2 -2 -2 -1 -1 -2  0 -3 -2 -3 -3  1 -3  0 -2 -2  2 -3 -4 -2 -2 -2 -3 -2 -3 -3 -2 -3 -2  8  9 -3 -3 -2 -1  2  9 -2 -2  5 -1 -4 -2 -1 -2 -3 -4 -2 -2 -1 -2 -2 -2 -4 -3 -2 -4  1 -3 -3 -2 -2 -2  2  2 -2 -3 -2 -3 -1 -2 -3 -2 -2 -3 -4  8 -2 -2 -2 -2 -3 -1  0 -3 -2 -2 -2 -2 -3 -3 -3  4 -3 -1 -2  4 -2 -3 -3 -3 -4  8 -2 -3 -2 -3 -1 -3 -2 -4 -2  6 -4 -3  4 -4 -2 -2 -3 -2 -3 -2 -2 -2 -3 -3  1 -2 -2 -2 -2  2 -3 -2 -2 -3 -3  6 -2  8 -3
 -3  0 -2 -2  1 -4 -3 -1  2 -2 -2 -3  0 -2 -3 -1 -1 -3  2  0 -2 -2 -3  4 -3 -4 -3 -1 -3  0 -1  0 -1  0  5 -3  0 -4 -3 -2 -3 -1 -1  6 -4 -2 -1 -3 -3 -1 -4 -3  0 -3  3 -4 -3 -3  6 -2 -1 -1 -2  5 -3 -3 -3 -3 -2 -3  0 -1 -3 -1 -2 -4  0 -4  2  4  5 -4  1 -4 -4  0 -3 -3  2  3 -3 -1 -2 -3 -3 -3 -4 -2 -1 -3 -4  2  2 -2 -1  0 -4 -1 -2  0 -4  0 -4 -4 -1 -5 -1 -4 -1 -2 -1 -4  0 -1  3  0 -2 -2 -3 -2 -3 -3 -3 -3 -1 -1 -4 -5  0 -3  1 -2  2 -2 -4  4 -4  2 -3 -3  5  1 -3  0  0 -3 -3 -1 -4  0 -4 -2 -4  0  5 -2  0 -2  1 -3 -2 -4 -4 -2 -4 -4 -1  3  1 -1 -1 -1 -3 -4 -2  0 -2 -1 -4 -3 -4 -2 -2 -2 -3 -4  4  3  3 -3  6 -1 -4  4 -4  1 -2 -2 -3 -1  2 -3 -2 -2  1 -3 -3 -3 -4  0  0  1 -3 -4  0  0 -1  5  0  1 -3 -4  2 -4  0 -1 -4  4  6 -3  0 -1 -2 -3  2 -4 -4  1 -3  0  5 -3 -3 -2  0  2 -2  6 -3 -3 -1 -4  1 -2 -1  5 -4 -2  0  0 -4 -3  1  0  2 -3 -4 -4 -4 -2 -2 -1  0 -4 -1 -2  3 -4 -1 -2 -4 -4 -1 -4 -3  3 -2  0 -1 -3 -3  1 -3 -3 -4 -3  0  2 -3 -2 -4 -4  2 -1 -1 -3  1 -2 -3
