# Supplementary material for: Protein Secondary Structure Prediction Based on Data Partition and Semi-Random Subspace Method
Source: Sci Rep. 2018 Jun 29;8:9856. doi: 10.1038/s41598-018-28084-8 (PMC6026213; doi:10.1038/s41598-018-28084-8)
Supplement: Supplementary file 1 — Dataset 1 [file 41598_2018_28084_MOESM1_ESM.zip › astral_cull_DATA/1B8K_A.pssm]

  Y  S  V  a  D  S  E  S  L  W  V  T  D  K  S  S  A  I  D  I  R  G  H  Q  V  T  V  L  G  E  I  V  K  Q  Y  F  Y  E  T  R  b  K  E  G  c  R  G  I  D  D  K  H  W  N  S  Q  a  K  T  S  Q  T  Y  V  R  A  L  T  S  E  N  N  K  L  V  G  W  R  W  I  R  I  D  T  S  b  V  c  A  L
 -2  1 -1 -1 -2  1 -1  0 -1 -4 -1 -1 -2 -1  0  1  5 -1 -2 -1 -1  0 -1  1 -1  0 -1 -2  2 -1 -1 -1 -1 -2 -3 -3 -3 -2 -1 -1  0 -1  0  1 -1 -2  0 -1 -2 -2 -1 -2 -4 -2  1 -1 -1 -1  2  0 -2  0 -3 -1 -2  5 -2  0  0 -1  0 -1  0 -1  0  0 -4 -2 -3 -2 -2 -2 -2 -1  2 -1  0 -1  4 -2
 -2 -1 -3 -4 -2 -1 -1 -1  2 -4 -3 -2 -2  3  3 -1 -2 -3 -2 -3  4 -3  2  0 -3 -1 -3 -3 -1  1 -3 -3  3  0 -3 -4 -3 -1 -2  5 -3  2  0 -3 -4  6 -3 -4 -2  2  4  0 -4 -1 -1  0 -4  3 -2  0  0 -1 -3 -3  7 -2 -3 -2  0 -1  2  0  2  1 -3 -1 -4  7 -4 -4  7 -4 -2 -2 -1 -4 -3 -4 -2 -3
 -3  0 -3 -4  1  0 -1  2 -1 -5 -3 -1  1 -1  0  2 -2 -4  1 -2  0 -1  2 -1 -4  0 -4 -4 -1 -1 -4 -4 -1 -1 -3 -4 -3 -1 -1 -1 -1  3  1 -1 -3 -1 -1 -4  1  0 -1  3 -5  6  0 -1 -4 -1 -1  0 -1  0 -3 -4 -1 -2 -4 -1 -1  1  4  5  0 -1 -3  0 -5 -1 -5 -4 -1 -4  2 -1  0 -3 -4 -4 -1 -4
 -4 -1 -4 -4  7 -1  0  0 -2 -5 -4 -2  7 -1  0 -1 -2 -4  7 -2 -1 -2  0 -1 -4 -1 -4 -4  0  0 -4 -4 -1 -1 -4 -4 -4  1 -2 -2 -2 -1  2 -2 -4 -2 -2 -4  7  5 -2 -1 -5  0 -1  0 -4 -1 -2 -1 -1 -1 -4 -4 -2 -2 -4 -2 -2  5  0  2 -1 -2 -3 -2 -5 -2 -5 -4 -2 -4  7 -2 -1 -3 -4 -4 -2 -4
 -3 -1 -1 10 -4 -2 -3 -2 -3 -3 -1 -2 -4 -4 -2 -2 -1 -1 -4 -2 -3 -3 -3 -2 -1 -2 -1 -2 -2 -4 -2 -1 -4 -4 -3 -3 -3 -5 -2 -4  8 -4 -3 -3 10 -4 -3 -2 -4 -4 -4 -4 -3 -3 -2 -4 10 -4 -1 -2 -4 -1 -3 -1 -4 -1 -2 -1 -2 -3 -2 -3 -2 -2 -1 -3 -3 -4 -3 -2 -4 -2 -4 -1 -1 10 -1 10 -1 -2
 -2 -1 -3 -4 -1 -1  1 -1  3 -3 -3 -1 -1  1  0  1 -1 -3 -1 -2  1 -2  3  3 -3 -1 -3 -3  0  2 -3 -3  1  7 -2 -4 -3  1 -1  1 -1  1  0 -2 -4  1 -2 -3 -1  0  1  1 -3 -1 -1  6 -4  1 -1  0  7 -1 -2 -3  1 -1 -3 -1  3  0  1  1  1  0 -2 -2 -3  0 -3 -4  1 -4 -1 -1 -1 -4 -3 -4 -1 -3
 -3 -1 -3 -5  2 -1  4 -1  1 -4 -2 -1  2  0  0 -1 -1 -3  1 -3  0 -1  1  2 -3 -1 -3 -3  1  4 -3 -3  0  1 -3 -4 -3  6 -2  0 -2  0  2 -2 -5 -1 -3 -4  1  2  0 -1 -4 -1 -1  3 -5  0 -1  0  1 -1 -3 -3 -1 -1 -4 -1  0  3  0  1  0 -1 -3 -2 -4 -1 -4 -4 -1 -4  1 -1 -1 -4 -3 -5 -1 -4
 -4 -1 -4 -3 -2 -1 -3 -1 -3 -4 -4 -2 -2 -2 -2 -1  0 -4 -2 -4 -1  6  0 -2 -4 -2 -4 -4  3 -2 -4 -4 -2 -3 -4 -4 -4 -3 -2 -2 -2 -2  3  6 -1 -1  6 -4 -2 -2 -2 -2 -4 -1 -1 -3 -3 -2 -2 -1 -3 -1 -4 -4 -3  0 -4 -2 -2 -2  0 -1 -1 -2 -1  6 -4 -3 -4 -5 -3 -5 -2 -2 -1 -3 -4 -3 -1 -4
  1 -2 -4 -4 -2 -2 -1 -1  2 -3 -4 -2 -2 -1 -1  1 -2 -4 -2  0  3 -3  3  1 -4 -2 -4 -3 -2 -1 -4 -3 -1  0  1 -2  1 -1 -2 -1 -3 -1  1 -2 -4 -1 -3 -4 -2 -1 -1  8 -3  0 -2  1 -4 -1 -2 -2  0 -2  2 -4 -1 -2 -3 -2 -1 -1  0  0 -1  2 -3 -2 -3 -1 -3 -4 -1 -4 -2 -2 -1 -4 -4 -4 -2 -3
 -2 -3  2 -2 -4 -3  2 -3  0 -4  2 -1 -4 -3 -2 -2 -2  3 -4  4 -3 -5 -3 -2  2 -1  3  1 -2 -3  4  3 -3 -4 -2 -1 -2 -4 -1 -3 -1 -3 -4 -4 -2 -4 -4  5 -4 -3 -3 -4 -4  0 -3 -4 -2 -3 -1 -2 -4 -2 -2  2 -4 -2  1 -1  0 -2 -2 -3 -3  1  3 -4 -4 -4 -3  6 -4  6 -4 -1 -3 -2  2 -2 -1  1
 -1 -3  0 -2 -4 -3 -1 -3  1 -3  0 -2 -4 -3 -2 -1 -2  1 -5  1 -3 -4 -3 -2  0 -2  0  5 -3 -3  1  3 -3 -3 -2  0 -1 -4 -2 -3 -2 -3 -3 -4 -2 -3 -4  1 -5 -3 -3 -4 -3 -1 -3 -3 -2 -3 -2 -2 -3 -2 -1  0 -3 -2  5 -2  0 -2 -3 -3 -3  2  1 -4 -3 -3 -2  1 -3  1 -4 -2 -3 -2  1 -2 -2  5
 -2 -1 -3 -4 -1 -1  0 -1  0 -4 -3 -1 -1  6  2 -1 -1 -3 -1 -2  2 -2  3  0 -3  0 -3 -3  0  3 -3 -3  6  1 -3 -4 -3  0 -1  4 -2  5  0 -2 -4  2 -2 -3 -1  3  5 -1 -4 -1 -1  1 -4  6 -1  2  1 -1 -3 -3  2 -1 -3 -1  1 -1  1  2  4  1 -2 -2 -4  2 -4 -3  2 -3 -1 -1 -1 -4 -3 -4 -1 -3
 -1 -2  0 -2 -4 -2 -1 -2  0 -2  0 -1 -4 -2 -2  1 -2  1 -4  3 -2 -3 -2  0  0 -1  0  3 -2 -2  1  2 -2 -1 -2 -1 -1 -3 -1 -2  0 -2 -2 -3 -2 -2 -3  1 -4 -3 -2 -2 -2 -1 -2 -1 -2 -2 -1 -2 -1 -1 -1  0 -2 -2  2 -1  3 -2 -2 -2 -2  1  0 -3 -2 -2 -2  1 -2  1 -4 -1 -2 -2  0 -2 -1  2
  4 -3 -1 -3 -4 -3 -1 -3 -2  0 -1 -3 -4 -4 -3 -2 -3 -1 -4 -1 -3 -4 -3 -3 -1 -3 -1  0 -3 -4  0  0 -4 -4  4  8  5 -4 -3 -4 -3 -4 -3 -4 -3 -4 -4 -1 -4 -3 -4 -2  0 -3 -3 -4 -3 -4 -3 -3 -4 -3  4 -1 -4 -3  0 -3 -2 -2 -3 -3 -3  0 -1 -4  0 -4  3 -1 -4 -1 -4 -3 -3 -3 -1 -3 -3  0
 -4 -1 -3 -4 -2 -1 -2 -2 -2 -5 -3 -2 -2 -2 -2 -2 -1 -3 -2 -3 -2 -3 -2  1 -3 -2 -3 -4 -2 -2 -3 -3 -2 -2 -4 -5 -4 -2 -2 -2 -3 -2  1 -2 -4 -3 -3 -3 -2 -2 -2 -3 -5 -3 -1 -2 -4 -2 -2 -1 -2 -1 -4 -3 -3 -1 -4 -2 -2 -2 -2 -2 -1 -2 -3 -3 -5 -3 -5 -4 -3 -4 -2 -2 -1 -4 -3 -4 -1 -4
 -2  5 -2 -2 -1  5 -1  5 -1 -4 -2  1 -1 -1  2  2  1 -2 -1 -1  1 -1  0  1 -2  2 -2 -3  2  0 -3 -3 -1 -1 -3 -3 -3 -1  1  0  0  0  1  1 -2 -1 -1 -3 -1 -1 -1 -1 -4  0  5 -1 -2 -1  1  3 -1  3 -2 -2 -1  1 -3  1  1 -1  2  1  2 -1 -2  0 -4 -1 -4 -3 -1 -3 -1  1  5 -2 -2 -2  1 -3
 -2  1  0 -2 -2  1 -1  1 -1 -4 -1  6 -1 -1  3  3 -1 -1 -2  2 -1 -2 -1  3 -1  5 -1 -2  1  0 -1 -1 -1 -1 -2 -3 -2 -2  6  0  3 -1 -1 -1 -2 -2 -1 -1 -2 -1 -1 -2 -3 -1  1  0 -2 -1  5  4 -1  5 -2 -1 -2 -1 -2  6  0 -1  0  0  0 -1  0 -2 -4 -1 -3 -1 -2 -1 -2  6  1 -2 -1 -2  3 -2
  2 -4 -4 -3 -5 -4 -3 -4 -3 12 -4 -3 -5 -4 -3 -3 -3 -3 -5 -3 -3 -3 -3 -3 -4 -3 -4 -2 -3 -3 -3 -3 -4 -3  2  0  2 -4 -3 -3 -3 -4 -3 -3 -3 -3 -3 -3 -5 -4 -4 -3 12 -4 -4 -3 -3 -4 -3 -3 -3 -3  1 -4 -4 -3 -2 -3 -2 -3 -3 -4 -3 -1 -3 -3 12 -3 12 -3 -4 -3 -5 -3 -3 -3 -3 -3 -3 -2
  7 -2 -2 -3 -4 -2 -2 -2 -1  2 -2 -2 -4 -2 -2 -2 -2 -2 -4 -2 -1 -4 -1 -2 -2 -2 -2 -2 -2 -2 -1 -2 -2 -2  8  3  7 -3 -2 -2 -3 -2 -2 -3 -3 -2 -4 -2 -4 -1 -2  1  2 -2 -2 -2 -3 -2 -2 -2 -2 -2  7 -2 -2 -2 -2 -2 -2  1 -2 -2 -2  0 -2 -3  2 -2  2 -2 -2 -2 -4 -2 -2 -3 -2 -3 -2 -2
 -2 -2  5 -2 -4 -2  1 -2  1 -4  5 -1 -4 -3 -2 -1 -1  5 -4  2 -3 -4 -3 -1  5 -1  5  0 -2 -2  4  3 -3 -3 -2 -2 -2 -3 -1 -3 -1 -3 -3 -3 -2 -3 -4  3 -4 -3 -3 -4 -4 -1 -2 -3 -2 -3 -1 -1 -3 -1 -2  5 -3 -1  0 -1  0  0 -2 -3 -2  0  4 -3 -4 -3 -3  2 -3  2 -4 -1 -2 -2  5 -2  0  0
