# Supplementary material for: Protein Secondary Structure Prediction Based on Data Partition and Semi-Random Subspace Method
Source: Sci Rep. 2018 Jun 29;8:9856. doi: 10.1038/s41598-018-28084-8 (PMC6026213; doi:10.1038/s41598-018-28084-8)
Supplement: Supplementary file 1 — Dataset 1 [file 41598_2018_28084_MOESM1_ESM.zip › astral_cull_DATA/1B9L_A.pssm]

  A  Q  P  A  A  I  I  R  I  K  N  L  R  L  R  T  F  I  G  I  K  E  E  E  I  N  N  R  Q  D  I  V  I  N  V  T  I  H  Y  P  A  D  K  A  R  T  S  E  D  I  N  D  A  L  N  Y  R  T  V  T  K  N  I  I  Q  H  V  E  N  N  R  F  S  L  L  E  K  L  T  Q  D  V  L  D  I  A  R  E  H  H  W  V  T  Y  A  E  V  E  I  D  K  L  H  A  L  R  Y  A  D  S  V  S  M  T  L  S  W  Q  R
  2 -2  1  1  5 -2 -3 -3 -4 -2 -2 -4 -2 -3 -4  0 -3 -4 -3 -4 -4 -3 -4 -4 -3  0 -3 -2 -4 -4 -3 -2 -4 -4  1 -1 -3  2  0 -3  4  0 -1  6  3  2 -1 -4 -1 -3  0 -2  5 -3 -4 -5  0  2 -3  1 -4  3 -3 -4  2 -2 -2 -3  0 -1 -2 -3  2 -4 -3 -4 -1 -4  4  1 -2 -2  4  1 -4  2 -1  0 -3 -1  0 -2 -1 -3  5 -2 -1 -2 -2 -2 -4 -4 -3  7 -3  0 -3  6 -2  0 -3  0 -2 -1 -3  0  1 -1 -3
 -1  1 -2 -2 -4  2 -5  4 -5  3 -3 -5  6 -4  7 -4 -4 -6 -5 -5 -2 -3 -4 -3  5  2 -2  5 -2 -3 -5 -1 -5 -4 -4  0 -5  1 -4 -1 -4  3  3 -4  2  1 -1 -4  0 -5 -2 -3 -4 -5 -4 -5  6 -2 -5 -3 -1  4 -5 -6  1 -3 -5 -2 -1 -1  6 -4 -1 -5 -5 -3  4 -5 -4  0  1 -5 -4  0 -5 -4  2  0  0 -2  1 -5  1  0 -4  4 -5  3 -5 -2 -1 -4 -4 -4 -5  8 -3 -4  3 -1 -5 -4 -4 -1 -5  0  5  1  7
  0  3  0  3 -2 -4 -6  0 -6  0  6 -6 -3 -5 -2 -3 -4 -6 -3 -5  6 -2 -3 -3 -3  2  5 -3 -3 -2 -6 -4 -6  7 -5 -2 -5 -1 -4  0  2  1  0 -4 -3  1  1  3  3 -5  3  1 -4 -6  8 -6 -3 -1 -6 -1 -2  1 -5 -6  0 -3 -6 -3  4  5 -1 -6  0 -6 -6 -3 -1 -6 -3  1 -1 -5 -5  1 -6 -4 -3  2  1 -2  2 -5 -1 -3 -4 -2 -5 -2 -5  2 -3 -5 -3 -4 -6 -3 -3 -4  0  1 -6 -2 -5 -2 -5 -2 -3  0 -2
 -1 -1 -2  3  5 -4 -6 -2 -6 -1  5 -6 -3 -5  1 -4 -5 -6 -4 -6 -2  6  3 -1 -4 -1 -1 -3 -4  7 -6 -5 -6  5 -5 -1 -6  0 -5  6 -3  3  0 -4 -3  0  0  7  6 -5  4  6 -4 -6  4 -7 -4  1 -6 -3 -1 -1 -6 -6  0 -3 -6  0  2 -2  0 -5 -3 -6 -6 -2 -3 -6 -4  0  5 -5 -5  4 -5 -5 -4  2  2 -1 -1 -6 -1 -5 -5 -2 -6 -2 -5  6 -4 -5 -4 -5 -6 -4 -5 -4  6  3 -6 -3 -5 -3 -6  0 -1 -1 -3
 -1 -4 -3 -3 -4 -2 -4 -4 -4 -5 -5 -4 -2 -1 -6  3 -4 -4 -5 -4 -5 -6 -6 -7 -4 -3 -4 -5 -7 -5 -3 -2 -4 -6 -1 -1 -4 -3 -1  1  1 -3 -4 -3  5 -2 -3 -6 -5 -3 -5 -5  4 -4 -6 -6 -6 -3 -4  3 -6 -4 -3 -4 -3 -5 -4 -7 -4 -4 -5 -6 -3 -4 -3 -7 -5 -4  1 -4 -5  3 -2 -4 -2  6  2 -4 -2 -2 -3 -4 -1 -5  0 -4 -3 -3 -3 -5 -6 -6 -6 -3 -3 -6 -5 -1 -5 -4 -4 -4 -3  1 -3  0  0 -2 -6
 -1  5 -1  0 -3 -1 -5 -1 -5  0  0 -5  0 -4  0 -3 -2 -6 -5 -5 -2  0 -2 -1  3  2 -1  3  9 -3 -5 -3 -5 -2 -4  0 -4  0 -4 -1 -3  1  2 -3 -2  2 -1 -2  0 -4  1  1 -3 -5 -3 -5 -1 -1 -5 -3  0  2 -5 -2  3 -2 -5  1  1  1  1 -6  1 -5 -3 -1 -1 -4 -3  4  1 -5 -4  1 -4 -4 -1  2  0 -2  1 -5  2 -2 -3  3 -5  0 -4 -2 -2 -2 -3 -4 -4 -2  0 -3  0 -2 -5 -3 -4 -1 -4  0 -1  2  3
 -1  0 -2  1 -2 -3 -6  0 -6  2  1 -6  1 -5  1 -4 -3 -6 -5 -5 -3  4  5  8 -2  3 -1 -1 -1  0 -5 -4 -6 -2 -4  5 -5  0 -4 -2 -3  1  1 -2 -2  2 -1  1  2 -3  4  1 -3 -5 -2 -6 -2 -2 -6 -3  0  0 -5 -6  1 -2 -5  7  3 -2  2 -6 -1 -6 -5  8 -2 -5 -3  4  4 -5 -4  3 -3 -4 -3  4  4  1 -1 -5  1 -3 -4  4 -5  5 -5  1 -2 -4 -4 -4 -5 -3 -4 -3  2 -2 -5 -3 -5  1 -5  5 -2  1 -2
 -1 -2 -3  0 -3 -5 -6 -4 -6 -2  0 -6 -4 -6 -5 -1 -5 -7  7 -6 -4 -3 -5 -5 -5 -1 -3 -4 -5 -4 -6 -5 -6 -3 -5 -4 -6  1 -4 -4 -1 -1 -1 -1  1 -2 -2 -4 -3 -6 -2 -2 -3 -6 -3 -7 -4 -3 -6 -2 -5 -2 -6 -7  0 -5 -6 -2  1  3 -4 -6 -1 -6 -6 -5 -4 -6 -3 -2 -3 -6 -4 -1 -6 -4 -4 -2 -4 -3  1 -6 -3 -5 -3 -3 -5 -4 -6 -2 -5 -5  5 -3 -6 -5  3 -2 -3 -2 -6  5 -5 -4 -6 -3 -1  3 -4
 -1  1  6  0 -4 -3 -6  3 -6 -1 -2 -5 -3 -5 -3 -5 -1 -6 -5 -5  0 -3  2 -3 -3 -1 -1 -3 -3 -4 -6 -5 -5 -1 -5 -2 -5  6  2 -1 -3  0 -1 -3 -3  0 -1 -3  2 -3  0  4 -4 -5 -3 -2 -3 -3 -6 -4 -3  0 -5 -6  2  8 -6 -3  0  1  3 -4 -2 -6 -5 -3  0 -5 -4  1  1 -5 -5 -2 -5 -5  1 -1  8  3  0 -6  0  2 -4 -2 -5 -2 -5 -1 -4 -5  9 -5 -5 -3  1 -4 -2 -3 -6 -4 -5 -3 -5  0 -2  3 -2
 -3 -3 -4 -2 -4  5  7 -2  7 -4 -5 -1 -4  3  0 -3  3  8 -7  6 -4 -5 -6 -7  4 -2  3 -5 -6 -5  4  3  6 -6  4 -3  6 -3 -3 -5  3 -3 -4 -4  0 -2 -3 -6 -4  6 -5 -5 -1  0 -6 -5 -5 -2  6 -4 -6 -4  6  8 -4 -2  3 -6 -4 -5 -5 -2 -2 -1  1 -7 -4  0 -1 -4 -5  5 -1 -4  6  3  0 -3 -4 -4 -4  2 -2 -3  0 -3  3 -4  4 -5 -6 -4 -6 -4  2 -6 -3 -4 -5 -5  0 -5  4  3  5 -4 -4 -4 -5
 -3 -3 -4  0 -4  0 -1 -3  1 -4 -6  6  1  5 -4 -4 -1 -1 -7  0 -4 -5 -5 -6  0 -1 -3 -3 -6 -5  1  2  2 -6  3 -3  2 -1 -3 -5  0 -3 -3 -2 -1 -1 -4 -6 -5 -1 -5 -4 -4  6 -6 -5 -5 -3  0 -4 -6 -4  2  0 -3  2 -1 -6 -4 -5 -5 -3  2  6  5 -6 -4  6 -3 -4 -5  1  5 -4  3  0  2 -3 -4 -3 -2 -2 -2 -4  1 -4  2 -4  2 -6 -6 -1 -5 -4  5 -5 -3 -4 -5 -5 -2 -5  3 -1  4 -4 -4 -4 -5
 -1  2 -2 -1 -3  0 -5  1 -5  5 -2 -5  1 -4  0 -3 -4 -6 -4 -5  3 -2 -3 -2  0  2  3  6 -2  1 -5 -4 -5 -3 -4  0 -5 -1 -4 -2 -3  1  4 -3 -2  1 -2 -3 -2 -5  0 -1 -3 -5 -3 -5  6  0 -5 -2  8  2 -5 -5  1 -3 -5 -2  0 -2  0 -6  0 -5 -5 -2  5 -5 -3  0  0 -5 -4  0 -5 -4 -1  0 -2 -1  0 -5  0 -2 -3  4 -5  3 -5 -3  8  0 -4 -4 -5 -1 -4 -3  1 -2 -5 -3 -4 -2 -5 -1  0  0  4
 -2 -2 -3  1 -4 -1  0 -2 -1 -3 -5  0 -2  0 -3 -1 -1 -2 -6 -1 -4 -5 -5 -5  0 -2 -3 -2 -4 -5 -1 -1 -1 -5  2 -3  7 -2 -3 -5 -2 -3 -2 -4 -2 -1 -3 -6 -3  3 -4 -4 -3  1 -5 -5 -4 -3  0 -3 -4 -3  2  0 -3 -1 -2 -5 -3 -4 -4 -3 -1  1 -1 -5 -3  4 -3 -3 -2 -1 -1 -2  1 -1  6 -2 -4 -3 -2 -2 -1 -2 -2 -3 -1 -3  0 -5 -4 -4 -5 -4  0 -4 -2 -4 -4 -4 -2 -4  4 -1  4 -3 -3 -2 -3
 -3 -4 -4 -3 -5 -3 -3  4 -2 -5 -5 -2 -3 -2 -5 -5  5 -3 -6  5  2 -6 -4 -7 -3 -4 -4 -5 -7 -6 -3 -2  3 -6 -2 -4  0  0  3 -6 -3 -4 -4 -5 -2 -3  0 -6 -5 -3 -5 -3 -5 -1 -6  0 -4 -4 -3 -5 -6 -4 -2 -3 -3  4 -3 -6 -4 -5 -5  9  1 -2 -2 -7 -5 -2 -4 -4 -5 -3 -3 -5 -2 -3 -1 -4 -3  5 -3 -4 -4  2 -3 -5 -3 -5 -2 -5 -6 -6 -1 -5 -2 -6  7 -5 -5 -5 -4 -5  0 -3 -2 -3 -2 -4 -5
 -1 -2  6 -2 -3 -4 -5 -4 -5 -3 -4 -6 -4 -3 -4 -4 -5 -6 -5 -5 -4  4 -5 -4 -4 -3 -4 -2 -5 -3 -5 -4 -5 -5 -4 -3 -5 -2 -5  5 -2 -3  0  0 -3 -2 -3 -4 -4  0 -3 -4 -3 -5 -5 -7 -4 -3 -5 -3 -4 -3 -5 -6 -3 -5 -5 -4  0 -4 -4 -4 -3 -6 -5 -4 -3 -5 -3 -3 -3 -5 -4 -3 -5 -4 -4 -3 -1  5 -2 -5  4 -5 -4 -3 -5 -3 -5 -4 -4  8 -5 -4 -5 -2 -5 -3 -3 -3 -3 -4 -4 -3 -5 -3 -4 -3 -4
  4 -1  0  0 -1 -2 -5 -2 -5 -1 -2 -5 -1 -4 -3 -1 -3 -5 -3 -5 -1 -2 -2 -3 -3  0 -2 -3 -3 -2 -4  1 -5 -2 -3 -1 -5 -1 -2 -1 -1  1 -1 -1 -1  1  5 -3  0 -4  0 -2  0 -5  0 -5 -3  1 -5  3 -3  0 -4 -5  1 -4 -4 -2  1  3  1 -5  1 -5 -4 -3 -1 -5 -1  1 -1 -4 -2  0 -5 -2  0  1 -2 -1  1 -1  0 -1 -1 -1 -4 -1 -4  2 -3 -4 -3 -2 -4 -1 -3  2  0  6 -3  5 -4  1 -4  3 -2  1 -3
  1 -1 -2 -1 -3  1 -3 -1 -3  2 -3 -4 -1 -3 -3  7  1 -3 -4 -2 -3 -2 -4 -4 -2  1  0 -3 -4  2 -3 -1 -3 -2 -2  2 -3 -2  0 -2  0  0 -1 -3 -1  0  4 -3 -2 -3 -1 -3  3 -3 -3 -5 -3  5 -3  6 -4 -1 -3 -4  0 -4 -2 -3 -1 -1 -2 -5 -1 -1 -3 -4  2 -3  5 -1 -3 -2 -2 -1 -3 -1 -1  1 -3 -2 -2 -1  2 -2 -2 -1 -2  2 -2 -2 -4 -4 -4 -3 -3 -3 -4 -2 -2 -1 -3 -2 -2  4 -3 -1 -3 -1 -3
 -3 -3 -4 -4 -5 -4 -5 -2 -5 -5 -6 -4 -5 -4 -5 -5 -1 -6 -5 -3 -3 -6 10 -6 -5 -4 -5 -5 -6 -6 -5 -5 -4 -7 -4  1 -4  0  5 -6 -5 -4 -4 -5 -4 -4 -5 -7 -6 -5 -5 -5 -5 -4 -7 -1 -5 -5 -5 -5 -6 -4 -5 -5 -4 -3 -6 -6 -5 -5 -5 -2  0 -4 -4 -6 -5 -4 -5 -4 -5 -5 -4 -5 -5 -4 -4 -4 -5 -3  8 -6 -4 10 -5 -5 -5 -5 -5 -6 -6 -2 -5 -6 -4 -6 -2 -5 -5 -5 -6 -5 -4 -4 -4 -4  6 -4 -5
 -2 -1 -2 -3 -5 -3 -4  3 -4 -4 -5 -4 -4 -3 -4 -4  6 -4 -6 -2  5 -5 -2 -5 -4 -3 -4 -4 -5 -5 -4 -3 -3 -5 -3 -4 -3  0  8 -5 -4 -3 -3 -4 -2 -2 -3 -6 -4 -4 -4  1 -4  0 -5 10 -4 -4 -4 -4 -5 -3 -3 -4 -3  3 -4 -5 -3 -4 -4  2  0 -4 -3 -5 -3 -3 -4 -3 -4 -3 -4 -4 -4 -3 -3 -3  0  0 -2 -4 -3  6 -4 -4 -4 -4 -3 -5 -5 -6  0 -5 -3 -4  4 -4 -4 -4 -4 -5 -3 -3 -3 -1  2 -2 -4
 -2 -2 -3 -2 -3  1  4 -2  3 -4 -5 -2 -3  3 -4 -3  1  1 -6  2 -4 -5 -5 -6 -1 -1  1 -5 -6 -3  6  5  1 -6  3  1  0 -3 -1 -5  0 -2 -3 -3  1 -1 -3 -5 -4  4 -4 -5 -2  2 -6 -5 -5  1  4 -3 -5 -3  4  1 -3 -4  7 -5 -3 -4 -5 -4 -2 -2  4 -6 -2  1  2 -3 -4  5 -1 -3  1  3 -1 -2 -5 -4 -3  7 -2 -4  3 -4  6 -3  5 -5 -5 -4 -6 -3  3 -4 -4 -3 -5 -4  7 -5  4  0  0 -3 -3 -3 -5
