# Supplementary material for: Protein Secondary Structure Prediction Based on Data Partition and Semi-Random Subspace Method
Source: Sci Rep. 2018 Jun 29;8:9856. doi: 10.1038/s41598-018-28084-8 (PMC6026213; doi:10.1038/s41598-018-28084-8)
Supplement: Supplementary file 1 — Dataset 1 [file 41598_2018_28084_MOESM1_ESM.zip › astral_cull_DATA/1b9m_A.pssm]

  H  X  Q  A  E  I  L  L  T  L  K  L  Q  Q  K  L  F  A  D  P  R  R  I  S  L  L  K  H  I  A  L  S  G  S  I  S  Q  G  A  K  D  A  G  I  S  Y  K  S  A  W  D  A  I  N  E  X  N  Q  L  S  E  H  I  L  V  E  R  A  T  G  G  A  V  L  T  R  Y  G  Q  R  L  I  Q  L  Y  D  L  L  A  Q  I  Q  Q  K  A  F  D  V  L  S  D  D  D  A  L  P  L  N  S  L  L  A  A  I  S  R  F  S  L  Q  T  S  A  R  N  Q  W  F  G  T  I  T  A  R  D  H  D  D  V  Q  Q  H  V  D  V  L  L  A  D  G  K  T  R  L  K  V  A  I  T  A  Q  S  G  A  R  L  G  L  D  E  G  K  E  V  L  I  L  L  K  A  P  W  V  G  I  T  Q  D  E  A  V  A  Q  N  A  D  N  Q  L  P  G  I  I  S  H  I  E  R  G  A  E  Q  C  E  V  L  X  A  L  P  D  G  Q  T  L  C  A  T  V  P  V  N  E  A  T  S  L  Q  Q  G  Q  N  V  T  A  Y  F  N  A  D  S  V  I  I  A  T  L  C
 -2 -1 -2  4 -2  1 -1 -3 -2  0 -1 -3  1 -3 -2 -3  0  4 -3 -2 -3 -4 -3  5 -3 -3  0  1 -3  4  0 -2 -2 -1 -3 -1 -2  5  7 -2  2  6 -2 -3 -1 -5 -3  4  7 -6 -4  6 -3 -2  1 -1 -4 -2 -3  5 -1 -2 -1 -3 -3 -1 -3  3 -1 -2 -2  6 -1 -4 -2  2  0  2 -2 -4 -3 -3  0 -3 -4 -2 -4 -4  1  2 -3 -4  3 -3  5 -2 -1  4  2 -2 -2  1 -1  2  0 -2 -2 -2  0 -2 -3  3  4 -2  3 -4 -4 -1 -4 -3 -3 -2  7 -4 -5 -4 -4 -3 -1 -2 -3  0  3 -2 -2  1 -1 -1 -2 -2 -3 -2 -2 -1 -2  0 -4  5 -2 -1  0  0 -2 -3 -1  6  3 -3 -3  1 -1 -2  3  0 -4 -4  0 -4  1  0 -2 -2 -2 -1 -3  5 -4 -3 -4  7 -3  0 -2 -1 -3  0  2  1  0  2  1  3  0  1  2 -1 -5  1 -4  0  2 -2 -3  0  2 -4 -2  0  3  1 -1 -2  0 -3 -1 -1 -1  2 -3  1 -2 -3 -2 -2 -3 -4  7 -2  3  0  0  2  1  2  0  1 -3  1  0 -2  0  2  0 -3  5 -2 -5  2  4  0 -3  0 -4 -4  5 -1 -4 -2
  0 -1  0 -2 -2 -4 -3 -4 -3 -3  2 -1 -1 -1  3 -4 -4  5  5 -5  6  8 -5  2 -4 -4  2  0 -5  1 -1 -2 -5 -3 -5 -2  5 -4 -4  2 -2 -4 -2 -4 -3 -5  0 -3 -4 -6 -4 -3 -5 -2 -2 -1 -3 -1 -1 -3 -2  2 -4 -4 -5 -2  8 -3 -4 -5 -5 -3  4 -4 -3  3 -2 -4  0  8 -4 -4  4 -4 -4  1  5 -4 -2  0 -4  0  0  2 -3 -4 -2 -3 -4 -1 -2 -1 -1 -1 -2 -2 -2 -2 -2 -1 -4 -2 -2 -1 -3  8 -4 -3 -4  5 -4 -4 -4  8 -4 -2 -5 -3 -5  3 -5  0  0  4  2  2  0 -2  3  0 -2  2 -5  3 -4  0 -5 -3 -1 -2  0 -2  4 -5  1 -4  0 -5 -4  2  1 -4 -2 -1  8 -5 -1 -5 -1 -1 -4  1 -2 -5 -4 -4 -4 -5  0 -4 -5 -6 -4  1 -4 -1  2 -1 -1 -1 -1  0  0 -2 -3 -1 -4 -1 -5  0 -5  3 -5 -1 -2 -5 -2  2 -3 -1 -1 -2 -1 -4 -5  5 -1  0 -5 -2 -3 -4 -2 -2 -5 -7 -4 -4 -2 -2  1 -1  1 -1  1  0 -5  1 -2 -5 -1 -1 -3  3 -4  0 -6 -2 -5 -2  3 -5 -5 -5 -4 -4 -5 -6
  1 -1 -1 -2  0 -4 -3 -5 -1 -3  0 -4  2  1 -1 -5 -4 -3  2 -5 -2 -3 -5 -1 -6 -6  0 -2 -5 -1  0 -2 -2 -2 -6  2 -2 -3 -4 -2  3 -4 -1 -5 -2 -5 -3 -2 -4 -7 -1 -1 -5  5 -2 -1  8  5 -4 -2 -1 -1 -4 -5 -5 -1 -3  3 -3 -3 -3 -3  0 -6 -2 -1 -3 -3 -2 -3 -5 -5 -2 -5 -5 -1 -4 -6  0 -2 -4 -3 -1 -1 -3 -5  0 -3 -4  1 -1  0  3  0 -2 -2 -2  2  2 -2 -5  0 -3 -4  0 -3 -5 -2 -5 -2 -3 -2 -4 -3  9 -3 -6 -3 -3 -1 -5 -1 -1 -2  0  1  0  0 -2  5 -2  0 -5  0 -5  0 -6  0 -1  0  0 -1 -1 -5  2 -4 -2 -6 -3 -2 -1 -2 -2  0 -1 -6  0 -6  0 -1  0 -2 -1 -6 -5 -4 -6 -5 -3 -4 -4 -7 -5  1 -5  0 -1  0  0  0 -1  0 -1  2 -1  1  9 -2 -6  0 -3  0 -6 -1  0 -6 -1  0 -2  1  1  1  0 -4 -6 -4 -1  0 -6  0  5  1 -2 -2 -6 -7 -4 -3 -4 -1  4  1 -1 -2  1  2 -5  1 -3  1 -1  0 -5 -1 -4 -2 -6  4 -5  0  3 -6 -6 -6 -4 -3 -6 -5
 -1 -1 -1 -3  4 -4 -4 -6 -3 -4 -2 -5 -1  1 -2 -5 -5 -3  6 -4 -3 -4 -5 -2 -6 -6 -2 -2 -5  0  0 -3 -3 -3 -5 -2 -3 -3 -4 -3 -1 -4 -2 -5 -3 -6 -3 -3 -4 -8  8 -4 -5  5  2 -1 -1 -1 -5 -3  3  0 -4 -6 -5  3 -4 -2 -4 -4 -4 -4 -2 -6 -3 -1 -2 -4  0 -4 -5 -5 -2 -5 -5  5 -5 -6  0 -3 -5 -3  0 -2 -4 -5  5 -3 -3  0  7  3  4  3 -2  1  0  6  0  3 -5  2 -3 -4 -3 -4 -5 -3 -6 -3 -4 -3 -5 -5 -2 -4 -6 -4 -4 -2 -6 -2  0 -4  4 -1  1  2 -4 -1  6 -2 -5  2 -5  0 -6 -1  5 -3  0 -3 -2 -6  2 -4 -2 -6 -4 -2  5 -3 -3  2 -3 -6  0 -6  1 -1  1 -3  2 -6 -5 -4 -6 -5 -3 -4 -4 -7 -5  0 -6 -1 -1  3  2  0  0 -1  1  1 -2  5 -1 -2 -6 -1 -4 -3 -6  1  0 -6  0  3  2  3  5 -1 -1 -1 -6 -4 -1 -1 -4  1  3 -1  1 -1 -6 -7 -5 -4 -4  2 -1  2  2 -2  0  1 -6 -1 -2  0  2  0 -6 -3 -5 -3 -7  3 -4  4 -3 -6 -6 -6 -4 -4 -6 -6
 -3 -1 -4 -2 -5 -2 -2 -3 -3 -2 -3 -3 -3 -5 -4 -3 -3 -3 -5 -5 -5 -6 -3 -2 -3 -3 -4 -2 -3 -2 -4  4 -5 -3 -3 -3 -5 -3 -3 -5 -3  1 -5 -3 -3 -5 -6 -2 -3 -6 -6 -3 -3 -5 -5 -1 -6 -4 -3 -3 -5 -5 -4 -3 -3 -5 -5 -3 -3 -5 -5 -3 -4 -3 -3 -3 -5 -2 -5 -6 -3 -3 -3 -3 -5 -5 -4 -4 -4 -4 -3 -6 -4 -4 -2 -4 -5 -1 -3 -4 -5 -2 -3 -2 -1 -3 -2 -3 -3 -3 -3 -2 -2 -3 -2 -2 -4 -3 -4 -5 -4 -4 -3 -7 -6 -6 -4 -4 -5 -4 -3  1 -3 -3 -5 -3 -3 -4 -2 -5  4 -3 -3 -2 -3 -3 -4 -3 -5 -4 -2 -1 -3 -3  1 -3 -1 -3 -4 -3 -5 -4  2 -4 -6 -4 -5 -4 -3 -2 -5 -4 -5 -3 -3 -2 -4 -3 -6 -3 -5 -3 -3 -4 -3  1 -1 -3 -3 -2  1  1 -3 -2 -3 -2 -7  7 -4 -1 -3 -3 -4 -4 -4 -2 -2 -2 -1 -4 -5 -3  5 -7 -4 -4 -1 -3 -4 -1 -4 -5 -5 -4  1 11 -3 -3 -1 -1 -3 -3 -4 -2 -2 -3 -4 -4 -1 -5 -4 -3  1 -4  1  3 -2 -4 -5 -4 -5 -4 -4 -4 -4 -1 -4 11
  0 -1  6 -2  0 -4 -2 -4 -3 -3  1  0  5  7  2 -3 -4 -2 -1 -4  5 -1 -5 -1 -4 -4  4  6 -5  3  4  5 -4 -2 -5 -2  7 -3 -3  0  1 -3  0 -4 -3 -4 -1 -2 -3 -5 -3 -3 -5 -2  0 -1 -3  4 -2 -2  3  5 -3 -4 -4  0 -1 -2 -3 -4 -4 -3  2 -4 -3  0 -2 -4  4 -2 -4 -4  6 -4 -3  5 -3 -4  5  6 -2  9  5  5 -1 -4  1 -2 -3  5  1  0  1  0 -2 -1 -2 -1 -2 -2 -4  0 -2 -3 -2 -1 -4 -3 -4  7 -3 -3 -4 -2 -3  9 -5  0 -4  2 -5  0  0 -1  1  0  5  3 -2  4  4  1 -5  0 -4  2 -5  0 -1 -2  2  1  1 -5  3 -3  4 -5 -4  2  5 -3 -3  3 -1 -5  4 -5  1  0 -4  1  1 -5 -4 -3 -4 -5 -1 -3 -4 -5 -4  2 -4  1  0  1  1  2  1 -1  1  1  0  0 -4  5 -5  2 -4  2 -5  1  3 -5  2  1 -1  0  3  3 -2 -2 -5 -1 -1  1 -5 -2 -1 -4  6 -1 -5 -7 -4 -3 -2  1  0  3  4  0  3  3 -4  4  0 -2  4  2 -5  3 -4  5 -6  0 -2  1  6 -5 -5 -5 -4 -4 -4 -5
  0 -1  3 -2  6 -4 -2 -5 -3 -3 -1 -3  0  0  0 -4 -4 -2 -1 -4 -1 -2 -5  1 -5 -5  2  2 -5  1  4 -1 -4 -2 -5 -2 -1 -3 -3 -1 -1 -3 -3 -5 -3 -5 -2 -2 -3 -6 -1 -3 -5  1  6 -1 -3  0 -4 -3  4  2 -2 -5 -5  6 -2 -2 -4 -5 -5 -3  0 -5 -3  0  4 -4  6 -3 -4 -5 -1 -5 -5  1 -4 -5  4  0 -4  0  2  0 -3 -5  4 -3 -3  4  2  2  3  0 -2 -2 -2  0 -1 -2 -5  1 -3 -4 -2 -2 -5 -3 -5 -1 -4 -3 -4 -3 -3 -1 -5 -3 -5 -1 -5 -1  1 -3  3 -1  2 -1 -3 -2  1 -2 -5  2 -5  3 -5  0  1 -3  1 -2  1 -5  1 -4 -1 -5 -4  2  1 -3 -3  4 -3 -6  4 -6  2  1 -1 -2  6 -5 -5 -3 -5 -5 -2 -3 -4 -6 -5  3 -5 -1 -1  2  2  1  1  1  1  0 -1  1 -4 -2 -6  1 -5 -1 -6  4  2 -6  3  1  0  3  3  0  0  8 -5 -1 -1 -1 -5  0 -1 -2  3  2 -4 -7 -4 -4 -3  3 -1  2  3 -1  1  0 -4  1  2 -2  2  1 -5 -2 -4 -1 -6 -1 -4  3 -1 -5 -6 -6 -4 -4 -5 -6
 -2 -1 -3 -1 -3 -4 -4 -6 -3 -4 -3 -5 -1  1 -3 -5 -4 -2 -3 -5 -4 -5 -6 -1 -6 -6 -2 -3 -6 -1 -3 -3  7 -3 -6 -2 -4  5 -2 -4 -2 -2  7 -5 -3 -6 -4 -1 -2 -6 -4 -2 -6 -3 -4 -1 -3 -3 -5 -2 -1 -2 -4 -6 -4 -1 -4  1  3  7  7 -2 -2 -3 -2 -1 -5  7 -4 -5 -5 -5 -4 -5 -6 -1 -5 -6  1 -3 -5 -5 -3 -4 -1 -5 -3 -3 -4 -1 -3 -1 -1 -1 -2 -1 -3  0  0 -3 -5  1 -2 -4  4 -5 -5 -2 -6 -4 -4 -3 -3 -5 -3 -5 -6 -4  7 -4 -6 -2  1 -4 -2 -1 -3  5 -3 -3 -2 -4 -6 -2 -5 -3 -6 -2  5  6  0 -3 -3 -6 -2 -2 -3 -6 -5 -3  0 -3  0 -3 -5 -6  2 -6 -2 -3  7 -3 -3 -6 -5 -3 -6 -6 -4  0  4 -5 -5 -1 -6 -2  0  0  1 -1 -2 -1  0  0  4 -3 -4 -3 -6 -2  6 -4 -6 -3 -1 -6 -4 -2  4  1  0 -3 -2 -6 -6 -5 -1  0 -6  1  3  7 -3 -4 -6 -7 -3 -3 -2 -2 -2 -2 -3 -2 -3  2 -6 -1 -3  7 -2 -3 -5 -4 -3 -3 -7 -3 -4 -1 -4 -6 -6 -6  4 -5 -6 -5
  7 -1  2 -3 -2 -4 -3 -5  0 -4  1 -4  1  0  7 -4 -3 -2 -2 -5 -1 -3 -5 -2 -5 -5 -2  6 -5  0  2 -2 -4 -3 -6 -3  0 -4 -4 -3 -2 -4 -4 -5 -3 -1 -3 -3 -4 -6 -1  4 -5 -1 -2 -1 -2  0 -5 -3 -1  1 -4 -5 -5 -1 -3 -3 -4 -5 -5 -4  2 -5 -4  2 -1 -4 -1 -3 -5 -5 -2 -5  0  1 -3 -5 -2 -1 -5 -1 -1  2 -4 -4  1 -1 -4  1  1 -1  0 -1 -2 -2 -3  2 -2 -3 -2 -1 -3 -4 -3  1 -4 -3 -5  0 -4 -4 -4 -3 -2 -3 -4  6 -5  1 -6  0  0 -2  3  4  5  1  4  5  0  6 -5  0 -5  0 -5 -3 -3 -3  1  2  1 -5  1 -4 -1 -6 -5  8 -1 -4 -4 -1  1 -5  0 -5  0 -2 -2 -2 -2 -6 -5 -4 -5 -5 -4 -4 -5 -6 -5 -1 -5  4 -1 -1  2  2 -1 -1  0  1  1  4 -3  0 -5  0 -5  1 -6 -1  5 -6 -2  1 -3  0  0  3  0 -4 -6 -3 -1 -2 -5 -2  0 -3  0 -3 -5 -4 -5 -4 -4 -1 -1  2  0 -1 -1  0 -4  0 -3 -1 -2  0 -5  0 -5  3 -5  3 -5 -3  3 -6 -6 -6 -5 -5 -5 -5
 -3 -1 -4 -2 -5  6  0  0 -1  3 -2  1 -4 -5 -3  3  0  0 -5 -5 -5 -5  7 -3  0  0 -4 -5  7 -3 -2 -2 -6 -5  7 -3 -5 -4 -4 -5 -2 -1 -6  5 -5 -3 -5 -4 -4 -6 -6 -4  7 -5 -5 -1 -6 -4  2 -4 -5 -4 -1  1  1 -3 -5 -3 -1 -7 -7 -4 -2  0 -4 -2 -4 -5 -4 -6  1  4 -4  0 -4 -5  0  0 -4 -3  5 -6 -4 -3  1 -1 -5  3 -1 -4 -5 -2 -3 -2  2 -3  0 -2 -3  0 -1 -3  0  4 -4 -5 -1 -3 -1 -5 -4 -5 -4 -6 -6 -6 -1 -3 -6 -4  4  2 -3  5 -4 -2 -3 -5  1 -3 -5 -1  5 -3  5 -1  2 -3 -5 -2 -1 -1 -1  5 -2 -1 -3  7 -4 -4 -5 -5 -1 -2 -6 -1 -5  0 -1  1 -6 -3 -5  1  2  0 -1  6 -6 -4 -6 -5  4 -3  3 -1 -2 -1 -3 -1 -1 -1 -2 -2 -3 -2 -7 -2  0 -2 -4  0  6 -2 -4  7  1 -2 -3 -4 -4 -4 -3 -3  3  1 -1 -2  1 -4 -5 -6  1  0  1 -5 -4  0  1 -4 -3 -3 -4  1 -1 -4  1 -3  1 -6 -3 -3  3  0  1 -3  3 -5 -5 -5 -5  4  6  5 -4 -4  0 -3
 -3 -1 -3  1 -5  1  5  6 -3  4  1  5 -4 -5 -2  4 -1 -3 -5 -5 -4 -5  1 -3  6  6 -3 -4  0 -3 -2 -2 -6 -5  0 -4 -4 -4 -4 -5  2 -3 -6  3 -5 -4 -5 -4 -4 -5 -6 -4  1 -5 -4 -1 -6 -2  5 -4 -4 -4 -2  6  2 -4 -5 -4 -2 -6 -6 -4 -2  6 -4 -2 -3 -5 -2 -5  5  5 -4  6 -4 -3  5  6 -4 -3  4 -5 -3 -2  0  4 -3 -1  5 -2 -4 -2 -3 -2  3 -3  5 -2 -3  4  6 -3  3  3 -4 -5  4 -2  6 -4 -4 -6 -4 -5 -7 -5  5  0 -6 -3  0  0 -3  2 -4 -2 -2 -5  1 -2 -5  2  1 -2  3  2  6 -3 -5 -1 -1  2 -1  4 -2 -3 -1  2 -4 -4 -5 -6 -3  0 -5  6 -4  6 -2  1 -6 -3 -4 -1  4  1  6  2 -5 -4 -6 -2  4 -3  5  1 -1 -1 -3 -2  0 -1 -2 -2 -2 -1 -7 -2  6 -2 -5 -2  1 -2 -4  1  2 -3 -3 -4 -4 -3 -4 -6  1  3 -1 -3  6 -4 -5 -6 -2 -3  5 -5 -4  3  2 -3 -1 -1 -4  2  1 -4  5 -3  0 -6 -2 -3  0 -2 -1  0 -2 -4 -5 -5 -3 -2  4  5 -2 -5  6 -3
 -1 -1  1 -2 -1 -4 -3 -4 -3 -3  4 -3  0 -1  3 -4 -4 -1 -1 -3  3  0 -5 -1 -5 -5  5 -1 -5  2  1 -2 -4 -2 -5 -1  1 -3 -3  7 -2 -3  0 -4 -3 -5  8 -2 -3 -6 -3 -3 -5  1 -2 -1 -3  1 -4 -3 -1  4 -3 -5 -5 -1  1 -2 -3 -4 -4  0  3 -5 -3 -1 -3 -4  0  0 -4 -4  1 -4 -4  0  0 -5 -1  1 -4 -2  0  4 -3 -4  0 -3 -4  1 -2 -1 -1  0 -2 -2 -2 -1 -2 -3 -4 -1 -2 -3 -2  2 -5 -3 -5  1 -3 -3 -4 -1 -3 -2 -5 -4 -4  2 -5  0 -1 -2 -1 -1  0 -2 -2 -1 -2 -1 -5  0 -4  0 -5 -1 -3 -2  1 -2  0 -5  2 -3 -1 -5 -4 -1  1 -3 -3  0  2 -5  1 -5 -1  0 -4  5 -1 -5 -4 -3 -5 -5  8 -3 -4 -6 -4  2 -5 -2  0 -1  0  0  0 -1  0 -1 -2 -2 -4 -2 -5  0 -4  1 -5  0  0 -5 -1  0  0  0 -1 -1 -1 -3 -5 -1 -1  0 -5 -2 -3 -1 -1 -3 -3 -7 -4 -4 -2 -1  0 -1  1 -2  0  1 -5  2 -2 -3  1  0 -5 -1 -4 -2 -6 -2 -4 -2  1 -5 -5 -5 -4 -4 -5 -5
 -2 -1 -2 -1 -4  0  1  1 -2  0 -1  1 -2 -3 -2  3 -1 -2 -4 -5 -3 -4  0 -3  0  0 -2 -3 -1 -2 -2 -2 -5 -4 -1 -3 -3 -4 -3 -4  0 -3 -5  3 -4 -4 -4 -3 -3 -5 -6 -3 -1 -4 -4 -1 -5 -3  1  0 -3 -3 -1  1 -1 -4 -4 -2 -2 -5 -5 -3 -1  0 -3 -2 -3 -5 -3 -4  1  0 -3  3 -4 -3 -1  2 -3 -2  0 -4 -2  3 -1 -1 -4 -1  0 -3 -4 -2 -3 -2  1 -3  2 -2 -3  0  0  0 -1  3 -3 -4  0  7  1 -3 -4 -4 -4 -4 -5 -4 -1 -2 -5 -3 -1  0 -2 -1 -3 -2 -1 -4 -1 -3 -4  0 -1 -3  0 -1  0 -3 -4 -3 -1 -1 -2  1 -2 -3 -2 -1 -4 -2 -3 -4 -3 -2 -4  1 -3  0  0 -1 -5 -3 -1 -2  4  0  5  2 -4 -4 -5 -4  1 -2  0 -1 -2 -1 -2 -2 -1 -2 -1 -2 -2 -2 -6 -3  2 -1 -5 -2 -1 -3 -2  1 -1 -3 -2 -2 -4 -2 -4 -5 -1 -1 -1 -2 -1 -4 -4 -5  1  1 -1 -5 -4  0  1 -3 -2 -2 -3  0 -1 -1  0 -2 -2 -5  2 -2 -1 -3 -1 -2 -3 -4 -5 -4 -3 -2 -1 -1 -4 -4  4 -4
 -1 -1 -4 -3 -5 -2  0 -1 -4 -1 -2 -1 -4 -5 -3 -1  7 -4 -5 -6 -5 -5 -1 -4 -1 -1 -4 -4 -2 -4 -4 -4 -5 -5 -2 -4 -5 -5 -5 -5 -2 -4 -5 -2 -5  0 -6 -4 -5  1 -6 -4 -2 -5 -5 -1 -6 -5 -2 -4 -5 -4 -5  0 -2 -5 -5 -4 -4 -6 -6 -5 -3 -2 -5 -4  2 -5 -5 -5  0 -2 -5 -2  2 -5 -3 -2 -5 -4 -2 -6 -4 -4 -2  7 -5 -3 -2 -4 -5 -2 -3 -2 -1 -3 -1  0 -3 -2  0 -1 -2 -1 -4 -5  7 -4 -2 -5 -5 -5 -5 -6 -6 -7  5  6 -6 -4 -3 -2 -4 -2 -4 -1 -2 -5 -2 -4 -5  0 -3 -2 -2 -3 -2 -4 -5  0 -2 -2  0 -1 -2 -4 -2 -2 -5 -3 -5 -5 -3 -4 -6 -2 -5 -2 -3 -3 -6 -4 -5 -3 -1 -3 -2  2 -6 -5 -3 -2 -2 -4 -2 -1 -3 -3 -3 -2 -2 -3 -3 -3  1 -3 -7 -4  4 -2 -5 -3 -3 -4 -4 -2 -2 -4 -4 -4 -5 -2 -5 -7 -3 -2 -1 -1 -2 -5 -5 -6 -5 -4  2 -3 -5  1 -2 -4 -3 -3 -4 -2 -2 -3  0 -4 -3 -6 -4 -3 -3  1 -3  0  8 -5 -6 -5 -1 -4 -2 -2 -5 -6 -2 -5
 -2 -1 -2 -2 -3 -4 -4 -5  5  0 -1 -4 -3 -3 -3 -2 -4 -3 -4  9 -3 -5 -5 -3 -5 -5 -3 -3 -5 -2 -3 -3 -4 -3 -5 -3 -4 -3 -3 -3 -3 -3 -4 -4 -3 -6 -4 -3 -3 -7 -4 -3 -5 -3 -3 -1 -5 -3 -5 -2  4 -3  7 -5 -5 -3 -4 -3 -4 -5 -5 -3 -3 -5 -3  3 -4 -4 -3 -5 -4 -5 -3 -5 -5 -3 -5 -5 -3 -3 -4 -4 -3 -3 -3 -5 -3 -3 -4 -3 -3 -1 -2 -1 -1  7 -1 -2 -2 -2 -3 -2 -3 -4 -3 -4 -5 -4 -3 -4 -4 -4 -4 -5 -5 -5 -5 -5 -5 -3 -5 -3 -2 -4 -3  2 -3  0 -2 -3 -3 -4 -5 -3 -5 -3 -5  3 -2 -4  1 -3  2 -5 -2 -3 -3 -5 -4 -2 -3 -4 -3 -3 -5 -6 -3 -6 -2  4 -4 -3  1 -5 -5 -3 -5 -5 -4 -3  7 -7 -4 -2 -5 -3  3  2  3  1  4  1  2  3 -2 -1 -6 -4 -6  3 -5 -3 -5 -3 -3 -5 -3  3 -3  1 -3  5 -3 -5 -5 -4 -1 -3 -4  5 -2 -5 -2 -2 -5 -7 -4 -4 -3  4  4 -2 -3  1 -3  0 -3 -2  3 -4 -3  4 -5 -4 -4 -4 -7 -2  7 -3 -4 -5 -5 -5 -4 -4 -5 -5
 -1 -1 -1  1 -1 -2  0 -4  0 -1  1 -3  1 -2 -1 -4 -1 -1 -2 -3 -2 -3 -4  1 -5 -5 -1 -2 -4 -1 -1  1 -2  7 -5  5 -2 -1 -1 -2  2 -1 -2 -4  7 -5 -3  4 -1 -6 -3 -1 -4 -1 -2 -1 -2  0 -4  4 -1  0 -2 -4 -4  0  1  4 -2 -3 -3 -1  0 -5  3  0 -3 -2 -2 -3 -4 -4 -2 -4 -4 -1 -4 -5 -1 -1 -3 -3 -1 -2 -1 -4 -1  0 -1  1  0  1  0  2 -1  0 -2 -1  5 -2 -4  1 -1 -3  3 -3 -2  5 -5 -3  2  7 -2 -4 -2 -3 -5  0 -2  0 -4  1  2 -3 -1  1 -1 -1 -1 -1 -2 -2 -4  1 -4 -1 -5  1 -2 -1  0  0  1 -4  0 -2  2 -5 -1 -2 -1  7  1 -1 -3 -5 -1 -5  1  0 -3  0  0 -4 -4 -2 -5 -4 -3 -1 -2 -3 -4  1 -4  1  1  0  0  0  0  0  1  1  0  1 -3  0 -5  2 -2 -1 -5  3  2 -5 -1  0 -1  0 -1  0  5 -4 -4 -2 -1  1 -5  0  2 -2 -3  0 -5 -5  1  0 -1  2  0  0 -1  0  0  0 -4  0 -1 -2  2  1 -3 -1 -2  2 -6  2  0  3 -1 -4 -5 -5 -2  1 -5 -3
 -2 -1 -2  2 -2 -2 -1 -3  5  2 -1 -2  2 -3 -2 -1  0 -1 -2 -4 -3 -3 -3  0 -3 -3 -2 -3 -3 -2 -2  4 -4 -1 -3  4 -3 -2 -2 -3 -1 -2 -3 -2 -1 -4 -3  2 -1 -6 -4 -2 -3 -2 -3 -1 -2  1 -2  0 -1 -1  2 -3 -2  0 -2  0  4 -4 -4  3 -1 -3  7  0 -2 -2 -3 -4 -3 -3 -2 -3 -4 -3 -3 -2 -1  0  2 -4 -1 -3 -2 -3 -1 -1 -2 -2 -2  0 -1  1 -1 -2 -2 -1 -1 -2 -3  0 -1  2 -1 -4 -3  0 -3 -3  7 -1 -3 -4 -3 -4 -4  0 -4  4 -3  1  0 -3  0  0 -1 -2 -2 -2 -3 -1 -2  1 -2  0 -3  0 -3 -2  0  5 -1 -3  1 -2  0 -3  8 -1 -3 -1  5 -2 -3 -4 -2 -4  1  1 -3  2  0 -2 -2 -1 -3 -3 -3 -3 -4 -5 -2  1 -2  2  1  0  0 -1  0 -1  2  0 -1 -2 -4 -1 -4  0 -3  4 -3  2  0 -3  1  0 -2 -1 -1 -2  1 -4 -3 -1 -1  3 -3  1 -2 -4 -1  6 -4 -5 -2  5  0  1  0  0 -2  0  0  0 -3  0  0 -3 -1  1 -2  3 -2  0 -5 -2 -3  1 -3 -2 -2 -3 -3  8 -4 -3
 -2 -1 -3 -3 -5 -4 -3 -4 -5 -3 -4 -3 -4 -4 -4 -3 -2 -4 -5 -6 -4 -5 -5 -4 -4 -4 -4 -4 -5 -4 -4 -4 -5 -5 -5 -5 -4 -4 -5 -5 -4 -5 -5 -4 -5  0 -6 -5 -5 13 -7 -5 -5 -6 -5 -1 -7 -5 -4 -5 -5 -4 -6 -4 -5 -5 -5 -4 -5 -5 -5 -5 -4 -4 -5 -4 -1 -5 -5 -5 -4 -2 -4 -4 -1 -5 -4 -4 -4 -4 -4 -5 -4 -4 -4 -2 -5 -4 -4 -4 -5 -2 -3 -2 -2 -3 -2 -3 -4 -3 -4 -3 -3 -3 -4 -5 -2 -4 -4 -5 -5 -6 -5 -6 -7 -5  5 -2 -5 -4 -5 -3 -4 -1 -5 -4 -4 -5 -2 -4 -5  0 -5 -4 -4 -4 -4 -4 -5 -4 -2 -4 -2 -4 -4 -5 -4 -5 -6 -4 -5 -6 -4 -4 -5 -4 -4 -4 -4 -4 -5 -5 -5 -6 -4 -4 -4 -4 -6 -5 -6 12 -4 -4 -4 -3 -3 -3 -3 -3 -3 -3 -3 -3 -3 -4 -8 -2 -4 -4 -5 -2 -5 -5 -4 -5 -4 -4 -4 -4 -5  0 -3 -6 -5 -4 -1  0 -4 -5 -5 -5 -5 -5 -4  0 -6 -4 -4 -4 -4 -4  2 -3 -3 -1  4 -4 -4 -5 -4 -2 -5  6 -5  1 -3 -5 -6 -5 -4 -6 -5 -5 -5 -6 -4 -4
  2 -1 -2 -3 -4 -3 -2 -3 -3 -2 -2 -3 -3 -4  0 -3  0 -3 -4 -5 -3 -4 -3 -3 -3 -3 -3 -1 -3 -3 -3 -2 -5 -4 -3 -3 -4 -4 -4 -4 -3 -4 -5 -3 -4 10 -4 -4 -4 -1 -6 -3 -3 -4 -4 -1 -5 -3 -3 -4 -4 -3 -5 -3 -3 -4 -4 -4 -4 -6 -6 -4 -2 -3 -4 -3  7 -5 -4 -4 -3 -3 -4 -3  9 -4 -3 -2 -4 -3 -3 -5 -2 -3 -3  0 -4 -3 -3 -3 -4 -2 -3 -2 -1 -3 -2 -2 -3 -2 -3 -2 -3 -3 -4 -4  0 -4 -3 -4 -4 -5 -5 -5 -5 -5 -1  1 -6 -2 -4 -2 -3 -2 -2 -2 -2 -4 -1  1 -2  1 -3 -3 -3 -3 -3 -3 -5 -3 -2 -3 -1 -3 -1 -4 -1 -4 -5 -2 -3 -5 -1 -3 -4 -4 -4 -4 -3 -3 -5 -4 -4 -4 -3 -3 -3 -2 -5 -4 -5 -1 -3 -1 -3 -1 -3 -2 -2 -1 -2 -3 -3 -1 -1 -1 -6 -2 -2 -2 -5 -2 -4 -4 -2 -4 -2 -2 -4 -3 -3 -2 -3 -5 -4 -3 -1 -3 -4 -4 -4 -4 -4 -4 -3  2 -5 -1 -2 -3 -2 -3 -3 -2 -3 -3  0 -2 -3 -5 -3 -3 -4  2 -4  2 -1 -4 -5 -4  1 -4 -4 -4 -5 -5 -3 -5
 -3 -1 -3 -1 -4  2  0 -1 -2  0 -2 -1 -3 -4 -4  1  2  0 -5 -5 -4 -5  2 -2 -1 -1 -3 -4  3 -2 -2 -2 -5 -4  1 -3 -5 -3 -2 -5 -1 -1 -5  2 -4 -4 -5 -3 -3 -6 -6 -3  2 -5 -4 -1 -6 -4 -1 -3 -4 -4 -3  1  6 -4 -5 -2  4 -6 -6 -2  0  1 -3  0 -4 -5 -2 -5  3  1 -3  0 -4 -4 -2  0 -3  0  1 -5 -3 -3  2  0 -4  3  0 -4 -5 -1 -3 -2  2 -3 -1 -2 -3 -1 -1 -2  1  1 -3 -5 -2 -3 -2 -5 -3 -5 -3 -6 -6 -6 -2 -3 -6 -2  6  2 -3  1 -3 -2 -3 -4  3 -3 -4 -1  5 -3  4 -1  0 -2 -5 -4 -1  0  0  1 -1  3 -2  2 -3 -3 -4 -5 -1  1 -5 -2 -4 -2  0 -1 -6  0 -3  7  4  3 -1  1 -5 -3 -5 -6  4 -3  3 -1 -1 -1 -3 -1  0  0 -1 -2 -2 -2 -7  0 -1 -2  1  1  4 -3 -2  4 -1 -3 -3 -3 -4 -1 -2 -6  6 -2 -1 -1  0 -4 -5 -4 -2  1  0 -5 -2 -1  3 -3 -1 -2 -4  1 -1 -3  1 -1  3 -6 -2 -2  6 -2  3 -3 -1 -4 -4 -4 -4  6  1  2 -3 -3 -1 -3
