# Supplementary material for: Protein Secondary Structure Prediction Based on Data Partition and Semi-Random Subspace Method
Source: Sci Rep. 2018 Jun 29;8:9856. doi: 10.1038/s41598-018-28084-8 (PMC6026213; doi:10.1038/s41598-018-28084-8)
Supplement: Supplementary file 1 — Dataset 1 [file 41598_2018_28084_MOESM1_ESM.zip › astral_cull_DATA/1bam_A.pssm]

  M  E  V  E  K  E  F  I  T  D  E  A  K  E  L  L  S  K  D  K  L  I  Q  Q  A  Y  N  E  V  K  T  S  I  C  S  P  I  W  P  A  T  S  K  T  F  T  I  N  N  T  E  K  N  C  N  G  V  V  P  I  K  E  L  C  Y  T  L  L  E  D  T  Y  N  W  Y  R  E  K  P  I  D  V  Y  K  E  F  I  E  N  S  E  L  K  R  V  G  M  E  F  E  T  G  N  I  S  S  A  H  R  S  M  N  K  L  L  L  G  L  K  H  G  E  I  D  L  A  I  I  L  M  P  I  K  Q  L  A  Y  Y  L  T  D  R  V  T  N  F  E  E  L  E  P  Y  F  E  L  T  E  G  Q  P  F  I  F  I  G  F  N  A  E  A  Y  N  S  N  V  P  L  I  P  K  G  S  D  G  M  S  K  R  S  I  K  K  W  K  D  K  V  E  N  K
 -3 -2 -3  0 -2 -2 -2 -1 -2 -2 -1  3 -2 -1  0 -3  1 -1 -2  0  0 -2 -1  0  1 -3  1 -3 -2 -1  2  3 -3  1  1  0  0 -3 -2  0 -1  1  0  0 -2  0  0 -2  0 -2 -1 -2 -2  1 -3  0  0 -2  0 -1 -3 -1  2 -3 -3  1  0 -4 -1  0 -1 -2 -3 -6  1 -1 -3 -2 -2 -1  0 -1  1  0  0  0  0 -1 -2  0 -1  0 -1  0 -1  2 -1 -3 -3 -3 -2 -2 -4 -2  4 -1  0 -1  2  4 -1 -3 -3 -3  1 -1  0 -3 -1 -1 -1  0  0 -1  2  2  0 -3 -2 -2 -2  0 -2  0  1  2 -2  0 -2 -1 -2 -3 -2  2 -3  0  1 -3  0 -1 -2 -2  1 -1 -2  0 -2  0 -1  0 -1  0 -2 -2  1 -2  0  0 -3  1 -2 -1  1 -1  3  0 -2 -3  0 -1  1  1 -3 -1 -1  4  0 -1  0 -1  0 -2 -2 -1 -2 -2 -1 -1 -1 -1
 -3  1 -4  0  1 -2 -1 -3 -3  2  0 -2  1 -1 -2 -3  2  1 -2  0  1 -4  0  1 -3  3  0 -2 -4  2  0 -1 -5  1 -1 -3  0 -3 -3 -1  0  0 -2  0 -3 -2 -2  0 -2  1  2  3 -1  1 -2 -3 -3  0 -3 -1  2  0  0 -5 -3  2  1  0  1 -1  0  0 -4 -7  0  1 -3  2  3 -4  0  0  0  0  2 -1  2 -1 -1 -1  0  1  1  3 -4 -3 -3 -2 -4 -1 -3 -4  0 -4 -2  4 -2 -3  7 -3 -3 -2  2 -3  0 -2 -3 -3 -1  2  0 -1 -3 -2 -3 -3 -4 -3 -4 -3 -4 -2  4  1  0 -1  1  2 -4 -3  0  6 -4 -3 -2 -4  0  3 -3  1  3  0 -3  0 -3 -3  2  0 -3 -3 -3 -2 -4 -4 -3 -4 -2  0 -3  0 -2  0 -1 -2 -3 -2  2 -4  1  2  0 -1 -1 -3  5  0 -2  4  0 -1  2  2 -3  2 -1  0 -3  0 -1  2
 -4 -1 -5  1  2 -2 -3 -2 -3  1  0 -2  2  2  0 -4 -1  2  1 -1 -1 -4  1  2 -3 -3  3 -1 -5 -2  2  0 -5  1  1 -1 -2 -1 -3  0  1  2  0  1 -3 -1 -3  5  2  0 -1 -2  2 -2  7 -2 -3  0 -3 -5  1  4  1 -5 -3  0  1 -5  0  3  1  0  1 -8 -2 -2 -3 -1 -3 -1  2 -2 -2  0  1 -3  0 -1  1  0  1  0  1  2 -4 -2 -4 -2 -5 -2 -2 -2  8 -4 -1 -1 -1 -2 -2  2 -4  6 -2 -4  0  0 -2 -4 -1  3  1 -1 -4  0 -2 -2 -4 -4 -5 -4 -4  1  2  0 -3 -2  0 -3 -4 -1  3  4  2 -2  7 -4  0 -2 -4  0  1  0 -4  1 -1 -3 -2  1 -3  0 -3 -3 -4 -4 -2 -4  0 -1  0  0 -2  0  2  4 -3  0 -3 -4 -1  1 -1  2  3 -2  0  1 -1 -2  0  0  2 -2 -4 -1  3 -1 -4  2  5  0
 -5 -2 -5  2 -1 -1 -3 -3 -3  4  1 -2  1  1 -2 -4 -1 -1  3  0  2 -5  0  2 -3 -4  3  3 -5 -2  2 -2 -5  0  1 -3  0 -4 -2  0  0 -1  3 -1 -3 -2 -3 -1  0 -2  0  0  1 -2  2 -2 -3 -2 -3 -5 -3  2 -2 -5  1 -1 -2 -5  0  2  1 -2  1 -8  0  2  3 -1 -1 -4  5  0  0 -2  3 -3  0 -1  2  0  1  0  1 -1 -4 -3 -4 -1 -5 -1 -3 -3 -1 -4  0 -2 -2 -4 -3  5 -4 -1 -2 -5 -1 -3 -3 -5 -2  2  2 -1 -4  5 -3 -3 -4 -5 -5 -4 -3 -2  2  2 -4 -3 -2 -4 -4  2  6 -2 -3 -2 -1 -5  1 -1 -5  0 -2 -1 -4  2 -3 -3  0  1 -4 -3 -4 -3 -4 -5 -2 -5  2  1  7  1 -1  4  0  4 -3  1 -3 -4 -2 -1 -1 -2  6 -2 -3 -2 -1 -2 -1 -2  2 -2 -4  0  5 -1 -4  4  3 -1
 -3 -4 -3 -2 -3 -3 -3 -2 -2 -3 -3 -2 -4 -3 -2 -3 -2 -3  1 -3 -3  0 -3 -3 -2 -4 -3 -5 -3 -3 -3 -2  5  0 -3  3 -2 -3 -3 -2 -3 -2 -3 -2 -3 -2 -2 -3  1 -3 -3 -5 -3  1 -4 -3 -2 -3 -3 -3 -5 -4 -2  7 -4 -3 -3 -4 -3 -3 -2 -3 -5 -6 -3  0 -6 -3 -4 -3 -4 -3 -3 -3 -4 -3 -3 -3 -3 -3 -3 -2 -2 -3  1  0 -2  6 -3 -5 -3 -4 -5 -2 -2 -3 -2 -4 -4 -3 -2 -3 -5 -3  2 -2 -3 -3 -2 -4 -4 -2  0 -3  1  4  2 -3 -2 -2 -5  0 -4 -3 -2  2 -3 -3 -2 -3 -4 -5 -3 -3 -4 -3 -4 -5 -2 -3  1 -4 -3 -3 -2 -3 -3 -3 -2 -1 -2 -2  3 -3 -3 -2 -4 -4 -5 -3 -2  1 -2 -3 -2 -4 -3 -3 -3 -3 -3 -2 -5 -4 -4 -2 -2 -3 -3  4 -3 -3 -2 -3 -4 -3 -1 -4 -2 -3
 -2  0 -1  0  3  0 -2 -2 -3  0  0 -2  0  1 -1 -4  1  3 -2  1  1 -3  3  2 -2  2  1  1 -4  2  1 -2 -4  2  0 -3  2 -3 -2 -1 -1  0 -1  0 -3 -1 -2  1 -2 -1  2 -1  3 -2  0  0  1  2  2 -4 -1 -1  0 -5  0  1 -1 -4  1  1  2  0 -1 -6  1  0 -1  0 -2 -3 -2 -1  0  0 -1 -1 -1 -1 -2  0 -1  0  0  0 -3  1 -3  0 -4  5 -3 -3 -2 -3 -2 -1 -2 -2 -1 -2 -3 -1  0 -3  5 -1 -3 -3  3  2  0  0 -3  0 -3 -3 -3 -3 -4 -3 -3 -2  1  3 -2 -2  0 -2 -3 -2 -1 -1 -3 -2  1 -4  3  0 -3  2 -2 -2 -3  0  0  1  1 -1 -2 -3 -3 -2 -3 -4 -2 -4  0  1 -1  1 -1 -1  1  0 -2 -2 -2 -3  0  0 -2 -1 -1 -2 -1 -1 -1  1  2 -1  1  0 -2  4  1  0 -3  1  0  1
 -4  2 -4  2  1  3  0 -3 -3  0  1 -2  4  3  0 -4  1  2 -1  1  2 -4  1  1  0 -1  3  5 -4  1  1 -1 -5  0  2 -3  2 -3  0  1 -2  0  0  1 -3 -1 -2  0 -2 -1  2  2  2 -1  0 -3 -3 -1 -2 -5  0  3 -1 -5  0  1  0 -5  1  2  0  0  0 -7  2 -1  6 -1 -2 -4  0 -2  0 -2  3 -1  0  0  0  1  1 -1  0  0 -4 -2 -4  6 -4  6 -3 -2 -2 -4 -2 -2 -2 -3 -2 -1 -4 -2 -1 -4  0 -2 -3 -4 -1  2  0  0 -4  1 -3 -3 -4 -4 -4 -4 -3 -2 -1  2 -2  0  0 -2 -4 -2  0 -2 -4 -3 -2 -4  4  6 -4  3  0  2 -3  2  0 -2  3  0 -3 -3 -3  0 -2 -4  1 -4  5  0  3  1  1  1  2  0 -2  1 -2 -1 -1 -1 -2 -1  0 -1 -2  0  0  1  0 -2  2 -1 -3  3  2  2 -3  3  0  1
 -4 -3 -5  0 -2 -1 -3 -3 -4 -3 -3  4 -1  2 -1 -4 -2 -2 -3  1 -2 -4 -2 -1 -1 -4 -2 -2 -5 -3 -2 -2 -5 -2  0 -4 -3 -4 -3 -1  4 -1  4  0 -3 -2 -3  0 -2  0 -2  1  0  4 -1  6 -3  0 -3 -5 -2 -3 -1 -4 -5 -3  0 -5 -3 -1 -2 -3  6 -7 -1 -1 -4 -1 -2 -2 -1 -1  1 -1 -1 -3 -1  0  3 -1  0  1  0 -1 -4  5 -4 -4 -2 -4 -3  7 -2 -4  0 -2 -2 -4 -3 -2 -4 -3 -3 -5 -1 -1  4 -5 -3 -2  5 -3 -4 -2  3  5 -4 -5 -5 -4 -4 -2 -3 -2 -3 -2 -3 -3 -5  2 -2  1 -4  5 -2 -4  0 -4 -4 -3 -2 -4 -4 -2 -4 -3 -4  0  1 -3 -2 -3 -2 -5  5 -5 -3 -3 -3  3 -4 -2 -1 -2 -3 -3 -4 -5 -1  1  6  0 -2  6 -3 -1 -3 -3 -2  0 -2 -3 -4 -2  1 -3 -4 -2 -1 -2
 -3 -2 -5  2  4 -2  0 -3 -2  2 -1 -3  1 -1 -2 -3 -1  1  5 -2 -1  1 -2 -1 -3  2  1  4 -4  1  0 -3 -5  0 -2 -3 -2  4 -3  0 -2 -1 -2 -1 -2  2 -3  2 -3 -2  0 -2  3 -3 -1  2 -3 -2 -3 -4 -3  0 -2 -4  0 -2  4 -4  1  0  0  2 -4 -6  0 -2 -3  3 -3 -4  0  0 -2 -2 -2 -2 -2  1  1 -2  0  0  0  0 -4 -3 -4 -2 -4 -2 -3 -4 -1 -4 -3 -2 -3  8 -2 -2 -3 -1  2 -4 -1 -2 -3 -2  1  0 -2  1 -4 -1 -3 -3 -4 -3 -5 -4 -4 -2 -1 -1 -3 -1 -1  1 -4 -3 -2 -2  0 -3  1 -2 -1 -2 -4 -1 -3  0 -2 -1 -3 -2 -2 -2 -3 -3 -3 -1 -4 -5 -3 -4 -2  7 -3 -2 -2 -2  1 -1 -3 -3 -2 -4 -2 -2 -3 -2 -2 -3 -1 -1 -2 -2  6 -2 -1 -2 -3 -1 -1  1 -4 -1  0 -1
  0 -4  6 -1 -3  1  1  3  3 -1  2 -1 -2 -2  3  2 -2 -3 -4 -2 -1  3 -3  0  4  0 -4 -2  4  3 -2  1  6 -1 -2  4  1 -1 -3  0 -3 -3 -3  0 -1  1  4 -1 -4 -1 -2 -4 -2 -1 -4 -1  2 -2 -3  7 -2 -2  0  2  2  1 -1  0  0 -1 -1 -2 -6 -6 -1 -1 -6  0 -2  4 -1  1 -1 -1 -4  2  0  2 -1 -1 -1  1  0 -1  4 -3  3 -5  1 -5 -2 -6 -5  5 -3 -4 -2 -4 -4 -3  4  0 -5  2 -1  1 -2  1  1 -3 -4  0  4  0  2 -4  4  2  5  2 -5  2 -3 -3  0  0 -1 -1  3 -3 -4 -5  5 -3 -5  0 -4 -5  1  0 -4 -3  0 -2  3 -1  3 -3  1 -1  3  3  4  6 -2  4 -4 -4 -5 -3  2 -3 -2 -1  1 -4  2  5 -3 -3 -4 -2 -5 -2 -2 -2  1 -1 -3  1 -3  3  2 -1 -4 -2  4 -3 -3 -3
  1 -4  0 -1 -1  0  0  2  2  0 -1 -3 -3 -2  1  3 -2 -2 -4 -2  0  1 -3 -2  1  0 -4 -4  2  1 -2 -1  1  0  1  0 -1 -2 -3  0 -3 -3 -2 -1  0 -1  2 -3 -5 -3  1 -2 -2 -1 -2 -3 -1 -3  0  1 -2 -4 -1  0  0 -2  2  5 -1 -1  0  2 -4 -5 -2  1 -5 -1  0  3 -4  0 -1 -3 -4  0  0  0 -2 -2 -1  0 -1  0  1 -2  3 -4  1 -4 -1 -6 -5  0 -4 -2  1 -3 -4 -4  3  1 -4  4 -1  3  2  3  3 -3 -4  1  2 -1  1 -4  1  4  1  3 -5 -1 -2 -3  3 -2  0 -2  4 -3 -5 -4  1 -4 -5 -1 -3 -4  5  0 -2 -3  2 -3  3 -1 -1 -3  2 -1  3  2  0  1 -3  3 -3 -4 -5 -2  2 -4 -2 -2  1 -4  1  3 -3 -3 -3 -3 -5 -4 -2 -2  3 -1 -3  1 -3 -1  2 -2 -4 -2  1 -3 -3 -2
 -3  6 -4  1  3 -1 -2 -3 -3  0  2  0  2  1 -1 -2  1  2 -1  2  1 -4  4 -1 -2  0  0 -1 -4  0  0 -2 -4  1  0 -3 -1 -3 -2 -1  1  1  1  2 -3  0 -1  0  2  4  0  5  1  1 -2 -2 -1  5 -2 -4  6  1  0 -5 -3  1  0 -4  2  1  1  1 -4 -7  1  1  2  1  2 -4  0  0  2  3  2 -1  1  0  0 -1  1  2  1  2 -4 -2 -3 -1 -4 -1 -3 -3 -2 -3 -2 -1 -2 -3  0 -2 -3 -2  7 -4  0 -2 -3 -3  0  2  1  1 -3 -1 -2 -3 -3 -4 -4 -3 -3 -2  2  3  0 -1  2  0 -3 -2 -1  0 -3 -2 -2 -4  0  2 -3  1  0 -2 -1  2 -2 -2  0  1 -2 -2 -2 -2 -4 -4 -2 -4 -1 -1 -2  0 -2 -1  0  0 -2  1  0 -3  3  5 -2  2  1  0  1 -1  1  2  2  2  4  4 -3  3 -1  2 -3  1  0  4
  9 -3  0 -1 -2 -1 -1  1  0 -1  1 -3 -2 -2  0  1 -2 -2 -3 -2 -1 -1 -2 -1  1  0 -3  0  0  0 -2 -2 -1 -1  0  3 -1 -2 -3  1 -3 -2 -2 -1 -1 -1  0 -2 -4 -2 -1 -3  0 -2 -3 -3 -1 -2 -2  1  1 -3  1 -2  6  0  0  3  0  2 -1 -1 -5  4  0 -1 -5 -2 -3  0 -3 -1  0 -2 -3  2 -1  0 -3 -2  2 -1 -1 -1  2 -2  2 -4 -1 -3 -2 -5 -4  4 -3 -3  1 -3 -3 -3  3  1 -3  4 -1  1  1  3  1 -2 -3  0  0 -2  0 -3  1  2  1  2 -4  1 -1 -2  4 -2 -1 -2  2 -3 -4 -3  0 -3 -4  1 -3 -3  1  0 -3 -3 -1 -2  1  0 -1 -2  2 -3  1  3  0  0 -2  0  0 -3 -5 -2  0 -3 -2 -2  0 -4  0  0 -2 -2 -3 -2 -4 -3  3 -2  0 -1 -2  2 -2 -1  3 -1 -3 -2  1 -3 -2 -1
 -1 -4 -2 -2 -3  0  3 -2  2 -3  1 -3 -4 -3 -1  6 -3  0 -4 -3  1  2 -4 -3 -2  1 -4 -4 -1 -2 -2 -3 -2 -2 -3  0 -2  2 -4 -2 -2  0 -3 -2  7  1  0 -2 -5 -3  0 -4 -3 -3 -4 -3 -2 -3 -3 -2 -4 -4 -3  5  3 -3 -1  4  0 -3  2  3 -6  0  0 -2 -6  0 -4  0 -4  3  0  0 -5  3 -3 -2 -4  2 -2  0  0 -2  3  0  0 -5  4 -5  3 -5 -5 -2 -4 -4  1  3 -4 -4  1  3 -5  4 -1 -1 -1  4 -2 -2 -4  1  1 -3 -2 -4  0  2 -2 -1 -6 -3  0 -4  0  0  1  3 -1 -4 -5 -5 -2 -4 -4  6 -4 -4 -1 -3 -4  0  6 -3 -1  2 -3 -4  1 -2  1  0  1  1 -3  4  0 -3 -5 -3  3 -4 -1 -4 -2 -5  3  1 -3 -4 -4 -4 -5 -4 -1 -2 -1  1 -3 -2 -4 -2  0 -3 -4  1 -1 -4 -3 -3
 -4 -2 -4 -2  0 -3 -3  0 -3  0 -3 -2 -2 -2  0 -4  2  0 -3  4 -2 -4  0  0 -3 -4 -2 -3 -4 -3 -2 -3 -4 -2 -2  0  2 -4  8  3 -2 -2 -2 -2 -3 -2 -2 -3  6  1  1 -3 -2 -3 -3 -3 -3 -2  6 -5 -3 -3  1 -2 -4 -3 -3 -5  3 -2  0 -3 -5 -8 -1  0 -4  1  5 -1 -3 -3  0  1 -3  1  2  2  1 -1  0 -2 -2 -2 -4 -3 -4 -3 -5 -3 -3 -4 -4 -4 -2 -3 -3 -4 -3 -2 -4 -4 -3 -4 -3 -3 -3 -4 -3 -2 -3 -2 -3 -2 -3 -3 -4 -4 -4 -4  8 -2 -3  2  1 -3  2  2  1 -3 -3 -4 -4 -3 -3 -4  1 -3 -4 -2  6 -4 -4  2 -3 -1 -3 -2 -3  7 -3 -3 -4 -4 -1 -4 -3  4 -3 -2 -3 -2  1 -2 -3  7  1 -4  5 -2 -1 -2 -3 -3 -3 -2 -1 -3 -2 -2 -2 -2 -3 -2 -2 -2 -3 -2 -2 -1
 -3 -1 -4  0 -1 -1 -2  2  1 -1 -1  2 -1 -1  1 -3  2  1  4 -1  0 -4  2  1  0 -3  1  0 -4 -1  1  2 -4  1  1 -1  0 -3 -2 -1  0  3  1  2 -1  0 -1  0 -2  0  1 -1 -1 -1  0 -2 -2 -1 -1 -4 -2  0  1 -2 -1  0  0 -4 -1  0  0  0 -3 -7  1  0 -1 -2  1 -2  0 -1  0  1  0  0  1  0  0  3  0 -1  0 -1 -3 -1 -3 -2 -4 -2  0 -2 -1  0  5  5  5 -3 -1  1 -3 -2 -2 -4 -1  0  1 -3  0  0  0 -1 -2  1  0  1 -3 -2 -3 -2  1  4  0  1 -2  1 -2 -2 -3  1  2  0 -3  2  2 -3  0 -2 -3  0 -2  0 -1  1 -2  1 -1  3 -2 -1 -2 -2 -3 -2  0 -3  1 -1 -2  0 -2  3  1  2 -1  0 -2 -3  0  0  1  1 -1 -1 -2  1 -1 -1  2 -1  0 -1 -3 -1  0 -1 -2  0  2  0
 -2 -2 -2 -1  0  3 -2  0  0 -2 -1 -1 -2 -1  0 -3  0  0  2 -1 -1 -3 -1  0 -1 -3  0 -3 -2 -2  0 -1 -1  1  0  0  0 -1 -2  0 -1  2 -1  2 -2  4 -1 -2 -2  1 -1 -2  0 -2  0 -2 -2  0 -1 -3 -1  0  1 -3 -3  1 -1 -3  0  0  0 -2 -2 -6 -1  0 -1  1 -1 -2 -1 -2 -1  2  0 -1  2  1  2  0  1  0  1  0 -2 -2 -2 -3 -3 -2  6 -3 -2 -1 -1  1  0 -3 -2 -1 -2 -2 -2 -2 -1  1 -1 -2  0  0 -1 -1  1 -1 -1 -1 -1 -2 -2  1 -3  2 -2 -1 -2 -1 -1 -2 -2  5 -2 -2 -2  0 -1 -3 -1 -2  0  0 -2 -2 -2  1 -2 -1 -2  4 -1 -1  2 -1 -2 -2 -2 -2 -2 -2 -3  0  0  2  0  1  0 -2  0 -2  1 -1 -2  5 -2  0 -1 -1  0 -1  1  0 -1 -1 -1 -1 -1 -2 -1 -1  0 -1
 -3 -4 -4 -3 -3 -3  0 -3 -2 -3 -2 -4 -4 -3 -2 -2 -3 -3 -5 -4 -2  9 -4 -3 -3  5 -4 -4 -4 -3 -3 -4 -4 -3 -3 -3 -3 10 -4 -2 -2 -3 -3 -3 -1 -2 -2 -2 -5 -4 -3 -5 -3 -3 -4 -3 -4 -3 -4 -4 -5 -5 -3 -2 -2 -4 -3 -3 -3 -4 -2 -1 -5 12 -2 -3 -6 -3 -5  1 -5  2 -2 -4 -5 -2 -4 -3 -4 -3 -3 -3 -2 -3 -3 -3 -3 -5  9 -4 -3 -4 -6 -4 -4 -4  2 -1 -4 -5 -2 -3 -5 -2 -3 -2 -3 -1 -3 -3 -4 -2 -3 -4 -3 -4 -3 -2 -4 -3 -6 -4 -3 -4 -3 -1  5  3 -3 -4 -5 -5 -4 -4 -5  0 -4 -4 -3 -3 -5 -1 -1 -3 -3  9 -4 -4 -2 -4 -3  2 -3 -4 -4 -2 -3 -4 -6 -3 -1 -4 -3 -4 -3 -5 -2 -3 -3 -3 -4 -4 -5 -4  1 -2 -3 -3 -3 -3 -4 -3  7 -3 -4  1 -3 -4 -4 -3
 -3 -3 -3 -2 -2 -2  6 -2  4 -2  2 -3 -3 -2 -2  0 -2 -2 -2 -3  0  3 -3 -1 -2  5 -3 -1  1 -1  1 -3 -3 -1 -3 -2  0  3 -3 -2  2 -2 -3 -2  3  2 -2  4 -4 -3 -2 -4 -2 -3 -3 -3 -3 -3  0  0 -4 -3 -1  3  3 -1  0 -2 -2 -3 -1  4 -6 -2  3  0 -5  0 -1 -2 -4  2  1 -2 -4  1 -3  1 -3  0  0 -2  0  1 -1 -3 -2 -4  0 -4 -2 -5 -4 -3 -3 -3 -2  7  0 -4  2  1 -3 -1 -1  1 -3  5 -2  2 -4  1 -2 -3 -3 -4 -2  1 -3 -2 -5 -3  1 -3 -1  5  3  6 -2 -3 -4 -3 -2 -4 -1  6 -3 -1 -2 -2 -4  7  2  0 -2  2 -3 -3  1  1 -2  0 -2 -2 -3 -1 -1  0 -5 -2  2 -3 -2 -3 -2 -4  2 -2 -3 -3 -4 -3 -4 -4  4  2 -2 -1 -1 -2 -2 -2  0 -2 -3  6 -2 -3 -2 -2
 -1 -4  3  1 -3  0  0  2  0 -1  0 -2  0 -1  0  0  0 -3 -3 -2 -1  0 -1 -1  1 -2 -2 -4  4  1 -2  2  3 -2 -2  2  2 -1 -3  1 -3 -2 -3 -1 -2  0  2 -3 -4  0 -2 -4  0  0 -4 -1  5  2 -1  1 -4 -2  0  0  0 -1 -1 -1 -1 -2 -1 -2 -6 -6 -2  1 -5  1 -3  2 -1  2 -2  0 -2  0 -1  0 -1  0  0  0 -1 -1  4 -1  3 -4  2 -4 -2 -5 -5  4 -2 -3 -1 -3 -3 -3  2  0 -4  0  1  0 -2  0  0 -3 -4  1  1  0  0 -3  4  0  4  4 -4  0 -3 -3  0 -2 -2 -2  2 -2 -4 -4  4 -1 -4  0 -3 -4  0  0 -4 -3 -1 -2  2 -1  1 -2  2 -2  0  2  4  3  1  2 -3 -4 -5 -1  1 -3 -1 -3  3 -4  1  1 -2 -3 -4 -2 -4 -3 -1 -2  0  2 -3  0 -3  0  2 -2 -3 -2  3 -3 -3 -2
