# Supplementary material for: Protein Secondary Structure Prediction Based on Data Partition and Semi-Random Subspace Method
Source: Sci Rep. 2018 Jun 29;8:9856. doi: 10.1038/s41598-018-28084-8 (PMC6026213; doi:10.1038/s41598-018-28084-8)
Supplement: Supplementary file 1 — Dataset 1 [file 41598_2018_28084_MOESM1_ESM.zip › astral_cull_DATA/1baz_A.pssm]

  S  K  M  P  Q  V  N  L  R  W  P  R  E  V  L  D  L  V  R  K  V  A  E  E  N  G  R  S  V  N  S  E  I  Y  Q  R  V  M  E  S  F  K  K  E  G  R  I  G  A
  2 -2  0 -1 -3 -2 -3 -2 -4 -3 -3  1  0 -2 -3  0  0  0  1  1  3  6  0  1 -1 -1 -3 -1  0 -3  5 -3 -1 -1  2 -1 -3 -2  0  1 -3 -1 -1 -2  0  0 -2  0  5
 -2  3 -2 -4  0 -3  1 -4  8 -4 -4  0 -2 -3  4 -1  2 -4  1  1 -1 -3  0  1 -1 -2  8 -3 -3 -3 -2 -2 -4 -3  2  7 -4  0  1 -1 -4  1  2 -1 -2  2 -3 -1 -2
  0  0 -1 -4 -2 -4  6 -4 -3 -5 -4 -1 -2 -4 -2  0 -1 -4 -1  0 -2 -3 -1 -1  6  3 -3 -1 -4  8 -1 -2 -5 -4 -1 -3 -5 -2  1 -1 -5 -1  2  0  1 -1 -3  4 -2
 -1  2  3 -1 -2 -4 -1 -5 -4 -5 -4  1  2  0 -3  5 -2 -4  0  1 -3 -4  0  3 -1 -1 -4 -2 -4 -1 -2  2 -5 -4 -2 -4 -5  1  3 -2 -5 -1  0  4  1 -1 -2  1 -2
 -1 -4 -2 -5 -5 -3 -4 -3 -6 -3 -5 -3 -4 -3 -4 -4 -3 -2 -3 -4 -2 -2 -4 -4 -4 -4 -5 -3 -2 -5 -2 -6 -3  0 -3 -5 -3 -4 -4 -3 -4 -3 -4 -4 -3 -3 -2 -3 -1
 -1  0  0 -3  8 -3 -1 -3 -1 -3 -3  3  0 -3 -1  1  2 -4  0  4 -2 -3  0  1 -1 -1 -1 -2 -3 -2  0  0 -4 -2  3 -1 -4  2  2 -2 -4  0  2  1 -2 -1 -3  0 -1
 -1  2  0 -3  0 -4 -2 -4 -2 -4 -3  3  6 -4 -1  3  0 -4  3  2 -1 -3  3  4  0 -2 -2 -2 -4 -2  0  7 -4 -3 -1 -2 -4  5  3 -1 -3  3  2  4 -1  0 -3  1 -1
 -1 -3 -3 -4 -4 -4  1 -5 -5 -5 -4 -2  0 -5 -4 -2 -3 -4 -3 -2 -2 -2 -3 -2 -2  5 -4 -2 -4 -3 -2 -4 -5 -4 -2 -4 -5 -4 -2 -2 -5 -2  0 -3  5 -3 -4  2  1
 -2 -1 -2 -4  0  0  0 -4 -2 -4 -4  0  0 -4  1 -2 -2 -4  1  0 -1 -4 -2 -1  3 -2 -2 -3 -4 -2 -3 -2 -4  1  1  0 -4 -2 -1 -3 -3  0  1  0  0  1 -4 -1 -2
 -3 -4  1 -4 -5  1 -3  3 -5  2 -5 -1 -4  1 -1 -3  0  5 -3 -3  0 -3 -2 -4 -4 -4 -3 -4  3 -5 -3 -5  6  3 -2  0  2 -2 -3 -4  0 -2 -3 -4 -4  0  4 -4 -2
 -3 -3  1 -5 -4  1 -4  4 -4  3 -4 -2 -4  5  0 -3  1  2 -3 -2 -1 -3 -2 -3 -2 -3 -4 -5  3 -5 -3 -5  2  1 -1 -2  5 -2 -3 -4  2 -1 -2 -4 -4  0  2 -4 -2
 -1  5 -1 -3  1 -4  3 -4  0 -4 -3  0  0 -4  5  0  4 -4  3  3 -2 -3  5  1 -2  0  0 -2 -3 -2 -2 -1 -4 -3  1  0 -4 -1  0  0 -4  3  3  1 -1  1 -3  1 -1
 -2 -2  2 -4 -3  2 -2  1 -4  4 -4 -1 -3  2 -2 -3  0  0  1 -2 -1 -3 -2 -1 -3 -2  0 -4  5 -4 -3 -4  2 -1  0  1  0  4 -1 -3  3 -2 -2 -3 -3 -1  1 -3 -2
 -3 -4  0 -5 -5  6 -4  1 -5  2 -6 -3 -4 -1 -4 -4 -3 -2 -3 -4 -2 -4 -4 -4 -4 -4 -5 -5 -1 -5 -4 -5 -1 -1 -1 -4  1 -3 -4 -2  7 -3 -4 -4 -4  2  0 -4 -3
 -2 -2  0  8  2 -4 -2 -4 -4 -5  8  0 -3 -4 -3 -3 -3 -4 -2 -2 -2 -3 -2 -2 -3 -3 -4 -3 -4 -4 -2 -3 -4 -4 -2 -4 -4 -3 -2 -3 -5 -1  0  1 -3 -3 -3 -2 -1
  5 -1 -1 -3 -2 -3 -1 -3 -3 -4  0  0 -1 -3 -2 -1 -1 -3 -1 -1  3  0  0  0  1  0 -2  7 -3 -1  2 -2 -3 -3  0 -3 -4 -1  0  6 -4  0  0 -1  1 -1 -1  1  1
  1 -2  0 -1 -3  0 -1 -1 -3 -3 -1 -1 -2 -1 -2 -2 -1 -2  0 -1 -1 -2 -1 -2  0 -1 -3  1 -2  2  1 -3 -2  0  0 -3 -2 -2  0  1 -3  0 -1  0 -2 -1  0 -1  0
 -4 -4 -3 -6 -4 -1 -5 -3 -5  8 -6 -3 -4 -3 -4 -5 -3 -4 -4 -4  1 -5 -4 -4 -5 -4 -5 -5 -3 -6 -4 -5 -4 -3 -3 -4 -3 -4 -4 -4 -1 -4 -4 -5  1  1 -3 -4 -3
 -2 -3 -2 -5 -4  4 -3 -2 -4  0 -5 -1 -2 -3 -3 -4 -3 -3 -2 -3 -2 -4 -3 -3 -2 -4 -4 -4 -2 -4 -3  0 -3  3  1 -3 -2 -2 -2 -3  1 -2 -3 -3 -3  2 -2 -3 -2
 -2 -3  0 -3 -4  0 -2  1 -5  0 -4 -1 -4  1 -3 -2 -1  3 -2 -2  1 -2 -2 -3 -4 -4 -4 -4  3 -5 -2 -5  2  4 -2 -3  2 -2 -3 -3 -1 -1 -3 -4 -4 -1  2 -3 -1
