# Supplementary material for: Protein Secondary Structure Prediction Based on Data Partition and Semi-Random Subspace Method
Source: Sci Rep. 2018 Jun 29;8:9856. doi: 10.1038/s41598-018-28084-8 (PMC6026213; doi:10.1038/s41598-018-28084-8)
Supplement: Supplementary file 1 — Dataset 1 [file 41598_2018_28084_MOESM1_ESM.zip › astral_cull_DATA/1BB1_A.pssm]

  A  E  I  A  A  I  E  Y  E  Q  A  A  I  K  E  E  I  A  A  I  K  D  K  I  A  A  I  K  E  Y  I  A  A  I
  4 -1 -1  4  4 -1 -1 -2 -1 -1  4  4 -1 -1 -1 -1 -1  4  4 -1 -1 -2 -1 -1  4  4 -1 -1 -1 -2 -1  4  4 -1
 -1  0 -3 -1 -1 -3  0 -2  0  1 -1 -1 -3  2  0  0 -3 -1 -1 -3  2 -2  2 -3 -1 -1 -3  2  0 -2 -3 -1 -1 -3
 -2  0 -3 -2 -2 -3  0 -2  0  0 -2 -2 -3  0  0  0 -3 -2 -2 -3  0  1  0 -3 -2 -2 -3  0  0 -2 -3 -2 -2 -3
 -2  2 -3 -2 -2 -3  2 -3  2  0 -2 -2 -3 -1  2  2 -3 -2 -2 -3 -1  6 -1 -3 -2 -2 -3 -1  2 -3 -3 -2 -2 -3
  0 -4 -1  0  0 -1 -4 -2 -4 -3  0  0 -1 -3 -4 -4 -1  0  0 -1 -3 -3 -3 -1  0  0 -1 -3 -4 -2 -1  0  0 -1
 -1  2 -3 -1 -1 -3  2 -1  2  5 -1 -1 -3  1  2  2 -3 -1 -1 -3  1  0  1 -3 -1 -1 -3  1  2 -1 -3 -1 -1 -3
 -1  5 -3 -1 -1 -3  5 -2  5  2 -1 -1 -3  1  5  5 -3 -1 -1 -3  1  2  1 -3 -1 -1 -3  1  5 -2 -3 -1 -1 -3
  0 -2 -4  0  0 -4 -2 -3 -2 -2  0  0 -4 -2 -2 -2 -4  0  0 -4 -2 -1 -2 -4  0  0 -4 -2 -2 -3 -4  0  0 -4
 -2  0 -3 -2 -2 -3  0  2  0  0 -2 -2 -3 -1  0  0 -3 -2 -2 -3 -1 -1 -1 -3 -2 -2 -3 -1  0  2 -3 -2 -2 -3
 -1 -3  4 -1 -1  4 -3 -1 -3 -3 -1 -1  4 -3 -3 -3  4 -1 -1  4 -3 -3 -3  4 -1 -1  4 -3 -3 -1  4 -1 -1  4
 -1 -3  2 -1 -1  2 -3 -1 -3 -2 -1 -1  2 -2 -3 -3  2 -1 -1  2 -2 -4 -2  2 -1 -1  2 -2 -3 -1  2 -1 -1  2
 -1  1 -3 -1 -1 -3  1 -2  1  1 -1 -1 -3  4  1  1 -3 -1 -1 -3  4 -1  4 -3 -1 -1 -3  4  1 -2 -3 -1 -1 -3
 -1 -2  1 -1 -1  1 -2 -1 -2  0 -1 -1  1 -1 -2 -2  1 -1 -1  1 -1 -3 -1  1 -1 -1  1 -1 -2 -1  1 -1 -1  1
 -2 -3  0 -2 -2  0 -3  3 -3 -3 -2 -2  0 -3 -3 -3  0 -2 -2  0 -3 -3 -3  0 -2 -2  0 -3 -3  3  0 -2 -2  0
 -1 -1 -3 -1 -1 -3 -1 -3 -1 -1 -1 -1 -3 -1 -1 -1 -3 -1 -1 -3 -1 -1 -1 -3 -1 -1 -3 -1 -1 -3 -3 -1 -1 -3
  1  0 -2  1  1 -2  0 -2  0  0  1  1 -2  0  0  0 -2  1  1 -2  0  0  0 -2  1  1 -2  0  0 -2 -2  1  1 -2
  0 -1 -1  0  0 -1 -1 -2 -1 -1  0  0 -1 -1 -1 -1 -1  0  0 -1 -1 -1 -1 -1  0  0 -1 -1 -1 -2 -1  0  0 -1
 -3 -3 -3 -3 -3 -3 -3  2 -3 -2 -3 -3 -3 -3 -3 -3 -3 -3 -3 -3 -3 -4 -3 -3 -3 -3 -3 -3 -3  2 -3 -3 -3 -3
 -2 -2 -1 -2 -2 -1 -2  7 -2 -1 -2 -2 -1 -2 -2 -2 -1 -2 -2 -1 -2 -3 -2 -1 -2 -2 -1 -2 -2  7 -1 -2 -2 -1
  0 -2  3  0  0  3 -2 -1 -2 -2  0  0  3 -2 -2 -2  3  0  0  3 -2 -3 -2  3  0  0  3 -2 -2 -1  3  0  0  3
