# Supplementary material for: Protein Secondary Structure Prediction Based on Data Partition and Semi-Random Subspace Method
Source: Sci Rep. 2018 Jun 29;8:9856. doi: 10.1038/s41598-018-28084-8 (PMC6026213; doi:10.1038/s41598-018-28084-8)
Supplement: Supplementary file 1 — Dataset 1 [file 41598_2018_28084_MOESM1_ESM.zip › astral_cull_DATA/1bb8_A.pssm]

  E  K  R  R  D  N  R  G  R  I  L  K  T  G  E  S  Q  R  K  D  G  R  Y  L  Y  K  Y  I  D  S  F  G  E  P  Q  F  V  Y  S  W  K  L  V  A  T  D  R  V  P  A  G  K  R  D  C  I  S  L  R  E  K  I  A  E  L  Q  K  D  I  H  D
 -3 -1 -5 -3 -5 -1 -4 -3 -3  0 -4 -3 -1 -3 -4 -2 -4 -4  2 -2 -3 -2 -6  0 -1 -2 -5 -2 -1  0 -2 -2 -3 -1 -2 -1  0 -3  3 -1 -1 -1  0  0  0 -2 -1  0 -2  1 -2  1 -1 -1 -2  0  1 -4 -5 -2 -3 -4  0 -1 -2 -1  0 -3 -2 -2 -5
 -1  3  8  5 -5 -1  4  0  7 -1 -1  5  1 -3 -4 -1 -2  7  0 -4 -1  6 -6  2 -6  5 -5  0 -4  0  0  0  1  6  3 -2 -1 -1 -1  0  2 -2  1  1 -2 -2  3 -2 -3  0  0  2  5  1 -2 -2 -2 -5  8 -1  1 -2  1  1 -5  1  4 -3 -2 -2 -4
 -2 -2  2 -3 -2  4  0  2  0  0 -6 -1  2 -1 -4 -1 -1 -1 -1  4 -1 -2 -7 -3 -6 -2 -6 -1  2  0  3 -1  1  0  0 -1 -2 -3  1  0  2 -2  1  1  2  1 -1 -1 -3 -1 -1  1  0  1 -1 -3 -2 -6 -4 -2  0 -3 -1  1 -5  1 -1  1 -2  1  2
  2 -3 -4 -4  8 -1 -3 -2 -4 -3 -7 -4  1 -4 -2 -2 -3  0 -3  7 -4 -4 -8 -1 -7  0 -6 -3  6 -1  2 -3 -1 -2 -2 -2 -2 -3  1  0  1 -2  1  1 -2  6 -2 -2 -1 -1 -2 -1 -2  4  3 -3 -1 -6 -5  1 -3 -2  0  0 -5 -1 -3  7 -4  4  8
 -5 -4 -7 -5 -7 -1 -6 -5 -6 -3 -4 -5 -1 -6 -7  1 -5 -2 -4 -6 -6 -5 -7  2 -6 -1 -6  0 -5  1 -1 -4 -4 -4  0  2 -2 -3  1 -2 -2 -1 -2 -3 -2 -4 -3 -2 -3 -2 -3 -1 -4 -2  5 -2  0 -4 -7 -6 -5 -6 -5 -4 -3 -4 -2 -6 -3 -2 -6
  3  0 -2 -1 -4 -1 -1 -3 -1 -2 -5  1 -1 -5 -2 -1  7 -2 -1 -1 -4 -1 -6  3 -6  1 -5  0 -4  0  0 -3  1  0  2 -2 -1 -2 -1  1  0 -1  1  1 -1 -1  1  0 -1  1 -2 -1  0  0  1 -1 -1 -5 -2  0  2  0  1  4 -3  4  0 -1  2  0 -3
  5 -1 -3 -2 -2 -2 -2 -4 -3  0 -6 -2  1 -1  7 -3  2 -1 -1  0 -3 -2 -6  2 -6 -1 -5 -1  0  0 -1 -2  1  1 -1 -2  0 -3  0 -1  0 -2  0  1 -2  1  0 -1  0  0 -3 -1 -1  2  2  0  3 -6 -3  7 -1  7  2  3 -5  2 -1  0 -2  3  0
 -4 -3 -5 -4 -5 -2 -4  6 -5 -4 -7  0 -3  7 -6 -2 -5 -5 -3 -3  7 -2 -8 -4 -7 -3 -2 -4 -1  0  0  6 -2 -3 -2 -2 -2 -3  0 -1 -1 -2 -2  0  1 -2 -2 -2 -3 -1  5 -2 -3 -2  0 -3 -2 -6 -6 -4 -4 -5 -3 -2 -6 -1 -4 -4 -4 -3 -4
 -2 -3 -1 -3 -5  1  0  1 -2 -4  0  4 -2 -5 -4  0  0  0 -1 -3 -1 -3 -3  1 -3 -1 -3  1 -4  0  0  1 -1 -2  4 -1 -1  2 -2  0 -1 -2 -1  2  1 -2 -2  0 -3  0  1 -2 -2  0 -2 -2 -3 -6 -3 -3 -3 -3  0 -2 -5  0 -1 -1 -3  0 -4
 -5 -4 -6 -5 -6 -4 -5 -6 -3  3 -1 -5 -3 -7 -2 -1 -1 -5 -3 -6 -6 -1 -6  0 -5 -3 -1  2 -4  0 -1 -5  0 -2 -2 -1  1 -3 -2 -2 -2  2  0 -2 -2 -3  0  1 -3  1 -2 -3 -3 -3 -2  1 -3  0 -6 -3 -1  1 -4 -1  6 -1 -5 -6  2 -2 -6
 -5 -4 -5 -2 -7 -1 -4 -5 -5  1  6 -3 -3 -7 -3 -3 -3 -2 -4 -6 -3 -2 -5 -1 -4 -5 -5 -1 -2 -1  0 -3 -3 -3 -3 -2  1 -3 -3 -1 -2  2  0 -2 -1 -4 -1  1 -1 -1 -4 -3 -3 -2  1  2 -3  6 -5 -5  0 -4 -3 -2  3  0 -4 -6  4  1 -7
  4  6  0  6 -4  1  6  1  1  0 -5  4  3 -5 -1 -3 -2  0  5 -2  1  2 -6 -1 -6  5 -1  1 -4  3 -1 -1  6  1  4 -3  0 -3 -1  2  2 -2  0  1 -1  2  2 -1 -2  2 -1  5  4  0 -1  0 -1 -5 -1  0  6  0  5  3 -5  1  6 -2  0  0 -3
 -4 -3 -5 -1 -6 -1 -4 -5 -4  2  0 -2 -2 -6 -5  0 -1  1 -3 -5 -1  0 -5  4 -4 -4 -5  1  2  0  0 -1 -3 -1 -3 -1  2 -2 -2 -1 -1  3  1  1 -2 -3 -2  1 -3 -1 -3 -3  0 -2 -2  2 -3  1 -5 -4  3 -4 -3 -1  0  0 -3 -5  3  1 -6
 -5 -5 -6 -5 -7 -3 -1 -6 -5 -2 -1 -2 -3 -7 -6  0  0 -5 -5 -6 -6 -5  2 -3  6 -2  1 -1 -4 -1  3 -4 -4 -4 -2  4  2  1 -3  0 -2  0  1 -3 -2 -4 -1 -1 -4 -2 -3 -3 -4 -3 -3 -1 -4 -2 -6 -5 -4 -5 -5 -4 -2 -3 -5 -6 -1  1 -6
 -3 -3 -5 -4  1  0 -4 -5 -5 -3 -6 -1  0 -5 -5 -4 -4 -2  0 -4 -5 -4 -7 -4 -7 -4 -6 -4 -4  0 -3 -4 -3  2 -3 -3 -2 -3 -2  0 -1 -2 -2  1 -2 -2  3  0  7 -1 -3 -2 -1  2 -3  3  1 -6 -5 -4 -4 -4 -3 -3 -5 -3 -4 -4 -4 -3 -4
 -2  1 -4 -3 -3  3 -1 -3 -3 -2 -5 -3  0 -2 -4  5 -3 -4  1 -1 -4  0 -6  0 -5  0 -5 -1  0  1 -1 -1 -2 -1 -1  1 -1 -1  3  0  1 -2  0  0  1  0  0 -1 -1  0 -1  0 -1  0 -1 -2  5 -5 -4 -2 -3 -3 -2 -1 -4 -1 -2 -2 -2 -1 -3
 -3 -1 -4 -1 -1  1 -3 -4  1 -1 -4 -2  3 -5 -4  1 -3 -4  0 -1 -5  2 -6 -1 -5 -1 -5  4  0 -1  0 -1 -2  0 -1  1  1 -1  0  0  3 -1  0  0  4 -2 -1  2  1  0 -1 -1 -2 -1  0 -1  0 -4 -4 -1 -3 -4 -2 -2 -2 -1 -2 -3 -1 -2 -4
 -5 -5 -6 -5 -8 -5 -5 -5 -5 -4 -4 -2 -4 -6 -6  0  1 -6 -5 -7 -6 -5 -2 -4 -2 -5  7 -4 -5  3  2 -4 -4 -4 -4  2 -1  0 -3  6 -2 -2 -2 -3 -3 -4 -3 -2 -4 -3 -3 -3 -4 -1 -3 -3 -4 -4 -6 -5 -5 -6 -5 -4 -5 -4 -5 -6 -3 -2 -7
 -4 -4 -5  0 -6 -3 -4 -5 -1 -3  0 -1 -2 -6  1  4  3 -5 -1 -6 -6 -2 10 -1  9 -4  9  0  1 -3  1 -4 -3 -3 -2  4  2  8 -2  0 -2 -1 -1 -2  0 -3 -2  0 -4 -1  3  0 -3 -2 -3 -2 -3 -4 -5 -3 -4 -5 -4 -3 -3 -3  0 -2  0  0 -6
 -4  0 -6 -3 -6 -3 -5 -6 -3  4 -2 -5 -2 -6 -5 -2 -1 -5 -4 -6 -6 -3 -6  0 -5 -2 -5  1  0 -1 -2 -4 -2 -2 -2  0  1 -3 -2 -1 -2  2  0  0 -2 -3 -1  2 -2  1 -3 -3 -1 -3 -2  1 -3 -2 -6 -3 -3 -2 -3 -2  2 -2 -3 -6  0 -2 -6
