# Supplementary material for: Protein Secondary Structure Prediction Based on Data Partition and Semi-Random Subspace Method
Source: Sci Rep. 2018 Jun 29;8:9856. doi: 10.1038/s41598-018-28084-8 (PMC6026213; doi:10.1038/s41598-018-28084-8)
Supplement: Supplementary file 1 — Dataset 1 [file 41598_2018_28084_MOESM1_ESM.zip › astral_cull_DATA/1bbg_A.pssm]

  D  D  G  L  a  Y  E  G  T  N  b  G  K  V  G  K  Y  c  d  S  P  I  G  K  Y  b  V  c  Y  D  S  K  A  I  a  N  K  N  d  T
 -2 -2  0 -2  3 -2 -1  0  0 -2 -1  0 -1  0  0 -1 -2  0 -1  1 -1 -1  0 -1 -2 -1  0  0 -2 -2  1 -1  4 -1  3 -2 -1 -2 -1  0
 -2 -2 -3 -2 -3 -2  0 -3 -1  0 -2 -3  2 -3 -3  2 -2 -4 -3 -1 -2 -3 -3  2 -2 -2 -3 -4 -2 -2 -1  2 -2 -3 -3  0  2  0 -3 -1
  1  1  0 -4 -2 -2  0  0  0  6  3  0  0 -3  0  0 -2 -3  0  1 -2 -4  0  0 -2  3 -3 -3 -2  1  1  0 -2 -4 -2  6  0  6  0  0
  6  6 -1 -4 -3 -3  2 -1 -1  1  3 -1 -1 -4 -1 -1 -3 -4  4  0 -2 -4 -1 -1 -3  3 -4 -4 -3  6  0 -1 -2 -4 -3  1 -1  1  4 -1
 -4 -4 -3 -1  8 -3 -4 -3 -1 -3  7 -3 -3 -1 -3 -3 -3 10  7 -1 -3 -1 -3 -3 -3  7 -1 10 -3 -4 -1 -3  0 -1  8 -3 -3 -3  7 -1
  0  0 -2 -2 -2 -2  2 -2 -1  0 -1 -2  1 -2 -2  1 -2 -3 -1  0 -1 -3 -2  1 -2 -1 -2 -3 -2  0  0  1 -1 -3 -2  0  1  0 -1 -1
  2  2 -2 -3 -2 -2  6 -2 -1  0 -1 -2  1 -3 -2  1 -2 -4  0  0 -1 -4 -2  1 -2 -1 -3 -4 -2  2  0  1 -1 -4 -2  0  1  0  0 -1
 -1 -1  6 -4 -1 -3 -2  6 -2  0 -2  6 -2 -4  6 -2 -3 -3 -2  0 -2 -4  6 -2 -3 -2 -4 -3 -3 -1  0 -2  0 -4 -1  0 -2  0 -2 -2
 -1 -1 -2 -3 -2  2  0 -2 -2  1 -1 -2 -1 -3 -2 -1  2 -3 -2 -1 -2 -4 -2 -1  2 -1 -3 -3  2 -1 -1 -1 -2 -4 -2  1 -1  1 -2 -2
 -4 -4 -4  2 -1 -1 -4 -4 -1 -4 -2 -4 -3  3 -4 -3 -1 -1 -2 -3 -3  4 -4 -3 -1 -2  3 -1 -1 -4 -3 -3 -1  4 -1 -4 -3 -4 -2 -1
 -4 -4 -4  4 -2 -1 -3 -4 -1 -4 -2 -4 -3  1 -4 -3 -1 -1 -2 -3 -3  2 -4 -3 -1 -2  1 -1 -1 -4 -3 -3 -2  2 -2 -4 -3 -4 -2 -1
 -1 -1 -2 -3 -2 -2  1 -2 -1  0 -2 -2  5 -3 -2  5 -2 -3 -2  0 -1 -3 -2  5 -2 -2 -3 -3 -2 -1  0  5 -1 -3 -2  0  5  0 -2 -1
 -3 -3 -3  2 -1 -1 -2 -3 -1 -2 -2 -3 -2  1 -3 -2 -1 -2 -2 -2 -3  1 -3 -2 -1 -2  1 -2 -1 -3 -2 -2 -1  1 -1 -2 -2 -2 -2 -1
 -4 -4 -3  0 -3  3 -4 -3 -2 -3 -3 -3 -3 -1 -3 -3  3 -3 -3 -3 -4  0 -3 -3  3 -3 -1 -3  3 -4 -3 -3 -2  0 -3 -3 -3 -3 -3 -2
 -2 -2 -2 -3 -2 -3 -1 -2 -1 -2 -2 -2 -1 -3 -2 -1 -3 -3 -2 -1  8 -3 -2 -1 -3 -2 -3 -3 -3 -2 -1 -1 -1 -3 -2 -2 -1 -2 -2 -1
  0  0  0 -3  0 -2  0  0  2  1  0  0  0 -2  0  0 -2 -1 -1  4 -1 -3  0  0 -2  0 -2 -1 -2  0  4  0  1 -3  0  1  0  1 -1  2
 -1 -1 -2 -1  0 -2 -1 -2  5  0 -1 -2 -1  0 -2 -1 -2 -1 -1  2 -1 -1 -2 -1 -2 -1  0 -1 -2 -1  2 -1  0 -1  0  0 -1  0 -1  5
 -5 -5 -3 -2 -3  2 -3 -3 -3 -4 -3 -3 -3 -3 -3 -3  2 -3 -3 -3 -4 -3 -3 -3  2 -3 -3 -3  2 -5 -3 -3 -3 -3 -3 -4 -3 -4 -3 -3
 -3 -3 -3 -1 -2  7 -2 -3 -2 -2 -3 -3 -2 -1 -3 -2  7 -3 -3 -2 -3 -1 -3 -2  7 -3 -1 -3  7 -3 -2 -2 -2 -1 -2 -2 -2 -2 -3 -2
 -4 -4 -4  1 -1 -1 -3 -4  0 -3 -2 -4 -3  4 -4 -3 -1 -1 -2 -2 -3  3 -4 -3 -1 -2  4 -1 -1 -4 -2 -3  0  3 -1 -3 -3 -3 -2  0
