# Supplementary material for: Protein Secondary Structure Prediction Based on Data Partition and Semi-Random Subspace Method
Source: Sci Rep. 2018 Jun 29;8:9856. doi: 10.1038/s41598-018-28084-8 (PMC6026213; doi:10.1038/s41598-018-28084-8)
Supplement: Supplementary file 1 — Dataset 1 [file 41598_2018_28084_MOESM1_ESM.zip › astral_cull_DATA/1bbo_A.pssm]

  K  Y  I  C  E  E  C  G  I  R  X  K  K  P  S  M  L  K  K  H  I  R  T  H  T  D  V  R  P  Y  H  C  T  Y  C  N  F  S  F  K  T  K  G  N  L  T  K  H  M  K  S  K  A  H  S  K  K
 -2 -3 -1 -2 -1 -2 -2 -1 -2  0 -1  1 -2 -2  0 -2 -2 -2 -2 -3 -2 -2  1 -3 -1 -2 -1 -3 -1 -3 -1 -2 -1 -1 -2 -1 -3  3 -3 -2 -1 -2  0 -3 -2 -1 -2 -3 -2 -1  0 -2  4 -3  1 -1 -2
  5 -2  0 -5 -1  2 -5 -3  2  5 -1  1  1 -3 -2 -3 -3  3  1 -2 -3  7 -1 -2 -2 -2 -2  7 -3 -3 -1 -5  0 -1 -5 -2 -4 -1 -4  1 -2  2 -3 -1 -3 -2  1 -1  2  3 -2  3 -2 -1  2  4  5
 -1 -3 -3 -4  0 -1 -4  1 -3  0 -1 -1 -1 -3  0 -3 -4  0 -1 -1 -4  0 -1 -1 -1  4 -2 -1 -3 -3  0 -4  1 -1 -4  4 -4  0 -4 -1 -1 -1 -1  7 -4 -1 -1  0 -3 -1  0 -1 -1  0  0  0 -1
 -2 -4 -4 -5  3  0 -5 -2 -3  1 -1 -2 -2 -3 -1 -4 -5 -1 -2 -2 -4 -2 -2 -2 -2  5  0 -3 -3 -4 -2 -5  0  0 -5  2 -4 -1 -5 -2 -2 -2 -2  0 -5 -2 -2 -2 -3 -1 -1 -1 -2 -2 -2  0 -2
 -4 -4 -2 11 -3 -4 11 -3 -2 -3 -1 -3 -4 -4  2 -2 -2 -4 -4 -4 -2 -4  4 -4 -2 -4 -2 -5 -4 -4 -3 11 -2 -3 11 -1 -3 -2 -4 -4 -2 -4 -3 -4 -2 -2 -4 -4  4 -4 -2 -4 -1 -4 -2 -3 -4
  1 -2 -3 -4  1  1 -4 -2 -2  0 -1  0  0 -2 -1 -2 -3  2  0 -1 -3  1 -1 -1 -2 -1  0  0 -2 -3 -1 -4  0  1 -4 -1 -4 -1 -4  0 -2  2 -2 -1 -3 -2  1 -1 -1  2 -1  2 -1 -1  1  0  2
  0 -3 -3 -5  3  4 -5 -3 -3 -1 -1  0  0 -2 -1 -3 -4  2  0 -1 -4 -1 -1 -1 -2  1  3 -1 -2 -3 -1 -5  0  0 -5  0 -4 -1 -4  0 -2  0 -2 -1 -4 -2  0 -1 -2  0 -1  0 -1 -1 -1  0  0
 -3 -4 -4 -4  0 -3 -4  6 -4 -3 -1 -2 -3 -3 -1 -4 -5 -2 -3 -3 -4 -3 -2 -3 -2  2 -3 -3 -3 -4 -2 -4  0 -3 -4  3 -4 -1 -4 -3 -3 -3  5 -1 -4 -3 -2 -3 -3 -2 -1 -2  1 -3  0 -2 -3
 -1  5 -4 -4  0  3 -4 -3 -3  0 -1  2 -2 -3 -2 -3 -4 -1 -2 10 -3 -1 -2 10 -3 -1  0 -1 -3  0  3 -4  0  5 -4  0 -2  0 -2 -2 -3 -1 -2  0 -4 -1 -2 10 -2 -1 -2  3 -2 10  3 -1 -1
 -4 -3  3 -3 -3 -3 -3 -5  5 -1 -1 -2 -4 -4 -3  2  1 -3 -4 -5  5 -4 -2 -5 -2 -4  1 -4 -4 -2  0 -3 -1 -2 -3 -3  2 -3 -1 -4 -2 -4 -4 -4  1 -2 -4 -4  0 -3 -3 -3 -2 -4 -2  0 -4
 -3 -2  1 -3 -3 -3 -3 -5  1 -2 -1  0 -4 -4 -3  1  5 -1 -4 -4  2 -3 -2 -4 -1 -4  1 -3 -4 -2 -2 -3 -2 -1 -3 -3  0 -3 -1 -4 -2 -3 -4 -4  5 -2 -3 -4  2 -2 -3 -3 -2 -4 -2 -1 -3
  5 -3 -2 -5  0  0 -5 -1  0  1 -1  5  7 -2 -1 -3 -3  4  7 -2 -3  2 -1 -2 -2 -1 -1  1 -2 -3  0 -5  2 -1 -5 -1 -4  0 -4  7 -2  6 -2 -1 -3 -2  6 -2  0  5 -1  5 -1 -2  0  4  5
 -2 -2  0 -3 -2 -2 -3 -3  0 -2 -1  0 -2 -4 -3  7  1 -2 -2 -3  2 -2 -2 -3 -1 -4  0 -2 -4 -2 -1 -3 -1 -1 -3 -1  1 -2 -1 -2 -2 -2 -3 -3  1 -2 -2 -3  6 -2 -2 -2 -2 -3 -1 -1 -2
 -4  2 -1 -4 -3 -1 -4 -4 -1 -3 -1 -3 -4 -5 -3 -1  0 -3 -4 -3  1 -4 -3 -3 -3 -4  0 -4 -5  4 -2 -4 -3  1 -4 -3  7 -3  8 -4 -3 -4 -4 -4  0  0 -4 -2 -1 -4 -3 -3 -3 -2  1 -3 -4
 -2 -4 -3 -4  3 -2 -4 -3 -3  0 -1 -2 -2  8 -2 -3 -4 -2 -2 -4 -4 -3 -2 -4 -2 -2 -2 -3  8 -4  5 -4  2  2 -4 -2 -4 -2 -5 -2 -2 -2 -2 -3 -4 -2 -2 -3 -3 -2 -2 -2 -1 -3 -2 -2 -2
 -1 -3 -2 -2  0 -1 -2  0 -3 -1 -1 -1 -1 -2  6 -3 -3 -1 -1 -2 -3 -2  3 -2  2 -1 -1 -2 -2 -3  0 -2  0 -1 -2  1 -3  4 -4 -1  1 -1  3  0 -3  1 -1 -2 -2  0  5 -1  2 -2  1 -1 -1
 -1 -3  0 -2  0  0 -2 -2 -1 -1 -1 -1 -2 -2  0 -1 -2 -1 -2 -3 -2 -2  4 -3  6 -2 -1 -2 -2 -3  0 -2  2  1 -2 -1 -2  0 -3 -2  6 -2 -1 -1 -2  5 -2 -3 -1 -1  2 -1  2 -3  1 -1 -1
 -4  1 -3 -4 -3 -2 -4 -4 -3 -4 -1 -3 -4 -5 -4 -3 -3 -3 -4 -4 -2 -4 -3 -4 -3 -5 -3 -4 -5  1 -3 -4  0 -2 -4 -4  0 -4  0 -4 -4 -4 -3 -5  2 -1 -4 -4 -3 -4 -4 -3 -3 -4 -2 -3 -4
 -2  8 -2 -4  0  3 -4 -4 -2 -2 -1 -2 -3 -4 -3 -2 -2 -2 -3  1  1 -3 -2  1 -3 -4 -2 -3 -4  8 -2 -4 -2  2 -4 -3  2 -2  2 -3 -3 -3 -3 -3 -2  5 -3  1 -2 -2 -3 -2 -2  1  1 -2 -2
 -3 -2  4 -2 -3 -3 -2 -4  1 -1 -1 -2 -3 -4 -3  3  0 -3 -3 -5  2 -4 -1 -5 -1 -4  2 -4 -3 -2  0 -2  0 -2 -2 -3  1 -2 -2 -3 -1 -3 -3 -4  0 -1 -3 -4  0 -3 -2 -2 -1 -4 -2 -1 -3
