# Supplementary material for: Protein Secondary Structure Prediction Based on Data Partition and Semi-Random Subspace Method
Source: Sci Rep. 2018 Jun 29;8:9856. doi: 10.1038/s41598-018-28084-8 (PMC6026213; doi:10.1038/s41598-018-28084-8)
Supplement: Supplementary file 1 — Dataset 1 [file 41598_2018_28084_MOESM1_ESM.zip › astral_cull_DATA/1BCO_A.pssm]

  E  H  L  D  A  M  Q  W  I  N  G  D  G  Y  L  H  N  V  F  V  R  W  F  N  G  D  V  I  R  P  K  T  W  F  W  Q  D  V  K  T  R  K  I  L  G  W  R  C  D  V  S  E  N  I  D  S  I  R  L  S  F  M  D  V  V  T  R  Y  G  I  P  E  D  F  H  I  T  I  D  N  T  R  G  A  A  N  K  W  L  T  G  G  A  P  N  R  Y  R  F  K  V  K  E  D  D  P  K  G  L  F  L  L  M  G  A  K  M  H  W  T  S  V  V  A  G  K  G  W  G  Q  A  K  P  V  E  R  A  F  G  V  G  G  L  E  E  Y  V  D  K  H  P  A  L  A  G  A  Y  T  G  P  Y  G  D  R  A  V  D  A  E  L  F  L  K  T  L  A  E  G  V  A  M  F  N  A  R  T  G  R  E  T  E  M  C  G  G  K  L  S  F  D  D  V  F  E  R  E  Y  A  R  T  I  V  R  K  P  T  E  E  Q  K  R  M  L  L  L  P  A  E  A  V  N  V  S  R  K  G  E  F  T  L  K  V  G  G  S  L  K  G  A  K  N  V  Y  Y  N  M  A  L  M  N  A  G  V  K  K  V  V  V  R  F  D  P  Q  Q  L  H  S  T  V  Y  C  Y  T  L  D  G  R  F  I  C  E  A  E  C  L
 -3 -2 -4 -1  5 -2 -2  1 -4 -2  4 -6 -3 -4 -2 -2 -4  1 -3 -2  0 -3 -2 -3 -2 -2  0  0 -4 -1 -3 -3 -3  3 -5 -3 -6  1  2 -2 -4  0 -2 -2  1 -4 -1 -1  1 -1  2  0 -3  3 -2  3 -3  2  0  6 -4  0 -3  4 -1 -1 -1 -2 -1 -2 -2  1 -1  0  0  0 -3 -2 -6 -6 -4 -1  4  2  3  2  0  0 -4  0  0 -1  1  0 -1 -2 -3 -1 -1 -2  0 -1  0  0 -3  0 -1 -2 -1 -2  1  0 -4 -1  0 -1 -1 -2 -3  3 -1 -1 -2  2  0 -1  2 -3  2 -1  4 -2 -2 -2 -4 -6  2 -4 -1 -1 -1  1 -1  1  0  0  0  0 -1 -1  0  1 -4  1 -1  3 -3  1  0  0 -2  1  0 -1  2 -1  0 -1  1 -1  0 -2  1  1 -1  0  1 -1 -2  3  1 -4 -2  3 -3 -1 -2 -3 -2  1 -1  0  3  0 -3 -3 -1 -2 -2  0  0  3 -3  2  2  0 -2  3 -1  2 -1 -1  0  0  3 -1  1  2 -2  1  0 -3 -1 -4 -2  1  2 -2  2  1 -2  0 -2 -3 -1 -1  0  0 -1  0  0  1 -1 -1  0 -3 -1 -3  0 -2 -3 -3 -7 -4  3  0  2 -5  1  0 -3  1 -3 -3 -3 -3 -2  0  1 -7 -5 -2  0 -2  0  1  1  0 -1 -2  1 -7 -1  0 -1 -5 -2 -5 -6  0 -1  7 -1 -3 -3
 -2 -2 -5  0 -5 -4 -3 -4 -6 -3 -5 -6 -5  1  1 -5 -1 -3 -2 -6  3 -1 -4 -2 -2  3 -3 -2  8 -6 -1 -3 -5 -4 -6 -1 -6 -3  5 -5  7  3 -3 -5 -5 -6  4 -5 -3  0 -3 -4 -4 -2 -2 -3 -5  4 -2 -5 -5  5  2 -4 -5  0  3 -3 -5 -1 -5  1 -1  0  2 -4 -3 -3 -6  0 -6  5 -4 -5  3 -4  1 -2 -2 -1 -4  2  0  2  2  6  2  5  1  0  0  0 -1 -2 -2  0  0 -5 -4 -4  0  4 -5 -4 -4  0 -3  0  0  0  1 -1  0 -1  0  1 -1  3 -5  4 -3  1 -1 -6 -4  8 -1 -6  3 -1  0 -2 -2 -1  3  0 -1  1  2  0 -1  3 -2  0  0  1  1 -1 -4  1  0 -1  0  5  1  0  0 -2 -2 -1 -3  1  1 -1 -5  0  1  0 -2  1  0 -5 -2  0  6 -1 -2  6  3 -2  0  0  1  2  1  4  1 -2  1 -1 -3 -1 -4  0  2 -1 -1  0  2  0  0 -1  5  2 -2 -2  0  0 -2  2  5 -1 -3 -3  3  2  1  1  1  5  3 -6  3  7  2  0  0  0  2  0  1  0  2 -2  1 -4  3 -1  1  0  0  5 -7  0 -3  1 -2 -7 -2  1 -4  1  0  2  2 -7  1 -4  7 -1 -5 -4  1 -1 -1  1 -2  1 -6  2 -7  2  1 -1 -2 -5  6 -3 -7 -8  0 -6 -2  1 -4
 -2  1 -6  0 -4  5 -3 -5 -7  5 -4 -2  1 -4 -2 -5  4 -4 -3 -6  1  0 -3  4 -1  0 -5 -2 -3 -6 -3 -5 -4 -4 -7 -4 -3 -4 -4 -3  1 -3 -5 -6 -4 -6  0 -5  0 -1  2 -4  7 -2 -1 -1 -4 -3 -2 -4 -6 -3  3 -4 -5 -2  2 -1  0 -5 -4  1 -2 -1  0 -4 -3  0 -3  8 -4 -3 -2 -3 -2  5 -2 -2 -2  0  0  0  0  0  3 -1  0  0  0  0  0  1  0  0 -1  0 -1 -2 -5 -5  0 -1 -5  0 -4  2 -3  0  1 -1  0 -4 -2  2  0  1 -1  5 -3 -2 -2  1 -1 -6 -4 -5 -4  1  0 -2 -1  0 -2  0 -1 -1 -2  1  0  0 -4 -1 -2 -2 -1  0 -1 -3 -3  2  2 -1  1  1 -2 -3  0 -2 -1 -2 -6 -3 -1 -2 -6  1  0 -1 -1  0 -2 -6  8  3 -3 -3  1 -1  2 -1 -1  0 -1  1 -3 -3 -2 -1 -3  3 -1 -4 -7  4  2  1 -2 -2  0  0  0 -2 -2 -2 -4  0  0 -2 -2 -3  2 -3 -6 -7 -2 -2 -2 -5 -2 -5  0 -6  2  1  3 -1 -1 -1  0  0  1  0  2 -1  0 -5  1 -1  0  4  7 -2 -7 -1  3 -2 -2 -8  0  1 -4  0 -1 -1 -2 -8 -1 -7 -4 -7  2 -6  1  5 -3  0  0 -1 -7 -3 -7 -7  0 -3  2  2  1 -7 -8 -7 -1 -7 -3 -6 -5
  5  2 -6  0 -5 -4  5 -5 -7 -2 -4  9 -4 -6 -1 -6  7 -5 -4 -6  1  0  0  5 -3 -1 -5 -3 -6 -6 -3 -5 -5 -4 -7 -4  9 -2 -5 -4 -4 -2 -6 -6 -4  0 -3 -6  4  1  1 -3  1 -4  4 -3 -6 -4  3 -5 -6 -4  4 -5 -6  0  0 -3 -2 -4 -5  0 -1 -1 -2 -4  0 -3  8 -3  0 -4  3 -6 -1  1 -2  1 -5 -1 -1  1  0  0  0  0 -1 -1 -1  2  0  2  3  4  4 -2 -1 -4 -5 -5  0 -1 -6  0 -2  2 -1  0 -3 -2 -2 -4 -2 -1 -2 -2 -2 -3 -2 -3 -1 -2 -3 -6 -2 -6 -3 -7 -2 -1  1  2 -2 -1  3  0 -1  3  1  0 -2 -1 -3 -1 -2 -4 -1 -3  0  1  1 -1  2 -1 -2 -2  3 -2  4  2 -4 -2  0 -2 -6  0  1 -1 -2  3  1 -5 -3  1 -3 -3 -3 -2  0 -2  1  0 -1  1 -1 -3 -3 -4 -6  4  2 -5 -7 -1  0  1 -3  0  0 -2 -1  0  0 -1 -3  1  2  2  1  1  1  0 -4 -7 -6 -1  0  0 -1 -4  1 -6  2 -3  1 -2 -1 -1  0 -1  0  0  1 -1 -1 -5 -1 -3  0  0 -2 -1 -5 -3  1  3  2 -8 -2  2 -5  0  0  0 -1 -8 -2 -7 -6 -8  8 -4  4  7 -4 -1  2  1 -7 -6 -8 -6  6  0  6  2 -2 -7 -8 -6  2 -7  1 -7 -5
 -6 -2 -4 -3 -4 -3 -6  1 -5  0 -4 -8  0 -3  1  1 -7  3 -5  3 -4 -4 -6 -5 -4 -5 -4  1 -3 -4 -2 -2 -2 -2 -3 -4 -4 -3 -2 -1 -6  3  0 -1 -5 -1  2  1  4 -2 -2 -3 -1 -1 -4  2 -4 -4  1  0 -5 -2 -3 -4  5 -1 -4  0 -6 -4  2 -2 -2 -1 -2  3 -4 -3 -8 -7 -6 -1 -4 -5  0 -3 -5 -3 -4 -1 -4  2 -2  0 -3 -4 -3 -1 -1 -4 -2  0  0  0 -2  2 -1 -1 -3  2 -3 -1 -1  0  0 -4 -3 -1  0  0 -3 -4 -2  0 -2 -3 -3 -5 -5 -4 -3 -4 -3 -4 -7 -8 -2 -7 -4 -3 -1  1  2  1 -4 -1  2 -4 -4  1 -1 -3  4  0 -5  0 -5  4 -6  0 -4 -4 -1 -5  1 -1 -4 -4 -6 -5 -3  0 -4 -2  3  2  1  0  0 -3 -5 -7 -7 -2 -7 -6  1 -6 -5 -4 -4 -2  6 -4 -5 -3 -1  0 -1 -4 -6  1 -7 -5 -5 -1 -4 -4 -4 -1 -4 -4 -5 -2 -2 -4 -5 -5 -5 -4 -4 -4  4 -2 -5 -2 -3 -7 -2  1 -5 -1 -5 -6  1 -3  0 -1 -1 -1 -2  0 -2  0 -3 -4 -4 -2 -2 -3 -5 -4 -7 -3  1 -6 -3  0  1 -5 -5 -3 -6 -6 -6 -2 -2 -3 -1 -3 -8 -6 -4 -7 -2 -4 -4  0 -5 -2  3 -3 -5 -3 -6 -7 -6 -4 -6 10 -3 -5 -6 10 -3
  1  1 -5  2 -4 -4  4 -4 -6  1 -4 -5 -4 -4  2 -3 -3 -3  0 -5  2 -2 -2 -2 -4  0 -3 -2 -2 -4  1 -4 -4 -3 -6  5 -4 -4 -3 -2 -2 -2 -5 -5 -5 -6 -1 -5 -2 -1 -1 -2 -4 -2  3  0 -5  0  1 -4 -4 -2  0 -4 -5  0  2 -3 -5 -4 -5  0  0  0 -1 -3 -3 -1 -5 -4 -5 -2 -3 -3 -2 -3  1  0 -1  0 -1  2  0  0  0 -1  0  0 -1  0  0  0  1  0 -1  0  0 -4 -4 -2  1  1 -5 -3 -4  2 -2  1 -2 -2  0 -3 -1 -2 -1  4 -2  1 -4  5 -1  1 -2 -5  0  0 -3 -3  3 -2 -1 -1  0  0  0  0  0  1  1  0 -2  0 -2  1  0 -1 -1 -1 -2  0  0  0  0  0 -1 -3 -1 -3  0  2 -5 -1  2 -2 -5  1  2  1 -2  0  0 -6 -4  0  3 -1  0 -2  1 -1  1 -1 -2  3 -3 -1  0 -4 -3 -1  5 -2 -2  2  2 -1 -1  1  3 -1  0  0 -1  1 -2  0  1  0  5 -2  0  0 -3 -6 -3  0  2  1  0  0  1 -6  1  1  0  0  0  0  0 -1  0  0 -1  0  0 -5  2 -2  1  0  0  0 -3 -1 -1  1 -1 -6 -1  2 -4  1 -3  4  2 -7  1 -6 -4 -7 -5 -3  2 -1 -3 -1  3 -1 -6 -1 -7 -4 -2  1  1 -5  0 -3 -7 -7  1 -6  2 -6 -4
  6 -1 -6  2 -4 -4  5 -5 -6 -1 -4 -3 -2 -4 -1 -5 -1 -5  2 -6  1 -3  1  0 -3  2 -4 -2 -4 -5  3 -5 -5 -4 -6 -2 -1 -4 -3 -4 -4 -2 -5 -5 -5 -6  1 -5 -2  2 -1  7 -4 -3  2 -2 -5 -2  0 -4 -6 -3  0 -4 -5  3  0 -2 -5 -4 -5  1  0 -1 -1 -4 -3 -3 -3 -4 -6 -2  2 -1 -1 -3  1 -1 -4 -1  1 -3  0  0 -1 -1 -1  1 -1  0 -1  1  3  2  5  0  1  0 -2 -5  1  0 -5 -1 -1  3 -2 -1 -3  0 -2 -4 -2 -1 -1  0 -2 -2 -4 -1  0  1 -2 -6  8 -5 -3 -6 -1 -1  0  0 -1  2  3 -1  0  2  1 -1  0  0 -3  1 -1 -2 -1  0 -2 -1  0 -1  2  0 -1  0  0 -3  5  4 -2  0  3 -1 -4  0  2  1 -3  3  3 -4 -3  1  1  2 -2 -1  1 -2  4 -1 -2  0  1  0 -1 -3 -5  0  5 -2 -5  3  4  2 -1  3  2 -1  2  0 -1  0 -3 -1  3  4  3 -3  0 -1 -4 -6 -4  0  0  6  1 -4 -2 -6 -1 -2  0 -1  0  0  0 -1  0  0 -1 -1  3 -5  0 -3  0 -1 -2  0 -4 -1 -3  4  4 -5  0  3 -1 -2 -3  4  2 -7 -3 -7 -3 -5 -4 -3  2 -2 -4 -1  2  0 -6 -2 -7 -4 -1  2  2 -2  3 -5 -8 -8  4 -6  5 -7 -5
 -4  0 -6 -3 -3  3 -2 -3 -6 -4  5 -6  6 -6 -3 -5 -5 -4 -5 -6 -3 -1 -1 -1  7 -3 -3  0 -6 -6 -5 -2 -5  1 -7 -5 -5 -2 -1 -4  3 -3 -4 -6  6 -6 -4 -4  1 -3 -2 -4 -3  0 -4  0 -6 -1 -3 -3 -6  2 -4  2 -6 -2 -3 -1  7 -1 -1 -1  0 -1 -1 -4 -4 -3 -1 -3  7 -2  4 -5 -3  0 -3 -3 -5  0  6  3  1  0  0 -2 -1 -2 -1 -1 -1 -1 -1 -2  0  0 -2  7 -5 -5  1 -3 -6  6 -2 -1 -4 -2 -2 -1 -2  0 -3  0  3 -2  3 -4  6 -1  2 -3 -1 -6 -6 -7 -2 -7  2 -2  1  2 -1  1  0 -1 -2 -1 -1 -1 -3  0 -3 -1  5  0 -3 -3  6  0 -1  3 -1 -2  0 -3  0 -2 -3 -3 -5 -4 -2 -2 -6  0 -1  1 -5 -4 -2 -4 -6 -1 -4 -3  3 -1  2  1  0  1 -1  2  6  2 -2 -4 -4 -1 -5 -5 -7 -4 -3  0 -1  0  0  1 -2 -3 -1 -2 -3 -3 -3 -3 -3 -5 -3 -4 -5 -3 -4 -1 -1 -4 -1 -4 -4 -5 -2 -3 -2  6  0 -1 -1 -1 -1  0  3  5 -1 -3 -2  2 -1  4 -3 -4 -8 -3 -3 -3 -4 -8 -2  2 -2 -2  6 -3 -4 -8 -4 -6  2 -8 -6 -6 -3 -5 -4 -2  0  0 -5 -5 -7 -8 -4 -2 -4  7 -4 -7 -8  3 -4 -4 -4 -6 -5
 -3  6 -5  6 -5 -3 -3 -2 -5 -2 -5 -5  5 10 -2  4 -4 -5 -1 -6  0  6  1  3 -5  0 -5  2 -3 -6  1 -5 -5 -4 -6 -3 -5 -4  0 -5 -4 -3 -5 -6 -2 -1 -1 -3 -2  1  1 -4 -3 -4  0  0 -6 -1 -1 -5 -5 -1  5 -5 -5 -2  3  5  0 -1 -5  0 -2  0  4 -4  0 -3 -6  1 -6 -1 -4 -3 -3 -3  2  0 -4  1 -4 -3  1  2  1  2  3  1 -1 -3  0  0 -3 -1 -1  2 -2 -5 -4 -4 -1  1 -5  0 -4  1  0  7  5 -3 -1 -4  3  0 -1 -1 -2  5 -5 -1 -3 -1 -2 -1  1 -1 -4  5  2  1 -1 -1 -2  1  0  0 -1  0  2  3 -1 -3 -1  0 -2  0  3 -3 -5  2  2  0  0  1 -3  0  0 -2  1 -3 -2  1 -1  2 -2  2  1  0 -5  1  0  6  3  2 -1  3  7  5  0 -1  0  3  0 -2 -2  3  1 -2 -5  0 -3 -2 -5  0 -1  3  3 -2  2  1 -1 -1  0 -1 -2 -2 -1 -1  0 -2  1  1 -5 -6 -5 -2  0 -3 -2 -2  0 -6  3 -3  2 -1 -1  0  0 -1 -1 -1  0 -1 -2 -5  3  0  2 -1  2  1 -2  3  5 -1 -2 -7  2  3  6  5  2  1 -1 -3  1 -7 -3 -4 -2 -6  6  1 -4  7 -2 -1 -7  4 -7  1 -1 -1 -1 -4  0  0 -5 -8  0 -7 -2 -6 -5
 -6 -5  2 -4 -2 -3 -6  3  2  1 -1 -8 -7 -7 -2  1 -7  2 -1  2 -1 -4 -4 -5 -6 -4  3  2 -3 -5 -1  3  2  0  4  2 -7  3 -5 -6 -6 -1  6  1 -7 -1  0  5 -4  0 -4 -7 -6 -2  0  0  5  0  0 -4  2 -1 -3 -2  5 -1 -2 -3 -6  6 -2 -2  2  0  0  3 -1  3 -8 -8 -7 -5 -5 -3 -2 -5 -3 -1  2 -3 -5 -1 -1 -1 -3 -2 -2 -3  0 -2  0  0 -2  0 -4  0  0 -6  4  1 -2 -1  2 -6  6 -2  3  0 -1 -1  1  2  2 -3  0 -2 -3 -5 -5 -4 -2 -3  2  7 -7 -8 -1 -3 -4  0  0 -2  1 -1 -2  0  1 -2 -1  0 -1 -1 -1  0 -2 -4 -2  1 -6 -2 -1 -1 -1 -1  0  2 -3  1 -3 -1 -1  3 -2  1  3  0 -1 -1  5 -3 -2 -2 -3 -4 -3 -2 -4 -6 -4 -2 -2  0 -1 -4 -2 -1 -1 -4 -1  0 -2 -1 -4 -3 -4 -4  1 -2 -3 -1  1  4 -2 -1  2 -4 -3 -3 -2  0 -2  0 -2 -2 -4 -2 -2 -3  0  0 -4  4 -3 -6 -1 -3  1  1  0  1  0  0 -2 -2 -3  6 -3  0 -2 -5 -4  0 -6 -4 -6 -5 -3  0  1 -5  0  1 -6 -6 -5  2  1  4 -7 -2 -8  3 -5 -7  1 -4 -4 -2  4  1  3 -6 -5 -1 -6 -8 -5 -4  7 -6 -2 -4 -2  0  5
 -5 -5  5 -1 -3  2 -6  0  0 -2 -2 -8 -6 -5 -1  3 -7  0 -1 -1 -1 -2 -5 -6 -7 -4  0 -1 -6 -1 -3  4 -1  0 -1  1 -8  1 -5 -6 -6 -2  1  4 -7 -5 -3  3 -3  2 -5 -5 -7 -4  1 -1  0  2  3 -3  5  0 -2  1  0  1 -3  0 -6  0 -4 -1  0  0 -1  2  1  2 -8 -8 -7 -4 -5 -3  0 -5 -2  0  2 -2 -5 -2 -1 -2 -3 -2 -2 -3 -1 -3  0 -1 -2 -2 -4 -1  0 -6  3  3 -2  0  5 -6 -1 -3  1 -1 -2 -2  1 -2  0 -2 -1 -3 -3 -4 -3 -2 -3 -3 -1 -1 -6 -7  1 -3 -1 -1  0 -2  3 -2 -3  0  0 -4 -2  1 -3 -1  1 -1 -2 -3  0 -2 -4 -2 -1 -1 -2 -3 -1  0 -3  2 -5  0  1  2 -2  0  3 -1 -2  0  1 -4 -1 -1 -6 -3 -4 -1 -4 -6 -3  1 -1 -1  0 -3 -3 -3  2 -3 -4  0 -4 -1 -1 -2 -3 -1  2 -3 -2 -2  0  0 -3 -1  0 -2 -3 -2  0  4 -1  4  4  5  3 -2 -3 -4  0 -1 -2  1 -3 -5 -3 -3  0  0  0  2 -1  0 -2 -3 -2  1 -2  3  1 -5 -1 -1 -6 -4 -4 -2 -1  6  1 -2  0 -1 -6 -3 -5  0  0  0 -4 -5 -9  0 -4 -6  5 -3 -4 -2  1  0  0 -5 -4  3 -7 -8 -4  2  4 -4 -4 -4 -6 -3  3
  1 -1 -5  2 -4 -4 -2 -4 -6 -3 -4 -5 -5 -3  3 -4  1 -4  0 -5  2 -3 -2 -1 -1  5 -1 -1  0 -5  2 -4 -5 -3 -6 -3 -5 -4  2 -4 -2  4 -5 -5 -5 -5 -1 -5 -3  0 -2 -3 -4  0 -2 -3 -5  1 -2 -4 -6  1  1 -4 -5  1  2 -2 -5  0 -5  3  1  0 -1 -4 -2 -3 -5  0 -5  3  0 -5  2 -3  5 -1 -2  0 -3  0  0  1  1  2  3  3  1  5 -1  1  0 -2  0  0  1 -3 -4 -3  0  0 -5 -1 -2  2 -1 -1 -3 -1  0 -3 -2 -1  0  2 -1  1 -4  3 -2  6 -3 -5 -3 -2 -2 -6  2  0  0  0 -1  0  0 -1  0  2  3 -1 -1  1 -3  1  0 -1 -1  0  0  1  2  0  2  3  1 -1  0  0  1 -1 -6  1  2  0 -5  0  0 -1 -2  0  0 -2 -2 -1  2  0 -2 -1  1  0  2  1 -1  2  1  4  1 -1 -2 -1 -2 -3 -7 -1  1 -1 -2  0  2 -1 -1  1  0  3 -4 -1  0 -2  0 -1 -2 -3 -5 -4 -3  1 -1  1  0  0  3 -4  1  3  0 -2  0  0  0  0  2  0 -1 -1  1 -3  1 -1  0  2 -2  0 -7 -4 -4 -2  0 -7 -3  0 -3  0 -1  4  6 -7 -2 -6  2 -7 -6 -4 -2 -1 -3 -1  0  1 -6 -1 -7 -4 -2  1  1 -4  2 -1 -7 -7  1 -6  1 -6 -4
 -4 -4  4 -3 -3  7 -5  1 -3  1  1 -8 -6 -6 -2  2 -6  2  2 -3 -1 -4 -5 -5 -6 -4 -3 -2 -5  3  1  4 -1  2 -2  5 -7  3 -4 -5 -5  3  2  3 -6 -3 -3  0  2  0 -4 -6 -6 -1 -1  2 -2  1  0 -4  0  1  1  5  2  0 -2 -2 -6  0 -2 -1  1  0  0  2 -3  2 -8 -6 -6 -1 -4 -4 -2 -4  2  4  4 -1 -4 -3  1  0 -2 -1 -2 -3  0  0  0 -2  0 -2 -2  1  0 -2  3  4 -3  1  4 -5  2 -3  3 -1  0 -2 -1 -1 -2 -2 -1 -2 -3 -4 -5  0 -3 -3 -1 -1 -6 -6 -1 -2 -3 -2  0  0  2  0 -2  0  1 -3  0  2  0 -1  1  1 -1 -3 -3  2 -2 -1  0  1  0 -3  0  2 -4  0 -5 -3  0  4  0  2  2 -1  0  1  2 -3  2 -5 -7 -1 -3  0 -5 -2 -3 -2 -3  2  3 -1 -3 -3  4 -4  0  1 -1 -1 -1  0 -1 -3  1 -2 -2 -1 -1  0 -2  2  1 -4 -1 -2  0  1 -2  5  5  7  7 -2  0 -2 -1 -2 -1  1 -2 -5  0 -3  0  0 -1  0 -1 -1 -2 -3  0 -2 -2 -1  1 -4 -2 -2 -6 -1 -2 -1  0  4  3 -2  2  0 -5 -3 -1 -2  2 -2 -2 -6 -8 -4 -2 -4  2 -3 -4 -2  1 -3 -4 -6 -5  2 -4 -2 -4 -2  0  1 -1 -6 -5  0  2
 -6 -4  1 -2 -5 -4 -2  0 -1 -2 -5 -8 -2 -3 -4  6 -5  3  6 -4 -2  1  1 -5 -7 -5 -4  4 -3 -3 -1 -1 -4  2  5  1 -8 -1 -1 -6 -2  0  1 -3 -6  2 -3 -2 -3 -1 -5 -7 -6 -4 -1 -3 -2 -1  0 -6  5 -3 -4 -4  1 -2 -4  3 -6 -3  0 -3 -1  2  1  0 -1  1 -8 -7 -7 -5 -5  7 -4 -4 -2  2  5 -3 -5 -4  0 -1  0 -1  4 -4  4 -4  2  1 -1  0 -3  0 -2 -6  3  3 -3 -2  1 -5  0 -4  0 -2  3 -3 -3 -4  3  0 -1 -3 -2 -4 -5 -4 -4 -4 -3 -3 -2 -8  5  8 -2 -3  0  1  2 -2 -4  3  1 -4 -4  2 -1 -1  5  1 -6  1  3 -3 -3 -3 -1 -4 -2 -4 -2 -1 -5  2 -3 -3  7 -2 -4  1  2 -2 -1  2  0 -4  1  3 -4 -4 -6 -4 -4 -2 -5 -4 -4 -3 -3 -2 -5 -3 -1 -5  4 -3 -6 -2  7  0 -5  0  1 -2 -4 -1  0 -1 -3 -1 -3 -5 -3 -5 -3 -3 -3  1  0  4 -2 -3 -4 -7 -3 -3 -4 -5  2 -4 -2 -3  0  2  0  0 -1 -1 -2 -2 -2  0 -2  4  4 -4 -2 -2  1  5 -6 -5  0 -4  1 -3  3 -2 -6 -6 -5 -5 -2 -1 -7  6 -8 -4 -1 -4  0 -4 -5 -1 -5  0 -3  4 -6 -3 -7 -7 -6  7 -4 -3  0 -7 -6 -5 -2
 -4 -4 -3  1  4 -5 -4 -5 -6 -4 -4 -6 -5 -6 -4 -6 -5 -5 -5 -6 -2  1  7 -3 -5 -3  6 -4 -5  8 -4 -5 -5 -3 -7 -5 -6 -4 -3 -3 -6 -4  0 -3 -5 -5 -4 -5 -4  1 -4  4 -5 -4 -4 -3 -5 -4 -4 -4 -6 -4 -4 -4 -5 -3 -2 -3 -4 -3  8  0  4 -1 -2 -3 -4 -3 -6 -4 -6 -3 -4 -6 -3 -4 -3 -4 -2  0 -4  1  1  2  0  0 -3 -3 -1 -1  0 -1  0 -2 -1  0  1 -2 -4 -5  3 -3 -5 -2 -4 -3  0 -3 -2 -2 -2  6 -4  2  0  4  3 -4  1 -3 -2 -2  6 -4 -3 -3 -3 -7 -3 -3 -1 -1 -3  1 -3 -2 -3 -3  0 -3  6 -2 -5 -3  0 -2 -3 -1 -6  2 -2  2 -1 -1  3  3  3 -1 -2 -3 -6 -3 -1 -3 -5  1 -3 -4 -5 -3 -4 -7 -7 -4 -6  6 -1 -2 -3 -1  0 -1 -3 -2 -2 -3 -2  1  6  1 -1 -3 -1 -4 -3 -3 -2  1  1  0  2  0  2 -1  4  2  3 -3 -4 -4 -4 -2 -3 -7 -4  4  0 -4  1 -3 -3  0 -3 -3  3 -3  0  0 -1 -1  0  0 -1 -2 -1 -3 -3 -4 -3 -1 -4 -4 -7 -6 -5  4 -3 -4 -2 -1 -6 -3 -2 -1 -1 -7 -4 -7 -6 -8 -7  7 -4 -6 -1  1 -4  3 -6 -6 -7 -8 -3 -1 -5 -6 -5 -3 -7 -8 -3 -6  4 -7 -5
 -2  3 -5 -1  0 -3 -3 -3 -6  0  1 -5 -3 -5 -1 -4 -3 -4 -3 -2 -1 -2 -2 -1 -2 -1 -3 -2 -4 -5 -2 -3 -1  0 -6 -2 -4 -3 -2  6 -1 -2 -4 -3  2 -3  3 -3  2 -2  4 -2  4  3 -2  2 -3 -1  0  3 -5 -1 -2  0 -3  0 -1 -3 -3 -4 -3 -1 -1 -1 -1 -3 -3  0 -5 -4 -2  3 -2 -4  0  3 -2 -2 -4  1  0  0  0  0 -1 -2 -1  0  0  0  0  0 -1  0 -3  0 -1 -1 -4 -4  0  1 -5 -1 -1  0 -2  0 -3  2  1 -2 -3  1  1 -1  0 -1  0 -2  3 -2 -1 -3 -2 -2 -1 -6 -1  1  0 -1 -2  1  0  0  0  0 -1 -1  1  2 -3  0 -2  1 -2 -2 -2  0  0 -1  1 -1 -1 -2  1 -3 -1 -1 -4 -3  0 -1 -3  0  0 -3 -2  0 -2 -5 -3  0 -3 -2 -2  2  1  1 -2 -1 -1 -1 -3 -2 -2  5 -3 -2 -2 -3 -6 -1 -1  3 -3 -1 -1  1 -1 -2 -2 -1 -1  2  0  1 -3 -3  0 -3 -3 -3 -2 -1  2 -3  0 -4 -1 -4  1 -2 -1 -1  0 -1  0  0  0  0  0 -2  1 -2  0 -2 -2  0  0 -1 -7 -2  4 -1 -2 -6 -1  0 -3 -1 -4 -1 -1 -7 -2 -6 -3 -7 -2 -3 -1 -3 -3  2  3  1 -5 -3 -6 -6  0 -2  0 -4 -1 -5 -7 -5 -2 -2 -2 -5 -4
 -3 -2 -3 -2 -2 -3 -4 -3 -4  1 -1 -5 -3 -1  4 -4 -4 -2 -2 -1 -1 -2 -2  2 -5  0 -2 -1 -2 -4  1  1  5  1 -4 -3 -5 -1 -3  4 -2 -2 -3  0 -4 -5  0  0  1 -1  3 -4  0  3 -1  2  3 -2 -2 -2 -1 -2 -2 -1 -2  0  1 -1 -5 -2 -3 -1  0 -1 -1 -2  1  1 -6 -4  2 -2 -3 -5  2  0 -3  0  0  4 -1 -1  0  0  1 -2 -1 -1 -1  0  0  0 -1 -1 -2  0  2 -1 -3 -2  2  0 -1 -4 -1  1 -1  1 -1  3  3 -1 -2 -1  0 -1 -1 -2 -4 -3 -1 -2  0 -4 -4 -6  0 -6 -2  5  0 -1 -2 -1  0 -2  1 -1 -1 -1  0  1 -2  1 -3  3 -3  4 -1  0 -1  1  0  0 -1 -2  2 -2 -2  1  0 -1 -1  1 -3  0  0 -2 -2 -1 -1 -6 -4  1  0  1 -2 -3  0  4  0  0 -1 -1 -4 -3  1  3  0 -1 -2  1 -6 -1 -2 -1 -2 -1 -1  1  0 -2 -1  1 -1  4 -2 -1 -1 -3 -1 -2 -3 -4  1  0  1  0  1  0  5  1  0 -3 -1 -1  1  0  1  1  0  0  0 -1  1 -1  1 -3 -2 -1 -1  1 -7 -1 -1 -2 -1 -2 -1 -3 -3 -1 -2 -1 -1 -4  1 -5 -5 -5 -6 -3 -1 -5 -3  0  1  1 -3 -3 -5 -4  3  0  1 -3 -1 -5 -5 -3  3 -5 -3 -5 -2
 -6  1 -4 -3 -6 -5 -6  7 10 -5 -5 -9 -6 -6 -5  4 -7 -4  7 -2 -4  8 -5  0 -6 -6 -1 -1 -7 -7  6 -1  7 -4 10 -4 -8  4 -3 -6 -6 -4  1 -5 -6 11 -1 -5 -2  0 -5 -7 -7  3  2 -4 -5 -4 -4 -6 -4 -4 -2 -5 -5  1 -4  6 -6 -5 -6 -4 -2  3  2 -3  2 -3 -9  1 -7 -5 -5 -2  0 -6  0  6  1 -4 -4 -4  2 -3  1  0  2 -4 -2 -1  1 -3 -4  0 -6 -2 -2 -5 -4 -3 -4 -4 -4 -5 -4 -4 -3 -3  9 -3 -1 -5 -2 -3  2  1 -2  6 -5  1 -4 -3  2  4 -6 -7  3  7  1 -4 -2  3  3 -3 -4  1 -3 -4  5 -2 -1 -4  2  0 -6 -4  2 -5 -6  1  1 -5 -4  0 -4 -4 -5  7 -6 -5  0 -1  1  2  2 -3 -3  6  3 -3  3  6 -7 -5  4 -2 -5 -6 -5 -5 -4  1 -4 -4 -5 -2  3  3 -2 -1 -6  3  9 -1  0 -4  2 -1 -5  0  4 -4 -5  1  0 -5 -1  0 -1 -5  0 -1  6 -5 -1 -1 -1 -7 -2 -6 -6 -6 -4 -6 -1  0 -1 -1 -1 -1 -2 -1 -2 -3  5 -1 -1  4  1  0 -5  4 -3  8 -6 -6  4 -6  3 -2  3 -5 -6 -6 -2 -8 -2 -7 -7  3 -9  0  0 -7 -3  0 -5  0 -6  8 -7 -1 -2 -4 -7 -7 -6  2 -7 -2 -5 -1 -6  7 -4
 -5 -1 -3 -1 -5 -4 -4  0  3 -4 -5 -8 -1  4 -4 -1 -6 -2  2 -4 -1  2 -3 -4 -6 -4 -5  1 -6 -4  2 -3 -3  1  1  0 -7 -1  5 -5 -5  1 -2 -4 -6  5  1 -4 -3  0 -4 -6 -6 -4 -2 -3 -3 -3 -1 -5 -1  0 -1 -4 -4  1 -2  6 -6 -4 -5 -2 -2  2  4 -1  7 -2 -8 -6 -7  1 -5  6 -3 -5 -1  2  1 -3 -4  0  0 -2 -1 -3  3 -3  1 -2  0 -2 -3 -1  0  1 -2 -5 -3  4 -2 -2 -4 -5 -1 -3 -1  0  0 -3 -3 -4  6 -1  1 -2  3 -2 -5 -3 -3 -3 -3 -4 -5 -7  0  0 -2 -3 -1  0 -1 -2 -3  3  0 -4 -3  0 -4 -2  6 -1 -5 -1  7 -2 -6  0  3 -4 -3 -1 -3 -1 -4  1 -3 -3  0 -1 -3  1  0  1  0  2 -1 -2  2  8  2 -2  0 -2  4 -2 -3 -3 -4 -2 -2  0 -5 -3  2 -2  1 -3 -6 -1  5 -2 -4 -2  5 -4 -2  1 -1 -3 -4 -1 -4 -5 -4 -3  2 -4  0  0 -1 -2 -2 -1  1 -6 -2 -3 -3 -5  0 -3 -2 -2 -1  1  0 -1 -1 -1 -2  0  0 -2  2  1  1 -3 -1  0 10  4 -5 -1 -2 -4  2 -2  6 -3 -2 -5  0 -3  4 -3 -2  8 -8 -5  0 -5  1 -2 -3  0 -5  4 -6  9 -5 -3 -6 -7 -5  6 -6 -7 -1 -7 -4 -4 -3
 -5 -4  0 -3  3 -3 -5  4  4  3 -2 -8 -5 -7  0 -2 -7  4 -3  7 -2 -1 -4 -5 -6 -4  2  2 -5 -2  0  2  3  1  1  1 -7  4 -4 -5 -6 -1  2  5 -6 -2  0  4 -3  0 -3 -6 -6 -1  0  1  5 -1 -2  0 -1 -1 -4  1  4 -2 -3 -3 -3  3 -5 -1  0  1  0  4 -1  1 -8 -7 -7 -4 -2 -4 -1 -3 -3  0  0 -1 -4 -1 -1 -1 -2 -3 -2 -1 -1 -2  0 -1 -1  0 -3  0  0 -5  3  1 -1 -2 -1 -5  2 -2  3 -2 -3 -1 -1  3 -1 -2 -1 -2 -2 -5 -5 -3 -2 -3  1  3 -3 -7  0 -4 -3  1  0 -1  1  0 -3  0  1 -1 -3 -1 -2 -2 -2  0 -2 -3 -4  0 -4 -2 -2 -1 -1 -2  0  3 -4  0 -4  0  0  1 -3  1  3  0 -1  0  3 -3 -2 -3 -4 -3 -3 -1 -2 -6 -4 -2 -1  0 -2 -2 -4 -1 -2 -1 -3 -2 -4  4 -4 -3 -2 -2  0 -1 -2 -1  1  2 -1  0  1 -2 -3 -2 -2 -1 -1 -1 -1 -3 -4 -1  0  0  1  3 -2  6 -2 -5 -2 -3  1  1  0  1  0  0 -2 -3 -1  3 -1 -1 -2 -4 -3  0 -4 -4 -4 -4 -2 -3 -1 -5 -1  1 -3 -4 -5  7  3  6 -4 -3 -8 -1 -5 -7  0 -4 -4 -2  6 -1  6 -6 -5 -2 -5 -7  0 -4  1 -3 -2 -1 -5 -1  3
