# Supplementary material for: Protein Secondary Structure Prediction Based on Data Partition and Semi-Random Subspace Method
Source: Sci Rep. 2018 Jun 29;8:9856. doi: 10.1038/s41598-018-28084-8 (PMC6026213; doi:10.1038/s41598-018-28084-8)
Supplement: Supplementary file 1 — Dataset 1 [file 41598_2018_28084_MOESM1_ESM.zip › astral_cull_DATA/1BCP_A.pssm]

  D  P  P  A  T  V  Y  R  Y  D  S  R  P  P  E  D  V  F  Q  N  G  F  T  A  W  G  N  N  D  N  V  L  E  H  L  T  G  R  S  a  Q  V  G  S  S  N  S  A  F  V  S  T  S  S  S  R  R  Y  T  E  V  Y  L  E  H  R  M  Q  E  A  V  E  A  E  R  A  G  R  G  T  G  H  F  I  G  Y  I  Y  E  V  R  A  D  N  N  F  Y  G  A  A  S  S  Y  F  E  Y  V  D  T  Y  G  D  N  A  G  R  I  L  A  G  A  L  A  T  Y  Q  S  E  Y  L  A  H  R  R  I  P  P  E  N  I  R  R  V  T  R  V  Y  H  N  G  I  T  G  E  T  T  T  T  E  Y  S  N  A  R  Y  V  S  Q  Q  T  R  A  N  P  N  P  Y  T  S  R  R  S  V  A  S  I  V  G  T  L  V  R  M  A  P  V  V  G  A  a  M  A  R  Q  A  E  S  S  E  E  A  M  V  L  V  Y  Y  E  S  I  A  Y  S  F
 -4 -2 -3 -1 -2 -5 -6 -7  2 -4 -1 -4 -2 -5  0 -2 -6 -1  2  1 -3 -8  0  2 -3 -1 -1 -2 -2 -2 -3 -1  0 -6  1 -1  0  0 -1  0  0  0  0  0  0 -2  0  2 -2 -1  0 -1  0  0 -2 -2 -1  0  6  0 -1 -3  4  0  0  0  0  0 -1  1  0  0  1  1  0  1  0 -1  0  0  0 -1  0  0 -1 -1 -1 -3  1 -1  0  3  1  0 -1  0 -2 -1  1  0  0  0  0  0  1  0  0  1 -1 -1  0  0 -1  0  0  0  0 -1  0  0  0 -1  0  1 -1 -3  0 -5 -5  0  2 -1 -2  0 -5  0  0 -2  0 -6 -1  0  5 -1 -1 -2 -2  0 -1  0  0 -1 -1  0 -2 -1 -1 -1 -2 -3 -2 -5  0  0 -6  0  0  0  0  0  0  4 -2  0 -1  0 -4  0  2  1 -1  0  0  1 -1  3  1  0  0  0  1  0  0  1  0  0  1  0  3  0 -2  0  0 -1  1 -1 -1  0  0  1 -1  1  1 -2 -1  0 -1  0  3 -2  3  0  0 -3
 -3 -3 -4  1 -1 -6 -7  9 -4 -7  0  8 -4 -8 -2 -2 -7  1  3 -1 -8 -9  1 -3  5 -3 -1 -2  1 -3 -5  0  1 -5 -2  1 -2  1  0 -1  1  0  0  1  2  1 -3  0 -4 -4 -1 -3 -3  3 -1  3  1 -1 -3  0  2 -2 -2  1  1  2  0  1  0  0  0  0  0  0  1  1 -1  1 -1  1 -1  0  0  1 -1 -1  1 -4  1 -4  3 -1 -2  1  1 -2 -2 -2 -2  0  0  0 -1  0  1  0  0  0  2 -1  1 -1  1 -1  1  3  0  0  1  0  1  1  0  2  0 -2  2 -6 -5 -2 -2 -1  1  2 -6  1  0  1  1 -8  2  0 -5  2  3 -4  3  0 -1  1  1  1  1  1  0  0  0  1 -1 -2  2 -4  1  2 -7  2  0  1  4 -4  1 -4 -2 -3  0 -3 -3  1 -3  1  2 -1  3  0  0  0  1  0 -2 -2 -3  3 -2  2 -4 -3 -1  2 -3 -2  0  1  3  2  2  1 -2  2  2  0  2 -1 -2  1 -2 -3 -3  2 -2  0 -1 -1 -2 -3
  6 -2 -4  3 -4 -7 -8 -6 -3 -3  1 -3  1 -5  1 -2 -7 -6  0  3 -6 -9 -1 -2 -2 -2  1  6  0  4 -2 -1  2 -2 -2  1  1  1  0  0  0  1  1  1  1  3 -1  1 -4 -4 -2 -2 -2 -3  2 -1  2 -1 -1 -1  1 -2 -3  1  0  0 -1  1  1  2  0  0  1  0  0  0  1  0  0  1  1  1  0  0  0 -2 -4 -4 -1 -4 -1 -1  1  1  5 -2 -3  2 -2  3  0  0 -1  0  1  1  1  0  0  0  2  1  2  1  1  1  0  0 -1  1  1 -1  0 -1  1  3  1 -4 -7 -2  0 -2  1  0 -6 -1  2  2  2 -8 -2 -3 -4 -2 -3 -3  0  1  3  0  0  0  2  0 -3  0  1  2  0 -1  1  9 -1  3 -7 -1  0 -1  1 -3  1  0  7 -3  4 -5 -3  0  2 -1  0 -1 -2  1  1 -1 -3  1  1 -3 -2  0 -1 -1 -1 -1 -2  0  0 -3  0  1  0  3  3  0  2  2  1  2 -1 -2  1 -2  1  0  0  0 -2 -1 -2 -1  0 -3
  6 -1 -6  2 -3 -7 -9 -7 -4  8  1 -4  2 -6  4  2 -7 -7 -1  2 -7-10 -3 -4 -4 -3  2  3  2  4 -5 -1  1 -2 -4  0  0  1  0  0  1  0  0  1  1  3  1 -1 -5 -4 -1 -3 -2  0  4 -2  2 -1 -3  0  1 -5 -4  0  1 -1 -1  0  1  0  0  1 -1  1  0  0  0  0  1  1  1  0  0  0 -1 -5 -4 -5  1 -4  0 -2  4  2  0 -3 -1  4 -2  2  1  0 -1  0  1 -1 -1  2  0 -1 -1  2  1  1  0  0  0 -1 -1  1 -1 -1 -1  1  0 -3  1 -3 -7  0 -3  0  0 -2 -6  0 -3  2  2 -8 -1 -3 -5  0 -2 -4  0  0  4  0  0  0 -1  1  0  1  2  0  0 -4  0 -4 -2  3 -5  1  2  0  0 -2  0 -3  0  0  1 -1 -5  0 -1 -1  0 -1  0 -1  1 -1 -1  1 -3 -1  0  0 -2 -1 -2 -2 -3  0 -2 -4 -3  0  2  2  0  1  1 -1  2  3 -3  1 -2  2 -1 -3  3  4 -2  3 -2  1 -1 -4
 -5 -6 -6 -4 -3 -5 -8 -9 -6 -2 -5 -8 -4 -8 -6 -6 -6 -7 -5 -4 -8 -8 -4 -2 -6 -5 -4 -5 -4 -5 -5 -4 -2 -7 -1 -1 -5 -3 -3  3 -3 -1 -4 -3 -1 -1 -3 -1 -4 -3  1  0 -3  2 -5 -4 -4 -2 -5 -1 -1 -5 -3 -2 -2 -2 -1 -1 -2 -2 -1 -2 -1 -1 -2 -2 -1 -1 -3  0 -1 -3 -3 -3 -4 -4 -3 -5 -1 -3 -3 -1 -1 -2 -3 -2 -3 -2 -1 -3 -3 -3 -2 -1 -3 -2 -2 -3 -2 -2 -3 -3 -3 -2 -2 -3 -1 -2 -2 -2 -2 -3 -2 -3 -4 -6 -3 -9 -4  2 -2  2 -6 -5 -5 -5 -5 -2 -3 -6 -4 -5  2  2 -4 -4 -3 -2 -4 -4 -2 -3 -4 -3 -4 -3 -3 -3 -4 -4 -5 -4 -7 -5 -7 -4 -2  0 -2 -2 -2 -2 -5 -5 -4 -6 -6 -3 -3 -3 -1 -4 -3  0 -4 -3 -3 -3  0 -3  1  1  0  4 -4 -1 -2 -2  4  8  4 -3 -3 -4  1 -4 -3 -3 -3 -4  1  0 -2 -3 -2 -3 -4 -4 -2 -3  3 -2 -2 -3
 -2 -2 -5  1 -3 -6 -7 -5 -5 -5 -3 -3 -2 -5  1  2 -7  1  1  0 -7 -9  2 -6  1 -2  1  0 -1 -2 -1  1  1 -1 -1  1 -1  1  0 -1  0  0 -2  0  2  0 -2 -1 -4 -4 -2 -3  0 -2 -3  0  0  1 -5  0  1 -5 -3  1  1  1  0  1  1  0  0  0 -1  1  0  0  0  1  0  0  0  1  0  0 -1 -4 -2 -4  1 -4  0 -1  0  0  0 -1 -3 -1 -2  0  1 -2 -1  0  1 -1 -1  0  1  0 -1  0  1  1  0  1  0 -1  0  1  0 -1 -2 -1 -1  6  3 -3 -4 -1 -2 -1 -2 -1 -6 -1 -2  1  5 -7  0  0 -3  0  2 -4 -1  0  0 -1  0  1  0  0 -1  0  1 -1  1 -2 -2 -6 -2 -1 -4  1  3  1  1 -4  2 -2 -4 -2  2 -5  3 -1 -1  0  1  2 -2  0  1  0 -1 -2  0  0 -2  1 -1 -1 -4 -1 -1 -1 -3 -3 -2  0  0  2  0 -1  1 -1  1  1 -1 -2  0 -1 -1 -2 -3  0 -1 -2 -1 -1 -1 -3
  1 -2 -3  1 -2 -7 -8 -6 -5  0 -1 -3  0 -5  4  5 -7 -3  2  2 -4 -5  0 -4 -3 -3  0  0  0 -2 -3 -1  3 -3 -2  0 -2  1 -1 -1  0  0  0  0  0  0 -1 -1 -4 -4 -2 -2 -2 -1  0  0  2 -1 -5  1  1 -3 -3  1  0 -1 -1  0  1 -1  0  1 -1  1  1  0  0 -1  0  0  0  0  0  0 -1 -2 -3 -4  2 -4  1 -1 -1  0 -1 -2 -2  0 -2  1  0 -2 -1  0  0 -2 -1  1  0 -2 -2  1  2  0  0  1  0  0  1  0  0 -1 -2  0  1  4  1  8 -4  0 -2 -2 -1 -2 -6  0 -3  4 -1 -8  1 -1 -5 -3  3 -3 -1  0  0  1  0 -1 -2  1 -2  1  1  1  1 -3  0 -5  1 -1 -7 -1  1  0  0 -3  0 -2 -2 -3  1 -3 -2 -1 -1 -1  1  0 -1 -1  0  1 -2 -2 -1 -2 -1  0 -3  1 -4 -3 -1 -2 -3 -2  0 -1 -1  0  0  4 -1 -1  3  0 -1 -2  0  1  2 -1 -2  2 -2 -1 -1 -1  1 -3
 -3 -4 -3 -1 -5 -7 -8 -8  6 -7 -1 -6 -2 -8 -2 -4 -8 -7 -1  2  8 -9 -2 -1 -4  6 -1 -1 -2  0 -6 -2 -2 -3 -3 -1  5  0 -1  1  1  1  4  2  0  0 -1  3 -1 -2  1 -4  0  0 -2 -4  1 -2  0 -1  0 -5  0  0  1 -1  0  0  0  0 -1 -1  0  0 -1  0  1 -1  2  0  2  0  1 -1  4 -4 -4 -5 -2 -4 -2  0 -2  1  0 -1 -3  1 -1 -1  0  0  1  1 -2 -1 -1  0  0  1  3  0 -1  0  1 -1  0  1  0  1 -1 -2 -1 -1 -1 -3 -2 -7 -7  0 -1 -3  5  4 -7 -3  0 -2 -4 -9 -3  5 -4 -4 -3 -5 -3 -1  1  4 -1  0  3  1 -1 -1  1  1 -1 -5 -3 -4 -3  0 -8 -3  0  0 -2 -3 -2  1 -1 -5  3 -5 -2 -1 -1  0  0 -3 -1 -3 -1 -3 -3  4 -3 -1 -3  0 -4  2 -4 -4 -1  2  0 -2 -2  3 -1 -2  0  0  0  1 -2 -2 -3  0 -2 -3 -2 -3 -3  0 -1 -3 -1 -2  1 -4
 -2 -3 -6  0 -1 -7 -1  0 -4 -6 -2 -6  1 -1  0 -1 -7 -1  1  1 -8 -7  1 -6  1 -3 -1 -1 -1 -1 -5  1  2 10  0  3 -1  0 -1  1  2  0  2  1  0  3  0 -1  2 -4 -3 -4  1 -2 -2  2 -1 -1 -3  1  0  1 -2  0  1  2 -1 -1  1  0 -1  0  0  1  1 -1  0  0  1  1  1  2  0  0 -3  1 -4  2  0 -4  2 -2  0  0  1 -2  0 -1 -1 -1  0 -1  0  0  2  1  0 -1  0  2  0  0  1  1  1  1  0 -1  0  1  1  0  2  1  4 -4  0 -6  0 -2  2  2  2  2 -6  1  0  0  0 -8  0  2 -5  0  1 -1  3  1 -1 -1 -1 -1  0  0 -1 -1  0 -1 -1  1  0 -5  0  4  1 -2  1  0  1 -4  3 -4 -4  1  1 -5  1  1 -1 -2  0 -1 -2 -4  1 -1 -3 -3  0 -3  0  3 -3  0 -4 -3 -3  0 -3 -4  0 -2 -1  2 -2 -2  5 -2  1  4 -2  1 -2 -2 -2 -1 -1 -2 -2 -2 -2 -1 -2  0
 -6 -6 -4 -4  3 -1 -7 -5 -2 -8 -4 -4 -5 -5 -4 -2  7 -3 -4 -3 -9 -3 -1 -4 -3 -5 -3 -3  0 -5  2  0 -4 -3  2 -1 -4 -1 -1  0 -1 -1 -3 -2 -2 -3 -1 -1 -1  4 -4 -1 -2 -1 -3  1 -3  1 -3  1 -1  0  0 -1 -1  0  0  0 -1  0  1 -1  0  0 -1 -1 -1 -2 -2 -1 -2 -1 -1  0 -1 -4  4  0 -1  6 -1 -2 -1 -2 -2  0  3 -2  2  1 -1 -1  0  0 -1  0  0 -1  0  1 -1 -1 -1  0 -1 -1  0  0  0 -1  0 -1 -1 -2 -3 -5 -3 -8  4  0  0  0 -3 -3  7 -4 -3 -3 -5  7  2 -4 -1 -2  0  3  0 -2 -1 -3  0 -1 -3  0  1  1 -1 -1 -1  5  0 -9 -5 -2 -6  1 -3 -1 -2 -2 -3 -1 -6 -3 -3 -1 -3  1 -3 -2 -3  1  1  2 -2  2  1 -1 -2 -2  1 -2  1 -2 -1 -1  2 -3 -2  0 -1 -2  1 -3 -3 -3 -1 -3 -4 -1  1 -1  1  0  0  1 -3 -4 -2  3 -1  0 -3 -1
 -6 -3 -6 -3  0  3 -5 -5 -4 -9 -2 -3 -4 -3 -5 -4  0 -2 -3 -3 -9 -1  0 -2  0 -3 -2 -3  0 -4  5  0 -1 -3  2 -1 -2 -1 -3  0 -1 -1 -2 -1 -1 -2 -4 -2 -1  1 -4  1 -3 -2 -3  1 -3 -1 -3  1 -1 -2  0 -1 -2 -1  1  0 -1 -1  0 -1  0 -1 -1 -1 -1 -1 -2 -1 -2 -1 -1 -1 -1 -3  1 -2 -1  1 -1 -2 -2 -2 -2  0 -1 -2  0 -1 -1 -2  2  0 -1  1  1 -1  0  0 -2 -2 -1 -1  0 -1  0  1  0 -1  0  1 -1 -1 -1 -1 -2 -8 -3  0 -1  1 -2 -3 -2 -1 -4 -3 -3 -1  1 -3 -1 -3 -2  1 -1  0 -3 -3  0 -1 -3 -1 -1 -1 -1 -2 -2  0 -1 -7 -4 -1 -6  0 -2 -1 -3 -2 -2 -4 -6 -3 -2 -2 -3  0 -2 -2 -2 -3  0 -4 -3 -2  1 -3 -2  2  2 -2  2 -3  0  0  1 -2  0 -3  0 -1  0 -2 -1 -2 -1 -2 -3 -2  2  0 -1  2 -2 -1 -3 -4 -2  1 -2 -2 -2  0
 -3 -4 -4  2 -1 -6 -8 -2 -5 -6  0 -2 -2 -5 -1 -1 -5  1  1  0 -7 -9  1 -4  2 -3  0 -3 -1 -2 -3 -2 -1 -3 -2  0 -2 -1  0 -1  0 -1 -2  0  0 -1 -3 -1 -4 -2 -2 -3 -2  1 -2  0  0 -2 -5  0  1 -4 -3  0  0  0  0  0  1 -1  0  0  0  0  0  0 -1  0 -1 -1  0  0  0  1 -1 -4 -3 -4  1 -4  1 -1  0  0  0 -2 -2 -1 -1 -1  0 -1 -2 -1  0 -1  0  1  0 -2  0  0 -1  0  0  1  1 -1  0  0  0 -1 -2  0 -1 -2  2 -4 -7 -2 -1 -2  0 -1 -6  1 -1  0 -2 -8  1 -2 -5 -3  1 -2  0  0 -2  0  0  0  0  0 -1  1 -1  0  0 -2  0 -5 -1  0 -5  0 -1  0  0 -2 -1 -3 -4 -3 -1 -4 -2  0 -3 -1  0 -2 -1 -3 -1 -1 -2 -1 -1 -3 -3  0 -3 -2 -2 -3 -2 -1 -3 -1 -2 -1 -1 -1  1 -1  0  1  0  2  0 -2  0  0  0 -2 -3  1  0 -2  2  2 -1 -3
 -5 -6 -5 -1 -1 -1 -2 -7 -1 -8  0 -3 -6 -8 -3 -3 -1 -2 -4 -3 -8  2 -1 -6 -2 -2 -1 -3  1 -2  0  0 -1 -6  2  0  0 -1 -3  0 -2  0 -2 -1 -1  1 -3 -1  1 -1 -3  0 -3 -4 -5  0 -2 -1 -1  1 -1 -1  0  0  0  0  1  0 -1  0  0 -1  0  0  0 -1 -2 -1 -2 -1 -1  1  0  0  1 -3  1 -3 -1  1 -1 -2 -2 -2 -2  4 -2 -3  2  0 -1  0  2  0 -1  0  0 -1  1  0 -2 -2 -1  0 -1 -1  0  0  0 -1  0  2  1 -1 -2  1 -1 -3 -2  1  1  1 -1 -1 -3 -4 -3 -4 -2  2  2 -2 -2 -3 -2  1 -2  0 -2  0 -1  0 -3  0 -1  0 -1 -3  0  0  0 -8 -6 -2 -2 -1 -2 -1 -3 -4 -2 -2 -5  1 -3 -5 -2 -2 -3 -1 -2 -3 -1 -3 -2 -1  0 -2  3  4  3 -2  3 -3 -3  5  1 -3  0 -1  2  1 -2  1  0 -3  0 -2 -3 -2  2  2 -1  3  0 -1 -3 -3  4  0 -1 -1  2 -1
 -6 -7 -5 -3  3 -1  4 -8 -1 -9 -1 -5 -7 -2 -5 -6 -3  8 -5 -5 -9  9 -1 -7 -3 -3 -2 -4 -1 -2  2  2 -3  1  0 -1  1 -1 -1 -1  0 -1 -2 -1  0 -4 -4 -2  5 -3 -1  0 -2 -2 -4  2 -3  1 -2 -1 -2  6  1  1 -1 -1  1  0  0  0  0  0 -1 -1 -1  0 -1  0 -1  0  0 -1  0  0  0  2  0  1 -2 -2 -1 -2 -3 -1 -1  5  2 -3 -1 -2 -2 -3  1  1  0  2 -1 -2 -2  0 -2 -2 -2  0 -1 -2  0  1 -1 -1 -1  0  3 -3  0 -5 -3 -8  4  1  3 -1 -3 -2  1 -3 -1 -2  1 -5 -2 -2 -2 -2 -2  1  0  0 -3 -2 -1 -1 -2 -1  0 -1 -1 -3  2  1  0 -9 -4 -1  6 -3 -4 -2 -2 -3 -2 -3 -3 -2 -5 -5  2 -2 -2 -3  2  0 -1 -5 -3 -1  4 -2 -3 -2 -2 -3  0 -1  3  1  0  1 -3 -4  4 -1 -3 -4 -3  0 -3  1 -2 -3 -1 -1 -2 -2 -3  4  3 -4 -2 -1 -3  0 -3  6
 -4  8  7 -2 -3 -7 -9 -8 -6 -7 -1 -7  5  8 -4 -4 -7 -7 -1 -3 -3-10 -3  7  0  2  0 -2  1 -1 -2  0 -3 -3 -2  0 -1 -1  1 -1  0  2  0 -1  1  1 -1 -1 -5 -4  0 -3 -3 -1 -3  2 -2 -1 -5 -2 -2 -1  0  0  0  0  0  0  0  1  0  1  1  0 -1  1  2  2  1  0  1  1  1  1 -4 -5 -3 -5 -2 -4 -2  4  1  3 -2 -1 -3 -2 -1  0  2  2 -2 -2 -1 -2  1  2  0 -1  2  3  0  0  1  0 -1  0  1 -1  0  3 -2  3 -2 -5 -3 -4 -7  1 -2  3 -3  1 -2  5  4 -3 -5 -8 -4 -4 -5 -4  2 -2 -1 -1 -2  0  1 -1  1  0 -2  0 -1  3 -1 -5  5 -6  7 -4 -8 -3  4 -1  0  1 -1  1 -3  7 -1  7 -6  2  3  2  0  3 -1  5  1 -2  1  0  2  3  2  1  0  0  6  1  0 -3 -3  0  0 -3 -3 -3 -1 -3 -3  0 -2 -3 -3  1  0  1  0  0 -4 -2 -2 -3 -2 -2 -2 -4
 -2 -2 -3  1 -2 -6 -5 -6 -2  0  3 -3  3 -5  1 -3 -7 -5  0  1 -6 -9  1  2  0 -2  1  1 -1  3 -3 -1  0 -3 -3  1 -2  0  3  0  0  0  0  1  0  0  5 -1 -1 -2  5  0  4  2  4 -1  1  1  0 -1  0 -2 -1  0  1  0  0  0  0  0  0  0  0  0  0  0  1  1  1  0  1  0  0  0 -1 -4 -3 -4  0 -2  0  0  0  0  0 -2 -3  2 -1 -1  0  3 -2 -1 -1 -1  0 -1  0  0 -1  0  0  0  0  0  0  0  0  0  1 -1  0  1 -1 -3  1 -6 -6  0  0 -2 -2  0 -3 -1  0  1  0 -7  0  3 -2  0  0 -3 -1  0  0  0  0  1  0  0  0  1  0  0  0 -3 -1  0 -1 -1 -5 -1  1  1  2  3  1  3  4  0  0 -2 -2  0  3  1 -1  1 -1 -1  3  0  1  0  2  0  0  0  0  0 -1  2  0  2  2  2  1  2  1  1  0  2  1  0  2 -1  1  0  0 -2  3  1  0  0  3 -2  1 -1  4 -3
 -3 -3 -2  0  1 -2 -7 -7 -4 -2  4 -3  1 -3 -1  0 -5 -2  0  1 -7 -8  1 -2 -3 -2  3 -1  1 -1 -3  0  0 -2  0  0 -4  0  2  1 -1 -1  1  1  0  0  2  0 -4  0  0  6  4  2  1 -2  0  1 -1 -1  1 -2 -1  1  0  0  0  0  0  1  0  0  1  0  0  1 -1  2  0  1  0  1  0  1  0 -2  0 -2  1 -1  0  1  2  0  0 -1 -1 -2  1 -1  0  2 -1 -1 -1 -1  0 -1  0  0 -2 -1  0  0 -1  0  0  0  0  0  0 -1  0  1 -1 -3 -2 -5 -4  0  0  0 -3 -2 -4  0  0  0  0 -5 -1 -3 -1  3 -2 -2  2 -1  1 -3  1  2  0 -1  1  1  1  0  0  2  0 -4 -3 -2 -7 -2 -2  2 -1  5  2  0 -3 -3 -1 -1 -1  2  0  1 -1  0  1  0  1  1  0  1  3  0 -1  0 -2  0 -3  0  1  0  0  0  0  0  1 -2 -1 -2  0  2  0  0  0 -2  0  0  2  0 -2  0 -1 -2 -1  2  0 -2
 -6 -7 -7 -5  1 -6  7 -8  4 -9 -3 -8 -7 -9  1 -6 -7  0 -5 -5 -8  0  1 -7  6 -5 -2 -1 -1 -5  0  4  0  1  1  0  2  0 -1 -1  1  2 -2  0 -1 -4  1  0  3 -4 -4 -4 -4  0 -2  1  2  2 -6 -1  0  5 -4 -2 -1  3 -1 -2  0 -2  1  0  0  0  2  0 -1  0  0 -2  0  2 -2  1  2  9 -4  2  0 -4  0 -3 -3  0  1  1  1 -1 -3  2  1 -3  0  2  3  2  0 -2  1  0 -1 -2 -1 -1 -1  0 -2  1 -2 -2 -2 -1  1 -1  5 -5 -4 -8  8 -2 -2  0 -6  0 -6 -5  6 -2 -2 -8 -4 -2  5  5 -1  0 -1  4  2 -2 -3 -2 -1 -2  1  1 -2 -1  5  2 -5 -9 -7 -5  0  3 -5 -1 -4  5 -2 -5 -6 -6 -5 -6  5 -4 -4  4  0  2  0  0  4 -3 -3  2  6 -4 -4 -4  2  3 -4 -3 -3 -3 -3  1 -3 -3 -4 -4 -3 -4 -4 -3 -4 -4 -3 -2 -3 -3 -4 -1  0 -4 -3 -2 -3 -1 -3  1
 -5 -6 -6 -2  4 -5  9 -7 -2 -8 -2 -7 -6 -1 -3 -2 -1  0 -3 -1 -9 -1  1 -7 -1 -5 -1 -3  3 -3  0  3 -2  2  1 -1  1  1 -2  0 -1  0 -1 -1  0 -2  1 -1  6 -3 -3 -3 -3 -2 -2  0 -1  0 -3  1 -1  5 -2 -1  1  1  0 -1  0  0  1  0  0 -1  2  0  1  0  0  1 -1  0  0  0  1  7 -2  9 -1 -3  0 -3 -3 -2  1  2  6  2 -1 -2 -2 -2  1  1  2  4  1 -1  0  3 -1 -1 -2  0  0 -1  0  0  0 -1  0  3  4 -2  5 -3 -2 -7  4 -1  1  1 -2 -1 -1 -2  1 -1  1 -6 -1 -3  2  4 -2  5  3  3 -2 -1 -1  0 -1  0  4 -2 -2 -1  2  3 -1 -5 -1 -1  8 -1 -3  0 -3 -4  1  1 -5 -3 -4  1  7 -3  0 -1  1  3  2 -4  0  0 -1 -1 -3  0 -3 -1  2 -2 -3  0 -2  0  0 -4 -1 -3 -3 -3 -1 -2 -1 -2 -1 -1  1  4  0  0 -3  4  7 -3  1  2 -2  4 -2  6
 -5 -4  3 -3  2  6 -7 -8  1 -5 -3 -5 -6 -4 -4  1  4 -4 -2 -3 -9 -7  0 -5 -4 -1 -2 -2 -1 -4  1  0 -3 -6  3  0 -3  0 -1 -1  0  0 -1 -2 -2 -2 -3  0 -2  5 -2  0  0 -2 -3 -2 -3  2 -1  0 -1  0  1 -1 -1  0  0 -1 -1  0  0  0  0  0 -1  0 -1 -1 -2 -1 -1 -1 -1  0  0 -2  4 -2  0  3 -1 -1 -2 -2 -2  0  2 -1  3  0 -1 -1  1 -1 -1  0  0 -1 -1 -1  0  0  0  0 -1 -1  0  0 -1 -1  0  0  0 -2 -2 -3 -2 -8  2  0  0  1 -3 -3  3 -3 -2 -3 -5  3  1 -4  3  0 -2  4  0 -2 -1 -1  0  0  0  0  2  1 -1 -1 -2  1 -3 -6 -4 -3 -4  2 -3 -1 -3 -2 -1 -1 -6  1 -2 -2 -3  0 -1  1 -2  0  1 -2 -2  0  0 -2 -2  0  1 -1  1 -2  0  2  2 -3  0  1 -1 -2 -1 -1 -2 -4 -2 -2 -3 -3  1 -1  2  0  1 -1 -3 -3 -2  0  1 -1 -2 -1
