# Supplementary material for: Protein Secondary Structure Prediction Based on Data Partition and Semi-Random Subspace Method
Source: Sci Rep. 2018 Jun 29;8:9856. doi: 10.1038/s41598-018-28084-8 (PMC6026213; doi:10.1038/s41598-018-28084-8)
Supplement: Supplementary file 1 — Dataset 1 [file 41598_2018_28084_MOESM1_ESM.zip › astral_cull_DATA/1BCS_A.pssm]

  H  A  A  D  R  I  A  R  L  P  G  Q  P  A  V  D  F  D  M  Y  S  G  Y  I  T  V  D  E  G  A  G  R  S  L  F  Y  L  L  Q  E  A  P  E  D  A  Q  P  A  P  L  V  L  W  L  N  G  G  P  G  a  S  S  V  A  Y  G  A  S  E  E  L  G  A  F  R  V  K  P  R  G  A  G  L  V  L  N  E  Y  R  W  N  K  V  A  N  V  L  F  L  D  S  P  A  G  V  G  F  S  Y  T  N  T  S  S  D  I  Y  T  S  G  D  N  R  T  A  H  D  S  Y  A  F  L  A  K  W  F  E  R  F  P  H  Y  K  Y  R  D  F  Y  I  A  G  E  S  Y  A  G  H  Y  V  P  E  L  S  Q  L  V  H  R  S  K  N  P  V  I  N  L  K  G  F  M  V  G  N  G  L  I  D  D  Y  H  D  Y  V  G  T  F  E  F  W  W  N  H  G  I  V  S  D  D  T  Y  R  R  L  K  E  A  b  L  H  D  S  F  I  H  P  S  P  A  b  D  A  A  T  D  V  A  T  A  E  Q  G  N  I  D  M  Y  S  L  Y  T  P  V  c  N  I
 -3  1  4 -5 -4 -4  0  1 -4 -4 -3 -4 -3  0 -2  0 -5  1 -4 -5  3 -3 -5 -3 -2 -3 -4  1  0  4 -3 -4  7 -4 -6 -6 -6 -5  0 -4  6  0  0  0  2  1  0  0 -3 -4 -3 -4 -7 -4 -5 -3 -3 -5 -3 -4 -2 -2 -3  5 -2 -3  6  3 -3 -4 -4 -3 -1 -6 -4 -3 -3 -1 -4  0 -1 -1 -4 -4 -3 -5 -2 -5  5 -7 -5 -2  3  7 -5 -3 -4 -6 -3 -4  0 -4  6 -3 -3 -3 -5 -2 -5 -2 -5 -2 -2  0 -5 -4 -1 -1  0 -3 -5 -1 -3 -3  7  1 -5  4 -5  1 -6 -4 -2 -4 -7 -4 -3 -5 -6 -4 -4 -5 -4 -2 -5 -2 -6 -5 -4  5 -3 -4 -2 -5  7 -3 -6 -6 -2 -4 -4 -5  6 -2  1 -4 -3 -2  0 -3 -2 -2  0 -4 -5 -4 -4 -2 -4  2 -3 -3 -5  6 -2 -3 -5 -4 -1 -2 -3 -2 -2 -2 -2 -2 -2 -5  2  0 -2 -2  5 -3 -4 -2 -5 -1 -1 -1  0  0 -2 -2  0  0 -3 -2 -3  0  0  1  0 -1 -1 -1  0  0 -3 -1  2  4 -1 -1  2  5 -1  1 -1 -1 -1 -3 -4 -5 -2 -6 -2 -4 -5  5 -4 -1 -4 -3 -2
 -1 -1  2 -5  7 -6  0  3 -5 -6 -6 -3 -5 -2 -5 -1 -6  0 -2 -5 -4 -6 -5 -6 -3 -6 -3  0  1  0 -4  8 -4 -5 -6 -6 -6 -5 -4 -3 -4 -3  1 -2 -3 -1 -1  2 -5 -5 -5 -5 -7 -5 -4 -6 -6 -6 -6 -8 -4 -4 -5 -4 -5 -6 -4 -4 -3 -4 -4 -6 -6 -6  7 -5  2  1 -3 -4  1 -2 -5 -1  4 -4  1 -5 -1 -7 -4  2 -3 -4 -4 -4 -5 -6 -5 -3 -4 -6 -4 -6 -6 -5 -6 -4 -5 -4 -4  1 -3 -2 -5 -4 -1  0 -1 -5 -5  3  6 -4 -3  0 -5 -3 -5 -1 -7 -5 -4  2 -7 -4  0  8 -6 -6  1 -5  1 -2  8 -3 -6 -5 -6 -4 -6 -4 -3 -5 -4 -6 -4 -5 -6 -6 -3 -5 -4  1 -2 -6 -3  4  2 -1  0 -2 -2 -6 -3 -5  1 -5 -5 -4 -5 -5 -4 -4 -4 -4 -4 -3 -2 -3 -4 -1  1 -5 -2 -4 -3 -5 -4 -6 -3 -3 -4 -5 -5 -4 -5  2 -4 -3  2  0 -4  2  1 -2 -4 -3 -4  0  0 -2 -1 -2 -2 -1 -1 -2 -4 -1  0 -3 -2  0 -1 -4 -1  0 -2 -2 -1 -2 -6 -5 -2 -5 -3 -6 -5 -3 -2 -1 -8 -2 -3
 -3 -1 -1 -1 -3 -6 -1  0 -6 -6 -4 -4  0  4 -6  3 -6  1 -3 -6 -2 -4 -6 -6 -1 -6  6 -2  0  1 -3 -4 -2 -6 -6 -6 -7 -6 -3 -4 -4 -2  0  4 -2  1  1 -1 -6 -7 -6 -6 -8 -7  9 -4 -4 -6 -4 -7 -3 -3 -5 -3 -2 -4 -4 -3 -3 -4 -6 -4 -6 -7 -3 -6  6 -1  2 -1 -1  0 -7 -3 -4  9  1 -1 -3 -8  9  4 -4 -5  9 -5 -6 -6 -6 -3 -2 -5 -4 -4 -6 -3 -6 -3 -6 -2  9  0 -2 -1  0 -3  1  3  3 -1 -2  2 -1 -3 -5  0 -1  4 -5  0 -7 -6 -4  7 -8 -6 -1 -4 -7 -6 -2 -6 -1  2 -1 -1 -7 -6 -6 -3 -4 -4 -3 -6 -4 -4 -3 -6 -6 -6 -4 -7 -4 -2 -1 -5 -1  1  3  7  5  2 -2 -6  9 -6 -3 -4 -6 -5 -5 -3  9 -4 -5 -4  4  3  1  0  1  2 -2 -4 -3 -5 -1 -3 -5 -7  2 -1 -3 -5  1 -3 -1 -1 -2 -1  1  2 -4  3  1  1  2  4  1 -1  2 -1  2  2 -2  2  1 -2  2  3  0 -1  0  3 -1 -3  2  1  0 -3  0  5 -6  2 -3 -4  6 -6 -3 -3 -4 -1 -7  6 -4
 -3 -1 -2  8 -4 -6  0 -1 -7 -5 -5 -4 -3  0 -6  3 -7  3 -4 -7 -3 -5 -7 -6 -4 -6  6  0  0 -2 -3 -5 -4 -7 -7 -7 -8 -6 -4 -2 -4  0  0  4 -2  1 -1 -3 -5 -7 -6 -7 -9 -7 -2 -5 -5 -5 -5 -8 -4 -4 -6 -4 -5 -5 -4 -4 -2 -2 -6 -5 -5 -7 -5 -6  0 -3  7 -4 -2 -3 -7 -4 -4 -2 -1 -3 -4 -9 -2 -2 -2 -5 -2 -5 -6 -7 -6  4 -3 -5 -5 -5 -7 -4 -7 -3 -7 -3 -1 -3 -3 -2  8 -5  2  2 -2 -1  8  0 -3 -4 -5  0  8 -3 -6 -3 -7 -7 -5 -2 -9 -6  0 -5 -7 -5 -2 -7 -4  0 -5  7 -7 -7 -6 -4 -5 -2 -4 -7 -5 -4 -5 -7 -6 -5 -3 -7 -4  0 -3 -6 -4  2 -2 -2 -1  0 -2 -6 -1 -6 -4 -4 -6 -5 -5 -4 -2 -4 -3 -4  7  7  0 -2  8 -1 -3 -4 -4 -5  5 -6 -6 -8  1 -5 -3 -6 -5 -4  8  0 -4 -5  2  1 -6 -2 -1 -2  0  5 -3  1  0  1  0 -1 -1  1  2  0  2  3  0 -4 -2  4 -1 -3  4  1  2 -3  0  3 -6  8 -3 -6  1 -6 -6 -3 -5 -3 -8  1 -4
 -6 -5 -3 -7 -6 -4 -2 -3 -4 -6 -6 -7 -6 -4 -4 -4 -6 -3 -6 -6 -3 -6 -6 -4 -4 -4 -6 -5 -3 -3 -6 -7 -3 -4 -6 -6 -6 -5 -3 -7 -2 -3 -3 -4 -4 -3 -3 -5 -6 -4 -4 -4 -7 -4 -6 -6 -6 -7 -6 12 -4 -4 -3 -4 -6 -6 -3 -3 -6 -7 -4 -6 -6 -6 -6 -4 -5 -4 -6 -4 -2 -4 -4 -5 -4 -6 -5 -4 -3 -7 -6 -4 -3 -3 -6 -3 -4 -6 -4 -7 -4 -6 -3 -6 -4 -6 -6 -4 -6 -2 -6 -4 -4 -4 -7 -4 -3 -3 -2 -5 -7 -4 -5 -4 -4 -4 -7 -3 -5 -3 -6 -4 -3 -6 -7 -4 -6 -7 -6 -7 -6 -6 -6 -4 -7 -6 -6 -6 -4 -2 -6 -7 -4 -6 -3 -6 -7 -6 -4 -7 -7 -4 -2 -5 -3 -4 -4 -4 -4 -6 -5 -4 -2 -4 -6 -4 -6 -6 -3 -4 -3 -6 -6 -3 -2 -3 -6 -6 -5 -4  0 -3 -3 -6 -3 -4 -5 -6 -4 -6 -4 -6 -3 -4 -4 -4 -7 -5 -3 -5 -4 -3 -4 -3 -3  5 11  3 -4  2 -3 -3 -3 -4 -3 -3 -3  8 10 -3  3 -1 -1 -4 -3 -2 -4 -3 -1 -3 -5 -4 -4 -7 -4 -6 -5 -4 -6 -3 -6 -3 12 -4 -2
  7  1 -1 -4 -1 -5  0  0 -5 -5 -5  9 -4  0 -5 -1 -7  1  8 -5 -3 -5 -5 -5 -4 -5 -3  2  2 -2 -4 -2 -3 -5 -6 -5 -5 -6 -1  0 -3  2  2  0 -3  1 -1 -1 -5 -5 -5 -5 -6 -5 -4 -5 -5 -5 -5 -7 -3 -3 -5 -4 -5 -5 -1 -3  4 -1 -5 -5 -5 -7 -2 -5  2 -2 -2 -1  0 -2 -5 -2 -2 -3  1 -4 -3 -6 -3  2 -2 -4 -3 -4 -5 -6 -5 -1 -3 -5 -4 -5 -5 -5 -6 -3 -5 -3 -3 -3 -3 -1 -3 -3  0  1 -2 -5 -4  2 -1 -4 -4  3 -3 -3 -5  0 -7 -5 -4  0 -6 -5  1 -2 -7 -5  7 -5  0 -2 -2 -2 -7 -5 -6 -3 -5 -1 -3 -5 -4 -5 -3 -5 -5 -5  9 -5 -3  5 -1 -6 -2  2  0 -1  1 -1 -2 -6 -3 -5  1 -5 -5 -4 -5 -5 -3 -4 -4 -4 -3 -2 -1 -2 -2  2  0 -5 -1 -4  2 -5 -4 -5 -3 -3 -4 -4 -5 -3 -3  4 -2 -2  1  2 -4  0  0 -1 -4 -2 -4  1 -1  1  1  0  2 -1  1  2 -2  0  1 -3  0 -1  2 -3 -2  1  1  2 -1  0 -6 -3  3 -5 -3 -6 -5 -3 -1 -2 -7 -2 -3
  1  6 -1 -1 -2 -6  1  1 -6 -5 -5 -1 -4 -1 -5  0 -7  1 -1 -6 -3 -5 -6 -6 -4 -6 -1  5  2 -2 -2 -3 -2 -6 -7 -6 -6 -6 -4  8 -3  0  2  0 -3  2  0 -2 -5 -6 -5 -6 -7 -6 -4 -5 -5 -5 -5 -8 -4 -4 -5 -4 -5 -5  1 -4  6  8 -5 -5 -5 -7 -3 -5 -1 -2 -1 -4  0 -1 -6 -1 -3 -4  1 -5 -3 -7 -4  0  3 -4 -4 -5 -5 -6 -5  7 -3 -5 -4 -5 -6 -5 -6 -3 -6 -3 -4 -3 -3 -2  0 -4  0  1 -2 -3 -2  1 -2 -4 -4  4  0 -3 -5 -1 -7 -6 -4 -2 -7 -5  6 -3 -7 -5  5 -6 -2 -1 -3  4 -7 -6 -6 -3 -5  8 -3 -6 -4 -5 -4 -6 -6 -5  1 -6 -3  3  0 -6 -3  2 -1 -2  1 -2 -3 -6 -4 -6 -2 -5 -6 -5 -5 -5 -4 -4 -1 -4 -1  0  3 -1 -1 -1 -2 -5 -3 -5  5 -6 -5 -4 -3 -4 -4 -5 -6 -3 -1  4 -4 -4  2  0 -5  0  0 -2 -3 -1 -4  1  0  1  1  0 -1  0  3  3  0  1  1 -3 -2  1  1 -3  1  1  6 -1 -2  0 -6 -2 -2 -4 -3 -6 -6 -3 -4 -3 -8 -2 -3
 -4 -3  0 -4 -5 -6  0  0 -7 -6  8 -5 -4  2 -6  1 -7 -2 -5 -7  2  8 -7 -6 -4 -6 -3 -3 -1 -2  7 -6 -3 -7 -7 -7 -7 -6 -4 -5 -2 -2 -1 -1 -4 -1 -3 -4 -6 -7 -6 -7 -7 -7 -4  8  8 -6  8 -7 -4 -4 -6  5 -4  8 -2 -3 -3 -6 -6  8 -6 -7 -5 -6 -2 -3  0  7 -3  1 -7 -4 -5 -4 -4 -6 -2 -7 -4 -3 -4 -3 -4 -5 -6 -6 -6 -5 -3 -6 -3  8 -6  7 -6 -4 -7 -3 -4 -4 -3 -3 -4 -5 -1 -3 -1  7 -5 -2 -4 -5 -2 -3 -5 -3 -6 -3 -7 -7 -5 -2 -7 -6 -4 -6 -7 -6 -5 -7 -5  2 -5 -4 -7 -7 -7 -3  8 -6 -3 -7  0  8 -6 -7 -5 -6 -5 -7 -2 -4 -3 -7 -5 -3 -2 -3 -3 -3 -3 -7 -4 -6 -5  7 -6 -5 -6  7 -4  2 -5 -5 -4 -3 -3 -4 -1 -1 -4  7 -4 -5 -4 -6 -5 -3 -3 -5  4 -6 -6 -4 -5 -2 -4 -5 -2  1 -3 -3 -2 -2 -4 -2 -3  0 -2  0 -1 -2 -2 -1 -2 -2 -3 -1 -1 -2 -3 -1 -2 -1 -2 -1 -4 -4  6 -3 -7 -4 -2 -7 -3 -7 -7 -2 -5 -4 -7 -3 -4
  2 -2 -2 -4 -3 -6 -1  0 -6 -3 -5 -3 -5 -1 -6 -2 -5 -2  6 -2 -4 -5  0 -6 -5 -6 -2  0  0  6 -4 -4 -4 -6 -4 -2 -3 -5 -4 -3 -4 -1  3  0 -2  2 -1 -3 -6 -6 -6 -6 -7 -6 -3 -5 -5 -6 -5 -7 -4 -4 -5 -4 -2 -5 -4 -4 -3 -4 -4 -5 -6 -5  5 -6  3 -3 -2 -4 -1 -3 -6  4 -1 -3  0  4 -4 -7 -2  2 -4 -5 -3 -5 -5 -5 -5 -3 -4 -6 -5 -5 -6 -5 -4 -4 -1 -4 -3 -3 -4 -3 -4 -1  0  0 -2 -5 -4 -1 -2 -5 -5  1 -4 -3  1 -3 -5 -6 -2 -1 -7 -4 -2 -4 -5 -6  1 -2 -4  4  5 -4 -5 -2 -6 -4 -5 -4 -4 -2 -5 -5 11 -2 -6 -6 -3 -6 -4  5 -3 -6  3  1  5 -1  3 -1  0 -6 -1 -5 -3 -5 -4 -5 -5 -5 -3 -4 -4 -5 -3 -3  2  6 -4  2 -2 -5 -4  0 -3  0 -2 -6  0 11 -4 -5 -5 -4 -4 -1 -2  4  4 -2 -5  1  0  2 -4 -1  2  0 -2 -1 -1  6 -2 -2  0 -3 -3 -1  0 -2 -2 -1 -2 -3 -2  2 -3 -1 -2  0 -6 -3 -2 -2 -3 -6 -1 -4 -5 -3 -7  5 -4
 -5 -5 -3 -7 -4  7  0 -3 -1 -6 -7 -6 -6 -4  1 -4 -2 -4 -6 -4 -5 -7 -5  3 -4  1 -6 -5 -2 -4 -7 -6 -4 -1 -4 -5 -6 -2  2 -7 -4 -2 -3 -4 -5 -3 -4 -4 -6 -1  1  0 -7 -1 -7 -7 -7 -7 -7 -5 -6 -6  5 -5 -2 -7 -4 -3 -3 -7  5 -7 -6 -3 -4  5 -5 -4 -6 -6 -4 -4 -1 -3 -1 -6 -3 -4 -4 -7 -5 -3 -1 -4 -7  4  2 -3  0 -6 -5 -6 -2 -7  0 -7 -3 -6 -5 -4 -6 -3 -4 -4 -5  2 -1 -2 -1 -7 -6 -3  0 -4 -4 -1 -7 -5 -3  2 -4  0  4 -6 -7 -1 -6 -5 -4 -7 -6 -5 -6 -4 -6 -6 -2 -5  8 -3 -7 -7 -6 -5 -4 -7 -7 -5  2 -7 -7 -1 -4 -5  1  7 -1 -4 -4 -6 -5 -4  3  8 -7  0 -5 -7  5  2  5 -7 -7 -3  0  5 -6 -4 -3 -2 -6 -2  2 -7  1  2 -4 -4 -2 -6 -4 -6 -5  2  7 -6 -7 -5  0 -1 -3 -1  6  0  0 -1 -4 -2 -3 -2 -3 -1  0 -2 -2 -3 -1 -3 -3 -1 -2  2  0 -4  1  0 -2 -1 -4  1 -6  0  8 -6  4 -5 -6  7 -5 -3 -6  0 -5 -4  4
 -5 -4  0 -7 -3 -1 -1 -3  6 -6 -7 -5 -6 -4 -1 -4 -2 -4 -5 -4 -5 -7 -5 -2 -4 -1 -6 -5 -2 -3 -7 -5 -5  6 -3 -5 -4  4 -2 -6 -4 -3 -2 -3 -5 -2 -3  0 -6  6  4  6 -6  7 -7 -7 -7 -7 -7 -5 -6 -6  3 -5 -3 -7 -2 -1 -3 -6  5 -7 -6 -1 -1 -1 -5 -5 -6 -6 -4 -4  6 -2  4 -7 -4 -4 -5 -6 -7 -3  1 -4 -7  4  6 -3  6 -6 -5 -6 -3 -7 -2 -7 -3 -6 -5 -5 -7 -4 -5 -3 -7  4  0 -2  1 -7 -7 -3 -3 -4 -5 -2 -7 -5  3  0 -3  6  3 -6 -6  4 -5 -5 -3 -6 -5 -4 -6 -4 -6 -6 -1 -3  1 -4 -7 -6 -6 -5 -5 -7 -7 -4 -2 -6 -6  7 -5 -4  2 -1  2 -2 -3 -6 -5 -4  0  0 -7  6 -6 -7  0  2  0 -7 -7 -4  3  1 -7 -6 -3 -3 -6 -1  2 -7  1 -1 -5 -4  1 -6 -4 -4 -5  5 -1 -6 -7 -4  0 -2 -3  0  3  0 -1 -1 -4 -2 -1 -3 -3 -1 -1 -2 -3 -4 -2 -3 -4 -2 -1 -1  3 -3  0 -2 -2 -2 -4  1 -5 -3  1 -7  0 -5 -6  2 -4 -4 -5  2 -5 -3  3
  4  1  2 -4  4 -5  1  2 -5 -5 -5 -2 -4  1 -5  1 -7  1 -2 -5 -3 -5 -6 -5 -2 -5 -3  2  2 -2 -4  0 -3 -5 -6 -6 -6 -6 -4 -2 -3 -2  0  0  1  1  1  6 -5 -6 -5 -5 -7 -6 -4 -5 -5 -5 -5 -7 -4 -4 -5 -4 -5 -5 -3 -3 -2 -3 -5 -5 -5 -7 -1 -5  2  3 -3 -1  6 -1 -6  1  0 -3  4 -5 -3 -7 -3  4 -3 -4 -4 -4 -5 -6 -5 -2 -3 -5 -4 -5 -6 -5 -6 -3 -5 -3 -2  0 -2 -3 -4 -4  1  1 -2 -4 -4  4  3 -4 -4  2 -4 -3 -5  0 -7 -5 -3  3 -7 -5  2  0 -7 -5 -1 -6  8 -1 -1 -2 -7 -6 -6 -3 -5 -3 -4 -6 -4 -5 -3 -6 -5 -5 -2 -6 -3  2  1 -6  1  2  1  4  5  1 -2 -6 -2 -5  8 -5 -5 -4 -5 -5 -4 -3 -4 -4 -4 -2 -1 -1 -3 -1  3 -5 -3 -5 -2 -5 -5 -6 -3 -4 -3 -5 -5 -4 -4  1 -3 -4  3  1 -5  4  3 -1 -3 -2 -2  0  0 -1  1 -1 -2  1  2 -1 -3  0  2 -3 -2 -1  1 -3 -2  1 -2 -1 -1 -1 -6 -4 -3 -6 -3 -6 -6 -3 -2  0 -7 -1 -3
 -3 -3 -1 -7 -2 -2 -1 -1  0 -6 -6 -4 -6 -3 -2 -3 -3 -3  2 -4 -4 -6 -5 -2 -2 -2 -5 -3 -2 -3 -6 -5 -4  0 -3 -5 -5 -2 -1 -5 -4 -2 -2 -3 -4 -2 -3 -1 -6 -1 -1  0 -6 -1 -6 -6 -6 -6 -6 -5 -5 -5  0 -4 -4 -6 -2  7 -1 -6  0 -6 -6 -3 -4 -1  0 -4 -5 -5 -3 -3 -1 -2  0 -6 -3 -4 -4 -6 -6 -3 -1 -4 -6  2  1 -3  0 -5 -4 -6 -3 -6 -2 -6 -3 -5 -5 -4 -5 -3 -4 -1 -6  0 -1 -2  0 -6 -6 -2 -2 -2 -4  0 -6 -4 -3  0 -3  0  0 -5 -6  5 -4 -5 -3 -6 -4 -4 -4 -3 -5 -4 -3 -4  0 -3 -6 -6 -5 -5 -4 -6 -5 -5 -2 -6 -4 -1 -4 -3 -1 -2  0 -2 -3 -4 -4 -3 -1  0 -6 -1 -3 -6 -2  8  1 -6 -6 -4 -1  3 -6 -4 -3 -1 -3  1  1 -6  7 -2 -2 -4  3 -5 -1 -5 -4  5  1 -5 -6 -3 -2 -3 -2 -1  0  0 -2 -2 -4 -3 -2 -2 -2 -1  0 -2 -3 -3 -2 -3 -4  1 -1  0  3 -3  0  3 -2 -1 -3  1 -5 -3 -2 -6  3 -5 -5 -1 -4 -3 -6  0 -5 -4  2
 -6 -5 -3 -7 -5 -3 -2 -2 -2 -7 -6 -7 -7 -4 -4 -4  9 -4 -6  5 -5 -6  1 -4 -5 -4 -6 -5 -2 -4 -6 -6 -5  2  9 -1 -2  8  4 -7 -5 -4 -3 -4 -5 -4 -4 -4 -7 -2 -2 -2 -3 -1 -7 -7 -7 -8 -7 -6 -6 -6  2 -5  3 -7 -5  0 -6 -7 -2 -7 -7  9  0 -3 -4 -4 -4 -6 -5 -5 -2  3  3 -7 -5  5 -5 -3 -7 -4 -3 -5 -6 -2 -2  9 -2 -6 -5 -7 -4 -6 -4 -6  9 -6  0 -5 -6 -5 -5 -3 -7  1  0 -3  0 -6 -7 -4  0 -5 -5 -4 -7 -5  1 -3  9 -2 -2 -6 -3  6 -6 -6  9 -7 -6  3 -6 -2 -6 -6  9  4 -3 -5 -7 -7 -6  0 -5 -7 -5  1 -4 -7 -7 -1 -5 -4 -2 -3  2 -3 -2 -6 -5 -5  1 -3 -7  4 -6 -6  6 -1 -3 -6 -6 -5 -1 -2 -6 -2  2 -2 -5  0 -2 -6 -2  6 -5  5  4 -3 -5 -5 -5 -1 -3 -6 -7 -5 -4  2 -3 -3 -2 -2 -2  1 -5  2  7  0 -3  3 -2  1 -3 -4 -3 -5 -4 -3 -3  0 -1 -2 -2 -1  3 -2 -5  4 -5 -2 -3 -2 -1  0 -6 -3  4 -4 -7 -2 -6 -4 -1
 -4 -4 -3 -5 -5 -6 -1 -3 -6  9 -5 -5  8  4 -1 -1 -7 -1 -5 -7 -4 -5 -7 -5 -3 -5 -5  3 -2 -3 -5 -5 -4 -6 -7 -7 -7 -6 -4 -4 -4  5 -1 -2  7 -1  0 -3  9 -6 -4 -6 -8 -6 -6 -5 -5  9 -5 -7 -4 -4 -5 -4 -6 -5 -4 -4 -4 -5 -5 -5  9 -7 -5  0 -4  4 -4 -5  1 -3 -6 -5 -2 -6  5 -6 -3 -8 -6 -3 -4 -4 -5 -5 -5 -7 -5 -4 -4  9 -4 -5 -6 -5 -7 -4 -6 -4 -5 -4 -3 -4 -5 -5 -2 -3 -2 -5 -5 -3 -4 -4 -4 -3 -5 -3 -6 -3 -7 -6 -5 -5 -8 -6 -4 -6 -7  9 -4 -7 -4 -3 -5  0 -7 -7 -6 -3 -5 -5 -4 -7 -4 -5 -6 -7 -5  9 -5 -6 -4 -4 -3 -6 -4 -3 -2 -4 -3  5 -1 -6 -6 -6 -4 -5 -6 -5 -5 -5 -5  3 -5 -4 -5 -4 -3 -4 -4 -3 -2 -5 -4 -5 -4 -6 -5 -7 -4 -6 -4 -5 -5 -3 -4 -3 -4 -5 -3 -3 -5 -3 -3 -3 -5 -1 -5  1 -1 -1 -1 -1  5 -1  2 -3 -5 -3 -2 -3 -3 -3 -3 -3 -3 -2 -3 -2 -4 -2 -6 -5  4 -7 -4 -6 -7 -4  8  4 -7 -4 -3
 -3 -2  1 -4 -3 -5  1  1 -5 -4 -3 -4 -2  0 -4  2 -6  3 -3 -5  5 -3 -5 -5 -1 -5 -1 -1  2  1 -3 -3  0 -5 -6 -6 -6 -5 -2 -3  3  0  1  2  3  3  4 -2 -4 -5 -5 -5 -7 -5 -3 -3 -3 -4 -3 -5  7  7 -4 -2 -4 -3 -2  3 -1 -4 -5 -3 -4 -6 -4 -4 -1  4 -1 -2  1  2 -6  0 -2 -2 -1 -5  5 -7 -2  0 -2 -1 -2 -4 -5 -6 -5 -3  7 -4 -2 -3 -5 -3 -6  7 -5  6 -2 -1  6  6 -3 -4  0  1  3 -3 -4  0  0 -2 -1 -1 -3  4 -4  0 -6 -5 -4 -1 -7 -5  0 -4 -6 -4 -2 -5 -3  1 -3 -3 -6 -5 -6  3 -3 -4  7 -5 -2 -3 -5 -5 -5 -4 -4 -6  3 -1 -1 -5 -3  0  1 -1 -1  0  0 -5 -3 -5 -3 -3 -5 -2 -4 -3 -2 -1 -4 -2 -2 -2 -2 -1 -1  1 -1 -3 -1 -4 -1 -3 -4 -6  5 -3  0 -4 -3  7 -4  1  0 -4 -1  1 -4 -1  0  1 -3 -1  1  2  4  1  0  1  3  4  0  0 -2  0  0 -1  0  0 -1  0  1  1 -1 -2 -1 -1 -5 -3 -2 -5  5 -5 -5  1 -1  0 -5  1 -3
 -3 -3 -1 -4 -4 -3  2  0 -4 -5 -5 -4 -3 -2 -2  0 -5 -1 -4 -5 -2 -5 -5 -3  8 -2 -3 -2  1 -1 -5 -4 -2 -4 -5 -5 -6 -5  3 -4 -2  2  1 -1 -2 -1  3 -3 -5 -4 -3 -4 -7 -4 -3 -5 -5 -5 -5 -5 -2 -2 -3 -3 -5 -5 -3 -1 -1 -4 -3 -5 -5 -6 -4 -2 -2  0  1 -3  0  6 -4 -2 -2 -4 -2 -5  0 -7 -3  0 -2 -3 -3 -3 -4 -5 -4 -4  1 -5 -2 -5 -3 -5 -5 -2 -5  5 -3  7  4  0 -4 -3  0  3  2 -4 -4  0 -2  8 -3 -1 -4  0 -5  3 -6 -4 -1 -3 -7 -4 -3 -5 -6 -5 -4 -5 -4  2 -3 -3 -5 -5 -4  4 -5 -4 -2 -5 -2 -5 -6 -5 -3 -5 -4 -4 -2 -1  3 -3 -3 -1  1 -3 -2  4  0 -4 -3 -4 -4 -5 -4 -3 -2 -5 -3 -3 -3  5 -4 -3 -3  5 -3  1 -1 -5  4 -3  1 -5 -4 -6  5 -3 -2 -3 -2 -2 -4 -1  6 -4 -2 -1 -3  0  0  1 -3 -2 -2  1  1 -1  1  1  2  2 -1 -2 -2  0  0 -1  1 -1  0 -1  0  0 -2  0 -3 -1 -3 -4 -2 -5 -1 -3 -5  5 -4  1 -5 -1 -1
 -5 -5 -3 -8  0 -6 -1  1 -5 -7 -6 -6 -7 -4 -6 -4 -2 -5 -5 -1 -5 -6 -1 -6 -6 -6 -7 -5 -4 -5 -6 -6 -6 -4 -2 -1 11 -3 -3 -6 -5 -2 -3 -5 -6 -4 -5 -5 -7 -5 -5 -5 13 -5 -8 -6 -6 -8 -6 -6 -6 -6 -4 -5 -1 -6 -5 -4 -5 -6 -4 -6 -7 -2 -5 -5 -5 -5 -6 -4 -3 -5 -5  3  1 -7 -5 -1 -5 13 -7 -4 -4 -6 -7 -4 -4 -2 -4 -6 -6 -7 -5 -2 -6 -6 -2 -6 -1 -5 -7 -5 -5 -5 -7 -2 -2 -4 -3 -5 -7 -4 -4 -6 -6 -3 -8 -5 -1 -4 -2 -5 -5 -6 13 -3 -6 -6 -2 -8 -3 -1 -6 -3 -6 -7 -2 -1 -6 -5 -6 -6 -6 -1 -6 -6 -6 -1 -6 -8 -6 -5 -6 -3 -4 -6 -2 -4 -3 -6 -5 -5 -2 -6 -7 -4 -6 -6 -3 -4 -5 -2 -7 -5  5 -4 -7 -1  1 -3 -3  1 -2 -6 -3 -2 -6 -1  9 13 -5 -6 -5 -4 -5 -6 -8 -5 -5  3 -4 -3 -5 -3 -3  0 -5 -4 -2 -3 -4 -1 -3  4 -3 -4 -3 -5 -5 -4 -3 -1  2 -3 -3 -3  0 -3 -5 -2 -5 -4 -6 -7 -4 -1 -6 -5 -1 -5 -7 -3 -6 -5 -3
 -2 -4 -3 -5 -4 -4 -1 -1 -4 -7 -6 -5 -6 -3 -4 -3  0 -4 -4  9 -4 -6 10 -4 -5 -4 -5 -4 -2 -2 -6 -5 -5 -2  4 10  7 -1 -1 -5 -4 -3  0 -3 -5 -3 -3 -4 -7 -4 -4 -4 -2 -4 -6 -6 -6 -7 -6 -6 -5 -5 -3 -5  9 -6 -5 -3 -5 -6 -4 -6 -7  0 -3 -4 -2 -4 -4 -6 -3 -4 -4  7 -1 -6 -4  8 -4 -2 -6  0 -3 -5 -5 -3 -4  0 -4 -5 -5 -6 -4 -6 -4 -6  3 -5 10 -4 -5 -3 -4 -3 -6  6  3 -3 -2 -6 -6 -2 -3 -5 -5 -3 -7 -4  9 -3  0 -4 -3 -5 -2 -1 -5 -5  1 -7 -4 10 -5  4 -4 -5  0  9 -4 -4 -6 -6 -5 10 -5 -6 -2 10 -4 -7 -5 -4 -5  1 -2 -4  5 -1  2 -5 -3 -4  2 -4 -6 -2 -5 -6  2 -4 -4 -6 -5 -5  2 -3 -6 -1  6  5 -6  3 -1 -6 -3  6 -5  9  2  0 -3 -2 -5 -3 -2 -5 -4 -4 -4  8  0 -3 -4 -2  1  3 -5 -1  2 -2 -3 -1 -1  0 -2 -2 -2 -4 -5 -2 -2  3  0  3 -2  2  2  0 -4  4 -1  1 -4 -1 -2 10 -5 -4  9 -2 -6 -3 -7 -3 -2
 -5 -3 -2 -7 -5  4  0 -2 -1 -6 -7 -6 -6 -4  7 -4 -1 -3 -5 -5 -4 -7 -5  7 -3  7 -6 -4 -1 -2 -6 -6 -3 -2 -4 -5 -6 -3  4 -6 -2  0 -2 -3 -3 -3 -3 -4 -6 -1  6 -1 -7 -2 -7 -7 -7 -6 -7 -5 -5 -5  4 -4 -4 -7 -2 -2 -2 -6  1 -7 -6 -4 -5  6 -4 -4 -5 -4 -3 -3 -1 -2 -1 -6 -4 -4 -3 -7 -6 -3  4 -2 -6  4 -1 -4  0 -6 -4 -6  4 -7  7 -6 -4 -5 -5 -4 -6 -3 -4 -3 -6 -1 -1 -2  0 -6 -6 -3 -2  0 -3 -2 -7 -4 -2  2 -4 -1  5 -6 -7 -1 -5 -6 -4 -6 -5 -5 -6 -4 -6 -6 -2 -5  0 -1 -7 -6 -5 -5 -3 -7 -7 -5  7 -6 -6 -2 -3 -4  1  3  2 -3 -3 -5 -5 -4  2  1 -7 -2 -5 -6  0 -1  5 -6 -6 -3  5  1 -6 -5 -2 -3 -6 -2  1 -6  0  3 -5 -4 -3 -5 -3 -4 -4  3  1 -5 -6 -4  2 -3 -3 -2  1 -1 -1  0 -4 -3 -3 -1 -2 -1  0 -1 -1 -2 -1 -3 -3 -1 -1  1  0 -3  1  1 -1 -1  1  0 -4 -2  1 -6  0 -5 -5  1 -5 -2 -5  1 -5 -4  3
