# Supplementary material for: Protein Secondary Structure Prediction Based on Data Partition and Semi-Random Subspace Method
Source: Sci Rep. 2018 Jun 29;8:9856. doi: 10.1038/s41598-018-28084-8 (PMC6026213; doi:10.1038/s41598-018-28084-8)
Supplement: Supplementary file 1 — Dataset 1 [file 41598_2018_28084_MOESM1_ESM.zip › astral_cull_DATA/1BDF_A.pssm]

  Q  G  S  V  T  E  F  L  K  P  R  L  V  D  I  E  Q  V  S  S  T  H  A  K  V  T  L  E  P  L  E  R  G  F  G  H  T  L  G  N  A  L  R  A  I  L  L  S  S  M  P  G  C  A  V  T  E  V  E  I  D  G  V  L  H  E  Y  S  T  K  E  G  V  Q  E  D  I  L  E  I  L  L  N  L  K  G  L  A  V  R  V  Q  G  K  D  E  V  I  L  T  L  N  K  S  G  I  G  P  V  T  A  A  D  I  T  H  D  G  D  V  E  I  V  K  P  Q  H  V  I  C  H  L  T  D  E  N  A  S  I  S  M  R  I  K  V  Q  R  G  R  G  Y  V  P  A  S  T  R  I  E  R  P  I  G  R  L  L  V  D  A  C  Y  S  P  V  E  R  I  A  Y  N  V  E  A  A  R  V  E  Q  R  T  D  L  D  K  L  V  I  E  M  E  T  N  G  T  I  D  P  E  E  A  I  R  R  A  A  T  I  L  A  E  Q  L  E  A  F  V
 -2  0  1  0 -1 -2 -3 -2 -1 -2 -2 -2 -1 -1 -2 -2  0 -2  0  1 -1 -2  5 -1 -1  0 -2 -2 -2 -2 -2 -2  0 -3 -1 -3 -1 -2 -1 -2  6 -2 -2 -2 -2 -2 -2  0  0 -2 -2 -1 -1  5 -1  0 -2  0 -2 -2 -2 -1 -1 -2 -3 -2 -3  0  0 -2 -2 -1 -1 -2 -2 -3 -2 -2 -2 -2 -2 -2 -3 -2 -2  0 -2  5 -1 -1 -1 -2 -1 -2 -2 -1  2 -1 -2 -1 -2 -1 -2  1 -1  1 -1 -1 -1 -1  5  3 -3 -2 -1 -2 -2  0 -2 -1 -2 -2  1 -2 -2 -1 -3 -1 -2  0 -2 -2 -1  0  0 -1  4  0 -2  1 -2 -2 -2 -2 -1 -1 -2 -1 -2 -1 -3 -1 -2  5  1  3 -2 -1 -2 -2  0 -2 -1 -2 -2 -2 -1 -3  5  0 -3  0 -2 -1 -1 -2 -2  4 -3  0 -1 -1  4  5 -2 -1 -1 -2 -2 -1 -3 -2 -3 -2 -2 -1 -2 -2 -2 -1 -1 -2 -1 -1 -2 -2 -2 -2 -2  5 -2 -2 -2  5  5  0 -2 -2  4 -2 -2 -2 -1  5 -3 -1
  0 -1 -2 -3  0 -1 -4 -3  2 -3  6 -3 -3 -2 -4 -1  1 -3 -1 -1 -2  3 -2  2 -3 -2 -3 -1 -3 -3 -1  7 -3 -4 -3 -1 -2 -3 -3 -1 -2 -3  7  7 -4 -3 -3 -2 -2 -3 -3 -3 -4 -2 -3 -2 -1 -3 -1 -4 -2 -3 -3 -3 -1 -1 -3 -2 -2  1 -1 -3 -3  2 -1 -3 -4 -3 -1 -4 -3 -3 -1 -3  1 -2 -3 -2 -3  4 -3  0 -2  2 -2 -1 -3 -3 -3 -2 -3  0  1 -1 -3 -2 -3 -3 -3 -2 -2 -1 -2 -4 -1 -1 -2 -2 -2 -3  0 -4 -3  0 -3  0 -1 -3 -4 -5 -1 -3 -2 -2 -1 -1 -2 -1 -4 -1 -3  7 -4  3 -3  0  6 -3  7 -3 -3 -3 -3 -2 -1 -2  7  0 -1  6 -3 -4 -3  6 -3 -3 -3 -3 -2 -1 -3 -2 -3 -3  0  7 -4 -2 -3 -1 -3 -1 -1 -2  7 -3 -1  0  7 -2 -2 -3 -2  2 -3 -3 -4 -1 -3 -1 -2 -1 -3 -2 -3 -2 -3 -1 -1 -2 -4  7  6 -2 -2 -2 -4 -3 -2  0  0 -3 -1 -2 -4 -3
 -1  2  0 -3  1  0 -4 -4 -1 -3  0 -4 -4  2 -4  0  1 -4  2 -1  0  0 -2 -1 -4 -1 -4 -1 -3 -4 -1 -1 -1 -4 -1  0 -1 -4 -1  7 -2 -4 -1 -1 -4 -4 -4  0  0 -3 -3 -1 -3 -2 -4 -1 -1 -4 -1 -4  1 -1 -4 -4  0 -1 -2  0 -1 -1 -1 -1 -4 -1 -1  1 -4 -4 -1 -4 -4 -4  7 -4 -1 -1 -4 -2 -4  0 -4  0  2  0  2  0 -3 -2 -4  1 -4  4 -1  0 -1 -2 -1 -3 -4 -1 -2 -1  1 -4  1  0  3  1  2 -4 -1 -4 -3  6 -1  1  0 -4 -4 -4  3 -4  0  1  1  5 -2  0 -4  4 -3 -1 -4 -1 -4  0 -1 -1 -1 -1 -3 -4 -3 -2  1 -1 -1 -2  2 -1 -2 -3 -1 -1 -4 -4 -4  1 -2 -1 -3  0 -3 -4  0  0 -4 -1 -3  5 -4 -1 -1 -2 -1 -4 -1 -1 -1 -1  1 -4  1 -1 -4 -4 -4  1 -3 -1 -1  7 -1 -1 -4  1 -3 -1 -1 -2 -4 -1  0 -2 -2 -1 -4 -4 -1  0 -1 -4  0 -2 -4 -4
 -1  0 -1 -3  0  3 -5 -4 -1 -2 -2 -4 -4  6 -4  1 -1 -4  0 -1 -2 -2 -2 -1 -4 -2 -5  1 -2 -5  1 -3 -2 -5 -2 -2 -2 -4 -2  1 -3 -5 -3 -3 -4 -5 -5 -1 -1 -4 -2 -2 -4 -3 -4 -2  1 -4  1 -4  6 -2 -4 -4 -2  1 -4 -1 -2 -2  1 -1 -4 -1  1  7 -4 -4  2 -4 -5 -5  1 -5 -2 -1 -5 -2 -4 -2 -4  0  1 -1  7  3 -3 -3 -4 -1 -5  0 -2 -1 -2 -3 -2 -2 -4 -2 -3 -2  7 -4 -1 -2  6  0  6 -4  1 -4 -3  0 -2  4 -2 -4 -4 -5 -1 -4 -2  4  4  2 -2  1 -4  1 -4 -2 -4 -2 -4  0 -3 -2 -3 -2 -4 -4 -2 -3  0 -2 -2 -3  3 -2 -2 -4 -2 -2 -5 -4 -4  7 -3 -2 -4 -1 -3 -4  3 -2 -4 -2 -4  0 -4  2 -2 -3 -3 -4  1 -1 -3 -2  7 -5  7 -2 -4 -4 -4  6 -4  1 -2  1 -2 -2 -4  6 -2  1  1 -2 -4 -2 -2 -2 -2 -2 -4 -4 -2  2 -1 -5  4 -2 -5 -4
 -4 -3 -2 -1 -2 -4 -3 -2 -4 -4 -4 -2 -2 -4 -2 -4 -3 -2 -2 -2 -2 -4 -1 -4 -2 -2 -2 -5 -4 -2 -5 -4 -3 -3 -3 -4 -2 -2 -3 -4 -1 -2 -5 -4 -2 -2 -2 -2 -2 -2 -4 -3  9 -1 -2 -2 -5 -2 -5 -2 -4 -3 -2 -2 -4 -5 -4 -2 -2 -4 -5 -3 -2 -4 -5 -5 -2 -2 -5 -2 -2 -2 -4 -2 -4 -1 -2 -1 -2 -3 -2 -4 -3 -4 -4 -4 -1 -2 -2 -2 -2 -3 -4 -2 -3 -1  1 -1 -2 -2 -1 -2 -4 -2 -2 -1 -4 -3 -4 -2 -4 -2  1 -4 -4 -4 -4 -2 -2 10 -1 -2 -2  2 -3 -3 -1 -2 -2 -2 -3 -4 -2 -4 -2 -4  1 -3 -5 -3 -4 -2 -4 -1 -2 -1 -4 -2 -4 -4 -3 -2 -3  0 -2 -2 -2 -5 -1  8 -3 -2 -4 -2 -4 -4 -2 -1 -4 -2 -2 -4 -1 -1 -4 -2 -4 -4 -5 -2 -4 -2 -5 -4 -2 -2 -2 -4 -2 -4 -2 -4 -3 -2 -2 -4 -4 -5 -4 -1 -2 -4  1 -1 -1 -2 -2 -2 -1 -4 -4 -2 -4 -1 -3 -2
  7 -2 -1 -2 -1  1 -4 -3  1 -2  1 -3 -3 -1 -3  3  6 -3 -1  0 -1  1 -1  1 -3 -2 -3  1 -2 -3  1  0 -3 -4 -3 -1 -2 -3 -3 -1 -2 -3  0  0 -4 -3 -3 -1 -1 -2 -2 -3 -3 -2 -3 -2  1 -3  1 -4  0 -3 -3  0 -1  1 -2 -1 -1  1  1 -3 -3  7  1 -1 -3 -3  1 -4 -3 -3 -1 -3  1 -1 -3 -1 -3  0 -3  3 -2  1 -1  2 -2 -2 -3 -1 -3  0  1 -1 -2 -2 -3 -2 -3 -1 -2 -1 -1 -4  2  0 -1 -1 -1 -3  1 -4 -2  0 -2  3  0 -3 -4 -4 -1 -3 -1  0  1  0 -1  0 -3  0 -2  2 -3  1 -3  5  0 -3  0 -3 -3 -3 -2 -2 -1 -1  0  0  1  0 -1 -4 -3  0 -3 -1 -3 -1 -2 -2 -3 -1 -2 -3  1  1 -3 -1 -2 -1 -3  1 -1 -2  0 -3  1  7  0 -1 -1 -3 -1  1 -3 -1 -4  0 -2  1 -1 -1 -3 -2 -3  0 -2  1  1 -1 -4  0  1 -1 -1 -1 -4 -3  0  2  7 -3  1 -1 -4 -3
  1 -2 -1 -1 -1  5 -4 -4  0 -2 -1 -3 -3  2 -4  6  1 -4 -1  0 -2 -1 -1  1 -3 -2 -4  6 -2 -4  6 -1 -3 -4 -3 -1 -2 -4 -3 -1 -2 -4 -1 -1 -4 -4 -4 -1 -1 -3 -2 -3 -4 -2 -3 -2  6 -3  6 -4  3 -2 -3 -3 -1  6 -3 -1 -1  0  6 -3 -3  1  6  1 -4 -4  6 -4 -4 -4 -1 -4  0  1 -4 -2 -3  0 -3  4 -1  1  1  5 -3 -3 -4 -1 -4  0  0 -1 -2 -2 -3 -2 -3 -2 -2 -1  1 -4  0 -1  1  0  1 -3  6 -4 -3 -1 -2  4 -1 -3 -4 -5 -1 -4 -2  0  3  0 -1  3 -4  1 -3 -1 -4  0 -3  4 -1 -3 -1 -3 -3 -3 -2 -2 -1 -1 -1 -1  5 -1 -1 -4 -3 -1 -4 -3 -3  1 -2 -2 -3 -1 -2 -3  5 -1 -4 -1 -1 -1 -3  6 -1 -2 -1 -3  6  1 -1  0  1 -4  1  0 -4 -3 -4  4 -3  6 -2 -1 -3 -2 -4  3 -2  6  6 -1 -4  0 -1  0 -1 -2 -4 -4 -1  5  1 -4  5 -1 -4 -3
 -3  5 -1 -4 -2 -1 -4 -5 -2 -3 -3 -4 -4 -1 -4 -3 -2 -4  0 -2 -2 -3 -1 -2 -4 -2 -5 -3 -3 -5 -3 -3  7 -4  7 -3 -3 -5  7 -1 -1 -5 -3 -3 -5 -5 -5 -1 -1 -4 -3  7 -3 -1 -4 -2 -3 -4 -3 -5 -2  7 -4 -4 -3 -3 -4  0 -2 -3 -3  7 -4 -3 -3 -2 -4 -4 -3 -5 -5 -5 -1 -5 -2  5 -5  0 -4 -2 -4 -3  6 -2 -2 -2 -3 -4 -4 -2 -5 -1 -2 -1  7 -2  6 -3 -4 -3  0  3 -2 -5 -2 -3  0  5 -1 -4 -3 -5 -3 -1 -2 -2 -3 -4 -5 -4 -3 -5 -2  2 -2  0  1 -1 -5 -1 -4 -3 -5 -2 -4 -2 -3  7 -3  7 -4 -4 -3 -1 -1 -1 -3 -3 -2 -3 -3 -4  7 -3 -5 -4 -4 -2 -1 -2 -4 -1 -3 -4 -3 -3 -4  0 -4 -1 -4 -1 -1 -1 -3 -2 -3 -3 -3 -3 -2 -5 -2 -2 -2 -4 -5 -2 -4 -3 -2 -1  7 -3 -5 -2 -3 -3 -3 -1 -5 -3 -3 -1 -1 -2 -5 -4 -1 -2 -3 -5 -2 -1 -4 -4
  3 -1 -2 -3 -2  0 -2 -4 -1 -3  1  0 -4 -1 -4 -1  1 -4 -1 -2 -2  8 -2 -1 -4 -3 -4 -1 -3 -4 -1 -1 -3 -2 -3 10 -3 -4 -3  0 -3 -4 -1 -1 -4 -4 -4 -2 -2 -3 -3 -3 -2 -2 -4 -3 -1 -4 -1 -4 -2 -3 -4 -3 10 -1  1 -2  0 -2 -1 -3 -4  0 -1 -2 -4 -4 -1 -4 -4 -4  0 -4 -2 -2 -4 -2 -4 -1 -4  4 -2 -1 -2  1 -3 -3 -4 -1 -4  0 -2 -1 -3 -3 -3 -3 -4 -2 -3 -2 -2 -4 -2  8  0  0 -1 -4 -1 -4 -3  0 -3  0 10 -2 -4 -4  8 -4 -2  0 -1  1 -2 -1 -4 -1 -3  0 -4  0 -4 -1 -1 -3 -1 -3  1 -4 -3 -2 -2 -2  0 -2  3  2 -3 -4 -3  0 -4 -3 -4 -2 -3 -3  0 -2 -3 -4 -1 -1 -4 -2  1 -1 -4 -1 -2 -2 -1 -4 -1  0 -1 -3 -2 -4 -2 -2 -4 -4 -4 -1 -3  0 -3  0 -3 -3 -4 -2 -3  1 -1 -2 -4  1  0 -2 -2 -2 -4 -4 -2 -1  0 -4 -1 -2 -2 -4
 -4 -4 -3  2  0 -4 -1  1 -3 -4 -4  1  3 -4  6 -4 -3  5 -3 -1 -1 -4 -2 -4  3  1  1 -4 -4  1 -4 -4 -4 -1 -5 -4 -2  2 -5 -4 -2  1 -4 -4  6  1  1 -3 -3  1 -4 -5 -2 -2  3 -1 -4  2 -4  6 -4 -5  3  1 -5 -4 -2 -3 -1 -2 -4 -5  3 -3 -4 -4  5  3 -4  6  1  1 -4  1 -4 -4  2 -2  4 -1  3 -3 -4 -4 -4 -3  2  3  2 -2  1 -2 -4 -3 -5  4 -5 -3  2  1 -2 -3 -4  6  1 -3 -4 -3 -4  3 -4  6  3 -4 -4 -4 -4  3  6 -2 -3  2 -2 -3 -3 -3 -1 -2  5 -2  1 -4  6 -3  3 -3 -3 -5 -4 -5 -2  3 -4 -1 -2 -2 -4  3 -4 -3 -2  6 -5 -3  1  1  2 -4 -2 -2 -2 -3 -4  4 -3 -4  6 -1 -2 -2  2 -4 -2 -2 -4  2 -2 -4 -4 -2 -4  1 -4 -4  1  4  6 -4  2 -4 -2 -4 -5 -1  5 -4 -4 -4 -4 -2  6 -4 -4 -2 -2 -1  6  1 -2 -4 -4  1 -2 -2 -1  3
 -3 -4 -2  1 -1 -4  0  5 -3 -4 -3  5  0 -4  1 -3 -3  1 -3  0 -2 -3 -2 -3  1 -1  5 -4 -4  5 -4 -3 -4  0 -5 -3 -2  5 -5 -4 -2  5 -3 -3  1  5  5 -3 -3  1 -4 -5 -2 -2  0 -2 -4  0 -4  1 -4 -5  0  5 -4 -4 -2 -3 -2 -3 -4 -5  0 -3 -4 -5  1  4 -4  1  5  5 -5  5 -3 -4  5 -2  1 -2  3 -2 -4 -3 -4 -4  0  1  5 -2  5 -3 -3 -3 -5  1 -4 -3  0  1 -2 -3 -5  1  0 -1 -4 -3 -4  0 -4  1  0 -4 -3 -4 -3  1  2 -2 -3  5 -2 -3 -3 -3 -2 -3  2 -3  1 -3  2 -3  0 -3 -1 -5 -3 -5 -2  0 -4 -2 -2 -2 -3  1 -4 -2 -3  1 -5 -2  5  5  3 -5 -2 -2 -1 -3 -4  1 -3 -3  1 -2 -2 -3  0 -4 -2 -1 -3  0 -3 -3 -3 -2 -5  5 -5 -3  5  1  1 -4  2 -4 -2 -4 -5 -2  3 -4 -4 -4 -4 -2  1 -3 -3 -2 -2 -2  1  5 -2 -4 -3  5 -3 -2  0  0
  1 -1 -1 -3  1  0 -4 -3  6 -2  2 -3 -3 -1 -3  1  2 -3 -1  0 -1  0 -1  6 -3 -2 -3  0 -2 -3  0  1 -2 -4 -2 -2 -2 -3 -2 -1 -2 -3  1  1 -4 -3 -3 -1 -1 -3 -2 -2 -4 -2 -3 -2  0 -3  1 -4 -1 -2 -3 -3 -2  0 -3 -1 -1  6  0 -2 -3  2  0 -2 -3 -3  0 -4 -3 -3 -1 -3  6  0 -3 -1 -3  4 -3  1 -2  6 -1  0 -2 -2 -3 -1 -3  1  6  1 -2 -1 -2 -1 -3 -1 -2 -1 -2 -4 -1 -2 -1 -1 -1 -3  1 -4 -2  3 -2  1 -2 -3 -3 -4 -1 -3 -1 -1  1  0 -1 -1 -3  0 -3  2 -3  6 -3  0  2 -2  1 -2 -3 -3 -2 -1  0 -1  2  0  0  2 -2 -3 -2  2 -3 -3 -3 -2 -2 -2 -3 -1 -2 -3  0  2 -3 -1 -3  0 -3  0 -1 -1  1 -3  1  2  1 -1 -1 -3 -1  6 -3 -3 -4 -1 -3  0  0 -1 -2 -2 -3  0 -2  1  0  0 -4  1  2 -1 -1 -2 -4 -3 -1  1  1 -3  0 -1 -4 -3
 -1 -3 -2  1  0 -3 -1  2 -2 -4 -2  2  0 -4  1 -2 -1  1 -2 -1 -1 -2 -1 -2  1 -1  2 -3 -4  2 -3 -2 -3 -1 -4 -3 -2  2 -4 -3 -2  2 -2 -2  0  2  2 -2 -2  9 -3 -4 -2 -2  0 -1 -3  0 -3  1 -4 -4  0  1 -3 -3 -2  1 -1 -2 -3 -4  1 -1 -3 -4  1  1 -3  0  2  2 -3  2 -2 -3  2 -2  0 -1  2 -2 -3 -2 -4 -3  1  1  2 -2  2 -2 -2 -2 -4  0 -4 -3  0  0 -2 -2 -4  0  0 -2 -4 -2 -3  0 -3  0  1 -3 -3 -2 -2  0  1 -3 -2  2 -1 -3 -3 -2 -1 -2  1 -2  9 -1  2 -2  0 -2  0 -4 -2 -4 -2  0 -3 -2 -2 -1 -2  2 -3 -2 -3  0 -4 -2  2  2  1 -4 -2 -2 -1 -2 -4  0 -3 -2  1  0 -2 -1  0 -3 -2 -1 -2  0 -3 -1 -2 -2 -4  2 -4 -2  1  0  1 -3  8 -3 -2 -3 -4 -1  1 -4 -4 -3 -3 -2  1 -2 -2 -2 -2  0  1  2 -2 -3 -1  2 -3 -2 -1  0
 -4 -4  1 -1 -3 -4  8  0 -4 -5 -4  0 -1 -4 -1 -4 -4  0 -3 -2 -2 -2 -3 -4 -1 -3  0 -4 -5  0 -4 -4 -4  8 -4 -2 -3  0 -4 -4 -3  0 -4 -4 -1  0  0 -3 -3 -1 -5 -4  1 -3 -2 -3 -4 -2 -4 -1 -4 -4 -1  0 -2 -4  2 -3 -3 -4 -4 -4 -1 -4 -4 -5 -1  0 -4 -1  0  0 -4  0 -4 -4  0 -3 -1 -3 -1  1 -4 -4 -4 -4 -2  3  0 -1  0 -2 -4 -3 -4 -1 -4 -4 -2 -1 -3 -3 -5 -1 -2 -1 -4 -3 -4 -1 -4 -1  0 -4 -4 -4 -2 -1 -1 -4 -2  0 -3 -3 -4 -3 -3 -3  1 -3 -1 -4 -1 -4 -1 -4 -3 -4 -4 -4  2 -2 -5 -3  0 -3 -4  0 -4 -3 -4 -1 -4 -3  0  1 -1 -5 -3 -3  5 -3 -5 -1 -4 -4 -1 -1  2 -3 -2 -4 -3 -3 -4 -2 -4 -4 -4 -3 -5  0 -5 -4  0 -1 -1 -4 -1 -4 -3 -4 -4 -3  0 -4 -5 -4 -4 -3  1 -4 -3 -3 -3 -2 -1  0 -3 -4 -4  0 -3 -2  8 -1
 -2 -3 -1 -3 -2 -2 -5 -4 -2  8 -3 -4 -3 -2 -3 -2 -2 -3 -2  4 -2 -3 -1 -2 -3 -2 -4 -2  8 -4 -2 -1 -3 -5 -3 -3 -2 -4 -3 -3 -2 -4 -3 -3 -4 -4 -4 -2 -2 -4  8 -3 -4 -2 -3 -2 -2 -3 -2 -4 -2 -3 -3 -4 -3 -2 -4 -2 -1 -2 -2 -3 -3 -2 -2 -2 -3 -3 -2 -4 -4 -4 -3 -4 -2 -2 -4 -2 -3 -2 -3 -2 -3 -2 -2 -2 -3 -3 -4 -2 -4 -2 -2 -2 -3 -1 -3  8 -3 -2 -2 -2 -2 -4 -2 -2 -1 -2 -2 -3 -2 -4 -3 -3  8 -2 -3 -3 -4 -4 -3 -4 -2 -2  1 -2 -1 -2 -4 -2 -4 -3 -4 -2 -3 -2 -3 -3 -3 -3 -4 -3  8 -2 -2 -1 -3 -3 -2 -3  7 -4 -3 -3 -4 -4 -3 -2 -2 -2 -4 -2  8 -3 -2 -3 -4 -2 -4 -2 -3 -2 -1 -2 -3 -3 -2 -2 -3 -2 -2 -4 -2 -2 -4 -3 -4 -2 -4 -2 -2  0 -3 -2 -4 -2  8 -2 -2 -2 -4 -3 -3 -1 -2 -2 -4 -4 -1 -2 -2 -4 -2 -1 -5 -3
 -1  1  5 -2  0 -1 -3 -3  0 -2 -1 -3 -2  0 -3 -1  0 -3  5  2  1 -2  1 -1 -2  1 -3 -1 -2 -3 -1 -2 -1 -3 -1 -2  1 -3 -1  0  0 -3 -2 -2 -3 -3 -3  6  6 -3  0 -1 -1  1 -2  1 -1 -2 -1 -3 -1 -1 -3 -3 -2 -1 -3  5  2 -1 -1 -1 -3 -1 -1 -1 -3 -2 -1 -3 -3 -3  0 -3 -1  0 -3  1 -3  0 -3 -1  0 -1 -1  0 -1 -1 -3  2 -3  1 -1  5 -1  0 -1 -1 -3  0  0  2 -1 -3  0 -1 -1  1  1 -2  0 -3 -1  0 -2  0 -2 -3 -3 -2 -1 -3  1  0  0  1  1  4 -3  3 -3 -1 -3 -1 -3  0 -1 -1 -2 -1 -3 -2 -1  1  4  3 -2 -2  0  0  0 -3 -1 -1 -3 -3 -3 -1  1  2 -3  6 -2 -3  0 -1 -3  2 -3  2 -3 -1  3  0 -2 -2 -1 -1 -2  1 -1 -3 -1 -1 -3 -3 -3 -1 -3 -1  1  0 -1  1 -3 -1 -2 -1  0  1 -3 -2  0  2  2  1 -3 -3  3 -1 -1 -3  0  2 -3 -2
 -2 -1  1  0  5 -2 -3 -2 -1 -2 -2 -2 -1 -1 -1 -1 -1 -1  1  1  6 -2  1 -1 -1  6 -2 -2 -2 -2 -2 -2 -2 -3 -2 -3  6 -2 -2  0 -1 -2 -2 -2 -2 -2 -2  1  1 -2 -2 -2 -2 -1 -1  6 -2 -1 -2 -2 -2 -2 -1 -2 -3 -2 -3  1  5 -2 -2 -2 -1 -2 -2 -2 -1 -1 -2 -1 -2 -2 -1 -2 -2 -1 -2 -1 -1 -1 -1 -2 -1 -1 -1 -1  0  2 -2  5 -2  2 -2  2 -2  0 -2 -1 -1  4 -1  0 -2 -2  3 -1 -2  0 -1  0 -1 -2 -1 -1 -2 -1 -3 -1 -1 -2  1 -2  6 -1 -1  0  1  1 -1  0 -2 -2 -1  0 -1 -1 -2 -2 -2 -2 -3 -1  0 -1  1  2 -2 -1 -1 -1 -1 -1 -2 -1 -2 -2 -1 -2 -1  2 -3  1 -2 -1 -1 -2 -1  0 -3  1 -1 -2  0  0 -2 -1 -2 -2 -2  6 -2 -2 -2 -2 -2 -1 -1 -2 -2 -1  6 -1 -2  6 -1 -2 -2 -2  0 -1 -1 -2 -1  0  0  6 -1 -2  0 -1 -2 -2 -1  0 -3 -1
 -3 -3 -3 -3 -3 -4  0 -2 -4 -5 -4 -2 -4 -5 -3 -4 -3 -3 -4 -3 -3 -3 -3 -4 -4 -3 -2 -4 -5 -2 -4 -4 -3  0 -3 -3 -3 -2 -3 -5 -3 -2 -4 -4 -4 -2 -2 -4 -4 -3 -5 -3 -2 -3 -4 -3 -4 -4 -4 -4 -5 -3 -4 -2 -4 -4  1 -4 -3 -4 -4 -3 -4 -3 -4 -5 -3 -3 -4 -4 -2 -2 -5 -2 -4 -3 -2 -3 -4 -3 -3 -2 -3 -4 -5 -4 -3 -2 -2 -3 -2 -3 -4 -4 -3 -3 -3 -4 -4 -3 -3 -3 -5 -3 -3 -2 -5 -3 -5 -4 -4 -4 -3 -4 -5 -4 -3 -3 -3 -4 -3 -2 -3 -3 -4 -3 -3 -4 -3 -4 -3 -4 -3 -4 -4 -3 -2 -3 -4 -3  1 -4 -5 -3 -3 -3 -4 -3 -4 -3 -4 -4 -3 -4 -2 -2 -3 -5 -3 -3  1 -4 -5 -4 -4 -4 -3 -3  1 -4 -4 -4 -3 -3 -4 -3 -4 -3 -4 -3 -5 -2 -5 -4 -2 -3 -3 -4 -3 -4 -3 -5 -3 -3 -3 -5 -5 -4 -4 -3 -3 -4 -3 -3 -3 -3 -4 -2 -3 -4 -3 -2 -4 -3  0 -4
 -2 -3 -1 -2 -2 -3  2 -2 -3 -4 -2 -1 -2 -4 -2 -3 -2 -1 -3 -2 -1  1 -2 -3 -2 -2 -2 -3 -4 -2 -3 -3 -4  2 -4  1 -3 -2 -4 -3 -3 -2 -3 -3 -2 -2 -2 -3 -3 -2 -4 -4  3 -3 -2 -3 -3 -2 -3 -2 -4 -4 -2 -2  1 -3  9 -3 -2 -3 -3 -4 -2 -2 -3 -4 -2 -2 -3 -2 -2 -2 -3 -2 -3 -3 -2 -3 -2 -2 -2  1 -4 -3 -4 -3 -2  0 -2 -1 -2 -1 -3 -2 -4 -2 -4 -4 -2  0 -3 -3 -4 -2 -2  3 -3 -3 -3 -2 -3 -2 -2 -3 -4 -3  1 -2 -2 -4  1 -2 -2 -1 -3 -1 -2 -2 -2 -2 -2 -2 -2 -2 -2 -2 -2 -4 -3 -4  9 -2 -4 -3 -1 -2 -3 -1 -2 -1 -2 -2 -4 -2 -2 -1 -2 -4 -3 -3  7 -3 -4 -2 -3 -3 -2 -2  8 -2 -2 -3 -2 -2 -3 -1 -3 -2 -3 -3 -4 -2 -4 -3 -2 -2 -2 -3 -2 -3 -3 -3 -4 -3 -2 -4 -4 -3 -3 -3 -2 -2 -2 -2 -2  1 -2 -2 -2 -3 -2 -2 -2 -2  2 -2
 -3 -3 -2  4 -1 -3 -2  0 -3 -3 -3  0  5 -4  3 -2 -3  3 -2 -1  0 -4  0 -3  5  0  0 -3 -3  0 -3 -3 -3 -2 -4 -4 -1  0 -4 -4 -1  0 -4 -4  2  0  0 -3 -3  0 -3 -4 -1 -1  5  0 -3  6 -3  2 -4 -4  5  0 -4 -3 -2 -2 -1 -3 -3 -4  5 -3 -3 -4  3  1 -3  3  0  1 -4  0 -3 -3  0 -1  5 -2  4 -3 -3 -3 -4 -3  4  2  1 -1  1 -1 -3 -2 -4  2 -4 -2  6  2 -1 -2 -4  2  1 -2 -4 -2 -4  5 -2  2  3 -4 -3 -3 -4  5  2 -2 -3  1 -1 -3 -3 -3  0 -2  2 -2  0 -3  2 -3  5 -3 -2 -4 -4 -4 -2  5 -3  0 -2  0 -3  2 -3 -3 -1  2 -4 -2  0  0  4 -4  0 -2 -2 -3 -3  5 -1 -3  3  0 -2 -1  6 -3  0 -1 -3  5 -3 -3 -4 -1 -4  0 -4 -3  0  4  2 -3  0 -3 -1 -4 -4 -1  2 -4 -3 -3 -3 -1  2 -3 -3 -1  0 -1  2  0 -1 -3 -3  0 -3  0 -2  5
