# Supplementary material for: Protein Secondary Structure Prediction Based on Data Partition and Semi-Random Subspace Method
Source: Sci Rep. 2018 Jun 29;8:9856. doi: 10.1038/s41598-018-28084-8 (PMC6026213; doi:10.1038/s41598-018-28084-8)
Supplement: Supplementary file 1 — Dataset 1 [file 41598_2018_28084_MOESM1_ESM.zip › astral_cull_DATA/1bdo_A.pssm]

  E  I  S  G  H  I  V  R  S  P  M  V  G  T  F  Y  R  T  P  S  P  D  A  K  A  F  I  E  V  G  Q  K  V  N  V  G  D  T  L  C  I  V  E  A  M  K  M  M  N  Q  I  E  A  D  K  S  G  T  V  K  A  I  L  V  E  S  G  Q  P  V  E  F  D  E  P  L  V  V  I  E
 -1 -1  1 -1 -3  1 -1 -2  1 -2 -2 -1 -1 -1 -3 -3 -1  3  1  2 -2 -1  4  0  3 -3  0 -1 -1 -1 -1  0 -1 -1  2 -1 -3  0 -2 -2 -2 -1 -2  6 -2 -2 -2 -2 -3 -2 -2 -1  5 -3 -1  3 -1 -1 -1 -1  4 -2 -2  1 -2 -2  0 -2  1 -1 -2 -3 -2 -2 -1 -2 -2 -1 -2 -2
  0 -3 -1 -3 -1 -1 -3  5 -2 -3 -3 -4 -3 -2 -4 -3  7 -1 -3 -2 -3 -2 -2  1 -2 -4 -3 -1 -3 -3  0  0 -4  1 -1 -3 -2 -2 -3 -5 -4 -4 -1 -2 -3  1 -3 -3 -2  1 -4 -1 -2 -2  2 -2 -3 -3 -4  1  0 -4 -3 -2 -1 -2 -3  0 -3 -4 -1 -3 -3  0 -3 -3 -4 -3 -4 -1
 -1 -3  1 -1  0 -2 -4 -1  0 -3 -4 -4 -1 -1 -4 -3 -1 -1 -2  1 -3  0 -1 -1 -1 -4 -4 -1 -4 -1 -1  0 -4  4 -2 -1  0 -1 -4 -4 -4 -4 -1 -3 -4 -1 -4 -4  7 -1 -4 -1 -2  0 -1  0 -1 -3 -4 -1 -2 -4 -4 -3  1  6 -1  0 -2 -4 -1 -4  1 -1 -3 -4 -4 -3 -4 -1
  1 -3  0 -2 -2 -2 -4 -2 -1 -3 -4 -4 -2 -2 -5 -4 -2 -2 -2 -1 -3  3 -2 -1 -1 -5 -4  2 -3 -2  0 -1 -4  0 -2 -2  7 -2 -4 -5 -4 -4  1 -3 -4 -2 -4 -4  0 -1 -4  1 -2  7 -2  0 -2 -3 -4  0 -1 -4 -5 -4  2  4 -2  2 -2 -4  1 -4  6 -1 -3 -5 -4 -3 -4  2
 -4 -2 -2 -4 -4 -2 -2 -1 -2 -4 -3 -2 -4 -2 -2 -4 -2 -1 -3 -2 -4 -3 -1 -3 -2 -4 -1 -4 -2 -4 -4 -2 -2 -3 -2 -4 -5 -2 -2 10 -2 -2 -5 -1 -3 -4 -2 -2 -4 -4 -2 -4  1 -5 -4 -1 -4 -2 -2 -3 -2 -1 -2  0 -4 -4 -3 -4 -3 -2 -5 -3 -4 -4 -4 -2 -2 -2 -2 -5
  3 -2  0 -3  0  1 -2  0 -1 -2 -2 -3 -3 -2 -4 -3  0 -1 -1 -1 -2 -1 -1  0 -1 -4 -3  1 -2 -3  7  2 -3  1  0 -3  0 -2 -3 -4 -4 -3  1 -2 -2  0 -2 -2 -1  6 -4  2 -1 -1  1 -1 -3 -2 -3  1  1 -4 -3 -3  2 -1 -1  6 -2 -3  1 -4 -1  6 -2 -3 -4 -3 -4  1
  5 -2  0 -2 -1 -1 -3  0 -1 -2 -3 -3 -3 -2 -4 -3 -1 -1 -2 -1 -2  2 -1  0 -1 -4 -3  6 -1 -2  1  0 -3  0  0 -3  2 -2 -4 -5 -4 -4  6 -2 -3  0 -3 -3 -1  2 -4  6 -1  2  0 -1 -3 -2 -4  2  1 -4 -4 -3  6  0 -1  3 -2 -3  6 -4  0  4 -2 -4 -4 -3 -4  6
 -3 -4 -1  6 -3 -2 -4 -3 -1 -3 -4 -4  7 -3 -4 -4 -2 -1 -2 -1 -3  3  0 -2 -1 -4 -4 -3 -4  7 -3 -2 -4 -2 -2  7 -2 -3 -4 -4 -5 -4 -3 -1 -4 -3 -4 -4 -2 -3 -5 -3 -1 -2 -2  0  7 -3 -4 -1 -1 -5 -5 -3 -2 -1  6 -3 -3 -4 -3 -4  2 -3 -3 -5 -4 -4 -5 -3
 -1 -3 -1 -3  9 -2 -4 -1 -2 -3 -3 -4 -3 -3 -2  1 -1 -2 -3 -1 -3 -2 -2 -2 -2 -2 -4 -1 -4 -3  0  1 -4 -1 -2 -3 -2 -3 -4 -4 -4 -4 -1 -3 -3 -2 -3 -3  0  2 -4 -1 -2 -2  0 -2 -3 -3 -4 -1 -2 -4 -4 -3 -1 -1 -3  0 -3 -4 -1 -1 -2 -1 -3 -4 -3 -3 -4 -1
 -4  3 -2 -5 -4  2  3 -2 -3 -4  0  2 -5  0 -1 -3 -4 -2 -3 -3 -3 -3 -2 -3 -2 -1  3 -4  3 -5 -4 -2  2 -3  1 -5 -4  0  2 -3  6  4 -4 -2  0 -4  2  0 -4 -4  6 -4 -2 -4 -3 -2 -5  2  4 -3 -2  6  1  2 -4 -4 -4 -4 -3  3 -4 -1 -4 -4 -4  1  2  4  6 -4
 -3  2 -3 -5 -4  1  1 -1 -3 -4  1  0 -5 -2 -1 -2 -3 -3 -3 -3 -4 -4 -3 -3 -2 -1  0 -4  0 -5 -3 -3  0 -3 -1 -5 -5 -1  5 -3  1  1 -4 -2  1 -4  2  3 -5 -3  1 -4 -2 -5 -3 -3 -5  0  1 -3 -2  1  5  1 -4 -4 -4 -3 -3  0 -4 -1 -5 -3 -4  5  0  1  1 -4
  3 -2  0 -2 -2  0 -3  4 -1 -2 -3 -3 -3 -2 -4 -3  1 -1 -2 -1 -2 -1 -1  5 -1 -4 -3  0 -3 -2  1  2 -3  4  0 -3 -1 -2 -3 -4 -4 -3  0 -2 -3  6 -3 -3 -1  1 -4  0 -1 -2  6 -1 -3 -2 -3  5  0 -4 -3 -3  0 -1 -2  0 -2 -3  0 -4 -2  0 -1 -3 -4 -3 -4  0
 -2  2 -2 -4 -3  0  1 -1 -2 -4  9  0 -4 -2 -1 -2 -2 -1 -3 -2 -4 -3 -2 -2 -2 -1  0 -3  0 -4 -1 -2  0 -2  0 -4 -4 -1  1 -3  0  0 -3 -2  9 -2  8  8 -3 -2  0 -3 -2 -4 -2 -2 -4  0  0 -2 -2  0  2  0 -3 -3 -3 -2 -3  0 -3 -1 -4 -2 -4  3  0  0  1 -3
 -4 -1 -3 -4 -2 -1 -2 -3 -3 -5 -1 -2 -4 -3  8  2 -4 -3 -4 -3 -5 -4 -3 -4 -3  8 -2 -4 -2 -4 -4 -3 -2 -4 -2 -4 -5 -3  0 -3 -1 -1 -4 -3 -1 -4 -1  0 -4 -4 -1 -4 -3 -5 -4 -3 -4 -2 -1 -4 -3 -1  0 -1 -4 -4 -4 -4 -4 -2 -4  7 -4 -4 -5  0  6 -1 -1 -4
 -2  4 -2 -3 -3 -1 -3 -2 -2  8 -4 -3 -3 -2 -5 -4 -3 -2  7 -2  8 -2 -2  3  5 -5 -3 -2 -3 -3 -2 -1 -3 -2 -2 -3 -2  0 -4 -4 -4 -3 -2 -2 -4 -2 -4 -4 -3 -2 -4 -2 -2 -2 -2 -2 -3 -3 -3 -2 -2 -4 -4 -3 -2 -3 -3 -2  8 -3 -2 -4 -2 -2  8 -4 -4 -3 -4 -2
 -1 -2  4 -1 -2 -1 -3 -1  6 -2 -3 -3 -1  1 -3 -3 -1  4  2  5 -2  0  3  0  2 -3 -2 -1 -2 -1  0  3 -3  1  0 -1 -1  0 -3 -2 -3 -3 -1  0 -3 -1 -3 -3  0 -1 -3 -1  2 -1 -1  3 -1 -1 -3  0  1 -3 -3 -2 -1  0 -1 -1 -1 -3 -1 -3 -1 -1 -2 -3 -3 -1 -3 -1
 -1 -1  3 -3 -2  0 -1  0  0 -2 -2 -1 -3  6 -3 -3 -1  2 -1  1 -2  1  0 -1 -1 -3  0 -1 -1 -3 -1  3 -1  0  0 -3 -2  5 -2 -2 -2 -1 -2 -1 -2 -2 -2 -2 -1 -2 -2 -1  0 -2 -1  1 -3  3 -1  1  0 -2 -2 -1 -1 -1 -2 -1 -1 -1 -2 -3 -2 -2 -2 -2 -2  2 -2 -2
 -3 -3 -3 -4 -3 -3 -4 -3 -4 -5 -3 -4 -4 -4  0  1 -4 -3 -4 -4 -5 -4 -3 -4 -4  0 -4 -4 -4 -4 -3 -3 -4 -4 -3 -4 -5 -3 -3 -4 -4 -4 -4 -4 -3 -4 -3 -2 -5 -3 -4 -4 -3 -5 -4 -3 -4 -4 -4 -4 -3 -4 -3 -3 -4 -5 -3 -3 -4 -4 -4  1 -5 -3 -5 -2 -1 -3 -4 -4
 -3 -2 -2 -4  1 -2 -2 -2 -3 -4 -2 -2 -4 -3  2  9 -3 -2 -3 -3 -4 -3 -3 -3 -3  3 -2 -3 -2 -4 -2 -2 -2 -3 -2 -4 -4 -2 -2 -4 -2 -2 -3 -3 -2 -3 -2 -2 -3 -2 -2 -3 -3 -4 -3 -2 -4 -2 -2 -3 -2 -2 -2 -2 -2 -3 -4 -2 -4 -2 -3  5 -4 -3 -4 -2  1 -2 -2 -3
 -3  2 -2 -4 -4  2  5 -2 -3 -4 -1  6 -4 -1 -2 -2 -3 -1 -2 -2 -3 -3 -1 -3 -1 -2  5 -3  5 -4 -3 -2  6 -3  3 -4 -4  2  1 -2  2  5 -4 -1 -1 -3  0  0 -4 -3  2 -3 -1 -4 -2 -2 -4  4  5 -2 -1  2  0  5 -3 -4 -4 -3 -3  6 -4 -2 -4 -3 -3  0  3  4  2 -3
