# Supplementary material for: Protein Secondary Structure Prediction Based on Data Partition and Semi-Random Subspace Method
Source: Sci Rep. 2018 Jun 29;8:9856. doi: 10.1038/s41598-018-28084-8 (PMC6026213; doi:10.1038/s41598-018-28084-8)
Supplement: Supplementary file 1 — Dataset 1 [file 41598_2018_28084_MOESM1_ESM.zip › astral_cull_DATA/1bds_A.pssm]

  A  A  P  a  F  b  S  G  K  P  G  R  G  D  L  W  I  L  R  G  T  c  P  G  G  Y  G  Y  T  S  N  b  Y  K  W  P  N  I  a  c  Y  P  H
  4  4 -1  3 -2 -1  1  0 -1 -1  0 -1  0 -2 -1 -3 -1 -1 -1  0  0  0 -1  0  0 -2  0 -2  0  1 -2 -1 -2 -1 -3 -1 -2 -1  3  0 -2 -1 -2
 -1 -1 -2 -2 -3 -2 -1 -2  2 -2 -2  6 -2 -2 -2 -3 -3 -2  6 -2 -1 -3 -2 -2 -2 -2 -2 -2 -1 -1  0 -2 -2  2 -3 -2  0 -3 -2 -3 -2 -2  0
 -2 -2 -2 -2 -3  2  1  0  0 -2  0  0  0  1 -3 -4 -3 -3  0  0  0 -3 -2  0  0 -2  0 -2  0  1  6  2 -2  0 -4 -2  6 -3 -2 -3 -2 -2  1
 -2 -2 -2 -3 -4  3  0 -1 -1 -2 -1 -2 -1  6 -4 -4 -3 -4 -2 -1 -1 -4 -2 -1 -1 -3 -1 -3 -1  0  1  3 -3 -1 -4 -2  1 -3 -3 -4 -3 -2 -1
  0  0 -3  7 -2  7 -1 -3 -3 -3 -3 -3 -3 -4 -1 -2 -1 -1 -3 -3 -1  9 -3 -3 -3 -2 -3 -2 -1 -1 -3  7 -2 -3 -2 -3 -3 -1  7  9 -2 -3 -3
 -1 -1 -1 -2 -3 -1  0 -2  1 -1 -2  1 -2  0 -2 -2 -3 -2  1 -2 -1 -3 -1 -2 -2 -1 -2 -1 -1  0  0 -1 -1  1 -2 -1  0 -3 -2 -3 -1 -1  0
 -1 -1 -1 -2 -3 -1  0 -2  1 -1 -2  0 -2  2 -3 -3 -3 -3  0 -2 -1 -4 -1 -2 -2 -2 -2 -2 -1  0  0 -1 -2  1 -3 -1  0 -3 -2 -4 -2 -1  0
  0  0 -2 -1 -3 -2  0  6 -2 -2  6 -2  6 -1 -4 -3 -4 -4 -2  6 -2 -3 -2  6  6 -3  6 -3 -2  0  0 -2 -3 -2 -3 -2  0 -4 -1 -3 -3 -2 -2
 -2 -2 -2 -2 -1 -1 -1 -2 -1 -2 -2  0 -2 -1 -3 -2 -3 -3  0 -2 -2 -3 -2 -2 -2  2 -2  2 -2 -1  1 -1  2 -1 -2 -2  1 -3 -2 -3  2 -2  8
 -1 -1 -3 -1  0 -2 -2 -4 -3 -3 -4 -3 -4 -3  2 -3  4  2 -3 -4 -1 -1 -3 -4 -4 -1 -4 -1 -1 -2 -3 -2 -1 -3 -3 -3 -3  4 -1 -1 -1 -3 -3
 -1 -1 -3 -1  0 -2 -2 -4 -2 -3 -4 -2 -4 -4  4 -2  2  4 -2 -4 -1 -1 -3 -4 -4 -1 -4 -1 -1 -2 -3 -2 -1 -2 -2 -3 -3  2 -1 -1 -1 -3 -3
 -1 -1 -1 -2 -3 -1  0 -2  5 -1 -2  2 -2 -1 -2 -3 -3 -2  2 -2 -1 -3 -1 -2 -2 -2 -2 -2 -1  0  0 -1 -2  5 -3 -1  0 -3 -2 -3 -2 -1 -1
 -1 -1 -3 -1  0 -2 -2 -3 -1 -3 -3 -1 -3 -3  2 -1  1  2 -1 -3 -1 -1 -3 -3 -3 -1 -3 -1 -1 -2 -2 -2 -1 -1 -1 -3 -2  1 -1 -1 -1 -3 -2
 -2 -2 -4 -2  6 -3 -2 -3 -3 -4 -3 -3 -3 -4  0  1  0  0 -3 -3 -2 -2 -4 -3 -3  3 -3  3 -2 -2 -3 -3  3 -3  1 -4 -3  0 -2 -2  3 -4 -1
 -1 -1  8 -2 -4 -2 -1 -2 -1  8 -2 -2 -2 -2 -3 -4 -3 -3 -2 -2 -1 -3  8 -2 -2 -3 -2 -3 -1 -1 -2 -2 -3 -1 -4  8 -2 -3 -2 -3 -3  8 -2
  1  1 -1  0 -2  0  4  0  0 -1  0 -1  0  0 -2 -3 -2 -2 -1  0  1 -1 -1  0  0 -2  0 -2  1  4  1  0 -2  0 -3 -1  1 -2  0 -1 -2 -1 -1
  0  0 -1  0 -2 -1  1 -2 -1 -1 -2 -1 -2 -1 -1 -2 -1 -1 -1 -2  5 -1 -1 -2 -2 -2 -2 -2  5  1  0 -1 -2 -1 -2 -1  0 -1  0 -1 -2 -1 -2
 -3 -3 -4 -2  1 -3 -3 -3 -3 -4 -3 -3 -3 -4 -2 11 -3 -2 -3 -3 -2 -2 -4 -3 -3  2 -3  2 -2 -3 -4 -3  2 -3 11 -4 -4 -3 -2 -2  2 -4 -2
 -2 -2 -3 -2  3 -3 -2 -3 -2 -3 -3 -2 -3 -3 -1  2 -1 -1 -2 -3 -2 -2 -3 -3 -3  7 -3  7 -2 -2 -2 -3  7 -2  2 -3 -2 -1 -2 -2  7 -3  2
  0  0 -2  0 -1 -2 -2 -3 -2 -2 -3 -3 -3 -3  1 -3  3  1 -3 -3  0 -1 -2 -3 -3 -1 -3 -1  0 -2 -3 -2 -1 -2 -3 -2 -3  3  0 -1 -1 -2 -3
