# Supplementary material for: Protein Secondary Structure Prediction Based on Data Partition and Semi-Random Subspace Method
Source: Sci Rep. 2018 Jun 29;8:9856. doi: 10.1038/s41598-018-28084-8 (PMC6026213; doi:10.1038/s41598-018-28084-8)
Supplement: Supplementary file 1 — Dataset 1 [file 41598_2018_28084_MOESM1_ESM.zip › astral_cull_DATA/1bei_A.pssm]

  R  S  a  I  D  T  I  P  K  S  R  b  T  A  F  Q  c  K  H  S  M  X  Y  R  L  S  F  b  R  K  T  c  G  T  a
 -2  1  2 -1 -2  0 -1 -1 -1  1 -2 -1  0  4 -2 -1  0 -1 -2  1  2 -1 -2 -2 -2  1 -2 -1 -2 -1  0  0  0  0  4
  6 -1 -2 -3 -2 -1 -3 -2  2 -1  6 -3 -1 -2 -3  1 -4  2  0 -1 -2 -1 -2  6 -2 -1 -3 -3  6  2 -1 -4 -3 -1 -1
  0  1 -2 -4  1  0 -4 -2  0  1  0  2  0 -2 -3  0 -3  0  1  1 -2 -1 -2  0 -4  1 -3  2  0  0  0 -3  0  0 -2
 -2  0 -2 -3  6 -1 -3 -2 -1  0 -2  2 -1 -2 -4  0 -4 -1 -1  0 -3 -1 -3 -2 -4  0 -4  2 -2 -1 -1 -4 -1 -1 -2
 -4 -1  6 -1 -4 -1 -1 -3 -3 -1 -4  8 -1  0 -3 -3  9 -3 -3 -1 -1 -1 -3 -4 -1 -1 -3  8 -4 -3 -1  9 -3 -1  0
  1  0 -1 -3  0 -1 -3 -1  4  0  1 -2 -1 -1 -4  6 -3  1  0  0 -1 -1 -2  1 -2  0 -4 -2  1  1 -1 -3 -2 -1 -1
  0  0 -2 -4  2 -1 -4 -1  1  0  0 -1 -1 -1 -4  2 -4  1  0  0 -2 -1 -2  0 -3  0 -4 -1  0  1 -1 -4 -2 -1 -1
 -3  0 -1 -4 -1 -2 -4 -2 -2  0 -3 -2 -2  0 -3 -2 -3 -2 -2  0 -2 -1 -3 -3 -4  0 -3 -2 -3 -2 -2 -3  6 -2  0
  0 -1 -2 -4 -1 -2 -4 -2  0 -1  0 -2 -2 -2 -1  0 -3 -1  8 -1 -2 -1  2  0 -3 -1 -1 -2  0 -1 -2 -3 -2 -2 -2
 -3 -3 -1  4 -3 -1  4 -3 -3 -3 -3 -2 -1 -1  0 -3 -1 -3 -4 -3  1 -1 -1 -3  2 -3  0 -2 -3 -3 -1 -1 -4 -1 -1
 -2 -3 -1  2 -4 -1  2 -3 -3 -3 -2 -2 -1 -2  0 -2 -1 -3 -3 -3  1 -1 -1 -2  4 -3  0 -2 -2 -3 -1 -1 -4 -1 -1
  2  0 -1 -3 -1 -1 -3 -1  4  0  2 -2 -1 -1 -3  1 -3  5 -1  0 -1 -1 -2  2 -3  0 -3 -2  2  5 -1 -3 -2 -1 -1
 -2 -2 -1  1 -3 -1  1 -3 -1 -2 -2 -2 -1 -1  0  0 -2 -2 -2 -2  5 -1 -1 -2  2 -2  0 -2 -2 -2 -1 -2 -3 -1 -1
 -3 -3 -2  0 -4 -2  0 -4 -3 -3 -3 -3 -2 -2  7 -4 -3 -3 -1 -3 -1 -1  3 -3  0 -3  7 -3 -3 -3 -2 -3 -3 -2 -2
 -2 -1 -1 -3 -2 -1 -3  8 -1 -1 -2 -3 -1 -1 -4 -1 -3 -1 -2 -1 -2 -1 -3 -2 -3 -1 -4 -3 -2 -1 -1 -3 -2 -1 -1
 -1  4  0 -3  0  2 -3 -1  0  4 -1 -1  2  1 -3  0 -1  0 -1  4  0 -1 -2 -1 -3  4 -3 -1 -1  0  2 -1  0  2  1
 -1  2 -1 -1 -1  5 -1 -1 -1  2 -1 -1  5  0 -2 -1 -1 -1 -2  2  0 -1 -2 -1 -1  2 -2 -1 -1 -1  5 -1 -2  5  0
 -3 -3 -2 -3 -5 -3 -3 -4 -3 -3 -3 -3 -3 -3  1 -2 -3 -3 -3 -3 -2 -1  2 -3 -2 -3  1 -3 -3 -3 -3 -3 -3 -3 -3
 -2 -2 -2 -1 -3 -2 -1 -3 -2 -2 -2 -3 -2 -2  3 -2 -3 -2  2 -2 -1 -1  7 -2 -1 -2  3 -3 -2 -2 -2 -3 -3 -2 -2
 -3 -2 -1  3 -3  0  3 -3 -2 -2 -3 -2  0  0 -1 -2 -1 -3 -3 -2  0 -1 -1 -3  1 -2 -1 -2 -3 -3  0 -1 -3  0  0
