# Supplementary material for: Protein Secondary Structure Prediction Based on Data Partition and Semi-Random Subspace Method
Source: Sci Rep. 2018 Jun 29;8:9856. doi: 10.1038/s41598-018-28084-8 (PMC6026213; doi:10.1038/s41598-018-28084-8)
Supplement: Supplementary file 1 — Dataset 1 [file 41598_2018_28084_MOESM1_ESM.zip › astral_cull_DATA/1BF2_A.pssm]

  A  I  N  S  M  S  L  G  A  S  Y  D  A  Q  Q  A  N  I  T  F  R  V  Y  S  S  Q  A  T  R  I  V  L  Y  L  Y  S  A  G  Y  G  V  Q  E  S  A  T  Y  T  L  S  P  A  G  S  G  V  W  A  V  T  V  P  V  S  S  I  K  A  A  G  I  T  G  A  V  Y  Y  G  Y  R  A  W  G  P  N  W  P  Y  A  S  N  W  G  K  G  S  Q  A  G  F  V  S  D  V  D  A  N  G  D  R  F  N  P  N  K  L  L  L  D  P  Y  A  Q  E  V  S  Q  D  P  L  N  P  S  N  Q  N  G  N  V  F  A  S  G  A  S  Y  R  T  T  D  S  G  I  Y  A  P  K  G  V  V  L  V  P  S  T  Q  S  T  G  T  K  P  T  R  A  Q  K  D  D  V  I  Y  E  V  H  V  R  G  F  T  E  Q  D  T  S  I  P  A  Q  Y  R  G  T  Y  Y  G  A  G  L  K  A  S  Y  L  A  S  L  G  V  T  A  V  E  F  L  P  V  Q  E  T  Q  N  D  A  N  D  V  V  P  N  S  D  A  N  Q  N  Y  W  G  Y  M  T  E  N  Y  F  S  P  D  R  R  Y  A  Y  N  K  A  A  G  G  P  T  A  E  F  Q  A  M  V  Q  A  F  H  N  A  G  I  K  V  Y  M  D  V  V  Y  N  H  T  A  E  G  G  T  W  T  S  S  D  P  T  T  A  T  I  Y  S  W  R  G  L  D  N  A  T  Y  Y  E  L  T  S  G  N  Q  Y  F  Y  D  N  T  G  I  G  A  N  F  N  T  Y  N  T  V  A  Q  N  L  I  V  D  S  L  A  Y  W  A  N  T  M  G  V  D  G  F  R  F  D  L  A  S  V  L  G  N  S  a  L  N  G  A  Y  T  A  S  A  P  N  a  P  N  G  G  Y  N  F  D  A  A  D  S  N  V  A  I  N  R  I  L  R  E  F  T  V  R  P  A  A  G  G  S  G  L  D  L  F  A  E  P  W  A  I  G  G  N  S  Y  Q  L  G  G  F  P  Q  G  W  S  E  W  N  G  L  F  R  D  S  L  R  Q  A  Q  N  E  L  G  S  M  T  I  Y  V  T  Q  D  A  N  D  F  S  G  S  S  N  L  F  Q  S  S  G  R  S  P  W  N  S  I  N  F  I  D  V  H  D  G  M  T  L  K  D  V  Y  S  b  N  G  A  N  N  S  Q  A  W  P  Y  G  P  S  D  G  G  T  S  T  N  Y  S  W  D  Q  G  M  S  A  G  T  G  A  A  V  D  Q  R  R  A  A  R  T  G  M  A  F  E  M  L  S  A  G  T  P  L  M  Q  G  G  D  E  Y  L  R  T  L  Q  b  N  N  N  A  Y  N  L  D  S  S  A  N  W  L  T  Y  S  W  T  T  D  Q  S  N  F  Y  T  F  A  Q  R  L  I  A  F  R  K  A  H  P  A  L  R  P  S  S  W  Y  S  G  S  Q  L  T  W  Y  Q  P  S  G  A  V  A  D  S  N  Y  W  N  N  T  S  N  Y  A  I  A  Y  A  I  N  G  P  S  L  G  D  S  N  S  I  Y  V  A  Y  N  G  W  S  S  S  V  T  F  T  L  P  A  P  P  S  G  T  Q  W  Y  R  V  T  D  T  c  D  W  N  D  G  A  S  T  F  V  A  P  G  S  E  T  L  I  G  G  A  G  T  T  Y  G  Q  c  G  Q  S  L  L  L  L  I  S  K
  4 -1 -1  3 -3 -1 -3 -2  6  0 -4 -4  2  1 -1  0 -2  0  0 -5  5 -2 -4  0  1  1  7 -2 -1 -2 -1 -3 -2 -3 -3  1  1  2  0  0  2  0  0  0  2 -2 -2  0 -3 -1 -2  0  0  2 -2 -2 -5 -1  2 -3 -2 -2  0  2  0  0  0  1  1 -1 -2  0 -2  0 -2 -3 -4 -1 -4 -4  3 -4 -2 -2 -4 -1 -3 -1  0  1  1 -1  0  0  0  0  0  1  0 -1  0  1  0  0  0  4  2 -2 -2 -4 -3 -4 -2  2 -3 -3 -3 -2 -4 -3 -4  6 -3  5 -2  0 -2 -2 -2 -1 -3 -1  1  3 -1 -3  0 -3 -1 -3  3  0 -1  1  1 -2 -2 -1  1 -4 -1  5  2 -2  3 -2 -3  0 -1 -1 -2  1  0  1 -3 -2 -1  0 -1 -3 -2 -3 -1 -3  3 -4  1 -3 -1 -2 -3 -4 -3  4 -4 -2 -3 -2 -3 -2  0 -1 -4 -1  1 -2 -1  2  2 -2 -3 -2 -2 -4  5  2  2  5 -1 -2  5  2 -1 -3  2  1 -3 -2 -2 -2  6 -2 -3 -3 -3 -3 -2 -3 -1 -2  0 -2 -4  1 -1 -2  1  0  0  0 -1 -2  2 -3  0 -4 -4 -6 -2 -4 -2 -2 -3  0 -4 -4  6 -3 -2 -1  2 -4  5  4  0  0  0  1 -1 -1 -1 -2  0 -3 -5 -3  4 -3 -2 -1  5 -3 -4  1  6 -2 -3 -3 -2 -3 -1 -4 -2 -2 -4 -4 -4 -2  5 -3 -2  0  1 -1 -2  0 -2 -2 -2 -2  0  1  0  0 -3  0 -4 -3 -2 -3 -4 -4  4  4 -4 -4 -2 -3  0  0 -3 -2 -1 -2 -3 -3 -4 -3 -2 -2 -2 -2 -1 -1 -3 -3  0 -2 -3 -2 -1  4 -3 -3 -3 -3 -3 -4 -1 -3  2 -4 -6  0 -2 -2 -3 -3 -2 -4 -2 -5 -4 -5 -4 -3  6  4  1 -3  5 -4 -2 -1 -2 -3 -1  0 -1 -1  0  1  3  0  0  0  0  0  0  1  0 -4 -4 -3  0 -1 -3 -1 -3 -3  3 -2 -1 -2 -2  0  1  0  0  0  1  0  0  2  1  0  0  1  0  0 -3 -3 -3  6 -3 -3 -6  3 -2 -2 -1 -2 -1 -4 -3 -2 -2 -3 -5 -3  2 -1 -6  2 -3 -6 -4 -1 -1 -4 -4 -4  1 -2 -4 -1 -1 -5 -3 -1  0  0  0  0  0  2  0 -2  1 -2 -4  6  0 -4 -3  2 -1 -1  3 -4 -3 -4  0  0 -2  0 -4 -2 -3 -1  5 -1 -2 -4 -5 -2 -2  6 -4 -4 -2 -4 -2 -3  0 -4 -3 -2  2 -4 -4 -1 -2 -4 -4 -1  5  1 -2 -3 -1  0 -2 -2 -2 -3 -2  0 -2 -3 -4 -3 -1 -6 -4 -3 -1  2 -1  1  0  0 -2 -2  2  5 -1 -3  3 -2  3  2 -3 -4 -2 -3  5 -2 -3 -3 -3 -1  3 -2 -2 -3 -4 -3  0  2 -2 -4 -3 -1  0 -4 -2 -3 -2 -2 -4 -4 -4  4 -4 -2 -3 -4 -2 -1  2  1 -6 -2 -3 -5  1 -1  1  1  1 -1  1  1 -3 -1  1 -4  2  0  0 -2  1  4 -3 -4  2  3 -4 -2  3 -3 -3 -3  1 -2 -3 -3  0  1  1 -4 -2  3 -6 -4  0 -2  1  1  1  0  2 -1  1  2 -2 -5 -1  0  1 -2  4 -3  4 -2  4 -2 -3 -3 -2 -1 -1  3 -3  1 -2  0  2  1 -4 -3 -2  2 -4 -4  5 -3 -1  0  1 -2 -1 -4 -1 -3 -3  0  1  0  0  0  1  0 -6 -1  0 -1 -1 -3 -2  4  0  0  2  0  0  1  0  0  0  1  1  0  1  1  0  1  0  0  0  0  4 -1  1  0 -2  0  0  0  3 -4  2 -1 -1 -2 -4 -2  5 -2
 -2 -4  1 -1 -1 -3 -4 -5 -4  2 -4 -4 -4 -1 -3 -3 -1 -1  0 -5  3 -4 -4 -3 -1  2 -4 -2  6 -4 -2 -4 -5 -4 -4 -2 -1 -2 -1 -2  1  1  1  0  0  6 -3  2 -4  0  0  1 -3 -3 -3 -4 -4 -1 -2 -3 -4 -4  0  0  1 -1  1  0  0 -2 -4  0 -4 -4 -1  6 -4 -4 -4  8 -4 -3 -5 -4 -3 -2 -4  0  0  0  0 -1  0  1 -1  0  0  0 -1 -1  0  0  0 -1  0 -2  2 -4 -2  8 -5 -3 -4 -2  0 -4 -4 -4 -4 -5 -4 -3  4 -2 -4 -2 -2 -1 -4  1  0 -2 -1 -2 -2 -4 -3  1  2 -3 -2 -1 -3 -2  0  4  4 -1  1 -4 -3 -3 -1 -1 -3 -3  2 -3 -1 -5 -4 -2 -4 -3 -4 -3 -5 -2 -2 -1  6 -4  1  6 -3 -4 -1  0 -3 -4 -5 -4 -2 -3 -3 -5  6 -5 -4 -3  3  2 -3 -3 -1 -4 -3 -1  1 -3  8 -4 -3 -4  0 -4 -3 -3  0 -2 -3 -2 -3 -4  1  1 -4 -5 -5 -3 -3 -4 -2 -4 -4 -5 -4 -2 -1 -4 -3 -1 -4  1  0 -2 -2 -1 -1  0 -1  4 -3 -3  2 -3 -4 -6 -5 -4 -3 -3 -4 -3 -5 -5 -3 -5 -3  4  5 -4 -3 -2 -1  1  0  4 -4 -1 -2 -3  3 -2 -5  2 -1 -4 -5  4 -1 -4 -3  0 -1 -4 -5 -1 -5 -5 -4 -4 -5 -5 -4 -3 -3 -3 -3 -2 -5 -1  0  0 -2 -2  0 -4 -2 -3  0 -1  0 -1 -3 -3 -4  7 -5 -4 -4 -3 -1 -3 -4 -4  7 -4 -2 -3 -3  2  5 -1 -4 -4 -4 -3 -3 -5 -3 -4 -3 -2 -4 -2 -3  6 -2 -4  1 -3 -1  2 -4 -5 -4 -4 -3 -4  7 -4 -6  1 -2 -2 -4  0 -5 -4 -5 -5  8 -5 -4 -4 -4 -2 -3 -4 -3  7 -2 -1 -2 -2 -1 -2  0  4 -1 -1 -1  0  0 -1  0  3 -1  0 -1 -2 -5 -3  1 -3  1 -1 -3 -4 -4 -4 -2  5 -4  0  2  0  0  0 -1  4 -1  0  0 -1 -1  0 -1 -1  0 -4 -5 -4 -2 -5 -6 -4 -4 -5 -3 -4 -4 -4 -1 -5 -5 -2 -5 -5 -3 -2 -6 -2 -2 -6 -3 -4  3 -4  8 -4 -3 -4  8  1 -4 -4  6  0 -1 -1 -1 -1 -1 -1 -1 -4 -3 -1 -4 -4 -2  8 -4 -3 -4 -3 -3 -4 -4 -4 -1  0  0  1  8  6 -5  1 -3 -3 -5 -3 -5 -4 -3 -4 -3 -4 -5 -5 -3 -4  4 -4 -4 -4 -2 -4 -3 -1  0 -1 -3 -2 -2 -3 -4 -3 -1 -1 -3 -2  5 -4 -4 -2 -3 -2 -3  6 -3 -6 -3 -3 -4 -2 -1 -3 -2 -2 -1 -1 -1 -2 -3  7  4  7 -1  2  8 -3 -4 -4 -3 -3 -4 -4 -4 -3 -1 -5 -4 -5 -4 -4 -3 -3 -5 -4 -2 -2 -4  8 -3 -1  3 -5 -3 -3 -3 -3 -4 -5 -2 -4 -2 -2 -3 -2 -6 -3 -2 -5  1  0 -1  1 -1  1  2 -1 -4  1 -1 -5 -3  5  5 -4 -3  2 -4  8  4  0 -3 -4 -4 -4  7  6  6  6 -3 -2  1 -3  3 -3 -4  2 -6 -4  2 -3 -2 -4  2 -1 -4 -1 -2  0 -3 -5  0  1 -2 -2 -2  4 -3 -4 -3 -4  4 -4 -3 -3  1 -2 -2  0 -2 -2 -3 -2 -5 -4 -4 -3 -4 -3 -3 -3 -2 -2 -2 -3 -1 -5  1 -4 -5 -2 -1  0 -2 -4  2  2 -6  0  4 -3 -3 -4 -3 -2 -1 -2 -1 -1 -1 -1  0  0  0  1  0 -2 -1  0 -1  0 -1 -1 -1  0 -1 -1 -2  1 -3  0 -3 -1 -2  8 -3 -3 -2 -4 -4  2 -2  3
 -1 -2  3 -3 -1 -1 -4 -3 -4 -1 -5  0 -2  0 -2 -2  8 -1  1 -6 -1 -5 -4 -2 -2  2 -4 -2 -2 -5 -2 -5 -2 -5 -5  1  0  0  0 -1 -1  0  1  0 -1 -2 -4 -1 -5 -1 -2  0  1  0  2 -4 -6 -2 -1 -1 -5 -2  0  0  0 -1  0  1  0  1 -4 -1 -3 -2 -2 -3 -5 -3 -5 -3 -4 -2 -3 -4  5 -1 -4  0  1  0  0 -1  0  0  0  0  0  0  0 -1 -1  0  0 -1  0 -1  3 -2  4 -3 -5  8 -4  6 -2 -5 -5 -4 -1 -5 -5 -3 -2 -3 -5 -1 -2  1 -3  1  3  2  0  2 -1  1 -1  0  1 -4 -1  0 -2 -1  0 -2  6  1 -1 -1  0 -3 -2  0 -3 -4 -2  0 -4 -5 -4  5 -2 -2 -2  0 -4  1  2 -1 -2 -4  0 -2 -3 -4  1  0 -1 -5 -5 -5 -3 -3  0 -5 -2 -3 -5 -2  0  3  1 -3  0 -5 -4 -2  0 -3 -3 -2 -2 -5 -3 -2 -4 -3 -2 -3 -3  0 -2 -5 -1  0 -5 -2 -5  0 -3 -5 -3 -5 -5 -5 -5 -2 -2 -3 -3  6 -1  0  4 -2 -1  0 -1  2  0 -1 -1 -1  0  8 -5 -7 -3 -5  7 -1 -5  4 -5 -5 -3 -5 -1  5 -1 -5 -2 -2  2 -1  0 -2 -2  0 -2 -3  1 -2 -5 -2  0 -5 -5 -2 -2 -5 -2  1 -1  0 -5 -2 -5 -5 -5 -1 -5 -5 -5  8 -2 -2 -3 -3 -2  0  0 -1  7 -1 -1 -1 -4  1  0  0  3 -1 -4  0 -5 -2 -3 -5 -1  8 -2  0 -5 -5 -2 -5 -3 -1  0  2 -2  0 -1 -4  1  4 -2 -3 -3 -2  7  5 -5  7 -3  0  5 -4  0 -3 -4  4 -5 -5 -4  0 -2 -5 -2 -5 -7 -2  1 -2 -5 -2 -5 -1 -3 -5 -3 -5 -1 -6 -4 -2 -2 -6 -3  5 -1 -1 -3  1 -1 -2  1 -1 -1  0 -1  0  1 -1  0  0 -1  0 -1  3 -5  0 -3 -2  2 -2  3  1 -4 -5  4 -2 -4  0  0  0 -1  0  0  0  0  0  0  0  0  0  0 -1 -2 -5 -5 -4 -3 -5 -7 -1 -5 -3 -1  3 -2 -5 -2 -5 -3  7 -5 -5 -3 -1 -7 -2 -3 -7  8 -2 -2 -5 -3  0 -2 -5 -3 -1 -3 -5  5 -2 -1  0  0 -1  0 -1 -1 -4 -2 -2 -4 -4  1 -3 -5 -2 -2 -2 -1  1 -5 -5  0  1  2 -1 -3 -2 -5 -3  3 -2 -5  8 -5 -4 -2 -4 -2 -1 -3 -5 -2 -5  4 -1 -5 -5 -1 -4  8  0 -2  4  8  2 -2  7 -3 -2 -1  0  2  7  3 -1 -3 -2  1  3  8  0 -2 -7  7 -4 -2 -2 -1 -1 -2 -1 -1  0  0 -2 -3 -2  0 -2 -2 -2 -2  8 -4 -5 -3 -2 -4 -5 -5 -1 -2 -3 -4 -5 -5 -5 -1 -2 -3 -1 -3 -3 -2 -2 -2 -2  2 -3  8  8  8 -3 -5  5 -3 -1  7 -1 -4  4 -7 -4  4 -3  1  0  0  0  1  1  0  3 -4 -2  1 -5 -2 -2  0 -5 -3 -1 -5 -3 -1  0 -2 -4 -4 -5 -2 -3 -2  2 -5 -4  0 -2 -1 -1 -5 -2 -7 -5  0 -4  1 -2  0 -2 -4  0  0  0  1 -6  4  4 -1  1  4 -1 -2 -5 -2 -5 -3 -5  7 -2  0 -2 -5 -1  0 -1  2 -1 -5 -4 -5 -4 -4  8 -3 -3 -1 -1  0 -4  3 -5 -1 -5 -5 -1 -2 -1  0 -2 -1  1 -7 -1 -2 -4 -3  1 -2 -1  2 -1  1 -1 -1  0  2  0 -1 -1  0 -1  0  0 -1 -1 -1 -1 -1 -1 -2  2 -1  1 -4 -1 -4  0 -2 -3 -2 -4 -4 -5 -6 -2 -2 -1
 -2 -3  2 -3 -3 -3 -6 -3 -4 -2 -6  8 -1 -1 -3 -2 -1 -1  0 -6 -3 -5 -5 -2  0 -3 -4  1 -3 -5  3 -5 -4 -6 -5  6  4  4  0  1  0  1  0  0 -1 -3 -4  2 -5 -2  0  0  5  2 -1 -5 -7 -3 -3 -4 -5 -1  1  0  0 -1  0  0  0 -2 -4 -1 -3 -2 -3 -4 -6 -3 -6 -4 -5 -3 -3 -4 -3  5 -4 -1  1  0  0 -1  0  0  0  0  0  0  0 -1 -1  0  4 -1  4 -1  0 -3 -1 -4 -6  0 -4 -1 -3 -6 -6 -5  8 -4 -6 -4 -3 -2 -5  4 -2  4 -4  4 -3  4  2 -2 -3  2  0 -4  1 -4  1  5  3  3  0 -3  2  4  2  8 -1 -3 -2 -3 -3 -4 -3 -2 -5 -5 -4  4 -1  2 -3  6 -3 -1  4  6 -3 -4 -1 -2 -3 -5  0  6  4 -5 -5 -6 -1 -4 -4 -5 -3 -3 -5 -3 -2 -1  4 -2  4 -5 -2  1  2 -2 -4 -3 -3 -6 -3 -3 -4 -3 -3 -3 -4  4 -2 -6 -2  1 -6 -3 -5 -3 -4 -5 -1 -5 -6 -4 -5 -3 -1 -4  0  1  8  0 -1  4 -2  2  0  0  4  0 -2  0  4 -1 -6 -7 -3 -6 -1 -3 -2  0 -6 -6 -4 -4  6  0 -1 -6 -3 -3  3 -1  0 -1 -2 -1 -3 -4 -1 -1 -6 -3 -1 -6 -5 -3 -1 -5 -4  4 -3  0 -5 -1 -5 -5 -5  8 -5 -5 -6 -1 -4 -3 -3 -1 -3  1  0 -1 -1 -1 -2  4 -3 -2  0 -1  1 -1 -5 -2 -5 -4 -3 -5  8 -1 -2 -2 -6 -6 -3 -6 -3  6  7  4 -2 -4 -4 -5  8  0 -3 -3 -3 -3 -1 -1 -5 -1 -4 -3 -2 -4 -3 -3 -4  1 -6 -5 -5  8 -2 -6 -4 -6 -7 -4  3  1 -6 -3 -5  8 -3 -6 -4 -6  8 -6 -4 -2 -3 -6 -3 -2 -1 -2 -3  3  2  0  5 -1 -1 -1 -1  0  0 -1  3  0 -1  0 -1 -3 -6  7 -4 -1  3 -2  7 -3 -4 -5 -2 -3 -4  0  0  1 -1  0  0  0  0  0  0  0  0  0  0 -1  4 -6 -5 -4 -1 -4 -7  7 -5 -3  2 -1 -3 -6 -3 -5 -3  0 -6 -4 -3 -3 -7 -2 -1 -7 -1  1 -3 -6 -4  8 -3 -5 -4  6  3 -5 -2 -2  1  1 -1  0  0 -1 -2 -4  0  2 -1 -4 -1  0 -5 -3 -3 -2 -2  8 -6 -6 -1  5  5 -2 -4 -3 -4 -4 -3 -2 -5  0 -6 -5  0 -4 -4  8 -3 -6 -3 -5 -2  8 -6 -5 -2 -5  2  4 -3 -1 -1  2 -1 -1 -3 -1  0  0  5  0  4  7 -3  1  5  4 -1 -3 -2 -7  4 -4 -3 -2  0 -2  0 -1  6  6 -3 -1  2 -3 -1 -3 -2 -2 -4 -1 -4 -5 -3 -3 -5 -5 -5 -2 -3 -3 -4 -4 -6 -5 -3 -3 -3  8 -1 -4 -3 -4 -3 -3 -1 -4 -1 -1 -1 -3 -6 -3 -3  8 -1  1 -4 -1 -7 -4  6 -6  3 -1  3  2  4  4 -1  3 -5 -2  3 -6 -3 -2 -2 -5 -4 -1 -5 -4 -2  2 -3 -4 -4 -5 -4 -4 -2  1 -5 -4  0 -2  1  7 -5  0 -7 -5  0 -4  5 -3  0  0 -5  4  4  2  5 -7  3  3  2  2 -2 -3 -3 -5 -3 -5 -4 -5  4 -3  3  0 -5  0  5  6  6  1 -5 -5 -5 -4 -5 -1 -3 -3  1  3  3 -5  4 -6 -3 -5 -4  2  0  1 -1 -2  0 -1 -7 -1 -3 -4 -4  7 -3  0  3  0  1  2  0  1  3  0 -1  0  0  0  1  1  1  1 -1 -1 -1  0 -2 -1  1 -1 -4  0 -4  0  0 -4 -2 -4 -4 -5 -6 -3 -2 -1
 -1 -4 -3 -3 -3 -4 -3 -5 -2 -3 -5 -6 -4 -2 -3 -2 -4 -1 -1 -5 -3 -3 -5 -3 -4 -3 -3 -4 -4 -3 -5 -3  9 -3 -3 -4 -3 -3 -2 -1 -2 -3 -3 -2 -1  0 -2 -3 -3 -2 -5 -1 -4 -3 -4  0 -5 -4  3 -3 -3 -4 -1  0 -1 -1 -1 -1 -1 -2 -2 -3 -5 -4 -4 -3 -5 -5 -5 -6 -2 -5 -5 -5 -4 -5 -5 -1 -1 -1 -1 -1 -1 -1 -1 -1 -1  0 -1 -1 -1 -1 -1 -1 -1 -2 -3 -5 -4 -6  9 -5 -5 -4 -5 -3 -3 -3 -5 -5 -5 -2 -4 -3 -3 -2 -5 -4 -3 -3 -4 -4 -3  1  0 -4 -3 -4 -2 -3 -3 -3 -4 -2 -2 -3 -4 -3 -2 -6 -3 -3 -3  1 -2 -4 -3  4 -3 -3 -2 -4 -4 -3 -4 -4 -4 -3 -4 -4 -5 -5 -1 -4 -4 -4 -4 -5 -3 -3 -3 -5 -6 -2 -6 -3 -5 -5 -3 -3 -3 -3 -5 -4 -3 -3 -5 -1 -3  0 -5 -5 -3 -5 -2 -4 -2 -3 -3 -5 -2 -4 -5 -3 -3 -3 -3 -5 -3 -3 -2 -3 -6 -3 -3 -5 -3 -5 -5 -2 -3 -4 -6 -3 -2 -2 -1 -1 -1 -2 -3 -4 -4 -3 -3 -5 -5 -5 -5 -5 -4 -3 -3 -4 -5 -4 -2 -5 -5 -4 -4 -5 -1  2 -3 -3 -2 -3 -4 -4 -5 -3 -3 -6 -5 -5 -2 -4 -3 -5 -2 -3 -6 -4 -2 -5 -3 -6 -3 -3 -3 -6 -3 -3 -5 -5 -6 -3 -2 -6 -5 -1 -1 -1 -4 -4 -1 -5 -5 -3 -1  0 -1 -1 -3  2 -4 -6 -5 -3 -6 -5 -1 -2 -5 -5 -5 -3 -2 -4 -5 -4 -5 -4 -3 -4 -6 -4 -3 -5  4 -5 -5 -3 -3 -4 -2 -4 -4 -5 -4 -2 -3 -5 -3 -3 -3 -6 -3 -3 -4 -5 -5 -3 -3 -5 -4 -5 -3 -6 -5 -5 -6 -5 -6 -3 -2 -2 -2 -3 -3 -5 -4  6 -3 -4 -3  6 -2 -2 -1 -1 -1 -1 -1  2 -1 -1 -1 -1 -1 -4 -5 -5 -3  2 -5 -5 -5 -4 -2 -3 -3 -5 -2 -1 -1 -1 -1 -1 -1 -1 -1 -1 -1 -1 -1 -1 -1 -1 -5 -3 -3 -2 -6 -5 -5 -4  1 -5 -4 -5 -4 -5 -6 -3 -5 -5 -5 -5 -4 -3 -5 -2 -6 -5 -5 -5 -4 -5 -6 -6  4 -2 -6 -2 -4 -5 -5 -4 -1 -2 -1 -3 -2 -1 -2 -3 -4 -5 -4 -2 -3 -6 -3 -1 -5 -3 -3 -6 -3 -5 -4 -4 -4 -4 -6 -5 -5 -3 -3 -3 -3 -5 -5 -3 -3  4 -6 -6 -5 -5 -3 -3 -4 -6 -3 -3 -3  7 -5 -4 -5 -5 -5 -4 -3 -4 -4 -5 -1 -1 -4 -3 -3 -5 -5 -4 -3 -5 -5 -4 -3 -5 -5 10 -4 -1 -3 -3 -3 -2 -4 -4 -3 -2 -3 -6 -3 -5 -4 -2 -5 -5 -3 -3 -2 -3 -3 -3 -2 -3 -4 -5 -2 -5 -4 -3  5 -4 -5 -6 -6 -2 -2 -6 -3 -5 -4  7 -5 -5 -5 -2 -5 10 -4 -6 -4 -4 -2 -3 -5 -2 -5 -5 -3 -2 -2 -3 -3 -4 -2 -3 -3 -2 -3 -5 -1 -3 -3 -2 -2 -3 -3 -2 -3 -2 -6 -5 -2 -3  1 -5 -4 -4 -4 -4 -3 -4 -3 -6 -3 -2 -5 -3 -3 -5 -3 -4 -2 -4 -4 -3 -3 -3 -5 -5 -4 -3 -3 -3 -3 -5  4 -2 -2 -2 -4 -3 -5 -5 -3 -3 -3 -3 -5 -4 -4 -1 -4 -3 -2  4 -3 -5 -3 -5 -4 -4 -3 -2 -4 -3 -2 -3 -5 -3 -3 -3 -3 -4 -3 -2 -5 -2 -1 -2 -2 -5 -3  5 -2 -3 -1 -2 -2 -2 -2 -1 -1 -1 -1 -2 -2 -2 -2 -1 -1 -1  0 -3 -2 -3 -2 -2 -3 -1 -2  5 -3 -6 -1 -2 -2 -3 -3 -1 -1 -4
 -1 -3  1 -1  0  1 -4 -4 -3  0 -4 -2 -3  1  1 -2 -2  0  0 -6 -1 -4 -4 -2  1  0 -3  0  0 -4  0 -4 -4 -4 -4 -1  0 -1  0 -1  1  3  1  0  0 -1 -3  0 -4 -1  1  0 -2 -2  1 -4 -5 -1 -2 -3 -4 -3  0  0  0  0  1  0  0 -2 -3  2 -3 -3  7 -1 -4 -4 -4 -1 -4 -2 -4 -4 -3  0 -4  0  0  0  0 -1  0  0  0  0  1  0  0 -1  0  0  0  0  0  1  2 -4  1 -1 -5 -2 -4 -1 -1 -4 -4 -4 -3 -4 -4 -3  1 -1 -4 -1  1  3 -3  1 -3 -2  3 -1 -1 -3 -2 -2  0 -3 -2 -1 -3 -1  1 -1 -1 -1  0 -3 -2 -3 -2 -1 -2 -2 -1 -2 -3 -4 -3 -1 -2 -2 -3  2 -4 -1 -2  0  1 -2 -1  0 -2  0 -1  1 -2 -4 -5 -4  0 -3 -2 -4 -1 -4 -4 -3  3  2 -2 -2 -1 -4 -3  0  2  0  1 -4 -3 -4 -2 -3 -3 -3  1 -2 -3  0 -1 -4  2  1 -4 -4 -4 -3 -3 -4  0 -4 -3 -4 -4  4  6 -4  3  3 -2  1 -1 -2 -1  0 -1  3  1  0 -2 -3  0 -2 -4 -5 -4 -4 -1 -3 -4 -3 -5 -5 -3 -4  0 -1 -1 -4 -2 -2  0  1  2  0 -2  3  7 -3  4  0 -6  2  1 -3 -4  1 -1 -4 -2  1  0 -4 -5  0 -4 -4 -4 -3 -4 -4 -4 -2 -2 -3 -3  0 -4  0  0  0 -1  1 -1 -3 -3 -2  0  0  0  0 -2 -2 -3 -1 -4 -4 -3 -2  0 -2 -4 -4  0 -4 -2 -1 -1  0  5 -2 -3 -2 -2 -2 -3 -4 -3 -4 -2 -2 -4 -2 -3 -1 -1 -2  0 -2  4  7 -4 -5 -3 -2 -2 -4 -1 -4 -5 -2  0  0 -3 -2 -4 -3 -4 -6 -1 -5 -3 -4 -3 -2 -3 -4 -3 -1  4 -1  2  1  0 -2  0  0 -1  0 -1  0  0  0  0  0  0  0 -1 -2 -5 -2 -2 -2  6  7 -2 -3 -3 -4 -2  6 -4  0  0  1  0  0  0  0  0  0  0  0  0  0  0  0 -1 -4 -5 -3  0 -4 -5 -2 -4 -4 -1 -3 -3 -4  8 -4 -4 -2 -6 -4  0  2 -5 -2  0 -5 -2 -4  2 -4 -1 -3 -2 -4 -1  1 -3  5 -1  1  0 -1  0  2 -1 -1 -1 -3 -3  3 -4 -3 -1 -1 -4 -2 -4 -2 -2 -2 -4 -4  5  0 -2 -3 -1  0 -4 -3 -2 -2 -4 -2 -6 -4 -3 -3 -2 -3 -4 -5 -3 -2  0 -3 -4 -4 -2 -4 -2  0 -1  0 -2  0  4 -2 -4 -1  0 -1 -2 -2  1 -3 -4  0 -2 -2 -2 -1 -2 -5 -2  4 -4 -2  0 -2 -1 -2  0 -2  0 -1 -2  4  1  2  7  4 -1 -2 -4 -2 -3 -3 -3 -3 -4 -2  7 -4 -3 -4 -3 -3  0 -2 -4 -3  0 -3 -3 -1 -3  8  4 -4 -2 -2 -2 -3 -4 -4  7 -3 -2  0 -3 -2 -5 -2 -1 -4  0 -1 -1  1  0  5  2  0 -2  0  0 -5 -3  4  1 -3 -3  0 -4 -1  1  1 -1 -2 -3 -4  0 -1  0 -1 -3 -4  2 -3  1  4 -4 -1 -5 -4  1 -3 -1 -4  1  2 -2  0  0  1  0 -5  2  0 -2  0 -2  0 -2 -4 -2 -4 -2 -4 -2 -4  1 -1 -2 -1 -1 -2 -2 -2 -5 -4 -4 -3 -4 -2 -3 -1 -1  0 -1 -3  0 -5  0 -4 -4  0 -1  0 -1 -4  1  2 -5  1 -1 -3 -3 -2 -3 -2  0 -1  0  0 -1 -1  0  3 -1  0  1 -1 -1  0  1  0 -1 -1 -1  0  0 -2  0  0 -3  0  0  3 -2  1 -2 -3 -1 -4 -4  3 -1  3
 -1 -3  1 -2 -2 -3 -5 -4 -3 -2 -5 -1 -3  1 -3 -2 -2 -1  0 -6 -2 -4 -5 -2  5 -2 -3  5 -2 -4  6 -5 -2 -5 -5  0  2  0  0 -1  3  1  5  3  0 -2 -4  2 -5  0  6 -2  0 -2  0 -4 -6 -2 -3 -3 -4 -2  0  0  1  0  0  0  0 -2 -4  2 -3 -3 -1 -2 -5 -4 -5 -2 -4 -3 -4 -3 -3  2 -3 -1  0  0  0 -1  0  0  0  0  0  0  0 -1  0  0  0  0  0  2  1 -4 -2 -2 -6 -2 -3 -2 -1 -5 -5 -4 -1 -4 -5 -3 -1  4 -4  2 -3  2 -3  1 -3  0  3 -1 -3 -3  1 -3  0 -3  0  1 -2  0  1 -2 -1  2  1 -1 -2 -3 -2 -2 -3 -3 -1 -3 -4 -5 -4  0 -1 -2 -4  0 -4  0 -1  0 -1 -4 -1 -2  0 -4 -1  3  0 -5 -5 -5  7 -3 -3 -5 -2 -4 -4 -3  1 -1 -2 -2  2 -5 -3  5  4 -1 -2 -4 -3 -5 -2 -4 -3 -3 -2 -2 -2  4 -1 -5 -1  1 -5 -4 -5 -3 -3 -5  7 -5 -4 -4 -4 -2  4 -4 -2 -1  1 -1 -1 -1 -2  0 -1  0  3 -1 -2 -3 -1 -3 -5 -6 -4 -5 -2 -3 -1 -3 -5 -5 -3 -4  0 -2  0 -5 -2 -2 -1 -1  0 -1 -4  2  0 -4  0  7 -6 -1  2 -5 -5 -1  0 -5 -3  3 -2 -3 -5  6 -5 -5 -4 -1 -5 -5 -5 -3 -3 -3 -3  7 -4  0  0 -1 -1  3 -2 -3 -3 -2  0  0  0  0 -4 -2 -5 -2 -4 -5 -1 -3 -1 -2 -5 -5  0 -5 -3  2  0  0  0 -2 -3 -4 -1 -2 -3 -4 -3 -4 -3 -2 -4 -3 -3 -2 -2 -3 -1 -3 -2  0 -5 -5 -4 -1 -2 -5 -2 -5 -6 -3  0  6 -5 -3 -5 -1 -4 -6 -2 -5 -1 -5 -3 -2 -3 -5 -3 -2  5 -1  1 -1  4 -2  0  0 -1  0 -1  0  1  0  0  1  0  0 -1 -3 -5  3 -3 -3  1 -1 -1 -3 -3 -4 -2 -1 -4  0  0  2  0  0  0  0  0  0  0  0  0  0  0  0 -1 -5 -5 -3  7 -4 -6 -1 -4 -4  3 -3 -3 -5  0 -5 -4 -2 -6 -4 -2 -3 -6 -2  7 -6 -3 -3 -1 -5 -2 -1 -2 -4 -2  0 -3 -3 -2  0  2  0  0  4  0 -1 -1 -4 -3  6 -4 -3  0 -2 -5 -2 -4 -2 -2 -1 -5 -5  3  0  0 -3 -2 -2 -4 -3 -2 -2 -5 -3 -6 -4 -3 -3 -3 -1 -4 -5 -3 -5 -1 -1 -5 -4 -2 -5 -2  4 -1 -2 -3  5 -1 -2 -4  6  0  0 -1 -2 -1 -1 -4  5 -1 -1 -3 -2 -2 -6 -2 -3 -4 -1  6 -2  1 -2  1 -1 -1  2 -1 -1  2 -1  0  0 -2 -3 -4 -4 -3 -3 -2 -4 -5 -2 -1 -4 -4 -4 -5 -4 -2 -3 -4 -1  7 -3 -3 -2 -3 -1 -1 -4 -3 -3 -3 -3 -5 -5 -1 -1 -2  6 -3 -2 -6 -4 -1 -5  2 -2  0  2  3  2  1  2 -4 -1  3 -5 -3  0 -1 -4 -3  0 -5 -2 -1  2 -3 -3 -3 -5 -2 -2 -1 -1 -3 -3  0 -3  3  0 -4  1 -6 -5  0 -3  1 -4  2  5 -4  0  3  4  0 -6  1  0 -1 -1 -2 -1 -2 -4 -3 -4 -3 -4 -1 -4  1  3 -4 -1  4  0  0 -2 -5 -4 -4 -3 -5 -3 -3 -3 -1  5  0 -4  3 -5 -2 -5 -4  1  1  2 -1 -4  2  1 -6  1 -1 -1 -3 -1 -3 -2  2 -1  1  3  0  0  1  2  0  1  1 -1  0  1  4  1 -1  0 -1  1  2 -2  1  0 -4  1 -3  2 -2 -2 -2 -4 -3 -4 -5 -1 -1  2
  0  6 -2 -1 -4 -3 -6  7 -1 -2 -5 -3  6  0  6 -2 -2 -1  0 -6 -2 -5 -5 -2 -2 -3 -2 -3  0 -5 -4 -5 -5 -6 -5 -2 -1  0  3  4 -1  0 -2 -2 -1 -3 -4 -2 -5 -3 -4  0 -1  4  1 -5 -5 -3  4 -4 -5 -3 -1  0  0 -1  0  0  0  6 -4  2  3  6 -4 -4 -6  7 -6 -5 -4 -5  7 -5 -4 -3 -5 -1  0  0  1 -1  0  0  3  0  0  0  3 -1  0  0  0 -1  0  0 -1  7 -3 -5 -5 -3 -4 -2 -4 -6 -6 -5 -4 -5 -6 -1 -4 -2 -5 -2  6 -1 -4 -2  0 -1  1 -1 -2 -4  5 -1 -2 -4  5 -1  4  0  0 -4 -2 -2 -1 -4 -2  4  2 -2 -2 -4 -4  4 -5 -5 -5 -2  0 -2 -2  0 -2  5  4 -3 -4 -5 -2 -3 -2 -5 -3 -3 -3 -5 -6 -6 -5 -2 -5 -5 -4  7 -5 -4 -3 -1 -4 -3  1 -5 -4 -3 -1 -4 -4  7 -4 -6 -1  6 -3  3 -4 -4 -2 -1 -4 -6 -2  0 -6  7 -5 -4 -2 -5 -5 -5 -5 -5 -5 -4 -4 -3 -4 -3 -3  1  0 -3 -2 -1 -1 -1  0 -3  6  2 -2 -3 -6 -6  7 -6 -3 -3 -5  6 -5 -5 -2 -5 -4 -2  1 -6 -1 -1 -1  4  0 -2  7  5 -3 -4 -2 -4 -6 -4  1 -5 -5 -3 -2 -5 -5 -2 -2  7 -6 -4 -5 -5 -5 -4 -5 -5 -6 -3 -5 -4  4 -5  7  3  0 -1 -1 -1  1  6 -2 -3 -1  0  0 -1 -5  0 -5 -4  7 -5 -4 -3 -1 -2 -6 -6 -4 -6 -3 -1  2 -2 -2 -2 -5 -5 -4 -3 -4  7 -4  7  3 -2 -5 -3 -4  0 -2 -4 -4 -2 -5 -2 -6 -6 -5 -4 -3 -6 -3 -6 -6 -4 -3 -4 -5  4 -5 -4  7 -6 -5 -5 -4 -6 -1 -2 -3 -6  4 -4 -3 -1 -4 -2  3 -2 -1 -1 -1  0  0  0  1 -1  0  0  1  2  0 -4 -5 -3 -4 -4 -3 -3  1 -4 -3 -5 -2 -3 -4 -1  0  0 -1  0  0 -1  0  0  1  3  3  0  3 -1 -3 -5 -6 -1 -5 -5 -6 -3 -5  7  2  6  6 -6 -4 -5  7  3 -6 -5 -2  4 -6 -1 -5 -6 -2  7 -3 -6 -5 -4 -3 -5 -5 -2 -4 -5 -3  6 -1  4  1 -2 -2  1 -2 -4  5 -4 -5 -1 -2 -5 -5 -3  7 -3 -1 -3 -6 -6  2 -1 -2  6 -5 -4 -5 -3 -2 -2 -5 -3 -6 -5 -4 -2 -5 -4  7 -5 -4 -6 -3 -4 -6 -5 -1 -5 -2  1 -4 -4 -3 -2 -2 -2  6 -4  0  4  1 -2 -2  4  7 -3 -2 -3 -3 -4 -3 -6 -3 -4  7  0 -1  6 -1 -2  3 -3 -2 -2 -4 -4 -1 -4 -3 -2 -4 -3  3 -5 -2 -4 -5 -5 -5 -2 -2  7 -4 -5 -5 -5 -1  4  7 -4 -5 -3  5 -5 -1 -4  2  6 -3 -3 -3  2 -6 -4 -4 -4 -2 -2 -2 -1 -6 -5 -1 -5 -1 -1 -1  0 -1 -1 -1  0 -5 -3 -1 -6 -3 -2  0 -5 -3  0 -5 -5 -2 -1 -5 -5 -3 -5 -3 -4 -1 -1 -3 -3 -1  6 -2 -4 -5 -1 -6 -5 -2 -4  0  7  0 -3 -4 -2  0  1 -3 -5  2 -1  4  0  2 -3 -2 -5  3 -5 -4 -5 -3  7 -1  3 -5  3 -1 -3 -2 -1 -5 -5 -5 -1 -5 -3  4 -2 -2  3 -2 -5 -1 -5 -3 -5 -5  1  0  3 -1  7 -1 -1 -6 -3 -3 -5 -4 -3 -4 -1  0  0  0  1  4  0  1  0 -1 -1 -1 -1  4  1 -1 -1 -1 -1  3  3  0  6  0 -1 -4  2 -4 -1  4 -5  2 -4 -4 -5 -6 -4 -1 -3
 -2 -4  3 -3  0 -4 -5 -4 -4  2  0 -3 -4 -2 -1 -3  0 -1  0 -4 -3 -4  3 -3 -1  3 -4 -2  1 -5 -2 -5 -1 -5 -2 -2 -1 -2 -1 -2  0  0  0  0 -1 -1  0 -2 -4  0 -2 -1 -2  2  2 -5  1  9 -3  0 -4 -4 -1 -1  0 -1  0  0  0 -2 -4 -1 -4 -2 -2  1 -1 -4 -1 -3 -4  9 -4 -4  2 -1 -5  1  0  0  0 -1 -1  0 -1  0  0  0 -1 -1 -1  0  0 -1 -1 -2  1 -4  7 -2 -4 -1 -3  4 -3 -5 -5 -4 -3 -5 -1 -4 -2 -1 -3 -2  6 -1 -4 -1 -3  5 -1 -1  0 -1 -3  0  1 -1 -3  1 -2 -1 -2  4 -1  0 -1 -3 -3 -3 -2  7 -3 -4 -2 -3 -5 -5 -3 -1 -2  0 -3 -3 -4 -2  3 -2  3 -5 -2  2  3 -1  7  1 -3 -5 -5 -1 -2 -4 11 -5 -2 -4 -3 -4 -2 -2  9 -4 -1 -5 -4 -2  1 -2 -2 -4 -4 -1 -3 -4 -4 -3  9 -4 -4 -2  8 -5 -1 -1 -5 -4 -5 -4 -4 -5 -2 -4 -4 -5 -5 10  5 -3 -3  4 -3  4  5 -1 -2 -1 -1  0 -2 -1 -3 -4 -2 -2 -1 -5 -4 -1 -2 -4 -5 -3 -2 -4 -4 -5  8  2 -1 -1 -3 -1  2 -2  0  0 -4 -1  1 -4 -1 -2 -4 -3 -2 -4 -5 -2 -1 -3 11 -1 -3 -4 -5 -2 -5 -4 -4 -3 -5 -5 -1 -2 11 -4 -4 -2 -4 -1 -1 -1 -1  8 -3 -4 -4 -3 -1  0  0 -1 -1 -3 -3 -2 -4 -5 -3 -2 -1 -3 -1 -1 -1 -5 -2 -2 -3  0 -1  6  0 -2 -3 -1 -4 -4 -4 -4 -1 -2 -3 -1 -4  1  8 -1  7 -3 -3 -2 -5 -5 -4  1 -3 -5 -2  1 -5 -3 -3 -2 -4  9 -5 -3 -4 -3 -3  2 -3 -5 -4 -3 -4 -5 -4 -2 -2 -1 -1  9 -1 -2 -1 -1 -1 -1 -1  1  0 -1 -1  0 -1 -1 -1 -3 -3 -3 -3 -4  4 -2 -3 -4 -4 -5 -1 -2 -4 -1  0  0 -1 -1 -1  0 -1 -1  0 -1 -1  0 -1 -1 -3 -2 -5 -4 -2 -5 -5 -3 -5 -4 -2 -3 -4 -1 -2 -5 -4 -2 -4 -5 -3 -3 -5 -3 -2 -5 -2 -4 -1 -1 -3 -3 -3 -4 -3 -2 -1 -4 -2 -3 -1 -1  0 -2 -1  1 -1 -4 -3 -2 -3 -4 -1 -2 -4 -3 -4 -3 -3 -3 -5 -1 -1  6 -2 -3 -3  0 -5  0  3 -3 -5 -2 -4 -5 -4 -4 11 -3 -4 -3 -4 -5  3 -3 -5 -3 -3 -1 -2  1 -3  9 -2 -1 -3 -2 -4 -3  1 -1 -2 -1 -1 -3 -4  2 -2  8 -2  2 -3 -5 -2  3 -4 -1 -1 -3 -2 -2 -2 -3 -3 -3 -4 -2  0 -2 -2 -2 -2 -2 -3 -1 -3 -4 -4 -4 -5 -3 -1 -4 -4 -5 -4 -4 -3  8 -4 -3 -2  0 -4 -3 -4 -2  3 -4 -2 -2 -2 -3 -1 -4 -2 -3 -2 -2 -4 -2 -5 -3  2  1 -1 -1 -2  0 -1  0 -1 -1  0  0 -2 -3 -4 -1  0 -4 -4  3 -4 -2  1 -1 10 -4 -4 -4  2 -3 -2  0 -3 -2  1 -3 -1 -3 -1 -2 -5 -1 -2  1 -2 -4  0  1 -4 -3 -1  0  2 -5  2  2 -2  3 -2  7 -3 -4 -3 -4 -1 -4 -1 -4  2 -2 -4  1 -2 -2 -1  0 -4 -2 -4 -3 -1 -2 -3  8  6 -2 -2 -4 -2 -3 -2 -5 -5 -2 -1 -2  0 -4 -1  0 -5  2 -2 -4 -4 -2 -4  1  0 -1 -1 -1 -2 -1  0 -1 -1 -1  0 -2 -1 -1 -1 -1  0 -1  2 -1 -2 -1 -1 -2  0 -1 -4  0 -3  1 -3 -4 -4 -5 -5 -1 -1 -1
 -2  2 -4 -4 -3 -5  0 -6 -3 -3 -4 -5 -5 -2 -5 -1 -5  2 -1 -2 -3  2 -3 -5 -4  0 -3 -3 -5  4 -4  0 -2  1  0 -4 -3 -3 -2 -2 -2 -2 -2  0  0 -3  4 -2  1 -3 -5  0 -4 -4 -2  3 -5 -5 -1 -3  3 -4  0 -1 -1  1 -1 -1 -1 -3  5 -2 -5 -4  0 -2 -4 -6 -3 -5  1 -5 -6 -5 -4 -5 -5 -1 -1 -1 -1 -1 -1 -1 -1 -1 -1  0 -1  0  1 -1 -1  1 -1 -3 -3 -6 -3 -5 -3 -6 -5 -4 -5  0  0  3 -6 -5 -4 -3 -3 -4  5 -3 -5 -3  3 -2 -4 -4 -4 -3  0 -2 -4 -3  1  0 -4 -4 -5 -2 -2 -1 -5 -3  0 -6 -5 -3 -2 -3  1 -3 -3 -4  3  1  4 -4 -4 -2 -2 -4 -5  0 -4 -4 -5 -5 -3  1 -4 -2 -4 -5 -3  4  7 -4 -6 -1 -6  1 -5 -6  0 -3  0 -2 -5 -4 -4  5 -5 -4 -4  3 -5 -6 -3 -4 -3 -5  2 -4 -3 -5  1 -4 -4  1 -2 -4  1 -6  4 -3 -3  4 -6  0 -1 -5  2 -5 -5 -2  2 -4 -5 -3 -2 -1  2  0  0 -1 -4 -3 -4 -1 -3 -6 -4 -6 -6 -4 -3 -3  6 -5 -3 -2 -3 -5 -5 -3 -4 -4 -3 -3 -3 -4 -2 -2 -5 -5 -4  1 -3 -6 -2 -5 -3 -1  1 -5 -3  0 -6 -4 -3 -6  7 -5  1  6  2 -6  1  1 -4 -6 -6 -3 -4 -6 -6 -1 -1 -1 -3 -4 -1 -5 -5 -3  0 -1 -1  1  0 -4 -2 -5 -6  6 -6 -6 -3 -3 -4 -4 -5  0  0 -4 -5 -3 -5 -4 -4  1 -6 -3 -3 -6  0 -6 -5 -4  0 -3  0 -4 -4 -5  0  0 -1 -5  0  7  1 -6 -5  0 -5 -4 -6  2 -2 -4 -1 -6  1 -6 -6 -2 -5 -3 -6  0 -3 -3  1  0 -4 -5 -3 -1 -2 -4 -2  0 -2 -1  0 -1 -1  0 -1  0 -1 -1  0 -1 -1 -3 -2 -5  3  3 -5 -5 -5 -4  2  4 -4 -4  4  0 -1 -1  0 -1 -1 -1 -1  0 -1 -1 -1 -1 -1  0 -5  0  7 -3 -6 -5 -6 -5  4 -6 -4 -6 -5 -4 -5  1 -6 -5 -2 -5 -3 -2 -6 -2 -6 -6 -6 -6  0 -3 -5 -6 -2  2 -5 -4 -2 -5 -4 -4  0 -2 -1 -2 -2  1 -1  1 -4 -5 -1 -3 -3 -5  2 -2 -6 -5 -4 -5  0 -4 -4 -3 -4 -5 -5 -4 -5  1 -4 -5  6 -6 -2  4  0 -2 -6 -6 -6 -2 -3  0 -4 -6  0  0 -4 -4 -6 -4 -5 -5 -6 -4 -4 -5 -5 -5 -1 -1 -3 -4 -4 -5 -6 -4 -5 -4 -6  0 -5 -6 -5 -4 -5  0 -3 -3 -3 -2 -5  2 -1 -3  0 -5 -3 -4 -4 -2 -5 -5 -1  2 -3 -2  0  0  0 -5 -4 -6  3 -5 -1  4 -1 -5 -6 -6 -6  1 -2 -5 -3 -1 -4 -5 -6 -6 -6 -2 -4 -4 -3 -6 -5 -5  4 -4 -6  4 -5 -5 -3  0  0 -3 -2 -4 -2 -3  0  1 -3 -2 -2 -4 -3  1  5 -3  0 -5 -3 -3 -6 -5  1  0 -5 -5 -3 -4 -3 -2 -2 -4 -4 -5  5 -1 -6 -1 -2 -4 -4 -5 -3  0 -2 -3 -3 -4 -4 -5 -4 -3 -4 -3 -3 -4 -3  3 -2  1 -2  4 -5 -6 -3 -4  6 -3 -3 -5 -4 -4  3  1  2  2  1 -6 -4 -5 -4 -5 -3  4 -3 -2 -1  1 -5 -4 -2 -3 -2 -5 -3 -2 -6 -1  0  2  3 -5 -3 -3 -2 -3 -1 -1 -1 -1 -2 -2  1  0 -1 -2 -2 -2 -2 -1  0  2 -1 -3 -2 -4 -2 -1  2 -2  1 -3 -4 -5 -4  2  2  1  0  4 -3 -4
 -3 -2 -3 -4 -2 -5  6 -6 -4 -3 -3 -5 -5 -1 -5 -2 -5  0  0 -2 -3  4 -2 -5 -4 -1 -4 -4 -4  0 -4  5 -3  6 -1 -5 -3 -3 -2 -2 -2 -2 -3 -1 -1 -3  1 -2  5 -3 -3 -1 -4 -4 -1 -1 -4 -5 -2 -3  4 -4 -1 -1 -1  2 -1 -1  0 -3  1 -2 -5 -5 -2  0 -4 -6 -3 -5 -1 -4 -6 -5 -4 -4 -5 -1 -1 -1 -1 -1 -1 -1 -1 -1 -1  0 -1  0  0 -1 -1  0 -1 -3 -2 -6  1 -4 -2 -6 -5 -5 -5  6  6  5 -6 -5 -4 -4  0 -4  2 -4 -5 -4  0  0 -3 -4 -3 -3  4 -2 -4 -3 -1  0 -3 -4 -5  1 -1 -1 -4 -2  0 -6 -5 -2 -3 -2 -1 -2  0 -4  0 -1  3 -4 -5 -2 -2 -5 -4 -3 -4 -4 -4 -3 -2 -2 -4  1 -4 -5 -4  0  0 -4 -5 -1 -6  1 -4 -6  5 -4 -1  1 -5 -5 -3  0 -5 -3 -4  3 -3 -6 -4 -4 -3 -5  3 -4  0 -5 -2 -4 -4  6 -2 -3  6 -6 -1 -4 -4  0 -5  5  4 -5  1 -5 -4 -2  0 -4 -6 -3 -2  4  1 -1  2 -1 -4 -3 -5  5 -4 -6 -4 -5 -6 -4 -3 -3  3 -5 -2  1 -4 -5 -5 -3 -3 -4 -3 -3 -2 -4 -2 -1 -5 -4 -4 -1 -1 -5 -2 -5 -3  0 -1 -4 -3  5 -6 -4 -3 -6  2 -5 -1  1  5 -6 -1 -1 -4 -6 -6 -4 -4 -5 -6 -1  0  0 -4 -4  3 -6 -5 -3  0 -1 -1  1  5 -4  0 -4 -6  3 -6 -6 -2 -3 -4 -4 -4  6 -1 -5 -6 -3 -4 -3 -3  0 -6 -3 -4 -6 -2 -5 -5 -4  5  2  0 -3 -2 -5 -3 -2  5 -4  6  0  0 -6 -5  6 -4 -4 -5 -1  0 -4  3 -5 -1 -6 -6 -2 -5 -2 -6  6 -4 -4 -2  6 -4 -5 -4 -1  2 -4 -2 -1 -1 -1  3 -1  0  0 -1  0 -1 -1  1 -1 -1 -2 -1 -4  3  0 -4 -4 -6 -4 -1  3 -5 -4  0  0 -1 -1  1 -1 -1 -1 -1 -1 -1 -1 -1 -1 -1  0 -5  6  0 -4 -5 -5 -5 -5  2 -6 -4 -6 -5 -4 -4  0 -6 -5 -1 -5 -3  3 -5 -3 -5 -5 -6 -6 -1 -3 -5 -6 -3  2 -5 -5 -1 -4 -4 -4  1 -2 -1 -2 -2 -1 -2  4 -4 -4  3 -4 -3 -5  4 -2 -6 -5 -4 -6  6 -3 -4 -3 -4 -5 -5 -3 -5 -1 -4 -5  0 -6 -1  0 -2 -3 -6 -6 -6  0 -4  6 -4 -6  6 -1 -4 -3 -6 -4 -5 -5 -6 -3 -4 -5 -4 -5 -1 -1 -4 -4 -4 -6 -6 -4 -5 -5 -6  0 -5 -5 -6 -4 -5 -1 -3 -3 -3 -2 -5 -2  0 -3  5 -4 -2 -4 -4 -2 -4 -5  1  5 -3  0  5  4  6 -5 -4 -6 -1 -5  0  4  1 -5 -6 -6 -5  3  2 -5 -3  0 -3 -5 -6 -6 -6 -3 -4 -4  2 -6 -5 -4  2 -4 -5  3 -5 -4 -3  3 -1 -3 -3 -4 -2 -3  5  3 -3 -2 -2 -4 -3  5  1 -3  4 -5 -1 -3 -4 -5  0  4 -4 -4 -3 -4 -2  0 -2 -3 -3 -5  3 -2 -5  3  0 -4 -4 -5 -3 -2 -1 -4 -3 -3 -4 -4 -4 -3 -4 -2 -3 -3 -3  4 -2  0 -1  5 -6 -6 -3 -3  1 -3 -5 -5 -5 -4  1  4  4  3  1 -6 -4 -3 -4 -4 -3  2 -3 -2 -1  6 -5 -3 -3 -3 -2 -5 -2 -2 -5 -1  0  1  2 -6 -4 -3 -2 -2 -1 -1 -1 -1 -2 -1  0  0  0 -2 -2 -1 -2 -1  2  1 -1 -3 -3 -4 -2 -2  1 -1  3 -3 -4 -5 -4  4  3  3  6  0 -1 -3
 -1 -3  2 -2 -3 -2 -4 -4 -3 -1 -4 -3 -3  0  0 -2 -2 -1  0 -6  0 -4 -5 -2 -1 -1 -3 -1  3 -4 -1 -4 -4 -4 -4  0  0 -1  0 -1  0  0  0  1 -1  2 -3  0 -4 -1  2 -1 -2 -2 -2 -4 -6 -3 -1 -3 -4 -3 -1  0  0 -1  1  0  0 -1 -3  1 -3 -3 -1  0 -4 -4 -4  0 -4 -4 -4 -3 -3 -2 -3  0  0  0  0 -1  0  3  0  0  0  0  0 -1  0  0  0 -1  0 -1  0 -4 -2  0 -5 -2 -3 -1  7 -4 -4 -4 -3 -4 -4 -3  6 -2 -4 -2 -3 -1 -3  0 -3 -2 -1 -2 -3 -3 -1 -3  0 -3 -2 -1 -3 -1 -1  0 -1 -1  1 -3 -2 -3 -2 -2 -2 -3  6 -2 -3 -4 -3 -1 -3 -2 -4 -2 -4 -2 -2 -2  4 -3  0  0 -2 -4  3  1 -2 -4 -4 -4 -1 -3 -3 -4  5 -4 -4 -3  3 -1 -3 -2 -1 -4 -3  0 -1 -3  0 -4 -2 -4  2 -3 -3 -3 -2  4 -3  0 -3 -4  3  1 -4 -4 -4 -3 -3 -4 -1 -4 -4 -4 -4 -2 -1 -4 -2 -2 -3  0 -1 -2 -2 -1 -1  0 -1  4 -3 -3 -1 -3 -4 -6 -4 -4 -2 -3 -4 -3 -5 -5 -3 -4 -3 -1  2 -4 -2 -2 -1  2 -1 -1 -3 -1 -1 -3  1 -1 -6  7 -1 -4 -4  6 -2 -4 -3  1 -2 -3 -5  4 -4 -4 -4 -3 -5 -5 -4 -3 -3 -3 -3 -1 -4  0  0 -1 -1 -2  0 -3  1 -2  0  0  0 -1 -4 -2 -4  3 -4 -4 -3 -3 -1 -2 -4 -4  0 -4 -2 -1 -2  2  2 -3 -4 -3 -3 -3 -3 -4 -3 -4 -2 -2 -4 -2 -3  0 -2 -3 -1 -2 -2  0 -4 -5 -4 -3 -2 -4  1 -4 -6  1 -2 -1 -4 -3 -4 -3 -4 -5  0 -5 -3 -5 -3 -2 -3 -5 -3  0 -1 -1 -2 -2 -1 -2  0  2 -1  0 -1  0  0 -1  0  1 -1  0 -1 -2 -5 -2  1 -3 -1 -1 -1 -3 -3 -4 -2  0 -4  0  0  0  0  0  0  1  0  0  0  0  0  0  0 -1  6 -4 -5 -3 -1 -4 -6 -3 -4 -4 -2 -3 -3 -4 -1 -4 -4  0 -6 -4 -2 -2 -6 -2 -1 -6 -3 -3  5 -4  0 -3 -2 -4  0  1 -2 -4  2  1 -1 -1 -1 -1  0 -1  0 -3 -3 -1 -4 -3 -1  0 -4 -2 -4 -2 -2 -3 -2 -4  0 -1 -2 -2  0  4 -4 -2 -2 -2 -4 -3 -6 -4 -3 -3 -3 -3 -4 -5 -3 -4  2 -3 -4 -4 -2 -4 -2 -1  7 -2 -3 -1 -2 -2 -3 -2 -1 -1 -2 -2  0 -3 -4 -1 -2 -2 -3  0 -2 -6 -2 -3 -3 -2 -1 -2 -2 -2 -1 -2 -1 -2 -3  0  0  3 -1  3  0 -2 -4 -4 -2 -3 -4 -4 -4 -2 -1 -4 -3 -4 -4 -4 -2 -3 -4 -3 -1 -3 -3  0 -3 -1  1 -4 -3 -3 -3 -2 -4 -4 -1 -3 -2 -1 -1 -2 -6 -3 -2 -5  0 -1 -1  0  0  0  1 -1 -4  0 -1 -5 -3  2  2 -4 -3  0 -4  0  4  0 -3 -3 -3 -4  0 -1  0  1 -4 -4  0 -3  1 -2 -4 -1 -6 -5  2 -3 -1 -3  0 -1 -3 -2 -1 -1 -2 -6 -1 -1 -2 -2 -2  4 -2 -4 -2 -4 -2 -4 -2 -4  0 -2 -4 -1 -1 -2 -2 -2 -5 -4 -4 -3 -4 -3 -3 -3 -2 -1 -1 -3 -1 -5  0 -4 -4 -2  0  1 -2 -3  3  1 -6 -1  1 -3 -3 -3 -3 -2 -1 -2 -1 -1 -1 -1  0  0 -1 -1  0  0  0  0  0  0  0 -1 -1  2 -1 -2 -1  0 -3  0 -3  0 -2  0 -2 -3 -3 -4 -5  0 -2  5
 -2 -3 -2 -1  1 -4  1 -5 -3 -2 -3 -5 -4  0 -4 -2 -4  0  0 -2 -3  1 -2 -4 -3 -1 -3 -3 -3  2 -4  0 -3  0 -2 -4 -2 -2 -2 -2 -2 -2 -2 -1 -1 -3  0 -2  5 -3 -3  0 -3 -3 -2 -1 -4 -4 -2 -2  0 -4 -1 -1 -1  0  0 -1  0 -2  0  0 -5 -2 -1 -2 -4 -5 -3 -4 -1 -4 -5 -5 -3 -4 -5 -1 -1 -1 -1 -1  0 -1 -1 -1 -1  0 -1  0  0 -1 -1  0 -1 -2 -2 -5 -1 -4 -3 -5 -5 -4 -4  0  0  1 -6 -5 -4 -3 -2 -3  2 -3 -4 -2 -1 -2 -3 -4 -3  2  1 -2 -3 -3 -1  1 -3 -3 -4 -2 -2  1 -3 -2  0 -5 -4 -3 -3 -2  5  6 -1 -3  0 -1  0 -3 -4 -2 -2 -4 -4 -2 -3 -4 -3 -5 -2 -2 -3  0 -3 -3 -3 -1  0 -4 -4 -1 -4 -1 -3 -5  4 -3  5 -1 -4 -4 -3 -1 -4 -3 -3  1 -3 -5 -3 -3 -3 -4  2 -2  1 -4 -2 -3 -3  0 -2 -2  1 -5 -1 -3 -3 -1 -4  0  8 -5  0 -1 -3 -2 -1 -3 -5 -2 -2  0  0  0  0 -1 -3 -2 -4  0 -3 -5 -4 -4 -5 -4  5 -3  0 -4 -2 -1 -3 -5 -4 -2 -3 -4 -2 -2 -1 -3 -1 -2 -4 -3 -3 -1 -1 -4 -2 -3 -2 10 -1 -3 -3  1 -4 -3 -3 -5  1 -4 -1  0  2 -6 -1 -1 -4 -5 -4 -3 -3 -4 -5 -1  0 -1 -3 -3  4 -5 -4 -3  0 -1 -1  1  2 -3  5 -3 -5  0 -6 -5 -2 -2 -4 -4 -3  1  1 -4 -5  0 -3 -3 -3  6 -5 -3 -3 -5 -2 -5 -4 -3  1 -2  6  0 -1 -5 -2 -2  0 -3  3  0  8 -5 -4  0 -3 -4 -4 -1 -2 -4  9 -4 -1 -6 -5 -2 -4 -2 -6  0 -3 -3 -1  0 -3 -4 -3 -1 -1 -3 -2 -1 -1 -1  1 -1 -1  0  0  0 -1 -1  0 -1 -1 -2 -2 -4  0  2 -3 -3 -5 -4 -1  0 -3 -3 -1  0 -1 -1  2 -1 -1 -1 -1  0 -1 -1 -1 -1 -1  0 -4  0 -1 -3 -4 -5 -4 -4  0 -5 -4 -5 -4 -4 -3 -1 -5 -4 -1 -5 -3 -1 -4 -2 -4 -4 -5 -5  0 -3 -4 -6 -1  2 -4 -4 -2 -4 -3 -3  2 -2 -1  3 -2 -1 -1  1 -4 -3  0 -3 -2 -4  0  1 -5 -4 -2 -5  0 -3 -2 -2 -4 -4 -4 -2 -5 -1 -3 -4 -1 -5 -2  4 -2 -3 -4 -6 -5  1 -3  2 -3 -6  0 -2 -3 -3 -5 -3 -4 -4 -5 -1 -3 -4 -4 -4 -1 -1 -3 -3 -3 -5 -5 -3 -4 -4 -5 -2 -4 -4 -5 -3 -4  0 -3 -3 -2 -2 -4 -2 -2 -2  0 -3 -2 -3 -2  2 -2 -4  3  4 -3 -2  4  6  1 -4 -3 -5 -1 -5 10  4 -1 -4 -5 -6 -4  2 -1 -4 -3 -1 -2 -4 -5 -5 -5 -2 -4 -4 -1 -6 -4 -4  0 -3 -4  2 -4 -4 -3  0 -1 -2 -2 -3 -2 -2  2  1 -3 -2 -2 -3 -2  3  0 -2  0 -4 -2 -2 -4 -5  0  0 -3 -4 -2 -3 -2 -2 -2 -2 -2 -4  1  0 -4  0 -2 -4 -3 -5 -2 -2  9 -3  0 -3 -4  0 -3 -3 -3 -1 -3 -1 -2  2  3  2 -2  1 -4 -5 -2 -3  0 -3 -4 -4 -4 -3  1  0  2  1 -1 -5 -3 -3 -3 -4 -3  1 -1 -1 -1  1 -5 -3 -2 -2 -2 -4 -2  0 -4 -1 -1 -1  1 -5 -3 -2 -1 -1 -1 -1 -1 -1 -2 -1  0  0  0 -2 -2 -1 -2 -1  0  0 -1 -2 -2 -3 -2  0  0 -1  1 -2 -3 -4 -3  3  2  1  0  3 -2 -2
 -3 -4 -4 -4  2 -5 -1 -5 -4 -4  3 -6 -5 -3 -5 -3 -5  0 -1  9 -4 -1  8 -5 -5 -3 -4 -4 -4 -2 -5 -1 -1 -1  7 -5 -3 -3 -1 -3 -3 -3 -3 -1 -2 -4  0 -3 -1 -4 -5 -2 -4 -4  5 -3  0 -4 -3  3 -1 -5 -1 -1 -1  0 -1 -1 -1 -3 -2 -3 -6 -5 -4 -1  1 -5  4 -5 -3 -2 -5 -6  1 -3 -6  1 -1 -1 -1  0 -1 -1 -1 -1 -1 -1 -1  4  0 -1 -1 -1 -1 -3 -3 -5 -3 -5  6 -6 -6 -4 -6 -1 -1  0 -6 -6  1 -4 -4 -4 -1 -4 -4 -4  2 -3 -2 -4 -4 -3 -1  7 -4  1 -2  6 -4 -4 -5 -3 -3  3 -4 -4 -2 -6 -5 -4 -4  3 -3 -4 -3 -4 -2 -3 -1 -4 -5  4  8 -5 -2 -1 -4 -5 -5 -6 -3 -3 -5  3 -3 -5 -4 -2  0  1 -6 -3 -4 -3 -5 -5  4 -4 -3 -3 -4 -5 -3 -2 -6 -4 -4  0 -5 -5 -4  2 -4 -5 -1 -4 -2 -6 -3 -4 -1  1 -4 -4 -1 -5 -3 -4 -4 -2 -6  5 -2 -6 -2 -4 -4  7 -3 -4 -6 -3 -1 -1 -1  0 -1 -2 -4 -4 -5 -2 -4 -6  2 -2 -5  1 -4 -4 -2 -5  8  8 -4 -6 -4 -2 -4  1 -4 -2  0 -4 -3 -3 -5 -3 -5 -2 -3 -6  9 -5 -4 -3 -3 -5 -4  5 -4 -4 -4 -5 -2 -5 -3  2 -1 -6 -3 -3  1 -6 -4 -5 -4 -6 -5 -1 -1  0 -4 -4 -1 -5 -6 -4 -1  1 -1  0  1 -4  7 -5 -5 -2 -6 -6 -4 -4  1  1 -5 -1 -3 -5 -5 -1 -4  3  2  2 -6  0 -5 -5 -4 -5 -5 -4  2 -3 -2  1 -4 -6 -2 -3 -2 -5 -1 -2 -2 -6 -5 -1 -5  1 -2 -3 -3 -5 -2 -4 -3 -6 -5  9 -5  9 -6 -1 -4 -4 -3 -1 -4 -5 -5  3  5 -3 -2 -2 -1 -1  0 -1 -1  0 -1  1 -1 -1  0 -1  3  8  8 -5 -2 -2 -4 -5 -5 -5 -3 -1 -4 -5 -2  0 -1 -1  1 -1 -1 -1 -1 -1 -1 -1 -1 -1 -1 -1 -5  0  0 -4 -6 -6 -2 -5 -2 -5 -3 -5 -5  1 -6 -3 -5 -5  9 -6 -4 -3 -2 -4 -6 -2 -6 -5 -4  5 -5 -6 -4  0 -5 -5  6 -2 -5 -4 -1 -2 -1 -3 -2 -1 -1 -2 -4 -5  7 -4 -3 -5  5 -4 -5 -5 -4 -6 -1  3 -4 -3 -4 -3 -5 -4 -6  2 -4 -5 -2 -6  9 -2 -4 -4 -4 -6 -5  8 -5 -1 -4 -6 -1 -1 -4  0 -5 -4 -5 -4 -5 -4 -4 -5 -3 -5  1 -1 -4 -4 -4 -5 -5 -4 -5 -3 -6 -2 -5 -1 -5 -4 -5 -2 -3 -3 -3 -3 -5 -4 -3 -3 -2 -5 -2 -4 -5 -3 -5 -5  6  2 -4  4 -1  4  1 -5 -5 -5 -3 -6 -2  0 -2 -4 -5 -6 -6  3 -3 -5 -4 -4  0 -5 -6 -6 -6 -4  1 -5 -4 -6 -5 -5 -2 -4 -2  0 -4 -1 -4 -1 -2 -3 -2 -3 -3 -3  5  0 -4  9 -4 -4 -3 -1 -2 -3  6 -5 -4 -4 -2 -6 -3  6 -4 -5 -4 -4  8  7 -3 -4 -4 -6 -1 -3 -2  7 -3 -6 -4 -5 -3 -4 -3 -4 -4 -4 -1  3 -4 -3 -4  4 -4 -1 -4 -1 -3 -1  6 -1 -5 -5 -3 -4  4 -4 -5 -5 -5 -4  7  1 -1  0  7 -6 -4 -1 -1 -5 -4 -2 -4  8 -3 -1 -6 -3 -3 -3  4 -5 -4 -2 -2  0 -2 -2 -1 -3 -4 -2 -3 -1 -2 -2 -2 -1 -2 -2  1 -1 -1 -2 -2 -2 -2 -2  0 -1  0 -3 -3 -4  0 -3  1 -3 -2 -4 -4 -5 -4  1 -1 -1  1 -2 -3 -4
 -1 -4 -2  6 -2  8 -5 -4 -3 -3 -5 -4 -3 -2 -4 -3 -4  0  0 -6 -3 -4 -5 -3 -2 -3 -3 -3 -3 -4 -3 -5 -5 -5 -5 -3  0  3 -1 -1 -1 -1 -1 -1 -1 -2 -4  3 -5  5 -1 -3 -2 -3 -4 -4 -7 -4 -3 -3 -4  8 -1  0  0  0  0  0  0 -2 -4 -2  7  0 -3 -4 -6 -4 -6 -5 -4 -5 -4  9 -5 -4  8  0  0  1  0  0  0  0  0  0  0  0  0  0  0  0  0  0  0 -1 -2 -4 -3 -4 -5 -4  8 -3 -3 -5 -5 -4 -4  9 -6 -3 -3 -3 -4 -3 -4 -1  5 -3 -4  3  3 -1 -1 -4 -1 -3  0 -2 -2 -2  6  3 -1  1 -3  0 -2 -4 -3 -3  6 -4 -3  7 -3 -3 -4 -4 -4  1  8 -3 -5 -2 -3 -3 -3 -3 -2  9  6 -4  7 -5 -2 -3 -3 -4 -5 -6 -3 -3 -5 -4 -4 -4 -5 -3 -3 -3 -4  8 -2 -4  8  3 -2 -4 -4 -4 -3 -6 -3 -4 -3 -3 -4  7 -2 -1 -4 -5 -2 -2 -5 -4 -4 -3 -3 -4 -3 -5 -5  9 -4 -4 -3 -4 -1  0 -4  0 -1 -2 -1 -1  4 -1 -2 -2 -3 -4 -2 -4 -6 -7 -4 -6 -4 -2 -4 -4 -6 -6 -3  9 -4  1 -3 -6 -3 -2 -1  0 -2  5 -4 -2  5 -4 -2 -3 -6 -3 -2 -5 -5 -3 -3 -5 -5 -2 -3 -4 -5 -3 -5 -5 -4 -4 -5 -5 -6 -4 -5 -3 -3 -3 -4  0  2  0 -3 -2 -3 -4  8 -3  0  0  0  0 -4 -3 -5 -4 -4 -5 -4 -4  4 -2 -6 -6 -4 -5 -2  1 -4  1 -1 -4  1 -5 -4 -4 -3 -4 -3 -4 -4 -3 -5 -4 -3 -4 -4  8 -3 -2 -4 -3 -5 -5 -4 -4 -3 -5 -4 -6 -7 -3 -3 -3 -5 -4 -5 -4 -4 -6 -5 -6 -4 -5 -3  0 -3 -5 -3 -4 -3  1 -4 -3 -2 -2  0  0 -1  0  0  2  0  0  1  0  0  0 -1 -5 -6 -3 -3 -3 -3  3 -3  8 -3 -4 -3 -3 -4  0  0  0  0  4  4  0  4  0  0  0  0  1  0  0 -3 -5 -5 -3 -3  9 -7 -3 -4 -4  5 -4 -3 -6 -4 -5 -4 -4 -6  9  7 -3 -7 -2 -3 -7 -4 -4 -2 -5 -5 -4 -3 -4 -5 -3 -4 -5 -3 -3  0  2 -1 -2  5 -1 -1  4  3 -3 -5 -3 -2 -4 -5 -3 -4 -3 -1 -4 -5 -6 -3 -3 -3 -4 -5 -3  9 -4 -3 -3 -4 -4 -6 -4 -3 -3 -5 -4 -4 -6 -3 -5 -3 -4 -5 -5 -3 -5 -4 -3 -3 -4 -4 -2 -3  2 -4  5 -1  0  5 -3 -3 -4 -4 -3 -3 -4 -4 -4 -3 -7 -4 -4 -4 -2 -2 -2  7 -1 -3 -2  5 -3 -4 -4 -2 -3 -3 -2 -4 -4 -4 -4 -3 -3 -4 -5 -5 -3 -3 -4 -4  9 -5 -4 -2 -4 -4 -4 -3 -4 -4 -5 -3 -4 -3 -4 -4 -4 -4  3 -6 -5 -4 -4 -3  1 -3 -3 -7 -4 -3 -4 -2  1 -1  0 -1 -3 -2  0 -5 -3 -2 -6 -3 -3 -3 -4 -3 -2 -5 -4 -3 -2 -5  9 -3 -5 -4  5 -3 -3 -5 -4 -2 -3  1 -4 -4 -2 -7 -5 -2  8 -3 -4 -2 -1  3 -2  1 -2 -3 -7 -3 -3  2 -3 -3 -3 -2 -4 -3 -4 -4 -4 -4 -4  0 -3 -5  4 -3  1 -3 -3 -5 -5 -4 -3 -5 -4 -1 -5 -1 -3  6 -4  1 -6 -3 -4  9  3  5  2 -1 -4  1 -2 -7 -3  1 -4 -3 -4 -3 -2  0  4  0  0  1  4  0  1  0  0  1  7  0 -1  1  1  2  0 -1  1  0 -3 -2 -1 -4  1 -4  2  1 -4 -3 -4 -4 -4 -5 -3 -2 -2
  4 -2  1  1 -2  0 -4 -2 -1  2 -4 -1  0  2 -2  1  1  0  1 -5  1 -4 -4  7  2 -1 -1  0 -1 -4 -1 -4 -2 -4 -4  1  1  0  1  0  0  0 -1  0  1  1 -3 -1 -4  0 -1 -1  1  1 -2 -3 -6  2 -1  0 -4  1  0  2  1  0  0  1  1 -1 -3  0 -3 -1 -2 -3 -4 -2 -4 -3 -2 -3 -2 -3 -3 -2 -3 -1  1  1  1 -1  1  0  0  3  1  0  0  0  0  2  0  0  0  2  0 -2 -2 -3 -3 -2 -2  1 -2 -4 -4 -2 -3 -3 -4  0 -2  0 -4  3 -2  0 -3 -1 -1  0  0  4 -1 -2  2 -1  0 -3  0  3 -2  0  3 -2  1 -1 -1 -3  7 -1  0  0 -1 -1 -2  4 -3 -4 -3  0 -1  1 -1 -1  2 -1 -1  0 -2 -3 -1 -2 -1 -4 -1 -2  3 -4 -4 -4 -2 -1 -3 -4 -2 -2 -4  0 -1  0 -3  1  2 -4 -2  0  0 -2 -3 -2  0 -4  1 -2 -2  0 -1 -3  0  0 -2 -4  0  4 -4 -2 -4 -1  0 -4 -2 -4 -4 -3 -4 -3 -2 -1 -2  0 -2  2  0 -2 -1  0 -1  0  2  0 -1 -3  3 -2 -4 -6 -2 -4  0  2 -4  0 -4 -5  0 -3 -2  0 -1 -4  4  4  2  0  2 -1 -2 -1 -2 -2  0 -2 -5 -2  1 -4 -4 -2  0 -4 -4  0 -1 -2 -4 -2 -4 -4 -4 -3 -4 -4 -4 -2 -4 -1 -1 -2 -2  0  0 -1  1  1  0 -2 -1  1  0  0  0  0 -4  6 -4 -3 -2 -4 -3 -2  0  3 -4 -4  2 -4  0  2 -2 -1 -1 -1  1 -4 -2 -1 -1 -2 -1 -2 -1  5 -4 -2 -1  0  2 -2 -1  1 -3 -2 -4 -4 -3 -2  7 -4 -2 -4 -6 -2 -1 -1 -4 -3 -4 -3 -2 -5 -3 -5 -3 -5 -1  4  0 -5 -1 -2  0 -1 -3 -2 -1 -1  0  0  0  4  1  0  0  0  0  0  0  1  0 -3 -4  1 -1 -2 -2  1 -1 -2 -2 -4  6 -2 -3  0  0  0  0  0  0  0  0  0  1  0  0  1  0  0 -2 -4 -4 -1 -2 -3 -6 -2 -3 -2  0 -2  2 -4 -3 -4 -2 -1 -5 -3  1 -1 -6  4 -2 -6 -2 -2 -1 -4 -3 -3  1 -3 -3 -1 -2 -4 -2 -1 -1  0  2  0  0  0  1 -3  0 -2 -4 -1  4 -3 -4  2 -2  7  6 -2 -4 -4 -1 -1  3 -1 -3  0 -3 -1  0  7 -4 -2 -5 -3 -1 -1 -4 -3 -2 -5  0 -4 -1 -3 -4 -4  6 -4 -2  1 -1 -1 -2  1 -1 -1 -3 -2  0  0 -1  3 -2 -2 -2  1  5 -1 -2 -2  7 -6 -2 -2 -2 -1  0 -1 -1  1 -1 -1 -1  0 -3 -3  0 -2 -1 -1 -3 -1 -3 -4  0 -1 -4 -4 -4  7 -1 -2 -2 -3 -4 -4  1 -2 -2 -3 -2 -2 -1 -3  3 -2 -1 -2 -2 -2 -2 -1 -4 -2 -3 -3  4  1 -2  5 -6 -3  0 -5  2 -1  1  1  0 -1  1  0 -4 -2  0 -5  0  1  0 -3  1  0 -4 -3 -1  0 -3 -3 -1 -4 -2 -3  0  0 -3 -3  3  1  1 -2 -4  0 -6 -4  0 -2  2 -2  2 -1 -3  2  1  0 -2 -6  1  1  1  1  0 -2  4 -4 -1 -3 -3 -4 -1 -2  1  0 -4  0  1  1 -1  5 -4 -4 -3 -2 -4 -2  1 -1  3 -1  1 -3  0 -5  0 -4 -3  1 -1  0  0 -1  0  1 -6 -1 -1 -3 -2 -1  0  1  0 -1  0  0  0  0  1  0  0  0  1 -1  0  2  0  0  0 -1 -1  0  0 -1  1  1 -3  0 -3 -1  1 -3  6 -2 -3 -4 -5 -1  3 -1
  0 -3  0  0 -2  0 -3 -4 -2  5 -4 -3 -2  2 -3  5  0  0  2 -5 -1 -2 -4  0 -1 -1 -2  5 -3 -2 -1 -3 -3 -3 -3 -2  1 -1  1  2  1  2 -1  0  2  1 -2  1 -3  4 -2 -1  3  0 -3 -1 -5 -1  0  2 -2 -1  1  0  1  0  0  0  1 -2 -2  2 -3  2  0 -3 -4 -4 -4 -3 -2 -3 -4 -3 -3 -3  0  0  0  1  0 -1  2  0  0  0  0  1  0  0  0  1  0  0  0 -1 -1 -4 -2 -3 -4 -2 -3 -2 -3 -3 -3 -1 -3 -4 -4 -1 -1 -2 -1 -1 -3  1 -1  1  1 -1 -1 -1  1 -2 -1  2  0 -3 -1  1 -3 -1  1 -2 -2  2  0 -3  0 -2  0 -2  3 -3 -1 -1 -2 -2  1 -1 -2 -1  2  2 -2  1 -1  3 -2 -3  3  1 -2 -3 -2 -3  5 -2 -2 -4 -3  1 -4 -2 -3 -4 -3  7 -2  3 -4  0 -1 -2 -1  0 -1 -2 -3 -4  7 -4 -1 -2 -2 -2 -1 -3 -2 -1 -3 -3  2  0 -3 -4 -2  7 -1 -2 -3 -3 -3 -4 -2 -4 -2  3 -2  1 -3  1  2 -2  0  1 -1  1  0  2  0 -3  2 -2 -4 -6 -4 -4 -2  7 -2 -2 -4 -4 -2 -4 -3 -1 -1 -4  0 -1  0  0  3 -1 -3 -2 -3  4  1 -3 -5 -3  0 -3 -2 -3  1 -3 -4 -2 -2 -3 -3 -3 -2 -3 -2 -3 -2 -2 -4 -2 -4  7 -2 -3 -4  0  1 -1  0 -2  0 -3 -1  7  2  0  1  0 -2  0 -4 -3 -4 -2 -3 -2 -1  3 -4 -4 -1 -3  4 -2 -3 -2 -2 -3 -3 -2 -3  3  7 -4  6 -4 -2  3 -3 -2  3 -2 -1  0 -1  2 -3 -2 -3 -3  1 -3 -1 -3 -3 -4 -6 -1  5  3 -3 -4 -2 -3 -4 -4 -3 -4 -3 -3 -2  1  5 -3 -2 -3  3 -1 -2 -3 -1 -1 -1  0 -1  0  0  0  0  0  0  0  0  0  1 -3 -4 -2 -2  1 -2 -2 -3  2  1 -2 -1 -3 -2  1  0  0  0  1  0  0  0  0  0  0  0  1  0  1 -3 -3 -3 -2 -3 -4 -6 -3 -2 -4 -2 -3  1 -4 -3 -2 -4 -2 -4 -4 -2 -2 -6  4 -3 -6 -2 -3 -2 -4 -3 -3  6 -2 -3 -1 -3 -4 -3 -2 -1 -1  0  1  1 -1  5 -1 -1  0 -3 -2  3 -3 -3  5 -4 -1 -1 -3 -3 -4 -2 -1  2 -2 -3 -1 -4  0 -2 -1 -1 -2 -4 -1  6 -2 -4 -3 -4 -4  7 -3 -1 -3 -2 -2  0 -4 -2 -1 -3 -3 -2 -1 -2 -2 -4 -3 -1 -1 -2 -1 -2 -3 -4  2 -1  0 -2 -3 -1 -5 -2 -3 -3  0 -2 -2 -2  6 -2 -1 -2 -1 -2 -3 -1 -3 -2 -1 -3  1 -3 -3  3  6 -1 -3 -2 -1 -3 -4  3 -4 -3 -2  2 -3 -4 -3 -3 -2 -3 -3  7 -2 -2 -3 -2 -2 -2 -1 -4 -3 -3 -3 -1 -1  0  2 -5  0  0 -3  1 -1  2  2  0 -2  2  1 -3  0  2 -4  6 -2  0 -2  1 -1 -3 -3 -1 -1 -4 -3  0 -3 -3 -3 -2 -1 -3 -3  2 -2 -1 -3 -2  0 -6 -3  4 -2  0 -3  2 -1 -3  4  0  0 -3 -5 -1  1  1 -1 -1 -3  1 -2  0 -2 -1 -2 -2 -4  2 -1 -3  0 -1 -1 -2  1 -3 -3 -2 -2 -3 -2 -2 -3 -2 -2 -1 -1  1 -4  5 -2 -4 -1  0 -1  0 -3  0  0 -6  2  1 -1  3 -3  7  0  1 -1  0  0  0  0  0  1  0  0  0 -1 -1  0  0  1  0  0 -1 -1  0 -2  3  3 -2  2 -2  0 -2 -3  0  0 -1 -2 -3 -1 -1 -2
 -3 -4 -4 -5  4 -5 -4 -5 -5 -4  8 -6 -4 -3 -4 -4 -6 -1 -1 -1 -4 -4 -1 -5 -4 -4 -5 -4 -3 -5 -5 -4  3 -4 -1 -5 -4 -2  1 -2 -3 -3 -3 -2 -2 -4 -2 -4 -3 -4 -5 -3 -5 -4 -1 -5 12 -5 -4  0 -4 -5 -1 -1 -1 -1 -1 -1 -1 -2 -4 -1 -5 -4 -4  0  0 -5  0 -5 -5  9 -5 -6  6  8 -6  2 -1 -1 -1  8 -1 -1 -1 -1 -1 -1 -1  0 -1 -1 -1 -1 -1 -3 -3 -5 -4 -2 -2 -6 -6 -5 -5 -4 -4  0 -7 -6  0 -5 -4 -4 -4 -5 -4 -4 -3 -4 10 -5 -4 -2 -3 -1 -4 -1  2  0 -4 -5 -5 -1 -3 -1 -5 -4 -3 -7 -5 -4 -3 -1 -4 -5 -4 -4 -4 -5 -4 -5 -5 -1 -1 -3 11 -3 -4 -5 -5 -6 -4 -4 -5  6 -1 -5 -5 -5 -4  0 -5 -4 -5 -5 -5 -5 -2 -5 -4 -4 -5 -6 -4 -4 -6 -4 -3  0 -5 -5 -5  0 -4 -4 -3 -4 -4 -6 -4 -4 -2 -3 -4 -4 -4 -5 -5 -5 -5 -5 -5 -2 -4 -6 -5 -5 -1 -2 -4 -5 -6 -2 -2 -3  0 -1 -1 -2 -4 -4 -4 -3 -4 -6  0 13 -5  0 -5 -5 -4 -5  2 -1 -5 -6 -5 -4 -4  0 -4 -3 -1 -3 -3 -4 -4 -4 -4 -4 -2 -5  3 -5 -4 -4 -5 -5 -4 -2 -5 -4 -5 -5 -4 -5 -5 -3 -3 -7 -5 -5  0 -6 -5 -5 -4 -5 -5 -1 -1  7 -5 -4 -3 -5 -6 -4 -1  0 -1 -1  1 -5  6 -5 -5 -4 -7 -6 -4 -4  0  0 -5 -4 -4 -5 -6 -4 -4 -1  0  7 -7 -2 -5 -5 -4 -5 -5 -5 -2 -5 -4 -3 -5 -6 -3 -4 -4 -4 -4 -5 -4 -7 -5 -4 -5  0 13 -4 -4 -5 -4 -5 -5 -7 -5 -1 -5 -1 -7 -4 -5 -4 -4 -4 -4 -5 -4 -1 -1 -4 -2 -2 -1 -1 -1 -1 -1  0  0 -1 -1 -1 -1 -1  0 -2 -1 -6 -3 -4 -4 -4 -6 -6 -4 -4 -5 -4 -4  2 -1 -1  0 -1 -1 -1 -1 -1 -1 -1 -1 -1 -1 -1 -5  5 -4 -5 -5 -6 13 -6 -4 -5 -4 -5 -4  0 -1 -5 -5 -5 -1 -6 -5 -3 13 -4 -5 13 -6 -5 -4  0 -5 -7 -4 -1 -5 -5 -1 12 -5 -3 -1 -2 -2 -3 -2 -2 -2 -3 -4 -5 -1 -5 -3 -5 -2 -4 -5 -5 -4 -7 -4  0 -4 -4 -5 -3 -5 -3 -6  8 -5 -5 -5 -6 -1 -4 -5 -5 -5 -7 -5 -1 -5 -4 -4 -7 -4 -2 -5 -1 -6 -4 -5 -5 -6 -3 -4 -6  9 -5  1 -1 -4 -4 -4 -6 -5 -4 -5 -3 -6 -4 -5 13 -6 -4 -4 -3 -3 -3 -3 -3 -5 -5 -4 -4 -4 -5 -2 -4 -4 -3 -5 -6 -2 -3 -4 -3 -3 -3 -3 -5 -4 -5 -4 -6 -4 -3 -3 -4 -5 -7 -5  0 -4 -5 -5 -4 -3 -5 -6 -6 -6 -4  0 -5 -4 -7 -5 -5 -4 -5 13 -3 -5 12 -4  5 -3 -3 -4 -4 -1 -4 -2 -2 -4 -1 -4 -4 -3 -3 -4 -1 -2 -5 -4 -4 -5 -6 -4 -2 -5 -5 -4 -4  7 -1 -3 -4 -4 -6 -4 -4 13  1 -4 -6 -5 -5 -3 -4 -4 -5 -4 -4 -2 12 -4 -4 -1  0 -4 -4 -4 -3 -4  7 -1 -3 -6 -5 -4 -4 -3 -4 -5 -1 -5 -5 -2  0 -3 -3 -1 -6 -4  9  6 -4 -5 -4 -4 -1 -4 -3 -6  6 -2 -4  3 -4 -4 -1 13 -1 -4 -4 -3 -6 -5 -3 -3  8 -1 -2 -2 -2 -2 -2 -1 -1 -2 -2 -2 -1 -2 -2 -2 -1  1 -3 -3  0 -2 -3 -1 -3 -4 -4 -4 -5 -5 -3 -3 -4 -3 -3 -4 -4
 -2 -4 -2 -4  8 -5 -3 -5 -4 -2  8 -5 -4 -1 -5 -3 -4  0 -1  1 -3 -3  6 -4 -3 -2 -4 -3 -2 -3 -4 -3  4 -3  6 -4 -3 -2  1 -2 -2 -2 -2 -1 -2 -3  4 -3 -3 -3 -4  1 -4 -2  3 -3  1 -1 -3  8 -3 -4 -1 -1 -1  0 -1 -1  0 -3 -2 -3 -5 -4 -3  5 10 -5  9 -4 -3  4 -5 -5  7 -2 -5  4 -1 -1 -1  0 -1 -1 -1 -1 -1  0 -1  1  0 -1 -1  0 -1 -3 -2 -5 -1 -4  0 -5 -5 -3 -4 -3 -3 -2 -6 -6 10 -4 -3 -4 -3 -3 -3 -3 -1 -3  0 -2 -3 -3 -1  4 -3  8 -1  5 -3 -3 -4 -3 -3  4 -4 -2 -2 -5 -4 -4 -3  4 -3 -4 -2 -4 -3 -3 -2 -4 -5  5  1 -4 -1 -1 -3 -4 -3 -5 -2 -2 -3  7 -1 -4 -4 -3 -3 10 -4 -3 -1 -3 -4 -5  0 -4 -2 -3 -1 -5 -3 -3 -5 -3 -3  3 -4 -5 -4  9 -1 -5 -2 -4  1 -5 -3 -3  6 -1 -3 -3 -3 -5 -3 -4 -4 -3 -4 -1 -3 -6 -3 -1 -2  1 -3 -3 -4 -2  1 -2 -1  0 -1 -1 -3 -3 -4 -3 -3 -5  9 -1 -5 10 -4 -4 -3 -4  6  1 -4 -6 -1 -2 -3 10 -2  3  0 -3 -2 -2 -5 -3 -3 -3 -3 -4  1 -4 -3 -4 -3 -4 -3  3 -1 -3 -4 -5 -3 -4 -3  3 -3 -6 -3 -3 10 -5 -1 -4 -4 -4 -5  0 -1  1 -3 -1 -2 -5 -5 -3 -1  4 -1  0  2 -4  2 -4 -5 -3 -6 -5 -2 -2 10 10 -4 -3 -3 -4 -5 -1 -3  7  8  5 -5  6 -4 -5 -3 -5 -4 -4  4 -4 -3  3 -1 -5  2 -3 -3 -4 -3 -3 -3 -5 -4 -3 -4  9 -1 -2 -3 -4 -3 -1 -3 -6 -5  2 -4  1 -6 -3 -4 -3 -3 -3 -4 -4 -3  0  5 -1 -2 -2  0 -1 -1 -1 -1  0  0  0 -1 -1 -1 -1  2  0  5 -5 -2 -3 -2 -4 -5 -5 -3 -3 -4 -3 -3  0 -1 -1  0 -1 -1 -1 -1 -1 -1 -1 -1 -1 -1 -1 -4 -2 -2 -4 -4 -6 -1 -5 -3 -5 -4 -5 -4 10 -4 -3 -5 -4  1 -6 -2 -3 -1 -3 -4 -1 -5 -5 -2  9 -4 -6 -3 -2 -4 -4  5 -1 -4 -4 -1 -2  0 -3 -1 -1  0 -3 -4 -4  1 -4  2 -4  0 -3 -5 -4 -2 -5 -3  9 -3 -2 -4  0 -4 -3 -6  3 -3 -4 -3 -5  1 -3 -3 -4 -1 -6 -5  1 -4 -3 -2 -6 -3  5 -4  8 -4 -3 -4 -1 -5 -3 -4 -4 -2 -4  5 -1 -3 -3 -3 -5 -5 -3 -4  0 -5  0 -4  1 -4 -1 -5 -1 -3 -3 -3 -2 -4 -4 -3 -2 -3 -4 -2 -3 -3 -3 -4 -4  0 -2 -4 -2 -3 -1 -2 -4 -4 -5 -3 -6 -4 -2 -3 -2 -5 -6 -4  2 -4 -4 -4 -3  0 -5 -5 -5 -5 -3  9 -5 -3 -6 -4 -4 -3 -3  0 -1 -1  3 -3 -1 -2 -2 -2 -3 -2 -2 -1  0 -3  4 -3 -3  0 -3 -3 -2  0 -3 -3 -3  0 -5 -3  0 -3 -4 -3 -3  2  6 -2 -4 -3 -5 -2 -3 -1  3 -3 -4 -4 -5 -1 -3 -3 -4 -3 -3  5  0 -3 -3 -3  3 -3  1 -3 -2 -3  2  4 -1 -4 -5 -2 -4 -1 -3 -4 -4 -4 -3  0  6 -2 -2  6 -5 -4  3  3 -4 -4 -3 -3  2 -3 -3 -6 -2 -3 -3  6 -5 -3 -2 -1  4 -2 -2 -2 -2 -4 -1 -2 -1 -1 -2 -2 -1 -2 -2 -1 -1 -1 -2 -2 -2 -1 -1 -1 -1  3 -3 -3 -2  0 -2  6 -3 -3 -3 -4 -4 -4 -2 -2 -3 -3 -2 -3 -3
 -1 -1 -3 -3 -3 -4 -1 -5 -2 -2 -4 -5 -4  0 -5  2 -5  1  0 -3 -2  4 -3 -4 -3  4 -2 -3 -4  6 -2  2  0  0  1 -4 -2 -2 -2 -1 -1 -2 -2  0  1 -2  4  0  0 -2 -4  3 -3 -3 -3  6 -6 -5  1 -3  4 -4  2 -1 -1  0 -1 -1  0 -3  4 -1 -5 -4  3 -2 -4 -5 -4 -5  6 -5 -5 -5 -4 -4 -5 -1 -1 -1 -1 -1  0 -1 -1 -1 -1  0 -1  0  1 -1 -1  2 -1 -2 -2 -5 -3 -5 -3 -5 -5 -4 -5  0  0  1 -6 -5 -4 -2 -3 -3  4 -1 -5 -3  3 -2 -4 -4 -3 -2  1 -3 -4 -3  1  0 -3 -3 -4 -2 -2 -2 -4 -2  0 -6 -4 -2 -2 -1  1 -2 -3 -3  6  7  3 -3 -3 -2 -3 -4 -5 -1 -2 -2 -4 -5 -3  0 -3 -3 -4 -4 -3  6  3 -4 -5  3 -6  7 -4 -5 -1 -2 -1 -2 -5 -4 -3  5 -4 -3 -3  0 -5 -5 -2 -4 -2 -4  1 -2 -3 -4  3 -3 -4 -1 -1 -3 -1 -5  6 -2 -2  6 -5 -1 -1 -5  6 -5 -4 -2  4 -4 -5 -2 -2 -1  3  1  0 -1 -3 -3 -3 -1 -2 -5 -4 -6 -5 -4 -2 -2  1 -4 -3 -3 -2 -5 -5 -1 -3 -4 -2 -2 -2 -3  0 -2 -5 -4 -2  5 -2 -5 -3 -4 -2 -2  7 -4 -2 -1 -6 -3 -1 -5  1 -4  7  1  1 -6  7  7 -4 -5 -6 -2 -2 -5 -5 -1  0 -1 -4 -4 -1 -5 -4 -2  1 -1 -1  1 -1 -4 -2 -5 -5  1 -6 -5 -1 -2 -4 -4 -4 -1  4 -4 -5 -3 -4 -3 -3  0 -6 -3 -2 -5  3 -5 -5 -3  0 -3  3 -3 -4 -4  2  3 -1 -4  0  2  3 -6 -4 -1 -4 -4 -6  5 -2 -4 -1 -5  7 -6 -5 -3 -5 -3 -6 -1 -2 -2  3 -1 -3 -5 -3 -1 -2 -3 -1  4 -1 -1  0 -1  0  0 -1  2 -1 -1  0 -1 -1 -3 -3 -4  1  4 -4 -4 -5 -1  5  4 -4 -4  6  1 -1 -1  0 -1  0 -1 -1  0  0 -1 -1  0 -1  1 -5 -1  1 -2 -5 -5 -6 -4  5 -5 -3 -5 -4 -4 -5  7 -5 -5 -3 -5 -2 -2 -6 -2 -5 -6 -5 -5 -2 -3 -5 -6 -1  5 -5 -4 -3 -5 -4 -4 -1 -2  1 -1 -1  2 -1  0 -4 -4 -2 -2 -3 -5 -1 -2 -5 -4 -3 -5 -1 -4 -4 -3 -4 -4 -5 -4 -5  2 -2 -4  5 -5 -3  5  3 -1 -6 -6 -5 -3 -2 -1 -3 -6  0  6 -3 -3 -5 -3 -4 -5 -5 -3 -3 -4 -5 -4 -1 -1 -2 -4 -4 -5 -5 -3 -4 -3 -5 -2 -4 -6 -5 -3 -5  3 -3 -3 -3 -1 -4  2  0 -1  0 -5 -2 -4 -3 -2 -4 -5 -2 -1 -1 -2 -1 -1  0 -4 -4 -5  5 -4 -2  1  1 -4 -5 -6 -5  1 -3 -5 -2 -1 -3 -4 -5 -5 -5  2 -4 -4 -2 -6 -4 -3  1 -3 -6  3 -4 -5 -2 -1  0 -2 -2 -4 -2 -2 -1  0 -2 -3  2 -3 -3  3  2 -2 -1 -5 -2 -2 -6 -5  5 -1 -4 -5  0 -4 -3 -3 -2 -3 -3 -5  2  1 -6 -2 -2 -4 -3 -4 -2  1 -1 -3 -3 -3 -4 -5 -4 -1 -3 -3 -2 -4 -2  3 -1  5 -2  1 -5 -5 -2 -2  1 -2 -4 -4 -4 -3  0  0  4  0 -1 -5 -3 -5 -3 -4 -2  5 -2 -2  1  1 -5 -3  0 -2 -2 -5 -2 -2 -6  0  2  5  3 -5 -2 -1 -2 -2 -1  0  0 -1 -1 -1  2  1  0 -2 -2 -1 -2  0  0  2  0 -2 -2 -4 -1  1  3 -1  5 -2 -3 -5 -3  3  3  5 -1  1 -2 -3
