# Supplementary material for: Protein Secondary Structure Prediction Based on Data Partition and Semi-Random Subspace Method
Source: Sci Rep. 2018 Jun 29;8:9856. doi: 10.1038/s41598-018-28084-8 (PMC6026213; doi:10.1038/s41598-018-28084-8)
Supplement: Supplementary file 1 — Dataset 1 [file 41598_2018_28084_MOESM1_ESM.zip › astral_cull_DATA/1bg1_A.pssm]

  V  V  T  E  K  Q  Q  M  L  E  Q  H  L  Q  D  V  R  K  R  V  Q  D  L  E  Q  K  M  K  V  V  E  N  L  Q  D  D  F  D  F  N  Y  K  T  L  K  S  Q  G  D  S  V  T  R  Q  K  M  Q  Q  L  E  Q  M  L  T  A  L  D  Q  M  R  R  S  I  V  S  E  L  A  G  L  L  S  A  M  E  Y  V  Q  K  T  L  T  D  E  E  L  A  D  W  K  R  R  Q  Q  I  A  C  I  G  G  P  P  N  I  C  L  D  R  L  E  N  W  I  T  S  L  A  E  S  Q  L  Q  T  R  Q  Q  I  K  K  L  E  E  L  Q  Q  K  V  S  Y  K  G  D  P  I  V  Q  H  R  P  M  L  E  E  R  I  V  E  L  F  R  N  L  M  K  S  A  F  V  V  E  R  Q  P  C  M  P  M  H  P  D  R  P  L  V  I  K  T  G  V  Q  F  T  T  K  V  R  L  L  V  K  F  P  E  L  N  Y  Q  L  K  I  K  V  C  I  D  K  D  S  G  D  V  A  A  L  R  G  S  R  K  F  N  I  L  G  T  N  T  K  V  M  N  M  E  E  S  N  N  G  S  L  S  A  E  F  K  H  L  T  L  R  E  Q  R  C  G  N  G  G  R  A  N  C  D  A  S  L  I  V  T  E  E  L  H  L  I  T  F  E  T  E  V  Y  H  Q  G  L  K  I  D  L  E  T  H  S  L  P  V  V  V  I  S  N  I  C  Q  M  P  N  A  W  A  S  I  L  W  Y  N  M  L  T  N  N  P  K  N  V  N  F  F  T  K  P  P  I  G  T  W  D  Q  V  A  E  V  L  S  W  Q  F  S  S  T  T  K  R  G  L  S  I  E  Q  L  T  T  L  A  E  K  L  L  G  P  G  V  N  Y  S  G  C  Q  I  T  W  A  K  F  C  K  E  N  M  A  G  K  G  F  S  F  W  V  W  L  D  N  I  I  D  L  V  K  K  Y  I  L  A  L  W  N  E  G  Y  I  M  G  F  I  S  K  E  R  E  R  A  I  L  S  T  K  P  P  G  T  F  L  L  R  F  S  E  S  S  K  E  G  G  V  T  F  T  W  V  E  K  D  I  S  G  S  T  Q  I  Q  S  V  E  P  Y  T  K  Q  Q  L  N  N  M  S  F  A  E  I  I  M  G  Y  K  I  M  D  A  T  N  I  L  V  S  P  L  V  Y  L  Y  P  D  I  P  K  E  E  A  F  G  K  Y  C  R  A  A  P  X  L  K  T  K  F  I  C  V  T  P  F
 -2  0 -1 -2 -2 -3 -2 -2 -2 -2  0 -3 -2  2  1 -2 -2  1  0  0 -3 -1  0 -2 -3  1 -2 -2 -1 -3 -2 -3 -2 -3 -3 -1 -3 -3 -4 -2 -3 -2 -1 -2 -2  0 -1  1 -2  2  0 -2  0 -1 -2 -1  0  0 -3 -2  0 -2 -1 -2  1 -3 -3 -1 -2 -3 -2 -1  1 -2  0  0 -2  1  1 -2 -2 -1  0  1 -2  0 -2 -2 -1  0 -3 -1 -1 -2 -2 -3  0  0 -5 -2 -1 -3 -3 -3 -2  5 -2 -3 -1  3 -3 -1 -2  1 -1 -3 -3 -2 -3 -2 -2 -4 -4 -2  2 -1  6 -2 -1 -2 -3 -3 -2 -3 -2 -2 -3 -2  0 -3 -1 -2 -3 -1 -1 -1 -2 -1 -4 -1  0 -3 -1 -2  0  0 -2 -2  0  0 -2 -2  1 -2  1 -1 -1 -3 -3 -2 -2 -3 -2 -1  0  4 -3 -2 -2 -2 -2 -3 -2 -2 -3 -1 -2 -1 -2 -2 -2 -2 -3 -2 -3 -2 -2  0 -1 -2 -4 -1  0 -2  0 -3 -2 -3 -1 -2 -2 -1 -2 -2 -3 -3 -1 -1 -1  2 -2  2  0 -2 -3 -2 -2  1  0 -1  0  1  1 -1 -1 -1 -1 -3 -2 -4 -3 -2 -2 -1  0 -1 -1 -2  2 -3 -2 -1  0 -2  0  0 -2 -1 -1 -3  2  4 -3 -4 -2 -3 -3 -1 -2 -2 -2 -2 -2  0  0  1  1 -1 -2  1 -1 -1 -2  1 -1 -3  1 -2 -2 -2 -3 -3 -3 -1 -3 -1 -3 -2  1 -1 -2  0 -3 -1 -1 -3 -1 -2 -2 -3 -2  2  0  0 -3 -3 -2 -2 -2 -3  0 -3  0 -1 -3 -2 -1 -1  5 -5  6  0 -2 -2 -4 -3 -3 -2 -2  0  0 -2 -1 -2 -3 -2  0 -4 -4  1 -1 -2 -2  1  5 -1 -5  1 -2 -3  2 -2  2 -3  0 -5 -3 -4  0  0  0  1 -1 -3 -1 -3 -2  1 -1 -2 -3  0 -2 -3  4 -2 -2 -3 -2 -1 -1  0  1 -1 -1 -1 -1  1 -1 -2  0 -5  3 -1 -4 -1 -2 -2 -1  1  1 -1 -1  0 -2 -1 -3 -4  0 -4 -2 -3  1 -3 -3 -1 -3 -1 -2 -1 -2 -2 -2  0 -3 -5 -2 -2 -1 -2 -3 -3 -1 -4 -2  0 -2 -1 -2 -2 -2  3 -3 -3 -2 -1 -2  0 -1 -1 -2 -4 -3 -3 -2 -4  0 -2  0 -1 -1 -1 -1  2 -3 -2 -3 -1 -5 -2 -2 -2  0 -1 -1 -1 -1 -1 -1 -2 -3  2 -2 -2 -3 -3 -2 -1  0 -2 -3  1  3 -2  0 -3  3 -3 -3 -3 -3 -2 -4 -2 -2 -2  3  4 -2 -3 -1 -2 -2 -3 -2 -3 -2 -4 -3 -2 -3 -3 -2 -1 -2 -3 -2  6 -4 -1 -2 -3 -3 -1  0  0 -1 -1 -1 -1 -1 -2 -2 -2 -1 -1  0 -1 -2
 -3 -3 -2 -1  4 -1  4 -1 -3  0  2  5 -4  1 -2 -4  5 -1  3 -4 -1 -1 -3 -1  2 -1 -4  2 -2 -4 -1 -3 -2 -1 -3 -2 -3 -2 -4  5 -2  1 -3 -1  0 -1  4 -2 -2 -1  0  0  2  2  0  1  0  0 -3  1  0 -3 -3 -2  2 -4 -3  2  2  8  3 -1 -3 -3 -1  0 -2  1  0 -3 -3 -1  3 -2 -1 -2 -3  0 -1 -2 -3 -3  1 -1 -1 -2 -2 -2 -5  2  5  7 -1  1  1 -3 -5 -4 -3 -3 -3 -2 -2 -1 -1 -4 -1  2 -4 -1  0 -5 -4 -3 -1 -3 -3  0 -3 -1 -3  0 -2  7  4 -1 -3  2  0 -4  0 -1 -3  1  0  1 -3 -1 -4 -1  0 -3 -3 -3  0  0  0  4 -2 -2  0 -1  0  6 -3  0 -2 -3 -3  2  2 -4 -3  1  2 -2 -4 -4 -4 -2  5 -1 -4 -2 -3 -4 -1 -1 -3  1  7 -4 -3 -4 -3  4 -3 -2 -3  0 -4 -2 -3  4 -3  8 -3 -3 -4  4 -3 -2 -1  0 -2 -1  1 -3  2 -3  1 -3 -2 -4 -3  5 -2 -2 -1 -1  1 -1  0 -1  3 -3 -3  8  4 -5 -2 -4 -3 -1 -2 -1 -1  1 -3 -3 -2 -3 -2  1 -2  0  1 -1 -2 -3 -3 -3 -2 -5  6 -2 -4 -1 -3  2 -2  0  5 -2 -2  0 -2 -3  3  2 -1 -1 -1 -3 -1 -3 -3 -4 -3 -2 -2 -4 -2 -3 -4 -1 -4 -2 -3  1 -3 -2 -2 -1 -3 -3  0 -3 -1 -2  0 -3 -2 -2 -3 -4 -3 -4 -4 -4 -2 -2 -3 -2 -1 -2 -2 -2 -3 -5 -3 -2 -4 -3 -5 -4 -2 -3 -3 -2 -1 -2 -3  3 -2 -2  0 -5 -5 -2 -1 -4 -4  0 -3  1 -5 -2  1 -4 -2 -2 -3 -4 -2 -5 -1 -5 -2 -2 -3 -3  0  7 -4 -3 -2  0 -2 -1 -3  0 -3 -3  2  0  1 -4 -3 -3  0  0 -1  1 -1 -2 -2 -2 -1 -4 -2 -5 -2  3 -4 -3  1  3 -1 -2 -3 -1  1  0 -3 -1 -4 -5 -3 -5 -3 -2 -1 -4 -4 -2 -3 -4  1  2 -2 -3 -1 -2 -3 -5  2 -1 -3  1 -4 -3 -4 -5 -4 -2  5 -1  4 -2  6  2 -2 -4  1  1  1  1  1 -4 -3 -4 -3 -3  8 -4 -2 -1 -2 -2  3 -1 -4 -3 -4 -3 -4 -2 -5 -4 -2  1 -1 -1 -2 -3  0 -3  2 -4  2 -2 -4  0 -4 -4 -3  2  0  3 -4 -1 -1 -3 -3 -4 -2 -2 -5 -4  7 -2 -4  1 -4 -1 -2 -2 -1 -2 -4 -4 -2 -2 -4 -4  3 -4 -2 -4 -4  2 -4 -4  4 -3  0 -3 -5 -3  3 -3 -4  2  0  2 -1 -1 -2  1 -1  3 -3 -3 -3 -3 -1 -2 -3
 -4 -3 -1  0 -1 -1  0  3 -5 -1  3  0 -4  1  2 -4 -2  4  0 -4 -2  0 -3 -2 -1  1 -4 -1  1 -5 -1  3 -3  0 -1 -1 -4  0 -4  2 -2  2  0 -2  1  2 -1  2  3 -1  0  3  3 -1 -1 -2 -1 -1 -4 -2  0 -3 -4  6  0 -5  3  0  0 -1 -1  0 -2 -4  1 -1 -3  1  1 -4 -4  4 -1 -2  0 -1 -2 -1  3  1 -4 -3  2 -2 -1 -5 -1 -1 -6 -2 -1 -2 -2 -2 -1 -1 -4 -5 -1 -1 -2 -2  5  1 -1 -5  0  1 -5 -2  5 -6 -4 -2 -2 -1 -3 -1 -1 -4 -3 -1 -3 -2 -1 -2 -4  0 -1 -5  0 -1 -4 -1  0 -2 -4 -1 -1 -1  3  0 -3 -4 -1 -1  2 -1 -1 -1 -3  1  1 -2 -2  1 -1 -3 -4 -1  4 -5 -4  0  3 -1 -4 -4 -4 -2  1 -1 -4 -3 -4 -3  0 -1 -2 -1 -2 -4 -4 -4 -5 -2 -1  3  1 -2 -5 -1 -3 -1 -2 -2 -4 -4 -4  1 -4 -2 -1 -3  7 -1  1 -4 -1 -4  1 -3 -1 -4  0  0  5 -2  1  1 -1  1 -1 -2 -1 -1  2 -2 -1 -5  7 -5 -4 -1  0  5  0 -2 -2 -4  6 -3 -1 -1 -1  2  6 -1 -1 -4 -2 -3 -1 -5 -1 -2 -5  0 -4 -2 -2 -2 -1  0  0  3 -1  1  1 -1  4  5 -1 -2 -2 -4 -2 -4 -2 -2 -2 -5 -1 -2 -4  2 -5  0 -2 -1 -4  0 -3 -1 -1 -5  0 -4  2 -5  0 -2  0 -1 -5 -4 -4 -4 -4 -5 -1  8  0  4 -2 -3 -2  3 -2 -6 -3 -1 -4 -4 -5 -4  8 -4 -4  0  3  3 -3 -1  7 -3  1 -5 -5  2  6 -4 -4 -2 -3 -1 -6  0 -2 -5 -1 -1 -4 -5 -1 -5 -2 -5 -1 -1 -2 -2 -1 -2 -2 -5  6 -1  0 -1 -4  4 -3 -4 -2  2 -2 -5 -3  0 -1  3 -1  3  2  2  1 -1 -1 -4 -1 -6  1  0 -5 -2 -2  0  5 -2  3  0 -1  3 -3 -1 -4 -5 -2 -5 -4  0  1 -5 -5  0 -4 -4 -1  0 -1 -4 -2  1 -4 -6  5  1  1 -2 -5 -4 -2 -5 -4  1 -2  0 -1 -2 -2 -1 -4 -5 -1  1 -1 -1 -1 -2 -2 -5 -5 -5 -2 -5 -1 -2 -1  2  0  0 -2 -2 -5 -2 -4 -1 -6 -4 -1 -1  0  1  5 -1 -1 -3  0 -4  0 -1 -4 -1 -4 -4  3 -2  1 -1 -5  2  1 -4 -2 -4 -2  1 -5 -5  0  4 -4 -1 -4 -4 -2 -1 -1  8 -4 -4 -2  7 -4 -5 -1 -2 -5 -4 -4  4 -4 -3 -2  0  0 -3 -5 -2 -1 -3 -3  2  0 -1 -2 -1 -3  0 -1 -1 -3 -3 -3 -2  1 -2 -3
 -5 -3  0  3 -2 -2 -2  2 -5  5 -1 -3 -5 -2  4 -5 -3  2  0 -5 -2  2 -4  3 -2  3 -4 -1 -2 -5  0  7 -3 -2  7  3 -4  7 -5 -2 -4 -1 -2 -3 -2 -1  0  1  4  0 -1 -1  0 -1  0 -2 -1 -1 -5 -2  0 -4 -4  0  0 -5  7  0 -2 -3 -2  1 -4 -4  3  2 -3 -1  1 -2 -5  2  0 -3  4  1 -4 -3  3  0 -4 -3  2  1  0 -5  1  4 -6 -2 -1 -3 -2 -2 -3 -3 -5 -5 -3 -1 -3  0  4 -2 -2 -5  6 -2 -5 -1  0 -6 -5 -3  0 -3 -1  1 -1 -4 -4 -2 -4 -3 -1 -3 -5  1 -1 -5  2  2 -4 -1  0 -2 -4 -2 -5  3  1  8 -3 -4 -2 -1  0 -2  2 -2 -4  1  2 -2 -3  2  1 -5 -5 -1  0 -5 -4 -1 -1 -2 -5 -4 -4  1 -2 -2 -3 -4 -5 -2 -2 -2 -3  1 -3 -3 -5 -4 -5 -2 -3 -2 -3 -2 -5 -2 -4 -2 -3 -3 -4 -4 -4 -2 -4 -2  2 -4  1 -1 -1 -4 -2 -4  0 -3 -1 -4  7 -2  5 -2  0  2 -1  0 -1 -2 -1 -2 -3 -3 -2 -5  0 -5 -5 -2 -2  1 -2 -2 -3 -5  2 -4  2  2 -2 -1  0  1 -2 -5 -3 -4  5 -5 -2 -3 -5 -2 -4 -2  1 -2 -2 -1 -1 -1 -2 -2 -2 -2 -1  0  4 -3 -2 -4 -3 -5 -3  0  0 -5 -3 -3 -4 -1 -5  1 -3  1 -4 -1 -3 -2  1 -5  0 -4  5 -5  0 -3  2 -2 -5 -3 -4 -4 -4 -4 -2  0 -3 -1 -2 -4 -2 -1 -3 -6 -3 -2 -4 -4 -6 -5  0 -4 -4 -2  1  5 -3 -2  3 -3 -1 -5 -6 -2 -1 -3 -3 -2 -3 -2 -6  1 -2 -5 -2  1 -4 -5 -2 -7 -2 -5 -2 -2 -3 -3 -1 -3 -3 -5  3  0  5 -2 -5  0 -4 -5 -2  3 -2 -5 -4 -2 -2  0 -2  1 -2  3  5  0 -2 -4 -2 -6 -1  2 -5 -3 -2  1  1 -2 -2  3 -1 -1 -3 -2 -5 -6 -3 -6 -4  6 -2 -5 -5  5 -5 -4 -1  3 -3 -4 -2  4 -5 -6  0  7 -1 -4 -4 -5 -3 -5 -4 -2 -2  0 -2  0 -3 -2 -5 -5 -2  4 -2 -2 -2 -3 -3 -5 -5 -5 -3 -5 -2  0 -2 -2 -2  3 -3 -3 -5 -3 -5 -2 -6 -5  4 -2  2  3  4  3  2 -3  1 -4 -2 -2 -5  1 -3 -5 -2 -2  0  2 -5 -1 -2 -4 -2 -5 -2  6 -5 -5 -3  4 -5 -2 -4 -4  1  2  1  0 -4 -3  0  0 -3 -5 -2 -5 -5 -5 -3  6 -4  1 -2  7  0 -3 -5 -3 -2 -3 -5 -1  0 -1 -2 -1 -1  1  1 -2 -4  0 -4 -1 -1 -2 -4
 -2 -3 -2 -4 -2 -5 -4 -2 -3 -5 -2 -5 -2 -2  0 -1 -5 -3 -3 -2 -5  4 -1 -4  1 -2 -2 -1  4 -3 -5 -5 -3 -5 -5 -3 -4  3 -4  2  3 -4 -2 -3 -4 -2 -3 -3 -4 -3 -2 -2 -3 -4 -4 -1  0 -1 -3 -4 -3 -3  3 -3 -3 -3 -5 -1  3 -5 -4 -4 -2 -2 -2 -3 -2 -2 -2 -2 -1 -2 -3  1 -4 -1 -2 -3  0 -2 -3 -2 -2 -4 -5 -3 -2 -4 -4 -4  0 -5 -5 -5 -3 -2 11 -3 -4 -3 -4  1 -4 -1  8 -3 -5 -4 -3 -5 -4  5 -1 -3  2 -2 -2 -4  5 -3 -4 -4 -2 -5 -4 -4 -3 -4 -4 -3 -2 -5 -3 -2 -1 -4 -1 -2 -4 -4 -2 -5 -4  0 -2 -1 -1 -1 -2 -2 -2 -3 -3 -4 -2 -2 -1 -2 -2 -1  0 -2 -2 -4 -1  0 -4 -2 -2 -5 -3 -5 -4 10 -3 -4 -3 -3  1 -4 -4 -4 -3 -2 -2 -5 -3 -3 -2 -4 -4  2 -2 -4 -2 -5 -2 -2 -2 -4 -2 -4 -5 -2 -4  2 -3 -2 -4 -2 -4 -2  4 -3 -5 -4 -4 -1 -1 -2 -1 -1 -1 -1 -3 -3 -2 -5 -4 -4 -4 -2  4 -3 -2  0  1 -5 -2 -3 -3 -3 -4 -5 -1 -2 -3 -4  3 -3  0  3 -5 -4 -4 -1 -3  1 -3 -4 -5 -4 -4  4  0 -2 -2 -3 -3 -2  0  3 -4 -3  3 -3 -1 -2 -2 -5 -5 -3 -5 -1 -2  1 -4 -4 -2 -2 -3  6 -3  3 -4 -3 -1  3 -4 -3 -5 -2  4 -2 -3 -4 -2 -2 -2 -3 -2 -4 -2  5 -5 -3 -3 -1 -2 -4 -2  1 -2 -2 -4 -4 -4 -3 -2  4  0 -4 -2 -4 -4 -3 -2 -4 -4  2 -3  3 -2  3 -2 -3 -4 -2 -4  1 -2 -5 -2 -3 -3 -5 -5 -4 -2  0  1 -2 -4  1 -4 -3 -3 -2 -4 -4 -3  1 -3 -2 -2 -4 -5 -3  2 -3 -3 -3  3  0  0 -3 -4  6 -3 -2 -2 -5 -2 -4 -4  9 -5 -4 -3 -1 -3 -3 -3 -2 -2 -2 -4 -2 -2 -4 -2 -5 -3 -3 -3 -4 -3 -2 -4 -3 -4 -2 -3  2 -2 -4 -3 -5 -4  6 -3 -3 -4 -4 -2 -1 -5 -4 -4 -5 -5 -2 -1 -3 -4 -4 -4  1 -3 -4 -2 -4 -3 -3 -5 -4 -1 -5 -2  2  0 -2 -4 -3 -3 -3  7 -2 -4 -2 -5 -4 -3 -3 -3 -4 -4 -3 -3 -2 -3 -2 -2 -5 -5  0 -3 -4 -3 -4 -3  1 -2 -2 -3 -3 -2 -5 -3 -3  0 -4 -4 -4 -2 -2 -2 -2 -4 -4 -2 -4 -4 -4 -5 -3  2 -4 -3 -4 -5 -5 -3 -4 -5 -5 -4 -2 -4 -4  3 -4  3 -2  0 -4 -3 -1 -2 -3 -3 -4 -2 -2  5 -2 -1 -3 -3
 -3 -2 -1  1  4  8  4  2 -4  1  2  0 -3  2  0 -3  1 -1  0 -3  7 -1 -2  0  6 -1 -3  0  3 -3  0 -1  4  8 -2  0 -4 -2 -4  0 -1  2 -2  1  5  0  2  0  1  1  1  2  0  6  4  3  4  1 -3  7  2 -2 -1  0  1 -3 -2  2  1 -1  2  1 -3 -3  0  3 -2  1  3 -3 -2  0  0 -2  1  0 -3  3  1 -1  0 -3  1  1  0 -3  1  1 -4  3  1  3  8  8  0 -2 -5 -4 -3 -2 -3 -2  0 -1 -1 -3  1  7 -4  6  1 -4 -4 -2  0 -2 -2  3 -2  0  3  7 -3  0  6  6 -3  1  2 -3  2  0  2  1  4  1 -3 -1 -3  1  0 -2 -1 -3  0  2  5  0  2  1  1  3  2  4 -3  0  0  0 -3  3  2 -2 -1  4 -1 -2 -4 -4 -4  0  1  8 -3 -3 -2 -3  4  0 -3  6 -1 -3 -3 -3 -3  0 -2 -1 -2  7 -5 -2 -3  1 -2 -1 -3 -3 -3  0 -3  4  0 -2  0 -1  5 -3  1 -3  0 -3 -1 -4 -2  1 -1 -1  0  1  0 -1  2 -1  2 -2 -3  1  2 -5 -2 -4 -3 -2 -2  0  2  0 -2 -1 -1 -2  0  0 -2  4  0  3 -2 -3 -2 -3  0 -5  1 -2 -3  5 -3  1  1  7  0 -1 -1 -1 -2 -2  0 -2 -1 -1  1 -3 -2 -2 -2 -4 -2  0  0 -3 -1 -2 -4 -1 -5  1 -2  5 -3  0  3  5 -2 -3  1  1  1 -3  3 -2 -1 -2 -3 -3 -3 -4 -3 -4 -2 -2 -2 -2  8  2  2 -1 -2 -4 -2 -2 -3 -3 -4 -3 -2 -2 -3 -2  1  0 -2  4 -1  3  3 -5 -5 -1  0 -3 -1  0 -2 -1 -4 -1  7 -4 -1  1 -3 -3 -2 -4  8 -5 -1 -2 -2 -1  1  0 -3 -4 -1  2  0  8 -3  0 -2 -3 -1  1  0 -4 -3 -3  4  3  2  0  0  0  1 -2  3 -3 -1 -4 -1  1 -5 -3  1  1  0 -2 -2 -1  0  0 -3 -2 -4 -4 -2 -4 -3  0 -1 -4 -3  0 -3 -3  1  0 -1 -2  0  0 -3 -4 -1 -1 -3 -2 -4 -2 -3 -5 -4 -2  0  1  4  0  0 -1 -3 -4  1  0  2  2 -1 -3 -2 -5 -3 -3 -1 -5 -2  0 -2 -1  0  1 -3 -3 -4 -2 -5 -2 -4 -4  1  2  3  2 -1 -2  1 -3  2 -4  2 -2 -4  5 -3 -3 -2  0  2  2 -4  3  2 -3 -2 -4 -1  0 -4 -4 -1 -1 -3  5 -3 -3 -1 -1  0 -1 -4 -3  0 -2 -3 -4  1 -4 -4 -3 -3 -1 -4 -3  0  0  1 -2 -5 -2  0 -3 -3  3  1  4  0 -1 -2  3  0  2 -3 -3 -3 -2 -1  1 -3
 -4  2  2  5 -1  1  0  4 -4  6  0 -1 -4 -1  3 -4 -1  0  0 -4  3  2 -3  5  0  2 -2 -1 -1 -4  6  2 -1  0  2  5 -4  0 -5 -1 -3  0 -1 -2  1 -1  1  2  2  2  0 -1  0  2  4  0  0  1 -4  3  3 -1 -3 -2  2 -4  0  1 -1 -2  0  5 -3 -4 -1  1 -3  0  2 -3 -4 -1  2 -2  4  1 -4 -1  2 -1 -3 -3  0  5  6 -4  1  5 -5 -1  0 -1  0  0 -2 -1 -5 -5 -4 -2 -3 -2  1 -2 -2 -4  3  0 -4  5  0 -5 -5 -2 -1 -1 -2  5 -2 -3 -3  0 -3 -2  2 -1 -4  2  2 -4  4  6 -3  2  0  0 -3 -1 -4  5 -1  0 -3 -4 -1  1  1 -1  0 -1 -3  4  4  0 -3 -1  4 -4 -4  0  1 -4 -4  0 -1 -2 -4 -4 -4  7 -1  0 -3 -4 -4 -3 -1 -1 -3  0 -2 -3 -4 -4 -4  0 -2 -2 -3  0 -5 -2 -3 -1 -3 -2 -4 -4 -3 -1 -4 -1  6 -3 -1  2  0 -3  1 -3  2 -3  0 -4  1 -1  1 -1  0  3 -1 -1  0 -2  0 -2 -3 -2 -1 -5 -2 -4 -4 -3 -2 -1 -1 -1 -2 -4 -1 -3  5  6 -2  0 -1  0 -2 -4 -2 -3  5 -5 -1 -2 -4 -1 -3 -1  7  0 -1 -1 -2 -1 -2 -2 -1 -2  0 -1  5 -3 -2 -3 -2 -4 -2  7  7 -4 -2 -2 -4 -1 -5  5 -2  3 -3  0 -2  0  0 -4  1 -2  3 -4  5 -2 -1 -2 -4 -3 -4 -4 -4 -4 -2 -2 -3 -2  0 -2 -1 -2 -2 -5 -2 -2 -4 -4 -5 -4 -2 -4 -3 -2  0  4 -2  0  0 -2  0 -5 -5 -1 -1 -3 -3 -1 -2 -2 -5 -1  0 -4 -2  6 -3 -4 -2 -5  0 -5  0 -2 -3 -2  1 -2 -1 -4 -1  1  4  0 -4  0 -3 -4 -2  5 -1 -4 -4 -3  0  1 -1 -1 -2  3  2 -2 -1 -4 -2 -5 -2  0 -5 -3 -1  5  2 -2 -2  2  0 -1 -3 -2 -4 -5 -3 -5 -4  4 -2 -5 -4  4 -4 -4 -1  1 -2 -4  1  0 -4 -5 -1  3 -3 -3 -5 -4 -4 -4 -4 -2 -1  4  0  7 -1 -1 -4 -4 -1  1  0  0 -2 -4 -2 -5 -4 -4 -2 -5 -2  7 -2 -2 -1  4 -4 -3 -5 -2 -5 -2 -5 -4  6  0  0  3  0 -1  4 -2  0 -4 -1 -2 -4  5 -3 -4 -2 -1  2  3 -4 -1 -1 -4 -2 -4 -2  4 -5 -4 -2 -1 -4  0 -4 -4  1  3  6 -1 -4 -3  6 -2 -3 -4 -1 -4 -4 -4 -3  0 -4 -2 -1  2  5 -2 -5 -3 -1 -3 -4  0  4  2 -1 -1  0  2  3  0 -3 -3 -3 -1 -1 -1 -3
 -4 -3 -2 -1 -3 -4 -3 -3 -5 -2 -2 -4 -5 -1  0 -5 -3 -1 -2 -4 -4 -2 -4 -4 -4 -2 -4 -2 -3 -5 -2 -3 -4 -4 -3 -3 -4 -3 -5 -3 -4 -3 -3 -4 -2 -2 -3  2 -2 -1 -3 -2  1 -3 -3 -3 -3 -2 -5 -3 -1 -4 -4 -2 -2 -5 -2 -2 -3 -4 -3  0 -3 -4  0 -1 -3  0  2 -4 -5  3 -3 -3 -2 -1 -4 -3 -1 -2 -4 -3 -1 -3 -3 -5  0 -3 -5 -3 -3 -4 -4 -4 -3 -1 -4 -5  7  5 -4 -1 -2  0  3 -5  0 -3 -5 -4 -1 -5 -5 -3 -2  2  1 -3  1 -5 -4 -3 -4 -4 -3 -4 -5 -2 -2 -5  0  1 -4 -2  1 -3 -4 -2 -5 -2  4 -1 -4 -4 -1 -2  3 -3 -1 -1 -4 -2 -2 -3 -2 -2 -2 -5 -4 -3 -2 -5 -5 -3 -2 -1 -5 -3 -3 -4 -3 -3 -4 -3 -5 -4 -3 -2  1 -3  1 -4 -5 -4 -5 -3 -3  5 -3 -2 -5 -2 -4 -3 -3 -4 -4 -4 -4 -3 -4 -3 -3  2 -2 -4 -2 -4 -3 -3 -2 -3 -2 -4 -2 -3 -1 -2  1 -1 -1 -1 -1  0 -2  6 -2 -4 -1 -5 -2 -5 -5  5 -2 -2 -3 -3 -3 -5 -2 -4 -1 -3  2 -2  0  6  5 -5 -2 -2 -3 -5  2 -4 -5 -3 -4 -3 -3 -2 -2 -1  4  3  5  6 -2  5 -1  0 -1  5 -2 -5  0 -5 -3 -4 -4 -5 -4 -3 -5 -2 -5 -3 -3 -3 -4 -3 -4 -3  6 -5 -2 -4 -2 -5 -2 -3 -2 -2 -5 -4 -4 -4 -4 -5 -2 -2 -3 -2 -4 -4 -3  0  3 -4  0 -2 -4 -2 -4 -4 -2 -4 -4 -2 -1 -2 -3 -3 -2 -4 -1 -5 -5 -1 -2 -4 -4 -2  1 -2 -5  0 -3 -5  3 -3 -3 -5 -2 -5 -4 -5 -2 -2 -3  0  4 -4  7 -5 -2 -1 -3 -3 -5  1 -4 -5  3 -3 -3 -5 -4  6 -2  1  0  0 -1 -1  2  3 -3 -5 -1 -5 -1 -3 -5 -2 -2 -2  0 -2 -2  3  2  1 -3 -2 -4 -4 -3 -4 -4 -3  4 -5 -5 -2 -5 -4 -3 -2 -4 -5 -3 -2 -5 -5 -2 -3  6 -4 -5 -5  7 -5 -5 -2 -3  2 -3 -4 -3 -2 -5 -5 -3 -1 -2 -3 -1  7 -3 -5 -5 -5 -4 -5 -1 -4 -2 -2 -2 -1  7  6 -5 -3 -4 -2 -5 -5 -3 -1 -2 -2 -2  6 -2 -3 -2 -4 -3 -2 -5 -3 -4 -5 -3 -3  2 -3 -5 -2 -1 -4 -3 -5 -2 -3 -5 -5 -4  1 -5 -3 -5 -4 -2 -2  0 -2 -5 -4 -4 -2 -4 -5 -3 -5 -5 -5 -4 -1 -5 -4 -3 -3 -3 -1 -5  7 -3 -5 -5 -2 -2 -2 -1 -1 -3 -2 -2 -1 -4 -4 -3 -3 -1 -2 -3
 -4 -3 -2 -2  1  1  4 -1 -4 -2  4  3 -4 -2 -1 -4  2  1 -1 -4 -2 -2 -3 -1  5  0 -3 -2  2 -4  0 -2 -2  1 -3 -1  2 -1 -3 -2  0 -2 -3  5  1 -2 -1 -2  3 -1  5  0 -1 -1  0  0 -2 -1 -4  1 -1 -3 -2 -1 -1 -4 -1 -1 -2 -2  0 -2 -3 -4  2 -1 -3 -1 -1 -1 -4  2 -1 -3 -2  1 -4 -2 -1 -2 -4 -3 -1 -2 -2 -4 -2 -1 -5 -1  2  1 -2 -2 -2 -3 -5 -5 -4 -3 -4 -3  4  0 -3 -4  0  2 -4 -1 -1 -5 -3 -3 -2 -3 -3 -1 -3 -4 -2  6 -2  0  0  1 -4  1 -2 -4 -1 -2 -3  0  2 -2 -3 -1  0 -1  2 -3 -2 -4 -1  0  2 -2 -2  4 -3 -1 -1 -1 -3  0 -1 -4 -4  1  2 -4 -3  3 -1 -2 -3 -4 -4 -2 -2 -1 -4 -1 -3 -4 -2  8 -3  5 -2 -4 -4 -4 -4 -2 -3 -2 -3 -1 -3 -3 -4 -2 -3 -2 -3 -4 -4 -2 -3  2 -2 -3 -1  6 -1 -3 -2 -4 -1 -3  1 -3 -3 -2 -1 -2 -1  0 -1 -1 -1 -2  0 -2  0 -2 -2 -3 -1 -4 -4 -3 -3  4 -2 -2 -3 -3 -1 -3 -2 -1 -2 -1  0 -1 -3 -4 -3 -3 -2 -3 -1 10 -4 -2 -4 -2 -2 -1 -2 -1 -2 -1 -2 -3 -2 -2 -1  2 -1 -3 -3  4 -3 -5 -3 -2 -2 -4 10 -3 -4  0 -3  1 -3  0 -1  0  4  1 -3 -4  0 -3 -1 -4 -1 -3  3 -2 -4 -4 -4 -4 -4 -5 -2  1 -3 -2 -1 -3 -2 -2 -3 -4 -3 -2 -4 -4 -4 -1 -1 -3 -4 -2 -1 -1 -3  1  1 -1  0 -3 -3 -2  0 -4 -4 -2 -3 -2 -5 -1 -1 -4 -2 -2 -4 -4 -3 -5 -1 -3 -2 -2  0 -3 -2 -2 -3 -4 -1 -1  1  2 -4  0 -3 -4 -2  2 -2 -4 -3 -3  1  1 -1 -1  1 -1 -2 -1  3 -4  1  0 -2 -2 -3 -3 -2  0  4 -2  0 -2  0  0 -2 -2 -3 -4 -3 -4 -4 -2 -2 -5 -4 -2 -4 -4  5 -2  9 -4 -2  1 -4 -4 -1 -2 -3  3 -5 -3 -4 -3 -4 -2 -2 -1 -1 -2 -1  0 -4 -4 -2 -2 -2 -2 -2 -4 -3 -3 -4 -4 -2 -3 -2 -2 -2  4 -2 -1 -4 -3 -5 -3 -3 -3 -5 -5 -2  7  0 -1  2 -3 -2 -3  1 -3  7 -2 -5 -1 -4  0 -3 -2 -1  0 -4 -1 -2 -4 -3 -3  2 -2 -5 -4  1  5  0  0 -4 -3 -2 -2 -2 -1 -4 -4 -2  0 -4 -4 -2  0 -4  0 -4 -1 -3 -4 -2 -2  2 -3 -3 -3  0  5  0 -1 -1 -1 -3 -1 -3 -1  3  1 -1 -4 -3 -3 -2 -2 -1
  2  1 -1 -4 -4 -5 -4 -2  4 -5 -3 -5  3 -1 -3  3 -4 -2 -2  2 -2 -1  2 -2 -4 -3  5 -1 -1  1 -5 -4  0 -5 -5 -2 -2 -4 -2 -2 -2 -4  0  2 -3 -1 -3 -2 -3 -2 -1  0 -3 -4 -4  0 -1  0  2 -4 -1  0  1 -1 -2  1 -4 -1 -2 -5 -3 -2  2  1 -3 -2  4 -1 -3  3  2 -4 -1  2 -3 -1  2  3 -3  0  0  3 -1 -3 -4  0  0 -4 -5 -4 -1 -4 -5 -5  4 -3 -3  7 -5 -4 -4 -1 -3  1 -3  0 -4 -4  0 -4 -3 -4  1 -2  1  1 -2 -3 -1  0 -1 -4  2 -4 -4  0  2 -4 -4  0 -3 -4  0  0 -1 -3  1 -3 -3 -3 -3 -5 -4  5 -1  0 -4 -1 -3  0  0 -2 -4 -4  2  0 -2  0  3 -2 -3  1  3 -2 -4 -3  0  2  1 -5 -2 -4 -3 -1 -1 -4 -2 -2 -2 -4 -4 -4  0  4  3 -4 -1 -3  3 -4 -2 -2  1 -4  1 -5  0  0  3 -4  1 -3 -4  0 -4 -3 -3  2 -3  2 -4  2  0  5 -4 -4 -4  0 -1 -2  0 -2 -1  2 -3 -3 -2 -5 -4 -2 -2  6  0 -4 -2 -2 -1 -4  1  0 -3  2 -3 -4 -2 -2 -4 -5 -4  0  2 -1 -5 -2 -4 -4  1 -2  1 -2 -5 -3 -4 -1 -1 -2 -3 -3 -3 -3 -1 -3 -4  0 -2  0  3  1 -2 -3 -5  0 -5  3  6 -3  0 -3  0 -3  2 -1  0 -3 -5  1 -1  4 -4  1 -4 -1 -1 -3  0 -4  2  2  4  7 -4 -5  2 -4 -4  1 -3  1 -3 -5 -3 -4  5  2 -4 -2 -2  0  1 -1 -2 -4 -4 -4 -5  0 -1 -2 -2 -1 -4 -4 -4  0 -2 -3 -4 -3 -3  0 -2 -4  1  1 -4 -5 -5  0 -2 -4  0  1 -4 -5 -5  0 -4  0 -4 -4  0 -2 -1  2 -3 -3 -4  0  0 -3 -1 -3  0 -3 -2 -4 -3 -2  0  4 -3 -5 -2 -4 -2 -1 -4 -3 -3  2 -4 -4 -2 -3  1 -3 -2 -5  1 -5  3 -4 -3  7  2 -2  0  5 -4 -3 -4  3  0 -3  2 -3  2 -4 -5 -2  7  0 -5 -2  4 -4 -4 -4 -4 -4 -4  0  2  0 -4 -3 -3  1 -3 -5 -2 -2  0  1 -5 -2 -4 -5 -3  0  1 -2 -6 -4  7 -2 -1 -3 -5  2 -5 -3 -3  0 -4 -4 -3  0 -1  4 -2 -3  1 -4 -5 -3 -3 -4 -2 -2  0 -3 -2  3 -4  0 -3 -4  7  6 -3 -4 -3 -4  3  3 -1 -3 -4 -4  6 -2 -2 -5 -5  0  0 -2  0 -3 -5 -4  6 -5 -4 -5 -3 -3 -2 -5 -4 -3 -3 -3 -4 -4 -1 -1  2 -2 -3 -4  0  5  0  2 -2 -3  0
  0 -1  1 -4 -4 -4 -2 -3  4 -5 -3 -4  2  1 -3  3 -4 -3 -2  0 -2 -1  3 -3 -3 -3  1 -3 -1  5 -4 -4  4 -4 -5 -3 -1 -4 -1 -3 -1 -2 -2  3 -3 -1 -2 -1 -4 -2  1  0 -3 -3 -4  0  1  1  5 -4 -2  2  4  0 -2  5 -5 -1 -2 -4 -4 -3  0  4 -2 -3  2 -2 -3  4  5 -4  0  2 -3  1  5  1 -3  2  5  3 -1 -4 -4  6 -1 -4 -3 -3 -2 -3 -4 -4  0 -3 -3  1 -5 -4 -3  2 -2  0 -3  6 -4 -3  6 -4 -4 -4  0 -3  1  2 -3 -2  1  5  1 -4  3  0 -3  2  5 -3 -3  6 -2 -4  5  0 -1  0  2 -3 -3 -2 -3 -5 -3  3 -2  1 -4 -1 -3  2  5  0 -3 -3  1  0 -3  5  4 -2 -2  6  4 -2 -4 -3  1  0 -1 -4 -3 -4 -4 -3  0 -4 -2 -1 -1 -4 -4 -4  5  0  5 -4 -3  0  0 -3 -1 -3  0 -4  2 -4  5  6  0 -3  5 -3 -4  4 -4 -3 -2  4 -3  0 -4 -1  0  0 -3 -3 -4 -1 -1 -2  1 -2 -1  2 -2 -3 -2 -4 -3 -1 -4  2  5 -4 -3 -3 -2 -4 -1  4 -2  0 -2 -4 -3 -2 -4 -4 -4  5 -1 -2 -5 -1 -4 -4  5 -3  5 -2 -4 -2 -4 -1 -2 -3 -2 -4 -3 -3 -2 -3 -4 -1 -1  5  0 -1 -1 -4 -5  6 -5  2  2 -3 -1 -3  0 -3  2 -2  2 -3 -5  5 -2  1 -3  5 -4 -2 -2 -3  6 -4  1  0  0  0 -4 -5  0 -4 -4  4 -3 -2 -3 -4 -3 -4  0  5 -4 -2 -4  3  5 -2 -2 -4 -3 -3 -5  4  0  0 -1  1 -4 -4 -3 -1 -2 -3  1 -4  1  5  0 -4  0  5 -2 -2 -4 -1  0 -4 -1 -1 -4 -3 -5  6 -4 -1 -4 -4  6 -2  0  5 -3 -3 -4  6  3 -4 -2 -3 -1 -3 -2 -4 -4 -2  2  3 -2 -4 -2 -3 -1 -2 -4 -3 -4  2 -4 -4 -2 -3  1 -3  0 -4  2 -4  4 -5 -3  0  5 -2  5  1 -4 -3 -4  5  3 -3  5 -4 -2 -5 -5  1  0  1 -5 -1  0 -4 -4 -4 -3 -4 -3  0  5  6 -4 -4 -3  0 -3 -5 -3 -1  6  5 -4 -1 -4 -4 -3 -2  2 -2 -5 -4  0 -3 -1 -3 -4 -1 -4 -3 -2 -2 -4 -5 -4 -1  0  0 -3 -3  0 -4 -5 -2 -3 -4 -3 -3  6 -3 -2  4 -4  3 -3 -5  0  2 -3 -4 -3 -4  3  3 -1 -3 -4 -3  0 -1 -3 -5 -5  6  1 -2  6 -3 -5 -5  0 -5 -4 -5 -4 -3 -1 -5 -4 -2 -3 -3 -3 -3 -2 -1  3 -2 -2 -3  3  1  0  0 -3 -3  0
 -3 -3 -2 -1  4 -1  3  0 -4 -1  1  5 -4  2 -1 -4  5  2  2 -3  0  1 -3  1  3  1 -3  5 -1 -4  3 -2 -2 -1 -2  0 -4 -2 -4  4 -2  6 -2 -2  3 -1  1 -1 -1  0 -1  1  3  2  2  0  2  0 -4  1  2 -1 -2 -2  1 -4  0  2  4  0  6 -1 -3 -2 -1  4 -2  2  1 -3 -3  1  1 -2 -1 -1 -3 -1  1 -1 -3 -3  1  1  2 -4  0 -1 -5  6  1  1 -1  1  3 -2 -5 -4 -3 -2 -3 -2 -1 -1 -3 -4 -1  0 -4  0  3 -5 -4 -2 -1 -2 -2  2 -2 -3 -3  0 -3  2  1 -1 -3  5  6 -4  2 -1 -3  0  0  6 -3 -1 -4  1 -1 -2 -3 -3  2  2  1  4 -1 -2 -2  1  2  2 -3  0  0 -3 -2  2  0 -4 -3  4 -1 -2 -4 -4 -4 -1  2  0 -3 -3 -3 -3 -1 -1 -2  3  2 -3 -3 -4 -4  6 -2 -1 -2  4 -5 -2 -3  6 -2  1 -3 -3 -3  5 -3 -1  0 -2  0 -1  0 -3  5 -3  5 -3 -2 -4 -2  5 -1 -1 -1  0  1  0  0 -1  4 -2 -3  1  5 -5 -2 -4 -4 -2 -2  0 -1  7 -2 -3 -2 -3 -1  2 -2  0 -1 -2 -2 -4 -2 -3 -1 -5  3 -3 -4  0 -3  6 -1  1  6 -1 -1  0 -1 -2  5 -1 -1 -1  2 -1 -2 -3 -2 -4 -2 -1 -1 -4 -3 -2 -4  0 -5 -1 -2  2 -3 -1 -2  1 -3 -4  3 -3  1 -3  2 -2 -2 -2 -4 -3 -3 -4 -3 -4 -2 -2 -2 -2  0 -2 -2 -2 -2 -5 -2 -2 -3 -3 -5 -4 -2 -3 -3 -2  0 -1 -2  5 -2 -2  1 -5 -5 -2  2 -3 -3  1 -2  1 -5  0  0 -4 -1  0 -3 -4 -2 -5 -1 -5 -2 -2 -3 -2  4  1 -3 -4 -1  0 -1  0 -3  0 -3 -4  1  0  7 -4 -3 -3  3  1 -1  1 -1 -1 -1 -2  0 -4 -1 -5 -1  5 -5 -3  7  0 -1 -2 -1 -1  4  2 -3 -1 -4 -5 -2 -5 -3 -1  2 -4 -4 -1 -4 -2  6  4 -2 -3  2 -1 -4 -5  2 -2 -3 -2 -4 -2 -3 -5 -4 -2  6  2  4 -1  4  0 -3 -4  6  3  5  1 -1 -3 -2 -5 -4 -4  1 -5 -2 -1 -2 -2  2  0 -3 -3 -4 -2 -5 -2 -5 -4 -1  1 -1  0 -1 -2  4 -2  1 -4  1 -2 -4  1 -3 -4 -2  7  2  0 -4  1 -1 -3 -2 -4 -2  0 -4 -4  0 -2 -4  5 -3 -3 -1  0  0 -1 -4 -3 -1 -2 -3 -4  3 -4 -4 -4 -3 -1 -4 -3  6 -2  3 -2 -5 -2  5 -3 -4  1  1  4  2 -1  0  4  0  4 -3 -3 -3 -2 -1 -1 -3
  6  4  1 -3 -3 -3 -2  2  3 -4 -2 -3  3  0 -3  2 -2 -1  3  4  2  4  4 -3 -2 -1  4 -2 -1  1 -4 -4  4 -2 -4 -2 -2 -4 -2 -3  1  0 -1  1 -1  3  2 -1 -3 -2  2  3 -2  1 -1  3  2  2  1 -2 -1  8  0  0  1  1 -4 -1  3 -3 -2 -2  1  1 -2 -1  5 -1 -2  2  2 -3  0  2 -1  0  1  4 -2  1  3  1  0 -3 -3  1  1 -3 -4 -3 -1 -3 -2 -2  2 -2 -3  0 -4 -3 -4  0 -3 -1 -3  2 -4 -2  1 -3 -3  0 -1 -2  0  0 -2 -2  0  2 -1 -2  1 -2 -2 -1  1 -2 -1  2 -2 -3  3  0 -1  2  3 -2 -1 -3 -3 -4  0  1 -2  0 -2 -1 -3  1  2 -1 -3 -2  0  0 -2  1  1 -2 -2  1  2 -2 -3 -2 -1 -1 -1 -4 -2 -2 -4 -3 10 -4  2 -1 -3 -2 -1 -4  4  0  1 -3 -2 -2  0 -2 -2 -2 -1 -3  0 -3  1  1  0 -2  1 -1 -3  0 -3 -3 -1  5 -2 -1 -3 -1 -1  3 -4 -3 -3 -1 -1 -1  0 -2 -1  1 -2 -3 -1 -3 -2 -2 -3  0  1 -3 -2 -3  0 -3 -1  8  0  7 -3 -3 -3  0 -1 -3 -3  4 -1 -2 -4 -1 -3 -3  2  0  1 -1 -3  3 -3 -1 -2 -2 -2 -3 -2 -3  1 -2 -3 -2 -1  1  3 -1  0 -4 -4  1 -3  0  0 -2 -2 -2  1 -1  0 -1  0 -2 -4  2 -2  2 -3  1 -3 -2  0 -2  1 -4  1 -1  3  0 -3 -4  4 -3 -2  3 -3 -2 -2 -3 -2 -3  0  3 -3 -2 -3  8  1 -1 -2 -3 -3 -2 -4  0  2 -2 -2 -1 -3 -4 -3  0 -2 -2 -3 -3 -1  1 -2 -3  4  3 -3 -4 -2 -2 -2 -3 -1 -1 -3 -3 -4  1 -3 -1 -3 -2  1 -2  9  1 -2 -3 -3  1  1 -3 -2 -2 -1 -2  0 -3 -3 -2  0  1 -2 -4 -2 -1 -2 -2 -3 -2 -3  2 -3 -3 -2 -2  0 -2 -1 -3  2 -3  1 -4 -3  1  1 -1  4  0 -3 -2 -3  1  0 -3  1 -3 -2 -4 -4 -1  0  9 -4 -2  0 -3 -3 -3  0 -3 -3 -1  2  1 -3 -3  0  2 -3 -4 -2 -2  1  1 -3 -2 -3 -4 -3 -2  0 -2 -4 -3  0 -2 -2 -2 -4  0 -4 -2 -2 -2 -3 -4 -3 -1  0  0 -2 -3 -1 -3 -4 -2 -2 -3 -2 -1  1 -1 -2  3 -3  1 -2 -4  0  0  2 -3 -3 -2  1  6  3 -2 -1 -3  1 -3  0 -4 -4  1 -1 -2  1 -3 -4 -4  0 -4 -3 -4 -2 -2 -2 -4 -3 -2 -3 -2 -2 -2 -2 -1  1 -2 -2 -2  2  1 -1  0 -2 -2  0
 -2 -2  0 -5 -4 -5 -3 -3 -1 -5 -4 -5 -2 -3 -4  1 -4 -4 -3 -2 -4 -1 -1 -2 -4 -2  0 -4  0 -1 -5 -4 -1 -5 -5 -3  7 -4  8 -4  3 -4 -3  1 -3 -1 -3 -3 -4 -3 -1 -2 -4 -4 -4 -2 -2 -2  0 -4 -3 -2  2 -1 -1  0 -5  3 -1 -4 -4 -4  0 -1 -3 -2  0 -3 -3 -1 -1 -4 -2 -1 -4 -1  0 -2 -1  0 -1 -1 -2 -4 -5 -1 -2 -3 -1 -4 -3 -4 -5 -5 -1 -4 -4 -2 -5 -4 -5 -2 -3 -2 -3 -1 -5 -4 -1 -5 -4 -1  8 -4 -2 -2 -4 -4 -2  0  7 -4 -1 -4 -4  2  0 -4 -4 -1 -4 -4 -1 -2 -3 -3  2 -3  1 -4 -3 -5 -5  1 -3 -2 -3 -3 -4  0 -1 -3 -4 -4 -2  0  2 -1  4 -1 -2 -1  3 -3 -4 -3  8 -2 -2 -5 -3 -5 -5 -4 -2 -5 -1 -2 -3 -4 -4 -5 -1 -2 -1 -4 -4 -3 -2 -5  9 -4 -2 -4 -1 -4  3 -1 -1 -4  3 -4 -4  2 -4  0 -3 -1 -4 -2 -4 -1  1  4 -5 -4 -4 -2 -2 -2 -1 -2 -2  0 -3 -3  6 -5 -4  8  0  0  0 -4 -4 -4 -3 -4 -3 -1 -4 -2 -4 -4 -4 -3 -4 -4 -4 -1 -2 -2 -5  8 -4  2 -1 -3 -1 -4 -5 -3 -4 -2 -2 -3 -3 -4 -4 -4 -3 -2 -1 -3 -2 -1 -2 -2 -4 -5 -5 -1 -3 -2  0 -2  8 -4 -3 -4  4  0  0 -2 -5  1 -3 -2 -3  0 -4 -3 -3 -4  1 -5  1 -2 -2 -2 -4 -4 -2 -4 -5  1 -4 -3 -4 -1 -4 -4 -2 -1 -1  6 -1  0  0 -3 -3 -4 -4 -4 -5 -2 -2  8  9 -2 -4 -5 -5 -2 -3 -4 -1 -4 -3  2 -3 -5 -2 -1 -4 -1 -5  8 -2 -3  2 -3 -4 -5 -1  1 -4 -3 -2 -5 -1 -3 -2 -1 -3 -3 -5  0  5 -4 -4 -3  0 -1  1 -1 -4 -1 -1  0 -3 -1 -3 -4  8 -3 -5 -4 -3 -1 -4 -4 -3 -3  7 -4  8 -1 -1 -1  3 -5 -3 -2 -1 -2 -1 -2 -4 -4  1 -1 -1 -3 -1 -1 -3 -5 -4  1 -2 -2 -5  8 -2 -4 -4 -4 -4 -5 -4 -2 -1 -1 -4 -4 -4 -2 -4 -5 -4  8  0 -1 -4  8 -4 -2 -4 -1 -1 -2 -5 -4 -2 -4  7 -4 -1 -2 -5 -1 -3 -3 -4 -4 -4 -3 -2  6 -2 -4 -2 -4 -6  4 -4 -5 -3 -3 -1 -3 -3 -1 -4  6 -4 -5 -2 -1 -4 -4  4 -2 -1  0 -3 -4 -2 -4 -2 -5 -2 -4 -6 -1 -2  6 -1  1 -6 -5 -2 -5 -5 -5 -4 -4  9 -5 -4  2  1 -4 -3 -2 -3 -1 -1 -3 -1 -4  4 -1  4 -2 -3 -4  7
 -4 -3 -2 -3 -3 -4 -2 -3 -4 -3 -3 -3 -4 -2 -3 -4 -3 -2 -2 -4 -3 -2 -3 -2 -2 -2 -4 -2 -3 -4 -3 -3 -3 -3 -2 -2 -4 -3 -5 -3 -4 -3 -3 -3 -2  0  0 -2  0  4 -2 -1 -2 -2 -2  0 -2 -2 -4 -3 -2 -4 -3 -3 -2 -4 -3 -2 -2 -4 -3 -2 -3 -4 -2 -2 -3 -2 -2 -4 -4 -3 -2 -2 -2 -2 -4 -3 -2 -2 -4 -3 -1  4 -3 -4  2 -2 -6 -2 -3 -3 -3 -3 -3 -2 -5 -4 -4 -3  8  5 -2 -1 -3 -4 -3 -1 -4 -3 -3 -6 -5 -3 -2 -3 -2 -2 -2 -4 -4 -3 -3 -4 -3 -3 -3 -1 -1 -3 -2 -3 -4 -1 -2 -2 -4 -2 -5 -2 -1 -3  8 -4  4 -2 -3 -1  6 -1 -3 -2 -2 -3 -3 -2 -2 -4 -4 -2 -3 -4 -4 -2 -2 -2 -5 -4 -4 -1 -1 -3  8 -4 -4  8 -1  1  7 -3 -3  8 -4 -4 -4 -3 -3 -3 -3 -3 -5 -2 -3 -3 -1 -4 -4 -4 -3 -2 -4  6 -2 -3 -3 -3  1 -3 -2 -3 -2  1 -2 -4 -3 -3 -2  3  2  0 -1  5  2 -1  0 -2 -4 -4 -1 -6 -4 -4 -1 -3 -2 -2  0 -3 -3 -4 -3  3 -2 -2  0  1 -3 -3 -3 -4 -2 -1 -3 -5 -3 -4 -1 -2  2 -2 -3 -3 -3 -1 -1 -2 -1 -3 -2 -3 -2  0 -2 -3  6 -4 -2 -2 -3 -3 -3 -2 -4 -3 -4 -2 -5 -2 -3 -2 -4 -3 -4  3 -3 -2 -2 -4 -2 -4 -2 -2 -2 -2 -4  8 -3 -4 -3 -4 -2 -3 -3 -3 -3 -3  7 -2 -2 -5 -2 -2 -4 -4 -5 -4 -4 -4 -4 -2  2 -2  8 -2 -3 -2 -2 -6 -6 -2 -3  8  8  3 -2  4 -6  4 -1 -4 -2  3 -3 -4 -2 -6 -1 -6 -2 -2 -3 -2 -2 -4 -4 -4 -3  1 -2 -3 -4 -2 -4 -4 -2 -2 -3 -4 -4 -3  4  0  0  0  1  2 -2  0  0 -4  4 -6  0 -2 -5 -3 -3 -2 -2  0  7  4 -1  1 -3  5 -4 -1 -2 -5 -1 -1  0 -4 -4 -2 -4 -4 -2 -1 -2 -4 -3  4 -4 -6 -3 -3 -3 -4 -4 -4 -4 -5 -4 -2 -3 -2 -2 -3 -3 -2 -4 -4 -2 -2 -2  2  6 -4 -3 -5 -4 -4 -4 -5 -2 -3 -2 -2 -1 -1 -4 -3 -4 -3 -5 -2 -6 -4 -3 -3  1  0 -2 -3  0  6 -2 -4 -3 -2 -4 -2  9 -5 -3 -3 -2 -3 -4 -2 -2 -4  7 -4  5 -3 -4 -4 -4 -3 -5 -2 -4 -4 -2  0 -2 -4 -4  8 -3 -3  8 -4 -3 -5 -4 -5  9 -3 -4  8 -3 -3 -2 -2 -6 -4  3 -4 -5 -1 -2  1  6 -1 -3  0 -2  4 -4 -3  3 -3 -1  8 -4
 -3 -2  2  2  1 -2 -1 -1 -4 -2  2 -2 -3  0 -1 -3 -2  1  2 -2 -2 -1 -2 -2 -2  2 -2  1  0 -3 -1 -2 -3 -2 -2 -1 -3  1 -4 -1 -2 -1  1 -2 -1  3  2  1  1  2  0 -1  0 -1  0 -2 -1 -1 -4 -2  0 -2 -3  0  1 -4 -2 -1  0 -3 -1  0 -2 -3  3 -1  1  1  0 -3 -3  1 -1  1 -1  0 -3 -2  1  1 -3 -2  1 -1 -2 -4 -1 -1 -5 -2 -1 -2 -2 -2  0  2 -2 -4 -2  0 -2 -1  0  0  1 -4 -1 -2 -4 -2  0 -5 -4  0  1 -2  0 -1  4 -3 -3 -2 -2 -2 -1 -2 -3  0 -1 -4 -1 -2 -3  2  0 -1 -3  3 -4  0  1 -2 -2 -3  0 -1 -1 -1  0 -1 -3 -1  0 -1 -1 -1  2 -3 -3  0  1 -4 -3  0  5  5 -4 -3 -3 -2  0 -2 -2  2 -3 -1  0 -1 -1 -1 -2 -2 -4 -3 -4 -2  0  0  1 -2 -4  3 -1 -2 -1 -2 -2 -2 -3 -1 -3 -2 -1 -2  0 -2  2 -3 -1 -2  0 -1  3 -3 -1 -2 -1  2  1  0  0  1  1 -1 -1  0  0 -2 -2 -4 -1 -4 -2  0  3  1  1 -2  0 -3  1 -1 -1 -1  5  2  2 -1  4 -2  3 -1 -2 -2 -1 -3 -4  1 -2 -1 -2 -1 -1  3  2  1  2  1  0  1  2  2 -1 -1  2 -3  2 -3  0 -2 -2 -4 -3  3 -4  4 -4  0  0 -1 -3  0 -3  0 -1 -4  1 -3  0 -4 -1  0  3  5 -4 -2 -3 -3 -3 -4  6  0  1  5 -2 -3  2  4  0 -5  0  6 -2 -3 -4 -3 -1 -3  0  4  2 -1  1 -1 -1 -3  1 -4 -4  2  3 -1 -1  1  0  1 -5  4 -1 -4  3 -1 -2 -4  6 -5 -2 -4  5  6 -1  0  0 -2 -2 -2  2  2 -1 -2 -4  2 -3 -4  0 -1 -2 -4 -2 -1  0  2  1  2  0  2  1  0  0 -3  3 -5  2 -1 -4  2 -2 -1  1  2 -1 -1 -1  2 -3  3 -4 -5 -1 -5 -3 -1  1 -4 -4 -1 -4 -3 -1  0 -2 -3 -1  1 -4 -5  0 -1 -1  0 -4 -3 -2 -4 -3  6 -2  1 -1 -2 -2  0 -4 -4  1 -1  0 -1  2 -2  0 -4 -4 -4 -2 -4  6 -2  6  3 -1  0 -2 -1 -4  0 -3  4 -5 -3 -1 -2  3  0  2 -1  0 -1  0 -3 -1  5 -3 -1 -3 -3  0 -1  0 -1 -4  3  3 -3  3 -4  0 -1 -4 -4 -2  0 -4 -1 -3 -3  0  0 -1 -1 -3 -2 -2  1 -3 -4 -2 -3 -4 -4 -3 -1 -3 -2 -2 -2 -1  0 -4 -1 -1 -3 -2  4  3  0  0 -1 -2  0  2 -1 -3 -3 -2  0  4 -1 -3
 -2 -1  3 -1 -2 -3 -2 -2 -2 -3 -1 -3 -1  0 -1 -2 -2  1  0  0 -2 -1  2 -2 -2  1  0 -1  1 -3 -2 -2 -2 -3 -3  0 -3 -2 -4 -2 -3  0  6 -2  1  1 -1 -1 -1  0 -1  1  1 -2  0 -1  0  1 -2 -2  0  2 -2  1  0 -3 -1 -1  0 -3 -2 -1  0 -2  0  0 -1  2  0 -2 -2  0 -1  3  2  3  1 -1  0  1 -2  1  0 -1 -2 -3 -1 -2 -5 -2 -1 -3 -3 -3 -1  0 -2 -2 -3 -2 -2  0 -1  2 -2 -2 -2 -2 -3 -2  0 -4 -3  7  0  0 -2 -2 -1 -2 -3 -2  0 -3 -2 -2 -2 -1 -1 -3 -2 -2 -2  0  1 -2 -2  5 -3 -1  0 -3 -2 -2  2  0 -2  0  0 -1 -1 -2 -1 -2  2  2  1 -2 -2  1 -1 -3 -2 -1  0  0 -3 -1 -1 -2  3 -2 -3 -1 -2 -2  4  2 -2 -2 -2 -3 -2 -1 -2 -2  7 -2  1 -2 -4  6  2 -1  3 -3 -2 -2 -1 -1 -2 -2 -2 -2 -1 -3 -1 -2  2 -1 -1  0  1 -2 -2 -2 -1  0  2  1  0 -1  2  0 -1 -2 -2 -3 -2 -4 -1 -2 -2  3  6  0  4 -2  3 -2  2 -2 -2 -2  0  2  0 -2 -1 -2  0 -2 -2 -4 -2 -4 -2  4 -2 -1 -2 -2 -1  1  0  0  0  0  1 -1  3  0 -2 -1  0 -2 -1 -2  7 -2 -3 -3 -4  0 -2  4 -4  2  5 -1 -2  1 -2 -2 -3 -1  2 -2 -1 -3 -1  6  2  4 -2 -3 -1 -1 -1 -2  0 -2  0  0 -2 -2 -1  0 -2 -4 -1  0 -1 -2 -2 -3 -2 -2 -2  4  1  0  1 -2 -2 -2  0 -4 -4  1  1 -1 -3  0 -1  4 -4  0 -2 -2 -1 -1 -1 -2  0 -5 -3 -4  0  1  2  4 -1 -3 -3 -2  0  0 -2 -2 -2  1  2 -2 -1 -1 -2 -3  1 -2 -1  0  0  0  0 -1 -1 -1  1 -2  3 -5  2 -1 -4  1 -2 -1 -1  0 -2 -2  0  0 -2  4 -3 -4  3 -4 -2 -2 -1 -1 -2 -1 -2 -1 -2  0 -3 -2 -2 -1 -2 -4 -1 -2 -3 -2 -2 -2 -3 -4 -1  1 -2 -1 -1  0 -2  0 -2 -3 -1  1  1 -1  1 -3  7 -4 -3 -2 -3 -4  0 -2  2  0 -1 -1 -3 -2 -2  7 -3  6 -5 -1 -2  0  1 -1  1 -2 -1  1  0 -2 -2  2 -2 -2 -3 -3  6 -1  0 -1 -3  1  0 -2  1 -3  2 -2 -2 -2 -2  0 -3 -1 -1 -1  2 -1  1 -2 -2 -1 -2 -1 -3 -3 -2 -3 -3 -3 -3 -2  2 -3 -2 -2 -2 -1 -4 -3 -2 -3 -3  1  0 -1  0 -1 -1  0  3 -2 -2 -1 -1  0  4 -1 -2
 -4 -4 -3 -5 -4  2 -4 -4 -3 -5 -4 -5 -4 -3 -4 -3 -4 -4 -4 -4 -4 -3 -3 -4 -2  1 -3 -4 -2 -3 -5 -5 -3 -4 -5 -4 -1 -2 -1 -4  0 -4 -4  2 -3 -3 -3 -3 -4 -4 -3 -1 -4 -4 -4  0 -3 -3 -3 -4 -3 -3 -2 -4 -3 -3 -5 -2 -3 -4 -4 -4 -3 -3 -4 -3 -3 -3 -3 -3 -3 -4 -1 -3 -4 -2 -3 -3 -4 -3 -3 -3 -2 -4 -4 -3 -3 -4 13 -4 -3 -4 -4 -4 -3 -4 -4 -4 -4 -4 -5 -3 -4 -3 -4 -3 -5 -4 -3 -4 -4 12 -1 -4 -3 -3 -4 -4 -3 -3 -1 -4 -3  1 -4  0 -3 -4 -4 -3 -4 -4  0 -1 -3 -4 -2 -4  0 -4 -3 -5 -5 -3 -3 -3 -3 -3 -4 -2 -3  3 -4 -4 -3 -3 -2  1 -2 -2 -3 -3 -1 -4 -4 -4 -1 -4 -4 -4 -4 -4 -5 -1 -3 -5 -3 -3 -4 -3 -4 -5 -3 -4 -3 -4 -4  0 -4 -4 -1 -4 -4 -4 -3 -4 -2 -3 -3 -4 -2 -4 -4 -2 -5 -1 -3 -3 -4 -4 -4 -3 -3 -2 -5  0 -4 -3 -2 -2 -2 -2 -2 -2 -2 -1 -1 -5 -4 -1 -5 -3 -3 -4 -4 -4 -4 -4 -4 -3 -4 -3 -4 -4 -4 -3 -4 -4 -4 -3 -4  7 -5 -1 -4 -3 -3 -3 -3 -4 -4 -3 -4 -2 -3 -3 -3 -3 -4 -3 -4 -3 -4 -3 -4 -3 -3 -4 -4 -4 -5 -3 -4 -3 -3 -3 -1 -4 -4 -4  0  1  4 -2 -4 -3 -4 -3 -4 -3 -4 -4 -3 -4 -3 -5 -3 -4 -4 -4 -4 -5 -3 -4 -4 -2 -4 -4 -4 12 -4 -4 -4 -3 12  0 -5 -3 -3 -3 -3 -4 -5 -4 -5 -3 -3 -1 -1 -3 -4 -5 -5 -3 -4 -4 12 -4 -4 -3 -3 -4 -4 -1 -4 12 -4 -1 -4 -4 -1 -4 -4 -4 -4 -3 -5 -3 -4 -4 -3 -3 -3 -3 -3 -4 -4 -3 -1 -4 -3 -3 -2 -3 -1 -4 -4 -2 -2  1 -4 12 -4 -4 -1 -4 -5 -4 -4 -3 -4 -3 -3 -3 -1 -4 -1 12 -3 12 -2 -5 -3 -4 -3 -4 -3 -4 -4 -4 -2 -3 -3 -4 -3 12 -4 -5 -4  0 -4 -3 -4 -1 -4 -4 -4 -4 -4 -4 -4 -3 -3 -3 -4 -4 -4 -3 -4 -4 -4 -1 -3 -3 -4 -1 -4 -4 -4 -3 -2 -2 -4 -4 -4 -4 -1 -4 13 -4 -4 -3 -4 -3 -4 -4 -4 -4 -3 -1 -2 -4 -4 -4 -6  0 -4 -5 -3 -4 -3 -3 -4 -3 -4 -1 -4 -5 -4 -4 -4 -4  0 -4 -3 -3 -3 -4 -4 -5 -4 -5 -4 -5 -6 -3 -3  0 -3  0 -6 -5 -4 -6 -4 -6 -4 -4 -1 -4 -4  1  0 -4 -4 -3 -4 -1 -3 -4 -3 -4  0 -3 -2 -3 -3 -4  1
 -2 -3 -2 -4 -3 -3 -2 -2 -2 -4 -2 -3 -3 -2 -3 -2 -3 -3 -3 -3 -3 -2 -2 -3 -2 -2 -2 -2  4 -3 -4 -1 -2 -3 -4 -3  5 -3  3 -3  7 -3 -3  0  0 -2 -3 -3 -3 -3 -1  1 -3 -3 -3 -2 -1 -2 -2 -3 -2 -3  1 -3 -2 -2 -4  1 -2 -1 -3 -3 -2 -2 -2 -3 -2 -2 -2 -2 -2 -3 -2 -2 -3  1 -2 -2 -2 -2 -2 -2 -2 -3 -3 -3 -2 -3  0 -3 -2 -3 -3 -3 -2 -3 -4 -3 -4 -3 -4 -3 -2 -2 -3 -2 -4 -3 -3 -3 -3  0  1 -3 -2 -2 -3 -3 -3 -2  1 -2 -2 -3 -3 -1 -2 -3 -3 -2 -3 -4 -2 -2 -2 -3  2 -3  9 -3 -3 -4 -4 -2 -2 -2 -2 -2 -3  0 -2 -1 -3 -3 -2 -1  2 -2 -1  4  0 -3 -1 -1 -3 -3  1 -3 -3 -4 -3 -3 -5 -3 -3 -4 -1  0 -1 -2 -3 -5 -2 -2 -2 -3 -3 -3 -2 -3  1 -3 -2 -3 -2 -3 -1 -2 -1 -3 -1 -3 -3 -1 -2  6 -2 -2 -3 -2 -3 -2 -1  0 -4 -3 -3 -2 -1 -1 -1 -2 -1 -1 -2 -3  4 -3 -3  1 -3 -2 -2 -4 -3 -2 -3 -1 -3 -3 -3 -3 -3 -3 -2 -2 -3 -4 -4 -2 -2 -2 -4  1 -3  4 -2 -3 -2 -3 -3 -3 -3  1 -2 -3 -3 -3 -3 -3 -3 -2 -3 -3 -3 -2 -2 -3 -3 -4 -4 -2  0 -2 -2  0  1 -3 -3 -3  5  2  5  3 -4 -2 -2 -2 -3 -2 -3 -3 -2 -3 -2 -5 -2 -3 -2 -3 -3 -3 -2 -3 -3 -2 -3 -3 -3  0 -3 -3 -2 -2  0  7 -3 -2 -2 -3 -2 -3 -4 -3 -4 -2 -2  1  1 -2 -3 -5 -5 -2 -3 -3  0 -3 -3 -2 -3 -3 -3 -2 -3  0 -3  1 -3 -3  5 -3 -3 -3 -4 -2 -3 -2 -3 -3 -2 -2 -3 -2 -3 -3 -3 -2  0 -4 -2 -2 -1 -2  5 -3 -3  0 -1 -2 -2  0 -3 -3  1 -3 -3 -3 -1 -2 -3 -3 -2 -2  1 -3  1  0 -2  1 -1 -4 -3 -3 -2 -3 -2 -2 -2 -3  4 -2 -2 -3 -2  0 -3 -4 -4  5 -3 -3 -5  2 -2 -3 -3 -3 -3 -4 -3 -2 -2 -2 -3 -3 -3 -2 -2 -4 -3  2 -2 -1 -3  1 -3 -3 -3 -1 -2 -2 -5 -4 -3 -3  1 -3  0 -3 -4  2 -3 -2 -2 -3 -3 -1  0  1  3 -3 -3 -3 -5  8 -3 -3 -3 -2 -3 -1 -3 -2 -4  1 -3 -4 -3 -3 -3 -2  9 -3 -2 -2 -3 -3 -3 -4 -3 -4 -3 -1 -5 -2 -2  7 -2  9 -5 -4 -3 -5 -3 -3 -3 -3  2 -4 -3  8  9 -3 -3 -2 -3 -1 -2 -2 -1 -3  5 -2  0 -2 -2 -3  3
  5  5  0 -4 -4 -4 -4 -2  2 -3 -3 -4  4 -1 -1  3 -4 -1 -2  5 -3  0  1  1 -4 -2  3 -2  1  2 -4 -2  0 -4 -5  1 -2 -4 -3 -3 -2 -3  0  0 -3  0 -2 -1 -3 -2  1 -1 -3 -3 -3  2 -1  0  1 -4 -1 -1  0 -2 -2  1 -4 -2 -2 -4 -4 -2  4  3 -2 -3  0 -1 -2  2  2 -4  0  0 -3 -1  1  2 -1  0  0  2 -1 -2 -4  0  2 -3 -5 -4  0 -4 -4 -4  0 -2 -3  1 -5 -3 -4  0 -3  1 -3  0 -4 -4 -1 -3 -3 -4 -1 -1  0  3 -2 -1 -1 -1 -2 -4  3 -3 -4 -2  0 -3 -3  0 -3 -4 -1  1 -2 -3  4 -2 -3 -3 -3 -5 -3  2  0  0 -4  1 -3  1  0 -2 -3 -4  4  1 -2  0  0 -2 -3  0  1 -2 -3 -2 -2  6  6 -4 -2 -4 -4 -2 -1 -4 -2 -2 -3 -4 -4 -4  0  5  0 -4 -2 -3  4 -4 -3 -2  5 -4  2 -4  0  0  6 -3  0 -3 -4  0 -4 -3 -1  1 -3  5 -3  4  0  1 -4 -4 -3  2 -1 -1  1 -2 -1  2 -2 -1 -2 -4 -4 -3  0  3 -1 -3 -1 -3  1 -4  4  0 -3  1 -1 -4 -3 -1 -3 -4 -3  0  3  2 -4 -3 -4 -4  0 -2  0  1 -4 -3 -3  0  0 -2 -2 -3 -3 -2 -1 -2 -3 -2 -1  0  1  6 -2 -4 -4  0 -5  1  1 -2 -2  0  2 -1  1 -1 -1 -3 -3  0  0  3 -4  0 -3 -1 -2 -2  0 -4  5  6  5  2 -3 -4  4 -3 -4  0 -2  0 -2 -5 -2 -3  4  0 -5 -1 -4  1  0  0 -2 -3 -3 -3 -5  2  0 -3 -3 -1 -3 -3 -4  0  0 -2 -4 -3 -2  1 -2 -4  5  0 -3 -5 -4 -2 -2 -3  2  3 -4 -4 -4 -1 -4  0 -4 -4 -1 -2 -1  0 -2 -3 -4 -1 -1  0 -2 -3  1 -3 -2 -3 -3 -2 -1  3 -2 -5  0 -3 -2 -2 -4 -2 -2  0 -3 -3 -2 -2  0 -2 -2 -5  3 -5  1 -4 -3  2  0  0  0  4 -4 -2 -4  0  0 -3  1 -5 -2 -4 -4 -2  2  1 -5 -3  5 -3 -4 -3 -3 -3 -4  0  0  0 -4 -3 -3  0 -3 -5 -1 -2  0  0 -4 -2 -3 -4 -3  1 -1 -2 -5 -3  2 -2 -2 -2 -5  6 -4 -3 -2  0 -3 -4 -3  3  0  2 -3 -2  6 -2 -4 -3 -2 -4  0  1 -1 -2 -1  3 -3 -1 -1 -4  1  1 -3 -4 -3 -3  4  1  0 -1 -3 -2  3 -3  1 -4 -4  0  1 -3  0 -3 -4 -4  2 -4 -4 -4 -2 -2 -3 -4 -3 -3 -3 -3 -3 -3  1 -1  1  0 -2 -3 -1  3  2  4 -2 -3 -1
