# Supplementary material for: Protein Secondary Structure Prediction Based on Data Partition and Semi-Random Subspace Method
Source: Sci Rep. 2018 Jun 29;8:9856. doi: 10.1038/s41598-018-28084-8 (PMC6026213; doi:10.1038/s41598-018-28084-8)
Supplement: Supplementary file 1 — Dataset 1 [file 41598_2018_28084_MOESM1_ESM.zip › astral_cull_DATA/1BGC_A.pssm]

  S  L  P  Q  S  F  L  L  K  C  L  E  Q  V  R  K  I  Q  A  D  G  A  E  L  Q  E  R  L  a  A  A  H  K  L  a  H  P  E  E  L  M  L  L  R  H  S  L  G  I  P  Q  A  P  L  S  S  b  S  S  Q  S  L  Q  L  R  G  b  L  N  Q  L  H  G  G  L  F  L  Y  Q  G  L  L  Q  A  L  A  G  I  S  P  E  L  A  P  T  L  D  T  L  Q  L  D  V  T  D  F  A  T  N  I  W  L  Q  M  E  D  L  G  A  A  P  A  M  P  T  F  T  S  A  F  Q  R  R  A  G  G  V  L  V  A  S  Q  L  H  R  F  L  E  L  A  Y  R  G  L  R  Y  L  A
  1 -1 -2 -2  0 -1 -2 -2 -2 -2 -2 -2 -3  2 -2 -3 -2 -2  3 -2  1  3  2  0 -2 -2  0 -2 -1  2  0 -3 -1 -2 -2 -2 -2 -1 -2 -3  0 -3  1  0 -1 -1 -3 -1 -2 -1 -1  4 -1 -1 -1 -1  1 -1  0  0  1 -3 -1  0 -1  1 -2 -3 -1 -2 -2 -1  1 -2 -3 -2  0 -3 -3  0 -2 -3  1  4 -2  2 -1 -2 -2 -1  0 -1  3 -1 -1 -1 -1  0 -3 -2  0 -2  0  2 -3 -3  4  1 -1 -3 -1 -2 -3 -1 -2  0  0  1 -1  3 -1  2 -2 -1  2 -1  0  0  3 -3 -1 -2 -2  3  2  1 -1 -3 -1  2  1 -1 -3 -1  0 -4 -2 -2 -1  3  0 -3  4 -2 -3 -3 -2  5
 -1 -3 -3  3 -1 -4 -3  0  2 -3  2  0 -2 -3  7  3 -4  2  1  1 -3 -2  1 -3  1  3  2 -1  0  0 -2 -1  1 -3 -4 -1 -2  0 -1 -3 -2 -3 -3  3 -1 -1 -3 -2 -4 -2  1 -3 -1 -1  0  2 -4  0 -2  1 -1 -3 -1 -2 -1  0 -4 -4  4  3 -3  2  0 -4 -3  1 -2 -3  1 -1 -1 -2  1 -2 -3  1 -1  0 -2 -2 -1 -1  0 -1  0 -4 -2 -1 -4  1 -2 -3 -3  2  1 -3 -1  0 -2 -4  3  2 -1 -2  0  0 -1 -2 -3 -2 -3 -1 -2  1 -1 -2 -2  0 -1 -3  1  4  5 -3 -3 -3  0 -4 -4 -3  3  1 -4  1  3 -5 -3 -1 -1 -3 -2  7 -3 -3  7 -2 -3 -2
  1 -3  1 -1 -1 -5 -4 -1  0  4 -2 -2 -3 -3 -2  0 -4 -2  0  1 -1 -2 -2 -4  0  2 -1 -4 -3  1  1 -3  0 -3 -1  0  4  0 -2 -3 -3 -4 -3 -1  4  4 -4  4 -4 -3 -2 -3 -2 -2  0  0 -3 -1 -1 -1  2 -4  2 -3 -1 -1 -3 -5  2 -2 -4 -1  1 -2 -4 -2 -2 -3 -2 -1 -3 -5 -1 -2 -4 -2  0  0 -2 -2  1  0  0  1  4 -4  1 -1 -5 -2 -2  1 -3 -1  3 -4 -2  0  5 -2  0 -2 -2  1  1  1  1 -2 -2  1 -2  0 -2 -4 -1 -3 -1 -1 -1 -1 -2 -1  0 -3 -2  1 -2 -5 -4 -4 -1  4 -5 -2  0 -5 -4 -1  0 -2 -3 -2 -3 -4  1 -1 -4 -2
 -1 -4  0 -2 -1 -5 -5 -3  1  0 -2  1 -3 -3 -3 -3 -4 -2  0  5 -2 -2  0 -4 -2  1  0 -4 -3  2  1 -2 -2 -2 -3  0  2  2  0 -2 -3 -4 -4 -2 -1  2 -4  0 -4 -3  0 -3 -1 -2  3  2  0 -1 -2  1  0 -2  2 -2  3  0  1 -5 -1 -2 -4 -2  2 -1 -4 -2 -2 -4 -2  0 -4 -5 -1 -3 -4 -2  0 -3 -3 -2  0 -1 -2  1 -1 -5  4  0 -5 -3 -2  6 -4 -1  5 -5 -3 -2 -1 -4 -2 -2 -3  1  1  4  1 -1 -1  0 -1  0 -1 -4  0 -3 -1 -1  2 -2 -1 -2 -2 -4 -2 -2 -3 -5 -4 -4 -1  3 -5 -2  1 -5 -4  1  2 -3 -4 -3 -3 -5 -3 -3 -5 -2
 -2 -2 -4 -4 -3 -4 -2 -3 -4  8 -3 -5 -4 -2 -5 -5 -3 -4 -2 -4 -2 -2 -3 -2 -3 -4  1  3  8 -3  2 -4 -3 -1 10 -2 -4 -3 -4 -3 -2 -3 -2 -3 -3 -3 -3 -4 -3 -2 -4 -2 -3 -3 -1 -3  9  2 -2 -1 -1  3 -3 -2 -4 -1 10 -3 -3 -4 -2 -3 -2 -4 -3 -2 -2 -4 -4 -3 -2 -3 -3 -2 -2 -3 -4 -2 -3 -3 -3  0 -2 -3 -3 -2 -4 -2 -3  5 -1 -4 -2 -3 -5 -3 -2 -2 -3 -3 -3 -4 -4 -2 -4 -3 -2 -3 -2 -3 -4 -2 -3 -5 -3 -3 -2 -3 -3 -4 -4 -5 -4 -2 -2 -3 -3 -3  1 -2  0 -4 -3 -4  1  2 -3 -5 -3 -2 -3  1  1 -2 -5 -2 -2 -1
 -1 -2 -2  6  3 -5 -3  4  1 -2  0  2  5 -3  1 -1 -4  5 -1  0 -3 -2  1 -3  5  1  2 -1  0  1 -1 -3  4 -3 -4  1 -1  0  1 -1  0 -2 -3  3  3  0 -3  0 -4  0  5 -3 -2  0 -1  3 -2  1  1  3 -1 -3  5  2  0  0 -1 -4 -1  6 -3  1 -1 -3 -3  4 -1 -3  7 -2 -2 -3  4 -2 -3  3  2 -1 -1 -2  0 -1 -1  3  0 -4  1 -2 -4  5 -1 -2 -3  0 -1 -3 -2  1  3 -4  3  6  6  1  1  1  1  1  0  3  1 -2  0  0  0  0 -2 -1  1 -3  5  2  4 -3 -2 -2 -1 -4 -3 -3  1  3 -4  6 -1 -5 -3  4  0 -2 -2 -1 -2 -2 -1 -1 -3 -2
 -1 -3 -2  0  2 -5 -4 -1  0 -2  1  6 -1 -3  1 -1 -4  0 -1  2 -3  1  3 -3 -1  4  0 -3 -1  1  0 -2 -1 -3 -4  3  3  5  5  3  0 -4 -3  2  0 -1 -4 -2 -4 -1  1 -3  0  2  3  0 -3 -1 -1  2 -1 -4  1  1  4  0 -4 -5 -2  0 -4 -1  2 -3 -4 -1  1 -3  0 -2 -3 -4  2 -1 -4  1  3 -1 -3  0  4  3  0  2 -1 -4  4 -1 -4  0 -3 -1 -3  1  1 -4 -2 -1 -1 -4 -1  1  0  1  4  1  0  0 -2  0  2 -1  0 -3 -1 -2 -1  0  1 -4  2  2  1 -3 -2 -3 -2 -4 -4 -3 -1  0 -5  1  0 -5 -4  6  0 -2 -3 -2 -2 -4 -2 -2 -4 -2
 -1 -4 -3 -3 -1 -4 -5 -4 -2 -2 -3 -3 -4 -3 -4 -2 -5 -3  2 -1  2 -2 -1 -4 -1 -1 -1 -4 -4  0  0 -3  1 -4 -1 -2 -2 -2 -3 -4 -3 -4 -3  2 -2 -1 -4  5 -5 -3 -3 -1 -2 -2 -1  0  2 -2 -1  0  2 -4 -3 -3 -1  3 -1 -3  1 -2 -4 -2  0  7 -4 -3 -3 -4 -3  4 -4 -5 -1 -2 -4 -1  4 -3 -3 -3  2 -2 -1  0 -2 -4 -2  1 -5 -4 -3 -1 -4 -1 -3 -5 -1 -1 -3 -5 -3 -3 -4 -2 -3 -2 -2  4 -3 -2 -2 -1 -4 -4 -3 -2 -2  0 -1 -4 -4 -4 -3 -3  4  4 -4 -5 -4 -3 -2 -1 -5 -3 -1 -5 -2 -1 -2 -1 -3 -2 -1 -5 -4 -2 -5  2
 -1 -3 -2  3 -2 -3 -4  2 -2 -2 -2 -2  1 -4 -2 -2 -4  2 -2 -2 -3 -3 -2 -4  3  2  0 -3 -3 -2 -2  5 -2 -2 -1  6 -2 -2  0 -3 -3 -3 -3 -1  5  2 -4 -1 -4 -3 -1 -3 -2  1 -1  1 -4  4 -2  0 -1 -3 -1 -2 -2 -2 -4 -4  0  1 -4  6 -2 -3 -4  1 -2  4  5  1  3 -4 -1  2 -4 -1 -2  2 -2 -3 -2  4 -2 -1  1 -4  2 -2 -5  0  0 -2 -3 -2  5  1 -3  3 -2 -4 -2  1 -2 -1 -2 -2 -2  0 -3  1 -3 -3 -3  0 -1 -2 -3 -3  0  0  4  2  2 -4 -3 -3  7 -4 -4 -4 -2  3 -3  0 -2 -3 -4  1 -1 -3  4  1 -3 -4  1  7 -4 -2
 -3  1 -4 -4 -2  2  1 -1 -1 -2 -1 -4 -2  2 -3 -4  6 -1 -2 -4  3 -2 -2  0  0 -3 -1  2 -2 -3  0 -2 -3  1 -3 -2 -4 -2 -3 -1  1  0  2 -3 -2 -1  1 -4  5 -4 -4  0 -3  0 -1 -3 -3  0 -2 -3 -2 -1 -3  0 -3 -2 -4 -1 -3 -4  5 -3 -3 -5  0 -2  1 -2 -4  1 -1  0 -3 -1  3 -2 -4  3 -1  0 -3 -1 -3 -3  0  2 -3 -1  2 -3  1 -5  3 -3 -2  0 -2  0 -1  6 -3 -4 -3  1 -3  0  0 -2  2 -1 -3 -1  1 -4 -2 -1 -1 -4 -3 -2 -1 -3 -4  3 -3  0  0  2  5  1 -2 -4  0 -1 -2 -1  2 -5 -1  1 -1 -5 -1  2 -5 -3  2 -3
 -3  4 -4 -3  0 -1  5  3 -3 -3  3 -3  1 -1 -2 -1  1  1 -1 -2  0 -1 -2  5  0 -4  0  3 -2 -3  0  1 -3  4 -3 -3 -4 -4 -2  4  2  5  3 -3 -3 -2  5 -4  3 -3 -4 -1 -3  3  0 -2 -3  1  0 -1 -2  2 -2  3 -3 -3 -4  5 -3 -4  3 -2 -3 -4  6  0  3 -1 -4 -3  3  6 -2 -2  4  0 -4  2  3 -2 -3  2 -3 -3  0  3 -3  0  5 -1  3 -5 -1 -3 -4  5  0 -1 -3  2 -1 -1 -2  0 -3 -2  0 -3  2 -3 -4 -2  3 -1 -3  2  0 -4 -1 -1 -2 -3 -4 -1 -3 -2 -1  5  0  4 -2 -4  5 -3 -2 -1  4 -4  1  0  0 -3 -1  5 -4 -3  5 -3
 -1 -3 -2  2  0 -4 -1 -1  5 -2  3 -1 -2 -3  1  6 -4  2 -1  1 -3 -1  1 -3  1  1  1 -3 -3  1  0 -3  3 -1 -4  2  1 -1  2 -2 -1 -3 -3  1  0  1 -3 -1 -4 -2  3 -3 -2  0  0  1 -2 -1  0  1 -2 -4  0 -1 -1  2 -3 -4  1  3 -3 -1 -1 -3 -4  0 -1 -3  0 -1 -3 -4  2 -2 -3  1  0 -1 -2  0  1 -1  3  0  2 -4  0 -1 -4  0 -1 -1 -3  2  0 -4 -1 -1  0 -4  1  2  1 -1  2  1  0 -2 -2 -1 -1 -2 -1 -3  1  1  0  2 -1 -1  1  4  3 -3 -2 -2 -2 -4 -3 -3  0  0 -4  0  0 -5 -3  0  2 -2 -3  1 -2 -4  1 -3 -3 -2
 -2  1 -3 -2 -2 -1  1  0  0  1  1 -3 -1  0 -3 -3  1 -1  0 -3  0 -1  0  2 -1 -3  0  4 -2 -2  1 -2 -2  1 -3 -3 -3 -3  4  0  5  1  4 -2 -2 -1  1 -3  0 -2 -2  1 -3  0 -2 -2 -3 -1 -2 -2 -2 -1 -2  2  2 -1 -4  1 -1 -2  3 -2 -2 -4  0  0  1 -2 -2 -2 -1  0 -1 -2  2 -1 -3  0 -1 -2 -3 -1 -2 -2  0  0 -3  2  2  3  0 -4  0 -2 -4  0  0 -1 -2  0  1 -1  6  2  1  1  1 -3  1 -1 -1 -2  5 -4 -2 -1  0 -3 -2 -2 -2 -3 -2 -1 -3  1 -1  2  0  0 -2 -3  0  0 -2 -2  5 -3  1  0  0 -3 -1  1 -3 -3  2 -2
 -3  0 -5 -4 -3  8  0 -1 -4 -4 -1 -4  5 -2 -4 -1 -2 -3 -3 -4 -2 -3 -3 -1 -3 -4 -2 -1 -3 -4 -2  6 -4  0 -4 -3 -4 -4 -3  0 -2  1  0 -4 -3 -1 -1 -4 -1 -3 -4 -3 -4 -1 -3 -3 -4  1  1 -3 -2  7 -3 -2 -1 -3 -5  4 -4 -4 -1 -1 -3 -4 -1  3 -1  5 -4 -3  0 -1 -3  0 -1 -3 -4 -2  4 -3 -3 -1 -3 -3 -2 -2 -4 -1 -1 -3  0 -5 -2 -4 -4  4 -2 -2 -4 -2 -2 -4 -4  1 -4 -3  1 -4 -2 -4 -4 -3 -2 -5 -4  5 -3 -4 -3  6 -3 -1 -4 -2 -4 -3  3  2 -2  0 -3 -4  5 -4 -3  8 -1 -5  0 -2  3 -4  0  0 -4  1  1 -3
 -1 -3  8  1 -2 -5 -4  2 -3 -3 -3 -1 -4 -3 -4 -3 -4 -3 -1 -3 -3  2 -2 -3 -3 -1 -2 -4  1 -2  1 -4 -1 -3 -4 -2  4 -2 -3 -3 -3 -4 -3 -1  0 -1  0 -1 -4  7  0  1  6 -1 -2 -1 -1  1 -3 -1  0 -4 -1 -1 -2 -2 -4 -5 -3 -2 -3 -2 -2 -3 -4 -3 -2 -4 -3 -1 -4 -4 -2 -3 -4  0  1 -3 -2  6 -2 -1 -2  3 -2 -4 -3 -2 -4 -3 -2  1 -3 -2 -4 -4 -2 -2  0 -4 -3  0  2  2  2 -2  1  0  1 -2  6  1 -1  7 -2 -1  1 -3 -2 -4 -3 -3 -3 -3 -3 -3 -4 -4 -4 -1 -2 -3 -5 -3 -2 -5 -4 -3 -2 -2 -3 -4 -2 -4 -4 -4 -1 -2
  5 -2 -1 -2  3 -4 -3 -1 -1  2 -1  0 -3  0 -2 -2 -2 -2  1  1  0  2  0 -1 -1 -1  0 -3 -2  2  0 -3  1 -1 -3  1  0  3 -2 -3 -2 -3 -2 -1  1  2 -3 -1 -4  0  0 -1  1 -2  2  2 -2  1  4  1  1 -4  1 -1 -1  0  0 -4  3 -2 -3  2  3 -2 -4  0 -1 -3 -1  0  0 -4  1  1 -3  0 -1 -1  3 -1  2 -1  1  1  0 -3 -1  3 -4 -1 -2  3  0  2 -2 -4  2  1 -1 -4 -2 -2 -2 -1 -1  0  0  1 -2  0 -1  2 -1 -2  1  0  3  5  2 -3 -2 -2 -2 -1  1  0 -2 -4 -2 -2  3  0 -4 -1  4 -4 -1 -2 -1  1 -1 -1  1 -3 -2  0 -3  1
  1  1 -2 -2  0 -3 -2 -2 -2  0 -2 -2 -3  3 -2 -2 -2 -1 -1 -2 -1  1 -1  0 -1 -2 -1 -2  0  0  0 -2  2 -2 -1  0 -1  0 -1 -1  0  0 -2 -1 -1  0 -3 -2 -2  0 -1 -1  2 -1 -1 -1 -2 -1  0  0  2 -3  2 -1  2  2 -3 -3  1 -2 -2  1  1 -3 -3 -2  2 -3 -2  2 -2 -3  0  0 -2 -1 -2  3 -1  2  0 -1  1  0  2 -2  0  3 -3  0  0 -1  4  2 -3 -3  0  3  4 -2 -1 -2 -2 -1 -2 -1  0 -1  2  1  2  2  0 -3  5  0  3  0 -1 -1 -1 -2 -1  0  3  2 -2 -3  1  0 -1 -2 -3  2  0 -2 -1 -2  1  3 -1 -3  0 -2 -3 -1 -2 -1
 -4 -2 -5 -4 -4 -1 -3  2 -4 -4 -3 -4 -2 -4 -4 -4 -4 -4 -3 -5 -4  1 -4 -3 -3 -4 -3 -3 -4 -4 -3 -1 -3  2 -4 -4 -4 -4 -4 -3 -3 -2 -3 -3 -3 -3 -3 -4 -3 -5  2 -4 -4 -3 -4 -3 -4 -3 -3 -3 -3  1 -2 -1 -4 -3 -4 -3 -4 -4 -3 -3 -3 -4 -3 -1 -3  0 -4 -3  1 -3 -3 -2 -3 -3 -4 -3 -2 -4 -1 -2 -3 -3 -3 -4 -4 -1 -4  0 -1 -5 -4  1 -5 -2 -3 -3 -4 -4  8 -4 -4 -2 -4 -3 -3 -4 -4 -4 -5 -4 -3 -5 -4 -2 -4 -5 -4  7 -1 -4  1 -4 -4 -4 -2 -3 -4 -3  1 -4 -2 -4 -4 -1 -3  0 -3 -4 -1 -4 -3 -3 -4 -1 -3 -3
 -2 -2 -4 -2 -3  1 -2 -2 -3 -3 -2 -3  1 -3 -3 -1 -3 -2 -3 -4 -3 -3 -3 -2 -2 -3 -2 -2 -3 -3 -2  4 -3 -2 -1 -2 -1 -3 -3 -2 -2  1 -2 -3 -2  0 -3 -3 -3 -4 -3 -3 -4 -2 -3 -1 -4  0 -2 -3 -3  1 -3 -2 -3 -3 -4 -1 -3 -3 -2  1 -1 -4 -3  3 -2  7 -1 -3  5 -3 -3  5 -2 -2 -3 -1  1 -3 -3  1 -2 -3 -2 -3 -3 -2 -3  1  5 -4  0 -3 -3  1 -1 -1 -1 -3  0 -3 -3 -1 -3 -3 -1 -3 -3 -3 -4 -3 -3 -4 -3  1 -3 -4 -3  4  0 -3 -2 -3 -3 -3  2 -2 -3 -2 -3 -1  1 -3 -3  2 -2 -3 -2 -3  5 -3 -2 -2  0  6 -2 -3
 -2  1 -3 -4 -2 -1  2 -2 -3 -3 -1 -4 -2  4 -4 -3  2 -2 -1 -4  2  0  1  2 -2 -4  1  2  2 -2  0 -2 -3  2 -3 -3 -3 -3 -2 -1  2 -1  3 -3 -3 -2 -1 -4  1 -2 -3  3 -3  0 -2 -3 -3 -1 -2 -2 -2 -1 -3  1 -2 -1 -3 -1 -3 -3  1 -1 -2 -4 -1  0  0 -3 -4 -2 -2  1 -1 -1  4 -1 -2  0 -2 -2 -3  0 -2 -3 -2  5 -2 -2  2 -3 -1 -4  3 -2 -2  0 -1  1 -2  3 -2 -3 -2  1 -1  0  0 -1  2 -1 -1  1  0 -2 -2 -1 -1 -4 -1 -3 -2  0 -4  4 -1 -2  2  0  4  0  0 -4 -1 -2 -3 -2  0 -4  0  2  2 -4  1  2 -4 -3  0 -1
