# Supplementary material for: Protein Secondary Structure Prediction Based on Data Partition and Semi-Random Subspace Method
Source: Sci Rep. 2018 Jun 29;8:9856. doi: 10.1038/s41598-018-28084-8 (PMC6026213; doi:10.1038/s41598-018-28084-8)
Supplement: Supplementary file 1 — Dataset 1 [file 41598_2018_28084_MOESM1_ESM.zip › astral_cull_DATA/1BGF_A.pssm]

  G  G  S  Q  W  N  Q  V  Q  Q  L  E  I  K  F  L  E  Q  V  D  Q  F  Y  D  D  N  F  P  M  E  I  R  H  L  L  A  Q  W  I  E  T  Q  D  W  E  V  A  S  N  N  E  T  M  A  T  I  L  L  Q  N  L  L  I  Q  L  D  E  Q  L  G  R  V  S  K  E  K  N  L  L  L  I  H  N  L  K  R  I  R  K  V  L  Q  G  K  F  H  G  N  P  M  H  V  A  V  V  I  S  N  C  L  R  E  E  R  R  I  L  A  A  A  N  M  P  I
  2 -2  3 -2 -4 -2 -2 -2 -2 -2 -2 -2  0 -2 -3 -2 -2 -2 -1 -3 -2 -2 -3 -3 -3  0 -3 -2 -2 -1 -1 -3 -2 -2 -2  4 -1 -4 -2 -2  0 -2 -3 -4 -1  1  5  4  0 -2 -1  1 -2  6  1 -1 -2 -3 -2 -2 -2 -2  1 -2 -2 -3 -2 -2 -2  0 -1 -2  2 -2 -2 -2 -3 -3 -2 -2 -2 -3 -3 -2 -2 -2 -1 -2 -2 -2 -2 -2  0 -2 -3 -1  1 -2 -2  0 -1 -2  5  0 -1 -2  2 -1 -1 -2 -2 -2 -2 -2 -2 -2 -2  3  2  5 -1 -2 -1 -1
 -2 -3 -2  0 -4  0  0 -3  0  1 -3 -2 -2  4 -3 -3 -1  0 -3 -2  0 -3 -3 -3 -3 -1 -4 -3 -3 -1 -4  7  0 -3 -3 -2  1 -4 -4 -1 -1  0 -3 -4 -2 -2 -2 -2 -1 -1 -1 -2 -3 -2 -1 -3  4 -4 -1 -1 -3 -3 -2  0 -3 -2  3  0  2 -1  6 -3 -2 -1 -1  1 -1 -4 -3 -1  4  0 -2 -3  5  4 -3  3  5 -1 -3  0 -1  3 -3  0 -1 -1 -3 -2 -1 -3 -2  2 -3 -4 -2  2 -4 -3  5 -1 -1  6  6 -4 -3 -1 -2 -2 -1 -2 -3 -3
 -1 -3 -1 -1 -5  3 -1 -4 -1 -1 -4  0 -1 -1 -4 -4 -1 -1 -4  0 -1 -4 -3  0  0  4 -4 -3 -4 -1 -4 -2 -1 -3 -5 -1  2 -5 -4 -1  2 -1  1 -5  0 -1 -3 -2  5  5 -1  0 -3 -2  0 -4 -3 -4  2  6 -4 -4  0 -1 -4  0  1 -1 -2  0 -1 -3  1 -2 -1  5  7 -4 -4 -1 -1 -1  8 -4 -1 -1 -3  0 -1  5 -4 -1  0  1 -4 -1  0  5 -3 -3  0 -4 -2 -2 -4 -4  0  5  1 -5  1 -1 -1 -1 -1 -4 -4  0  1 -2  2 -3 -2 -3
 -2 -4 -1 -2 -6 -1  0 -4 -1 -2 -5  5 -2 -2 -4 -5  1 -2 -4  6 -2 -4 -5  7  7  0 -5 -3 -5  4 -4 -3 -2 -4 -5 -2  0 -6 -4  1 -1 -2  7 -6  5 -2 -3 -2  0  4  3 -1 -4 -3 -2 -4 -4 -5 -2  4 -5 -4 -2 -1 -5  7  4 -2 -3  1  0 -3 -1 -2  1  0  1 -5 -5 -2 -2 -2  0 -4 -2 -2 -3 -2 -2  0 -5 -2  3 -1 -4 -1  1  4 -3 -3 -2 -4 -3 -3 -4 -4 -1  0 -3 -5 -2  1  1 -2 -2 -4 -5  0 -1 -3 -1 -4 -2 -4
 -2 -3 -1 -4 -4  2 -4 -2 -4 -4 -2 -5  2 -1 -1 -2 -5 -4 -2 -4 -4 -2 -4 -5 -5 -2 -4 -4 -3 -4 -2 -5 -4 -3 -2  0 -3 -4 -2 -5 -2 -4 -5 -4 -4 -2 -1 -1 -3 -4 -4 -2 -2 -1 -2 -2  0 -3 -3 -4 -2 -2 -2 -4 -2 -5 -4 -4 -2 -1 -3  4 -2 -3 -5 -3 -4 -3 -2 -3 -4 -4 -4 -2 -4 -4 -2 -4 -4 -3 -2 -4 -2 -2  0 -3 -3 -4 -4 -2 -3 -2 -1 -2 -2 -2  4 -3 10 -2 -4 -5 -5 -4 -4 -2 -2  0  0 -1  5 -2 -3 -1
 -2 -2 -1  7 -4  0  7 -3  7  7 -3  1 -1  1 -3 -1  1  7 -3 -1  6 -3 -3 -1 -1 -1 -5 -3 -2  1 -3  0  7 -3 -3 -1  4 -4 -4  1 -1  7 -1 -4  0 -1 -2 -1 -1  1  0 -1 -2 -2 -1 -3 -1 -4  2  0 -3 -1 -1  7 -3 -1  1  6 -1  0  0 -3 -1  5  1  3 -1 -4 -3  3  5 -1 -1 -3  0  0 -3  3  4  3 -3  7 -1  1 -3  5  0 -1 -2 -1  2 -2 -2 -1 -3 -4 -1  0 -3 -3  1  1  1  3  0 -4 -3  1 -1 -2  3 -1 -2 -3
 -2 -3 -1  1 -5 -1  2 -4  1  1 -4  4 -2  0 -4 -4  7  1 -4  0  0 -4 -3  1  1 -1 -5 -2 -3  5 -4 -1  1 -3 -4 -1  1 -4 -4  7 -1  1  1 -5  5 -1 -2 -2 -1  0  5 -1 -3 -2 -2 -3 -2 -4 -1  2 -4 -4 -1  2 -4  3  3  1 -2  0  0 -3 -1  0  6  0 -1 -4 -4  0  0 -1 -1 -4  0 -1 -3  0  0  0 -4  1  1  0 -4  1  4  0 -2 -3  0 -3 -2 -1 -4 -4 -1 -1 -4 -4  0  7  7  0  0 -4 -4  2 -1 -2  0 -3 -1 -3
  5 -2 -1 -3 -4 -2 -3 -4 -3 -3 -5 -3 -2 -3 -4 -5 -3 -3 -4 -1 -3 -4 -5 -2 -2 -1 -4 -3 -4 -2 -4 -4 -3  0 -5  0  0 -4 -5 -3  1 -3 -2 -4 -2 -2  0 -1 -1 -2 -3 -1 -4 -1 -1 -4 -4 -4 -3 -1 -5 -5  0 -3 -5 -2 -2 -3 -3  1 -2 -3 -1 -3  1 -2 -2 -4 -5 -3 -3 -3 -2 -4 -3 -3 -4 -3 -3 -2 -5 -3  1 -2 -4 -2  1 -2 -3 -3 -2 -4 -1  0 -4 -5 -1 -2 -3 -5 -2 -3 -3 -3 -3 -5 -5 -1 -1 -1 -1 -4 -3 -4
 -2 -3 -2 -1 -4  2 -1 -4  2 -1 -4 -1 -2 -1  0 -4 -1  4 -4  5  1 -3  1 -2 -2 -1 -2 -3 -3 -1 -4 -1  5  0 -4 -2  2 -4 -4 -1 -1  5 -2 -4 -1  4 -3 -2  0  4 -1 -2  1 -3 -2 -4 -2 -3  8 -1 -4 -4 -2 -1 -4 -2  1  5  4 -1 -1 -2 -2  0 -1 -1  0 -3 -4  1 -1 10  0 -3 -1 -1 -3  1  2  3 -4  0 -2  3  0  4 -1 -1 -1 -3  7 -3 -3 -2 -4 -4  0 -1 -3 -4  0 -1 -1 -1 -1 -4 -4 -1 -1 -3  0 -3 -3 -3
 -3  0 -3 -3 -4 -2 -4  3 -4 -3  1 -4  2 -3 -1  1 -5 -4  3 -4 -3  2 -3 -4 -4 -1 -1 -4  0 -4  5 -4 -4  0  1 -2 -3 -4  6 -5 -3  0 -4 -4 -4 -2  0 -1 -2 -4 -1 -3  1 -2 -1  3  0  0 -4 -4  1  1  1 -4  2 -4 -4 -2 -1 -2 -2  1 -2  0 -4 -3 -2  0  1  0  1 -5 -4  4 -4  0  6 -3 -4 -1  2 -4 -1 -3 -2 -2 -3 -4 -4  2 -2  2 -2  0  4  6 -3 -3 -2  1 -4 -5 -5 -4 -4  6  2 -3 -1 -2 -3  2 -3  3
 -3  1 -3 -1 -3 -1 -3  4 -3 -1  5 -4 -1 -3  1  5 -4 -2  1 -4 -3  4 -2 -5 -5 -3 -1 -4  1 -4  2 -3 -3  1  5 -3 -3 -3  3 -4 -3 -3 -5 -3 -4 -1 -2 -2 -2 -4 -3 -3  3 -3 -2  2  4  2 -4 -4  5  5 -1 -3  5 -5 -4 -2  1 -2 -2  1 -1  2 -4 -2 -4  2  5  3 -2 -3 -5  3 -3 -2  0 -3 -3 -2  5 -2  0 -2 -1 -1 -3 -4 -4  2 -1  1 -3  1  1  1 -3 -3 -2  5 -3 -4 -4 -3 -3  1  5 -3 -1 -2 -3  2 -3  1
 -1 -3 -1  0 -5  3  1 -3  0  1 -3 -1 -2  5 -3 -3  0  0 -3 -2  0 -3 -3 -2 -2  0 -4 -2 -3  0 -3  1  0 -3 -3 -1  1 -5 -4  0  0  0 -2 -5 -1 -1 -2 -1 -1  0 -1 -1 -3 -2 -1 -3 -1 -4 -1 -1 -3 -3 -1  2 -3 -1  1  0 -1 -1  2 -3 -1  0  0  3 -1 -4 -3 -1  1 -2 -1 -3  5  4 -3  5  3  0 -3  0 -1  4 -4  2  0  0 -2 -2 -1 -3 -2  0 -3 -4 -1  1 -3 -3  4  0  0  2  4 -4 -3  0 -1 -2  0 -2 -1 -3
 -2  9 -2 -1 -3 -2 -1  1 -2  1  1 -3  2 -1 -1  1 -3 -2  0 -4 -2  2 -2 -4 -4 -2 -1 -4  9 -3  1 -3 -2  0  1 -2 -2 -3  1 -3 -2 -1 -4 -3 -3  0 -1 -1  0 -3 -2 -2  6 -2  1  2  2  0 -2 -3  2  2  0 -2  2 -4 -3 -1  0 -2 -2  0 -1  1 -3 -2 -3  0  2  2 -1 -3 -3  3 -2  0  0 -2 -2 -1  1 -1  0 -2 -1 -1 -2 -3 -4  4 -1  8 -2  6  1  0 -2 -2 -2  1 -2 -3 -3 -2 -2  0  1 -2  0 -2 -2  7 -3  1
 -3 -1 -3 -4  0  0 -4  0 -4 -4  0 -4 -1 -4  6  0 -5 -4 -1 -3 -1  4  2 -5 -5 -3  8 -5 -1 -4 -1 -4 -4  3  0 -3 -4  0 -1 -5 -3 -3 -5  0 -4 -1 -3 -2 -3 -4 -2 -3  2 -3 -3 -1 -1  7 -3 -4  1  1 -2 -4  0 -5 -4 -3  2 -2 -2  5 -3 -2 -4 -4 -4  7  0 -1 -3 -3 -4  1 -4 -1 -1  0 -4 -1  0 -4 -2 -1  6 -3 -4 -1 -5 -1 -1 -1 -3 -1 -1 -1 -1 -4 -4  0 -3 -5 -5 -4 -4 -1  0 -3 -2 -3 -3 -1 -4 -1
 -2 -4 -2 -3 -5 -3 -2 -4 -3 -2 -4 -2  1 -2 -4 -4 -2 -3 -3 -3 -3 -4 -4 -3 -3 -2 -5  9 -4 -2 -4 -3 -3 -4 -4 -2  2 -5 -4 -2 -2 -3 -3 -5 -2 -2 -2 -2 -2 -2 -2  1 -3 -2 -2 -3 -3 -5 -3 -3 -4 -4 -2 -2 -4 -2 -2 -3 -2 -1 -2 -3 -2 -1 -2  0 -3 -4 -4 -3 -3 -4 -3 -4 -2 -2 -3 -2 -2 -3 -4 -3 -2 -2 -4 -2 -2 -3  8 -3 -3 -4 -2 -3 -3 -4 -2 -2 -4 -4 -3 -2 -2 -3 -3 -4 -4 -2 -2 -2 -2 -3  8 -3
  0 -3  4 -1 -4  0 -1 -3 -1 -1 -3 -1  3 -1 -3 -3 -1 -1 -3 -1 -1 -3 -3  0 -1  3 -4 -2 -3 -1 -3 -2 -1 -2 -3  3  1 -4 -3 -1  4 -1 -1 -4 -1  1  0  2  2  1 -1  5 -2  1  1 -3 -2 -3  0  0 -3 -3  3 -1 -3 -1 -1 -1 -2  4 -1 -2  4 -1 -1  0  0 -3 -3 -1 -1 -2  0 -3 -1 -1  1 -1 -1 -1 -3 -1  0 -1 -3  0  1  0 -2 -1  0 -3  1 -1 -2 -3  4  1  0 -3 -1 -1 -1  0 -1 -3 -3  2  3  0  2 -2 -1 -2
 -1 -2  2 -2 -4 -1 -2 -1 -2 -2 -2 -2  2 -2 -3 -2 -2 -2 -1 -2 -2 -2 -3 -2 -2  2 -3 -2 -2 -2 -1 -2 -2 -2 -2  0  0 -4 -2 -2  1 -2 -2 -4 -2  3  0  0  1 -1 -1  2 -1 -1  5 -1 -2 -3  1 -1 -2 -2  1 -2 -2 -2 -1 -2 -2  1 -1 -2  2 -1 -2 -1 -1 -3 -2 -2 -2 -3 -1 -2 -2 -2 -1 -1 -1 -1 -2 -2  0  0 -3  0  0 -1 -1  0 -1 -2 -1 -1  0 -2  0  2 -1 -2 -1 -2 -2 -2 -2 -2 -2  0  2  0  1  0 -1  0
 -3 -3 -4 -3 12 -2 -3 -3 -3 -3 -3 -5 -3  0  1 -3 -4 -3 -4 -4 -1 -2  1 -5 -5 -4  0 -5 -3 -4 -3 -4 -3  0 -3 -4 -3 12 -3 -4 -4 -3 -6 12 -4 -2 -4 -3 -4 -4 -4 -4 -2 -4 -3 -3 -3  0 -3 -5 -2 -2 -3 -3 -3 -5 -4 -3  0 -2 -2 -1 -3 -3 -4 -4 -5  0 -3 -2 -3 -4 -5 -3 -4 -3 -3 -3 -3 -3 -3 -3 -3 -3  1 -3 -4 -4 -5 -3 -2 -3 -4 -3 -3 -4 -3 -4 -4 -3  3 -4 -4 -4 -4 -4 -3 -3 -3 -4 -3 -2 -4 -3
 -3 -2 -3 -3  1  3 -3 -2 -2 -2 -2 -3 -2 -2  6 -2 -3 -2 -2  0  5  0  9 -4 -4 -3  2 -4 -2 -3 -2 -3 -2  6 -2 -3 -2  2 -2 -3 -3 -2 -4  1 -3  2 -2  1 -1 -2 -3 -3 -1 -3 -3 -2 -2  2  0 -3 -1 -2 -2 -3 -2 -4 -3 -1  5 -2 -2  1 -2 -2 -3 -3 -3  2 -2  1 -2  1 -3 -1 -3 -2 -2  0 -2 -2 -2 -3 -2 -1  7 -1 -3  0 -4 -2  3 -2 -3 -2 -2 -2  0 -3 -3 -2 -1 -3 -3 -3 -3 -2 -2 -2 -2 -3 -1 -2 -3 -1
 -2 -1 -2 -3 -5 -2 -3  2 -4 -3  0 -4  0 -3 -2  0 -4 -3  5 -4 -3  0 -2 -4 -4 -2 -2 -4 -1 -3  3 -4 -4  1  0 -1 -2 -4  2 -4 -3 -2 -4 -5 -4 -1  2  0 -2 -4  1 -2  0 -1 -1  4  0 -1 -3 -4  0  0  0 -3  1 -4 -3  0 -1 -2 -2  1 -1 -1 -4 -3 -4  0  0 -1 -1 -4 -4  1 -3 -2  2 -3 -3 -1  0 -3  0 -3 -2 -2 -2 -4 -3  3 -1  2 -1  1  4  3 -2 -3 -2  0 -3 -4 -4 -3 -3  2  1 -2  0  0 -2  1 -3  4
