# Supplementary material for: Protein Secondary Structure Prediction Based on Data Partition and Semi-Random Subspace Method
Source: Sci Rep. 2018 Jun 29;8:9856. doi: 10.1038/s41598-018-28084-8 (PMC6026213; doi:10.1038/s41598-018-28084-8)
Supplement: Supplementary file 1 — Dataset 1 [file 41598_2018_28084_MOESM1_ESM.zip › astral_cull_DATA/1bgk_A.pssm]

  V  a  R  D  W  F  K  E  T  A  b  R  H  A  K  S  L  G  N  c  R  T  S  Q  K  Y  R  A  N  b  A  K  T  c  E  L  a
  0  3 -2 -2 -3 -2 -1 -1  0  4 -1 -2 -2  4 -1  1 -2  0 -2  0 -2  0  1 -1 -1 -2 -2  4 -2 -1  4 -1  0  0 -1 -2  4
 -3 -2  6 -2 -3 -3  2  0 -1 -2 -2  6  0 -2  2 -1 -2 -3  0 -4  6 -1 -1  1  2 -2  6 -2  0 -2 -2  2 -1 -4  0 -2 -1
 -3 -2  0  1 -4 -3  0  0  0 -2  3  0  1 -2  0  1 -4  0  6 -3  0  0  1  0  0 -2  0 -2  6  3 -2  0  0 -3  0 -4 -2
 -3 -3 -2  6 -5 -4 -1  2 -1 -2  3 -2 -1 -2 -1  0 -4 -1  1 -4 -2 -1  0  0 -1 -3 -2 -2  1  3 -2 -1 -1 -4  2 -4 -2
 -1  7 -4 -4 -3 -3 -3 -4 -1  0  7 -4 -3  0 -3 -1 -1 -3 -3  9 -4 -1 -1 -3 -3 -3 -4  0 -3  7  0 -3 -1  9 -4 -1  0
 -2 -2  1  0 -2 -3  1  2 -1 -1 -1  1  0 -1  1  0 -2 -2  0 -3  1 -1  0  6  1 -2  1 -1  0 -1 -1  1 -1 -3  2 -2 -1
 -3 -2  0  2 -3 -3  1  5 -1 -1 -1  0  0 -1  1  0 -3 -2  0 -4  0 -1  0  2  1 -2  0 -1  0 -1 -1  1 -1 -4  5 -3 -1
 -3 -1 -3 -1 -3 -3 -2 -2 -2  0 -2 -3 -2  0 -2  0 -4  6  0 -3 -3 -2  0 -2 -2 -3 -3  0  0 -2  0 -2 -2 -3 -2 -4  0
 -3 -2  0 -1 -3 -1 -1  0 -2 -2 -1  0  8 -2 -1 -1 -3 -2  1 -3  0 -2 -1  0 -1  2  0 -2  1 -1 -2 -1 -2 -3  0 -3 -2
  3 -1 -3 -3 -3  0 -3 -3 -1 -1 -2 -3 -4 -1 -3 -3  2 -4 -4 -1 -3 -1 -3 -3 -3 -1 -3 -1 -4 -2 -1 -3 -1 -1 -3  2 -1
  1 -2 -2 -4 -2  0 -3 -3 -1 -2 -2 -2 -3 -2 -3 -3  4 -4 -4 -1 -2 -1 -3 -2 -3 -1 -2 -2 -4 -2 -2 -3 -1 -1 -3  4 -1
 -2 -2  2 -1 -3 -3  5  1 -1 -1 -2  2 -1 -1  5  0 -3 -2  0 -3  2 -1  0  1  5 -2  2 -1  0 -2 -1  5 -1 -3  1 -3 -1
  1 -1 -1 -3 -2  0 -1 -2 -1 -1 -2 -1 -2 -1 -1 -2  2 -3 -2 -2 -1 -1 -2  0 -1 -1 -1 -1 -2 -2 -1 -1 -1 -2 -2  2 -1
 -1 -3 -3 -4  1  7 -3 -3 -2 -2 -3 -3 -1 -2 -3 -3  0 -3 -3 -3 -3 -2 -3 -3 -3  3 -3 -2 -3 -3 -2 -3 -2 -3 -3  0 -2
 -3 -2 -2 -2 -4 -4 -1 -1 -1 -1 -2 -2 -2 -1 -1 -1 -3 -2 -2 -3 -2 -1 -1 -1 -1 -3 -2 -1 -2 -2 -1 -1 -1 -3 -1 -3 -1
 -2  0 -1  0 -3 -3  0  0  2  1  0 -1 -1  1  0  4 -3  0  1 -1 -1  2  4  0  0 -2 -1  1  1  0  1  0  2 -1  0 -3  1
  0  0 -1 -1 -3 -2 -1 -1  5  0 -1 -1 -2  0 -1  2 -1 -2  0 -1 -1  5  2 -1 -1 -2 -1  0  0 -1  0 -1  5 -1 -1 -1  0
 -3 -3 -3 -5 11  1 -3 -3 -3 -3 -3 -3 -3 -3 -3 -3 -2 -3 -4 -3 -3 -3 -3 -2 -3  2 -3 -3 -4 -3 -3 -3 -3 -3 -3 -2 -3
 -1 -2 -2 -3  2  3 -2 -2 -2 -2 -3 -2  2 -2 -2 -2 -1 -3 -2 -3 -2 -2 -2 -2 -2  7 -2 -2 -2 -3 -2 -2 -2 -3 -2 -1 -2
  4 -1 -3 -3 -3 -1 -2 -3  0  0 -2 -3 -3  0 -2 -2  1 -3 -3 -1 -3  0 -2 -2 -2 -1 -3  0 -3 -2  0 -2  0 -1 -3  1  0
