# Supplementary material for: Protein Secondary Structure Prediction Based on Data Partition and Semi-Random Subspace Method
Source: Sci Rep. 2018 Jun 29;8:9856. doi: 10.1038/s41598-018-28084-8 (PMC6026213; doi:10.1038/s41598-018-28084-8)
Supplement: Supplementary file 1 — Dataset 1 [file 41598_2018_28084_MOESM1_ESM.zip › astral_cull_DATA/1bgx_A.pssm]

  M  R  G  M  L  P  L  F  E  P  K  G  R  V  L  L  V  D  G  H  H  L  A  Y  R  T  F  H  A  L  K  G  L  T  T  S  R  G  E  P  V  Q  A  V  Y  G  F  A  K  S  L  L  K  A  L  K  E  D  G  D  A  V  I  V  V  F  D  A  K  A  P  S  F  R  H  E  A  Y  G  G  Y  K  A  G  R  A  P  T  P  E  D  F  P  R  Q  L  A  L  I  K  E  L  V  D  L  L  G  L  A  R  L  E  V  P  G  Y  E  A  D  D  V  L  A  S  L  A  K  K  A  E  K  E  G  Y  E  V  R  I  L  T  A  D  K  D  L  Y  Q  L  L  S  D  R  I  H  V  L  H  P  E  G  Y  L  I  T  P  A  W  L  W  E  K  Y  G  L  R  P  D  Q  W  A  D  Y  R  A  L  T  G  D  E  S  D  N  L  P  G  V  K  G  I  G  E  K  T  A  R  K  L  L  E  E  W  G  S  L  E  A  L  L  K  N  L  D  R  L  K  P  A  I  R  E  K  I  L  A  H  M  D  D  L  K  L  S  W  D  L  A  K  V  R  T  D  L  P  L  E  V  D  F  A  K  R  R  E  P  D  R  E  R  L  R  A  F  L  E  R  L  E  F  G  S  L  L  H  E  F  G  L  L  E  S  P  K  A  L  E  E  A  P  W  P  P  P  E  G  A  F  V  G  F  V  L  S  R  K  E  P  M  W  A  D  L  L  A  L  A  A  A  R  G  G  R  V  H  R  A  P  E  P  Y  K  A  L  R  D  L  K  E  A  R  G  L  L  A  K  D  L  S  V  L  A  L  R  E  G  L  G  L  P  P  G  D  D  P  M  L  L  A  Y  L  L  D  P  S  N  T  T  P  E  G  V  A  R  R  Y  G  G  E  W  T  E  E  A  G  E  R  A  A  L  S  E  R  L  F  A  N  L  W  G  R  L  E  G  E  E  R  L  L  W  L  Y  R  E  V  E  R  P  L  S  A  V  L  A  H  M  E  A  T  G  V  R  L  D  V  A  Y  L  R  A  L  S  L  E  V  A  E  E  I  A  R  L  E  A  E  V  F  R  L  A  G  H  P  F  N  L  N  S  R  D  Q  L  E  R  V  L  F  D  E  L  G  L  P  A  I  G  K  T  E  K  T  G  K  R  S  T  S  A  A  V  L  E  A  L  R  E  A  H  P  I  V  E  K  I  L  Q  Y  R  E  L  T  K  L  K  S  T  Y  I  D  P  L  P  D  L  I  H  P  R  T  G  R  L  H  T  R  F  N  Q  T  A  T  A  T  G  R  L  S  S  S  D  P  N  L  Q  N  I  P  V  R  T  P  L  G  Q  R  I  R  R  A  F  I  A  E  E  G  W  L  L  V  A  L  D  Y  S  Q  I  E  L  R  V  L  A  H  L  S  G  D  E  N  L  I  R  V  F  Q  E  G  R  D  I  H  T  E  T  A  S  W  M  F  G  V  P  R  E  A  V  D  P  L  M  R  R  A  A  K  T  I  N  F  G  V  L  Y  G  M  S  A  H  R  L  S  Q  E  L  A  I  P  Y  E  E  A  Q  A  F  I  E  R  Y  F  Q  S  F  P  K  V  R  A  W  I  E  K  T  L  E  E  G  R  R  R  G  Y  V  E  T  L  F  G  R  R  R  Y  V  P  D  L  E  A  R  V  K  S  V  R  E  A  A  E  R  M  A  F  N  M  P  V  Q  G  T  A  A  D  L  M  K  L  A  M  V  K  L  F  P  R  L  E  E  M  G  A  R  M  L  L  Q  V  H  D  E  L  V  L  E  A  A  E  A  V  A  R  L  A  K  E  V  M  E  G  V  Y  P  L  A  V  P  L  E  V  E  V  G  I  G  E  D  W  L  S  A  K  E
 -1 -2  1 -1 -1 -1 -1  0  0  0 -2  0 -3 -3 -3 -4 -3 -5 -2 -3 -2 -3  5 -5 -5  7 -5 -5  7 -3 -4 -3 -4 -1 -2  1  0 -3 -1 -2 -3 -4  7 -2 -5 -1 -5  2 -3 -4 -4 -3 -2 -1 -3 -1 -4 -3 -3 -2 -2 -2  2 -3  6 -6 -5  7 -2  0 -1 -3 -6 -5 -5  0  0 -5  2  0 -5 -4  4 -2 -5  1 -1 -3 -4 -3 -4 -4  0  0 -4 -4 -1 -3 -3 -3  0 -3 -3 -2  6 -4 -2 -3  1 -2 -4 -3 -2 -1 -3 -4 -4  7 -5 -5 -3 -4  1 -2 -4  5 -1 -1  6  1  1  2 -2 -2 -2 -1 -2 -3 -2 -2 -1 -5 -4 -5 -1  2 -4 -4  3 -2 -2 -2 -3 -2 -2  1 -3 -3 -3 -3 -2 -3 -4 -3 -2  3  1 -3  0 -1 -4 -5 -2 -3  0 -2  1 -4 -4 -3 -5 -4 -3  4 -4  0 -3 -5  3 -1 -5 -5 -4 -4 -3 -1 -3 -3 -3 -3 -3 -4 -3  7  1 -1 -4 -4  1 -1 -4 -1 -2 -3 -4  1 -3 -4  3 -1  2 -1 -1 -3  1 -1 -2 -3 -1  0 -2 -4 -1  2 -1  1 -2 -1  6 -2 -4 -1 -4 -1 -4  6 -2 -4 -2 -2 -3  4 -2 -3 -2 -2 -2 -1  0  1 -3  0 -1 -1 -3  0  1  1  0  0  2  0 -4 -1 -2 -3 -1 -5 -2 -1 -4 -4  0 -3 -3  0  0  0  2  2  1  1  3  2  0  0  3  0  1  0  0  1 -1  1  2  4 -1 -1 -2 -2 -1 -1 -1 -1 -3 -1 -4 -2  6 -1 -2 -1  1 -2  4  0  4  0  1 -1  0  3  2 -1  2 -1  1  1  0  1  1  1  2 -2  1  0  0 -1 -2  1 -2 -1  2  2 -1  1  2  0  2  4  1 -2 -1 -2 -3  0 -2  1 -2  3 -4 -5 -1 -2 -3  5  4 -5 -3 -3 -4  0  2  0  0 -1 -2  0  1 -1  6  0 -2 -4 -1 -1 -1  2  2 -1 -2  3  4  1 -2  6  1  3  1 -1 -1 -3  0  0  0 -1  0  1 -1 -2  0  2  0 -2 -1 -2  1  0 -4 -4 -2 -3 -3 -4 -3 -4 -4  3 -1 -3 -4  5 -2 -4 -4  0  0 -3  0  1 -2 -4  2  1 -1 -4  0  2 -4 -1  0 -2 -4  2  1 -3 -4  1  1 -3 -2  1 -2  2 -5  0 -2  7 -3 -2  0 -6 -5 -4 -1 -2 -4 -4 -4 -4 -2  1 -4 -4 -5 -4 -3 -4 -1 -4 -3  1 -2 -2 -4 -3  0 -3 -2 -3  1 -4 -2 -3  4  6  0 -2 -4 -1 -1 -4  5 -1  0 -1 -1 -3 -2  0 -2 -4 -4 -2 -5 -5 -3 -4  3 -4 -4 -3 -2 -3 -5 -3 -4 -1 -4 -3 -1 -2 -2 -3 -1 -1 -3 -2 -4 -3 -5 -3 -3 -5 -3 -4  5 -1  3  5 -3 -3 -5 -4 -2 -2 -1 -4 -4 -5 -4 -4 -5 -4 -4 -4 -5 -3 -1 -2 -3 -4 -4 -4 -5 -3  6 -6 -3  4 -1 -2 -3 -4 -2 -4 -3  6  6 -5 -5 -2 -4 -4 -4 -4 -5 -3 -4  7 -5 -4  3 -2 -5  0 -1 -4 -3  0  7 -6  0 -1 -3 -1 -5 -4 -5  0  2 -3  7  4 -4 -3 -5 -2 -2  1  1 -1  1 -3 -2  1 -2 -4 -5 -4  2  7 -4  7 -3 -5 -6 -3 -4 -2 -5 -3 -4 -2  3 -5 -3 -4  3 -3 -3 -4 -1 -4 -2 -4  0  0  7  3  2 -5 -4 -3 -2 -5 -5  3  0 -5 -3 -2 -3 -1  2 -5 -4 -3 -2 -1 -3  2 -3  7 -1 -2 -2 -3 -5 -3 -2 -3 -4 -4 -2 -5 -5 -4 -5 -4 -2 -4 -4 -1  3 -3 -4 -2  0 -2 -4  0  2  7 -4 -5 -1  7 -4 -5  3 -4 -4 -4 -3 -2  7  7 -5 -4 -4 -4 -3  7 -5 -3  0 -3  3  1  2 -4 -1 -1 -1 -2  5 -3 -4 -4 -4 -4 -3 -5 -5 -4 -4 -3 -5 -4  4  1 -3  1  0  1  0 -1  0 -1 -1  0 -5 -1  0  6  2  0 -4  1 -3 -3 -4 -2  2 -4  1  2 -1 -3  0 -3 -7 -3 -2  7 -3 -1
 -2  3 -2 -2 -2 -2 -3 -1  0 -1  2 -1  2 -4 -5 -5 -5 -5 -5 -3 -4 -5 -4 -5  8 -4 -6 -5 -4 -5 -2 -2 -5 -2 -3  0  2 -5 -1 -4 -4 -3 -4 -5 -2 -5 -6 -4  0 -5 -5  3  5 -4  0  1 -2 -1 -5 -3 -2 -4 -4 -6 -4 -6 -5 -3 -3  0  0 -4 -6  8 -4 -1 -3 -5 -1 -3 -5 -1 -4 -4  8 -2 -1 -4 -6 -4 -3 -5  3  0 -2 -4 -3 -3 -5  6  0 -4 -4  3 -3 -4  0 -5  0  4 -4 -2 -4 -3 -3 -5 -3 -4 -5 -5 -5 -6 -5 -4 -5 -4  5  3 -4 -1  2  0 -3  1 -2 -5  2 -5 -4 -4 -5 -5  4 -5 -4 -4 -2 -5 -4 -3 -2  3 -5  1 -5 -2 -3 -4  5  1 -2 -1 -4 -4 -1 -2 -1 -5  3 -3  3 -5 -4 -5  1 -5 -2  1 -6 -5 -5 -4  2 -4 -5 -5 -5 -5 -2 -4 -5 -4 -6 -6 -5 -5 -3 -3 -5 -5 -3 -1 -4 -4 -3  0 -5 -5  0 -1 -5 -3 -3 -5 -3 -1 -5 -4 -2  0 -3 -4  1 -4  0 -3  0 -3  3 -2  2 -5  3 -2 -3  4 -2  0 -4  2 -4 -4  3  1 -5 -4 -1 -6  2  5 -3 -4 -5 -4 -3 -3 -2 -3 -2  1  2  3 -2 -3 -3  2 -1  2 -4  3 -1 -3 -5  4  3 -5 -3 -6  2  1 -5 -2  1  4 -4 -2 -1 -1 -2 -2 -1  0 -1 -1 -2 -2 -2 -1 -2 -1 -1  0 -2  0 -1 -2 -4 -2 -4 -3 -3 -2  1 -3 -2 -3 -2  2 -4  0 -2 -3 -5 -4 -3 -4 -2 -1 -1 -2  3 -3 -3  1 -2 -1 -1 -1  1  0 -2 -4  2 -2 -2  1  2  0  2 -1 -3 -2 -2 -1  2  3  0 -2 -4 -4 -1  6  2 -4 -4 -1 -3  3 -5 -4 -3 -5 -4 -2 -5 -3 -3 -5 -4 -4 -3 -4 -3  2 -1  1 -3 -3 -3 -3 -3  2  5 -3 -4 -1  0 -1 -2  1 -2 -2 -3  5  2 -1 -1 -2 -3 -1  5 -4  0  3  0 -4  1  1  3 -4  1  0 -2 -1  2 -2  0  2 -5 -4  3 -2 -4 -3  1 -5 -5 -3  2 -5 -5 -4  4 -5 -3  3  1 -5 -5  3 -5 -3  2 -1  5 -5  2  0 -3 -2  1 -3 -5 -1  1  6 -5  1  2 -5 -3  2  2 -5 -3  2 -3 -4 -4  0 -2 -6 -4 -5 -3 -4  1  1 -2 -5 -4  0 -6 -5 -6 -3  2 -5 -2 -5 -4 -4 -4  2  1 -4 -1 -1 -3 -5  0  1 -4 -4 -3 -4 -3 -5 -5 -3  0 -5  2 -3  0 -4 -3 -5 -5  3  1 -6 -5 -2 -5  8 -2 -5 -3 -1 -5  1 -4 -4 -5 -5 -3  0 -5 -3  1 -1 -5  2 -2  2 -4 -3  6 -5 -4 -4  6 -5  2 -2 -4 -4 -4 -2 -4 -5  8 -5 -4 -4 -3 -4 -6 -4 -5 -2 -4 -6 -6 -6  8 -4 -3 -3 -5  8  5 -6  8  2 -4 -6 -3 -5  1 -1 -4 -3  1 -5 -4 -4 -4 -5 -5 -4 -2 -6 -3 -5  8 -5 -5 -4 -4 -5 -4 -1 -5 -2  1 -5 -1  2 -4 -6  4  0 -3  2 -5 -6 -4  3  3 -4 -4 -4  0 -5 -6 -2 -5 -2  0 -3 -2 -6 -4 -2 -2 -2  8  8  1 -4 -1 -4 -5 -4 -6 -5 -5 -5 -5 -5 -5 -4 -4 -5  1 -5 -4  3 -2 -5 -2 -6 -3  8  1 -2 -4  1  1 -5 -6 -3  6 -5 -6 -1  4 -5 -2 -2 -6  4  3 -5 -5 -3  3 -4  3  2 -1 -4  6  1  2 -4 -5 -6 -2 -4 -5 -4 -2  8  8  8 -5 -5 -5 -3 -6  0 -4  7 -4  0 -3  3  8 -2 -5 -4 -3  8 -4 -4 -5 -4 -4 -5 -5 -2 -5 -4 -4 -4 -5 -6 -6 -1  4 -4 -5 -5  2 -4 -2  1  5 -5  3  1  0  1 -4  7 -5 -5 -5 -2 -6 -4 -5 -3 -5 -5 -5 -3 -4 -1 -2  0 -4  1  2 -1 -5  4  0 -1 -5 -1 -1 -4 -4 -1 -5  0 -6 -5 -5  1 -5 -4 -4 -3 -3 -5  0 -3 -7 -4 -3 -4  0  1
 -2  4 -1 -3 -2  1 -3  0  1  0 -2  3 -3 -6 -5 -6 -6 -2 -3  7  1 -5 -4  1 -4 -2 -6 -4 -5 -6 -5  0 -6  4  8  0  1 -3 -3 -2 -3  7 -4 -5 -5 -3 -6 -1  4 -5 -6 -1  1 -5 -5 -1 -3  0 -5 -2 -2 -5 -5 -6 -4 -6 -2 -4 -3 -2 -2 -2 -6 -4  0 -1 -1 -6 -2 -2 -6 -3 -3  2 -4 -3 -3 -3 -5 -2 -3 -6 -2 -3 -3 -5 -3 -4 -5 -3 -1 -5 -5  0 -3 -5  2 -6 -3 -3 -5 -3 -5 -1  5 -5 -3 -5 -2 -2 -6 -6 -3 -3 -6 -3 -1 -1 -4 -1 -1  0  1 -3  0 -5 -3 -6 -4 -2 -3 -2 -3 -2 -5 -4 -3 -6 -4  2 -1  2 -4 -1 -5 -1  3 -3 -2  0 -1 -4 -5  0 -4  0 -2 -5 -2 -2 -3 -5 -1 -5 -1 -5  0 -3 -6 -6 -2 -5 -3 -3 -6 -5 -3 -2 -1 -2 -2  9 -6 -6 -3 -6 -4 -3 -6 -3 -3 -3 -3 -5 -4 -3 -6 -5  0 -2 -5 -2 -1 -5 -2  4 -5 -5  0  5 -4 -1 -1 -5 -2 -3 -3 -5 -2 -3  5 -6 -2  3  5 -2 -2  0 -4 -3 -5 -2 -3 -2 -6 -4 -3 -6  2 -3  1 -4 -5 -5 -1 -4  0 -1 -2  0 -2  1 -2 -4  3  0  0 -1 -5 -2  0 -4 -5 -1 -1 -6 -1 -6  3 -1 -6 -6  1 -1 -5  1 -1 -1 -1 -1 -1 -1 -2 -2 -1 -1 -2 -1 -2 -2 -1 -2  0  0 -1 -3 -4 -2 -4 -2 -3  0  1 -1  7 -5 -3  0 -3  1 -5 -2 -3 -5 -3 -4 -2  4 -1  1  0 -2 -4 -3 -2  0 -2 -1 -2 -1 -3 -4 -2  0 -1  0 -1 -1 -2 -1 -2  2 -1 -2 -2 -1  0  1 -4 -4  0  3  0 -1 -4  0 -5  1 -2 -3 -2 -2 -3 -4 -6 -4 -2 -6 -5 -4  6 -4  0  2  3  3 -1  0 -1 -5 -3  0 -2 -4 -2  0 -1 -2 -1 -1 -2 -3 -3 -2 -2 -3  0 -3 -3 -2  0 -5 -2 -1  0 -4 -1 -1 -2 -5 -1  0  3  4  0 -3 -1 -1 -6 -5  0  1 -5 -3 -4 -5 -6 -3 -1 -6 -6 -3  0 -6 -3 -2  2 -3 -5 -2 -5  3 -2  1 -2 -6  0  0 -4 -2 -1 -2 -4  0 -1 -2 -6  0 -1 -5 -3 -1 -1 -5 -4 -1 -4 -5 -3 -2 -2 -6  9 -6  8 -2 -5 -3 -3 -6 -3 -3 -6 -6 -6 -2 -1 -6  1 -6 -5 -5 -4 -3 -3 -3  0 -3 -2 -3  0 -5 -2 -3 -1 -2 -1 -6 -6 -3 -2 -6 -3  0 -2 -2 -3 -6 -5 -1 -1 -6 -6  0 -3 -4 -2 -6 -2 -3 -6  1  0 -3 -6 -4 -2 -3 -6 -5 -3 -4 -5  4 -2 -1 -1  1 -3 -6 -3 -3 -3 -6  6 -3 -3 -4 -3 -3 -3 -3 -4 -6 -2 -2 -2  1 -6  9 -6 -3  9 -6 -6 -6 -4 -1 -3 -3 -3 -3 -3 -6 -4 -3 -4 -6 -5 -5 -2 -3  0 -3 -2 -5 -5 -4 -4 -2 -6 -2 -3 -6 -3 -6 -4 -6 -6 -5 -3 -6 -2  2 -2 -2  4 -6 -4  0 -4 -6  0  3  2 -3 -2 -6 -3 -3 -2 -3 -5 -4  0 -6 -6 -1 -5 -1 -2 -1 -2 -6 -2 -1  6 -5 -4 -4 -1 -5 -3 -4 -6  9 -6 -3 -6 -6 -6 -3 -6 -2 -2 -5 -3 -6 -2  0  6 -6  4 -6 -1 -3  0 -3 -5 -2 -1 -6 -6  0 -1 -6 -6  0 -1 -6 -4 -2 -6 -3  0 -6 -6 -1  2 -4 -4 -1 -1 -4 -2 -1  1 -3 -6 -6 -2 -3 -6 -5  4 -4 -4 -4 -3 -6 -5 -2 -6  5 -2 -3  8 -4  7 -4 -4  0 -4 -4 -3 -4 -3 -5 -6  9 -3 -5 -6 -3 -3 -2 -5 -5 -2 -6 -6 -3 -3 -5 -6 -3  0 -5  0  1 -3 -6 -2  0 -2 -1 -3 -1 -5 -6 -6 -3 -6 -3 -2 -3 -6 -6 -6 -3 -5 -5 -2 -1 -4 -1 -1 -4 -5 -3 -1 -2 -6 -3  4 -4 -4 -1 -6  1 -6 -5 -6 -3 -5  0 -4  2 -3 -3  0  6 -8 -3 -2 -4 -3  0
 -3  1 -2 -4 -3 -2 -2 -2  3  0 -2  2 -3 -6 -5 -6 -6  8 -4 -2 -3 -5 -4 -5 -5 -4 -7 -6 -5 -6 -4 -3 -6 -2 -1  4  1 -4 -3 -4 -4 -2 -5 -6 -6 -4 -7 -4 -3 -6 -6 -2 -3 -5 -5  1  3  2 -4  3 -4 -5 -5 -6 -5 -7  8 -5 -4 -3 -3 -4 -7 -5  3  3  0 -6 -1  3 -7 -4 -3 -3 -5 -2 -3 -4 -5  4  4 -6 -3 -1 -4 -6 -1 -5 -6 -4  2 -5 -6  5 -3 -6 -2 -6 -3 -4 -6 -2 -4  3 -1 -6 -1 -5  8  8 -6 -6 -4 -4 -6 -3 -1 -2 -4  3  0  2  2 -2  4 -5 -3 -6 -4 -3 -4  8 -4  8 -6 -4 -4 -7 -5  3  5 -1 -5 -3 -6  0 -1 -4  0  0 -2 -5 -6  5 -4  2 -2 -5 -1  1 -3 -6 -1 -6 -1 -5  2 -4 -6 -6  8 -6 -4 -4 -7 -6 -4  8 -3 -3  8 -2 -6 -5 -4 -6 -2 -4 -6 -4 -1 -4 -4 -5 -5 -4 -7 -5 -3 -1 -6 -1  0 -6  4  0 -6 -6  2 -1 -4  7  1 -5 -2 -4 -3 -5 -3 -1 -2 -6 -1  1  0 -3  5  3 -5 -3 -6 -3 -4  1 -7 -4 -4 -6  0 -4  6 -4 -2 -5  4 -4  6  4 -1  2 -5  0 -1 -4  6 -1  3 -1 -5 -3  0 -5 -6 -1  2 -6  0 -7 -2 -2 -6 -6  3  1 -5  3  0  1  2  1  0  1  0 -1  2  2 -1  1  1  1  0 -1  3  2 -1 -3 -3  2 -4  0 -4  2  2  4  3 -5 -4 -1 -3  4 -5 -4 -4 -5 -3 -5 -3  2  1  3 -1 -3 -4 -2 -1  1  1  1 -3  2 -3 -3  0  7  1  0 -1  0 -2 -2 -4  3  5 -1  3  2  0 -1 -5 -4 -1 -3 -2  1 -5  2 -5  0 -4 -4  4  8 -4 -5 -6 -3 -3 -7 -6 -4  6 -4 -2  3 -2  3  1  7  2 -4 -3 -1 -1 -5 -1  3  1 -1 -2  3  1 -3 -3  0  4 -3  4 -3 -3 -1  0 -6 -1  1 -1 -5  0  1  0 -5  0  1  1  0  0 -3  1  2 -6 -6  0  5 -6  0 -5 -5 -7 -3 -2 -6 -7 -4  4 -7 -1 -3 -2 -4 -5 -3 -6  8 -3  3 -1 -7  0  1 -5 -3  0  3 -6  0  0 -3 -6  1  0 -5 -1 -1  1 -5 -5  2 -4 -5 -3 -1 -1 -7 -2 -6 -2 -3 -4  1 -4 -6 -3 -1 -6 -7 -7  5 -2 -6 -2 -6 -5 -5 -4 -3 -4 -4  0 -3 -3 -4  0 -5 -3 -4  3 -3  6 -6 -7 -1 -1 -7 -3  2  2 -5  2 -6 -5  2  0 -6 -6  1 -6 -5 -3 -6 -3 -4 -6 -2 -3 -4 -7 -5  5 -4 -7 -5 -1 -3 -6  2 -1  4  3 -1 -4 -6 -5 -4 -4 -6 -2 -4 -3 -5 -4 -4 -4 -4 -5 -7 -3 -3 -3  7 -5 -2 -7 -4 -2 -6 -5 -6 -5 -4  0 -1 -4 -5 -4 -6 -5 -3 -5 -7 -5 -4 -1  0  4 -7 -3 -6 -6 -3 -4  8 -7 -3 -4 -6 -1 -7 -5 -6 -6 -5 -1 -6 -3  2  8  1 -2 -6 -4  3 -5 -7 -2  1  5 -3  8 -6 -5 -4 -3 -4 -5 -5  6 -6 -7 -3 -6  1 -2  6  3 -6  4  0  2 -3 -5 -5 -2 -5 -4 -5 -6 -2 -7 -4 -6 -6 -7 -4 -6 -3  7 -6 -4 -7 -3 -3  0 -6  2 -6 -1 -5 -2  1 -5 -3  1 -7 -6  6 -3 -7 -7  2 -3 -6 -4 -2 -6 -3  1 -7 -7  6  4 -5 -5 -1  2 -5 -3  2  3 -4 -7 -6 -2 -4 -6 -3 -2 -5 -5 -5 -6 -6 -5  6 -6 -1 -3 -4 -1 -5 -2 -4 -5 -2 -5 -5 -1 -5 -4 -5 -6 -2 -4 -5 -6 -4 -4 -3 -5 -5  8 -6 -6 -4 -4 -5 -7 -6  4 -6  5  2 -2 -6 -1  1 -2  1 -4 -4 -6 -6 -6 -4 -6 -5  8 -1 -7 -6 -6  0 -5 -3  1  2 -4  0  1 -4 -6 -4  3 -4 -7 -1 -1 -4 -5  1 -7  4 -6 -3 -7 -3 -5  7 -4 -1 -3 -4  3  1 -8  3  6 -5 -3  1
 -2 -3 -2 -2 -1 -3 -2 -2 -3 -3 -5 -4 -6 -3 -3 -4 -3 -7 -6 -5 -4 -3 -3 -5 -7 -3 -6 -5 -3 -4 -6 -4 -4 -4 -5 -4 -4 -6 -3 -5 -4 -5 -3 -3 -5 -5 -5 -3 -4 -5 -4 -4 -5 -3 -4 -5 -6 -5 -6 -4  2 -3 -3 -4  1 -6 -7 -3 -5 -5 -3 -4 -6 -7 -6 -5 -3 -6 -3 -6 -6 -6 -4 -5 -7 -5 -5 -4 -6 -5 -7 -4 -4 -1 -7 -4 -5 -4 -3 -6 -5  0 -1 -5 -2 -3 -4 -3 -2 -2 -4  4 -3 -5 -5 -5 -7 -3 -7 -7 -4 -4 -5 -2 -4 -1 -2 -5  0 -4 -4 -3 -3 -1 -5 -3 -3 -4 -3 -4 -5 -7 -6 -7 -4 -3 -7 -4 -2  0 -5 -3 -3 -3 -3  1 -3 -4 -5 -5 -4 -3 -5 -4 -5 -4 -4 -3 -2 -6 -6 -5 -5 -3 -3 -6 -4 -6 -4 -4 -7 -4 -5 -4 -4 -4 -6 -7 -3 -4 -7 -6 -4 -6 -6 -3 -6 -5  1 -6 -7 -6 -4 -3 -2 -6 -4 -4 -2 -5 -5 -5 -3 -3 -7 -4 -3 -4 -4 -3 -3 -5 -5 -3 -4 -5 -5 -3 -5 -6 -5 -4 -4 -4 -5 -4 -6 -4 -3 -3 -4 -4 -6 -5 -4 -3 -4 -4 -2  3 -6 -1 -6 -3 -5 -2 -5 -4  1 -3 -2 -4 -5 -3 -5 -3 -4 -4 -3 -3 -4 -2 -4 -4 -5 -3 -5 -6 -5 -4 -4 -4 -4 -5 -3 -4 -2 -2 -4 -3 -4 -3 -3 -2 -5 -4 -2 -2 -2 -3 -2 -3 -5 -2 -2 -2 -2 -2 -3 -5 -2 -3 -4 -5 -5 -2 -5 -4  2 -5 -3 -3 -5 -3 -2 -3  1 -2 -4 -4 -4  0 -4 -4 -2 -2 -3 -3 -2 -2 -2 -3 -4 -5 -3 -2 -2 -3 -5 -1 -2 -4 -4 -4 -5 -3 -1 -2 -3 -2 -3 -5 -2 -5 -3 -2 -3 -4 -5 -1 -5 -7 -3 -4 -4 -3 -2 -6  0 -3 -6 -5 -3 -4 -3 -3 -4 -5 -3 -3  0 -2 -5 -5 -4 -4 -4 -2 -2 -5 -5 -2  2 -5 -5 -2 -2 -1  1 -3 -3 -2 -2 -4 -2  0 -2 -3 -5 -3 -4 -2 -4 -4 -4 -3 -1 -4 -4 -1 -4 -6 -3 -7 -4 -6 -4 -2 -2 -2 -4 -1 -5 -5 -7  0 -1 -6 -3 -2 -3 -6 -1 -4 -3 -4 -4 -4 -4 -4 -2 -6 -4 -3 -3 -5 -2 -3 -4 -3 -5 -4 -5 -3  0 -2 -3 -1 -6 -3 -4 -6 -6 -4 -5 -4 -6 -6 -7 -4 -3 -3 -4 -4 -6 -6 -6 -4 -5 -3 -6 -3 -3 -6 -6 -4 -1 -5 -3 -6 -1 -6 -4 -4 -3 -3 -5 -4 -4 -6 -5 -4 -3 -4 -4 -6 -6 -4 -4 -4 -2 -4 -4 -4 -6 -7 -5 -4 -3 -6 -4 -6 -4 -4 -6 -3 -6 -5 -4 -4 -5 -4 -3 -4 -3 -4 -4 -4 -6 -3 -7 -4 -3 -5 -5 -7 -3 -3 -3 -4 -4 -6 -7 -4 -4 -4 -3 -6 -6 -6 -4 -7 -6 -4 -6 -4 -7 -3 -6 -6 -6 -7 -6 -4 -7 -6 -3 -6 -3 -5 -4 -5 -5  1  0 -4 -4 -3 -1 -7 -6 -4 -7 -4 -7 -4 -7 -3 -4 -3 -7 -4 -1 -3 -7 -5 -4 -4 -3 -5 -3 -6 -3 -5 -5 -4 -7 -4 -7 -3 -4 -4 -3 -4 -6 -4 -6 -5 -3 -4 -4 -6 -5 -4 -4 -4 -5 -5 -7 -7 -4 -3 -6 -3 -4 -6 -6 -6 -4 -3 -6 -6 -4 -4 -5 -5 -6 -4 -3 -6 -5 -4 -5 -4 -4 -6 -5 -6 -3 -4 -4 -5 -4 -6 -5 -6 -5 -4 -4 -6 -6 -5 -4 -5 -4 -6 -5 -6 -5 -3 -1 -4 -5 -3 -5 -5 -5 -6 -6 -4 -4 -4 -4 -4 -5 -7 -7 -6 -6 -4 -6 -6 -4 -4 -3 -4 -6 -5 -5 -3 -7 -4 -5 -3 -7 -7 -4 -3 -4 -6 -3 -6 -4 -7 -6 -4 -3 -3 -7 -4 -4 -6 -4 -3 -5 -3 -4 -2 -4 -4 -2 -4 -5 -5 -3 -5 -3 -6 -4 -4 -4 -7 -4 -7 -7 -7 -4 -3 -5 -7  2 -3 -6 -4 -3  0 -4 -3 -3  1 -5  0 -5 -4 -4 -2 -3 -5 -4 -3 -4 -6 -4 -4 -3 -6 -1 -2 -2 -6 -3 -4 -6 -5 -6 -3 -6 -4
 -1  1 -2 -1 -2 -2 -2 -1  2 -1  3  1 -2 -4 -4 -5 -5 -3 -5 -2 -3 -4 -3 -4 -2 -3 -6 -4 -4 -4 -3 -3 -5 -2 -3 -1  2 -5  2  0 -4  1 -4 -5 -4 -5 -6 -3  0 -4 -5  1 -1 -4 -3  1  2  3 -3 -1 -2 -4 -4 -5 -4 -7 -3 -3 -3 -1 -1 -4 -7 -2 -3  2 -1 -5  2  0 -5 -2 -4  0 -2  6  0 -4 -5 -2 -1 -5 -2  0  9 -5  1 -3 -5  0  2 -4 -4  1 -3 -4  1 -5  0  3 -4  1 -2 -1  1 -5 -1 -4 -3 -3 -5 -6 -5 -4 -4 -3  0  5 -3  0  2  3  0 -1  2 -4 -1 -5 -4 -3 -5 -3 -1 -3 -4 -3  9 -5 -4 -2 -1  2 -4 -1 -4 -1 -3 -4 -1 -1 -3 -4 -4 -3 -2  2  1 -5  2  0 -1 -5 -2 -4 -1 -3  1  8 -5 -5 -3 -4 -2 -4 -5 -4 -5 -3  0 -3 -3 -3 -6 -5 -5 -5 -3 -4 -5 -5  0 -2 -4 -4 -2 -2 -5 -4  2  5 -5 -1 -3 -4 -1  1 -4 -4  1  0 -3 -2  3 -3 -1  0 -1 -2  2  0 -1 -5  1  1 -2  0  0  6 -4 -2 -4 -3  0  4 -5 -3 -1 -6 -1  0  1 -3 -3 -4 -1 -2  0  0 -1  1 -3  2 -2 -2  1  1  1  2 -4 -1  1 -3 -5  2  1 -4  1 -7  2  0 -5 -4  0  0 -4  0  0  1  1  1  1  1  0  0  1  1 -2  0 -1  0  1  0  1  0 -1 -2 -4 -2 -3  0 -2 -1  0  0  1 -4  0  3 -3  1 -4 -1 -3 -4 -3 -4 -1 -1  0  0  1 -1 -3 -1 -2  1  0  0  0  1 -1 -4  0 -1  0  0  2  0  0  0  1 -1 -2 -1  0  0  0 -1 -2 -3 -1 -2  2 -3 -3  0 -4  2 -3 -3 -3 -3 -3  2 -5 -1 -3 -5 -4 -4 -3 -4 -1  1  0  0 -1 -1 -2 -4 -2  2  1 -3 -3  0  1  0 -2  1 -1 -2 -3  0  0 -2  0 -3 -3  0  2 -4  0  3  0  0  1  2  2 -4  2  2  1  1  3  4 -1  1 -5 -5  1  0 -4 -1  0 -5 -5 -2 -1 -5 -5 -3  1 -4 -1  0  3 -5 -5  1 -5 -2  0  1  2 -5  2  3  4 -1  3  0 -5  0  2  3 -4  1  2 -4  1  4  3 -5 -4  1 -2 -4 -3  2  1 -7 -3 -5 -3 -3 -4 -2  9 -5  2  0 -5 -5 -6 -1 -1 -1  2 -5 -2 -4 -2 -1 -2 -4  0 -1 -3 -5  2 -4 -3 -4 -3 -2 -2 -5 -5  3  4 -5  1 -1  3 -3 -1 -5 -4  2  0 -6 -5  3 -4 -2  7 -5 -3 -2 -5  6 -3 -4 -5 -4 -1 -3 -5 -1  1  1 -5  0  0  0 -3 -1 -1 -5 -3 -4 -1 -5  2  9 -3 -4 -3  6 -4 -5 -2 -5 -3 -3  2 -2 -5 -3 -5  9 -3 -6 -5 -5 -2 -4 -1  0 -5  1  0 -6 -2  7 -4 -7 -4 -4  1  0 -4 -3  0 -4 -4 -3 -3 -3 -5 -3  9 -6 -1 -5 -2 -5 -4 -4 -3 -5 -3  3 -3  1 -1 -5  0  2 -4 -7  2  2 -3  3 -3 -6 -3 -2  3 -4 -4 -3 -1 -5 -6 -2 -5 -1  0 -1  3 -5 -3 -2  1  4 -2 -2  5 -4 -2 -4 -5 -3 -7 -5 -5 -5 -5 -5 -3 -3 -3 -4 -4 -5 -3  7  4 -5 -3 -6 -2  1  0  2 -4  5  3 -6 -6  0  3 -5 -6  2 -1 -5  2 -3 -5  2  2 -5 -4 -1  0 -4 -3  3  4 -4 -1  5  4 -5 -5 -5 -1 -4 -4 -3  1 -2 -2 -2 -5 -5 -4 -1 -5 -1 -3 -1 -2 -1  1  0  0  3  0 -4 -1 -2 -4 -4 -3 -3 -3 -5 -5  9 -5 -3 -4 -4 -3 -6 -5 -2  0 -4 -4 -5  1 -4  0  1  0 -5  3  1  0  3 -3 -1 -4 -5 -4  9 -5 -3 -3 -1 -5 -5 -5 -1 -4 -3  0  1 -2  1  2 -1 -5 -1  2 -2 -4  0  2 -3 -3  2 -5 -1 -5 -5 -5  0 -4 -2 -3 -2 -2 -5 -1 -3 -6 -3  1 -4 -1  3
 -2  2 -2 -3 -2 -2 -3 -2  4 -1  2  2 -2 -5 -5 -6 -5 -1 -5 -3 -3 -5 -4 -5 -3 -4 -6 -5 -4 -5 -1 -3 -6 -3 -3  1  0 -5  2 -3 -4 -3 -4 -5 -5 -5 -6 -3 -3 -5 -6  0 -2 -4 -4  5  7  4 -4  0 -3 -5 -4 -6 -4 -7 -1 -4 -3 -2 -1 -4 -7 -3 -3  5  0 -6  3  6 -6 -2 -4 -3 -3  1 -2 -4 -5  2  7 -6 -2  6 -1 -5  3 -4 -5 -2  6 -5 -5  2 -3 -5 -2 -5 -1 -2 -5  7  0  5 -2 -5  8 -4 -1 -1 -6 -6 -5 -4 -5 -3 -1  2 -3  5  4  4 -1 -1  5 -5 -2 -5 -4 -3 -5 -1 -2 -1 -5 -4 -1 -6 -4 -2  4 -1 -5 -2 -5 -1 -4 -4  1 -1  0 -4 -5 -1  0  4  0 -5  2  7 -1 -5  0 -5  0 -4  4 -1 -6 -6 -1 -5 -2 -4 -6 -5 -5 -1 -2 -3 -1 -4 -6 -5 -5 -5 -2 -4 -5 -5  7 -2 -4 -4 -4 -2 -6 -5  0  5 -5  0 -3 -5  7  2 -5 -5  5 -2 -4  3  5 -5 -2 -3 -2 -5 -2  7 -2 -5  5  4 -1  1  6  0 -4 -2 -5 -3 -2  5 -6 -3 -1 -6  1 -3  4 -4  1 -4  5 -3  2  1  2  2 -4  2  3 -2  1  1  4  2 -5 -2  3 -4 -5  2  5 -5  5 -7 -1 -3 -5 -5  4  3 -5  1  1  2  4  3  3  3  3  0  5  5 -1  2  1  2  0  0  5  2  0 -2 -3  0 -2  6 -3  0  2  4  1 -5 -3  1 -1  4 -5  0 -5 -5 -3 -4 -1  0  4  3  1 -2 -2 -1 -2  1  3  1 -1  1  0 -3  4  1  3  1  3  0 -1 -2 -3 -1 -1 -2 -1 -1  0 -1 -3 -4 -2 -3  1 -2 -5  3 -4  1 -3 -3  0 -1 -3 -3 -5  3 -3 -6 -5 -5 -1 -3 -2  3 -2  0  0  2  0 -4 -3  1  1 -3 -2  1  3 -1 -2  3  0 -2 -3  5  0 -1  0 -3 -3  3  1 -5 -1  3  0 -4  1  3  3 -3  5  2  5  4  3 -2  0  3 -5 -5  2  5 -4  8 -4 -4 -6 -2 -1 -5 -6 -3  3 -6  8 -1  0 -5 -5 -1 -5  0 -1  4  0 -6  2  4 -3 -2  3  7 -5  3  3  2 -5  2  4 -5  7  3  5 -5 -4  5  0 -4 -4  5  5 -7 -4 -5 -3 -3 -4 -2 -1 -6  1  4 -6 -6 -6  6  2 -5  1 -6 -4 -3 -3 -2 -2 -4  0 -2 -3 -5  0 -4 -3 -4 -2  3  3 -5 -6  7  3 -6  2  2  2 -3  5 -6 -5  3  0 -6 -5  3 -5 -3  2 -5 -3 -2 -6 -1 -3 -4 -6 -5  6 -3 -6 -4  1  3 -5 -2  1  3 -2 -2 -2 -5 -4 -4 -3 -6 -2 -1 -3 -4 -4 -2 -4 -5 -3 -6 -3 -3 -2  3 -5 -4 -6 -1 -4 -6 -5 -6 -3 -4  7  7 -5 -3 -1 -6 -3  1 -4 -7 -3 -4  5  5 -2 -5 -2 -5 -5 -3 -4 -1 -6 -3 -1 -6  8 -6 -3 -5 -5 -4 -3 -5 -3  1 -1  6 -2 -6 -3  5 -4 -7  0  4  0  1 -1 -6 -4 -3 -1 -4 -4 -4  4 -5 -7 -1 -4  3  2  5  5 -6 -2 -2  3 -4 -3 -3 -1 -4 -2 -4 -5 -4 -7 -5 -6 -5 -6 -5 -6 -3 -1 -5 -5 -6 -3 -1  1 -6 -3 -6  1 -3  0  7 -4  0  3 -6 -6  5 -2 -6 -6  4 -2 -6 -3 -4 -6 -2  3 -6 -6  6  3 -4 -4  3  5 -4 -2  4  0 -5 -6 -6  5 -4 -5 -5  1 -3 -3 -3 -4 -5 -4  6 -6 -2 -3 -2 -3 -4 -3 -2 -3  1 -5 -4  8 -3 -4 -4 -5 -4 -4 -5 -6 -1 -5 -3 -4 -4 -1 -6 -6 -2 -2 -4 -6 -5  1 -5  0  2  0 -5  5  4  2  1 -3 -2 -5 -5 -5 -1 -6 -4 -1  8 -6 -5 -5  8 -3 -3  7  3 -2  2  4 -2 -5 -2  6 -1 -6  7  0 -4 -4  5 -6  0 -6 -3 -6  1 -5  4 -3 -1 -2 -5  2 -3 -7 -2  5 -4 -1  4
 -3 -1  6 -3 -3 -3 -4  1 -2 -2 -3  0 -4 -6 -5 -6 -6 -5  7 -3 -3 -6 -3 -6 -6 -3 -6 -6 -2 -6 -4 -1 -6 -3 -3 -3 -2  7 -4 -4 -5  3 -2 -6 -6  7 -6 -4 -3 -6 -6 -5 -4 -5 -6 -3 -5 -4  0 -3 -4 -5 -2 -6 -3 -7 -5 -3  6  3 -2 -5 -7 -6 -5 -2  0 -6 -1 -2 -7 -5  6  6 -6 -4 -3 -5 -6  0 -5 -6 -3 -2 -5 -6 -4 -5 -6 -5 -4 -5 -6 -3  0 -6  6 -6 -3 -4 -6 -5 -5 -2  5 -6 -5 -3 -5 -5 -6 -7  7 -5 -6 -2 -3 -3  0 -2 -1 -2  6 -4 -3 -5 -4 -6 -4 -2  7 -5 -5 -5 -5 -4 -5 -7 -4 -2 -1 -2 -5 -4 -6 -1 -4 -5 -4  2  6 -5 -6  0 -5 -2  3 -6 -2 -4 -4 -6  7 -6  1 -5 -2 -4 -6 -6 -5 -6 -5  6 -7 -6  7 -5 -2 -3 -5 -4 -7 -6  7 -6 -5  7 -6  7 -5 -5 -3 -2 -3  0 -6 -6 -2  1 -4  6  0 -5 -5  2 -6 -6 -2 -1 -4  0 -2 -3  0  6 -2 -5  2 -5 -4 -6 -4 -3 -2 -3 -3 -4 -3 -4 -6 -3 -4 -4 -7 -2 -5 -7 -3 -4 -3 -3 -5 -6 -2 -5  0 -3 -3 -1 -4  1  5 -4 -3 -1 -2 -1 -5 -1 -1 -4 -5 -1 -4 -6  4 -6  1 -2 -5 -6 -1 -4 -5  4  1  0  1  1 -1 -1  0  0 -2 -2 -1 -2 -2 -2 -2 -1 -2  1  0 -1 -5  1 -4 -5 -4 -2  3 -3 -3 -5 -4 -3  1 -2 -4 -4  7 -5  2 -3  0 -1  2  4  2 -2 -4 -4  0 -2 -2 -2 -3 -1 -2 -4 -1 -2 -2 -1 -3 -1 -2  3 -2 -2 -1 -1 -3 -2 -2 -3 -3 -2 -1 -3 -3  7 -6 -1 -5 -2  7  1 -4 -5 -4 -5 -6 -1  0 -7 -6 -6 -4 -4  1 -2 -2 -1 -3 -3  2 -4 -2 -1 -3 -4  6  3  1 -2 -1 -3  1 -2  3 -3 -3 -2 -1 -3 -2 -3 -2 -6 -3 -2 -2 -5 -2 -1 -3 -6 -2  0 -3 -1  1 -4 -2 -1 -6 -6 -3 -4 -6 -5 -5 -6 -7 -3 -1 -6 -7  3 -2 -6 -5 -3 -3  7 -5 -2 -6 -4 -2 -1 -3 -7  0 -2 -5  5 -1 -4 -6  2  0 -3 -6 -1 -1 -6 -5 -1 -3 -5 -6 -3 -5 -3  7 -1 -3 -7 -4 -6  3 -3 -5 -4 -5 -6  7 -3 -6 -7 -6 -4 -4 -6  6 -7 -5 -5 -1  0 -5 -5 -1 -4 -3  7  0 -6 -3 -5 -2 -3 -3 -6 -7 -5 -4 -7 -2  1 -3 -5 -4 -6 -5 -1 -3 -7 -6 -4 -6 -6  1 -6  5 -5 -7 -4  0 -5 -7 -5 -5  6 -7 -4 -3 -5 -6 -3 -2 -2 -4  6 -5 -6 -6 -5 -4 -6 -4 -5 -3 -1 -4 -3 -5  7 -6 -7 -3 -3 -3 -4 -6 -4 -7 -5 -4 -7 -6 -6 -6 -3 -4 -5  7 -5 -5 -7 -6 -4 -2 -7 -6 -4 -2 -4  6 -6 -4 -6 -5 -2 -2 -5 -7 -3 -5 -7 -5 -7 -6 -6 -6 -3 -6 -6 -3  5 -5 -4  3 -6 -5 -3 -3 -7 -3 -3  5 -4 -5 -7 -6 -4 -3 -5 -3 -3 -4 -6 -6  6 -6 -1 -3 -3 -3 -6 -3  1 -2 -6 -6 -5 -3 -3 -5 -3 -6 -4 -7  7 -6 -6 -7  7 -6 -3 -3 -6  7 -7 -1 -3 -2 -6  5 -7  0 -5  0 -5 -3  2 -1 -6 -7 -4 -4 -7 -6 -3 -3 -6 -4  7 -6 -4 -2 -6 -6 -4 -2 -5 -5 -3 -3  1 -4 -4 -3  7 -6 -6 -4 -5 -6 -6  4 -6 -6 -5 -6 -6 -5 -4 -7 -2 -3 -4 -4  1 -2 -5 -6  0 -1 -1 -5 -6 -5 -3 -6 -4 -4 -6 -6 -5  7 -4 -3 -3 -5 -7 -7 -5 -4 -3 -6 -6 -3 -6 -2 -1 -4 -6 -3 -1 -4  4 -2 -5 -6 -6 -6 -5 -6 -6 -5 -5 -7 -6 -6 -5 -3 -5 -5 -2 -5 -2 -2 -4 -6 -4 -4 -4 -6 -2  2 -3 -4 -3 -7 -2 -6 -6 -7 -4 -5 -2 -3  4 -4  7 -2 -3 -7 -5 -4 -3 -4 -2
 -2  0 -2 -1 -2 -2 -3 -2 -1 -1 -1 -2 -3 -5 -5 -5 -6 -4 -5  4  4 -3 -4  1 -3 -4 -4  6 -5 -5  1  0 -5  1 -3 -2  0 -5 -1  8 -5 -1 -5 -6 -2 -5 -4  0 -3 -5 -5 -3 -2 -3 -5 -2 -3  3 -5 -2 10 -4 -4 -6 -5 -5 -4 -4 -4 -3 -3 -5 -5 -3 10 -2 -1 -2 -2  1 -2 -4 -4  4 -3 -3 -4 -5 -4 -2 -3 -5 -2 -3 -3 -4 -4 -3 -5  6 -3 -5 -5 -2 -3 -1  0 -5 -3  5 -2 -3 -4 -3 -2 -2 -3 -5 -4 -4 -6 -6 -5 -5 -5 -4 -1 -1 -4 -1 -2 -1 -3  1  0 -5 -3 -6 -4 -4 -5 -4 -3 -4 -5 -4 -3 -6 -5 -3 -2  7 -5  3 -5 -1  2 -5 -3 -3 -1 -4 -1 -3 -3 -2  5 -5  0 -3 -3 -2 -3 -5 -2 -5  0 -1 -6 -6 -2 -3 -4 -4 -6 -5 -5 -4 -3 -4 -4 -3 -6 -6 -5 -6 -5 -5 -6 -5 -3 -4 -5 -5 -4 -4 -6 -5  5 -2  2  1 -4 -5 -3 -1 -5 -2 -2  7 -4  0  0 -5 -3 -4 -3 -4 -2 -3 -2 -5 -2 -2  8 -2 -2 -1 -4 -1 -5 -4 -2 -2 -6 -4 -4 -6  3 -3  0 -4 -5 -5 -2 -2 -2 -3 -2  3 -2  1 -2 -2  1  0 -2 -1 -5 -2 -1 -3 -3 -1 -1 -3 -3 -4  1 -3 -3 -5  1 -2 -4 -2 -1 -2 -2 -1 -1 -1 -2 -2  0 -2 -1 -1 -1 -1 -1 -2 -1  0 -1 -2 -3  4 -4 -3 -4  1 -1 -3  3 -2  9  3 -4 -1 -5 -3 -5 -4 -4 -2  0  1 -2 -1 -1  1  2 -1 -3  0 -1 -2  4 -1 -2 -4 -1 -2 -1  0  0  0 -2 -1  3  2 -1  3  2 -2 -1 -1 -4 -4  2  1  6 -3 -3  2 -4 -1 -3 -4  3 -4 -4 -1 -5 -4 -4 -2 -5 -3 -3 -5 -3  0  4  1  6 -2 -3 -5 -4  2  2  5 -4 -1  4 -1 -2 -2  7 -3 -4 -1  0 -4  1 -3 -4  0  4 -5  6  0  4 -3 -1 -1 -2 -5 -2 -1 -1  0 -1 -3  2  0 -5 -2  3 -2 -5 -3 -1 -6 -6 -4  0 -6 -6 -4  2 -5 -3  2  0 -5 -5  1 -6 -2 -2 -2 -1 -6  1 -1  1 -4  0 -3 -5 -1 -1 -2 -5  1 -1 -5 -3 -1  0 -5  7 -1  0 -5 -5  3 -3 -5 -3 -5 -3 -4 -5 -4 -3 -6 -4  0 -6 -6 -4 -3 -3 -5 -3 -5 -3 -4 -4 -3 -4 -5 -1 -3 -3 -5  0 -2 -4 -5 -3 -4 -3 -6 -6 -3 -3 -6 -3  0  1 10 -3 -6 -5 -2  4 -6 -5  6  5 -3 -3 -5 -3 -4 -6 -2 -4 -5 -2 -5 -3 -4 -6 -5 -2 -3 -6  8 -2  0 -4  2 -3 -6 11 -5 -1 -2  7 -3 -4 -5 -4 -3 -5 -5 -3 -6 -4 -4 -3 -3 -6 -3 -6 -3 -3 -6 -6 -6 -3 -4 -3 -3 -5 -3 -3 -6 -3 -1 -5 -5 -5 -5 -3 -3 -4  0 -1 -5 -4 -4 -4 -4 -2 -4 -3 -6 -3 -6 -3 -6 -5 -5 11 -5 -4 -3 -4 -2  2 -6 -4  0 -5 -5  0  5 -3 -2 -4 -6 11 -4 -1 -5 -5 -4 -3 -6 -4  7 -6 -3 -2 -3 -2 -6 -4 -2 -1 -3 -3 -3  3 -5 -4 -4 -6 -3 -5 -5 -6 -6 -2 -5 -5 -4 -4  4 -5 -6 -4 -2 -2 -6  1 -6 -4 -3 -2 -3 -5 -2  0 -3 -6 -2 -2 -2 -4  0 -3 -2 -5 -4 -6  1 -1 -2 -5 -1 -1 -5 -4  1 -1 -5  1  1  0 -5 -1 -6 -3 -5 -5 -4  5 -3 -3 -3  2 -5 -5 -3 -6  3 -1 -3 -3 -3  0 -3 -3 -3 -4 -5 -3 -3 -5 -5 -5 -3 -4 -6 -6 -3 -5 -4 -5 -5 -4 -6 -6 -4 -2 -5 -5 -6  2 -5  2  1 -3 -5  0 -1 -3 -2 -4  1 -5 -5 -5 -3 -6 11 -4 -3 -6 -6 -4 -3 -5 -2 -3 -2 -4 -2 -2 -3 -6 -3 -2 -2 -5 -3  4 -4 -4 -2 -6  0 -6 -6 -6 -3 -5 -3 -2  1  0 -5  0 -3 -6 -2 -3 -4 -3  0
  1 -3 -3  1  1 -3  1 -2 -3 -3 -4 -4 -5  2  4  1  6 -6 -7 -6 -5  5  2 -4 -6 -4 -3 -4 -4  0 -6 -2 -1 -4 -5 -4 -4 -7  3 -5 -3 -6 -4  4 -2 -7 -2  0 -3  0  0 -1 -5  4  3 -5 -6 -5 -6 -4 -5  3  2  0  0 -3 -7 -4 -6 -5  0 -4 -3 -6 -6 -5 -1 -4 -4 -6 -5 -6 -5 -6 -6 -5 -5 -3 -6 -5 -6 -1 -3 -4 -6  3 -5  0  5 -6 -5  2  3 -5 -3 -2 -6  6 -3 -1  1 -2  2 -5 -5 -2 -7 -4 -7 -7  7  8 -6 -4  1 -4 -3 -2 -3 -4 -4 -4 -6  0 -5  1  1  6  4 -4 -7 -7 -6 -7 -1 -1 -6 -1  1 -5 -5 -5  3 -3  2  1  4 -3 -3 -3 -5  5  0 -4 -2 -4 -4  5 -2 -5 -5 -3 -6  3 -3 -5 -3 -5  7  7 -6 -1 -4 -5 -1 -1 -7 -7 -4 -2 -7 -7  8 -6 -7  3 -6 -6  5 -7 -6 -6 -4 -4  3 -5 -1  1 -4 -4 -1 -6 -4  1 -6 -4  3  1 -4 -5  4 -3 -5  4 -5 -6 -5  1 -5 -6 -5  2  1 -4 -5 -3 -6 -3 -1  1  0 -6 -5 -5  0 -2 -3  8 -2 -2 -6  0 -6  4 -5  4 -5 -1  1 -2 -1 -4 -3 -1 -4 -1 -4 -3  1  2 -4  2 -2 -4 -5  0 -6 -3 -5 -5  1  2 -4 -4  2 -4  0  0 -4 -3 -3 -2 -2  0 -3 -1  2 -2 -2  0  0  0 -3 -1  0 -1  2  0  2 -2  1  0 -4 -3 -5 -4 -3 -2 -3 -4  5  3 -6  3 -2  3 -1 -2 -4 -4 -3  1 -2 -1  2 -3 -1 -1  0 -2 -2  0 -4 -4 -1 -2 -2  0 -2 -1  1 -2 -2 -4 -3 -1 -1  2  1 -1 -1 -5 -3 -5  6 -3  2 -4 -5  4 -3 -7  1 -1  2 -3 -4 -5  3  2 -6 -5 -4 -2 -4 -2  0 -5 -2  4 -3 -2 -3 -3 -3 -4 -1 -1 -1 -4 -4  1 -3 -5 -4 -3 -1  3  2 -2 -3  1 -1 -4 -1  1 -1 -4 -3  0 -4 -2 -1 -4 -4  0 -1 -4  0 -2 -3 -5  4 -6  1 -6 -1  0  0  6 -1 -4 -5  2 -7  0 -1 -7  5 -3  3 -6  0 -4 -2  0 -2 -3  0 -5 -2 -6  1 -3 -3 -5  4 -2 -3  5 -3 -4 -4  7 -4 -5  2 -4 -7 -3 -4 -3 -7  6 -6 -6 -6 -6 -6  2 -6 -1  7 -1 -3 -5 -5  0 -6  0 -6  0  5 -5 -6 -4 -1 -5 -3 -7 -1 -5 -6 -4 -4 -3 -5  1 -1 -6 -4 -1 -4 -4 -3 -6 -5  7  5 -4 -1  8  0 -2 -5 -6 -5  2 -4 -6  1 -5 -6 -4 -5  5 -6 -6 -1 -1 -5  0  6 -5 -4 -4 -4 -6 -6  5 -7 -4 -1 -4 -4 -6 -3  3 -4 -4 -4 -7 -6 -1 -6 -6  1 -5 -6 -7 -1 -6 -7  8 -6  7 -6  0 -6 -2 -7 -6 -5  8 -6 -5 -2 -3  5 -5 -5 -5 -6 -5  1  6  0 -4 -4 -7 -5 -6 -6  8 -7 -1 -6  5 -1 -4 -7  6 -5 -5 -7 -5 -4 -1  5 -5 -3 -3 -1 -5 -6 -2 -7  8 -7 -4 -4 -4 -4 -2 -6  2 -3 -6  2 -4 -2 -6 -5  0 -4 -5 -4 -3 -6 -6 -4 -4 -6 -4  5 -7 -3 -7  7  4 -5 -7  7 -6 -5 -4 -7 -1 -5 -6 -5  1 -6  8 -4 -6 -5 -6 -4 -4 -3 -3  8 -6 -4 -5 -2 -4 -2 -4 -5 -6  0 -4 -4 -5  2 -6 -4  6  2 -3 -2 -4 -5 -5 -4 -7 -4  0 -4 -4  2 -1 -5 -6 -6 -4 -5  3 -6 -6  7 -4 -5 -5 -4 -3 -4  2 -6 -5 -3 -4 -7 -6 -3 -4  5 -7 -3 -6  7 -6 -7 -4 -4 -4 -7  8  7 -6 -1 -4 -2  6 -3  1 -4 -3 -4  2 -5 -5 -1 -5 -3 -5  0  3 -1 -6  0 -7 -7 -7 -1  6  0 -7  0 -5 -6 -1  0 -1 -4  4  2 -5 -5  1 -2 -6 -5 -3  3 -5 -1 -3  0 -6 -1  1  0 -6  1 -4  1 -7 -4 -4 -7 -4 -6 -4 -6 -3
  2 -3 -3  1  4 -1  3 -1 -3 -3 -4 -4 -5  5  2  6  1 -7 -7 -6 -6  2  2 -4 -5 -4 -3 -3 -4  6 -6  4  6 -4 -5 -5 -4 -7  2 -5 -4 -6 -4  0 -2 -7 -2  0 -2 -1  6  4 -5  4  5 -5 -6 -4 -6 -4 -4  2  4 -2 -3 -3 -7 -4 -6 -5 -3 -4 -3 -6 -6 -5  1 -3 -4 -5 -5 -6 -5 -5 -6 -5 -5 -3 -6 -5 -6  6 -4 -5 -6  1 -5  3  4 -5 -5  5  5 -5  0  2 -6  3 -4  1  3 -5  4 -5 -3 -3 -6 -5 -7 -7  0  1 -6 -4  6 -4  0 -2 -4 -4 -3 -3 -5  0 -5 -2  1 -1  1 -5 -7 -7 -5 -7  5  4 -6  6  0 -5 -5 -3 -2 -3  3  0  3 -4 -3 -4 -5  1  1 -5 -3 -4 -2  2 -2 -6 -5 -3 -6  5 -3 -6  0  0  0 -1 -7  4  2 -5  7 -1 -7 -7 -4 -4 -7 -7  0 -6 -7 -2 -5 -6 -1 -7 -6 -6 -4 -4  4 -4  6  6 -3 -4 -1 -6 -5  4 -6 -4  4  4 -4 -3  3 -5 -5  2 -5 -6 -5  4 -4 -6 -4  6 -1 -4 -5  0 -6 -1  1  2  5 -6 -3 -4  6 -4 -4  0 -1 -1 -6  1 -5  4 -5  2 -5  1  3 -3  1 -4 -4 -1 -5 -1 -3 -3  5  0 -4  4  2 -3 -5  6 -5 -3 -4 -5  5  6 -4 -5  5 -2  1  0 -4 -3 -3 -2 -3  1 -4 -2  1 -2  0  0  1 -1 -3 -1 -1  0  3 -2  1 -3  2  2 -4  1 -4 -4 -2 -2 -4 -5  3  2 -6  3 -3  3 -2 -3 -4 -4 -3 -1  0  0  0 -2  0  0  2 -1 -1  5 -2 -4  1 -1 -3  0 -2 -2  1  0  1 -2 -4  0 -2  1  2  4  3 -5 -2 -6  1 -3  5 -3 -6 -1 -3 -7  2  4  6  0 -5 -5  5  5 -6 -5 -4 -2 -4 -3  1 -6 -2  4 -3  0 -2 -1  2 -2 -3  2 -1 -4 -3  1 -3 -4 -4 -3  0  2  1  2 -2  6 -2 -3 -1  5 -1 -4 -2  6 -2 -2 -3 -3 -3  4  0 -3  6  2 -3 -5  5 -5  4 -6  7 -2  1 -1  7 -4 -4 -1 -6 -1 -2 -7 -1  0  1 -6 -1 -4  0  6 -2 -3  3 -5 -1 -6  5 -3 -3 -4  5 -2 -3  5 -4 -4 -4 -1 -4 -5  5 -4 -7 -3 -4 -3 -7  4 -6 -6 -6 -6 -6  6 -6 -3 -1  6 -3 -6 -5  6 -5  6 -6 -2  2 -5 -6 -4 -1 -4 -3 -7 -1 -4 -6 -4 -5 -4 -6 -2  7 -6 -4  6 -3 -1 -2 -5 -5  3 -2 -4  2  1  6  1 -4 -6 -4  6 -4 -6  6 -3 -6 -4 -5  0 -6 -6  7  4 -3  1 -1 -4 -4 -4 -4 -5 -5  1 -7 -4 -4 -3 -4 -6 -4  4 -4 -4 -4 -7 -6  6 -6 -6 -3 -5 -6 -7  7 -6 -7 -1 -6 -1 -5  5 -6 -2 -7 -4 -4  0 -6 -5 -3 -3 -1 -5 -5 -5 -6 -5  1  3  3 -4 -2 -7 -5 -6 -6 -1 -6  7 -6 -1  6 -4 -7  4 -5 -5 -7 -5 -5  6  2 -4 -4 -3  0 -5 -6  2 -7 -1 -7 -3 -4 -4 -5 -2 -6 -2 -2 -6  0 -4  1 -6 -4 -2 -4 -5  0 -1 -6 -5 -4 -5 -6 -4 -1 -7 -3 -7  3  1 -5 -7 -1 -6 -5 -3 -7  7 -5 -5 -5  6 -6  0 -4 -5 -5 -5 -5 -4 -3 -3 -1 -6 -2 -5  2 -4 -4 -3 -5 -6 -2 -1 -3 -4 -1 -6 -4 -1  0 -3 -1 -4 -5 -4 -3 -7 -4 -2 -4 -4  6  4 -5 -6 -5  2 -4  6 -6 -6  2 -3 -5 -5 -6 -3 -5  3 -5 -5 -3 -4 -6 -6 -3 -5 -1 -7 -3 -6 -1 -6 -7 -4 -5 -5 -7  1  0 -6  3 -5 -1  0 -3  3 -4 -3 -3  6 -4 -4  4 -5 -3 -5  4  6  6 -6 -2 -7 -7 -6  6  0  3 -6 -2 -3 -6 -2  4 -2 -4  4  0 -4 -5  0 -1 -5 -5 -4  2 -4  6 -4 -2 -6  7  0 -2 -6 -1 -5 -1 -7 -3 -5 -6  0 -6 -4 -5 -3
 -2  1 -2 -2 -2 -1 -3  0  1  1  6  3  7 -5 -4 -5 -5 -4 -5 -3 -3 -5 -3 -5 -1 -3 -6 -5 -4 -5  0 -1 -5  0 -3  0  5 -5 -2 -4 -4 -2 -4 -5  1 -4 -6 -3  0 -5 -5  0  6 -4 -4  4 -2  2 -1 -1 -2 -4 -4 -5 -4 -7 -4  0  3  6  2 -4 -7 -1 -4  3 -2 -5  2 -2 -5  8 -4 -1 -1 -1  6 -4 -4 -3 -2 -5  1 -2 -2 -5 -3 -1 -5  4  1 -4 -5  1 -3 -5 -2 -5  3 -1 -5 -2 -2 -1 -3 -5 -2 -4 -4 -4 -5 -6 -4 -4 -5 -3  4  3 -3  0  3  1 -1 -1  0 -4  3 -5 -4 -3 -4 -4  7 -4 -4 -3 -2 -5 -4 -2 -1  2 -4  0 -5 -2 -3 -4  4  6 -3 -3 -4 -3 -2  0  0 -5  3 -1  7 -5 -4 -5  1 -4  0 -1 -5 -5 -4 -4  7 -4 -5 -4 -5 -4  2 -3 -4 -3 -6 -4 -5 -5  0  2 -5 -5 -2  8 -4 -4 -3  7 -5 -5  4 -1 -5 -2 -3 -5 -1  1 -5 -4  0 -2 -3 -3  2 -4  5  2  7 -3  6  1  6 -4 -1  0 -3  4 -2  0 -4  0 -4 -3  7  3 -5 -3 -2 -6  2 -1 -1 -3 -4 -5 -1 -3 -1 -2 -2  1 -1  2 -2 -1  0  1  0  3 -4  0  1 -3 -5  4  3 -5 -2 -6  5 -1 -5 -5  0  5 -4 -1 -1 -1 -1 -1  0  1 -1 -1  0 -1 -1  0 -2  1  0  0  0  0 -1 -2 -4 -3 -4 -2 -3 -2 -1 -1 -2 -4 -4  0 -3  0 -4 -2 -4 -4 -3 -4 -2  0  1  1  2 -2 -4 -1 -2 -1  0 -1  1  2 -2 -4  2 -2 -1  2  4  3  6  0 -3 -2  1  5  4  1  1 -3 -4 -3  0  1  1 -3 -4  0 -3  3 -3 -3 -4 -4 -3 -2 -5 -3 -2 -5 -5 -5 -2 -3 -2 -1 -1 -1 -1 -2 -2 -4 -3  2  4 -3 -4  2  0  0  1  0  0  1 -2  0  5 -1  0 -3 -2 -2  1 -4  1  0  2 -4  1  1  4 -4  3  2  0  0  1 -2  0  2 -5 -4  1  0 -5 -2 -1 -4 -5 -3  0 -5 -5 -3  2 -5 -2  1  0 -5 -5  4 -5 -3  1  1  1 -5  3  1 -3  0  1 -2 -5  1  1  3 -5  1  1 -5 -2  2  3 -5 -4  0 -3 -4 -4 -1  1 -7 -3 -5 -3 -3 -4  7 -2 -5 -3 -1 -5 -5 -6 -2  7 -5  1 -5 -4 -3 -2  7  8 -1  0  8 -2 -4  1 -4 -3 -4 -3 -3 -2 -5 -5 -2  6 -5  0 -2  2 -4 -1 -5 -4  2  2 -6 -5 -1 -5 -1 -2 -5 -2  8 -5  5 -3 -4 -5 -4 -2  2 -5 -1  7 -2 -5 -1  2  2 -3 -2  6 -5 -4 -4 -1 -6 -2 -2 -3 -4 -3 -2 -4 -5 -1 -5 -3 -3 -2 -3 -4 -3 -5 -2 -3 -6 -4 -5  0 -4 -2 -2 -5  0  6 -6 -1  4 -4 -7 -4 -4 -1  3 -3 -4  2 -5 -5 -3 -3 -4 -5 -3 -2 -6 -2 -5 -1 -5 -5 -4 -4 -5 -3  1 -4  2  3 -5  2  1 -4 -7  2  1 -3  1 -4 -6 -4 -1  5 -4 -4 -4 -2 -5 -6 -3 -4  0  2 -2  1 -5 -3 -3 -2 -4 -1 -1  0 -4  8 -3 -5 -3 -7 -5 -5 -5 -5 -5 -5 -3 -3 -5 -4 -5 -3  3 -2 -5 -1 -6 -3 -1  7 -1 -4  2  1 -6 -6 -1  1 -5 -5  0  1 -5 -2  1 -5  6  1 -5 -5 -2  0 -3 -1  2  0 -4  5  2  4 -5 -5 -5  0 -4 -5 -5  0 -1  0 -1 -5 -5 -3 -2 -5  1 -3  2 -3  0 -3 -1  0  0 -5 -4 -2 -1 -4 -4 -5 -3 -3 -4 -5 -2 -5 -3 -4 -4 -4 -6 -5  8  4 -4 -5 -5  2 -4 -2  2  1 -5  3  3 -1  3 -3  3 -5 -5 -5 -2 -5 -4 -4 -2 -5 -5 -6 -2 -4 -2  0  1 -3  3  4 -2 -5  2  0 -3 -5 -2  0 -3 -4  2 -5  2 -5 -4 -5  5 -4 -3 -3 -1 -3 -5  1 -3 -7 -4 -2 -4  8  3
  6 -2 -3  6  2 -2  6  0 -2 -3 -2 -3 -4  1  2  0  0 -6 -6 -5 -4 -1  0 -4 -5 -4 -3 -3 -4  4 -5 -1  1 -2 -4 -4 -3 -6  1 -4 -4 -5 -3  0 -4 -6 -3 -2  6 10  0  4 -4  2  3 -4 -5 -3 -6 -3 -2  6  2 -2 -3 -3 -6 -4 -5 -4 -2 -4 -3 -5 -5 -4  2 -4 -3 -5 -5 -5 -4 -4 -5 -2 -4  6 -6 -5 -5  0 -4 -4 -4  2 -5  0  1 -4 -4  2  0 -4 -3  6 -4  0 -3  0 -2 -2  0 -3  0 -3 -5 -4 -6 -6 -1  1 -5 -4  2 -3 -2  0 -2 -4 -3 -2 -5  2 -4  0  1 -1 -1 -4 -6 -6 -4 -6  7 -1 -4 -1 -2 -4 -5 -3 -2 -2  0  1  1 -3  2 -4 -4  1  3 -4 -3 -3 -2  1  0 -5 -4  3 -5  0 -3 -5 -2 -3  1 -1 -6  7 -3 -4 -1 10 -6 -6 -3 -4 -6 -6 -2 -6 -6 -2 -5 -5 -2 -6 -5 -5 -4 -4  0 -4  0  0 -3 -3 -2 -5 -4  0 -5 -3 -1  0 -4 -4  0 -5 -3  2 -4 -5 -4  6 -3 -5 -4  0 -2 -3 -4  0 -5  1 -3  0  8 -5 -4 -3 -1 -3 -4  0  0 -3 -5 -2 -5  1 -4  0 -4 -2  1 -1  1 -3 -4 -1 -4  0 -2 -3  0 -1 -3  3 -1 -1 -4  4 -4 -3 -2 -4  0  1 -3 -4  3 -3  0 -1 -2 -3 -2 -2 -2  1 -3 -2  0 -1 -1  1 -1 -1 -2 -2  3 -1  0 -1  0 -2  5  1 -3 -3 -4 -4  6 -2 -3 -3  2  0 -5  2 -3  0 -2 -2 -3 -2 -2 -2 -2 -1  0 -2  0 -1 -1 -1 -3  0 -2 -4 -1 -2  0 -1 -3 -1  2 -2 -2 -2 -3  1  0 -1  0  0  0 -4 -3 -5  1 -2  2 -2 -5 -1 -3 -6  1  7  2 -3 -4 -4  0  0 -5 -5 -3 -3 -3 -3  3 -5 -3  0 -3  0 -3 -2 -2 -2 -2 -1 -2 -2 -3 -1 -3 -4 -3 -1  0  1  0 -1 -2  0 -1 -3 -1  3  0 -3 -2  2 -3 -2 -1 -3 -3  5 -1 -2  0 -1 -1 -4  3 -5  7 -6 -1 -1  0 -1 -1 -4 -4 10 -5  1 -2 -6 -1 -1 -1 -6 -1 -2  1 -1 -1 -2  8 -4 -2 -5  0 -3 -2 -3  4 -2 -2  1  2 -3 -3 -2 -4 -4  1 -4 -6  1 -4 -3 -6  0 -5 -5 -5 -4 -4  0 -5 -2 -1 -1 -3 -5 -4  4 -4  0 -6 -2  1 -4 -4 -4 -1 -4 -3 -6  0 -4 -5 -4 -4 -3 -5 -2 -1 -5 -3  2 -1 -3 -2 -5 -5  0 -1 -3 -1 -1  3  0 -4 -5 -2  2 -1 -5  0 -3 -5 -4 -5 -1 -5 -5 -1  0 -4  3 -1 -3 -4 -3 -4 -4 -3 -1 -5 -4 -1 -3 -3 -4 -2  0 -3 -3 -4 -6 -5 -1 -5 -5 -2 -5 -6 -6 -1 -4 -6 -2 -6 -1 -5  2 -5 -2 -6 -4 -4 -2 -5 -3 -3 -3 -1 -5 -4 -4 -5 -1  0  5  1 -4 -3 -6 -5 -5 -4 -2 -5 -1 -5 -2  6 -4 -5  4 -4 -4 -6 -4 -4  2  1 -4 -4 -3 -1 -4 -5  6 -6 -2 -5 -3 -3 -4 -4  9 -5  3 -2 -5 -2 -3  0 -5 -2 -2 -4 -4 -2 10 -5 -5 -1 -4 -5 -4 -2 -6 -3 -6 -1 -1 -5 -6  7 -5 -5 -4 -6 -1 -4 -3 -4  0 -5  0 -3 -4 -4 -4 -4 -3 -3 -3  1 -5 -2 -5 -2 -3 -3 -3 -5 -5 -2 -3 -3 -4 10 -5 -4 -2 -1 -2 -2 -4 -4 -3 -3 -6 -4 -2 -4 -4  3  4 -4 -5 -5 -3 -4  0 -6 -5  0 -3 -4 -4 -5 -3  1  2 -4 -4 -3 -4 -5 -5  3 -4  9 -6  3 -6  6 -4 -6 -4 -4 -4 -6 -1  4 -5 -1 -4 11 -1 -2  8 -4 -3 -3  3 -3 -3  2 -4 -3 -2  9  0  5 -4 -2 -5 -6 -5 -1 -1 -2 -5 -2 -5 -5 -2  6  0 -2  1  0 -4 -3  0 11 -4 -3 -3  1 -3  0 -3 -2 -6 -1 -1 -2 -5 -1 -4  0 -6 -2 -4 -5 -3 -5 -2 -4 -2
  0 -3 -3  0  0 -3  2  4 -3 -4 -5 -5 -6  0 -1 -2 -3 -7 -6 -5 -5  1 -3  4 -6 -5  9  8 -5  0 -6 -3  2 -5 -6 -5 -5 -6 -2 -1 -5 -6 -5 -3  3 -6  8 -4 -4 -3  1 -1 -5 -2 -2 -5 -6 -1 -7 -5 -4  2 -1 -4 -4  9 -7 -5 -6 -6 -4 -5  9 -6 -5 -5 -1  7 -4 -6  0 -6 -5 -5 -6 -6 -6 -4 -7 -6 -6  3 -5 -5 -7  7 -6  3 -2 -5 -6 -2 -2 -5 -4  6 -5 -1 -5 -2  4 -5 -2 -5 -5  2 -7 -5 -7 -7 -3 -3 -6 -5  0 -5 -4 -4 -3 -5 -4 -4 -3  4 -5 -3 -2 -3  0 -5 -6 -7 -6 -7 -2  1 -7 -2 -3 -5 -6 -4 -3 -4 -3 -1 -2 -5 -4 -4 -5 -2  2 -5 -5 -5  1 -1 -1 -6 -6  5 -6 -1 -4 -7 -4 -6 -1 -3 -7  2 -4 -5 -2 -3 -6 -7 -4 -5 -7 -7 -3 -7 -6 -3 -7 -6 -3 -6 -6 -6 -5 -5 -2 -6 -2 -2 -4 -5  6 -5 -5 -2 -6 -4 -2  1 -5 -4 -2 -6 -5 -2 -5 -6 -6 -2 -5 -6 -5 -2 -4 -5  1 -4 -6 -4 -4  3 -2 -6 -4 -5 -2 -5 -5 -3  2 -4 -6 -3 -7 -1 -5  0 -5  2 -1 -3  3 -4 -4  2 -5 -2 -5 -4 -2 -1 -5  4  7 -4 -5  1 -6  9 -5 -5  1 -2 -5 -5  2 -4  0 -2 -4 -3 -3 -4 -3  0 -4 -4 -2 -3  3 -2  0 -2 -5 -3  0  3  4  0  3 -5  0 -1 -4 -4 -5 -1 -1 -2 -5 -5 -1 -1 -6  4 -4  4 -2 -2 -4 -5 -4 -2  3  3 -2 -3  0  3  2 -3 -1  0 -3 -5  0 -3 -4 -2 -4 -1  2  4 -2 -3  0 -3 -3 -1 -1 -2 -1 -4 -1 -5 -2 -4  1 -4 -6 -2  7 -7 -1  0 -2 -4 -5  1 -2  0 -6 -6 -5 -3 -4 -3 -2 -6 -2 -1 -4 -3 -3  2 -4 -3 -3 -1 -2 -3 -1 -3 -4 -5 -4 -2 -2 -2 -2  1 -3  0  0 -4 -2  2 -1 -5 -4 -1 -4 -3 -4 -4 -4 -2  1 -2 -2  6  1 -5 -2 -6 -2 -7 -2 -4  0 -3 -2 -5 -5 -3 -7  0 -3 -6  0 -3 -3 -6 -3 -4 -2 -2 -3 -4 -1 -5 -3 -4  4 -4 -3 -5 -2 -3 -4 -2 -5 -4 -4 -3  4 -5 -2 -5 -6 -3 -5  9 -7 -2 -6 -6 -7 -6 -7 -2 -6 -4 -3  0  9 -6 -6 -2 -5 -2 -7 -4 -1 -6 -6 -5 -1 -5 -4 -6 -1  0 -6 -5 -5 -5 -6 -4 -2 -6 -5 -2 -5 -4 -2 -1 -6 -2 -3 -5 -1 -3 -2 -3  2 -6 -5 -2 -4 -6 -2 -5 -6 -5  0 -3 -6 -6 -2 -3 -5 -3 -3 -4 -5 -4 -5 -5 -6 -3 -5 -5 -1  7 -5 -7 -5 -2 -5 -5 -5 -6 -6 -2 -6 -6 -4  1 -7 -7 -2 -7 -7 -3 -7 -3 -6 -2 -6 -6 -6 -6 -6 -3 -6 -6 -5  9 -3 -6 -5 -6 -6  0 -1 -1  6 -5 -4 -7  0 -6 -7 -3 -7 -2 -6 -3 -2 -5 -5 -1 -5 -5 -7 -6 -5 -1 -2 -5 -5  9 -3 -5 -6 -2 -7 -3 -5 -5 -4 -5 -5 -4 -5 -3  9 -5 -3 -5 -3 -6 -5 -4 -5 -5 -3 -4 -6 -6 -5 -5 -6 -5 -3 -6  9 -6 -2 -3  0 -6 -3 -6 -6  6 -6 -2 -5 -6 -5 -2 -5 -3 -5 -5 -5 -6 -5 -5 -4  8 -3 -6 -5  0  8 -5 -4  7 -7 -6 -4 -5 -4  2 -3 -6 -5 -3 -3 -4 -4 -5 -5 -3 -5 -6  4 -4 -5 -5 -1  5 -5 -6 -6 -5  2 -2 -7 -6 -3 -3 -5 -5 -6  7 -5 -2 -6 -5  8 -5 -7 -6 -5 -5  2 -7 -5 -7 -3 -7 -6 -5 -5 -5 -7 -3 -3 -6 -3 -5 -4 -3 -4 -2  0 -4 -4 -1 -5 -5 -1 -5 -4 -5 -3 -2 -2 -7 -4 -5 -7 -7 -2 -3  8 -7 -4 -6 -6 -4 -2 -4 -4 -1 -3 -5 -5 -3 -4 -6 -4 -5 -1 -5 -1 -4 -4 -7 -2 -4 -4 -6  1 -4  3 -6 -3 -5 -3  3 -6 -5 -6 -3
 -3 -2 -2 -3 -3  7 -3  2 -2  5 -2  1  4 -5 -5 -6 -5 -5 -5 -4 -4 -5 -4 -6 -5 -4 -7 -6 -4 -4  8  5 -6 -3 -4  0 -3 -5 -4  5 -4 -5 -4 -5 -6 -5 -6 -4 -4 -6 -6 -4 -4 -5 -5 -3 -4 -3  8  1 -3 -4 -4 -5 -4 -7 -5 -2  2 -4  3 -4 -7 -5 -5 -3 -3 -6  1 -4 -7 -4 -4 -4 -5  4  5 -2  9  6 -4 -6  1  1 -5 -6  7  4 -5 -4 -3 -5 -5 -3 -3 -5 -4 -5  6 -4 -5 -4 -4  4 -4 -6 -4 -4 -5 -5 -5 -6 -5 -4 -5 -3 -3 -3 -3 -2 -2 -2 -4 -4  2 -5 -3 -5 -4 -4 -5 -5 -4 -5 -5 -4 -2 -6 -4 -3  3 -4 -5 -3 -5 -3 -4  2 -3 -4 -4 -4 -5 -4  8 -2 -3 -5 -3 -4 -4 -6 -5 -5  1  9 -2 -4 -6 -3 -5 -5 -4 -4 -6 -5 -5 -5  2 -4 -5 -5 -6  9 -5 -5  8 -5 -5 -5  3 -4 -4 -4 -4 -4 -6 -6 -3 -4 -6 -1 -3 -5 -4 -3 -5 -2 -3 -4 -1 -4 -3 -5  0  2 -4 -5  1 -3 -4 -5 -3 -3 -4 -3 -2 -3 -4  2 -5 -4 -4 -3 -6 -3 -4 -6 -3 -4 -3 -4  8 -5 -1  1 -2  1 -3 -2  0 -1  1  6 -2  0  0 -2 -5 -3  3 -4 -6 -3 -3 -5 -4 -7 -3 -3 -5 -5 -2 -3 -5 -2 -1  0 -1  0  4  0  2  0 -1 -1 -2  4 -2  3  3  4  0  0 -2 -2 -4 -4 -4 -3 -4 -2 -2  1 -4  5 -4 -3 -3  2 -4 -4 -3 -5 -3 -4 -3 -1  2 -2 -2 -3 -2 -3 -2  6  2  1 -2  2 -2 -4 -1  1  2  0 -1  1 -1 -1 -4 -3 -3 -3 -2 -3 -2 -2 -4 -4 -3 -5 -3 -4 -5  0 -3  2  2 -3 -5 -5  2 -5 -5 -3 -3 -7 -5 -5 -4  8 -3 -3 -3 -2  2 -3 -3 -3 -3 -3 -3 -6 -4 -2  0 -2  1  4 -3  0  2 -2 -3 -2 -2 -3  2 -2 -3 -5 -3  3  0 -5 -2  4 -3 -5 -2 -1 -3  2 -2  0 -2 -2 -5 -6 -3 -4 -5 -4 -4  9 -6 -3  4 -5 -6 -3 -3 -6 -4 -3 -3 -5 -5 -3 -5 -4  0  0 -3 -6 -3 -3 -5 -4 -3 -4 -5 -2 -3 -4 -5 -2 -3 -5 -4 -3 -3 -5 -6 -3 -4 -4 -5 -3  3 -7 -5 -5 -5 -4  8 -4 -5 -6 -5  1 -5 -6 -7 -4 -4 -5 -4 -6  9  2 -3 -4 -4 -4  4 -3 -3 -5  0  4 -4 -4 -3 -3 -2 -5 -6 -4 -3 -6 -3  5 -3 -5  6 -5  4  3 -3 -6 -6 -3 -6 -5 -4 -5 -3 -4 -6 -4 -4 -4 -7 -4 -4  1 -6  5 -2 -4 -5 -4  7 -3 -4 -4 -4 -5 -6 -4 -4 -6 -4 -5 -3 -4 -4 -4 -4 -5 -5 -6 -4 -4 -3 -4  9 -5 -6 -5 -5 -6  9 -5 -5 -4  1 -4 -5 -5 -4 -6 -5 -4 -4 -7 -5  8  3  5 -5 -7 -3 -5 -5 -3 -4 -5 -7 -4 -5 -6 -4 -6 -5 -5 -6 -4 -6 -5 -4 -4 -5  0 -3 -6 -4 -3 -4 -7 -3 -3 -4 -4 -5 -6 -6 -4 -3 -4 -4 -4 -4 -5 -7 -5 -4  4  4 -4 -3 -5 -4  4 -4 -5 -5 -5 -3 -4 -4 -4 -5 -5 -7 -5 -5 -5 -7 -5 -6 -4 -1 -6 -5 -6 -3 -4 -4 -6 -4 -6  3 -5 -3 -4 -4 -3 -3 -7 -6 -4 -4 -7 -6 -3 -3 -6  8 -5 -5 -4 -3 -6 -6 -4 -3 -4 -5 -3 -3 -4 -4 -3 -3 -5 -6 -5 -3 -4 -5 -5 -4 -5 -5 -5 -2 -5  9 -4 -6 -4 -3 -2 -5 -1 -4 -4 -5 -3 -5 -4 -4 -5 -4 -4 -6 -5 -4  9 -5 -5 -5 -4 -4 -4 -5 -6 -6 -4 -4 -4 -6 -5 -3 -5 -3  2 -4 -5 -2  0 -3 -2 -3 -4 -5 -5 -6 -5 -5 -6 -5 -4 -6 -4 -6 -4 -4  8  0 -2 -4 -3 -2 -4 -5  6 -3 -4 -6 -4 -3 -3 -4  1 -6 -3 -5  9 -6 -3 -5 -4 -4 -3 -4 -5  4 -4 -8 -5 -4 -4 -4 -1
 -2  0  0 -2  1 -1 -2  1  0  3 -1 -1 -3 -4 -4 -5 -4 -3 -3  3  7 -4 -2 -4 -4 -1 -5 -5 -2 -4 -4 -2 -5  3 -1  4  1 -3 -3 -3 -1 -2 -1 -4 -5 -3 -5 -1  0 -1 -5 -2  0 -4 -4 -2 -3 -2 -2  1  0 -4 -3 -5 -2 -6 -3 -2 -1 -2 -1  1 -6 -4 -3  0  0 -5  1 -2 -5 -3  0 -2 -4  0 -1 -2 -4  1 -3 -5  5 -1 -4 -5 -2 -4 -4 -3 -2 -3 -4 -1  0 -4  1 -4  1 -2 -4 -2 -4  0 -2 -5 -3 -2 -3 -3 -5 -5 -3 -1 -5  4 -2 -1  0  1 -1 -1 -2 -3 -1 -3 -2 -5  2  5 -2 -3 -3 -3 -3 -2 -3 -5  0  5 -1 -1 -3  1 -4  0 -3 -1 -1 -2  0 -3 -3 -1 -3  0 -1 -4 -1 -2 -3 -5 -2 -4  1 -4  0 -3 -5 -5 -3 -4 -3 -1 -5 -4 -3 -3  3  6 -3 -3 -5 -4 -3 -4 -3 -3 -4 -3 -3 -3 -2 -2 -3 -3 -5 -5 -1 -2 -5 -1  5 -4 -3  0 -4 -4 -1  2 -2 -1 -1 -4  4 -2  0 -4 -2 -3 -1 -5 -1 -1  0 -1 -3  0 -2 -3 -5  7 -3 -2 -5  1 -1 -5 -1 -2 -2  0 -3 -4 -1 -3  1 -1 -2  0 -3  0 -1 -3 -2  0  0  0 -4  0  0 -3 -5 -1 -1 -5 -1 -4 -1  6 -5 -5  1 -2 -2  0 -1  1  0  1  0  0  0  0 -1  0  0  0  0  0 -1  0  0  0  2  0 -3 -2 -3 -2 -1  1  2 -2 -1 -4 -3 -1  0 -1 -4 -3 -2 -4  3 -3  2  0 -1 -1 -1  0 -3 -2  2  1 -1  0 -2  0 -2 -1  0 -1  0  1  0 -1 -2  1 -3 -1 -1  0 -1 -1  2  0 -3  0 -1 -3 -1 -2 -4  0 -4  0 -3 -1 -3 -3 -1 -3 -5 -1  5 -5 -4 -4 -2  2  4 -1  3  2 -2  1  4 -3  1  0 -2 -3 -2 -1 -1  0  1 -1 -1 -1 -1 -1 -2  0 -1 -2  0 -2  0 -3 -1 -1 -1 -3  0 -1 -1 -4 -1  0 -1 -1  1 -3  0  0 -5 -5 -1 -1 -4 -3 -4 -4 -5  4  0 -4 -5  2 -2 -5 -3  1 -1 -3 -4  0 -4 -1  0  0 -1 -5 -1  0 -4  4  0 -3 -5  1  0 -2 -5  1  0 -4 -2  0 -1 -3 -4  0 -3 -2 -3 -1  1 -6 -3 -5 -1  7 -2 -3 -4 -5 -3 -1 -5 -5 -5 -3 -3 -5 -2 -5 -3 -2 -3 -1 -3 -2  0 -3  0 -3  0 -4  7 -2  4 -2  1 -4 -5 -3 -2 -5  0  0 -1 -3 -3 -5 -4 -1 -1 -5 -4 -2 -5 -4  1 -5  2 -3 -5 -2  7 -2 -5 -3 -3 -2 -5 -3 -2 -3 -4  0 -1  0  1  1 -3 -4 -5 -1  3 -5 -2 -4 -1 -3 -1 -1 -2 -3 -4 -5  7  7  3 -3 -4 -3 -5 -4 -3 -6 -4 -5 -4 -1 -3 -3 -3 -4 -3 -5 -4 -3 -2 -6 -4 -2  3 -2 -3 -3  0 -5 -4  2  1 -3 -5  7 -4 -5 -3 -5 -4 -4 -5 -1 -4 -5  6 -2 -3 -2 -1 -5 -3 -1 -2 -6 -1 -1 -2 -3 -3 -5 -5  0  0 -2 -2  1 -3 -4 -6 -2 -4  2 -2 -2 -1 -5  1  5 -1 -4 -4 -2  3 -2 -3 -1 -4 -3 -6 -3 -5 -4 -5 -3 -5  7 -1 -5 -3 -5  6 -2  2 -5  0 -5  2 -4 -1 -3 -2  0 -1 -5 -5 -2 -1 -5 -5 -1  4 -5 -2 -3 -5 -3 -1 -5 -5 -2  0 -1 -4 -1  0 -2 -1 -2 -2 -3 -5 -4  1 -2 -5 -4 -2 -4 -4 -4 -5 -5 -3 -3 -5 -1  6  3 -2 -3  0 -3 -4  5 -4 -1 -3 -4 -2 -2 -5 -3 -1 -4 -5 -4 -3  5 -2 -2 -3 -5 -5 -3 -3 -2 -5 -4 -1 -4  0 -1 -2 -5 -1 -1  0 -2  3 -3 -5 -5 -5 -3 -5 -5 -3 -3 -5 -4 -5 -3 -2 -3 -3  0 -3  0 -1 -3 -4 -2 -1 -3 -5  1  1 -1 -3  0 -5  2 -5 -4 -5 -2 -3 -3  0  3  0 -3  1  2 -7 -4 -1 -1 -3  0
 -1 -1 -1 -1  0 -1 -2  0  0  0 -2 -2 -3 -3 -2 -4 -3 -4 -5 -2 -2 -3 -1 -4 -4  0 -5 -5 -3 -3 -3 -3 -4  5  4  0  0 -5 -1 -4  8 -3 -3 -2 -4 -4 -4  6  4 -1 -4 -2 -3 -3 -3 -2 -2 -3 -4  6 -2 -3 -3 -3 -2 -5 -4 -3 -4 -2  5  8 -6 -4  0 -2  4 -5  1 -3 -5 -4 -3  1 -4 -3 -3  7 -4 -2 -4 -4 -1 -2 -4 -3 -3 -3 -3 -4 -2 -2 -2  0 -2 -4 -3 -3 -1 -2 -3 -3 -2 -2 -3 -4 -4 -3 -4 -4 -3 -4 -4  8 -4  2  0 -1 -2 -1 -2 -2 -3 -3 -1  2  0 -3 -2  6 -4 -4 -4 -4 -3  3 -4 -4 -1  2 -3 -1  3  6 -2 -1 -2  7  1 -2  1  0 -1  5 -2 -1  0 -3 -2 -3 -2 -5 -3 -3  4 -4 -2 -4 -4 -2 -4 -4 -3 -2 -4 -1 -5 -4  2 -1 -4 -3 -4 -5 -5 -3  0 -4 -3 -5 -4 -4  8 -3 -1 -3 -4 -4  1 -3 -4 -3  5 -3 -4  0 -2 -4 -2 -2  1 -3 -1 -2 -1 -4  0 -2 -3 -3 -2 -3  0  1 -3 -2 -3 -1 -3 -2 -2 -2 -3 -2 -4 -1  7 -3  0  4 -2 -1 -3 -3  1 -1  1 -2 -1  0 -3  0 -2 -3 -2  1 -1  1 -3  0 -1 -2 -4 -1 -2 -4 -3 -5  0  2 -4 -3 -1 -2 -2 -1  0  1  0  1  0  1  0  0  0  0  1  1 -1  0  0  1 -1 -1  0 -1 -2 -1  1  0  3  2  0 -3 -2 -3 -4  2 -2 -2 -2 -1 -4 -3 -1 -3  0  2 -2 -1  1  1 -2 -2  0 -1  0 -1 -2  0 -2 -2 -2 -2 -1  1 -1 -1 -3  0 -1 -2 -2 -2 -3  1  2 -1 -2 -2 -2 -4 -2 -2 -2  1 -2 -1 -4 -1 -4 -4  3 -3 -3 -2 -1 -5 -3 -3 -3  0  4 -1  4  2 -2 -2  0  0 -1 -1 -1 -4 -3 -2 -1 -1  3 -2 -3 -1 -2 -2 -2 -1 -1 -1  3 -2 -1 -3 -1 -2  2 -2 -1 -2 -2 -2 -2  0 -1  0 -1 -2  0 -1 -3 -3  1 -2 -3 -4 -3 -4 -4  0  0 -3 -4 -2 -2 -4 -4  0  4 -5 -2  0 -1 -4  1  0  1 -4 -1  0 -3 -2  0 -3 -3  1  0 -2 -3  0  1 -1  1  0  0 -3 -5 -2 -3 -3 -5  2  1 -6 -3 -3 -3 -2  1 -4 -4 -4 -4  0 -3 -4 -5 -4 -2 -4 -3 -4 -2 -1 -2 -3 -4  8  0 -2  7 -3  0 -4 -2  8 -2 -3 -2 -3 -4 -4 -2 -4 -2 -1 -2 -5 -3 -3 -3 -2 -2 -3 -4 -1 -5 -4  1 -3  1 -4 -4 -3 -1  8 -5  3 -4 -2 -4 -2 -3 -2 -1 -3 -2 -2  7 -3 -4 -3 -5  8 -1 -5 -2 -4  5 -1  7 -2  8 -5 -4 -4 -2 -2  4 -3 -5 -3 -4 -4 -3 -4 -5 -3 -4  4 -3 -4 -5 -3 -3 -4 -4 -3 -2 -6 -1 -3 -1 -2 -4 -5 -1 -3 -3 -1 -2 -4 -5 -2 -4 -4 -4 -4 -4 -3 -4 -3 -5 -3 -1 -3 -4 -2 -1 -4 -1 -2 -3 -6 -1 -1 -3 -2 -4 -3 -5  7 -2  8 -3 -2 -3 -3 -5 -4 -1  0 -2 -3 -2 -3  6 -1 -2 -4 -4 -4 -1 -3 -4  1 -3 -3 -6 -5 -3 -3 -5 -5 -4 -1 -3 -5 -4 -4 -1 -3 -2 -4 -3 -3  5 -4 -2 -3 -3 -2  0 -5 -4 -3  1 -5 -5 -2  0 -5 -3 -4 -3 -3  0 -5 -4 -2 -1  3 -2 -1 -2 -3 -3 -1 -1 -5 -5 -3  5  8 -3 -4 -3 -4 -4 -4 -5 -3 -4 -4 -3  4 -1 -3 -3 -3 -1 -2 -4 -1 -4 -3 -4 -4  7 -3 -4 -3  7 -4 -3 -4 -5  6 -3 -3 -4 -3 -3 -4 -3 -3 -4 -3 -1 -3 -3 -1 -2 -4 -2 -2 -2 -3  2  0 -3 -3 -4 -4 -3 -5 -4 -4 -4 -3 -4 -4 -1 -4 -4  1 -2  0 -1 -2 -3 -1 -2  0 -4 -2 -1  2 -2  0 -4 -1 -3 -4 -4 -2  0 -4 -1 -2 -1 -5 -1  5 -7 -4 -3  0 -3 -1
 -2 -4 -3 -1 -2 -4 -2 -1 -3 -4 -4 -5 -6  2 -2 -4 -5 -8 -6 -6 -6 -3 -4 -1 -6 -5 -2 -2 -6 -4 -6 -4 -4 -5 -6 -5 -5 -6 -4 -4 -6 -6 -6 -5 -1 -6 -2 -5 -5 -5 -4 -4 -5 -4 -4 -5 -6 -3 -7 -5 -5 -4 -4 -6 -5  1 -8 -6 -5 -5 -5 -6 -2 -6 -6 -5 -4 -1 -4 -6 -1 -6 -5 -5 -6 -5 -6 -5 -7 -6 -6 -4 -5 -5 -6 -2 -6 -2 -4 -5 -5 -4 -4 -5 -5 -2 -5 -4 -5  1 -1 -5 -4 -5 -5 -1 -6 -6 -8 -8 -5 -5 -5 -6 -4 -5 -5 -4 -5 -3 -4 -4 -5  5 -5 -5 -4 -5 -4 -5 -5 -8 -6 -8 -4 -3 -6 -4 -5 -5 -6 -4 -5  0 -5  1 -4 -6 -5 -5 -5 -4 -1 -6 -6 -5  4 -5  2 -6 -6  1 -5 -4 -4 -7 -2 -5  5 -5 -8 -2 -5 -5 -4 -5 -6 -8 -5 -6 -8 -7 -5 -7 -6 -6 -7 -5 -5 -6 -6 -6 -6 -6 -4 -6  6 -4 -5 -5  5 -5 -5 -5 -6 -4 -5 -2 -5 -5 -4 -6 -5 -4 -5 -5 -6 -4 -5 -6 -6 -4 -5 -5 -4 -4 -6 -4 -5 -2 -4 -6 -1 -5 -4 -5 -5 -5 -2 -5 -6 -5 -7 -4 -5  2 -6  2 -3 -4  2 -4 -5 -2 -6 -1 -5 -4 -4 -3 -5  1  4 -4 -5 -4 -5 -2 -5 -5  8 -4 -5 -5 -3 -4 -3 -3 -4 -3 -4 -4 -4 -1 -5 -4  0 -3  6 -4 -3 -4 -3 -4 -3  0 -3 -2 -3 -5 -3 -3 -4 -5 -6 -2 -2  5 -5 -5  0 -1 -5 -3 -5  4 -2  1 -5 -2 -4  0  1 -1 -3  1 -3 -2  1 -4 10  4 -3 -6  2 -4 -2  2  0  4  2 -1 -5 -4 -3 -4 -2 -4  0 -1 -3  9 -3 -5 -4  1 -3 -4 -5  0  0 -8 -4 -2 -4 -5 -5 -1 -4 -3 -7 -6 -5 -4 -5 -4 -4 -6 -4 -4 -5 -4 -4 -1 -4 -4 -4  5 -4 -4 -2 -1 -3 -2 -5 -5 -4 -2 -4  5 -1 -4  3 -4 -3 -3  7 -5 -5 -3 -4 -2 -4 -5 -4 -3  4  5 -4 -1 -2 -6 -4 -6 -4 -7 -4 -5 -2 -5 -4 -5 -5 -5 -6  1 -4 -6 -5 -4 -5 -7 -4 -4 -3 -4 -3 -4 -4 -5 -4 -6 -1 -4 -3 -5 -4 -4 -4 -4 -5 -4 -5 -5 -2 -5 -4 -6 -6 -4 -5 -2 -7 -5 -6 -6 -7 -6 -6 -4 -5 -4 -5 -4 -2 -6 -6 -4 -5 -4 -7 -5 -2 -6 -6 -6 -1 -5 -4 -6 -1 -2 -6 -6 -5 -5 -6 -6 -4 -6 -5 -4 -5 -5 -3 -4 -6 -5 -5 -5 -3 -5 -4 -4 -1 -6 -5 -4 -5 -6 -4 -5 -6 -6 -1 -5 -6 -5 -4 -5 -5 -4 -5 -5 -4 -5 -6 -5 -6 -5 -6 -6 -4 -1 -5 -6 -5 -4 -5 -5 -6 -6 -6 -4 -6 -6 -5 -5 -7 -7 -4 -6 -7 -6 -7 -5 -6 -4 -6 -6 -6 -6 -6 -6 -6 -5 -5 -2 -5 -6 -5 -6 -6 12 -1 -4 -2 -5 -5 -8 -1 -6 -6 -6 -6 -4 -6 -5 -4 -6 -6 -4 -6 -5 -8 -5 -5 -4 -4 -5 -5 -2 -1 -5 -6 -4 -8 -6 -6 -5 -5 -6 -6 -5  5 -6  0 -5 -5 -5 -4 -6 -5 -6 -6 -5 -3 -5 -6 -6 -5 -6 -6 -5 -5 -7 -2 -6 -5 -5 -1 -6 -5 -6 -6  3 -5 -4 -5 -5 -6 -4 -5 -5 -5 -5 -5 -6 -6 -4 -4 -1 -6 -6 -5 -1 -2 -5 -5 -1 -7 -5 -6 -5 -4  5 -5 -6 -5 -5 -5 -4 -5 -5 -5 -5 -5 -6 -1 -6 -5 -6 -4 -1 -5 -6 -6 -5 -1 -4 -7 -6 -5 -5 -6 -5 -7 -2 -6 -4 -6 -5 -2 -6 -6 -6 -5 -6 -4 -7 -5 -7 -5 -6 -6 -5 -6 -6 -8 -5 -5 -6 -4 -6 -5 -5 -5 -4 -4 -3  8 -4 -5 -5 -3 -5 -5 -5 -4 -4 -4 -6 -6 -6 -8 -6 -4 -5 -2 -6 -5 -6 -6 -4 -4 -4 -5 -4 -5 -5 -5 -5 -5 -5 -4 -5  4 -5 -4 -5 -6 -7 -4 -5 -5 -7 -1 -5  3 -6 -3 -6 13 -1 -6 -5 -6 -3
 -1 -2 -3  2 -2 -3 -1  0 -3 -3 -3 -3 -5 -3 -2 -4 -4 -6 -6 -3 -4  5 -4  9 -5 -5  5  5 -5 -3 -3 -4 -3 -4 -5 -4 -3 -6 -3  5 -5 -5 -5 -4  9 -6  0 -4 -4 -4 -3 -3 -4 -2 -3 -4 -5  3 -6 -4  2 -2 -3 -4 -4  0 -6 -5 -5 -5 -4 -5  0 -5 -2 -4 -2  8 -3 -5 10 -5 -5 -4 -5 -4 -5 -4 -6 -5 -5 -3 -2 -4 -5  0 -5  4 -3 -3 -4 -3 -3 -4 -4  5 -5 -2 -4  1  7 -5 -3 -4 -5  9 -5 -5 -6 -6 -4 -4 -6 -5 -3 -4 -3 -3 -4 -4 -3 -3 -5  4 -4 -4 -2 -4  0 -4 -6 -6 -5 -6 -2  1 -5 -4 -3 -4 -5 -1 -4 -3 -3  1 -2 -5 -4 -4 -1 -3  8 -5 -5 -4  1 -3 -2 -5 -5  9 -6 -3 -3 -6 -3 -4 -3 -4 -6  5 -4 -5 -4 -4 -6 -6 -4 -4 -6 -6 -3 -7 -6 -4 -6 -6 -4 -6 -5 -5 -5 -5 -3 -5 -3 -4 -2 -4  7 -4 -4 -3 -5 -4 -3  6 -4 -1 -3 -5 -4 -3 -4 -5 -5 -2 -4 -5 -3 -3 -3 -4  3 -3 -5 -4 -4  2 -4 -5  3 -4 -4 -4 -5 -4  2 -4 -5 -3 -6 -3 -4 -1 -5 -2 -2 -2  7 -3 -3  5 -4  0 -4 -3 -3 -1 -4 -1  5 -3 -4  0 -5  0 -4 -4 -2 -3 -3 -4  0 -4 -1 -2 -4  0 -3 -3 -3 -2 -4 -3 -2 -3  1 -3 -1 -2 -4 -3 -2  1  1  4  1 -4 -2  0 -2 -4 -4  8 -1  1 -4 -4 -2 -3 -6 -1 -4 -1 -2 -2 -4 -4 -1  0  7  5 -2 -3 -2 -1  0 -3  1 -3 -3 -5 -2 -2 -2 -1 -2  1  2  4 -3  2  3 -3  0 -1 -2 -2 -1 -2  3 -1 -1 -2 -2 -3 -6 -2  2 -6 -3 -1 -3 -4 -3 10 -3  1 -5 -5 -4 -3 -3 -1  0 -4 -3 -3 -3 -2 -2  8 -4 -1 -1 -1 -3  2  5 -2 -4 -3 -4 -3 -2 -3 -3  3 -2 -3  2 -3  0 -2 -1 -3 -4 -3 -3 -2 -2 -3 -3 -2  3 -1 -4  7  3 -4 -3 -5 -3 -6 -4 -4 -1 -4 -4 -4 -4 -4 -5  1 -1 -6 -3  0 -4 -6 -3 -3  3 -4 -3 -3 -1 -5 -3 -5 -2 -3 -3 -4 -3 -3  0 -2 -4 -3 -4 -4  8 -4 -2 -5 -6 -3 -4  0 -6 -4 -5 -5 -6 -5 -5 -4 -5 -2 -4 -4  5 -5 -4 -4 -5 -2 -6 -4 -2 -5 -5 -5 -1 -4 -3 -6 -1  8 -5 -5 -4 -4 -5 -4 -4 -5 -4 -4 -4 -4  4  5 -5 -4 -4 -4  1 -4 -4 -2  9 -5 -4 -3 -4 -5 -4 -1 -5 -5 10 -3 -5 -5 -4 -4 -4 -3 -4 -2 -4 -3 -5 -4 -5 -4 -1 -5  3  8 -3 -5 -4 -3 -4 -4 -5 -6 -5 -4 -5 -5 -4  1 -7 -6 -4 -5 -6 -4 -7 -4 -5 -3 -5 -5 -6 -5 -4 -4 -5 -4 -4  0 -4 -5 -4 -5 -6  5  1 -3  2 -4 -4 -6 10 -5 -5 -4 -5 -4 -5 -4 -4 -5 -2 -1 -4 -4 -6 -4 -4 -4 -3 -2 -5  0 -3 -3 -5 -1 -6 -4 -2 -4 -4 -5 -5 -4 -4 -4  0 -3 -3 -4 -3 -5 -4 -4 -5 -4 -2 -4 -5 -5 -3 -5 -5 -5 -4 -5  0 -6 -4 -4 10 -6 -4 -5 -5  8 -6 -4 -4 -4 -4 -4 -4 -4 -4  2 -4 -5 -5 -4 -3  6 -4 -5 -4 10  0 -4 -4  8 -6 -6 -4 -4 -3  9 -4 -5 -4 -4 -3 -3 -3 -5 -3 -4 -3 -6  9 -4 -4 -5 -3  2 -3 -5 -5 -4  9 -3 -6 -5 -4 -3 -4 -4 -5  2 -4 -3 -5 -4  1 -5 -5 -5 -4 -5 -3 -6 -4 -6 -4 -5 -6 -4 -5 -5 -6 -4 -4 -5 -3 -5 -5 -4 -3 -3  0 -2 -3 -3 -3 -4 -2 -4 -4 -3 -4 -3 -4 -5 -4 -2 -6 -5 -4 -4  0 -5 -4 -5 -5 -3 -3 -3 -4 -3 -4 -5 -4 -3 -5 -5 -2 -4  0 -4 -4 -4 -4 -6 -4 -4 -4 -5  4 -4  6 -6 -3 -4 -2  8 -5 -5 -5 -2
  1 -3 -3  1  0 -2  1 -2 -3 -3 -3 -4 -5  2  5  0  4 -7 -6 -5 -5  2  0 -4 -6 -3 -4 -4 -3 -1 -5 -2 -2 -3 -5 -4 -4 -6  2 -5  0 -6 -3  6 -3 -5  3 -1 -3 -3 -2 -1 -5  2  0 -5 -5 -4 -6 -3 -3  4  1  7  4 -4 -7 -3 -5 -5  0 -2 -4 -6 -6 -4 -1 -4 -3 -5 -5 -6 -4 -5 -6 -4 -5 -2 -6 -5 -6 -2 -3 -1 -6  1 -4  0  2 -5 -4  2  3 -3 -1 -2 -5  2 -2 -1 -1 -1  3 -4 -5  3 -6 -3 -7 -7  4  0 -6 -3 -1 -2 -3 -3 -1 -3 -3 -3 -5 -1 -4  6  3  5  4 -3 -6 -7 -5 -7 -1 -2 -6 -1  5 -4 -5 -4  6 -1  6  2  1 -3 -2 -3 -2  3 -2 -4  1 -3 -3  5 -2 -5 -4 -4 -6  3 -2 -1 -3 -5  1  3 -7 -1 -4 -4 -2  1 -6 -7 -3  2 -7 -6  1 -6 -6  7 -5 -6  6 -6 -5 -6 -3 -3  2 -5 -2 -1 -3 -4 -3 -5 -3  5 -5 -4  5  0 -3 -5  1 -5 -4  5 -4 -5 -5  1 -4 -5 -5  1  0 -3 -5 -2 -5 -3 -2  0 -1 -5 -5 -3 -2  1 -3  2 -2  0 -5  4 -5  3 -4  4 -4 -1  0  0 -2 -3 -4 -2 -4  0 -3 -3  4  2 -3  1 -2 -3 -4 -1 -5 -4 -4 -4 -1  0 -4 -4  1 -3  0  0 -2 -1 -1 -1  0  0 -2  0  1 -1 -1 -1  0  1 -3  0  0  0  3  1  4  1  1 -1 -4 -3 -5 -4 -3 -2 -2 -4  2  4 -6  3 -1  2  2 -1 -4 -4 -2  2 -2  1  2 -3  0  0  0 -2 -3 -1 -3 -3 -1 -2 -2 -1 -1  0  3 -2 -2 -2 -4 -1 -1  4  5 -1 -1 -5 -3 -5  3 -2  2 -3 -4  2 -4 -7  3 -1  0 -2 -3 -5  3  1 -6 -5 -3 -2 -3 -2 -1 -5 -1  3  1 -2 -2 -3 -3 -4  0  0  1 -3 -3  2  0 -4 -4 -1 -1  2  1 -2 -3  0  1 -2  0  1 -1 -3 -3  0 -2 -2 -2 -4 -3 -1 -1 -3  3 -3 -2 -5  2 -6 -1 -6 -2  3 -1  6 -2 -3 -4 -2 -6 -1 -1 -6  6 -2  6 -6  2 -3 -2 -2 -1 -2 -2 -5  0 -5  0 -3 -1 -4  0 -1 -2  1 -1 -3 -4  2 -4 -4  0 -3 -6 -1 -3 -4 -6  1 -6 -5 -5 -5 -6 -1 -6  3  4 -2 -4 -2 -4 -2 -5 -2 -6  6  3 -5 -5 -3 -1 -4 -2 -6 -1 -4 -5 -3 -3  0 -5  7 -2 -5 -4 -2 -2 -3 -2 -6 -4  1  5 -4  0  1 -1 -2 -5 -6 -4  0 -2 -6 -2 -5 -5 -3 -5  4 -5 -5 -2 -2 -5  4  5 -5 -4 -2 -3 -5 -5  5 -7 -3 -3 -4 -2 -6 -1  4 -3 -3 -3 -6 -6 -2 -5 -5  1 -5 -6 -6 -2 -6 -6  0 -6  4 -6 -1 -5 -3 -6 -6 -5  0 -6 -5  1 -4  6 -4 -4 -5 -6 -5  3  0  3 -1 -1 -7 -5 -5 -6  1 -6 -2 -6  6 -1 -3 -7  0 -4 -5 -7 -5 -4 -2  1 -4  1 -4  0 -4 -6 -2 -7  3 -7 -3 -4 -3 -3 -2 -5  7 -4 -6  7 -3 -2 -4 -4  7 -3 -4 -4 -3 -6 -6 -4 -3 -6 -2  6 -5 -4 -6  2  6 -5 -6 -1 -5 -5 -4 -6 -2 -4 -5 -5 -1 -5  2 -3 -5 -5 -4 -3 -2 -3 -4  1 -5 -3 -5 -3 -2  1 -4 -5 -6  7 -4 -3 -5 -2 -5 -4  2  5 -2 -3 -3 -4 -4 -4 -6 -4  7 -3 -3  0 -2 -5 -6 -6 -4 -5  1 -6 -6  0 -3 -4 -5  0 -4 -4  2 -5 -4 -3 -3 -6 -6  0 -3 -1 -6 -3 -6  2 -6 -6 -3 -3 -3 -7  1  0 -6 -2 -3 -3  5 -3  3 -4 -3 -3 -1 -4 -4 -1 -5 -1 -3  0  1 -2 -6  7 -7 -7 -6 -2  5 -1 -6  5 -3 -5 -2  3  0 -3  1  7 -2 -5  5 -3 -4 -4  0  3 -4 -2 -3  7 -6 -2  1  6 -6  4 -4  2 -6 -3 -4 -7 -4 -5 -3 -5 -3
