# Supplementary material for: Protein Secondary Structure Prediction Based on Data Partition and Semi-Random Subspace Method
Source: Sci Rep. 2018 Jun 29;8:9856. doi: 10.1038/s41598-018-28084-8 (PMC6026213; doi:10.1038/s41598-018-28084-8)
Supplement: Supplementary file 1 — Dataset 1 [file 41598_2018_28084_MOESM1_ESM.zip › astral_cull_DATA/1BH9_A.pssm]

  L  F  S  K  E  L  R  C  M  M  Y  G  F  G  D  D  Q  N  P  Y  T  E  S  V  D  I  L  E  D  L  V  I  E  F  I  T  E  M  T  H  K  A  M  S  I
 -3 -5  1 -2 -3 -4 -1  0 -3 -4 -5  3 -3 -3 -5  0  0 -2 -1  0 -1 -1 -1  1  1 -1 -2 -4 -2 -3 -1 -1 -2 -5 -3 -1 -1 -3  0 -2  0  7  2  0 -3
 -4 -6  1  2 -3 -5  5  0 -5 -5 -4 -5 -5 -6 -5 -1  2  0 -5  1  0 -3 -4 -3  0 -4 -4 -3 -2 -4 -5 -2 -1 -4 -5  1 -2 -4 -4  1  3 -5 -2  1 -5
 -5 -6  0  2 -1 -6 -1  1 -5 -6 -5 -3 -6 -4 -2  0 -1  5 -5  1  1 -2 -3 -5  2 -4 -5 -2  0 -5 -5 -2  1 -5 -5 -1  1 -4 -4 -1 -1 -5 -2  1 -5
 -5 -7 -2  0  6 -6 -3 -1 -6 -6 -6 -4 -6 -5  8  4 -1  2 -5  0  1  4 -4 -5  3 -5 -6  3  6 -5 -5 -4  4 -3 -6 -2  5 -5 -5 -2 -1 -5 -4  2 -5
 -3 -5 -2 -5 -6 -4  0  4 -4 -5 -5 -4  1 -6 -7  0 -2 -1 -1 -1 -4 -5 -4 -1 -3  3 -3 -6 -6  0 -3  0 -3 -6 -3 -2  0 -3  8  0 -5  1  4 -4 -3
 -4 -6  2  1 -1 -3  3  3 -4 -3 -4 -4 -6 -5 -2 -1  2  2 -4 -1 -1  1 -3 -4  1 -4 -4  1  0 -3 -4 -2  2  3 -4  1 -1 -4 -4  3  2 -4  3  2 -4
 -4 -6 -2 -1  6 -5  1  0 -5 -5 -5 -4 -6 -6  1  0  1  2 -4 -3  0  6 -3 -4  2 -4 -5  7  5 -5 -5 -3  5 -4 -5 -1  3 -4 -4 -1  2 -4 -3  4 -5
 -5 -7 -2 -3 -4 -6 -2 -2 -6 -6 -6  6 -5  7 -5 -1 -3 -3 -5 -3 -3 -3 -4 -4 -1 -5 -6 -5 -3 -5 -5 -3 -1 -6 -6 -2 -2 -5 -4 -3 -3 -3 -3 -2 -6
 -4 -4  0 -3 -2 -5 -1  2 -5 -5  4 -5 -1 -5 -4  0 -2  3 -1 -2  1 -3 -4 -5 -1 -4 -5  2  0 -2 -5  1  0  2 -5  0  0 -4 -5  7 -2 -5  1  1 -5
  1 -3 -1 -4 -6  4 -4 -3  1 -1 -1 -5 -3 -7 -6 -1 -1 -3 -6 -1 -2 -5 -4  2 -2  3  2 -6 -4  5  1  4 -5 -4  6  2 -4  3  1 -1 -4 -4 -2 -4  5
  5  1 -2 -5 -6  5 -4 -1  4  4 -3 -5  0 -7 -7 -3 -3 -4 -6  3 -2 -4 -4  0 -2  3  4 -6 -4  3  3  2 -5 -4  3 -1 -4  3  1 -1 -3 -5  1 -3  0
 -4 -6  0  6  0 -5  2  0 -5 -5 -5 -4 -6 -5 -4 -2  1 -1 -4 -3 -1  0 -3 -4  1 -4 -4 -1 -2 -4 -4 -2 -1 -4 -5  0 -2 -4 -4  1  4 -4 -2  2 -5
  4 -3 -2 -3 -3  1 -2  0  9  9 -4 -5  1 -6 -6 -2 -1 -3 -6  1 -1 -2 -4  2 -2  1  6 -5 -5  3  1  1 -3 -3  4  0 -3  6 -2  0 -2 -4  5 -2  3
  0  9 -3 -5 -6 -1 -5 -3 -1 -3  4 -6  8 -2 -7 -3 -3 -3 -7  0 -2 -5 -5 -3 -3 -1 -2 -6 -6  0 -3 -1 -5  6 -1 -3 -5  0 -3 -1 -5 -5 -2 -5 -3
 -5 -7 -2  0 -4 -5 -1 -1 -5 -6 -6 -4 -6 -6 -5 -2  4 -1  8 -4  5 -4 -4 -4 -3 -4 -5 -4 -4 -5 -5 -4 -3 -6 -5 -2 -3 -4 -4 -4 -3 -4 -4 -3 -5
 -4 -6  2 -1 -1 -5  1  1 -5 -5 -4  0 -4 -4 -4  1  0 -1  0 -1  0 -1  4 -3  0 -3 -4 -2 -1 -4 -4 -1  0 -5 -4  1  0 -3 -1 -1 -1  0  0  1 -4
 -3 -5  3 -2 -3 -3 -2  1 -4 -4 -5 -4 -5 -5 -4  0 -1 -1 -4 -1  1 -2  6 -1  0  0 -3 -4 -2 -2  0  1  0 -5 -2  3  0  1  3 -1  0  0 -2 -2 -2
 -3 -2 -4 -5 -6 -4 -3 -3 -4 -5  2 -5 -2  2 -7 -4 -2 -4 -7 -2 -4 -5 -5 -5 -4 -4 -4 -6 -6 -3 -5 -4 -2 -2 -4 -4 -5 -4 -4 -4 -5 -6 -4 -5 -5
 -2  3 -3 -2 -5 -3 -4  1 -1 -4  9 -5  4 -6 -6 -2 -3 -1 -6  4 -2 -5 -4 -3 -3 -1 -3 -5 -5  2 -3 -2 -3  7 -3 -3 -2 -3 -4  0 -3 -5 -1 -3 -3
  2 -4 -1 -4 -5  2 -4 -2 -2 -1 -3 -2 -4 -7 -6  2 -2 -1 -4 -1 -2 -5 -2  6 -1  3  2 -5 -5  2  6  3 -3 -4  2  1 -4  2  2 -1 -3 -2 -1 -4  5
