# Supplementary material for: Protein Secondary Structure Prediction Based on Data Partition and Semi-Random Subspace Method
Source: Sci Rep. 2018 Jun 29;8:9856. doi: 10.1038/s41598-018-28084-8 (PMC6026213; doi:10.1038/s41598-018-28084-8)
Supplement: Supplementary file 1 — Dataset 1 [file 41598_2018_28084_MOESM1_ESM.zip › astral_cull_DATA/1bhi_A.pssm]

  M  S  D  D  K  P  F  L  C  T  A  P  G  C  G  Q  R  F  T  N  E  D  H  L  A  V  H  K  H  K  H  E  M  T  L  K  F  G
 -1  0 -2 -3 -2 -3 -4  3 -3  0  1  0 -1 -2 -1  0 -1 -4  1 -2 -1 -2 -3 -3  1 -1 -4  0 -2 -2 -4 -2 -2  0 -2 -1 -2  1
 -2 -1 -2 -2  5 -4 -5 -2 -6  0 -2 -3 -3 -5 -1  0  5 -5 -2  3 -1 -2  0 -1 -1  1 -2  3  4  2 -2  0 -2 -2 -2  0 -3 -3
 -3  2  3 -1 -2 -4 -5 -3 -5  2 -1 -2  0 -4  4 -2 -1 -5 -1  5  2  1  3 -5  2 -3 -1 -1 -1 -1 -1 -1 -3  1 -4  4 -4 -1
 -4  2  6  5 -3 -3 -6 -3 -6  1 -2  1  0 -5  1 -2 -2 -5 -2  0  0  6 -2 -5  0 -4 -3 -2 -2 -2 -3  3 -4 -2 -4 -1 -4 -2
 -2 -3 -4 -5 -5 -5 -4 -2 11 -3 -2 -3 -4 11 -3 -3 -3 -4 -2 -3 -4 -4 -5 -3 -2 -2 -5 -4  1 -4 -5 -3 -2 -2 -2 -3 -2 -3
 -2  0  3  2  0 -3 -5 -1 -5  0 -2 -2 -1 -5  0  4  0 -5  1  1  1 -1  1 -3  1  0 -1  2  0  0 -1  3 -2 -1 -3  1 -3 -2
 -3  3  0  5 -1 -3 -5  0 -6  1 -1  0 -3 -5  0  0 -1 -5 -1 -1  5  2  1 -4  2 -3 -2  1 -1 -1 -2  4 -3 -2 -3  0 -4 -3
 -4  0 -2 -3 -3 -4 -5 -2 -5  0 -2 -3  6 -4  3 -3 -3 -5 -2 -2 -3 -1 -3 -5 -2 -4 -4 -2 -3 -3 -4 -3 -1 -2 -4 -1 -4  6
 -3 -1 -1 -2 -2 -4 -2  3 -5 -2  1 -3 -3 -5 -1 -2  1 -3 -2 -1  2 -2  9 -4  0 -3 10  0  6 -2 10 -1 -3  0 -4 -1 -3 -3
  1 -3 -4 -5 -4 -3 -2  0  0 -3  1 -2 -5 -3 -4 -2 -4 -2 -1 -3 -4 -3 -5  0 -1  3 -5 -3 -4 -1 -5 -3  0  0  1 -3  1 -4
  2 -3 -4 -5 -4 -3 -2 -1 -3 -3  0 -2 -5 -2 -4 -1 -3 -1 -2 -2 -4 -4 -5  6 -1  0 -5 -3 -3 -3 -5 -3  2 -1  5 -3  3 -4
 -2 -1 -1  0  6 -3 -5 -2 -5  0 -1 -2 -3 -5  0  3  2 -5  0  1  1  0 -2 -3  0 -2 -3  4  4  5 -3  0 -2 -1  0  4 -4 -2
  7 -2 -3 -4 -3  0 -2  1 -3 -2  1 -3 -4 -3 -3  5 -2 -2 -1 -2 -1 -3 -3  1  1  2 -4 -1 -1 -2 -4 -2  7  3  1 -2  1 -3
 -1 -4 -4 -5 -5 -5  8 -2 -5 -4  1 -2 -4 -4 -2 -3 -3  8 -1 -4 -4 -4 -3 -1 -3 -2 -3 -3 -4 -4 -3 -4 -1 -2 -1 -4  5 -4
 -3 -2  1 -3 -3  8 -6  0 -5  2 -3  7 -3 -5 -2 -3 -3 -5  0 -3 -2 -3 -4 -4 -2 -3 -4 -2 -3 -2 -4 -2 -3 -2 -4  2 -4 -3
 -2  1  0 -1 -2 -2 -4 -1 -3  3  1  1  0 -1  2 -1  2 -4  1  1  1  1 -2 -4  1 -1 -3 -1 -1  0 -3  1  1  2 -3  0 -3 -1
 -1  3 -1 -2 -2 -3 -4 -1 -1  2  0 -1 -2 -3  0 -2  0 -4  4  2 -1  0 -3 -3  2 -1 -4  1 -1  1 -4  2 -1  3 -2 -1 -2 -2
 -2 -4 -5 -5 -5 -6 -1 -4 -5 -4  3 -4 -4 -4 -4  3 -4  0  2 -4 -4 -5 -4 -3 -3  1 -5 -3 -4 -4 -5 -4 -3 -3 -3 -4 -1 -3
 -2 -3 -4 -4 -3 -5  4 -2 -5 -3  2 -3 -4 -4 -3 -2 -1  4 -2 -3 -3 -4  0 -2 -2 -2  0 -1 -1 -3  0 -3 -2 -2 -2 -3  1 -4
  2 -2 -4 -4 -4 -4 -3  3 -3 -2  1 -2 -3 -3 -3 -1 -3 -3  1 -3 -3 -1 -5 -1 -1  4 -5 -3 -3 -1 -5 -3  0  1  0 -3  1 -3
