# Supplementary material for: Protein Secondary Structure Prediction Based on Data Partition and Semi-Random Subspace Method
Source: Sci Rep. 2018 Jun 29;8:9856. doi: 10.1038/s41598-018-28084-8 (PMC6026213; doi:10.1038/s41598-018-28084-8)
Supplement: Supplementary file 1 — Dataset 1 [file 41598_2018_28084_MOESM1_ESM.zip › astral_cull_DATA/1bhu_A.pssm]

  A  P  S  a  P  A  G  S  L  a  T  Y  S  G  T  G  L  S  G  A  R  T  V  I  P  A  S  D  M  E  K  A  G  T  D  G  V  K  L  P  A  S  A  R  S  F  A  N  G  T  H  F  T  L  R  Y  G  P  A  R  K  V  T  b  V  R  F  P  b  Y  Q  Y  A  T  V  G  K  V  A  P  G  A  Q  L  R  S  L  P  S  P  G  A  T  V  T  V  G  Q  D  L  G  D
  4  0  1  2 -1  4  2  1 -2  2  0 -2  1  0 -1  0 -2  1  0  3 -1  0  0 -1 -1  4  0  2 -1 -1 -1  3  0 -1  2  0 -1  0 -1  2  3  0  3 -1  1 -2  4 -2  0  2 -1 -2  0 -1 -1 -2  0 -1  3 -1 -1  0  0 -1 -1 -1 -2 -1 -1 -2 -1 -2  3  0 -1  0 -1 -1  3  2  0  3 -1 -2  2  1  2 -1  1  2  0  3  0 -1  0  0  0 -1 -2 -2  0 -2
 -1 -2 -1 -3 -2 -1 -2 -1 -2 -3 -2 -2 -1 -2 -1 -1 -2 -1 -2 -1  6 -1 -3 -3 -2 -1  4 -2 -2  0  1  3 -2 -1 -2 -2 -2  1 -3 -2 -2 -1 -2  4 -1 -3 -1  0  3 -1 -1 -3 -2 -2  4 -1 -2 -2 -1  6  1 -3 -2 -3 -3  6 -3 -2 -3 -2  1 -2 -1 -2 -1 -2  4 -3 -2 -2 -2  0  0 -2  4 -1 -2 -2 -1 -2 -2  0 -2 -2 -2 -3 -2  4 -2 -2 -2 -2
 -2 -1  1 -2 -2 -2 -1  1 -3 -2 -1 -2  1  0  0  4 -3  0  0 -1  0  0 -3 -3 -2 -2  0  0 -3  0  1 -1  0  1  0  0 -3  0 -3 -2 -1  0 -2 -1  1 -3 -2  6  0 -1  0 -3 -1 -3 -1 -1  0 -2  0  0 -1 -3 -1  1 -3  0 -3 -2  1 -2  0 -2 -1 -1 -1  0  0 -3  0 -2  0 -1  1 -3 -1  1 -3  0  1 -2  0 -1 -1 -3 -1 -3  0  0  1 -3  0  1
 -2 -1  0 -3 -2 -2 -2  0 -4 -3 -2 -3  0 -1 -1  0 -4 -1 -1 -1 -2 -1 -3 -3 -2 -2 -1  5 -3  2  4 -2 -1  4  5 -1 -3 -1 -4 -2 -2 -1 -2 -2  0 -3 -2  1 -1 -1 -1 -4 -1 -4 -2 -2 -1 -2 -1 -2 -1 -3 -2  1 -3 -2 -4 -2  1 -3  0 -3 -1 -2 -2 -1 -1 -3  4 -2 -1 -1  4 -4 -2  0 -3  4  0 -2 -1 -1 -1 -3 -2 -3 -1 -1  6 -3 -1  6
  0 -2 -1  8 -3  0 -1 -1 -1  8 -1 -3 -1 -3 -2 -3 -1 -1 -3 -1 -4 -1 -1 -1 -3  0 -2 -2 -1 -4 -3 -1 -3 -2 -2 -3 -1 -2 -1 -2 -1 -2 -1 -2 -1 -2  0 -3 -3 -1 -3 -2 -2 -1 -2 -3 -3 -2 -1 -4 -3 -1 -1  8 -1 -4 -2 -3  8 -3 -3 -3 -1 -1 -2 -3 -3 -1 -1 -2 -3 -1 -3 -1 -2 -1 -1 -3 -1 -2 -3 -1 -2 -1 -1 -1 -3 -3 -4 -2 -3 -4
 -1 -1  0 -2 -1 -1 -1  0 -2 -2 -1 -1  0 -2  0 -1 -2  0 -2 -1  1 -1 -2 -3 -1 -1  0 -1 -1  2  1  0 -2 -1 -1 -2 -2  1 -2 -1 -1 -1 -1  0  0 -3 -1  0  0 -1  0 -3 -1 -2  0 -1 -2 -2 -1  1  0 -2 -1 -2 -3  1 -3 -1 -2 -1  6 -1 -1 -1 -1 -2  1 -3 -1 -1 -2  3  4 -2  0  0 -2 -1  0 -1 -2  3 -1 -2 -1 -2 -2  4  0 -2 -2  0
 -1 -1  0 -3 -1 -1 -2  0 -3 -3 -1 -2  0 -2 -1 -1 -3  0 -2 -1  0 -1 -3 -3 -1 -1  0  1 -3  5  1 -1 -2  0  1 -2 -2  0 -3 -1 -1 -1 -1 -1  0 -3 -1  0 -1 -1 -1 -3 -1 -3 -1 -1 -2 -2 -1  0  0 -3 -1 -2 -3  0 -3 -1 -2 -2  2 -2 -1 -1 -1 -2  0 -3  0 -1 -2  1  2 -3  0  0 -2  0  0 -1 -2  1 -1 -3 -1 -3 -2  1  2 -3 -2  2
  0 -2  0 -2 -2  0  4  0 -4 -2 -2 -3  0  6 -2  4 -4 -1  6  0 -2 -2 -3 -4 -2  0 -1 -1 -3 -2 -1 -1  6 -2 -1  6 -3 -2 -4 -1  4 -1 -1 -3  0 -3  0  0  4 -1  3 -3 -2 -4 -3 -3  6 -3  0 -2 -2 -3 -2 -2 -3 -2 -3 -2 -2 -3 -2 -3  0 -2 -3  6 -2 -3  0 -1  6 -1 -2 -4 -1  0 -1 -2  0 -1  6 -1 -2 -3 -2 -3  6 -2 -1 -3  6 -1
 -2 -2 -1 -3 -2 -2 -2 -1 -3 -3 -2  2 -1 -2  5 -1 -3 -1 -2 -2  0 -2 -3 -3 -2 -2 -1 -1 -2  0 -1 -1 -2 -1 -1 -2  0 -1 -3 -2 -2 -1 -2 -1 -1 -2 -2  1 -1 -2  6 -1 -2 -3 -1  6 -2 -3 -1  0 -1 -3 -2 -2 -3  0 -1 -2 -2  2  0  2 -2 -2  5 -2 -1 -3 -1 -2 -2 -1  0 -3 -1 -1 -2 -2 -1 -2 -2 -1 -2 -3 -2 -3 -2  0 -1  0 -2 -1
 -1 -2 -2 -1 -3 -1 -3 -2  2 -1  1 -1 -2 -4 -2 -4  2 -2 -4 -1 -3 -1  3  4 -3 -1 -3 -2  3 -3 -3 -2 -4 -2 -2 -4  2 -2  3 -2 -2 -3  1  0 -2  2 -1 -3 -4 -1 -4  0 -1  2  0 -2 -4  1 -2 -3 -3  3  1 -2  3 -3  0 -3 -2 -1 -3 -1 -1  1  1 -4 -3  3 -2 -2 -4 -2 -3  2 -2 -2  1 -3 -2 -2 -4 -2 -1  2  1  3 -4 -3 -3  1 -4 -3
 -2 -2 -3 -1 -3 -2 -3 -3  4 -1  0 -1 -3 -4 -2 -4  4 -2 -4 -1 -2 -1  1  1 -3 -2 -2 -3  2 -3 -3 -2 -4 -2 -3 -4  0 -2  3 -2 -2 -3  0  2 -3  1 -2 -4 -3 -1 -3  0 -2  3  2 -2 -4 -1 -2 -2 -3  1  0 -2  1 -2  0 -3 -2 -1 -2 -1 -1  0  0 -4 -2  1 -2 -2 -4 -2 -3  4 -2 -3  3 -3 -3 -2 -4 -2 -2  3  0  1 -4 -2 -4  3 -4 -4
 -1 -1  0 -2 -1 -1 -1  0 -3 -2 -1 -2  0 -2 -1 -1 -3  0 -2 -1  2 -1 -2 -3 -1 -1  1 -1 -2  1  3  1 -2 -1 -1 -2 -2  3 -3 -1 -1 -1 -1  1  0 -3 -1  0  1 -1 -1 -3 -1 -2  1 -1 -2 -2 -1  2  3 -2 -1 -2 -3  2 -3 -1 -2 -2  1 -2 -1 -1 -2 -2  4 -3 -1 -1 -2  0  1 -3  1  0 -2 -1  0 -1 -2  0 -1 -2 -1 -2 -2  2 -1 -2 -2 -1
 -1 -2 -2 -1 -3 -1 -2 -2  2 -1  0 -1 -2 -3 -1 -3  2 -1 -3 -1 -1 -1  1  1 -3 -1 -1 -2  4 -2 -2 -1 -3 -2 -2 -3  0 -1  2 -2 -2 -2  0  1 -2  1 -1 -2 -2 -1 -2  0 -1  2  1 -1 -3 -1 -1 -1 -2  1  0 -2  1 -1  0 -3 -2 -1  0 -1 -1  0  0 -3 -1  1 -2 -2 -3 -1 -1  2 -1 -2  1 -3 -2 -2 -3 -1 -1  1  0  1 -3 -1 -3  1 -3 -3
 -2 -3 -2 -2 -4 -2 -3 -2  0 -2 -2  3 -2 -3 -2 -3  0 -2 -3 -2 -3 -2 -1  0 -4 -2 -3 -3  0 -3 -3 -3 -3 -3 -3 -3  1 -3  0 -3 -3 -3 -2 -1 -2  5 -2 -3 -3 -2 -2  6 -3  0 -1  2 -3 -2 -2 -3 -3 -1 -2 -3 -1 -3  6 -4 -3  3 -3  3 -2 -2 -1 -3 -3 -1 -3 -3 -3 -3 -3  0 -3 -2  0 -4 -2 -3 -3 -3 -3  0 -2 -1 -3 -3 -4  2 -3 -4
 -1  6 -1 -2  8 -1 -2 -1 -3 -2 -2 -3 -1 -2 -2 -2 -3 -1 -2 -1 -2 -1 -2 -3  8 -1 -1 -1 -3 -1 -1 -1 -2 -1 -1 -2 -3 -1 -3  6 -1  5 -1 -2 -1 -3 -1 -2 -2 -1 -2 -4  5 -3 -2 -3 -2  6 -1 -2  5 -2 -2 -3 -3 -2 -4  8 -3 -3 -1 -3 -1 -2 -2 -2 -1 -3 -1  6 -2 -1 -1 -3 -2 -1 -2  6 -1  6 -2 -1  5 -3 -2 -2 -2 -2 -2 -3 -2 -2
  1  0  4  0 -1  1  0  4 -3  0  0 -2  4  0  1  0 -3  3  0  1 -1  1 -2 -2 -1  1  3  0 -2  0  0  0  0  1  0  0 -2  1 -2  0  1  3  0 -1  4 -2  1  1 -1  1 -1 -2  1 -2 -1 -1  0 -1  3 -1  0 -2  0 -1 -2 -1 -2 -1 -1 -2  0 -2  1  0 -1  0  0 -2  1  0  0  1  0 -3  0  4  0 -1  4  0  0  1  1 -2  0 -2  0  0  0 -2  0  0
  0  3  1 -1 -1  0 -1  1 -1 -1  3 -2  1 -2  3 -1 -1  3 -2  3 -1  5  0  0 -1  0  1 -1 -1 -1 -1  0 -2  3 -1 -2 -1  3 -1 -1 -1  1  0 -1  1 -1  0  0 -1  3 -2 -2  3 -1 -1 -2 -2 -1  1 -1 -1  0  3 -1  0 -1 -2 -1 -1 -2 -1 -2  3  3 -1 -2 -1  0  0 -1 -2  0 -1 -1 -1  1 -1 -1  1 -1 -2  0  3 -1  3  0 -2 -1 -1 -1 -2 -1
 -3 -3 -3 -2 -4 -3 -3 -3 -2 -2 -3  2 -3 -3 -2 -3 -2 -3 -3 -3 -3 -3 -3 -3 -4 -3 -3 -3 -2 -3 -4 -3 -3 -3 -3 -3  0 -3 -2 -3 -3 -3 -3 -2 -3  0 -3 -4 -3 -3 -2  1 -3 -2 -2  1 -3 -3 -3 -3 -3 -3 -3 -3 -3 -3  1 -4 -3  2 -2  2 -3 -3 -3 -3 -3 -3 -3 -3 -3 -2 -3 -2 -3 -3 -2 -4 -3 -3 -3 -2 -3 -2 -3 -3 -3 -2 -4  1 -3 -4
 -2 -2 -2 -2 -3 -2 -3 -2 -1 -2 -1  7 -2 -3  0 -3 -1 -2 -3 -2 -2 -2 -1 -1 -3 -2 -2 -3 -1 -2 -2 -2 -3 -2 -3 -3  5 -2 -1 -2 -2 -2 -2 -1 -2  2 -2 -2 -2 -2  0  3 -2 -1 -1  6 -3 -2 -2 -2 -2 -1 -1 -3 -1 -2  3 -3 -3  7 -1  7 -2 -1  0 -3 -2 -1 -2 -2 -3 -2 -2 -1 -2 -2 -1 -3 -2 -2 -3 -2 -2 -1 -1 -1 -3 -2 -3  5 -3 -3
  0 -1 -2 -1 -2  0 -2 -2  1 -1  2 -1 -2 -3 -1 -3  1 -1 -3  0 -3  0  4  3 -2  0 -2 -2  2 -3 -3 -1 -3 -1 -2 -3  3 -1  2 -1 -1 -2  2 -1 -2  1  0 -3 -3  0 -3 -1 -1  3 -1 -2 -3  2 -1 -3 -2  4  2 -1  3 -3 -1 -2 -1 -1 -2 -1  0  2  2 -3 -2  3 -1 -1 -3 -1 -3  1 -1 -2  0 -3 -2 -1 -3 -1 -1  3  2  4 -3 -2 -3  0 -3 -3
