# Supplementary material for: Protein Secondary Structure Prediction Based on Data Partition and Semi-Random Subspace Method
Source: Sci Rep. 2018 Jun 29;8:9856. doi: 10.1038/s41598-018-28084-8 (PMC6026213; doi:10.1038/s41598-018-28084-8)
Supplement: Supplementary file 1 — Dataset 1 [file 41598_2018_28084_MOESM1_ESM.zip › astral_cull_DATA/1bi5_A.pssm]

  M  V  S  V  S  E  I  R  K  A  Q  R  A  E  G  P  A  T  I  L  A  I  G  T  A  N  P  A  N  C  V  E  Q  S  T  Y  P  D  F  Y  F  K  I  T  N  S  E  H  K  T  E  L  K  E  K  F  Q  R  M  C  D  K  S  M  I  K  R  R  Y  M  Y  L  T  E  E  I  L  K  E  N  P  N  V  C  E  Y  M  A  P  S  L  D  A  R  Q  D  M  V  V  V  E  V  P  R  L  G  K  E  A  A  V  K  A  I  K  E  W  G  Q  P  K  S  K  I  T  H  L  I  V  C  T  T  S  G  V  D  M  P  G  A  D  Y  Q  L  T  K  L  L  G  L  R  P  Y  V  K  R  Y  M  M  Y  Q  Q  G  X  F  A  G  G  T  V  L  R  L  A  K  D  L  A  E  N  N  K  G  A  R  V  L  V  V  C  S  E  V  T  A  V  T  F  R  G  P  S  D  T  H  L  D  S  L  V  G  Q  A  L  F  G  D  G  A  A  A  L  I  V  G  S  D  P  V  P  E  I  E  K  P  I  F  E  M  V  W  T  A  Q  T  I  A  P  D  S  E  G  A  I  D  G  H  L  R  E  A  G  L  T  F  H  L  L  K  D  V  P  G  I  V  S  K  N  I  T  K  A  L  V  E  A  F  E  P  L  G  I  S  D  Y  N  S  I  F  W  I  A  H  P  G  G  P  A  I  L  D  Q  V  E  Q  K  L  A  L  K  P  E  K  M  N  A  T  R  E  V  L  S  E  Y  G  N  M  S  S  A  C  V  L  F  I  L  D  E  M  R  K  K  S  T  Q  N  G  L  K  T  T  G  E  G  L  E  W  G  V  L  F  G  F  G  P  G  L  T  I  E  T  V  V  L  R  S  V  A  I
 -2  2  0 -1  0  0 -2 -2 -2  5 -2 -2  5 -2 -1 -1  5  0 -1 -2  5 -2  0 -1  5 -1 -2  2 -3  1 -1 -2 -2  3 -1 -3  0 -3 -3 -3 -3 -2 -2 -1 -2  1 -2 -3 -2  0 -2 -2 -2 -1 -2 -3 -1 -2 -2 -1 -2 -2  0 -1 -2 -1 -2 -2 -3 -2 -3 -2 -1 -2 -2 -2 -2 -1 -1 -2 -2 -1 -2 -1  4 -3 -2  5 -1  0 -2 -2  5 -2 -2 -2 -2  0  0  0 -2 -1 -2 -2 -2  0 -1 -1  5  5  1 -1  5 -2 -1 -2 -4  0 -2 -1 -2  0 -1 -2 -1 -3 -2 -1 -3 -1 -1 -1  1  0 -1 -2 -2 -2 -1  5 -3 -3 -1 -2  0 -1 -2 -2 -1 -2 -2 -2  0 -1 -2 -2 -2 -2 -2 -3 -2 -2 -1 -1 -3  5 -1  0 -1  0 -2 -2 -2  5 -2 -2 -2  5 -2 -2 -2  1 -1  5 -2  0 -2  0 -1 -1  1 -2 -2 -1  5 -1 -1 -3 -2  0 -2  0 -2  0 -2 -2 -3  0 -2 -1 -1 -2  5 -2 -3  1 -3 -1  5  5  5 -1 -2 -1 -1  3 -3 -1 -2 -1  1  0 -2 -2 -2 -2 -3 -2 -2 -1  0  4  4 -2 -1 -2  0 -2 -2  0 -2  0  5 -2 -1  0 -3 -2 -2 -2  1 -1 -2 -1 -3 -3 -2 -2 -1 -2 -1 -1  0 -2 -2  1 -1 -2 -2 -2 -1  2 -2  0 -2  5 -3  0 -2 -2 -1 -2  0 -2 -3 -2  0 -2 -3 -4 -2  5 -3 -1 -1  0 -2  5 -2 -2 -3  0 -1 -2  3 -1 -2  1 -2 -1  0 -1 -1 -2 -1  5 -1 -2 -2 -1 -2  1 -2 -3 -1 -3 -2  1  0  5 -1 -1 -2 -3 -2 -2 -3 -2 -2 -2 -2  0  1  3 -1 -1  0 -1  2 -1 -1  0 -2 -1 -2 -2 -4  0 -1 -2 -3  0 -3 -1 -2 -1 -2 -1 -1 -2 -1 -1 -1 -2 -2  0 -1  2 -1
 -2 -3 -1 -3 -1 -1 -4  7  4 -2  0  7 -1 -1 -3 -3 -2 -2 -3 -3 -2 -4 -2 -2 -2 -2 -3 -1 -1 -3 -3 -2  0 -2 -2 -3 -3 -3 -3 -3 -4  7 -4 -2  0 -2 -1 -1  0 -2 -1 -3  2  0  1 -4  3  7 -3 -5 -1  2 -2 -2 -4  4  2  7 -2 -3 -2 -3 -2 -1 -1 -4 -3  2 -1 -1 -3 -1 -3 -4 -1 -3 -2 -2 -3 -2 -3 -2 -2  7  0 -2 -3 -3 -3 -2 -1 -3 -3  4 -3 -3  2 -1 -2 -2 -1  3 -2 -4  2 -1 -4 -3  1 -3  2 -2  2 -4 -2 -1 -3 -4 -4 -4 -2 -2 -2 -3 -3 -2 -2 -3 -3 -2 -2 -3  1 -3 -2  2 -3 -3 -3 -3  6 -3 -2 -3  2  7 -3 -2 -3 -3  0  0 -3 -1 -4 -2 -3 -3 -2 -3 -3  7 -3 -2  1 -2 -3 -2 -1 -1 -1  4 -3 -2  7 -3 -3 -3 -3 -4 -2 -1 -4 -1 -2 -3 -2 -4  7 -3 -3 -1 -2 -2 -1 -3 -2 -2 -3 -3 -3  1 -2 -3 -4 -3 -3 -3 -2 -2 -2 -3 -4 -3 -3 -2 -3 -3 -2 -2 -1 -3 -1  5 -3 -3 -4  0 -3 -3 -2 -2 -2  0 -2 -4 -3 -3 -2 -2 -1 -3 -2 -4 -2 -2 -1 -3  7 -1 -3 -3 -3 -2 -4 -1 -3 -1  2 -1 -3 -3 -1 -3 -4 -2  2 -1 -4 -1  2 -2 -3 -1 -1 -2 -4  0 -3 -3 -3 -4 -1 -3 -4 -1 -1 -3 -4 -4 -4 -2 -1 -3 -3 -3  1 -2 -4 -3 -2  1 -3  0 -1  2 -3 -2 -3  2  0  0  2 -3  5 -2 -2  7  0 -3 -3  0 -1 -3 -3 -1 -3 -2 -2 -2 -4 -3 -3 -4 -4 -3 -3 -1 -3  7  4  3 -1  0  0 -1 -2  1  0 -2 -2 -3 -1 -3 -3 -1 -4 -3 -3 -3 -4 -3 -4 -3 -3 -3 -3 -2 -3 -1 -2 -3 -3 -3  3 -2 -3 -2 -3
 -3 -3  1 -4  1 -1 -4 -1  2 -2  0 -1 -2  0 -1 -3 -2 -1 -4 -4 -2 -4 -1 -1 -2  4 -3 -1  7 -3 -4  0 -1  0  0 -3 -3  1 -3 -3 -4 -1 -4 -1  6  1 -1  0 -1 -1  0 -4 -1 -1 -1 -4  0 -1 -3 -4  0 -1  0 -2 -4  1  0 -1 -2 -3 -1 -4  2 -1 -1 -4 -4 -1 -1  7 -3  6 -3 -4 -1 -3 -1 -2 -1  0 -4  2 -2 -1 -1  1 -4 -4 -4 -3 -1 -4 -3 -1 -4 -1 -1 -1 -2 -2 -1  0 -2 -4  0 -1 -5 -1 -1 -3 -1  0  1 -4 -1  0 -4 -4 -4 -3 -1 -1  0 -1 -4  1 -3 -3 -1 -2  1 -3 -1 -4 -1  0 -4 -4 -1 -4  0 -3  0 -4  2 -1 -3 -3 -3 -2 -1 -1 -1 -1 -4 -2 -1 -1 -1 -3 -4 -1 -4 -2 -1  1 -4 -2 -1  7  7 -1  0 -2 -1 -4 -4 -4 -4 -4  0 -1 -1 -1 -2 -4  0 -4 -1 -1 -3  2  1  0  0 -4  1  1 -4 -4 -1 -1 -2 -4 -4 -1  1 -1 -2 -2 -2 -4 -4 -4 -1 -1  1 -3  0 -2  0 -3 -1 -1 -3 -4 -4 -1 -4 -4 -1 -2 -1 -1 -1 -4 -4 -3  2  0  0 -1 -2 -4  1 -1  0 -4 -1 -1 -3 -1 -4 -1 -4  1 -4 -2 -1  1 -4 -3 -1 -4 -4  0  0  7 -4  1  0  0 -4 -1 -1 -2 -4  1 -3 -4  1 -4  1  1 -4  7  0 -4 -4 -5 -4 -2  0 -3 -1 -1 -3 -2 -4 -4  2 -1 -4 -1 -1 -1 -4  1 -4  0 -2 -1 -1 -3  0 -2 -1 -1  1 -4 -4  1  0 -3 -1  7 -3  0  0 -2 -3 -4 -4 -4 -4 -4  1 -1 -3 -1  0  0  0 -2  0  3 -1 -1  0 -1  0 -1 -1 -1 -4  0 -5 -1 -4 -4 -4 -1 -4 -1 -3 -1 -4 -1 -4 -1 -1 -4 -4 -4  0  0 -4 -2 -4
 -4 -3  1 -4  2  2 -4 -3 -1 -2 -1 -3 -3  3 -2 -3 -3 -2 -4 -4 -3 -4 -2 -2 -3 -1 -3 -1  0 -4 -4  4 -1 -1  4 -4 -2  7 -4 -4 -5 -2 -4 -2  1 -1  2 -1 -2 -2  4 -4 -2  1 -2 -4 -1 -2 -4 -4  6 -2 -1 -3 -4 -1 -1 -3 -4 -4 -3 -5 -1  1  3 -4 -5 -1  2  0 -2  1 -4 -4  0 -3 -3 -2 -2 -1 -5  7 -2 -3 -1  7 -4 -4 -4 -3  1 -4 -3 -2 -5 -2 -2  1 -3 -3 -1 -1 -3 -4 -1  1 -6 -2 -1 -2 -2 -1 -1 -4 -2 -2 -4 -4 -5 -5 -2 -2 -1 -2 -4  7 -4 -2 -2 -3  7 -4 -1 -4 -2 -1 -4 -4 -2 -4  0 -2 -1 -4 -1 -3 -4 -4 -4 -4 -1 -1 -2 -1 -4 -3 -2 -2 -2 -4 -4 -2 -4 -3 -1  7 -4 -3  1  1  1 -2  0 -2 -2 -4 -4 -4 -4 -4 -1  1 -3 -2 -3 -4 -2 -5 -3 -2 -3  0  6 -1  1 -4  7 -1 -4 -4 -2 -1 -3 -5 -5 -2  7 -2 -3 -2 -3 -4 -4 -4 -2 -1  7 -3  4 -2  0 -3  1 -2 -3 -4 -5  0 -4 -4 -2 -2 -1 -1 -2 -4 -4 -2  7 -1  4 -2 -3 -4  6 -2 -2 -4 -2  1 -3 -2 -4 -2 -4 -2 -4 -3 -1  7 -4 -2  0 -4 -4 -1 -1  0 -4  2 -1 -1 -4 -1  2 -3 -5  1 -2 -4 -1 -4  1  7 -5  0 -1 -4 -4 -6 -4 -3 -2 -2 -2 -2 -2 -3 -4 -4  7 -1 -4  1  0 -2 -4  0 -4  1 -1  2 -2 -4 -1 -2 -2 -3  0 -4 -5 -1  2 -4 -2  1 -4 -1 -1 -3 -4 -4 -4 -5 -4 -4  7  1 -4 -3 -2 -1 -1 -2  0  4 -2 -2 -1 -2 -2 -2  2 -2 -4  5 -6 -2 -4 -5 -5 -2 -5 -2 -3 -2 -5 -2 -4  1 -2 -4 -4 -5 -2 -1 -4 -2 -4
 -2 -1 -2 -2 -3 -4 -2 -3 -4 -1 -4 -4 -1 -4 -3 -4 -1 -2 -2 -2 -1 -2 -3 -2 -1 -2 -4 -2 -4  9 -2 -3 -4 -1 -3 -4 -3 -5 -3 -4 -3 -4 -2 -1 -4  1 -5 -4 -3 -2 -4 -2 -4 -4 -4 -3 -4 -4 -2 10 -4 -4 -2 -1 -2 -4 -4 -4 -2 -2  0 -2 -2 -5 -5 -2 -2 -4 -4 -4 -4 -3 -2 10 -2 -3 -3 -1 -4 -2 -2 -4 -1 -5 -4 -4 -2 -2 -2 -2 -5 -2 -4 -4 -2 -3 -4 -4 -1 -1 -2 -4 -1 -2 -4 -5 -4 -3 -4 -4 -4 -2 -4 -2 -2 -4 -2 -2 -3 10 -2 -2 -2 -1 -2 -4 -2 -4 -3  1 -4 -2 -4  0 -2 -4 -2 -2 -3 -2  1 -4  0 -2 -4 -5 -2 -3 -2 -4 -4 -4 -3 -1 -3 -1 -3 -3 -2 -2 -2 -4 -2 -1 -4 -4 -2 -1 -5 -4 -4 -3 -3 -1 -4 -2 -2 -1 -2 10  0 -5 -2 -2 -1  0  2 -3  0 -3 -4 -1 -4 -1 -4 -2 -5  2 -2 -2 -3 -4 -1 -2 -3 -3 -5 -3 -1 -1 -1 -2 -2 -2 -3 -1 -5 -4 -3 -2 -2 -1 -5 -4 -4  1 -3 -4 -2 -2 -2 -1 -1 -4 -2 -2 -1 -4 -4  1 -3 -3 -1 -2  2 -2 -4 -2 -4 -5 -1 -3 -2 -2 -3 -4 -2 -1 -4 -4 -2 -4 -3 -2 -2 -2 -4 -4 -2 -4 -4  2 -2 -2 -4 -1 -3 -3 -4 -2 -3 -2 -2 -4 -3 -4 -2 -2 -3 -4 -2 -1 -4 -4 -2 -3 -4 -1 -2 -2 -4 -4 -2 -5 -2 -4 -1 -3 -2 -4 -3 -4 -4 -2 -2 -1 -2 -5 -4 -2 -2 -2 -5 -3 -3 -4 -3 -2  0 -1 10 -2 -2 -3 -2 -2 -5 -4 -3 -5 -4 -3  1 -1 -4 -4 -3  2 -2 -2 -2 -3 -5 -4 -2 -4 -4 -3  0 -2  0 -3 -3 -3 -4 -3 -2 -2 -2 -5  0 -2 -2 -2 -4 -2  0 -2 -2
 -1 -2 -1 -3  2  1 -3  0  2 -2  7  0 -1  2 -3 -2 -2 -1 -3 -3 -2 -4 -3 -2 -2 -1 -2 -1 -1 -3 -3 -1  7 -1  0 -3 -2 -1 -3 -3 -4  0 -3 -2  0 -1  1 -1  0 -1  1 -3  1  2  1 -4  3  0 -2 -4  0  1 -1  1 -4  1  1  0 -2 -2 -1 -3 -1  1  1 -3 -3  1  2  0 -2  0 -2 -4  0 -2 -1 -1 -2 -1 -3 -1 -1  0  7  0 -2 -3 -3 -2  1 -3 -2  1 -3 -3  1  1 -2 -2  2  1 -2 -4  1  1 -3 -3  7 -2  1 -1  1 -4 -2 -1 -3 -3 -4 -4 -1 -1 -1 -3 -3 -1 -1 -2 -3 -2 -1 -2  7 -3 -2  1 -2 -3 -3 -3  0 -2 -1 -3  1  0 -3 -1 -2 -2  7  7 -3 -1 -4 -2 -3 -3 -1 -3 -3  0 -2 -2  1 -1 -3 -2  1 -1 -1  1 -2 -1  0 -3 -3 -3 -3 -4 -1  1 -3 -2 -2 -3 -2 -4  0 -3 -2 -1  0 -1  0 -3 -1 -1 -3 -3 -3  7 -2 -3 -4 -2 -1 -3 -2 -2 -2 -3 -4 -3 -3 -1 -1 -2 -1 -1  1 -2  1  1 -2 -3 -4  4 -2 -3 -1 -1 -1  7 -1 -4 -3 -2 -1 -1  1 -3 -1 -4 -1 -3  1 -3  0  1 -3 -3 -3 -1 -4  0 -3 -1  1 -1 -3 -2 -1 -3 -3 -1  2 -1 -4  2  1 -1 -3 -1  2 -2 -4  3  0 -3 -2 -4 -1 -1 -3 -1  0 -3 -4 -3 -3 -2 -1 -2 -3 -3 -2 -1 -4 -3 -1  7 -3  1  1  1 -3 -1 -3  1  0  1  1 -2  1 -1 -1  0  2 -3 -3 -1  1 -3 -3 -1 -2 -1 -1 -2 -4 -3 -3 -4 -4 -3 -1  2 -2  0  1  1 -1 -1  3  1 -2  0  0 -2 -2 -3  1 -3 -2  1 -3 -3 -3 -3 -4 -2 -4 -3 -2 -3 -3 -2 -3  1 -2 -3 -3 -3  0 -1 -3 -2 -3
 -3 -2 -1 -3  5  6 -4 -1  0 -2  1 -1 -2  5 -3 -2 -1 -2 -4 -4 -2 -4 -3 -2 -2 -1 -2 -1 -1 -3 -3  2  1 -1  2 -3 -2  1 -3 -3 -4 -1 -4 -2  0 -1  6 -1 -1 -2  5 -4  0  6  0 -4  1  0 -3 -5  4  0 -1 -2 -4  1  0 -1 -3 -3 -2 -4 -2  6  6 -4 -4  1  6 -1 -2  0 -3 -5  3 -3 -1 -1 -2 -1 -4  1 -1 -1  1  1 -3 -3 -3 -1  6 -3 -2  0 -4 -3  0  6 -2 -2  1  0 -2 -4  1  6 -4 -3  1 -2  0 -1  0 -4 -2 -1 -4 -4 -4 -5 -2 -2 -1 -3 -3  1 -3 -2 -3 -2  1 -3  1 -4 -2  0 -3 -4 -3 -4  0 -2 -1 -3  0 -1 -3 -3 -3 -3  1  1 -3 -1 -4 -2 -3 -3 -2 -3 -4 -1 -3 -2  0  1 -4 -2  6 -1 -1  0 -2 -2 -1 -3 -4 -3 -3 -5 -1  6 -3 -2 -2 -3 -2 -4 -1 -3 -2 -1  4 -1 -1 -4  1 -1 -4 -3 -3  1 -2 -4 -4 -3  1 -3 -2 -2 -2 -3 -4 -3 -3 -1  1 -2  0  0  3 -2  6  0 -2 -4 -4  5 -3 -3 -2 -2 -1  1 -2 -4 -3 -2  1 -1  4 -3 -2 -4  2 -3  0 -4 -1  6 -3 -3 -4 -2 -4 -1 -4 -3  0  1 -3 -2  0 -3 -4 -1  1 -1 -4  5  1 -1 -4  0  6 -2 -4  2 -2 -4 -3 -4  0  1 -4 -1  0 -4 -4 -4 -4 -2 -1 -2 -3 -3 -2 -1 -4 -4  1  1 -3  6  1  0 -3 -1 -4  2  2  5  0 -3  1 -2 -2 -1  2 -3 -4 -1  6 -3 -3 -1 -3 -1 -1 -2 -4 -3 -3 -4 -4 -4  1  6 -3 -1  0  0 -1 -1  5  4 -2 -1  0 -2 -2 -3  6 -3 -3  5 -4 -3 -3 -4 -4 -3 -4 -3 -2 -3 -4 -2 -3  6 -2 -3 -3 -4 -1 -1 -3 -2 -4
 -4 -3 -1 -4 -2 -2 -4 -3 -2  0 -3 -3  0 -3  7 -3 -1 -1 -4 -4  0 -5  7 -3 -1 -2 -3 -2 -1 -3 -4 -2 -3 -1 -2 -4 -3 -2 -4 -4 -4 -2 -4 -3 -1 -1 -3 -3 -3 -2 -2 -4 -2 -3 -2 -4 -2 -3 -4 -4 -2 -2 -1 -2 -5 -2 -2 -3 -4 -4 -3 -5 -2 -3 -3 -4 -5 -2 -3 -1 -3 -1 -4 -2 -1 -4 -3  0 -3 -1 -5 -2 -1 -3 -3 -2 -4 -4 -4 -3 -3 -4 -3 -3 -5  7 -2 -3 -1 -1 -2 -2 -1 -5 -2 -3 -4  7 -3 -3 -2 -1 -2 -5 -3 -3 -4 -4 -4 -4 -2 -2 -1  6 -4 -2 -4 -3  7 -1 -2 -4 -3 -4 -2 -2 -4 -4  7 -4 -2 -3 -1 -4 -2 -3 -4 -3 -4 -4 -3 -3  7 -1 -4  0  7  6 -2 -3 -4 -3 -4 -1 -2 -2 -4 -1 -3 -1 -1 -2  6 -1 -3 -4 -4 -4 -4 -4 -1 -3 -4 -3 -1 -4 -2 -4 -3  7 -3 -1 -1 -2 -3 -5 -2 -1 -4 -4  7 -3  0 -5 -4  6 -2  7 -1  2 -1 -4 -5 -4  7 -1 -2 -3 -3 -3  1 -3 -3 -3 -3 -4 -4 -3 -4 -4 -2 -1  1 -3 -3 -5 -3 -3 -1 -1 -1  6  0 -5 -1  6 -3 -4 -3 -3 -3  7 -4 -2 -4 -3 -4 -4 -2 -2 -4 -3  5 -4 -4 -1 -2 -1 -5 -1 -2  0 -4 -2 -2 -1 -4  0 -3 -4  6 -5 -1 -2 -4  0 -1 -4 -4 -2 -4  0 -3 -3  7  7 -3 -1 -5 -4 -2 -2 -4 -3 -1 -2 -4  5 -4 -2 -2 -2 -2 -4  0 -1 -2 -3 -3 -4 -5 -1 -3 -4  7 -1 -4 -1 -1  0 -3 -4 -4 -4 -5 -4 -2 -3 -4 -3 -2 -2 -1 -1 -3 -1  6 -3  1 -2 -3  7 -3  7 -4 -3 -3  7 -4 -5 -4  6 -4  7 -3  7 -5 -3 -4 -3 -3 -4 -4 -5 -3  0 -4 -2 -4
 -2 -3 -2 -4 -1 -1 -4 -1 -1 -2  0 -1 -2  0 -3 -3 -2 -3 -4 -3 -2 -4 -3 -3 -2 -2 -3 -2  1  1 -4  0  0 -2 -2  1 -3 -2  1  1 -2 -1 -4 -3  0 -2 -1 10 -2 -2 -1 -4 -2  0 -2 -2  0 -1 -3 -4 -1 -2 -2 -2 -4 -1 -1 -1  5 -3  8 -4 -2 -1 -1 -2 -4 -1 -1  2 -3  1 -3 -4 -2  3 -2 -2 -3 -2 -4 -2 -2 -1  0 -2 -3 -4 -4 -3 -1 -4 -3 -1 -4 -3 -2 -1 -2 -2 -2 -1 -2 -4 -1 -1 -4 -3  1 -2 -2 -2  0 -4 -3 10 -4 -4 -2 -4 -3 -2 -2 -3 -4 -2 -3 -1 -3 -2 -2  1  0 -4 -3 -1 -3 -4 -3 -4 -1 -3  1 -4 -1 -1  0 -3 -3  1  3  1 -3 -1 -1 -2 -3 -3 -3 -4 -3 -1 -3 -2 -1 -2 -3 -2 -1  0  0 -1 -2 -2 -1 -4 -4 -4 -4 -4 -2 -1 -4 -3 -3 -4 -3 -2  1 -3 -3 -1 -1 -2  9 -4 -1 -2 -3 -4 -3  0 -2 -4 -2 -3 -2 -3 -2 -2 -2 -4 -4 -4 -3 -2 -2 -3 -2 -3  0 -3 -1 -1 -3 -4 -2  1 -3 -4 -2 -2 -2  0 -3 -4 -3 -3 -2 -2  1 -1 -2 -4 -2 -3  9 -4 -1 -1 -3 -3 -4 -3 -2  9 -4 -1 -1 -1 -4 -3 -2 -2 -4 -2 -1  2 -4 -1 -1 -2 -4 -1 -1 -2 -2  0 -3 -3 -2 -4 -1 -2 -2  0 -2 -4 -2 -4 -4 -3 10 -3 -3 -3 -3 -2 -4 -4 -2  1 -4 -1  0 -2 -4 -2 -4  0 -2 -1 -1 -3  0 -2 -2 -1  8 -4 -4 -2 -1  1 -3  0 -3 -2 -2 -3 -4 -4  1 -2 -4 -3 -2 -1 -3 -1  0 -1 -2 -2 -1 -1 -3  1 -2 -3 -2 -3 -1 -3 -3 -1 -4 -3 -4 -4 -2 -3 -2 -3 -3 -3 -4 -3 -4 -1 -3 -4 -4 -4  9 -2 -4 -3 -4
  0  2 -2  3 -4 -4  5 -4 -4 -2 -4 -4 -2 -4 -5 -3 -2 -1  5  1 -2  6 -5 -2 -2 -2 -4 -2 -4 -1  3  0 -4 -3 -2 -2 -4 -4 -2 -2 -1 -4  5 -2 -4 -3 -4 -4 -1  0 -4  1 -4 -4 -4 -1 -3 -4  2 -2 -4 -4 -3  0  6 -4 -4 -4 -3  1 -3  1 -2 -4 -4  5  1 -3 -4 -4 -4 -4  3 -2 -2 -2  0 -2 -4 -3  1 -4 -1 -4 -4 -4  4  2  2  2 -4  3 -4 -4  1 -5 -3 -4 -2 -2  0 -3 -2  6 -4 -4 -4 -5 -4 -4 -3 -3 -3  6 -2 -5  2  5 -1 -2 -2 -1 -3 -4  2 -4  0 -4 -5 -2 -4 -2 -4  2  0 -3  1  1 -5  1 -4 -4 -3  2 -4 -4  1  0  1 -2 -4 -3 -5 -1 -1 -2 -5 -5 -1  2  1 -4  2 -2 -4 -4  1 -2 -4 -4 -4 -3 -4 -2 -4  2  1  3  2 -2 -3 -4  6 -1 -1  3 -1 -1 -4 -5 -4 -3 -4 -1 -4  1 -4 -3  1  2 -5 -4 -2  1 -1 -4 -4 -5 -2 -2 -2  3  6  3 -5 -3 -4 -4  2  0 -3  4 -4 -4 -4  3 -1 -4  2  2 -3 -2 -2 -4 -2  5  2 -4 -4 -3 -4 -5 -2  6 -3 -4 -4  1 -4 -4  2 -5  1 -1 -1 -4  1  1 -3 -4  2 -4 -4  3  5 -3 -3 -4  6 -4 -4 -2  1  1 -4 -2 -1 -3 -4  2 -5  6 -3 -4 -3 -4 -3  5 -1 -4  5 -2 -4 -4 -5 -5 -4 -2  6  1 -4 -4  3 -4 -1 -4  1 -4  1 -4 -3 -4 -3  1 -3 -2 -2 -4 -4  3  1 -3 -4 -2 -5 -4  0 -3 -3 -2 -2  2  1 -1  6  1 -4 -4  0 -4 -4 -3 -3  0 -3 -4 -5  0 -2 -2 -2 -4 -4 -5  1 -4 -3 -5  2  1  0 -5 -1 -5 -4 -5  2 -2  3 -4 -2  3  2  1 -4 -3  2 -3  4
  1  0 -3  2 -3 -4  1 -3 -3 -2 -3 -3 -2 -4 -5 -2 -2 -2  1  5 -2  1 -5 -2 -2 -2 -4 -2 -5 -2  1 -1 -3 -3 -3 -2 -4 -5 -1 -2  0 -3  1 -2 -4 -3 -4 -4  1 -2 -4  5 -3 -3 -3  0 -3 -3  1 -2 -4 -3 -3  1  1 -3 -3 -3 -2  2 -3  5 -2 -4 -4  1  5 -3 -4 -4 -4 -4  2 -2 -2 -2  1 -2 -4 -3  5 -5 -2 -3 -3 -5  1  1  0  0 -4  0 -4 -3  5 -5 -3 -4 -2 -2 -1 -3 -2  1 -3 -4 -3 -5 -3 -4 -3 -3 -2  1 -2 -4  4  1  0 -2 -2 -2 -3 -4  0 -4  2 -3 -4 -2 -5 -2 -3  5 -1 -3  5  5 -4  5 -3 -3 -3  0 -3 -3  2  1  2 -2 -3 -1 -5 -1  0 -2 -5 -4 -2  0  5 -3  4 -2 -3 -4  5 -2 -4 -4 -4 -3 -4 -2 -3  0  5  0  0 -2 -3 -4  1 -2 -2  1 -2  0 -3 -5 -4 -3 -4 -2 -4  5 -5 -3  5  0 -5 -3 -2  5  0 -4 -5 -5 -2 -2 -2  3  1  1 -5 -3 -5 -3  1  0 -3  1 -4 -3 -4  4  0 -3  4  1 -3 -2 -2 -3 -2  2  4 -4 -5 -3 -4 -5 -2  1 -4 -4 -3  5 -3 -4  0 -5  5 -2  0 -4  5  4 -3 -4  0 -4 -4  4  1 -3 -3 -4  1 -3 -3 -2  5  0 -4 -2  0 -3 -4  4 -5  1 -3 -5 -2 -5 -3  3  0 -3  1 -2 -4 -4 -5 -5 -4 -2  1  5 -5 -3  0 -4  0 -3  5 -4  5 -3 -3 -3 -3  4 -3 -2 -2 -3 -4  0  5 -3 -4 -2 -5 -5  1 -3 -3 -2 -2  0  5  0  1  5 -5 -3  1 -3 -3 -3 -3  0 -3 -3 -5  2 -2 -2 -2 -4 -4 -5  5 -4 -3 -5  0  5  1 -5  0 -5 -3 -5  5 -2  0 -4 -2  0  0  5 -4 -3  1 -3  2
 -2 -2  0 -3  0  0 -3  1  4 -1  1  2 -1  1 -2 -2 -1 -1 -3 -3 -1 -4 -2 -1 -1 -1 -2 -1 -1 -3 -3 -1  0 -1 -1 -3 -2 -2 -3 -3 -4  3 -3 -2  3 -1  0 -2  3 -1  0 -3  6  1  6 -4  5  1 -2 -4  0  6 -1 -2 -4  5  6  1 -3 -2 -2 -3 -1  0  0 -3 -3  6  0 -1 -2  0 -3 -4 -1 -3  0 -1 -2 -1 -3 -1 -1  2  0 -1 -3 -3 -3 -2  0 -3 -2  6 -3 -2  6  0 -1 -1 -1  6 -1 -4  6  0 -4 -2  1 -2  6 -1  6 -4 -2 -2 -3 -3 -4 -4 -1 -1 -1 -2 -3 -1 -2 -2 -2 -2 -2 -3  1 -3 -2  6 -3 -3 -2 -3  1 -2 -1 -3  6  1 -3 -2 -3 -3  0  0 -2 -1 -4 -2 -2 -2 -1 -3 -3  1 -3 -1  6 -1 -3 -1  0 -1 -1  4 -2 -1  1 -3 -3 -3 -3 -4 -1  0 -3 -2 -2 -3 -2 -4  1 -2 -2 -1 -1 -1 -2 -3 -2 -1 -3 -3 -2  0 -1 -3 -4 -2 -2 -2 -2 -1 -1 -3 -4 -3 -2 -1 -2 -2 -1 -1  0 -2  0  4 -2 -3 -4  0 -3 -3 -2 -1 -1  0 -1 -3 -3 -2 -1 -1  0 -2 -1 -4 -1 -2 -1 -3  1  0 -3 -2 -3 -2 -4 -2 -3 -1  6 -1 -3 -2 -1 -3 -3 -1  6 -1 -3  0  6 -1 -3  0  0 -2 -4  2 -2 -3 -2 -4 -1 -2 -4 -1  0 -3 -4 -4 -3 -2 -2 -2 -2 -2 -1 -1 -4 -3 -1  1 -3  0  0  6 -3 -1 -3  5  2  1  6 -3  3 -1 -1  1  0 -3 -3  0  0 -3 -2 -1 -3 -1 -1 -2 -4 -3 -3 -4 -4 -3 -2  0 -3  2  5  4 -1  0  3  0 -2  2  2 -2 -2 -2  0 -2 -2  0 -4 -2 -3 -3 -4 -2 -4 -2 -2 -2 -3 -2 -3  0 -2 -3 -3 -3  1 -1 -3 -1 -3
  8  1 -2  2 -2 -3  0 -2 -2 -2 -1 -2 -2 -3 -4 -3 -2 -2  0  4 -2  0 -4 -2 -2 -2 -4 -2 -3 -1  1 -2 -1 -2 -2 -2 -3 -4 -2 -2 -1 -2  0 -2 -3 -2 -3 -3  6 -1 -3  1 -2 -3 -2 -1 -2 -2  8 -2 -3 -2 -2  8  0 -2 -2 -2 -2  9 -2  2 -2 -3 -3  1  2 -2 -3 -3 -4 -3  6 -3 -2 -2  8 -2 -3 -2  1 -4 -2 -2 -1 -4  6  1  0  0 -3  0 -4 -2  2 -4 -1 -3 -2 -2  0 -2 -2  1 -2 -3 -3 -4 -1 -3  0 -2 -1  0 -2 -3  1  0  0 -3 -2 -1 -2 -3  1 -4  9 -3 -4 -2 -4 -2 -1  1 -1 -1  2  2 -3  2 -2 -3 -2  0 -2 -2  1  9  8 -2 -1  0 -4 -1 -1 -2 -4 -3  0  0  2 -2  3 -2 -2 -4  2 -2 -3 -3 -3 -2 -3 -2 -2  0  1  1  0 -2 -2 -3  0 -1 -1  0 -1 -1 -2 -4 -4 -2 -3 -2 -3  2 -4 -2  4  1 -4 -1 -2  2 -1 -3 -4 -4 -2 -2 -2  1  0  0 -4 -2 -4 -3  0 -1 -2  0 -3 -2 -4  2 -1 -2  4  0 -2 -1 -2 -1 -2  1  1 -4 -4 -2 -3 -4 -2  0 -3 -3 -2  1 -2 -3  1 -4  2  0 -1 -3  2  1 -2 -4  0 -3 -3  2  1 -2 -1 -3  0 -2 -2 -2  2  0 -3 -2 -1 -2 -3  1 -3  0 -2 -4 -2 -3 -2  1 -1 -3  0 -2 -3 -3 -4 -4 -3 -2  0  1 -4 -1  0 -3 -1 -2  1 -3  1 -2 -2 -3 -2  6 -2 -2 -2 -2 -2  1  2 -2 -3 -2 -4 -3  9 -2 -2 -2 -2  0  1 -1  0  4 -4 -3  9 -2 -2 -2 -2  0 -2 -1 -3  1 -1 -2 -2 -3 -3 -4  2 -3 -1 -4  0  1 -1 -3 -1 -4 -3 -4  1 -2  1 -3 -2  0  0  2 -2 -2  2 -2  1
 -1 -1 -3 -1 -4 -4  2 -4 -4 -3 -4 -4 -3 -4 -4 -4 -3 -3 -1  0 -3  0 -4 -3 -3 -3 -5 -3 -4 -3  0  0 -4 -3 -3  3 -5 -5  4  3  8 -4 -1 -3 -4 -3 -4 -2 -2 -3 -4  0 -4 -4 -4  8 -4 -4 -1 -2 -4 -4 -3 -1 -1 -4 -4 -4  2 -1  1  0 -3 -4 -4  2  0 -4 -4 -4 -5 -4  1 -4 -2  3 -1 -3 -5 -3  1 -5 -3 -4 -4 -5 -1 -1 -2 -2 -4 -1 -5 -4  0 -4 -4 -4 -3 -3 -2 -4 -3 -1 -4 -4  0 -4 -4 -5 -4 -3 -4 -1 -3 -2  0 -1  7 -4 -3 -3 -3 -4 -2 -4 -1 -4 -4 -3 -4  3 -4  0 -3 -4  0  0 -4  0 -3 -4 -2 -2 -4 -4  4 -1 -1  2 -4 -4 -4 -1  7 -3 -4 -4 -3 -2  0 -4  0 -3 -4 -4  0 -3 -4 -4 -4 -3 -4 -3 -4 -2  0 -1 -2 -3 -3 -4 -1 -3 -3 -1 -2  8 -4 -4 -5 -3 -4 -3 -2  1 -5 -3  0 -2 -4 -4 -2  0  8 -4 -5 -4 -3 -3 -3 -1 -1 -1 -4 -3 -5 -3 -2 -2 -3 -1 -4 -4 -5  0  8 -4  0 -1 -1 -3 -3 -4 -3  0  0 -5 -4 -3 -4 -4 -3 -1 -4 -4 -2  0 -4 -4 -1 -4  0 -2  7 -2  0  0 -4 -4 -2 -5 -3  1  0 -3 -4 -4 -1 -4 -4 -3  0 -1 -4 -3  8 -3 -5  2 -4 -1 -1 -5  1 -4 -3  0  8  0 -1 -3 -2 -5 -4 -4 -5 -3 -1  0 -4 -4 -1 -4 -2 -4  0 -4  0 -4 -4 -4 -4  0 -4 -3 -3 -4 -3 -2  0 -3 -4  3 -4 -4 -1 -3 -3 -3 -4 -2  1  8 -1  0 -5 -4 -1 -4 -4 -2 -3 -2 -4 -4 -4  1 -3 -3 -2 -4 -4 -4  1 -4  0 -4 -2  0  7 -4  8 -4 -5 -4  0 -3 -1 -4 -3 -1 -2  0 -3 -3 -1 -4 -1
 -3 -3 -2 -3 -2 -2 -4 -3 -2 -1 -2 -3 -2 -2 -3  8 -2 -1 -3 -4 -2 -4 -3 -2 -2 -2  8  6 -3 -3 -3 -2 -2 -1 -2 -4  8 -2 -4 -4 -5 -3 -3 -1 -2 -2 -2 -3 -3  0 -2 -4 -2 -1 -2 -5 -2 -3 -4 -4 -2 -2 -1 -3 -4 -2 -2 -3 -4 -4 -4 -4 -2 -2 -2 -4 -4 -2 -2 -3  8 -2 -3 -4 -2 -4 -3 -2  8 -1 -4 -2 -2 -3 -2 -2 -3 -3 -3 -2 -2 -3  8 -2 -4 -3 -2 -2 -2 -2 -2 -2 -2 -4 -2 -2 -5 -3 -2  8 -2 -2 -2 -4 -2 -3 -4 -3 -5 -4 -2 -2 -2 -3 -2 -2 -4  8 -3 -2 -2 -4 -2 -4 -2 -2 -3 -4 -3 -4 -2  8 -2 -3 -2 -3 -4 -4 -4 -4 -2 -2 -3 -1 -4 -1 -3 -3 -2 -3 -4 -2 -3 -1 -2 -2 -4 -2 -2 -3 -3 -2 -3 -1 -3 -3 -3 -3 -3 -4 -2 -2 -4 -2 -1 -1 -2 -5 -3 -3  8 -2 -2 -2 -2 -3 -2 -2 -4 -3 -3 -2 -2 -4 -5 -3 -2 -3 -2 -2 -2 -3 -4 -3 -3 -1 -2  8 -3  6 -1 -3 -2 -1  8 -3 -5 -2 -4 -3 -2 -2 -2 -2 -2 -4 -3  8 -2 -2 -2 -3 -2 -4 -2 -3 -3 -4 -3 -2 -3 -3 -4 -2 -4 -3 -3 -3  0 -2 -3  8 -2 -3 -3 -2 -2 -3 -4 -2 -2 -2 -4 -2 -2 -2 -5 -2  8 -4 -3 -4 -1 -1 -5 -3 -2 -3 -5 -5 -3  0 -3  8 -3 -3  8 -2 -4 -4 -2 -2 -3 -2  0 -2 -4 -2 -3 -2  6 -2 -2 -3 -2  0 -2 -3 -3 -3 -4 -2 -2 -4 -3 -3 -4 -2 -2 -1 -4 -3 -4 -5 -4 -4 -2 -2 -4 -3 -2 -2 -2 -1 -2 -2 -3 -3  0 -2 -1 -3 -2 -3 -3 -2 -5 -3 -3 -4 -5 -3 -5 -3  8 -3 -4 -2 -3 -2 -2 -3 -3 -4 -3 -2 -3  7 -3
 -2 -1  3 -2  1  0 -3 -2  0  1 -1 -1  1  0 -1 -1  0  1 -3 -3  1 -3 -1  1  1  1 -2  1  0 -1 -3 -1 -1  4  0 -3 -1 -1 -3 -3 -3 -1 -2  1  0  5 -1 -2 -1  1 -1 -3 -1 -1 -1 -3 -1 -2 -3 -2 -1 -1  6 -2 -3 -1 -1 -1 -3 -2 -2 -3  1 -1 -1 -3 -3 -1 -1  0 -1  2 -2 -1  1 -2 -2  1  0  6 -3 -1  1 -2 -1 -1 -3 -2 -2 -1 -1 -2 -2 -1 -3 -1 -1  0  0  1  0 -1  0 -3 -1 -1 -4 -1 -1 -1 -1  6 -1 -3  1 -2 -3 -3 -3 -2  1  1  5 -1 -2 -1 -3 -2 -1  0 -1 -2 -1 -3  1 -1 -3 -3 -1 -3  0  0  5 -2 -1 -2 -3 -2 -3 -2 -1 -1 -1 -1 -2  0 -1 -1  1 -2 -3 -2 -3  0 -1 -1 -3  0 -1  0  0 -1 -1  1 -2 -2 -3 -2 -2 -1  5 -1 -3  1  0 -2  1 -3 -2 -1 -2  5 -1  2 -2 -3 -1  5 -3 -3 -1 -1  1 -3 -3  0 -1 -1  1  1  1 -2 -3 -3 -1  4 -1 -2 -1 -1  2 -2 -1 -1 -2 -3 -3 -1 -3 -2  4  1  2 -1  1 -3 -2 -1 -1  6 -1 -1  1 -3 -1 -1 -2 -3 -1 -1 -1 -1 -3  1 -2 -2 -3 -2 -1  0 -2 -1  0 -3 -3  6 -1  0 -3 -1 -1  4 -3  0 -1  1 -3  1 -2 -3  0 -3  4 -1 -3  0  5 -2 -2 -4 -2  0 -2 -1 -1 -1 -2  0 -2 -2 -1 -1 -2 -1  1  0 -2  0 -2 -1 -1  0  0 -2  0  1  2 -2 -1 -3 -3  5 -1 -3 -1  0 -3  6  6  0  0 -3 -3 -3 -3 -3 -1 -1 -3 -2 -1  1  6  0 -1  0 -1 -1  2  1  1 -1 -1 -1 -3 -1 -4 -1 -2 -3 -3  0 -3 -1 -2 -1 -3  1 -3 -1  1 -3 -2 -3 -2  6 -2  1 -3
 -2  0  4 -1 -1 -1 -1 -2 -1  0 -1 -2 -1 -1 -2 -2  0  6 -1 -2 -1 -2 -2  6 -1  5 -2  0 -1 -1 -1 -1 -2  1  4 -3 -2 -2 -3 -3 -3 -2 -1  6  0  1 -2 -2 -1  5 -1 -2 -1 -2 -1 -3 -1 -2 -2 -2 -2 -1  1  0 -2 -1 -1 -2 -3 -2 -3 -2  6 -2 -2 -2 -2 -1 -2 -1 -2  0 -1 -1  0 -3 -1  0 -1  1 -2 -2  1 -2 -1 -2 -1 -1  0  1 -2 -1 -2 -2 -2 -2 -1 -2 -1 -1  3 -1 -1 -1 -1 -2 -4 -2 -2 -2 -1  1 -1 -2  6 -3 -2 -1 -3 -2  6  6  1 -2 -1 -2 -2 -2 -2 -1 -2 -2 -2 -2  6 -1 -2 -2 -2 -2 -1 -1  0  0 -1 -2 -2 -2 -2 -3 -2 -2 -2 -1 -3 -1 -2 -2  6 -1 -2 -2 -1 -1 -1 -2 -2  0 -2 -1 -1 -1 -2 -1 -2 -1 -2 -1 -1 -2  1 -2 -1  6  0 -1  6 -3 -2 -2 -2  2 -2  5 -3 -2 -2  1 -2 -1 -2 -2 -1 -2 -3 -2 -2 -2 -1 -1 -1 -1 -1 -1 -2  0 -2 -2 -1  1  0  0 -2 -2 -2 -2 -3 -1 -2 -1  0  4  0 -2  6 -2 -1 -2 -2  1 -1 -2 -1 -1 -2 -2 -3 -1 -1 -2  0 -2 -2  6 -3 -3 -2 -2 -1 -1 -1 -2 -1 -2 -1  1 -1 -1 -1 -1 -1  1 -2  1 -1 -1 -3  1 -2 -2 -2 -1  1 -2 -2 -1  1 -1 -3 -4 -1 -1 -2 -2 -2 -2 -2 -1 -1 -2 -1 -1 -1 -2  0 -1 -2 -1 -2 -1 -1 -1 -1 -2 -1  0  6 -2 -2 -1 -2  1 -2 -3 -2 -1 -2  1  1 -1 -1 -1 -2 -3 -1 -2 -2 -2 -2 -2 -1  0  1  1 -1 -1 -2 -1  1  6  6 -2 -2 -2 -2 -1 -4 -2 -1 -2 -3 -2 -3 -2 -2 -2 -2  6 -1 -2  6 -1 -1 -2 -2  1 -1  0 -1
 -2 -3 -3 -3 -4 -4 -3 -4 -4 -3 -3 -4 -3 -4 -3 -5 -3 -3 -3 -2 -3 -3 -3 -4 -3 -4 -5 -4 -5 -3 -3 -1 -3 -3 -4  1 -5 -5  1  1  0 -4 -3 -3 -4 -4 -4 -3 -3 -3 -4 -2 -4 -4 -4  0 -3 -4  1 -3 -4 -4 -4 -2 -4 -4 -4 -4  1 -3  0 -2 -4 -4 -4 -2 -2 -4 -4 -5 -5 -4 -2 -3 -3  1  1 -3 -5 -4 -2 -5 -3 -4 -3 -5 -3 -3 -4 -4 -4 -4 -5 -4 -2 -3 -4 -4 -3 -3 -3 -4 -3 -3 -4 -4 12 -3 -3 -5 -4 -4 -4 -4 -3 -4 -3 -3  0 -4 -3 -3 -4 -3 -4 -5 -2 -5 -3 -3 -5  1 -3 -2 -3 -4 -2 -2 -3 -2 -3 -4 -2 -4 -4 -4  0 -3 -2  1 -3 -3 -3 -1  0 -3 -3 -3 -3 -4 -2 -4 -2 -3 -4 -5 -2 -3 -4 -5 -5 -3 -3 -3 -4 -4 -2 -3 -4 -3 -4 -4 -3 -3 -3 -3 -3  0 -4 -3 -5 -4 -4 -3 -4 -2 -5 -4 -2 -4 -3 -3 -3 -2  0 -3 -5 -3 -3 -3 -3 -3 -4 -4 -3 -4 -5 -5 -4 -3 -3 -3 -4 -4 -5 -3  0 -3 -2 -1  8 -3 -3 -3 -3 -3 -2 -5 -5 -4 -4 -3 -3 -4 -4 -3 -3 -2 -4 -4 -3 -3 -2 -3  0 -3 -2  1 -4 -5 -4 -5 -3 -2 -3 -4 -4 -5 -3 -4 -4 -3 -2 -3 -4 -3  0 -3 -5 -2 -3 -4 -2 -5 11 -5 -4 -3  0 12 -3 -3 -4 -5 -3 -3 -5 -3 -4 -2 -5 -3 -4 -4 -3 -4 -2 -3 -2 -4 -4 -4 -4 -2 -3 -3 -3 -4 -3 -4 -2 -4 -4  1 -3 -5 -3 -4 -4 -3 -4 -4 -2  0 -4 -2 -5 -4 -3 -4 -4 -3 -4 -3 -4 -4 -3 -2 -3 -4 -3 -3 -4 -4 -2 -4 12 -3 -4 -2  0 -3  0 -3 -5 -3 -2 -3 -3 -4 -3 -4 -4 -2 -3 -4 -3 -4 -3
 -2 -2 -2 -2 -3 -3 -1 -3 -2 -3 -2 -3 -3 -3 -4 -4 -3 -3 -2 -2 -3 -2 -4 -3 -3 -3 -4 -3 -3 -2 -2  4 -3 -2 -3  8 -4 -4  8  9  2 -3 -2 -3 -3 -3 -3  1 -2 -2 -3 -2 -3 -3 -3  2 -2 -3 -2 -3 -3 -3 -3 -2 -2 -2 -3 -3  8 -2  6 -2 -3 -3 -3  1 -2 -3 -3 -3 -4 -2 -1 -4 -2  8 -2 -3 -4 -3 -1 -4 -2 -3 -2 -4 -2 -1 -2 -2 -3 -2 -4 -3 -2 -4 -3 -3 -3 -3 -2 -3 -3 -2 -3 -3  1 -4 -2 -4 -3 -3 -2 -2 -3  1 -2 -2  2 -4 -2 -1 -2 -4 -2 -4 -2 -4 -4 -3 -4  8 -2 -2 -2 -3 -2 -2 -4 -2 -2 -4  2 -2 -3 -3  4 -2 -2  8 -2 -2 -4 -1  4 -3 -4 -4 -2 -2 -2 -3 -1 -3 -3 -4 -2 -3 -3 -3 -3 -2 -4 -2 -3 -2 -2 -2 -2 -3 -3 -3 -2 -3 -2 -2 -2  2 -2 -4 -4 -2 -2 -2  1 -2 -4 -3 -2 -2 -4 -2 -3 -2  2 -4 -4 -4 -3 -3 -3 -2 -2 -2 -4 -2 -4 -4 -2 -3 -2 -2 -3 -2 -4 -2  4 -2 -2 -2  0 -2 -2 -2 -3 -2 -2 -4 -3 -3 -3 -4 -3 -2 -2 -4  1 -2 -3 -3 -2 -4 -2 -2  3  1 -2 -1 -3 -4 -2 -4 -2 -1 -2 -3 -3 -3 -2 -3 -3 -2 -2 -2 -3 -3  2 -2 -4  0 -4 -2 -2 -4  5 -3 -3 -2  2  2 -2 -3  1 -4 -4 -4 -4 -3 -2 -2 -4 -2 -2 -3 -2 -3 -2 -3 -2 -3 -3 -3 -3 -2 -2 -3 -2 -3  0 -2 -2 -3 -3  8 -4 -3 -2 -3 -3 -3 -4 -2 -1  2 -2 -2 -4 -2 -2 -3 -3 -2 -3 -2 -3 -3 -4 -1 -2 -3 -1 -4 -3 -4 -1 -3  1 -4 -2 -2  2 -4  2 -4 -4 -4 -2 -3 -2 -3 -3 -2 -2 -2  0 -3 -2 -3 -2
  0  4 -2  5 -3 -3  3 -3 -3  0 -3 -4 -1 -3 -4 -3 -1 -1  4  0 -1  2 -4 -1 -1 -1 -4 -2 -4  0  5 -2 -3 -2 -2 -2 -3 -4 -2 -2 -2 -3  3 -1 -4 -3 -3 -4 -1  1 -3  0 -3 -3 -3 -2 -3 -3  0 -2 -3 -3 -2  0  2 -3 -3 -4 -2  0 -3  1 -1 -3 -3  2  0 -2 -3 -4 -3 -3  3 -2 -1 -2  0 -1 -3 -3  0 -4  0 -4 -3 -4  2  5  5  5 -3  5 -3 -3  1 -4 -3 -3 -1 -1  2 -3 -1  2 -3 -3 -4 -4 -3 -3 -3 -3 -3  2 -1 -4  2  4  0 -2 -1 -1 -2 -4  5 -4  0 -3 -4  0 -4 -2 -3  0  0 -2  0  0 -4  0 -3 -3 -2  6 -3 -4  1  0  0 -2 -3 -3 -4 -1 -1 -1 -4 -4 -1  5  0 -3  2 -1 -3 -4  0 -1 -3 -4 -4 -3 -4 -1 -3  6  0  5  6 -2 -2 -3  3 -1  1  5 -1 -2 -3 -4 -3 -2 -4 -1 -4  0 -4 -2  0  6 -4 -3 -1  0 -2 -4 -4 -4 -1 -1 -1  4  2  5 -4 -2 -4 -3  1  0 -2  4 -3 -3 -3  1 -2 -3  1  5 -3 -1 -1 -3 -1  2  1 -3 -4 -3 -3 -4 -1  2 -3 -4 -4  1 -3 -3  5 -4  0 -1 -1 -4  0  0 -3 -4  6 -3 -3  1  3 -2 -3 -4  2 -3 -3 -1  0  3 -3  0 -2 -2 -3  1 -4  2 -2 -4 -3 -4 -3  2 -2 -4  3  0 -4 -3 -4 -4 -3 -1  2  0 -4 -3  5 -3 -1 -3  1 -3  0 -3 -3 -3 -3  0 -3  0 -1 -4 -4  5  0 -2 -3 -2 -4 -4  0 -2 -3  0 -2  6  0 -2  3  0 -4 -3  0 -4 -3 -2 -3  0 -3 -3 -4  0 -1 -1 -1 -3 -4 -4  0 -4 -2 -4  6  0 -1 -4 -2 -4 -3 -4  1 -1  5 -3 -1  5  6  0 -4 -3  5 -2  3
