# Supplementary material for: Protein Secondary Structure Prediction Based on Data Partition and Semi-Random Subspace Method
Source: Sci Rep. 2018 Jun 29;8:9856. doi: 10.1038/s41598-018-28084-8 (PMC6026213; doi:10.1038/s41598-018-28084-8)
Supplement: Supplementary file 1 — Dataset 1 [file 41598_2018_28084_MOESM1_ESM.zip › astral_cull_DATA/1bi6_A.pssm]

  T  A  a  S  E  b  V  c  P  L  R
  0  4  4  1 -1 -2  0  0 -1 -1 -1
 -1 -1 -1 -1  0 -1 -3 -3 -2 -2  5
  0 -2 -2  1  0  4 -3 -3 -2 -3  0
 -1 -2 -2  0  2  4 -3 -3 -1 -4 -2
 -1  0  0 -1 -4 -3 -1  9 -3 -1 -3
 -1 -1 -1  0  2  0 -2 -3 -1 -2  1
 -1 -1 -1  0  5  1 -2 -4 -1 -3  0
 -2  0  0  0 -2 -1 -3 -3 -2 -4 -2
 -2 -2 -2 -1  0  0 -3 -3 -2 -3  0
 -1 -1 -1 -2 -3 -3  3 -1 -3  2 -3
 -1 -1 -1 -2 -3 -4  1 -1 -3  4 -2
 -1 -1 -1  0  1  0 -2 -3 -1 -2  2
 -1 -1 -1 -1 -2 -3  1 -1 -2  2 -1
 -2 -2 -2 -2 -3 -3 -1 -2 -4  0 -3
 -1 -1 -1 -1 -1 -2 -2 -3  7 -3 -2
  1  1  1  4  0  0 -2 -1 -1 -2 -1
  5  0  0  1 -1 -1  0 -1 -1 -1 -1
 -2 -3 -3 -3 -3 -4 -3 -2 -4 -2 -3
 -2 -2 -2 -2 -2 -3 -1 -2 -3 -1 -2
  0  0  0 -2 -2 -3  4 -1 -2  1 -3
