# Supplementary material for: Protein Secondary Structure Prediction Based on Data Partition and Semi-Random Subspace Method
Source: Sci Rep. 2018 Jun 29;8:9856. doi: 10.1038/s41598-018-28084-8 (PMC6026213; doi:10.1038/s41598-018-28084-8)
Supplement: Supplementary file 1 — Dataset 1 [file 41598_2018_28084_MOESM1_ESM.zip › astral_cull_DATA/1bia_A.pssm]

  M  K  D  N  T  V  P  L  K  L  I  A  L  L  A  N  G  E  F  H  S  G  E  Q  L  G  E  T  L  G  M  S  R  A  A  I  N  K  H  I  Q  T  L  R  D  W  G  V  D  V  F  T  V  P  G  K  G  Y  S  L  P  E  P  I  Q  L  L  N  A  K  Q  I  L  G  Q  L  D  G  G  S  V  A  V  L  P  V  I  D  S  T  N  Q  Y  L  L  D  R  I  G  E  L  K  S  G  D  A  C  I  A  E  Y  Q  Q  A  G  S  P  F  G  A  N  L  Y  L  S  M  F  W  R  L  E  Q  P  A  A  A  I  G  L  S  L  V  I  G  I  V  M  A  E  V  L  R  K  L  G  A  D  K  V  R  V  K  W  P  N  D  L  Y  L  Q  D  R  K  L  A  G  I  L  V  E  L  T  G  A  A  Q  I  V  I  G  A  G  I  N  M  A  M  W  I  T  L  Q  E  A  G  I  N  L  D  R  N  T  L  A  A  M  L  I  R  E  L  R  A  A  L  E  L  F  E  Q  E  G  L  A  P  Y  L  S  R  W  E  K  L  D  N  F  I  N  R  P  V  K  L  I  I  G  D  K  E  I  F  G  I  S  R  G  I  D  K  Q  G  A  L  L  L  E  Q  D  G  I  I  K  P  W  M  G  G  E  I  S  L  R
 -3 -2 -2 -1  0 -1 -2 -3  1 -3 -3  1  0 -4  5 -2 -1 -1 -3 -4 -1 -2 -2  2 -3  2  0  0 -2 -1 -2 -1 -4  6  6 -3  1 -3 -4 -3  0  2 -3 -1 -1 -4 -2 -2 -3 -3 -4 -1 -2 -1 -2 -3 -2 -5 -1 -3  4  2 -1 -3 -1 -4 -3 -3  2  1  0 -3  0  2  1 -1 -1  0  1 -2 -2  0 -2 -2 -1 -2 -2 -1 -1 -2 -4  0 -4 -3 -3 -1 -3  0  0 -1 -2 -1  0 -1 -1  3 -2 -2  6 -3  0 -3  0  5 -1  0 -2 -4  1  3 -3 -3 -4 -2 -1 -3 -4 -5 -2 -3 -1  2 -1  4  5  6 -1 -2 -3 -1 -3  2 -1  2 -2  4 -1  4 -2  4 -3 -1  1 -1 -1  3  0 -1 -1 -1 -2 -3 -5 -3 -4 -4 -3 -4 -1 -2 -2 -2 -3 -3  6 -2 -3 -3 -2 -3 -2  0  0  4  5 -3 -1 -2 -3 -2  2 -2 -2 -4 -2  3 -3 -5  1 -1 -3  0 -1  2  0  0  0 -2 -3 -3 -3  0 -3  4  4  1 -3 -2  0  1 -3 -2  0  3 -2  0 -1 -4 -2 -1 -1 -2 -3  3  1 -5 -2  1 -2 -6 -2  1 -1 -4  0 -5  0 -3 -3 -1 -3 -3 -4 -3 -3  0 -2 -3 -2 -3 -1 -2 -3  4 -2 -2 -4 -4  1 -3 -2  6 -3 -3 -4 -2 -2  0 -1 -1 -3 -2  2 -4 -2 -1 -2 -4 -3 -1 -4 -4
 -4  2 -2 -2  0  1  3  2  2 -4 -4  2 -1 -4 -3 -2 -4 -1 -5 -3 -3 -4 -1 -1 -4 -4 -1  1 -4 -4 -4 -3  8 -3 -3 -5 -2  1 -3 -5  1 -2 -4  4 -2 -5 -5 -4 -3 -5 -4  3 -4 -1 -4  3 -5 -4  4 -4 -3  0 -3 -4 -1 -4 -4 -3  0  0  2 -5  2  0  1 -3  0 -1 -1  4 -4 -1 -4 -2 -2 -3 -4 -3 -3 -3 -2 -1 -2 -4 -2  1  6 -2 -2  0 -2  1 -1 -4 -1 -3 -6 -4 -3 -2 -2 -1 -1 -2 -4 -3 -4 -4 -4 -1 -2 -4 -4 -3 -3 -3 -4 -5  6 -4 -2 -1 -4 -2 -2 -2 -2 -3 -4 -3 -4 -4 -4 -4 -4 -3 -3 -3  0 -3 -4  2  1 -3 -4 -2  0  0 -4  4 -4  0 -5 -4 -2 -4 -4 -4 -3  0 -2  5  0 -4 -3 -4 -5 -4 -4 -2 -3 -1 -4 -1 -3 -1 -3 -4 -4 -4 -3 -4 -4 -2 -3  0 -3 -5 -3 -2 -4  1 -1 -2 -2 -1  0 -4 -3  7 -3  0 -4 -3 -2  2 -4 -2  1  0 -4  4  2  1 -4  1  0 -5 -1  2 -1 -5 -4 -1 -3 -5 -2 -1  7 -6  2  3 -2 -4 -2 -5 -1 -3  6 -1 -5  2 -4 -4 -3 -5 -2  5  0 -3  2 -5 -4 -3  6 -5 -6 -4 -1  1 -5 -3 -4  0 -4  1  0 -2 -2 -2 -2  1  1 -4 -4 -5 -5 -3 -5 -3 -4  8
 -5 -1  2  3  0  0 -3 -2 -1 -5 -5  2 -3 -6  0  1 -1  1 -5 -2 -2 -3 -2 -2 -5 -2 -2 -1 -5 -1 -4 -1 -3 -3 -2 -5  6  2 -1 -5  0 -1 -5  0  0 -6 -3 -5  1 -5 -3 -1 -5 -1 -1 -2 -3 -5 -2 -5  1  1 -3 -5  1 -6 -5  4 -1  0 -2 -5  0  1  0 -3  1  1  2  2 -4 -1 -4 -3  2 -4 -5  1 -1 -2  8 -1 -4 -5 -2  1  0 -3  2  1 -4  1  3 -2  0 -3 -5 -4 -3 -2 -4 -2 -1 -2 -2 -1 -4 -5 -2  1  7 -5 -4 -4 -1 -4 -4 -6 -1 -5  0 -1 -2 -3 -2 -3 -4 -2 -5  0 -5 -4 -4 -2 -4 -3 -4 -2  1 -3 -5  1  2 -4 -2 -1  0  1 -4 -1 -5 -2 -7 -4  8 -1 -5 -4 -4  5  2 -2 -2 -5 -3 -2 -5 -5 -5 -2 -4  1  1 -2 -3  2 -4 -4 -5 -2 -3 -2 -5  8 -4  1 -3 -6 -1  5 -5  2 -1 -2  0  0  2 -3  2 -2  8 -1 -5 -3 -1  1 -5 -3  3 -1 -5  0  0 -1 -5  0 -1 -5 -2  0  0 -3 -5  0 -1 -5 -4  1 -2 -7  5  0 -4  2  6 -6 -2  5 -2 -2 -5  1 -6 -1 -4 -3  3  2 -2 -4  0 -3 -5 -3 -2 -3 -6  5  1  0 -3 -1 -5 -5 -6 -2  0  3  2 -1 -4  0 -1 -5 -2 -2 -3 -3 -6 -2 -6 -3
 -6 -2  5 -2  0 -3 -3 -2 -1 -5 -5  0 -3 -6 -2  7 -2  0 -6 -4 -3 -3 -1 -1 -5 -3  2 -1 -5 -1 -5 -2 -4 -3 -2 -5 -1 -2 -4 -5  0 -3 -5 -2  4 -6 -4 -5  7 -5 -5 -2 -5 -2 -2 -3 -4 -6 -2 -6 -1 -1 -3 -5  1 -6 -6  6 -1  2 -2 -5 -1 -1 -1 -4  2  1  0  0 -5  0 -4 -3  2 -2 -5  7 -2 -3 -1  1 -4 -5 -4  5 -3 -3  3  1 -5  0 -1 -3  5 -3 -6 -5 -3  0 -5 -2 -2 -3 -3 -2 -4 -5 -3 -2 -1 -5 -5 -5 -2 -5 -5 -7 -3 -5  4  0 -2 -3 -1 -3 -4 -3 -5 -2 -5 -4 -5 -3 -5 -3 -4 -3  3 -3 -5 -1  1 -4 -3 -2  2  3 -5 -2 -5 -3 -7 -4 -1  8 -5 -5 -5  3  5 -2 -3 -5 -3 -3 -5 -5 -5  1 -5  0 -3 -2 -3  0 -4 -5 -5 -2 -4 -3 -5 -1 -4 -1 -5 -7 -2  5 -5 -1  2 -2  0  0  1 -4  7 -4 -1  0 -6 -3 -3 -1 -5 -4  1 -1 -6  0  0  2 -6  0  1 -6 -1 -1  1 -4 -6 -1 -1 -6 -4  2  0 -8  0  0 -4  8 -1 -6 -2  4 -2 -2 -6 -2 -6 -4 -5 -4  4  0 -1 -5 -1 -4 -5 -2 -3 -4 -6  7  1 -1 -4 -4 -5 -5 -6  2 -1  5  0 -1 -5 -2 -3 -6 -4 -1 -4  0 -6 -3 -6 -4
 -4 -4 -4 -1 -2 -2 -5 -3 -3 -3 -3 -3  0 -3 -2 -3 -5 -1 -4  0 -3 -1 -5 -3 -3  0 -4 -2 -2 -4 -3 -3 -2 -2 -2 -3 -3 -5 -5 -1 -4 -2 -3 -2 -4 -4 -5 -3 -5 -3 -4  0 -3 -3 -5 -5 -5 -5  4 -2 -3 -1 -4 -3 -3 -3 -3 -5 -2 -2 -2 -3 -2 -1 -3  0 -3  1 -3 -3  5 -3  0 -1 -4 -2 -3 -5 -3 -3 -5 -4 -4 -3 -3 -4 -5 -1 -2 -3  1 -3 -1 -4 -4  1 11 -2 -2 -6  2 -5 -3 -2 -4 -3 -5 -4 -4  4 -4 -3  0  1 -3 -2 -1 -5 -2 -3 -4 -4 -4 -2 -2 -2 -3 -4 -3 -3 -3 -2 -2 -1  4 -2 -2 -1 -5  0 -3 -4 -3  0 -1 -1 -3 -4 -2 -4 -2 -5 -5 -5 -5 -6 -2 -1 -2 -4 -4 -3 -5 -3 -2 -4 -3 -3 -2 -6 -3 -2 -4 -2  6 -5  3 -2 -3 -4  0 -4 -2 -5 -2 -1 -3 -5 -2 -2 -3 -3 -4 -1  2 -1  0 -3 -5 -6 -5 -3 -3  0 -1 -1 -3 -3 -1  2 -1 -2 -1  0 -3 -1 -2 -1 -6 -2 -1 -5 -3 -2 -4 -5 -3 -3 -2 -6 -4 -2  0 -6  3 -5 -1 -5  1  0 -3 -5 -3 -3 -3 -5 -5 -5 -2 -1 -2 -5 -1  7  1 -5 -4 -6 -4 -5 -5 -3 -3 -3 -3 -6 -2 -5 -2 -4 -2 -3 -1 -5  0 -5 -5 -6 -3 -4 -3 -6
 -3  0  1  1  0 -2 -1  2  2 -4 -4  1  0 -4 -2  1 -3  3 -5 -2 -2 -4  3  5 -4 -3  2  3 -4 -3 -3 -2 -1 -3 -2 -5 -1  2  1 -5  5 -1 -4  4  1 -4 -4 -4 -2 -4 -1 -1 -3  3 -4  0 -4 -4  3 -4 -2  2 -1 -4  5 -4 -4 -1  2  2  2 -4  2  3  3 -3  1  1 -1  2 -4  0 -3 -1  1 -1 -4 -2 -2 -3 -2  7 -3 -3 -2  1  2 -2  0  2 -3  3  0 -4  2 -2 -5 -3 -3  0 -3  8  5  1 -3 -2 -2 -5 -3 -1  1 -4 -4 -3 -2 -1 -4 -5  2 -4  0  6 -3  0  2 -2 -2 -4 -4 -2 -4 -3 -4 -3 -4 -2 -3 -2  1 -2 -4  4  2 -1 -3 -2  2  1 -4  3 -4  0 -5 -3 -2 -2 -4 -4 -3  4 -1  2  0 -4 -2 -4 -4 -4 -4  0 -3 -1 -3  4 -3  4 -3 -4 -4 -4 -3 -4 -4 -2 -1  0 -2 -5 -2 -1 -4  4  4  0  0  2  1 -4 -2 -1 -2  3 -4 -2 -2  1 -4  1  1  2 -4  2  3 -1 -4  2  3 -5  2  5  3 -4 -4  1 -3 -5  0  1  2 -5  2  2 -2 -3 -2 -6 -1 -1  3  2 -5  1 -4 -3 -2 -4  1  4  2 -2  0 -4 -4 -3  1 -4 -5 -2  3  7 -4 -3 -4 -3 -4  2  5  0  1  1 -2  2 -1 -3 -3 -4 -4  0 -5 -3 -4 -2
 -5 -1  3 -2  0 -3 -1 -1  1 -5 -5  1 -1 -5 -2  0 -1  4 -5 -3 -2 -4  6  2 -5 -4  5  1 -5 -3 -4 -2 -2 -3 -1 -5 -1 -1 -2 -5  1 -2 -5  2  4 -5 -4 -4  3 -5 -2 -2 -4 -1 -3 -1 -4 -5 -1 -5 -1  2 -3 -4  2 -5 -5  1  4  2  0 -5  0  1  0 -3  1  1 -1  0 -4  3 -4  0 -1  1 -5  0 -2 -3 -2  0 -1 -4 -4  3 -1 -1  1  3 -4  2 -1 -4  1 -2 -6 -4 -3  7 -4  0  0 -2 -4 -2 -3 -5 -4 -2 -2 -5 -4 -4 -2 -4 -4 -6 -1 -5  5  1 -4 -1 -1 -2 -4 -4 -4 -2 -5 -3 -4 -3 -4 -2 -4 -2  5 -3 -4  3  1 -3 -4 -2  3  0 -4  1 -4 -1 -6 -3 -2  0 -4 -4 -4  1  0 -1 -1 -5 -3 -4 -5 -5 -4  7 -4  1 -2  0 -2  1 -4 -3 -5 -3 -2 -4 -4 -2 -4 -1 -4 -5 -2  0 -5  0  4 -1 -1  1  0 -4  1 -2 -2  3 -5 -2 -3  1 -4 -3  0  3 -5  0  2 -1 -5  1  2 -5  7  2  3 -5 -5  0 -2 -6 -3  3  1 -6  1  2 -4 -1 -2 -6 -2 -1  0  0 -5  0 -5 -4 -4 -4  4 -1  5 -3  1 -5 -4  0  1 -5 -6 -1  4  0 -5 -3 -5 -5 -5  6  0  3  0  2 -4  3 -2 -5 -4 -4 -4  8 -6 -3 -5 -3
 -5 -3 -2 -3 -1 -4 -4 -4 -2 -6 -5  0 -3 -6 -2 -2  7  0 -5 -5 -3  7 -3 -2 -6  6 -3 -2 -5  7 -5 -2 -5 -2  1 -6 -1 -3 -5 -6 -3  2 -5 -2 -1 -5  7 -5 -3 -5 -4 -3 -5 -3  7 -4  7 -6 -3 -6 -2 -1 -3 -5 -1 -6 -6 -3 -1 -1 -3 -6 -2  0  0 -1 -1  1  3 -2 -5 -3 -4 -4 -2 -4 -5  1 -2 -4 -2 -1 -5 -5 -5 -1 -4 -3  2 -2 -5 -2 -2  7 -3 -2 -5 -5 -2 -4 -4 -4 -3 -2  7 -2 -4 -5  7  0 -2 -5 -5 -4 -2 -5 -5 -5 -3 -5 -3  0  7 -2 -1 -2 -2  7 -5 -2 -5 -3 -5  6 -5 -2 -4 -2 -3 -2 -5 -3 -1 -4  6  0 -1  5 -5  1 -5 -4 -5 -4 -2 -3 -5 -5 -4 -2  3 -3 -4 -5  0  7 -5 -6 -5 -4 -4 -2  7 -2 -2 -3 -4 -5 -5  7 -3  7 -5 -2 -5  0 -5 -5 -3 -2 -6 -1 -1 -2  4 -2 -2 -5 -2 -4 -3 -2 -6 -2  0 -1 -5 -4 -2 -1 -6 -3 -2  0 -5 -1 -3 -5 -4 -2 -3  7 -6  0  2 -6 -5 -1 -3 -6 -3 -2 -5 -4 -3 -6 -3  4 -4 -4 -6 -3 -6 -5 -5  7 -3 -3 -4 -5 -3  7 -6 -2 -4  7 -6 -3 -2 -4  7  3 -6 -6 -6 -4 -4 -1  5  4 -5 -3 -2 -6 -4  7  7 -5 -6 -3 -6 -5
 -4  0 -2  6 -1 -3 -3 -1  2 -5 -5  0 -2 -5 -1 -1 -4  2 -3 10 -3 -4 -2  2 -5 -4  0  0 -4 -4 -4 -3 -2 -3 -3 -5  1 -2 10 -5  1 -3 -5 -1 -1 -4 -4 -5 -3 -5  1 -2 -5 -2 -4 -3 -4  0 -1 -5  0  1 -3 -4  0 -5 -4 -1  0  1  0 -5  1  0  3 -3  2  0 -2  0 -4  3 -3  3 -3 -4 -5 -2 -3 -4 -1 -2  3 -4 -4 -2  4 -3  0  1 -4  0 -1 -4  2 -3 -5 -4 -3 -2  1 -2  0 -1 -4 -3 -4 -2 -4  1  6 -4  0 -3 -3 -3  2 -5  2 -4 -2  1 -4 -2 -2 -3 -3 -4 -4 -3 -4 -4 -5 -4 -4 -3 -4 -2 -2 -3 -4  3 -1 -1 -3 -2  0 -2 -4 -1 -4 -3 -5 -4 -1 -3 -4  0 -1  1  1  0 -3 -4 -3 -4 -5 -5 -5 -2 -4 -1 -3 -2 -3  8 -4 -5 -5 -4 -3 -4 -4 -1 -4  0 -4 -5 -3  0 -5  0  3  1 -2 -1  0 -3 -3 -2 -2  0 -5 -3 -3  0 -4  0  1  4 -5  2  1 -2 -5  1 -1  1 -1  1  3 -5 -5 -1  0 -1 -2 -1 -1 -6  1  1  0 -4  2 -3 -1  1 -2 -2 -6 -2 -5 -2 -4 -4  1  0  0 -5  4 -5 -3 -3 -1 -5 -6 -3  2  2 -5 -2 -5 -5 -5 -2 -1 -2 -2 -3 -4  0 -2  0  1 -4 -5 -3 -6 -4 -5 -3
 -1 -2 -4  1 -1  3 -4  0 -3  4  6 -3  3  0 -3 -5 -6 -3  0 -1 -5 -6 -5 -3  2 -5 -2  0  0 -5  5 -4 -5 -1 -3  6 -3 -5 -5  7 -4 -1  4 -4 -4  1 -6  3 -5  6 -2 -2  3 -3 -5 -5 -6 -4 -3  0 -3 -2 -5  4 -4  0  2 -5 -3 -3  0  6 -1 -3 -2  2 -3 -2 -2 -4  3 -1  2  3 -4  3  6 -5 -4 -2 -5 -4 -3  2  2 -4 -4  4 -2 -2  2 -3 -4 -6 -4  1 -1  4 -3 -5 -3 -5 -3 -3 -1 -4 -5 -2 -5 -3 -5  2 -1  0 -4  0 -3 -5 -4  0 -4 -4 -4  1 -2 -3  3 -6  1 -4  2  1  4 -5  5  1  4  0 -4  0  2 -4 -3  1 -5  2 -1 -5  3 -4  1 -5 -5 -5 -5 -5  4 -3  1 -4 -5 -4 -5  1 -3 -6  7  0  4 -5  1 -1 -5 -3 -3 -5  3  3  7 -6  4 -6  5 -5  3 -2 -1 -5  3 -4  1 -2 -4  1 -1  2 -1  5 -2 -5 -5 -1  1 -1  2 -1  2  5 -2 -3  0 -2 -2 -1  1  0  0 -3 -5 -1 -3 -6  0 -2 -4 -2  4 -3 -5 -6 -3 -4  0 -6  0 -3  3 -5 -5 -5  2 -2  0  4  5 -6 -5 -5  0  6 -1 -7  7 -3 -5 -6  8 -6 -3 -5 -6 -4  2  1  2 -4  0 -5 -5  0  5 -2 -3 -2  5 -6 -6 -6  7 -5  0 -6
  0 -3 -2 -2 -2  0 -3  4 -3  5  3 -3  3  6 -3 -5 -6 -3 -1 -3 -4 -5 -5 -2  6 -5 -2  0  5 -5  1 -5 -4 -2 -3  0 -4 -5 -5  0 -4 -2  5 -4 -4  2 -6  4 -6  1  0 -3  1 -4 -6 -5 -6 -4 -3  6 -3 -2 -4  4 -4  6  6 -5 -3 -3  0  3  0 -2  0  3 -3 -1 -2 -2  2 -2  2  2 -4  0  1 -5 -4 -3 -6 -4 -3  5  5 -4 -4  2 -3 -2  5 -3 -4 -6 -4 -1 -1  3 -3 -5 -2 -4 -2 -3 -5 -4 -5 -1 -5 -3 -5  5 -3  4 -5  2 -3 -4 -4  5 -4 -3 -5  0 -3 -2  1 -6  6 -4  6  0  0 -5  1 -1  2 -1 -4 -1  6 -3 -3  4 -4  0 -2 -4  1 -3  4 -5 -4 -5 -6 -6  4 -2  4 -4 -5 -3 -5  6 -3 -6  0  6  0 -5  4 -3 -5 -2 -3 -4  4 -1  1 -6  0 -5  3 -6  4 -2  2 -4 -1 -4  6 -2 -3  1 -2  0 -2  2 -5 -4 -5  0  6 -1 -1 -1  5  2 -2 -3  6 -2 -2 -2  6 -1  2 -2 -5 -1 -3 -6  5 -2 -4 -1  3 -3 -4 -5 -2 -3  5 -6 -1 -1  2 -4 -4 -5 -1 -4  6  4  1 -6 -5 -4 -2  0 -1 -6 -1 -3 -4 -6 -1 -6 -4 -5 -6 -4  5  6  6 -5 -3 -5 -4 -3  2 -4 -3 -3  1 -6 -6 -6  0 -5  6 -5
 -4  6 -1 -2  1 -1  4 -2  3 -4 -4  2 -2 -5 -2 -1 -3  1 -5 -3 -3 -4  1  1 -4 -3  0  1 -4 -3 -2 -2  0 -3 -2 -4 -2  7 -3 -5  4 -1 -4  2 -1 -5 -4 -4 -2 -4 -4  2 -4  2 -3  7 -4 -5  3 -4 -2  0 -2 -4  0 -5 -4 -2  1  1  3 -4  1  1  1 -3  1 -1  0  0 -4  0 -3 -2 -2 -3 -4 -2 -2 -3 -2  0 -3 -4 -1  1  2 -2 -1  0 -3  2  1 -3 -1 -2 -5 -4 -2 -1 -3 -1 -1  1 -3 -2 -3 -5 -3 -1 -2 -4 -4 -4 -2 -3 -4 -6  2 -4  0  0 -3 -2 -1 -1 -3 -3 -4 -2 -4 -3 -4 -3 -4 -2 -3 -2  1 -2 -4  2  2 -3 -2 -2  1  1 -4  3 -4  7 -6 -3 -2 -3 -4 -4 -3  0 -1  5  7 -4 -2 -3 -4 -4 -4 -1 -3 -1 -3  0 -3 -1 -3 -3 -3 -3 -3 -3 -4 -2 -3 -1 -3 -6 -2 -1 -4  1 -1 -2 -1 -1  1 -4 -2  3 -2  1 -4 -2 -2  1 -4 -3  2  0 -4  2  2 -1 -4  1  0 -5 -1  2  1 -4 -4  1 -1 -5 -2  0  1 -7  1  2 -3 -3 -2 -6 -1 -2  3  0 -5  6 -5 -4 -4 -4  0  3  0 -2  0 -4 -3 -3  3 -4 -5 -3  0  0 -4 -3 -4 -3 -5  0 -1  0 -1  1 -2  5 -1 -5 -4 -4 -4 -2 -5 -3 -5  0
 10 -3 -3  0 -2  0 -3  0 -2  0  0 -2  1  0 -3 -4 -5 -2 -1 -3 -4 -1 -4 -1  1 -4 -3  0  2 -4  6 -4 -4  0 -3 -1 -3 -3 -4  2 -3 -2  1 -3 -3  2 -5  1 -5  0 -2 -3  0 -3 -5 -3 -5 -4 -2  1 -2 -1 -4  4 -2  1  0 -4 -2 -2  0  1 -1 -1 -1  1 -2 -1 -2 -2  0 -2  0  0 -3  0  0 -4 -3 -3 -4 -2 -3  4  4 -3 -2  2 -2 -2  1 -2 -3 -5 -2 -1 -3  0 -3 -4  3 -3 -1 -2 -4 -3 -5 -2 -4 -2 -4  1 -3  3 -3  8 -3 -4 -3  0 -3 -2 -4  2 -1 -2  8 -5  1 -3  1  1  0 -4  0  0  5 -1 -3  0  1 -2 -2  2 -4 -1 -2 -3  0 -2  0 -3 -4 -5 -4 -5  1 -3  2 -3 -4 -2 -3  1 -3 -5  0  1 -1 -4  6 -1 -4 -1 -3 -3  1 -1  1 -5  4 -4  3 -4  4  0 10 -4 -1 -3  1 -1 -3  0 -2  0  1  1 -4 -3 -4  1  0  0 -1 -1  2  0 -2 -2  1 -2 -2 -2  3 -1  0 -2 -4  0 -2 -5  4 -2 -4  3  0 -1 -3 -5 -2 -2  1 -6 -1 -2  1 -4 -3 -4 -1 -3  0  0  6 -5 -4 -3 -2 -1 -1 -5 -1 -3 -2 -5 -1 -5 -2 -3 -5 -3  1  1  0 -4 -2 -4 -4 -2  0 -3 -3 -3  1 -5 -5 -5 -1 -4  1 -4
 -2 -4 -4  0 -3 -1 -5 -1 -4 -1 -2 -4 -1 -2 -4 -5 -5 -4  8 -1 -5 -5 -5 -3  1 -5 -4 -2  2 -5 -2 -5 -3 -4 -4 -2 -4 -5 -3 -2 -4 -3 -1 -4 -5  0 -6 -1 -6 -1  7 -4 -2 -4 -5 -5 -6  1 -4  0 -3 -2 -5 -1 -4 -1 -1 -5 -4 -4 -1 -2 -2 -3 -1  0 -3 -2 -2 -3  0  2  0  3 -4 -2 -2 -5 -4 -4 -5 -5  4  0 -1 -4 -4 -1 -3 -3 -1 -4 -4 -5 -1 -2 -4  1 -4 -5  2 -6 -3 -3 -3 -4 -6  8 -5 -3 -4  0  1  4 -4  0  5 -1 -4  4 -5 -4 -5 -2 -4 -4 -2 -5 -1 -4 -1 -2 -2 -5 -2 -2 -1 -2 -5 -3  0 -4 -4  2 -2  0 -2 -4 -2 -4 -1 -5 -2 -6 -5 -6 -1  1  1 -4 -4 -4 -5 -1 -4 -5 -2 -1 -2 -5 -1 -3 -5 -3 -4 -4 -1 -2 -2 -5 -1 -5 -1 -5 -1 -1 -2 -2 -3 -4 -1 -3 -4 -2 -3 -2 -3  0 -5 -5 -5 -3 -1 -3 -3 -3  0 -1 -2 -3 -1 -2 -3 -3  0 -2 -2  8 -5 -3  0 -6  2 -3 -5  8 -1 -3 -5 -2  1 -4  0 -6 -2  9  0 -5 -5 -5 -3 -5 -2 -1 -1 -6 -5 -5 -3 -2  1 -6 -2 -3 -5 -6 -3 -6 -4 -5 -6 -5 -1 -2 -2 -5 -4 -4 -5 -4 -2 -4 -2  5  1 -3 -6 -6 -2 -5 -2 -6
 -5 -2 -3 -3  0 -2  6 -4 -2 -5 -5 -2 -3 -5 -3 -3 -4 -3 -6 -5 -3 -2 -3 -3 -5 -4 -3 -2 -5 -4 -4 -3 -2 -3 -3 -5 -3 -3 -5 -5 -3 -3 -5 -3 -3 -6 -4 -4 -3 -4 -5 -3 -4  4 -4 -3 -5 -6 -3 -5  4 -2  8 -4 -1 -3 -5 -3  0 -1 -2 -5 -2 -2 -2 -3  4 -1  2  4 -3 -2 -4 -4  6 -4 -4  0 -3 -3 -4 -3 -5 -4 -4 -3 -3 -3  1 -1 -3  1  1 -4 -3 -2 -5 -4 -3 -3 -4 -3 -2 -2 -4 -3  9 -5 -4 -2 -4 -4 -5 -4 -3 -4 -5 -6 -1 -5  0 -3 -1 -2 -2 -2 -4 -4 -4 -3 -4 -3 -4 -3 -4 -2 -4 -3 -3 -3 -4 -2 -2 -4 -4 -3  0 -3 -4 -2 -4 -3 -6  9 -4 -3 -4 -5 -4 -3 -2 -3 -3 -5 -2 -4 -4 -5 -4 -3 -4 -2 -4 -2 -3 -3 -4 -4 -4 -4 -3 -4 -4 -4 -4 -2 -4 -2 -3 -3 -5 -2 -2 -2  0  1  2  2 -3 -4 -4 -2 -5 -3 -3 -2 -4 -4 -2 -2 -5 -3 -2 -2 -5  0 -3 -6 -3 -3 -2 -5 -5 -2  6 -6 -4  1 -4 -7 -2 -1 -4 -4 -4 -6 -3 -4 -4  7 -5 -3 -5 -4 -4 -4  1 -3 -3 -4 -2 -5 -5 -3 -4 -5 -5 -4  0 -4 -5 -3 -5 -5 -5 -3 -2 -3 -3 -3 -3 -3  5 -6 -4 -4 -5 -4 -5 -3 -5 -5
 -4 -1 -1 -1  3 -2 -2 -3  0 -4 -4  2 -1 -5  4  0 -2  0 -4 -3  7 -2 -1 -1 -4  0 -1  0 -4  0 -3  6 -2  0  1 -4  4 -2 -2 -4  0  1 -4  0  1 -5 -2 -4 -1 -4 -3  3 -4  0 -1 -2 -3 -4  2 -3  1  1  1 -4  1 -5 -4  0  0  1 -1 -4  0  2  0 -1  1  1  0  0 -3  0 -2 -3  1 -3 -4 -1  7  0 -1  1 -3 -4 -3 -1 -1 -2  1  1 -2  1  5 -2  0  1 -3 -3  0 -2 -3 -2  2  0 -2  7 -3 -4 -2  3  0 -4 -3 -3  7 -3 -4 -5  0 -4  0  0 -1  0  1  0 -1 -2 -4  7 -4 -2 -3 -1 -3  1 -3  0 -1 -1 -4  0  2 -2  0 -1  0 -1 -3  0 -3 -2 -5 -3 -1 -2 -4 -4 -3 -1 -1 -1 -2 -4  0 -2 -4 -4 -3 -2 -2  3 -2  0  0 -1 -1 -3 -3 -2 -2 -2 -4 -1 -3  1 -3 -5  2  2 -4  2 -1  0  0  0  1 -3  0 -3  0 -1 -4  1  0  0 -4 -3  0  1 -4 -1  1  1 -4  0 -1 -4 -1 -1  1 -2 -4  2  1 -5 -3  2 -1 -6 -1  0 -3 -3 -1 -5 -2 -1 -2 -1 -4 -1 -5 -2 -3 -2 -1 -1  0 -3  0 -3 -4  1 -2 -3 -5 -2  0  0 -3 -1 -4 -4 -5 -1 -1 -1  0 -1 -3 -1  2 -4 -2 -1 -3 -3 -5  7 -5 -3
 -3  0 -2  1  3  1 -3 -3  1 -3 -2  1  0 -3 -1 -1 -4 -1 -3 -4 -1 -2 -3 -1 -3 -1 -1  1 -3 -3 -2  2 -3  2 -2 -2 -1 -3 -4 -3 -2  4 -3 -1  0 -4 -4 -2 -3 -2 -3  4 -2  4 -4 -2 -4 -4 -2 -3 -1  1 -1 -2  0 -3 -3 -2 -1  1 -1 -3  0  0 -2 -1  0  1  0 -1 -2  1 -1 -2 -2 -1 -1 -2  0  7 -2 -2 -3 -2 -2 -2 -2  0  0  1 -2  1  0 -3  0  1 -3 -1 -1 -3 -2 -3  3 -1 -3  0 -3 -4 -3  0 -2 -3 -4 -1  0 -1 -4 -5 -2 -3 -1 -2 -3 -1 -1 -1 -2 -3 -3  0 -3 -1  0 -3 -1 -1 -1  0 -1  2 -3  0  0 -2 -2 -1 -1 -2 -1 -1 -2 -3 -5 -3 -2 -3 -2 -4 -2 -2 -2 -2 -3 -3  0 -3 -2 -3 -1 -3 -1  4 -3 -1 -1 -3 -1 -1 -2 -3 -1 -2 -2 -2 -2  1 -3 -5  4  0 -3  0  0  0  0  0  1 -1 -2 -3  2  0 -3  1  0  1 -2  1  0  1 -3  0  0  1 -3  1  0 -4 -2 -1  1 -4 -3  2 -1 -4 -1  1 -2 -6 -2 -1 -3 -4 -2 -5 -2 -3 -2 -2 -2 -1 -3 -1  1 -4 -1 -2 -1  0  1 -4  0 -2 -3 -4 -3 -3  0  0 -4 -2 -3 -3 -3 -3  4 -2 -1 -1 -2  1  2 -4 -2 -4 -4 -4 -3  0 -3 -4
 -4 -5 -5 -1  4 -4 -5 -3 -4 -4 -4 -4 -2 -4 -4 -6 -5 -4 -1 -4 -5 -5 -5 -4 -3 -4 -4 -2 -3 -4 -4 -5 -5 -4 -4 -5 -5 -5 -4 -5 -4 -4 -4 -4 -5 11 -5 -4 -6 -4 -1 -4 -5 -4 -5 -5 -5  0 -4 -4 -4  0 -6 -4 -4 -4 -3 -6 -4 -4  1 -4  0 -4 -2 -1 -3 -3 -3 -4 -4 -3 -2 -2  1 -4 -4 -5 -5 -4 -6 -4  2  0 -3 -5 -4 -3 -4 -3  0 -4 -4 -4 -4 -4 -5 -3 -4 -5  0 -4 -3  5 -4 -5 -6  0 -4 -4 -5 -3  0 -2 -5 -3  0 13 -4 -2 -5 -4 -4 -3 -4 -4 -3 -4 -3 -5 -3 -4 -4 -4 -4 -4 -3 -3 -5 -4 -3 -1 -4 -2 -3 -3 -3 -4 -4 -4 -4 -5 13 -6 -6 -6 -3  0  1 -4 -5 -4 -5 -3 -4 -4 -4 -3 -4 -5 -3 -4 -4 -3 -4 -4 -3 -5 -4 -4 -3 -4 -4 -6 -3 -3 -3 13 -4 -5 -3 -4 -4 -3 -3 -3 -3 -4 -6 -5 -6 -3 -4 -4 -4 -3 -3 -4 -3 -2  4 -4 -3 -4 -3 -2 -3 -1 -5 -4 -3 -5 -3 -4 -5  0 -3 -4 -5 13 -4 -4 -1 -7 -4 -1 -1 -5 -5 -5 -5 -5 -4 -4 -4 -5 -5 -5 -4  4 -2 -5 -5 -4 -5 -5 -5 -7 -4 -5 -5 -5 -4 -4 -4 -5 -4 -5 -4 -4 -4 -4 -4  7 -3 -5 -5 -6 -5 -6 -4 -6
 -4 -3 -4  2 -2 -2 -4 -2 -2 -3 -3 -3 -2 -3 -3 -4 -5 -3  2  1 -4 -5 -4 -1 -2 -5 -3 -1 -2 -2 -3 -4 -1 -3 -4 -3 -3 -4  4 -3 -2 -3 -3 -2 -4  3 -5 -3 -5 -3  6 -2 -3 -2 -5 -4 -5 10 -2 -3 -3 -1 -5 -3 -1 -3  0 -4 -2 -2 -2 -3 -1 -3  2  0 -2 -1 -3 -3 -2 -1  3  0 -4 -3 -3 -4 -4 -4 -4 -3  8 -2 -2 -4 -2 -2 -2 -2 -2 -2 -3 -5 -1 -3 -4 -2 -4 -4  8 -4 -1 -2 -4 -4 -5  5 -5 -1 -2 -2  9  2 -4  2  8  1  0 -1 -4 -3 -5  1 -3 -3 -3 -5 -3 -4 -3 -3 -3 -4 -2 -3 -2  0 -4 -3 -2 -2 -3 -1  1  1 -2 -4 -3 -3 -2 -4  0 -5 -4 -5 -2  9  4 -2 -3 -3 -4 -3 -4 -5 -3 -3 -3 -4 -2 -3 -5 -1 -3  0 -2 -3 -3 -5 -2 -5 -2 -4 -2 -2 -3  0 -3 -4 -3 -2 -3 -2 -3 -2 -2 -2 -5 -4 -4 -2 -3 -3 -3 -2  0 -2  0 -1 -3 -1 -1 -3 -3 -1 -2  6 -4 -3  0 -6 -2 -3 -3  2  0 -3 -4 -1 -1 -3  1 -6  0  4  2 -4 -4 -3 -4 -3 -3 -3 -3 -5 -4 -3 -3 -3  2 -6 -3  0 -4 -6 -4 -5 -3 -3 -6 -4 -3 -3 -3 -4 -3 -4 -4 -3 -2 -2 -3  8  2 -5 -6 -5 -4 -4 -3 -4
 -2 -2 -3  0 -2  3 -4 -1 -3  1  2 -3  0 -1 -2 -5 -5 -3 -1  2 -4 -5 -4  0 -1 -4 -3 -1 -1 -5  3 -4 -5 -2 -1  4 -4 -4 -5  2 -4  1  1 -3 -4 -2 -6  4 -5  4 -3 -3  6 -2 -5 -4 -6 -4 -3 -1 -2 -1 -3  2 -3 -1  0 -5 -2 -2  1  1 -1 -2 -2  2 -2 -2 -1 -3  4 -1  5  0 -4  5  3 -4 -4 -2 -5 -4 -3  0  0 -4 -4  2 -2 -2  0 -2 -3 -5 -3  3 -1  4 -2 -5 -3 -4 -2 -2 -3 -4 -4 -3 -4 -2 -5  0 -3  0 -4  0 -3 -6 -4 -1 -3 -3 -5  0 -2 -1  1 -5  1 -4  0  5  5 -4  3  3  3  4 -4  3  0 -3 -2  0 -4  2 -1 -4  5 -3  5 -4 -6 -5 -5 -5  2 -3  0 -4 -4 -2 -4  0 -2 -5  3 -1  6 -4  1 -1 -5 -2 -1 -4  1  6  1 -5  2 -5  2 -5  2  0 -1 -6  1 -4 -1 -2 -3  2 -1  1 -1  2 -4 -5 -4 -1  0  2  2 -1  1  1 -1 -3  0 -2 -2 -1  0  0 -1 -3 -5 -2 -2 -6  0 -1 -2 -3  3 -3 -4 -6 -3 -3  0 -6 -1 -3  0 -5 -4 -4  7 -3  1  0  1 -5 -4 -4  2  4 -1 -6  3  0 -3 -6  2 -6 -3 -4 -6 -3  2  0 -1 -5 -1 -4 -4  1  3 -2 -2 -2  3 -4 -6 -5  2 -4  1 -5
