# Supplementary material for: Protein Secondary Structure Prediction Based on Data Partition and Semi-Random Subspace Method
Source: Sci Rep. 2018 Jun 29;8:9856. doi: 10.1038/s41598-018-28084-8 (PMC6026213; doi:10.1038/s41598-018-28084-8)
Supplement: Supplementary file 1 — Dataset 1 [file 41598_2018_28084_MOESM1_ESM.zip › astral_cull_DATA/1bif_A.pssm]

  C  P  T  L  I  V  M  V  G  L  P  A  R  G  K  T  Y  I  S  K  K  L  T  R  Y  L  N  F  I  G  V  P  T  R  E  F  N  V  G  Q  Y  R  R  D  M  V  K  T  Y  K  S  F  E  F  F  L  P  D  N  E  E  G  L  K  I  R  K  Q  C  A  L  A  A  L  N  D  V  R  K  F  L  S  E  E  G  G  H  V  A  V  F  D  A  T  N  T  T  R  E  R  R  A  M  I  F  N  F  G  E  Q  N  G  Y  K  T  F  F  V  E  S  I  C  V  D  P  E  V  I  A  A  N  I  V  Q  V  K  L  G  S  P  D  Y  V  N  R  D  S  D  E  A  T  E  D  F  M  R  R  I  E  C  Y  E  N  S  Y  E  S  L  D  E  E  Q  D  R  D  L  S  Y  I  K  I  M  D  V  G  Q  S  Y  V  V  N  R  V  A  D  H  I  Q  S  R  I  V  Y  Y  L  M  N  I  H  V  T  P  R  S  I  Y  L  C  R  H  G  E  S  E  L  N  L  K  G  R  I  G  G  D  P  G  L  S  P  R  G  R  E  F  S  K  H  L  A  Q  F  I  S  D  Q  N  I  K  D  L  K  V  F  T  S  Q  M  K  R  T  I  Q  T  A  E  A  L  S  V  P  Y  E  Q  F  K  V  L  N  E  I  D  A  G  V  C  E  E  M  T  Y  E  E  I  Q  D  H  Y  P  L  E  F  A  L  R  D  Q  D  K  Y  R  Y  R  Y  P  K  G  E  S  Y  E  D  L  V  Q  R  L  E  P  V  I  M  E  L  E  R  Q  E  N  V  L  V  I  C  H  Q  A  V  M  R  C  L  L  A  Y  F  L  D  K  A  A  E  E  L  P  Y  L  K  C  P  L  H  T  V  L  K  L  T  P  V  A  Y  G  C  K  V  E  S  I  F  L  N  V  A  A  V  N  T  H  R  D  R  P  Q  N  V  D  I  S  R  P  S  E  E  A  L  V  T  V  P  A  H  Q
 -1 -1  0 -1 -2 -1 -1 -1  0 -2 -1  5 -2  0 -1 -1 -3 -2  1 -1 -1 -2 -1 -2 -3 -2 -2 -4 -2  0 -1 -1 -1 -1  0 -3 -2 -1  0 -1 -2 -2 -2 -1  3  0 -1  0 -2 -1  0 -2 -1 -3 -3 -2 -1 -2 -2 -1 -1  4 -2 -1 -2 -2 -1  1 -1  5  0  4  5 -1 -1 -2 -1  0  0 -3 -2  1 -1 -1  0  0 -2 -1  5 -1 -3 -2  5 -1 -2  0 -1 -1 -1 -2 -2  2 -1 -2 -2 -1 -3  4 -1 -1 -2  0 -3 -1  0 -3 -3 -1 -1  1 -1 -1 -1 -2 -1 -1 -1 -2  4  2 -2 -2 -1 -1 -1 -1 -2  0  1 -1 -2 -3  0 -2 -1 -1  0  0 -1  4 -1  1 -2 -3 -2 -1 -2 -2 -1 -1 -3 -1  1  0 -3 -1 -1 -2 -2 -2 -1 -2 -2 -1 -1 -2  1 -2 -2 -1 -2 -2 -2  0  0  0 -1 -3 -2  0 -2 -2 -1  1 -2 -2 -2 -1  1 -2 -1  0 -3 -3 -2 -2 -2 -2 -2 -1 -1 -1 -2  1 -2 -3 -2 -1 -2 -2  0 -1  1 -1 -2 -2 -2 -1  0 -2 -2  0  0 -2  1  0 -2  1  1 -2  0  0 -1 -3  5  0  3 -2  3 -1 -3 -2 -1  0 -1 -1 -2  0 -1 -2 -1 -1 -4 -1  1 -2 -2 -1 -2  0 -2 -1 -1  5 -1  5 -2  0  0 -1 -3 -1 -1 -4 -1  4 -2 -2 -1 -2 -2  5  0 -1 -1 -1 -1 -2 -1 -3 -1 -1 -2 -1 -1 -1 -2 -1 -1 -1 -3  5 -2 -2 -2 -1 -2 -1 -2 -2 -3 -2 -3 -1 -1  0 -1  1 -3 -1 -2 -2 -1 -2 -2 -2 -1 -1 -1 -2 -2 -1 -2 -1 -2 -1 -1 -2 -1 -2 -1 -2 -1 -2 -1  5 -1 -2 -2 -1 -2 -2  5 -3 -3 -2 -2 -1  2  4  0 -1 -2 -1 -2 -2 -1 -1 -1 -2 -2 -1  0 -2 -1 -2  0 -1 -1  5 -2  0 -1 -1 -1 -1  1 -2 -2 -2 -2 -1  0  5 -1 -2 -1 -2 -2 -2 -2 -1 -1 -2  0 -2 -1  0 -2  0  0  1 -2  5 -2 -1 -1 -1 -1  3 -2 -1
 -4 -3 -2 -2 -4 -3 -2 -3 -3 -3 -2 -1  7 -3  2 -2 -2 -4 -1  2  2 -3 -2  7 -2 -2 -1 -4 -4 -3 -3 -3 -2  4 -2 -3 -1 -3 -3  0 -2  7  7 -1 -2 -3  3 -1 -2  2 -1 -3 -1 -3 -3  5 -2 -2 -1  0 -1 -2 -2  2 -4  7  4  1 -4 -2 -2 -2 -2 -3  3 -2 -3  4  1 -2 -3 -1  2  0 -1 -3  0 -3 -2 -3 -4 -2 -2 -2 -1 -2 -2  6 -1  7  7 -1 -2 -4 -2  1 -4 -2  1  0  1 -3 -3  2 -3 -3 -3 -3 -1 -1 -3 -4 -1 -2 -3 -1 -3 -3 -1 -1 -1 -3  1  0 -3  2 -3 -2 -1 -3 -2 -3  1 -2  2 -2  2 -1  0 -2 -2  0 -2 -4 -2  3  7 -4  0 -4 -2  2 -1 -1 -2  0 -2 -3 -2 -1 -1  1 -2  5 -1 -3 -1 -2 -4  2 -4 -3 -2 -3 -3  4  6 -3 -3 -3 -1  7 -3  0 -2 -1 -4  0 -1  7 -3 -3 -2 -2 -3 -2 -1 -4 -1 -3 -1 -3  7 -1 -4 -2 -3 -3  7 -1 -3 -1 -1  0 -2 -1 -3  2 -3  7 -4 -3 -3 -2 -2 -3 -3 -1 -1  7 -3  3  1 -3 -2  1  0 -3  1  1 -3 -3  3 -1  0  0 -4  2 -2 -3  2 -3 -4 -2 -1  0 -2  2  7 -2 -4  0 -2 -2 -1 -1 -3  0 -3 -2 -2 -1  0 -4  2 -2 -3 -1 -1 -4 -2 -2 -3 -3 -4 -1 -1 -2 -1 -3 -1 -1 -4  1 -1  1 -2 -3  0 -1 -3 -2 -3  7 -2  0 -2  2 -2  6 -2  7 -2 -3  2 -3 -1 -1 -2  0 -2 -3 -3  0  7 -3 -1 -3 -3 -4 -2 -1 -3 -1  7  0 -1 -1 -3 -3 -3 -4 -4 -1  0 -2 -2 -2  7 -4 -3 -3 -2 -2 -4 -3 -2  2 -1 -2 -1  0 -2 -3 -2 -3  3 -4 -3 -2 -1 -2 -3 -2  2 -3 -2 -3 -3 -2 -2 -3 -4  3 -3 -1 -1 -3 -3 -3 -1 -3 -1 -2 -3 -1 -2 -1  7 -1  5 -3  0 -1 -3 -1 -2 -1  6 -1 -1  0 -1 -2 -3  0 -2 -3 -3 -1 -1  1
 -3 -3  0 -3 -4 -4 -2 -4 -1 -4 -3 -2 -1 -1 -1 -1 -3 -4  0 -1 -1 -4 -1 -1 -3 -4  7 -5 -4 -1 -3 -2 -1 -1 -2 -4  7 -3 -1  0 -3 -1 -1  1 -2 -3  0  0 -3  1  4 -3  1 -4 -4 -1 -2  1  7 -1 -1 -1 -3  0 -4 -1  0 -1 -4 -2 -2 -1 -2 -4  3  1 -4 -1  1 -3 -4  1 -1 -1  1 -1  0 -3 -2 -4 -4  1 -2 -1  7 -1 -1 -1 -1 -1 -1  0 -2 -4 -2  3 -4 -2 -1 -1  6 -1 -3 -1 -2 -4 -4 -3 -1  0 -3 -3  2  1 -3  0 -3 -4 -2 -1  7 -4 -2 -1 -4 -1 -4  0  1 -3  1 -3 -2  3 -2  4  1  0  0 -2 -2 -1  1 -4 -2  0 -1 -4  1 -4 -3  0  3  3 -3 -1 -2 -4  1  0  2 -1  1 -1  3 -4  0 -3 -4 -1 -4 -3  4 -4 -1  0 -1 -3 -4 -3  7 -1 -4 -1  1  0 -4 -1  0 -1 -3 -4 -3 -3 -4 -3  7 -4  0 -4  0 -3 -1  0 -4 -3 -4 -2 -1  0 -1 -1  1  0 -3  7 -4 -1 -1 -1 -4 -1 -1  1  0 -1 -4  0  0 -1 -1  0 -1 -3 -2  1 -1 -4  0  2 -4 -4  1  0 -1  5 -4  1  1 -4 -1 -4 -5 -1  0  0 -3 -1 -1 -1 -3 -1 -1 -2 -1 -2 -4  0 -4 -2 -3 -1 -1 -5 -1 -2 -4  7 -1 -4  1 -2 -1 -3 -4 -1 -1 -3 -1 -3 -1 -1 -4 -1  0  3 -2 -3 -1 -1 -4 -2 -4 -1  1 -1  1 -1 -3 -1 -3 -1 -3 -3 -1 -1 -1  0 -3 -1  1 -4 -4  0 -1 -4 -1 -3 -4 -4 -3 -1 -4 -1 -1 -1 -1  7 -4 -4 -4 -4 -3  0 -1 -2 -3 -3 -1 -3 -4 -4 -2 -3 -4 -4  1  0  0 -2  0 -1 -4 -3 -3 -4  0 -3 -2 -4  0 -1 -3 -3 -1 -4 -1 -3 -3 -2 -3 -1 -4 -1 -4 -1  0 -4 -3 -4  7 -4 -1 -2 -4  7 -1  0 -1  1 -1 -2 -1  7 -3  3 -3  1 -1  1 -2 -1  0 -2 -4  0 -1 -4 -3  0  0  0
 -4 -2 -2 -4 -4 -4 -3 -4 -1 -4 -2 -2 -2 -2 -1 -2 -4 -4 -1 -1 -1 -4 -2 -2 -4 -4  1 -5 -4 -1 -3 -2 -2 -1 -1 -4  1 -4 -2  0 -4 -2 -2  4 -3 -3 -1 -1 -4 -1  0 -4  2 -4 -4 -2 -2  7  1  1  1 -2 -4 -1 -4 -2 -1 -1 -4 -2 -3 -2 -2 -4  0  7 -4 -1  2 -4 -4 -1  1  2  0 -2 -1 -2 -2 -4 -4  7 -2 -2  1 -2 -2 -2  2 -2 -2  2 -3 -4 -3  0 -4 -2  1  1  0  0 -4 -1 -3 -4 -4 -4  1 -1 -4 -4  4  7 -2  4 -4 -4 -1  0  1 -4 -2  0 -4 -1 -4 -1 -1 -2  7 -4 -2  5 -4  5 -1  4  2 -3 -3  1  7 -4 -4 -1 -2 -4  2 -4 -4  0 -1  0 -4  0 -2 -4  7  4  4 -3  7 -2  4 -4 -1 -4 -4 -1 -4 -4  6 -4 -1 -1 -2 -4 -4 -4  1 -2 -4 -1  7 -2 -4 -1 -1 -2 -3 -4 -4 -4 -4 -4  1 -4 -2 -4 -1 -2 -2 -1 -4 -4 -4 -3 -2 -2 -2  1 -1  3 -4  1 -4 -2 -2 -2 -4 -2 -2  7 -1 -1 -4 -1 -1 -2 -2 -1  0 -4 -2 -1 -2 -4 -1  0 -4 -4  0  3 -1  1 -4 -1  6 -4 -1 -4 -5 -2 -1 -1 -4 -1 -2 -2 -4 -1 -2 -2  1 -2 -4  0 -4 -2 -4  1 -1 -5 -1 -2 -4  1  1 -4  7 -2 -2 -3 -4  1  2 -4 -2 -4  2  1 -4 -1  3 -1 -3 -2  0  1 -4 -2 -4 -2  7 -1  7 -1 -4 -2 -4 -2 -4 -2 -1 -2  1 -1 -4  1  7 -4 -4 -1 -2 -4  1 -2 -4 -4 -4  1 -4  1 -2 -1  1  1 -4 -4 -4 -4 -4 -2 -1 -2 -4 -4 -2 -4 -4 -4 -2 -4 -4 -4  7 -1 -1 -2  4  1 -4 -2 -4 -4 -1 -4 -2 -4 -2 -2 -3 -4 -1 -4 -2 -2 -4 -2 -3 -2 -4 -1 -4  1 -1 -4 -3 -4  1 -4  2 -2 -4  1 -2 -2 -2  5 -2 -2  1  2 -4  5 -2  2 -2  2 -2  1  3 -2 -4  3 -2 -4 -2  2 -2  0
 10 -4 -1 -2 -2 -1 -2 -1 -3 -2 -4 -1 -4 -3 -4 -1 -3 -2 -1 -3 -4 -2 -1 -4 -3 -2 -3 -3 -2 -3 -1 -3 -1 -4 -2 -3 -3 -1 -3 -3 -3 -4 -4 -4  4 -1 -1 -2 -3 -3 -2 -3 -4 -3 -3 -3 -3 -4 -3 -4 -4 -1 -2 -3 -2 -4 -4 -3 10 -1 -2 -1 -1 -2  1 -4 -1  3 -1 -3 -2  0 -1 -4 -3 -3 -4 -1 -1 -1 -3 -4 -1 -1 -3 -1 -1 -4 -4 -4 -4 -2 -1 -2 -2 -3 -3 -1 -4 -4 -3 -3 -3 -4 -1 -3 -3 -1 -4 -1 -1 10 -3 -4 -3 -3 -1 -2 -1 -2 -3 -2 -2 -4 -1 -4 -2  0  0 -4 -4 -1 -2 -4  9 -3 -2 -3 -4 -1 -1 -3 -4 -3 -2 -4 -4 -2 -4 10 -3 -4 -2 -2 -3 -3 -3 -2 -4 -4 -3 -2 -4 -3 -3 -2  0 -3 -2 -4 -2 -2 -4 -1 -3  0 -3 -3 -2 -1 -3 -2 -1 -3 -4 -4 -2 -4 -1 -4 -2 -1 -3 -3 -2 -2 -3 -2 -4 -1 -2 -3 -4 -1 -2 -3 -2  9 -4 -4 -3 -4 -1 -4 -2 -3 -2 -3 -3 -2 -2 -3 -3 -4  0 -3 -2 -1 -2 -4 -3 -3 -4 -3 -1 -3  2 -2  0 -3 -3 -2 -1 -3 -4  2 -2 -3 -4 -2 -4 -1 -3 -1 -1 -4 -2 -1 -4 -1 -2 -4 -1 -1 -4  2 -2 -3 -1 -4 -3 -4 -4 -3 -4 -1 -2 -3 -4 -2 -4 -1 -3 -1 10 -4 -4 -2 -2  0 -4 -4 -2 -4 -4 -1 -3 -4 -3 -4 -3 -1 -2 -4 -4 -4 -4 -4 -3 -4 -3 -4 -3 -4 -3 -3 -4 -1 -3 -4 -4 -2 -1 -4 -4 -2 -4 -4 -1 -2 -2 -4 -2 -4 -4 -4 -4 -3 -1 -2 -1 -2 10 -4 -4 -1 -1 -2 -4 10 -2 -2 -1 -3  0 -2 -4 -4 -1 -1 -3 -4 -2 -3 -3 -2 -3 10 -3 -2 -3 -1 -1 -2 -3 -2 -1 -3 -1 -1 -3 -3 10 -4 -1 -4  0 -2  3 -2 -3 -1 -4 -1 -1 -3 -1 -4 -4 -4 -4 -3 -3 -3 -1 -4 -2 -2 -4 -3 -3 -3 -4  0 -2 -2 -1 -1 -4 -2 -4 -3
 -3 -2 -1 -2 -3 -3 -1 -3 -2 -3 -2 -1  1 -2  1 -1 -2 -3 -1  1  1 -3 -1  1 -2 -3 -1 -3 -3 -2 -2 -2 -1  1  0 -4 -1 -3 -2  6 -2  1  1  1 -1 -2  3  0 -2  1  0 -3  2 -4 -4  0 -1 -1 -1  3  1 -2  0  2 -3  1  1  6 -4 -1 -2 -1 -1 -3  1 -1 -3  1  2 -2 -3 -1  2  1  2 -2  6 -3 -1 -3 -4 -1 -1 -1 -1 -1 -1  1  1  1  1  0 -2 -3 -2  3 -4 -1  1  4  0 -2 -2  1 -2 -4 -4 -3  1 -1 -3 -4  0 -1 -2  1 -3 -3  0  2 -1 -3  0  6 -3  1 -3 -1 -1 -2 -1 -2 -1 -1 -2 -1  1  1  2 -2 -2  2 -1 -4 -2  2  1 -4  1 -4 -2  3  0 -1 -2  4 -1 -3 -1  1  1  0 -1  1  0 -3 -1 -2 -4  1 -3 -2 -1 -3 -2  2  1 -2 -2 -3 -1  1 -3  5 -1  0 -3  7 -1  1 -3 -3 -2 -2 -3 -1 -1 -3  0 -3  2 -2  1 -1 -4 -2 -3 -3  1  0 -2  2 -1  2 -2 -1 -2  2 -2  1 -3 -2 -2 -1 -1 -2 -3 -1 -1  1 -2  2  3 -3 -1  2  0 -3 -1  3 -4 -3  3  0  7  0 -3  1  0 -3  1 -3 -3 -1 -1  5 -1  1  1 -1 -3  7 -1 -1  2 -1 -3 -1 -3  2 -2  2  7 -3  1 -1 -3 -1  2 -3 -1 -1 -2 -3 -4  2  1 -1 -1 -2  1  2 -4  6  2  1 -2 -2  1  2 -4 -1 -3  1 -1  7 -1  1 -2  0 -2  1 -2 -2  1 -2  2 -1 -2  3 -1 -3 -3  6  1 -3  2 -2 -3 -4 -1  2 -3  2  1  7  1 -1 -3 -3 -3 -3 -4  0  7 -1 -3 -1  1 -4 -3 -3 -1 -2 -4 -3 -1  1 -1 -1  1  3 -2 -2 -2 -3  1 -4 -2 -2  0 -1 -2 -2  1 -3 -1 -2 -3 -1 -2 -2 -4  1 -3  2 -1 -3 -3 -3 -1 -3  1 -1 -3 -1 -1  0  1  1  1 -2  3  0 -2  0 -2  0  1  1 -1  2  1 -1 -3  2  0 -3 -2  0  0  5
 -4 -2 -1 -3 -4 -3 -3 -3 -3 -4 -2 -1 -1 -3  0 -1 -3 -4 -1  0  0 -4 -1 -1 -3 -3 -1 -4 -4 -3 -3 -2 -1  1  3 -4 -1 -3 -3  3 -3 -1 -1  5 -2 -3  1 -1 -3  1 -1 -3  5 -4 -4 -1 -1  1 -1  5  6 -2 -3  1 -4 -1  0  1 -5 -1 -2 -1 -1 -3  0  1 -3  0  1 -2 -4 -1  3  6  2 -3  1 -3 -1 -3 -4  1 -1 -1 -1 -1 -1 -1  6 -1 -1  2 -2 -4 -3  1 -4 -2  3  5 -1 -2 -3  0 -2 -4 -4 -3  6 -1 -3 -4  3  1 -2  4 -3 -4  1  4 -1 -4 -1  3 -3  0 -3 -1 -1 -2  1 -3 -1  1 -3  0  0  4  5 -2 -2  5  1 -4 -3  1 -1 -4  5 -5 -3  4 -1 -1 -3  4 -1 -4  1  4  3 -1  1  0  1 -3 -1 -3 -4  0 -4 -3  1 -3 -3  0 -1 -3 -3 -3 -1 -1 -3  1  1 -1 -4  1 -1 -1 -3 -3 -3 -3 -4 -3 -1 -4 -1 -3 -1 -2 -1 -1 -4 -3 -4 -3 -1 -1 -3  6 -1  5 -3 -1 -3  0 -3 -1 -4 -3 -3  1 -1 -3 -4 -1 -1 -1 -3  0  3 -3 -1  0 -1 -4 -1  1 -4 -4  2  3  1  0 -4  0  2 -4  0 -3 -4 -1 -1  1 -3  0 -1 -1 -4  2 -1 -1  6 -1 -3 -2 -3 -1 -3  6  1 -4  0 -2 -4 -1  6 -4  1 -1 -3 -3 -5  6  6 -3 -2 -3  6  6 -4  2  5  0 -2 -2  4  6 -4 -1 -3 -1  2  1  1  0 -3 -1 -3 -1 -3 -2  0 -3  6 -1 -3  6  1 -4 -3  1 -1 -4  6 -2 -3 -4 -3  6 -4  6 -1  1  6 -1 -3 -4 -3 -4 -4 -1  1 -1 -3 -3 -1 -3 -4 -3 -1 -3 -4 -3  1  1 -1 -1  4  6 -3 -2 -3 -3  0 -4 -2 -3 -1 -1 -3 -3  0 -3 -1 -2 -3 -1 -2 -2 -5  1 -3  6 -1 -4 -3 -4 -1 -3  5 -1 -3 -1 -1 -1 -1  4  0 -2  4  0 -3  1 -3  0 -1  2 -1  5  5 -1 -3  1 -1 -3 -2  2 -1  2
 -3 -3 -2 -4 -4 -4 -3 -4  6 -4 -3  0 -3  6 -2 -2 -4 -4 -1 -2 -2 -4 -2 -3 -4 -4 -1 -3 -5  6 -3 -3 -2 -2 -3 -4 -1 -4  6 -2 -4 -3 -3 -2 -1 -3 -1 -2 -4 -2 -1 -4 -2 -4 -4 -3 -3 -2 -1 -3 -2  4 -4 -2 -4 -3 -2 -2 -3  0 -3  0  0 -4 -2 -2 -4 -2 -2 -4 -4  0 -2 -1  4  6 -3 -4  0 -4 -4 -2  0 -2 -1 -2 -2 -3 -3 -3 -3  1 -3 -5 -4 -1 -4  3 -2 -3 -1  6 -4 -2 -3 -4 -4 -4 -3 -1 -4 -3 -2 -2 -3 -1 -4 -4  0 -1 -1 -4 -3 -2 -4 -2 -3  4 -1 -3 -2 -4 -3  1 -3  0 -1 -2 -2  0 -3 -2 -2 -4 -4 -2 -3 -5 -2 -3 -4 -2 -1 -1 -4 -3 -2 -4 -2 -2 -2 -3 -2 -1 -1 -4 -1 -4 -5 -2 -4 -4 -2 -4  6 -2 -2 -4 -4 -3 -1 -3 -4 -2  0 -3 -4 -3 -1 -3 -4 -4 -4 -4 -4 -4 -1 -5 -3 -4 -2 -3 -3 -1 -5 -4 -4 -3 -3 -3  7 -3 -1 -3 -4 -1 -4 -3  7 -3 -5  7  7 -2 -1  6 -4 -1 -2 -2  7 -2 -2 -4  0 -1  0 -4  3  0 -4 -4 -2  2 -3  1 -4 -2 -2 -4 -2 -4 -4 -2 -1 -3 -4 -2 -3 -2 -4 -3 -2  0 -3  0 -4  5 -4 -3 -4 -3 -3 -4 -2 -1 -4 -1 -3 -5 -2  0  7 -4 -3 -3 -3 -4 -2 -4 -3 -3 -5 -2 -1 -2 -4 -3 -3 -3 -4  0 -4 -3 -2 -3 -2 -2 -4 -3 -4 -3 -4 -3 -2  7 -3 -1 -4 -3 -2 -4 -4 -3 -3 -4 -3 -3 -4 -5 -4 -3 -4 -3 -3 -3 -2 -1 -4 -4 -4 -4 -3 -3 -3  0 -4 -4 -3 -3 -4 -4  0 -4 -4 -3 -2 -2 -1  0 -1 -2 -4 -1 -4 -4 -2 -3 -3 -4 -3 -2 -3 -4 -2 -4 -2 -3 -4  0 -3  6 -3 -2 -4 -3 -1 -4 -3 -4  0 -4 -2  0 -4 -1 -2 -3 -3 -2 -3 -3 -2 -1 -3 -1 -3  0 -2 -1 -2 -2 -2  0 -4 -2 -2 -4 -3 -1 -3 -2
 -3 -3 -2 -3 -4 -4 -2 -4 -3 -3 -3 -2 -1 -3 -1 -2  1 -4 -1 -1  0 -3 -2  0  1 -3  0 -3 -4 -3 -3 -3 -2  0 -2 -2  0 -3 -3  0  1 -1 -1 -1 -2 -3 -1  2  1 -1 -1  0 -1 -2 -2  1  2 -2  0 -1 -1 -2 -3  1 -4 -1 -1  1 -4 -2 -3 -1 -2 -3  0 -2 -4  4  0  1 -3 -2  2 -1  1 -3  6 -4 -2 -4 -2 -2 -2 -2  0 -2 -2 -1 -1 -1 -1  1 -2 -4 -2  3 -2 -2 -1  0  4 -3  1 -1 -3 -2 -2 -4 -1 -1 -4 -4  0 -2 -3 -1 -4 -4 -2 -1  0 -4 -2  0 -4 -1 -3 -2 -1 -3 -2  1 -2  2  0 -1 -1 -1  1 -2 -3 -1 -2 -2 -3 -1 -1 -4 -1 -4  1  0  0  0  1 -1 -2 -3  0 -1 -1  0 -2 -1  3 -2 -1  1 -4 -1 -4 -2 -1 -4 -3 -1 -1  1 -3 -4  0  1 -4 -1 -2  9 -4  0 -1 -1 -4 -4  1  1 -3 -2  0 -4  9 -4  0 -3 -1  0 -4  1 -3 -3 -1  9 -3 -1 -1  0  2  0 -3  0 -3 -1 -4 -3 -3 -2 -2 -3 -3 -1 -1 -1 -3  0 -1  0 -2  2  0 -3 -2  0 -1 -4  1 -1  0  1 -4  0 -1 -3 -1 -4 -3 -2 -1  7 -2 -1 -1 -2 -4  0 -2 -2 -1  0 -3  0 -4 -2  1 -1  0 -3 -1 -2 -3  0 -1 -4 -2 -2 -3 -4 -4 -1 -1 -2 -2  1 -1 -1 -4  0 -1  6  4 -3 -1 -1 -2 -2 -3 -1 -2  0 -2 -1  1  1  1 -1  1 -3 -1 -3 -1 -1  1  0 -2 -3 -4  4 -1 -3 -1 -3 -4 -4 -2 -1 -3 -1 -1  0 -1  0 -4 -3 -4 -4 -4  9  0 -2 -4 -2 -1 -4 -3 -3 -2  1 -2 -3 -2 -1 -2 -1  0  0 -3 -3  1 -3 -1 -4 -3 -3  9 -2 -3 -3 -1 -3 -2 -3 -3 -2  1 -3 -4 -1 -4 -1  0 -4  0 -3  0 -4 -1 -2 -4  0 -2  9 -1 -1 -1 -3 -1  0 -3 -1 -3 -1 -1 -1  0 -1 -1 -2 -3 -1 -2 -4 -3 -1  9  4
 -2 -4 -1  2  5  3  0  3 -4  1 -4 -2 -4 -5 -3 -1 -2  5 -3 -3 -3  1 -1 -4 -2  1 -4 -4  6 -4  2 -3 -1 -3  1 -1 -4  2 -4 -3 -2 -4 -4 -4 -1  2 -3  1 -2 -3 -3 -1 -4 -1 -1 -1 -3 -4 -4 -3 -4 -3  1 -2  5 -4 -3 -3 -2 -1  1 -2 -2  1 -3 -4  2 -3 -1 -2  1 -2 -2 -4 -3 -4 -4  3 -1  2 -1 -4 -2 -1 -4 -1 -1 -3 -4 -4 -4 -3  1  6  2 -3 -1 -2 -3 -4 -4 -4 -1 -3  2 -1 -1  4 -4 -3  4 -2 -1 -4 -3 -3  4  5 -2 -3 -4  5  1 -4  2 -3  2 -3 -3 -4 -4 -2  2 -4 -2 -4 -1 -3 -4  0  2 -3 -4 -1  2 -3 -4  6 -4 -2 -2 -3  0 -2 -2 -1 -3  2 -4 -4 -2  0 -4 -3 -4  1 -3 -1  6 -3  5  2 -4  2 -5 -2 -4 -2  2  2 -4 -4  3 -2 -4 -4  6 -4 -3 -4  5  2 -2 -2  1  1 -4  6 -4  3 -2 -3 -4 -2  6 -2  1 -2 -4 -4 -5 -4 -3 -4  1 -4  2 -1 -5 -4  6 -5 -5 -4 -3 -4  1 -3 -1 -4 -5 -3 -3 -1 -2 -2 -2  1 -3 -3 -1  5 -3 -3 -4 -3  5 -3 -4  1 -3  3 -4 -1 -3 -4  1 -3 -4 -1  6 -4 -1 -2 -4 -2  1 -4  2 -4 -2 -4 -4 -4 -3  0  1 -4 -4  6 -4 -2 -5  2 -2 -4 -4  1 -1 -2 -4 -4  6 -4 -4 -4 -2 -4 -1 -4 -1 -2  1 -4 -4 -4 -4 -3 -2 -3 -2 -4 -2 -4 -3 -5 -4 -3 -2 -4 -4  1  2 -4 -4  1 -4 -4  2  6  1 -4  1 -4 -4 -4 -4 -4  3  1  2  5 -2 -4 -4 -2  3  1 -4 -2  1  1 -2 -2 -1  1 -4 -3 -2 -2 -3 -4  1 -3 -2  2 -3 -2 -3  1 -4 -1  2  1 -3  1 -1 -3  3 -2 -2 -5 -2 -3  2 -4 -3  5 -1  1 -4  4 -3 -2  2 -4 -1 -4 -4 -4 -3 -3 -2 -4  2 -3  4 -3 -4 -2 -3 -3 -4 -2  1  0 -1  3 -4 -2 -4 -3
 -2 -4 -2  3  1  1  2  0 -4  5 -4 -2 -3 -4 -3 -2 -2  1 -3 -3 -3  5 -2 -3 -2  5 -4 -2  1 -4  0 -3 -2 -3  0  0 -4  2 -4 -3 -2 -3 -3 -3  0  1 -2 -1 -2 -3 -3 -1 -3  0  0  1 -3 -4 -4 -2 -4 -3  4 -1  1 -3 -3 -3 -2 -2  4 -2 -2  5 -3 -4  1 -3 -1 -1  4 -3 -2 -3 -2 -3 -3  1 -2  0  0 -4 -2 -2 -4 -2 -2 -3 -4 -3 -3 -3  2  1  3 -3  0 -2 -3 -3 -4 -4 -1 -3  0  0  0  1 -3 -3  1 -2 -2 -4 -4 -3  1  1 -2 -2 -4  1  0 -3  0 -3  4 -3 -3 -4 -4 -2  0 -4 -2 -4 -2 -3 -3 -1  2 -3 -4  0  3 -3 -3  1 -3 -2 -2 -3  0 -3 -2 -1 -3  5 -4 -4 -3  3 -4 -3 -4  5 -3  1  1 -3  1  1 -4  0 -4 -1 -3 -1  4  0 -4 -3  1  0 -4 -4  1 -3 -3 -3  1  0 -2 -2  5  2 -4  1 -4  1 -2 -3 -3 -3  1 -2  5 -2 -3 -4 -4 -4 -3 -4  4 -4  4  1 -4 -2  1 -4 -4 -4 -2 -4  5 -3 -1 -3 -4 -2 -3  0 -2 -2 -2  5 -3 -3  0  2 -3 -3 -3 -3  2 -2 -4  5 -3  0 -3 -2 -3 -3  2 -3 -3 -2  1 -3 -2 -2 -4 -2  5 -4  1 -4 -2 -4 -3 -3 -3 -1  5 -4 -4  1 -4 -2 -4  0 -2 -4 -4  2 -1 -2 -4 -4  1 -3 -4 -3 -1 -4  2 -4  0 -2  5 -3 -4 -3 -4 -3 -2 -3 -2 -3 -2 -4 -3 -4 -4 -3 -2 -3 -4  5  0 -3 -3  5 -4 -4  0  1  2 -4  5 -4 -3 -3 -4 -4  0  5  0  1 -2 -4 -3 -2  0  2 -3 -2  5  5 -2 -2  0  5 -4 -3 -2 -2 -3 -3  4 -3 -2  5 -3 -2 -3  5 -3 -2  0  5 -3  5 -2 -3  1 -2 -2 -4 -2 -3  1 -4 -3  1 -1  5 -4  1 -3 -2  0 -4 -2 -4 -3 -4 -3 -4 -2 -4  0 -3  1 -3 -3 -1 -2 -3 -4 -2  5  0 -2  0 -4 -3 -4 -3
 -4 -2 -1 -2 -3 -3 -2 -3 -2 -3 -2 -1  2 -2  6 -1 -3 -3 -1  5  6 -3 -1  2 -3 -3 -1 -4 -3 -2 -2 -1 -1  5 -1 -4 -1 -3 -2  1 -2  2  2  0 -2 -2  4  0 -2  5 -1 -3  0 -4 -4  2 -1 -1 -1  1  0 -1 -2  5 -3  2  5  1 -4 -1 -2 -1 -1 -3  3 -1 -3  2  1 -3 -3 -1  2  0 -1 -2  0 -3 -1 -3 -4 -1 -1 -1 -1 -1 -1  2  0  2  2  0 -2 -3 -3  2 -4 -1  4  1  0 -2 -3  6 -2 -4 -4 -3  0 -1 -3 -4 -1 -1 -2  0 -3 -3 -1  0 -1 -3  2  1 -3  6 -3 -1 -1 -2 -1 -3  2 -1 -1 -1  2  0  2 -1 -2  0 -1 -4 -2  5  2 -3  2 -4 -3  3 -1 -1 -3  0 -1 -3 -1  0  0  1 -1  2  0 -3 -1 -3 -3  6 -3 -3 -1 -3 -2  1  1 -3 -3 -3 -1  2 -3  0 -1 -1 -3  1 -1  2 -3 -3 -3 -3 -3 -2 -1 -3 -1 -3 -1 -2  2 -1 -3 -3 -3 -3  2 -1 -2  0 -1  0 -3 -1 -3  4 -2  2 -3 -2 -2 -1 -1 -2 -3 -1 -1  2 -2  4  4 -3 -1  2  0 -3  0  2 -4 -3  2  0  1  1 -3  4 -1 -3  6 -3 -4 -1 -1  0 -1  6  2 -1 -3  1 -1 -1  0 -1 -3  0 -3 -1 -3  0  1 -4  6 -1 -3 -1  0 -3 -1 -1 -2 -3 -4  0  0 -2 -1 -3  0  1 -3  2  0  0 -2 -2  0  0 -4 -1 -3  2 -1  1 -1  6 -3  1 -3  2 -3 -2  5 -2  0 -1 -3  0 -1 -3 -3  1  2 -3  0 -2 -3 -3 -2  0 -3  0  2  1  0 -1 -3 -3 -3 -3 -4 -1  1 -1 -3 -2  2 -4 -3 -3 -1 -3 -4 -3 -1  6 -1 -1  0  0 -3 -2 -2 -3  5 -4 -2 -3 -1 -1 -3 -3  6 -3 -1 -2 -3 -1 -2 -2 -4  5 -3  0 -1 -3 -3 -3 -1 -3  0 -1 -3 -1 -1 -1  2  0  4 -2  0  0 -3  0 -2 -1  2  0 -1  0  0 -1 -3  0 -1 -3 -2  0 -1  1
 -2 -3 -1  5  1  1  7  0 -3  2 -3 -1 -2 -3 -2 -1 -2  2 -2 -1 -2  2 -1 -2 -2  2 -3 -2  1 -3  1 -3 -1 -2  1  0 -3  1 -3 -1 -2 -2 -2 -3  2  1 -1 -1 -2 -2 -2 -1 -2  0  0  0 -3 -4 -3  1 -3 -2  6 -1  1 -2 -2 -1 -2 -1  2 -1 -2  2 -2 -4  0 -2  0 -1  1 -2 -1 -3 -1 -3 -1  0 -1  0  0 -4 -2 -1 -3 -1 -1 -2 -3 -2 -2 -2  3  1  2 -1 -1 -2 -2 -1 -2 -3 -1 -2  0  0 -1  1 -3 -2  1 -2 -2 -4 -3 -2  1  1 -1 -2 -3  1  3 -1  0 -2  2 -2 -2 -3 -4 -2  1 -3 -2 -3 -1 -3 -2 -1  4 -2 -4 -1  6 -2 -2  1 -2 -2 -2 -2  1 -2 -2  1 -3  2 -4 -3 -2  1 -4 -2 -3  2 -2 -1  1 -2  1  4 -3  1 -3 -1 -2 -1  3  0 -3 -2  0  2 -4 -2  1 -1 -2 -2  1  0 -2 -2  2  8 -3  1 -2  0 -1 -3 -2 -2  1 -2  2 -2 -2 -2 -3 -3 -2 -3  2 -3  2  0 -3 -2  1 -3 -3 -4 -2 -3  2 -2 -1 -2 -3 -1 -1 -1 -1 -1 -1  2 -2 -1 -1  2 -1 -2 -1 -2  1 -2 -3  2 -2  0 -2 -1 -2 -1  7 -2 -2 -1  1 -1 -1 -1 -3 -1  2 -3  1 -3 -2 -3 -1 -2 -2 -1  2 -3 -3  1 -4 -1 -3  0 -2 -3 -3  8  3 -2 -3 -3  1 -1 -3 -2 -1 -2  0 -3 -1 -1  2 -2 -4 -1 -4 -2 -2 -2 -2 -2 -2 -3 -2 -3 -3 -2 -2 -2 -4  2  0 -1 -2  2 -3 -3  0  1  8 -3  2 -3 -2 -1 -3 -3  0  2  0  1 -2 -2 -1 -1  0  8 -2 -2  2  2 -1 -2  0  2 -4 -2 -2 -1 -3 -2  3 -3 -2  2 -2 -2 -3  2 -2 -1  0  2 -2  2 -1 -3  1 -1 -2 -3 -2 -2  1 -3 -2  1 -1  2 -3  1 -2 -1  1 -3 -1 -2 -2 -3 -1 -3 -1 -3  2 -3  0 -2 -2  0 -2 -2 -3 -1  2  0 -1  0 -3 -2 -2 -1
 -3 -4 -3  0 -1 -1 -1 -1 -4  0 -4 -3 -4 -4 -4 -3  3 -1 -3 -4 -4  0 -3 -4  3  0 -4  1 -1 -4 -1 -4 -3 -4 -2  7 -4 -1 -4 -4  3 -3 -3 -4  0 -1 -3 -2  3 -3 -3  6 -4  7  7 -2 -4 -4 -4 -3 -4 -3  0 -3 -1 -4 -4 -2 -2 -3  0 -3 -3  0 -3 -4 -1 -3 -2  4  4 -3 -3 -3 -2 -4 -3 -1 -3 -1  8 -4 -3 -3 -4 -3 -3 -3 -4 -4 -4 -3 -1 -1  2 -3  8 -3 -4 -4 -3 -4  5 -4 -1  7  7 -1 -4 -3 -1 -3 -3 -4 -4 -3 -1 -1 -3 -3 -4 -1 -2 -4 -1 -4  1 -3 -3 -4 -4  3 -1 -4 -3 -4 -3 -4 -4 -2 -1 -4 -4  8  0 -4 -4 -1 -4 -3  3 -4 -2 -3  3 -3 -4  0 -4 -4 -3  1 -4 -3 -3  0 -3  3 -1 -4 -1  5 -4 -1 -4 -3 -3  4  0 -1 -4 -3 -1 -3 -4 -2 -1 -4 -3 -4 -1 -1  3  3  0 -1 -4 -1 -2 -1 -3 -4 -4 -3 -1  3  0 -3 -4 -2 -4 -4 -3 -4  1 -4  0 -2 -4 -3 -1 -4 -4 -4 -3 -4  0 -3 -2 -4 -4 -3 -3  7 -3 -1 -2  0 -3 -3  7  0 -3 -3 -4 -3  0 -3 -4  0 -4 -1  1 -3 -3 -3 -1 -4 -4 -3 -1 -4 -3 -3 -4 -3  0 -4 -1 -4  3 -4 -4  1 -4 -2  0 -4 -4 -1 -4 -3 -4 -1 -3 -4 -4 -1 -2  3 -4 -4 -1 -4 -4 -3  4 -4 -2 -4  7 -3  0 -4 -4 -4 -4 -4  3 -1  3 -4  3 -5 -4 -4 -4 -3  3 -4 -4  0 -1 -4 -3  0 -4 -5 -1 -1 -1 -4  0 -4 -4 -4 -4 -4 -1  0 -1 -1 -3 -2 -4 -3 -1 -1 -4 -3  0  0 -3  3  7  0 -4 -4 -3 -1 -4 -4  0 -4  3  0 -3 -3 -4  0 -2 -2 -1  1 -3  0 -1 -4 -1 -3  3 -4 -3 -4 -1 -4 -3  2  6  0 -4 -1 -4 -3 -1 -4 -3 -2 -4 -4 -3 -4 -2 -4 -1 -4 -1 -3 -3 -3 -4 -4 -4 -3  0 -2 -3 -1 -4 -3 -2 -3
 -3  8 -2 -3 -3 -3 -3 -3 -3 -4  8 -1 -1 -3 -2 -2 -4 -3 -1 -2 -2 -4 -2 -3 -4 -3 -3 -5 -3 -3 -3  8 -2 -2 -2 -4 -3 -3 -3 -2 -3 -3 -3 -2 -2 -3 -1 -2 -3 -1 -1 -4 -2 -4 -4 -2  8 -2 -3 -2 -2 -2 -3 -2 -3 -3 -2 -2 -4  0 -3  0  0 -3 -2 -2 -3 -2 -1 -4 -4  0 -1 -2 -2 -3 -2 -3 -1 -3 -4 -2 -1 -2 -3 -2 -2 -1 -2 -3 -3 -1 -2 -3 -3 -2 -5 -2 -2 -2 -3 -3 -4 -2 -2 -4 -4 -3 -2 -1 -3 -3 -2 -2  8 -2 -3 -3 -1 -1 -3 -3 -2 -2 -3 -2 -3 -2 -1  8 -1 -4 -1 -2 -3 -2  0 -2 -2 -2 -3 -2 -2 -5 -3 -2 -3 -4 -2 -4 -4 -1 -2 -1 -4 -2  7 -3 -2  3 -2 -3 -2 -2 -2 -3 -1 -4 -4 -2 -3 -4 -2 -3 -3 -2 -2 -4 -3 -3 -3 -3 -3 -2 -2 -3 -3 -2 -1 -3 -3 -3 -4 -4 -4 -3 -3 -3 -3 -3 -2  8 -3 -1 -4 -4 -4 -3 -3 -3 -3 -2 -1 -2 -3 -3 -3 -2 -3 -3 -3 -3 -3 -2  3 -3 -4 -1  5 -3 -3 -2 -2 -4 -1 -2 -1 -4 -2 -2 -4 -3 -2 -2 -2 -2 -3 -1 -2 -4 -2 -3 -5 -2 -1 -2 -3 -2 -3 -2 -3 -2 -2 -1 -2 -1 -3 -2 -3  8 -4 -2 -2 -5 -2 -2 -4 -3 -2 -3 -2 -1 -3 -3 -4 -2 -2 -3 -2 -4 -2 -2 -4 -2 -2 -2 -4  8 -2 -2 -4 -1 -4 -3 -2 -2 -2 -2 -4 -3 -4 -3 -4  8 -2 -3 -2 -1 -4 -2 -2 -4 -3 -2 -3 -4 -2  8 -3 -4 -3 -2 -4 -2 -3 -2 -2 -3 -3 -4 -3 -3 -4 -3 -2 -1 -3 -1 -3 -4 -4 -3 -1 -4 -4 -4 -2 -2  3 -1 -2 -2 -3  8 -3 -3 -1 -3  8 -3 -3 -1 -3 -3 -1 -3 -2  8 -3 -1 -3 -3 -4 -2 -3 -2  1 -3 -4 -4 -3 -3 -1  0 -3 -3 -2 -3 -3 -2 -2  8 -2 -2 -3 -2 -2  1  0  4  7 -2 -1 -1 -3 -2  0 -3  8  1 -3 -2
 -1 -1  1 -2 -3 -2 -1 -2 -1 -3 -1  1 -1 -1 -1  1 -2 -3  5  0 -1 -3  1 -1 -2 -3  0 -4 -3 -1 -1 -1  1 -1 -1 -3  0 -2 -1 -1 -2 -1 -1  0  0 -2  0  2 -2  1  4 -3  0 -3 -3 -1 -1 -1  0 -1 -1  0 -2 -1 -3 -1 -1  0 -2  1  0  1  1 -3  0 -1 -2  0  0 -2 -3  4  0 -1  0 -1 -1 -2  1 -2 -3 -1  1  1  0  1  1 -1 -1 -1 -1  2  0 -3 -2  1 -3  1  0 -1  0 -1 -3 -1 -1 -3 -3 -2 -1  5 -2 -2 -1 -1 -1  0 -2 -3  1  1  0 -3 -1 -1 -2  0 -2  3  5 -1 -1 -2 -1  0 -1  1  2  0 -1  0 -1  0 -1 -3 -2 -1 -1 -3  0 -2 -2  0  1  4 -2 -1  1 -3 -1 -1  0 -2 -1  1  0 -3  5 -2 -3 -1 -3 -3  0 -2 -1  2  1 -3 -3 -2  0 -1 -2 -1 -1 -2 -3 -1  5 -1 -2 -2 -2 -2 -3 -2  0 -3 -2 -2  1 -1 -1  4 -3 -2 -3  1 -1 -2 -1 -1  5 -1 -2  0 -3 -1 -1 -1 -3 -1 -1 -1  4 -1 -3  5  1 -1 -1 -1 -1 -3  1  1  2 -3  1  0 -3 -3  1  2 -1  1 -3  2  1 -3 -1 -2 -4  1  5 -1 -2 -1 -1  1 -3 -1  1  1 -1  1 -3  0 -2 -1 -2 -1 -1 -4 -1  1 -3  0 -1 -3 -1  1 -1 -2 -2 -1 -1 -2  1 -2 -1 -1 -3 -1  0  0 -2 -1 -1 -1 -3  1 -3 -1 -1 -1 -1 -1 -2 -1 -2 -1 -2 -1  0 -1 -1  5 -2 -1 -1 -3 -2 -1 -1 -3 -1 -1 -2 -3 -2 -1 -3 -1 -1 -1 -1  0 -2 -3 -2 -3 -1 -2 -1  1 -2 -2 -1 -2 -3 -2  1 -2 -3 -3  0 -1  4  2  0  0 -3 -1 -2 -3 -1 -2 -1 -3 -1  1 -2 -3 -1 -3  1 -1 -2  1 -2 -1 -2 -1 -2 -1  5 -3 -1 -3  0 -2  0  1 -2  0  1 -2 -1 -1 -1  0  0  0 -2  0 -2  3 -1  1  1  0 -1  1 -3 -1  1 -2 -1  0 -2  0
 -1 -2  6 -1 -1 -1  2  0 -2 -2 -2  0 -2 -2 -1  6 -2 -1  1  1 -1 -2  6 -2 -2 -2 -1 -3 -1 -2  2  0  6 -1 -1 -3 -1 -1 -2 -1 -2 -2 -2 -1 -1  1 -1  3 -2 -1  1 -2 -1 -3 -3 -1 -2 -2 -1 -1 -1 -1 -1 -1 -1 -2 -1 -1 -2 -1  0  1 -1 -2 -1 -2 -1 -1  1 -2 -2  3 -1 -1 -1 -2 -2 -1  0 -1 -3 -2 -1  6 -1  6  6  0 -1 -2 -2  0  3 -1 -1  0 -3 -1 -1 -1 -1 -2 -2 -1  2 -3 -3 -1 -1  1 -1 -2 -1 -2 -2  0 -1 -1  0  1 -1 -1  1 -1 -1 -1 -1  0  1 -2 -2 -2  0 -1 -2 -1  1  0 -1  0  2 -1 -2 -3 -1 -1 -2 -1 -1 -2 -2 -1  0  3 -2 -1  1 -2 -2 -1  0 -1 -2 -1 -1 -2  1 -2 -1 -1 -1 -2 -1 -1 -2  1 -1 -2 -1  0 -1 -2 -1 -1 -2 -2 -1 -1  1 -2  1 -1 -2 -2 -2 -1 -1 -1 -3 -1  5 -2 -2  3 -1 -2 -2  0 -2 -3 -2 -1  1 -1 -2 -1 -1 -1 -2 -2 -1 -2 -2 -2  1 -2 -2  1  1 -2 -2 -1 -1 -3  0  0  0 -2  0  1 -3 -1 -1  0 -1  0 -1  0 -1 -2 -1 -1 -3  6  1 -2 -1 -1 -2  6 -1 -1  6 -1 -1  0 -2 -2 -1 -2 -2 -1 -1 -3 -1  0 -2 -1 -1 -1 -2  0 -2 -1 -2 -1 -1 -1  5 -2 -1 -1 -1 -1 -1  0 -2 -2 -1 -1 -3  0 -2 -2 -2 -1 -2 -1 -2 -2 -2 -2 -2 -2  0 -2 -1  1 -2 -1 -2 -2 -1 -1 -2 -2 -1 -2 -1 -1 -1 -1 -2 -1 -2 -1 -1 -1 -1 -2 -1 -1 -2 -3 -1 -1 -1 -1 -2 -2 -2 -2  0 -2 -3 -2 -2 -1  2  0 -1 -1 -1 -2 -2 -2 -1 -2 -2 -2 -2  6  0 -2 -1 -2  6 -2 -1  0 -2 -2 -2 -1 -1 -1  1 -1 -2 -2 -1 -1 -1  0 -1 -1  6 -2 -2 -1 -1 -1 -1 -1  0 -1  0  2 -2  0  1 -1 -1  0 -1 -1  6 -1 -2 -1 -2 -1
 -3 -5 -3 -2 -3 -3 -2 -4 -3 -2 -5 -3 -3 -3 -4 -3  2 -3 -4 -4 -4 -2 -3 -3  2 -2 -5 12 -3 -3 -3 -4 -3 -4 -3  0 -4 -3 -3 -3  2 -3 -3 -4 -2 -3 -3 -3  2 -3 -3  1 -3  0  0 -3 -4 -5 -5 -3 -4 -3 -2 -3 -3 -3 -4 -3  1 -3 -2 -3 -3 -2 -4 -5 -4 -3 -3  2 -1 -3 -3 -4 -3 -3 -3 -3 -3 -4  0 -5 -3 -3 -5 -3 -3 -3 -4 -3 -3 -3 -2 -3 -1 -3  0 -3 -4 -3 -4 -3  2 -4 -3  0  0 -3 -3 -3 -3 -3 -4 -5 -4 -3 -3 -3 -3 -3 -4 -3 -3 -3 -4 -4 -2 -3 -4  0 -5  2 -3 -4 -3 -4  1 -4 -4 -3  0 -3 -5  0 -2 -3 -3 -3 -4 -3  2 -3 -3 -3  2 -3 -4 -2 -5 -4 -4  0 -5 -3 -4 -2 -4  1 -3 -4 -3 -1 -5 -4 -3 -3 -3  2 -2 -4 -5 -3 -4 -3 -5 -3 -3 -3 -4 -3 -3 -4  2  2 -2 -2 -5 -3 -3 -3 -3 -4 -3 -3 -3  2 -2 -3 -3 -3 -3 -4 -4 -4 -2 -5 -2 -3 -3 -3 -3 -3 -3 -5 -3 -3 -2 -3 -3 -3 -3 -3 -3  1 -3 -2 -3 -2 -3 -3  1 -3 -3 -3 -3 -4 -3 -3 -5 -2 -4 -4 12 -3 -4 -3 -2 -4 -3 -3 -3 -3 -3 -3 -4 -3 -2 -3 -3 -4  2 -4 -3 12 -4 -3 -2 -5 -4 -3 -5 -3 -3 -4 -3 -4 -4 -2 -3  2 -4 -4 -3 -3 -4 -3  1 -5 -3 -4  1 -3 -2 -3 -5 -3 -5 -4  2 -2  2 -3  2 -5 -4 -3 -4 -4  2 -3 -5 -2 -4 -3  1 -2 -4 -5 -4 -3 -2 -4 -2 -4 -3 -3 -4 -5 -4 -2 -4 -3 -3 -3 -3 -3 -4 -2 -3 -3 -2 -2 -3  2  0 -2 -5 -4 -3 -3 -4 -3  2 -4  3 -2 -3 -3 -4 -2 -3 -3 -3 -2 -3 -2 -3 -4 -3 -3  2 -3 -3 -4 -3 -4 -3 -2  1 -2 -4 -3 -4 -3 -4 -5 -3 -3 -3 -4 -3 -4 -3 -4 -3 -4 -3 -3 -3 -3 -4 -3 -4 -3 -2 -3 -3 -4 -5 -3 -3 -2
 -3 -4 -2 -1 -2 -2 -2 -2 -4 -2 -4 -2 -2 -4 -2 -2  8 -2 -2 -2 -2 -2 -2 -2  8 -1 -3  2 -2 -4 -2 -4 -2 -2 -2  3 -3 -2 -4 -2  8 -2 -2 -3 -1 -2 -2 -1  8 -2 -2  6 -3  3  3 -2 -3 -4 -3 -2 -3 -3 -2 -2 -2 -2 -2 -2 -3 -2 -1 -2 -2 -2 -2 -4 -2 -1 -2  8  0 -2 -2 -3 -2 -4  0 -2 -2 -2  3 -4 -2 -2 -3 -2 -2 -2 -3 -2 -2 -2 -1 -2  1 -2  3 -3 -2 -2 -2 -4  7 -3 -2  3  3 -2 -3 -2 -2 -3 -2 -4 -4 -3 -2 -2 -2 -2 -3 -2 -2 -2 -2 -2 -1 -3 -2 -4 -4  8 -2 -3 -1 -3 -2 -3 -2 -2 -1 -3 -4  3 -2 -2 -2 -2 -3 -3  8 -2 -1 -1  8 -2 -3 -2 -4 -3 -3  1 -4 -2 -2 -1 -2  7 -2 -3 -2  1 -3 -2 -4 -2 -2  8 -1 -2 -3 -2 -2 -2 -4  2 -2 -2 -2 -2 -2 -2  8  8 -2 -2 -3 -2  1 -2 -2 -4 -2 -2 -2  8 -2 -3 -2  1 -4 -3 -2 -3  0 -3 -2 -2 -4 -2 -2 -4 -4 -4 -2 -4 -2 -2 -2 -2 -4 -2 -2  5 -2  2 -1 -2 -2 -2  4 -2 -2 -3 -2 -2 -2 -2 -3 -2 -2 -2  2 -2 -2  0 -2 -2 -2 -2 -2 -2 -2 -2 -3 -2 -2 -3 -2 -3  8 -3 -2  2 -3 -2 -2 -3 -3 -2 -4 -2 -4 -2 -3 -3 -3 -2 -2  8 -3 -3 -2 -2 -3  0  7 -4 -2 -3  3 -2 -2 -2 -4 -2 -4 -3  8  3  8 -2  8 -4 -2 -4 -3 -2  8 -3 -4 -2 -2 -1 -2 -2 -3 -4 -2 -2 -2 -3 -2 -3 -2 -2 -3 -3 -2 -2 -2 -2 -3  1 -2 -2 -2 -2 -2 -3 -2 -2 -2  8  3 -2 -4 -2 -2 -2 -3 -2 -1 -3  8 -1 -2 -3 -3 -1  1 -2 -2 -1 -2 -1 -2 -4 -1 -2  8 -4 -3 -2 -2 -3 -2 -1  5 -2 -3 -2 -3 -2 -2 -3 -2  1 -2 -3 -2 -4 -2 -3 -2 -3 -2 -2 -2 -2 -3 -3 -3 -2 -2 -2 -2 -2 -4 -3  1 -1
 -1 -3 -1  2  3  5  0  5 -4  0 -3 -1 -3 -4 -3 -1 -2  2 -2 -2 -3  0 -1 -3 -2  0 -4 -4  2 -4  4 -3 -1 -3  3 -1 -3  4 -4 -2 -2 -3 -3 -3  0  4 -2  0 -2 -3 -2 -1 -3 -1 -1 -1 -3 -4 -4 -2 -3 -1  0 -2  3 -3 -3 -2 -2  0  1  0 -1  0 -3 -4  5 -2 -1 -2  0 -2 -1 -3 -3 -4 -3  5  0  5 -1 -4 -1 -1 -4 -1 -1 -3 -3 -3 -3 -2  2  2  1 -3 -1 -1 -3 -3 -3 -3 -2 -3  4 -1 -1  4 -3 -2  4 -1  0 -4 -3 -2  4  3 -1 -2 -4  3  2 -3  5 -3  1 -3 -2 -3 -4 -2  2 -4 -2 -3 -1 -3 -3  2  3 -2 -4 -1  1 -3 -3  2 -3 -2 -2 -3  0 -2 -2  0 -2  1 -4 -3  0  0 -4 -3 -3  1 -2 -1  2 -3  3  0 -4  5 -4 -2 -3 -2  2  5 -4 -3  5 -1 -4 -4  3 -3 -2 -3  2  5 -2 -2  0  0 -4  2 -4  5 -1 -3 -3 -2  2 -2  0 -2 -3 -4 -4 -3 -2 -3  0 -4  1  0 -4 -3  2 -4 -4 -4 -2 -4  0 -2  0 -3 -4 -2 -2 -2 -1 -2 -1  0 -1 -2 -1  3 -3 -3 -3 -3  2 -2 -3  0 -3  5 -4 -1 -2 -3  0 -3 -3 -1  2 -3 -1 -1 -3 -1  1 -3  5 -3 -2 -3 -3 -4 -3  2  0 -4 -3  2 -4  0 -4  5 -2 -3 -3  0  0 -2 -3 -3  2 -3 -3 -3 -2 -3 -1 -3 -1 -1  0 -3 -4 -3 -4 -3 -2 -3 -2 -3 -2 -3 -3 -4 -3 -2 -2 -3 -4  1  5 -3 -3  0 -3 -3  5  2  0 -3  0 -3 -3 -3 -3 -4  5  0  5  3 -2 -4 -3 -1  5  0 -3 -2  1  0 -1 -2 -1  0 -4 -3 -1 -1 -3 -3  0 -3 -2  1 -3 -1 -3  0 -4  0  5  0 -3  1 -1 -3  5 -1 -2 -4 -2 -3  5 -3 -2  3 -1  0 -4  4 -3 -1  5 -4 -1 -4 -3 -3 -3 -3 -1 -3  5 -3  3 -2 -3 -2 -2 -2 -3 -1  0  1 -1  5 -3 -1 -4 -3
