# Supplementary material for: Protein Secondary Structure Prediction Based on Data Partition and Semi-Random Subspace Method
Source: Sci Rep. 2018 Jun 29;8:9856. doi: 10.1038/s41598-018-28084-8 (PMC6026213; doi:10.1038/s41598-018-28084-8)
Supplement: Supplementary file 1 — Dataset 1 [file 41598_2018_28084_MOESM1_ESM.zip › astral_cull_DATA/1bih_A.pssm]

  K  Y  P  V  L  K  D  Q  P  A  E  V  L  F  R  E  N  N  P  T  V  L  E  a  I  I  E  G  N  D  Q  G  V  K  Y  S  W  K  K  D  G  K  S  Y  N  W  Q  E  H  N  A  A  L  R  K  D  E  G  S  L  V  F  L  R  P  Q  A  S  D  E  G  H  Y  Q  a  F  A  E  T  P  A  G  V  A  S  S  R  V  I  S  F  R  K  T  Y  L  I  A  S  P  A  K  T  H  E  K  T  P  I  E  G  R  P  F  Q  L  D  C  V  L  P  N  A  Y  P  K  P  L  I  T  W  K  K  R  L  S  G  A  D  P  N  A  D  V  T  D  F  D  R  R  I  T  A  G  P  D  G  N  L  Y  F  T  I  V  T  K  E  D  V  S  D  I  Y  K  Y  V  C  T  A  K  N  A  A  V  D  E  E  V  V  L  V  E  Y  E  I  K  G  V  T  K  D  N  S  G  Y  K  G  E  P  V  P  Q  Y  V  S  K  D  M  M  A  K  A  G  D  V  T  M  I  Y  b  M  Y  G  S  N  P  M  G  Y  P  N  Y  F  K  N  G  K  D  V  N  G  N  P  E  D  R  I  T  R  H  N  R  T  S  G  K  R  L  L  F  K  T  T  L  P  E  D  E  G  V  Y  T  b  E  V  D  N  G  V  G  K  P  Q  K  H  S  L  K  L  T  V  V  S  A  P  K  Y  E  Q  K  P  E  K  V  I  V  V  K  Q  G  Q  D  V  T  I  P  C  K  V  T  G  L  P  A  P  N  V  V  W  S  H  N  A  K  P  L  S  G  G  R  A  T  V  T  D  S  G  L  V  I  K  G  V  K  N  G  D  K  G  Y  Y  G  C  R  A  T  N  E  H  G  D  K  Y  F  E  T  L  V  Q  V  N
 -1 -1 -3 -1 -2 -1 -2  0 -1  2 -2 -2 -2 -2 -2  1 -2 -2 -1 -1 -2 -3 -2 -1  2  4 -2 -1 -2 -2  1 -2  0 -1 -4 -1 -5 -2 -2 -3  0 -1 -2 -4 -2  1 -1  3  0 -2  0  1 -2 -2 -2 -1 -1 -1  0 -3 -1 -3  0 -1 -2 -2  1  0 -3 -1 -1 -2 -4 -3 -1 -3  6 -1 -2  0  2 -1 -1  6  0  0 -2  0 -2 -2 -2 -2 -2  4 -2  0 -2  2 -3  0  0 -1  0  0 -1 -2 -1  1  0 -3 -1  1 -2 -3 -1 -3  0 -2  0  0 -3 -2  2 -3 -3 -2 -3 -1 -2 -2 -5 -2 -1 -1 -1  0  0  1 -1  0  0  1 -1 -1 -1 -1 -2 -1 -1 -3 -1 -1  0 -1 -2 -2 -1  0 -3 -4 -4  0 -3  0 -1  0 -1 -3  4 -1 -1 -2 -1  0 -4  2 -2  2  6 -1 -1  0  3 -1 -2 -2 -2 -2 -2 -1  2 -1 -2 -1 -2 -2 -1 -2  0  0  1  2  1  1 -2 -1 -1 -1 -2 -1 -2 -2 -3 -1  0 -1 -2 -1 -2  5 -2  1 -1 -2 -1 -1 -2 -3 -3 -2 -3  2  1 -1 -1 -3  0  2 -2 -2 -1 -5 -2 -2 -2 -1  0  0 -1 -1  1  0  0  1 -2 -2 -1 -1 -1 -2 -3 -1  0  0 -1 -2  1 -3 -2 -3 -1 -1  0 -1 -1 -2 -4  2 -1 -1 -4 -1 -2 -2  4 -1 -3 -1 -1 -1  0  2 -1 -1 -3  0 -2 -1 -2 -1 -2 -1  4  4 -3 -3 -4 -1 -1 -2 -2 -2 -1 -2 -1 -2  5  3 -1 -1 -2 -2  2 -1 -3 -2 -2 -1  5  1  1 -2 -3  1  1  0 -2 -1 -5 -2 -2 -3  2 -1 -1 -2  1 -1  1 -2  0 -1 -1  1  1 -2  0 -3 -1 -3 -1  0  0 -2 -2  0 -2 -1  3 -2 -4 -1 -2 -3  6 -1 -3  0 -3 -1 -2  0 -3  3 -3  2 -2 -2 -2 -2  0
  2 -2 -4  3 -4  1  0 -1 -3 -1 -2 -3 -2 -4  3 -1  3  1 -2 -3 -1 -4 -2 -5 -2 -3  0 -3  0 -3  0 -3 -1  2 -4  4 -5  2  4 -2 -4  1 -1 -4 -1 -4  0 -2 -2  2 -2  4 -2  5  2  3  4 -4 -2 -4 -3 -4  0  4 -2  3 -2 -1 -3 -1 -4 -1 -4  0 -5 -4 -3  2 -2 -2 -3 -4 -3 -3 -2 -2  4  0 -4 -1 -3  6  3 -2 -1 -3 -2 -2 -4  0 -1 -1 -2  0  0 -1  0 -2 -2 -2 -4  2 -4 -4  0 -4  0 -6 -1 -3 -4 -2 -3 -3 -4  1 -4 -1 -4 -3 -5  1  0  1 -1  1 -1 -1 -1 -2 -2 -2 -1  1 -2 -3  0 -2  4  8 -3 -3 -1 -3 -3 -2 -4 -2 -4 -4 -5 -2 -1 -4 -2  4  1 -3 -3 -1 -1  0 -2  0 -4 -2 -6 -2 -3  3 -2 -3 -3  4  1 -2 -3  0 -1 -1 -2  2 -3 -2 -3  2 -2 -1 -2 -1  2  0 -2 -1 -1  3  0 -1 -3 -2  3 -1 -3 -2 -2  2  0 -1 -2 -3 -1  5 -4  0  2 -3 -2 -4 -3 -6 -4 -3 -3 -4 -2 -4 -3 -3  0 -3 -1 -5 -1  1  1 -4  2  1 -3  0 -1  1 -2 -1 -1  6 -4 -1  3 -2 -2  4 -1 -2 -3  2  4 -4  2 -5  3  0 -3 -1 -2 -2 -3  0 -4 -1 -4 -2 -6 -2 -3 -2 -2  0 -3 -4  1  0  0  3 -2 -2 -4  1 -3  2 -4 -1 -2 -3 -4 -1 -4 -2  0  0 -4 -1  1  2 -2 -2 -1  0 -1 -3  0 -2 -3  3 -4  2 -6  3 -3 -2 -4 -2 -4  0 -4  0 -4  0 -5 -3 -2 -2 -3  1 -4 -4 -1 -1 -1  6  6  1 -3 -1 -2 -2  1 -4 -2 -4  3  1 -3  0  0 -1 -3 -1 -3 -3 -4 -2 -6  2 -3 -2 -2 -1 -2 -4 -3 -2 -3  0 -2 -3 -3 -4 -1 -4 -1
 -1 -3 -4 -1 -4 -2 -1 -1 -3 -2  0 -3 -4 -3  0 -1  1  3  3 -3 -3 -5 -2 -5 -2 -3  0  1  4 -1 -1  0 -1  0 -4 -1 -6 -2 -2  7 -1  0  1 -5  4 -4  0 -1 -1  2  2 -1 -3  0 -2  1 -1 -2 -1 -5 -3 -4  0  3 -4  0  1  0 -1 -2 -2 -1 -4 -2 -5 -4 -3 -1  6  0 -3 -2 -2 -3 -1 -1  6 -1 -4  0 -4 -2 -2 -2 -2 -3  6 -2 -4 -2  0 -1  1 -2  0 -2 -1 -2  0 -2 -2  0 -4 -4 -1 -5  0 -5  4 -3 -4  2 -2 -4 -4 -1 -4  3 -4  1 -6 -3 -1 -1  1  0  1  0  2  0  2 -2 -1 -1  0 -1  5  5 -1 -2 -4 -1 -3  0 -3  4 -2  5 -5 -4 -5 -1  7 -4 -2 -1  1  0 -2  2  0  1 -2 -1 -4 -2 -5  3 -3  1  1 -1 -4 -1  4 -1 -1 -2 -3 -2  6 -1 -3  0 -4  3 -2 -3 -1  0  1  2  0 -1  5  2  0 -2 -3 -2 -2 -2 -3 -3  0  3  4 -2 -3 -3 -3 -2 -1  1 -1 -3 -2 -5 -3 -4 -5 -4 -2 -2  1 -4 -3 -3 -1 -3  1 -6 -2 -2  4  0 -1  2 -4  3  2  2 -2  2  0 -2 -4 -1 -1  0  8  0  1 -2  3 -2 -1 -5 -3 -5  0  2 -3  3 -3 -1  0 -1 -2  0 -4 -1 -4 -1 -3  4  8  0 -4 -2  1 -2 -1  0 -1  0 -4  2 -4  2 -4  0 -2 -3 -4 -3 -5 -2  0 -1 -4 -1  3 -1 -3  4 -3 -2  0 -1  0  2 -3 -1 -4 -1 -5 -1 -3  3 -2  3 -4 -1 -4  2 -4 -1 -6 -3 -2  8 -2 -1 -3 -4 -1  5 -1  1 -2  0 -4  0  2  5 -1 -5 -2 -5  1  3 -3  0  0  2  1  0 -2  5 -4 -2 -5  6 -3 -1  8 -1  0 -2 -2  0 -4 -2  4 -2 -4 -4  5 -5  5
 -1 -3 -3 -3 -4 -2  3 -2 -3 -2  4 -4 -3 -5  3 -2  5  3 -2 -4 -3 -5  2 -6  0 -3  2 -1  1  2 -1  2 -1 -1 -5 -2 -7 -3 -2  3 -3 -2  0 -5  5 -4 -1  3 -1  5  3 -2 -3 -2 -1  1 -1 -3 -2 -5 -3 -4  1 -1 -3  0  5  1  7 -1 -3  0 -5 -2 -6 -5 -3  0 -1  3 -3 -3 -3 -3 -2 -2 -1 -2 -4 -2 -4 -2 -1 -2 -1 -4  0 -1 -4 -2  3  0  0 -2  2 -3 -1 -1 -2  0 -3  1 -3 -5 -2 -5  3 -6 -1 -3 -3  4 -2 -5 -3 -2 -3 -1 -4 -3 -7 -3 -2 -1  0  0  0  2  5  2 -1 -2  2  0  1  0 -1  5 -2 -3 -4 -2 -3  5 -1  4 -3  4 -5 -5 -5 -2  0 -5 -2  0  2  8 -3 -1  4  6 -2 -1 -5 -3 -6 -1 -3 -1 -2 -3 -4 -2  3  1  2 -2 -3 -3 -1 -1 -4  0 -4  1 -1 -3 -1 -1  2 -1 -1 -2  0  1 -2  0 -3 -2 -2 -2 -4 -4 -1  1  4 -1 -4 -3 -3 -3  1  3  2 -3 -2 -5 -3 -5 -5 -4 -2 -3 -1 -3 -4 -3  1 -3  3 -6 -3 -2  5 -1 -1  4 -4  1 -1  0 -2  0  6 -3 -4 -2  1  1  0 -1  0 -3 -1 -2 -2 -5 -3 -5 -1  1 -3  1 -2  2  8 -1 -3  0 -5 -2 -5  2 -3  3  0 -2 -4 -2  0 -3  0 -1 -3 -2 -4  0 -5  1 -5 -1 -2 -2 -3 -3 -5 -2  3 -1 -3  1  1 -3 -2  0 -3 -2  0  4  1  5 -3 -1 -5 -2 -6 -1 -3  0 -3 -1 -3 -1 -3  0 -4 -1 -7 -3 -3  0 -3 -1 -3 -4  1  0  2 -2 -3 -1 -4 -1  3  4 -2 -5 -3 -5 -1  3 -4 -1 -2 -1  6 -2 -3 -2 -5 -2 -6  0 -3 -1  0  1 -3 -3  3 -2 -5 -2  5 -3 -5 -4 -1 -5  1
 -4 -2 -5 -2 -2 -3 -4 -4 -4 -3 -5 -2 -2 -3 -4 -2 -4 -4 -4 -3 -2 -2 -5 11 -3 -2 -5 -4 -4 -4 -2 -4 -1 -2 -4 -3 -5 -2 -5 -4 -4 -4 -3 -4 -4 -3 -3 -2 -3 -4 -2 -2 -3 -4 -4 -4 -4 -4 -2 -3  0 -3 -2 -3 -4 -4 -4 -2 -5 -3 -4 -4 -4 -5 11 -4 -2 -4 -3 -3 -3 -4 -2 -2 -2 -2 -4 -2 -2 -3 -2 -4 -3 -2 -4 -2 -4 -2 -4 -4 -3 -4 -2 -3 -3 -3 -2 -3 -2 -5 -4 -3 -4 -3 -3 -3 -3 11 -3 -3 -5 -4 -3 -4 -5 -4 -5 -2 -2 -3 -5 -3 -2 -3 -1 -1 -1 -1 -2 -2 -3 -2 -2 -3 -2 -2 -3 -4 -3 -5 -2 -2 -2 -3 -4 -5 -4 -3 -3 -4 -4 -2 -4 -2 -2 -3 -3 -5 -2 -2 -3 -4 -2 -2 -4 -2 11 -2 -2 -3 -2 -3 -3 -3 -4 -4 -3 -3 -2 -3 -3 -4 -3 -2 -2 -4 -2 -2 -2 -2 -3 -2 -2 -3 -4 -3 -3 -4 -3 -2 -4 -4 -4 -2 -2 -3 -3 -3 -2 -2 -3 -3 -4 -4 -3 -2 -3 -2 -4 11 -3 -3 -3 -4 -2 -5 -2 -3 -3 -3 -2 -5 -3 -5 -4 -4 -3 -3 -2 -2 -1 -2 -3 -2 -4 -5 -2 -3 -3 -4 -4 -1 -1 -3 -4 -5 -3 -3 -2 -3 -4 -3 -2 -2 -3 -5 -5 -3 -4 -3 -4 -2 11 -3 -2 -3 -5 -4 -2 -4 -3 -2 -2 -3 -4 -2 -2 -3 -2 -3 -2 -3 -2 -2 -5 -4 -4 -2 -3 -4 -5 -4 -2 -2 -2 -3 -2 -3 -3 -4 -5 -3 -2 -3 -3 -3 11 -4 -2 -2 -4 -2 -5 -3 -4 -3 -2 -3 -5 -2 -3 -5 -3 -4 -4 -2 -3 -3 -3 -4 -3 -3 -2 -2 -3 -3  0 -2 -2 -3 -3 -3 -2 -3 -4 -3 -4 -2 -3 -3 -4 -4 11 -4 -2 -2 -4 -3 -4 -4 -4 -2 -4 -2 -5 -2 -3 -2 -3 -2 -2
  4  1 -3 -1 -3 -1  2  7 -3 -1  0  1 -1 -4  4 -1 -1  2 -1 -3 -2 -4  0 -5  0 -2  1 -3  2 -2  2 -2 -1  1 -3  1 -4  0  0 -2 -3  3 -1 -5  0 -3  4  1 -2  0 -2 -1  3  5  2  1  0 -3 -2 -3 -2 -4 -1  1 -3  3  0  1 -2  1 -3  5 -3  8 -5 -1 -2  2 -2  1 -1 -3 -3 -2 -2 -2 -1 -1 -4 -2 -3  2  0 -2  0 -3 -1 -2 -3  0 -1  1 -1  2  1  0  0 -1  0  0 -3  0 -2 -4  2 -4  2 -5  3 -3 -3 -1 -3 -3 -3  0 -3  0 -4 -1 -4 -1 -1  6  0  0  0  0 -1  1 -2  0 -1  0 -1 -2  3 -1  0 -1 -3 -2  2 -2  2  0 -3 -1 -4 -3 -5 -2 -2 -4 -2  2  3 -2 -1  2 -1 -1 -2  0 -3 -2 -5 -1 -2  2 -2 -1 -3 -1 -1  0 -2  4  3 -2 -2  0 -2  0 -2  2  1  1  2  0 -1  0  0  3  0  0  0  1 -2 -1  1  7 -3 -3 -1  0 -1  2 -2 -2 -1 -1 -3  1  1 -2  0 -4 -2 -5 -4 -3 -3 -3 -2 -3  0 -3  4 -3 -1 -4 -2  0 -1 -3  1 -1 -3  2 -1  0 -2  0  1  0 -3  1  4 -1 -2  0  0 -2 -2  0 -1 -4 -1 -4  0  1 -3 -1 -1  1 -2  4 -3  0 -3 -1 -5  0 -2 -1 -2  0 -3 -3  1 -2  4  1 -2 -1 -3  1 -3  3 -4  1 -2 -2 -3 -2 -4 -2  2  2 -3  2  1  2  1  0 -2 -1  2 -2  4 -1 -3  0 -4  0 -5  3 -2 -1 -3 -1 -3  1 -3  0 -4  4 -4 -3 -2 -2 -3  1 -2 -4  1  1 -1  0 -1  2 -3 -1  0 -1 -1 -4 -2 -4  0  0 -3  5  0 -1 -2  0 -3 -2 -3  4 -5  0 -2 -1 -2  2 -2 -3 -1 -1 -3 -1  0 -2 -3 -3  3 -4  0
  2 -1 -3 -2 -4 -1  3  1 -3 -1  6 -3 -4 -4  0  1  0  0 -2 -3 -1 -4  7 -6  5 -2  5 -3  3  2  2 -2 -1  2 -4  0 -5 -2 -1 -1 -3  1  0 -5  2 -4  0  1 -1  1 -1 -1 -1  0 -1 -1  3 -4 -2 -4  1 -4 -1  0 -3  3  1  4  0  5 -4  3 -4  0 -6 -4 -2  4 -2  4 -2 -4 -3 -2 -2 -2 -1 -1 -4 -2 -4 -1  0 -2  4 -3  0 -2 -2 -1  2  5  0 -1  4 -2 -1  1 -1  7 -4  2 -3 -4  0 -4  2 -6  2 -3 -3  2 -3 -4 -3  1 -3  1 -4 -1 -5 -2 -1  0  0  0  0  0  1  0 -2 -1  1  2  0 -1 -1  0  0 -2 -4 -2 -2 -1 -2  5 -4 -1 -4 -4 -5 -1 -2 -4  0  2  3  1 -1  0  1  1 -2 -1 -4 -2 -6 -2 -2  0 -2 -2 -3 -2 -1  5  2 -1 -1 -2 -2  3 -3 -1 -4  1  0 -1  1  1  0  0  1  0  2  0 -1  4 -2  1  0  0 -3 -3  0 -1  0  3 -2 -2 -2 -2 -3  2  1 -3  4 -4  3 -6 -5 -3 -3 -3 -2 -3 -3 -3  1 -3 -1 -5 -2 -1  1 -3  0  1 -4  1  0  1 -2  1  1 -1 -4 -1  0  2 -2  0  0 -2 -3 -1 -1 -4 -1 -5 -1  3 -3 -1  2  6  0  3 -4  3 -4  0 -6  4 -1 -1 -2  1 -4 -4  0 -2  2  0 -1 -2 -4  0 -4  1 -4  0 -2 -2 -3  0 -4  0  1  4 -3  5  0 -2 -2 -1 -2 -1  5  0  6  1 -3  2 -4  0 -6  4 -2 -1 -3 -2 -3  3 -3  2 -4  1 -5 -3 -2 -2 -3  3 -3 -4  3  1 -1 -1 -2  2 -3  0  0 -1 -2 -4 -3 -5  2  0 -3  1 -1 -1  0 -1 -3 -3 -4 -2 -6 -1 -2  1 -2  4 -2 -4 -1  0 -4 -1  4 -2 -4 -4 -1 -4  0
 -2 -3 -4 -3 -5 -3 -3 -3 -4 -2 -3 -4 -5 -4 -3 -2  1 -2 -3 -2 -4 -5 -4 -5 -3 -1 -2  6  1 -2 -2  1 -2 -1 -5 -2 -5 -3 -3 -2  7 -3 -3 -5 -2  1 -1 -1  0 -2 -3 -1 -4 -3 -3  5 -3  7 -2 -5 -4 -5  0 -2 -4  0 -2 -1 -3 -3  7 -3 -5 -4 -5 -5 -1 -3 -2 -2 -2  7 -3 -1 -2 -2 -2 -2 -5 -3 -4 -3 -3 -1 -3 -3 -2 -2 -2 -3 -2 -2 -2 -2 -2 -3 -3 -1 -3 -4  7 -2 -4 -5 -2 -5 -2 -5 -2 -3 -4 -1  6 -4 -4 -3 -4 -2 -5 -3 -5 -4 -2 -2 -1 -1  2  1 -1 -1  4  2 -3 -2 -1 -3 -2 -1 -1 -4 -4 -3 -3  4 -4 -3  7 -2 -5 -5 -5 -2 -2 -4 -3 -3 -1 -3 -1 -1 -1 -2 -2 -2 -5 -2 -5 -2  0 -2 -2 -2 -3 -3 -1  1 -2 -3 -4  4 -2 -2 -4 -3 -5 -2  1 -4  0 -2  1  1 -2  2 -2 -2  3 -3 -3 -3 -3 -3  2 -4 -1 -2 -2 -3 -4  0 -4 -3  6 -2 -3 -4 -4 -5 -4 -5 -5 -3  6  7 -3 -4 -4  1 -2 -4 -3 -5 -3 -3 -2  7  2 -2 -4  0  2 -1 -1  2  1 -3 -4 -3 -3  2 -2 -1 -1 -1  6 -3 -2 -5 -4 -5 -3 -1 -3 -1 -3 -2 -3 -2  7 -3 -5 -3 -5 -3 -2 -1 -2  5 -4  7 -2 -2 -2 -2 -4 -2 -5 -1 -5 -2 -5 -3 -1 -1 -4 -4 -5 -3 -3 -3 -3 -3 -1 -3 -4 -3  1 -1 -2  5 -3 -2  2 -3 -5 -3 -5 -3 -2  0  7 -3 -4 -2 -4 -2 -5 -2 -5 -4 -3 -2  6 -2 -2 -5 -1  2  1 -3 -3 -2 -4 -1  3  1  2 -5 -3 -5 -2  2 -4 -3 -3  4 -2 -1  6 -3 -5  6 -5 -2 -1 -2 -2 -2 -4  7 -2 -3 -5 -2 -3 -2 -4 -5 -2 -5 -1
 -1 -2 -4 -2 -4 -2 -2  0 -3 -2 -2 -1 -4 -3 -1  0 -1 -1 -2 -3 -3 -4 -2 -5 -2 -3 -1 -3  0 -3 -2 -3 -2 -1  0  0 -5  0 -2 -1 -3 -2  1 -3  0 -3 -1 -2  3  4 -2 -2 -2 -1 -1  0 -1 -4 -3 -4 -3 -4 -2  0 -4 -1 -2 -1 -2 -2 -4  2  0 -1 -5 -3 -3 -1 -1 -2  4 -4 -4 -3 -3 -2  1 -2 -4  2 -4 -1 -2 -3 -1 -3 -1 -3 -3 -2 -2 -1 -1  2  1  4 -2 -3 -3 -2 -4 -1 -4 -2 -1 -4 -1 -5  1 -1 -4 -2 -3  3 -4 -2 -4 -2 -4  1 -5 -3 -2  1  0  0  1 -1 -1 -2 -2 -2 -2  0 -2  2 -1 -1 -2 -2 -4 -3 -2 -2  0 -1 -4 -1 -4  2 -3 -2 -1 -4 -1 -1  1 -3 -3  0 -2  0  1 -1  0 -1 -5 -1 -3 -1 -2  3 -3  1  5  1 -1 -2 -2 -3 -1 -2  5 -1 -4 -1 -3 -3 -2 -2 -1 -2 -2 -1 -1 -1  6 -2 -3 -2 -2 -1  0 -4 -1 -1  1 -2 -3 -3 -1 -2 -3 -1 -2 -3 -2 -4  0 -5 -5 -1 -3 -3 -3 -4 -1 -3  4 -4 -2 -4  1 -2 -2 -3  1 -2 -4  0 -1 -1 -2 -1 -2 -1 -4 -3  1  6  2  0 -1 -1 -3 -2 -2 -4 -1 -5 -2  3 -4 -2 -2  0 -3 -1 -4  1  0 -2 -5 -2 -3  0 -1  1 -4 -4 -1 -3 -1 -2  9 -2 -4  1 -4 -1 -5 -1 -3 -3 -4  0 -3 -3 -1 -1  1 -1 -1 -2 -3 -2 -3 -2  0 -3  1 -2 -3 -1 -4 -2 -5 -1 -3 -1 -3  0 -4 -2 -4 -1 -4 -1 -4 -3  7 -1 -3 -1 -4 -4 -1 -1 -2  0 -2 -1 -3 -2 -1 -1 -2 -4 -3 -4  0 -1 -4 -1 -2 -2  0 -2 -3 -1  0 -3 -5 -1 -3  0 -1 -2  8 -4  0 -3  0 -2 -1 -3 -1 -4  1 -5  0
 -4  2 -5  2  5  1 -4 -4 -2 -3 -4  1  3  0 -4 -1 -4 -4 -4  3  3  5 -5 -3  0  1 -3 -5 -4 -4 -1 -4  1 -2 -3 -3 -5  3 -4 -5 -5 -4 -1 -1 -4 -2 -3 -3 -3 -4  2 -3  3 -4 -2 -4 -4 -5 -3  2  2  5  0 -2 -4 -2 -3 -2 -4 -1 -5 -1 -3 -5 -3 -2 -2 -4 -4 -2 -2 -5  3 -3  0 -3 -4  0  5 -1  1 -4 -1 -1 -3  2 -1  0 -2 -4 -1 -4  0  0 -1  1  1 -1  2 -5 -5 -3 -4 -1  0  0 -2 -3 -3  2 -5 -4 -4 -2 -5 -4 -5  0  5 -1 -5  1  3 -2  0 -1 -1 -1  0 -3 -4  2  2 -2  2  4 -2 -4 -4 -5  4 -2  1 -4 -3 -5 -5 -3  0 -4  0 -4 -2  2 -1 -2 -3 -5  0 -3 -3 -1 -1 -1 -3  1 -3 -1 -2 -3 -3  0 -1 -1 -4 -4  2 -1  2  0 -2 -4  1  1  3 -3  0  3 -2 -1 -3 -2  0 -3 -2 -3 -3 -4 -1  1 -3 -3 -3  1 -3 -4 -4  2  2 -1  0 -1 -5 -3 -1  2 -1  4 -3 -3  7 -2 -5 -5 -1 -5  0 -4 -2  4  1 -5 -2 -4 -4 -5 -2 -2  4 -1 -2 -1 -3 -2 -4 -4  5 -1 -2 -4 -5 -1 -1 -2 -5 -4 -3  0  2  7 -2 -3  1  0 -1 -5 -5 -3 -5 -2 -3 -1 -3  0  1 -4 -5 -5  2 -5 -3  2 -1 -3 -4 -3  6 -2  1 -2  3  1 -3  1 -5 -1 -2  1  0 -2 -2 -3 -2  2  3  1 -1 -2 -3 -4 -5 -3  2 -1  4 -1 -3 -4  0 -2 -5  2 -5 -2 -4 -3  5  0 -5  4 -1 -5 -4 -2 -4  5 -3 -4 -3 -4 -2  0  2 -1 -4 -4 -1  5  3  6 -2 -4  2 -1  2 -4 -4 -3 -4 -1 -3 -5 -3 -4 -3 -2 -5 -1  1 -5 -2  2 -2 -2 -5  0 -1  3  0  2 -3
 -3  1 -5 -1  3 -2 -4 -4 -3 -2 -4  2  4 -1 -4 -2 -4 -4 -4  0  2  4 -4 -3 -2  0 -4 -5 -4 -4 -1 -4  0 -2 -2 -2 -4  0 -4 -5 -5 -3 -1  0 -3  0 -3 -3 -3 -4  0 -3  1 -2 -3 -4 -4 -5 -3  5  0  0  0 -3 -3 -3 -4 -2 -4  2 -5 -2 -3 -4 -3  0 -3 -3 -4 -3 -1 -5 -1 -3  1 -4 -4 -1  0  1  3 -3 -2 -3 -3  4 -2  2 -2 -4 -2 -3 -1  1 -2  1 -1 -2 -1 -4 -5 -3 -3  3 -2  6 -3 -3 -3 -1 -5 -4 -4  2 -5 -4 -5 -1  0 -1 -4  2  0 -1  2 -1 -1 -1 -2 -3 -4  0  1 -3 -1  0  1 -4 -3 -4  0 -3  3 -5 -1 -5 -5 -4  6 -3 -1 -4 -4  0  1  0 -3 -5 -1 -1 -3 -4 -1 -1 -2 -1 -3 -1 -3 -3 -3  1 -1 -1 -4 -4 -2 -2  1  2 -3 -4 -1  1  4 -3 -1  2 -2 -2 -3 -3 -2 -2 -3 -3 -3 -4  2 -1 -1 -2 -3  2 -3 -4 -4  0  0 -2  4 -1 -5 -3 -1  2  2  5 -2 -3  0 -2 -5 -5  0 -5  4 -4 -2 -1 -1 -4 -1 -4 -4 -5 -2  0  3 -1 -2 -2 -2 -2 -3 -4  0 -3  0 -4 -5 -1 -1 -2 -5 -4 -3  6  2  0 -2 -3 -1  1  1 -4 -5 -3 -5 -3 -3 -2 -3  0 -1 -4 -5 -4  1 -5 -2 -1  0 -3 -4 -3  1 -2  4 -3  0  0 -3 -2 -5 -2  0  2 -1 -3 -4 -3 -2  2  1  2 -1 -3 -3 -4 -4 -3  0 -2  3 -2 -3 -3 -2 -3 -5  1 -5 -3 -4 -2  1 -2 -4  2 -1 -5 -4 -2 -3  3 -3 -4 -3 -3 -2 -2  0 -1 -4 -4 -2  3  0  1 -3 -4  3 -2 -2 -3 -5 -3 -4 -2 -3 -5 -3 -4 -3 -3 -5 -3  2 -5 -2  2  2 -2 -5 -1  2  3 -3 -1 -3
  4 -2 -3  0 -4  4  5  0 -1  3  0 -3 -3 -4  3 -1  0  4 -1 -3 -2 -4 -1 -5 -1 -2  3 -1  0 -2  2 -1 -1  4 -4  1 -5 -1  6 -2 -3  6  2 -5  1 -4  4 -1 -2  1 -1  0 -2  1  3 -1  0 -3 -2 -4 -2 -4  0  3 -3  2 -1  1 -2  0 -3  1 -4  1 -5 -4 -2  1 -2  0 -2 -3 -3 -2 -2 -2  1  2 -4 -1 -3  3  5 -2  3 -3 -1 -2 -3  5  3  2  0  2  1  1  2 -2 -2 -1 -3  3 -3 -4  4 -4  0 -5  1 -1 -3 -1 -2 -4 -3  5 -3  0 -4 -2 -5  3  1  1 -1  0  0  0 -1  0 -1 -1 -1  3 -2 -3 -1 -1  3  1 -3 -2 -2 -2 -2 -1 -3 -2 -4 -4 -5 -2 -2 -4 -2  2  1 -2 -2  0 -1  1 -2  3 -4 -2 -5 -1 -2  3 -2 -2 -3  0  0 -1 -2  4 -1  2 -2  3 -3  0 -3  4 -2 -1 -1  2  0  2  0  1  1  3 -1 -1 -2 -1  1 -1 -3 -3 -1  4  0  1 -3 -2  3  1 -3  4  3 -2  0 -4 -2 -5 -4 -3 -3 -3 -1 -3 -2 -2 -1 -3  1 -5 -1  7  3 -3  3 -1 -3  0 -1  3 -2  0  0  4 -3  3  0 -1 -2  1  0 -1 -2  7  0 -4  1 -4  5  1 -3 -1 -2  0 -2  0 -3  1 -4  1 -5 -1 -2 -1 -2  1 -2 -3  3  1  1  2 -3 -1 -4  2 -4  2 -4  2 -2 -2 -3  2 -4 -1  2  4 -3  0  3 -1 -2 -1 -2  3  1 -2  0 -2 -3  0 -4  1 -5  3 -2  0 -3  0 -3  3 -3  3 -4  2 -5 -3 -3 -2 -3  5 -3 -4 -1  0 -1  1  0  2 -3  0 -1  0 -1 -4 -1 -4  3  2 -3  2  6  1 -2  1 -3 -3 -4 -2 -5  2 -2  0 -2 -1 -3 -3 -3 -1 -4  4 -1 -2 -3 -4 -1 -4  0
 -2  1 -4 -1  3 -1 -3 -2 -3 -1 -3  1  1 -1 -2 -2 -3 -3 -3 -1  0  1 -4 -3 -2 -1 -3 -4 -3 -4 -1 -4  0 -2 -2 -2 -4  1 -3 -4 -4  0 -2 -1 -3 -2 -2 -2 -3 -3 -1 -2  6 -2 -2 -3 -3 -4 -2  1  2  0 -1 -2 -4 -2 -3 -2 -4  0 -4 -2 -3 -2 -3 -1 -2 -2 -3 -3 -2 -4 -1 -2  0 -3 -3 -2  0  1  1 -2 -2 -2 -2  1 -3  0 -2 -3 -2 -3 -1 -1 -1 -1 -1 -2 -1 -4 -4 -1 -4  0 -1  2 -2 -3 -2 -2 -4 -3 -3 -1 -4 -3 -4 -1  0 -1 -4  6  0  0  0  0 -1  0 -2 -2 -3  4  1 -1 -1  0  1 -3 -2 -3  6 -2  3 -4 -3 -4 -4 -3  1 -3 -2 -3 -3 -1  2 -1 -2 -5 -1 -2 -3 -3  1  0 -3 -1 -3  1 -2 -2 -2  1 -1  0 -3 -3 -2 -1  0 -1 -2 -3 -1  0  2 -2 -1  3 -1 -1 -2 -2 -1 -1 -3  0 -2 -2 -1 -1 -2  0 -3  0 -2 -3 -3  3  6 -2  1 -1 -4 -1 -1  1  5  1 -2 -3  3 -2 -4 -4 -1 -4  2 -3 -2 -1  2 -4 -1 -3 -3 -4 -2 -1  1 -1 -1 -1 -2 -2 -3 -3  0 -1 -1 -3 -4 -1 -1 -2 -4 -3 -2  1  0  0 -2 -2 -1 -1 -1 -4 -5 -2 -4 -2 -3  1 -3  2 -1 -3 -4 -3  3 -4 -1 -1  0 -1 -3 -2  5 -2  1 -2 -1  2 -2  0 -4 -2  0  0 -1 -2 -4 -2 -2  0  1  0 -1 -2 -2 -4 -3 -2 -1 -2  0 -2 -3 -2 -1 -2 -4  0 -4 -2 -4 -2  0 -1 -4  0  1 -4 -3 -2 -4  1 -2 -3 -3 -3  1 -1  0 -1 -3 -3 -2  1  1  0 -2 -3  0 -1 -1 -3 -4 -2 -3 -2 -3 -3 -3 -3 -2 -2 -4 -2 -1 -4 -2  0 -1 -2 -4 -1 -1  0 -2 -1 -2
 -4 -1 -6 -2  1 -3 -4 -4 -4 -4 -5  0 -1  7 -4 -2 -4 -4 -3  5  2 -1 -2 -4 -2 -2 -4 -5 -4 -5 -2 -5 -1 -2  5 -2 -1  1 -5 -4 -5 -3  3  8 -4  0 -4 -4  0 -4 -2 -3 -2 -4 -4 -4 -4 -5 -4 -1 -2  5  1 -2 -5 -4 -4 -3 -2 -3 -5 -4  1 -5 -4  8 -4 -3 -4 -4  4 -5 -2 -4 -2 -4 -4 -3 -2  5  3 -4 -3 -3  3 -1 -4 -2  5 -4  0 -4 -3 -2 -3 -2 -1 -3 -2  0 -5 -4 -5  6 -3 -1 -4 -5 -4 -3 -6 -4 -4  1 -6 -4 -6 -1 -2  5 -1 -2 -1 -2  0 -1 -1 -1 -1 -3 -2 -2 -1 -3 -2  2  1 -4 -4 -5 -1 -4 -1 -4 -4 -5 -5 -4 -1  2  8 -4 -4 -2 -3 -3 -2 -5 -3 -3 -4 -4  6  1  1 -1 -5  0 -4 -4  4 -2  6 -3 -3 -4  1 -3  0 -2 -4 -4  3  2 -1 -4 -3 -1 -3 -3 -3 -3 -3 -4  0 -2 -2 -4 -2  0 -4 -3  1 -2 -4 -4 -3 -2 -2 -3 -1 -3 -5 -4 -3 -2  0  0  4 -5 -2  4 -4 -5 -3 -6 -1 -5  2 -3 -2 -1  5 -5 -4 -5 -3 -3 -1 -2 -1 -2 -1 -2 -4 -4  0 -4  2 -2 -4 -1 -1  4 -4 -5 -4  0 -1  1 -4 -3 -3 -2  4 -5 -5 -4 -5 -3  2  2 -5 -3 -3 -3 -5 -4 -2 -5 -3 -3 -2 -4  0 -4  0 -1  0 -4 -2 -1 -4 -3 -6  3  7 -2 -3 -4 -5 -4 -2  1 -1 -2 -3 -4 -3 -4 -5 -4 -1 -1  4 -4 -5 -4 -1 -3 -5 -1 -6 -4 -5 -3 -2 -3  0  1  1 -5 -4 -4 -5 -1 -4 -4 -4 -4 -1 -2  0 -2 -4 -4 -2 -1 -1  4 -4 -4 -1 -3 -2 -4 -5 -4 -4  0  2 -5 -5 -4 -4 -3 -5 -4 -1 -5  1 -1  2 -1 -5  0  5  0 -3 -2 -3
 -2  3  8 -3 -4 -2 -2  0  7  4 -2 -4 -4 -5  0  4 -3 -2  7 -4 -3 -4 -3 -5 -2 -1 -1 -3 -1  7  0  7  0 -1 -5 -2 -6 -3 -3 -4 -4 -2  4 -5 -3  0  1 -2  4 -2 -3 -2 -3 -3  6 -3 -2 -4 -2 -4 -3 -4 -2 -2  8 -2  2 -1 -3 -3 -4 -2 -5 -3 -5 -5 -2 -2 -3  3 -3 -4 -3 -2 -2 -2 -3  2 -4 -3 -4 -3 -3 -2 -3 -3  4  0  4  5 -2 -2  3  2 -2  3 -2  5 -3 -3 -4 -2  8 -5 -2 -4  1 -5  2  6  8  4 -3 -5  8  3  8 -2 -4 -3 -6 -3 -2 -2 -1  0  0  0 -1  4 -1 -3 -2  4 -2  0 -3 -3 -1 -4 -4 -2 -1 -3  7 -3 -4 -3 -4 -5 -5 -2 -4 -4 -3 -2 -2 -3 -2 -2  2 -3 -2 -1 -5 -2 -5 -2 -2 -2 -3  5 -3 -3 -3 -2 -3 -3  2 -3 -3  4 -4 -3 -4 -2 -2 -3  0  2  0  0  1  4  0 -2 -1  5  6 -3  6 -3 -4 -3 -1  2 -3 -3 -3 -2 -3 -3 -3 -2 -2 -3 -3 -4 -4 -5 -4 -4 -3 -4 -2  8 -3  7 -3  5 -2 -6 -3 -3 -3 -4 -2  2 -3  0 -1 -1  7 -1 -2 -3 -4 -2 -3 -3 -4 -1  0 -3 -3 -3 -2 -4 -3 -4 -2 -2  0 -2  1 -3 -3 -2 -4 -2 -5 -2 -5 -3 -3 -2 -4 -3 -4 -4 -2  4 -1 -2 -4 -2 -4 -2 -4 -2 -4 -3 -2 -2  8 -3 -5 -2 -2 -2  8 -2  0 -3 -3 -3 -2  4 -1 -3 -3 -2 -3 -2 -4  5 -5 -2 -2 -2 -3 -3  8  0  8 -1 -1 -2 -6 -3 -4 -4 -3 -2  8 -4  1 -3  5 -3 -1 -2 -1 -2  1 -1 -2 -4 -3 -4 -2 -2 -3 -3 -3 -2 -3 -2 -3 -4 -5 -3 -5 -3 -2 -2 -4 -1 -4 -4 -4 -3 -5 -2 -3 -2 -4 -4 -3 -4 -2
 -1 -2 -3 -1 -3  0  0  1 -1  0 -1 -3 -3 -3 -1  1  0 -1 -1  0 -2 -4 -2 -3 -1  0 -1 -1  0  0  1 -1  0  1 -4  3 -5 -1 -2 -1 -1 -1  0 -4  0 -3  1  1 -2 -1 -1  2 -2  0 -1 -1  3 -2  4 -2 -1 -2  2  1 -2  0 -1  1 -2 -2 -2 -1 -4 -2 -3 -1  0  1  1  1 -1 -2 -1  1  3  5  0  3 -3  2 -3 -1 -2  3 -2  1 -1  2 -2 -1 -1  0  1 -1  0 -1  0  0 -1 -2 -2  2 -1 -4  1 -4  1 -3  0 -2 -3 -1  1 -3 -3  1 -3  0 -3  0 -5 -2  1  0 -1  2  1  1 -1  3  3  0  0  0  2 -2 -1  2  3 -2 -3  3 -2  2 -2 -1 -2  0 -4 -4 -4  6  0 -3  0 -1  1 -2  1  5  0  1 -1 -1 -4  2 -3  1  0  1  5 -2 -2  0  1 -1 -2 -2 -2 -2 -1  0 -3  0 -3 -1  1 -2  1  1  2  1  2  1  0  0 -1 -1  1  0 -1  0 -3 -1  5  2  2 -1 -2  0 -2 -2 -2  0 -1 -1 -2 -4 -2 -3 -4 -2  1  0  1 -3 -2 -1  0 -2  0 -5  2 -2 -1 -2  0  0 -3  0  0  1  0  2  0 -1 -2  1 -2 -1 -1  0  2  2 -1 -2  3 -4 -2 -4  0  1 -1  2 -1 -2 -2  2 -2  0 -4  0 -3 -1  0  4 -1 -1 -3 -2  2  0 -1  3 -3  5 -3  2 -3  1 -3 -2  4  0 -3 -2 -4  0 -1  0 -2  0  0 -2 -2 -1  0 -1  0 -1 -1  1 -1  1 -3 -2 -3 -1 -1  2 -1 -1 -3  0 -2  0 -3  2 -5 -1 -3 -1 -1 -1 -1 -3  3  1  2  1 -2  0 -2  2  1  1  1 -4 -1 -4  0  2 -2 -1 -1  2  2  3 -1 -2 -4 -2 -3  0  0  3  0  3 -3 -2 -2 -2 -3 -1 -1  1 -3 -3  2 -3  3
 -1 -1 -3  2 -2  2 -2 -2 -2  1  0 -2 -2 -3 -2 -1 -2 -1  0  1  0 -2 -2 -3 -1  1 -2 -3  0 -2  0 -2  2 -1 -3  2 -5  2 -2 -2 -3 -2 -1 -4 -1 -3  0  1 -2 -1 -1  2 -2  0 -1 -2 -1 -3  6 -2 -1 -2  2 -1 -1  0 -2  0 -1 -2 -3 -1 -4 -2 -3 -3 -1  0  3 -1 -2 -3  5 -1  4  3 -1  1  0  0 -2 -2 -1  2 -2 -1 -1  0 -3  0 -1  1  2 -1  1  0  2 -1  0 -3 -3 -1 -2 -3  1 -3  2 -3 -1 -2 -3  0 -2 -3 -3 -2 -3  3  1  0 -5 -2  2 -1  0  1  0  1  0  0  0  0  1 -1  3 -1 -1 -1  0 -3 -2  6 -1 -1 -2 -2 -3  2 -3 -4 -4  2  0 -1  5 -2 -1 -3  1  0  2 -1  0 -1 -4  1 -3  1 -2  3  2 -2 -2  2 -1  3 -2 -2 -1 -2 -1 -1 -2  2 -2  0 -1  0  4  3  0  1  2 -1  0  1  0 -2 -1  1 -2  0 -3  2  3 -1  0 -1  1 -1 -2 -2 -1 -1 -1  3 -2 -2 -3 -3 -2 -3 -2 -3  5 -3  1 -2 -1  2  0 -5  0 -2 -2 -3 -1 -1 -1  0  0  0  0  0 -2 -2  1  5 -2 -1 -2 -1  3 -1 -2 -2  2 -3 -1 -2 -1  0  4  1 -2 -2 -3 -1 -3  4 -4  5 -3  0 -1  0 -2 -2 -1 -3  1 -1  0  1 -3  4 -2  0 -2  3 -1 -1 -1 -1 -3 -1 -4  4  0 -1 -3  1 -1 -1  1  0  0  0  0 -1 -2  3 -1  2 -2 -1 -3 -2 -1  3 -3  0 -3  0 -3  3 -1  2 -5  3 -2 -2 -1 -2 -2 -2  1 -1 -1 -2 -1  2  0  4  0  0  3 -2  3 -2  1 -1  1  1 -1  0 -2  5 -2 -2 -4 -3 -3  0 -1  5 -2 -1 -3 -3 -3 -1 -3  0 -2  3 -3 -1 -1 -2  0
 -3 -2 -6 -3 -3 -4 -4 -4 -5 -4 -5 -2 -3 -1 -4 -3 -4 -4 -4 -1 -2 -3 -4 -4 -4 -3 -4 -4 -4 -1 -3 -5 -2 -2  0  0 12 -2 -4 -5 -4 -4 -2 -1 -5 10 -4 -4 -1 -4 -4 -3 -3 -3 -4 -1 -4 -4 -4 -3 -3 -2 -3 -4 -5 -3 -4 -3 -3 -3 -4 -4  0 -4 -4 -1 -4 -3 -5 -4  7 -4 -4 -4 -3 -4 -5 -4 -4 -1 -2 -4 -4 -4 -1 -3 -5 -3  8 -4 -4 -4 -4 -3 -3 -3 -3 -4 -4 -4 -4 -4  1  0 -4 -3 -4 -4 -4 -4 -6 -5 -4  8 -6 -4 -6 -3 -4  0 12 -3 -2 -2 -1 -1 -1 -1 -2 -3 -4 -3 -3 -3 -3 -3 -3 -5 -4 -5 -3 -4 -2 -4 -5 -5 -4 -5 -3 10 -1 -4 -5 -4 -4 -3 -3 -6 -4 -4 -4 -5  0  2  0 -3 -4 -2 -4 -4 -3 -4 -1 -3 -4 -4 -1 -4 -3 -3 -5 -4 -1 -1 -3 -4 -4 -3 -3 -4 -4 -3 -3 -3 -3 -3 -2 -4 -4 -2 -4 -3  0 -3 -4 -4 -4 -3 -3 -4  0 -4 -4 -4 -3 -3 -2 -3  3 -4 -4  0 -4 -4 -4 -6 -3 -5 -2 -4 -4 12 -1 -5 -5 -4 -3 -4 -3 -2  6 -2  1 -2 -4 -4 -4 -4 -2 -3 -5 -1 -1  0 -4 -5 -4 -3 -3 -4 -4 -3 -4  3 -1 -4 -6 -4 -4 -4  0 -3 -4 -4 -4 -4 -6 -4 -4 -4 -3 -4 -2 -4 -2 -4 -3 -3 -3 -3 -4 -3 -4 -4 -6  0  8 -3 -4 -4 -5 -4 -2 -3 -3 -3 -4 -4 -3 -4 -4 -5 -3 -3 -2 -4 -4 -4 -4 -4 -4 -3 -6 -4 -5 -4 -4 -3 12 -3 -2 -6 -4 -4 -5 -3 -3 -4 -4 -4 -3 -3 -3 -3 -4 -5 -3 -3 -3 -2 -4 -4 -3 -4 -4 -4 -5 -4 -4 -1  0 -4 -4 -5 -4 -4 -6 -4 -3 -4  0 -3  0 -4 -5 -3  0 -3 -4 -4 -4
 -2  1 -5  0 -2 -3 -3 -3 -1 -3 -4  4 -2  3 -3  0 -3 -3  1  0  0 -2 -3 -4 -3 -1 -3 -4 -3 -4 -2 -4 -1 -2  8 -1  0  2 -3 -1 -4 -3 -1  2 -3  3 -3 -3  6 -2 -2 -3 -2 -3 -2 -3 -3 -5 -3 -2 -1  0 -1 -2 -5 -3 -3 -2  4 -3 -5 -2  9 -3 -4  1 -3  0 -3 -3  3 -5 -3 -3 -2 -3 -3 -3 -2  1 -1 -3 -3 -3  4 -2 -3 -2  1 -3 -2 -3 -2 -2 -1  0 -1 -3 -2 -3 -5 -3 -4  4 -2 -2 -3 -5 -2 -3 -5 -4 -4  6 -5 -3 -5 -2 -2  5  0 -2  0 -2  1 -1 -1 -1 -1 -3 -3 -2 -2 -1 -2 -1 -2 -3 -3 -3 -2 -3  0 -4 -4 -4 -5 -3 -2  7  1 -3 -1 -3 -3 -2 -1 -5 -3 -3 -3 -3  3  3  9 -2 -5  1 -3 -3 -1 -2  2 -2 -1 -3  5 -3  0 -3 -3 -3  5  3 -2 -3 -3 -2 -3 -2 -3 -2 -2 -3  2  0  2 -3 -3  2 -3  1  8 -2 -3 -3 -3 -2 -2 -3  0 -3 -4 -3 -1 -2  1 -2  7 -5 -3  7 -4 -5 -3 -5 -2 -4  3 -3 -2  3  4 -3 -4 -5 -2 -3 -2 -1 -1 -1  0 -2 -4 -3 -2 -3  1  2 -3  0 -1  6 -4 -3 -3 -2 -2 -2 -3  0 -3 -2  2 -4 -5 -3 -5 -3  9 -1 -5 -3 -3 -3 -4 -3 -2 -5 -2 -3 -2 -3  6 -3 -2 -1 -2 -3 -3 -2 -3 -3 -5  7  3 -2 -2 -3 -4 -3 -2 -1  0 -2 -3 -3 -2 -4 -3 -3 -2  0  0 -3 -5 -3 -2 -3 -4 -2 -5 -3 -5 -3 -2 -2  1 -2  5 -4 -4 -3 -4 -2 -3 -3 -3 -3  1 -2  1 -2 -3 -3 -1 -2  0 -1 -2 -3 -2 -3 -3 -3 -4 -3 -4  6  9 -4 -5 -3 -3 -3 -4 -3  1 -5  7 -2  8 -2 -4 -2  6 -2 -1 -3 -2
 -3  2 -4  3  2  1 -4 -2  2 -2 -4  4  0  3 -4  2 -3 -4 -3  0  2  1 -4 -3  0  1 -4 -4 -3 -3  1 -4  2 -2 -3 -3 -5  1 -4 -5 -4 -3 -2 -1 -4 -1 -2 -2 -3 -4  3 -1  0 -3 -3 -4 -3 -5 -2  0  5  2 -1 -3 -4 -3 -2 -1 -4 -2 -5 -1 -3 -4 -3 -2  0 -3 -3 -3 -2 -5  3 -2  0 -3 -3  0  4 -2  4 -2  2 -1 -3  0 -1  1 -2 -3  1 -3  1  0 -1  1  2  2  4 -4 -5 -3 -4 -1  0  0 -1 -3  0  1 -4 -3 -4 -2 -4 -4 -4  1  4  0 -5 -1  0 -2  0  0  0 -1 -1 -2 -3  0  1 -1  0  2 -2 -4 -3 -4  3 -2  1 -4 -3 -4 -5 -2 -1 -4 -2 -3 -4  6 -1 -2 -3 -5  3 -3 -1 -3 -1  0 -3  3 -3  1 -2 -2 -2  1 -1  1 -4 -3 -1  3  2 -2  1 -3  3  0  2 -2  4  2  0  0 -3 -2  1 -2 -3 -2 -2 -3  0  3 -3 -2 -3  4 -2 -3 -4  0  4  2 -1  2 -4 -1  2  2 -1  0 -3 -3  1 -2 -4 -5  2 -4  0 -3 -3  0  2 -5 -2 -4 -4 -5 -1 -2  3 -1 -1 -1 -2 -1 -4 -4  4 -2 -2 -4 -4 -1 -1 -2 -4 -4 -2  0  2  1 -1 -2  5 -1 -2 -4 -5 -2 -5 -1 -3  0 -3  1  4 -3 -5 -4  5 -5 -2  0 -1 -3 -4 -2  2 -2  3 -2  6  3 -2  2 -4 -2 -2  1  2 -2 -4 -3 -2  2  3  0  2 -1 -2 -4 -4 -3  4  1  1  2 -3 -2  3 -2 -4  2 -4  0 -4 -2  4  0 -5  1  2 -5 -3 -2 -4  2 -2 -4 -3 -3 -1  0  5  0 -3 -4  0  1  3  1 -2 -3  3  1 -2 -3 -4 -2 -3  3 -3 -4 -3 -4 -2 -1 -5 -1 -2 -5 -3  3 -2  0 -4  3 -1  5 -3  6 -3
