# Supplementary material for: Protein Secondary Structure Prediction Based on Data Partition and Semi-Random Subspace Method
Source: Sci Rep. 2018 Jun 29;8:9856. doi: 10.1038/s41598-018-28084-8 (PMC6026213; doi:10.1038/s41598-018-28084-8)
Supplement: Supplementary file 1 — Dataset 1 [file 41598_2018_28084_MOESM1_ESM.zip › astral_cull_DATA/1BJA_A.pssm]

  S  K  V  T  Y  I  I  K  A  S  N  D  V  L  N  E  K  T  A  T  I  L  I  T  I  A  K  K  D  F  I  T  A  A  E  V  R  E  V  H  P  D  L  G  N  A  V  V  N  S  N  I  G  V  L  I  K  K  G  L  V  E  K  S  G  D  G  L  I  I  T  G  E  A  Q  D  I  I  S  N  A  A  T  L  Y  A  Q  E  N  A  P  E  L  L  K
  0 -1 -1 -1  2 -2  2 -1  3  0  0 -1  2 -2 -1 -1 -1  2  3  2  1 -2 -1 -1 -1  3 -1 -1  1 -3 -1  0  3  3 -1 -1  2  1  2 -1  1 -1 -1 -1  2  3  2 -1 -2  1 -1 -1  0  0 -2 -2 -1 -1  0 -2 -1 -1  1  1  0 -2  0 -2 -1  2  0  0  0  3 -1  1 -2 -1 -1 -1  5  5 -1 -2 -3  4  0  1  0  2 -1 -1 -1 -2 -1
 -1  2 -3 -1 -2 -3 -3  2 -2 -1  0 -1 -1 -3 -1 -1  1 -2 -2 -1 -3 -3 -3  0 -3 -2  2  1 -1 -3 -3 -1 -2 -1  0 -2  5 -1 -2 -1 -1 -1 -1  0  0 -1 -1 -3 -1 -1 -1 -3 -2 -3 -2 -3  2  2 -2 -2 -3  0  2 -1 -3 -2 -3 -2 -3 -2 -2 -1  0 -2 -1 -1 -3 -3 -1  1 -2 -2 -1 -2 -3 -1  0 -1 -1  0 -2  0 -2 -2  1
  3 -1 -3  3 -2 -4 -3  0 -2  3  4  4 -1 -4  5  0  3 -1 -1  2 -3 -4 -3 -1 -3 -2 -1  3  5 -4 -3  0 -1 -1  1 -2 -1 -1 -2 -1 -1  0  0  3  4  2  0 -3  5  0  6 -4 -1 -3 -3 -3  2  2  3 -3 -3 -1 -1  0 -1  1 -1 -3 -3 -2  0  0  0 -1  0  0 -4 -4  0  2 -2 -2  0 -3 -3 -1  2 -1  6  2 -2  0 -3 -4  0
  0 -1 -4  0 -3 -4 -3 -1 -3  0  1  4 -2 -4  0  2  0 -2 -2 -1 -3 -4 -4 -1 -4 -3 -1  0  3 -4 -3 -1 -1 -1  2 -3 -1  2 -2 -2 -1  4 -2  0  0 -1 -1 -4  3 -1  1 -4 -1 -3 -4 -4 -1 -1 -1 -4 -4  1 -1 -1 -2  7 -2 -4 -3 -2 -1  2  1 -2  3  5 -4 -4 -2  2 -2 -2  3 -4 -4 -2  0  2  1 -1 -2  3 -4 -4  1
 -1 -4 -1 -2 -2 -2 -1 -3  4 -2 -3 -3 -1 -2 -2 -4 -3 -1 -1 -1 -1 -2 -1 -3 -1 -1 -4 -3 -2 -3  1 -1 -1 -1 -3 -1 -2 -3 -1 -1 -2 -4 -2 -2 -2 -1 -1 -1 -3 -1 -2 -1 -3 -1 -2 -2 -3 -3 -3 -2 -1 -4 -3 -1 -3 -4 -3 -2 -1 -1 -1 -3  3 -2 -2 -3 -1 -1 -2 -3 -1 -1 -3 -2 -3 -1 -3 -3 -3 -2 -3 -4 -1 -1 -4
  0  1 -3  0 -2 -3 -2  1 -2  0  3  0 -1 -3  0  1  0 -1 -1  1 -3 -3 -3  3 -3 -1  1  1  0 -4 -3  1 -1 -1  2 -2  0  1  0 -1  0  2  2  2  0 -1 -1 -3 -1  0  0 -3  2 -2 -2 -2  1  1 -1 -2 -3  2  1  0 -2 -1 -2 -2 -2 -2 -1  0  2 -2  3  0 -3 -3  2  2 -1 -1  0 -2 -2 -1  3  1  0  2 -2  1 -2 -2  2
 -1  0 -3  2 -2 -4 -2  0 -2 -1  3  1 -1 -3  0  6  0 -1 -1  0 -3 -3 -3  2 -3 -2  0  0  0 -4 -3 -1 -1 -1  4 -2  0  5 -1  0  1  4 -1  0  0 -1 -1 -3  0 -1  0 -3 -1 -2 -3 -3  0  0  0 -3 -3  6  0 -1 -3  1 -3 -3 -3 -2 -1  3  3 -2  0  2 -3 -3 -1  3 -1 -1  4 -3 -3 -1  3  5 -1  0 -1  5 -3 -3  4
 -1 -2 -4 -2 -2 -4 -2 -2 -1 -1 -1 -1 -1 -4 -1 -2 -1 -1  1  0 -3 -4 -4 -2 -4 -1 -2 -1 -1 -4 -4 -2 -1  1 -2 -3 -1 -2 -1 -2 -2 -2 -3  0 -1  0 -1 -4 -1 -1 -1 -4  6 -3 -4 -4 -2 -2  5 -4 -4 -3 -2 -1  6 -2  6 -4 -4 -2 -2  4 -2  5 -2 -1 -4 -4 -2 -2  0  0 -2 -4 -3  0 -1 -2 -1 -1 -2 -2 -4 -4 -2
 -1 -1 -3 -1  1 -4 -3 -1 -2 -1  0  0 -2 -3  4 -1 -1 -2 -2 -1 -3 -3 -3  3 -4 -1 -1  2  0 -2 -3 -2 -2 -1  0 -3 -1 -1 -2  1 -2 -1 -1  0  0 -1 -2 -3  0 -1  0 -4 -2 -3 -3 -3 -1 -1 -1 -1 -4  0 -1 -1 -2 -2 -2 -1 -3 -2 -2 -1  1 -2 -1 -1 -3 -3 -1 -1 -2 -2 -1 -3  2 -2  0 -1  0 -1 -2 -1 -3 -3  0
 -2 -3  3 -1 -2  5  3 -3  0 -2 -3 -3  0  3 -3 -4 -3  0  0 -2  4  1  4 -1  3  1 -3 -3 -3 -1  4 -1 -2 -1 -3  3 -2 -3  1  1  0 -3  1 -2 -3 -2  0  3 -3 -3 -3  5 -4  2  1  4 -3 -3 -4  1  4 -4 -3 -3 -4 -4 -4  1  4  3 -1 -4 -3 -3  0 -3  4  4  2 -3 -2 -2 -1  2 -2 -1 -3 -3 -3 -2 -3 -4  2  1 -3
 -2 -3  3 -2 -2  1  1 -3 -1 -1 -3 -4 -1  4 -3 -3 -3 -1 -1 -2  1  4  2 -1  1  0 -3 -3 -3  0  1 -2 -2 -2 -3  1 -2 -3  1  2  1 -3  2 -1 -3 -2 -1  1 -3 -3 -3  1 -4  0  4  3 -3 -3 -4  3  1 -3 -3 -3 -4 -4 -4  4  1  0 -2 -3 -3 -3 -1 -3  2  2  1 -3 -2 -2 -2  4 -1 -1 -3 -3 -3 -2 -3 -3  4  4 -3
 -1  6 -3  0 -2 -3 -2  5 -2 -1  0  0 -1 -3 -1  0  4 -1 -1  0 -2 -3 -3  1 -3 -1  6  3 -1 -4 -3 -1 -1  0  0 -2  1  0 -1 -1 -1  0 -1  0  2 -1 -1 -3 -1 -1  0 -3 -1 -2 -3 -3  5  5 -1 -3 -3  0  5 -1 -2 -1 -2 -3 -3 -2 -1  0  2 -1 -1 -1 -3 -3 -1  3 -1 -1  0 -2 -3 -1  2  0 -1  1 -1  1 -3 -3  3
 -2 -2  1 -1 -1  1  1 -2 -1 -1 -2 -3 -1  2 -2 -2 -2 -1 -1 -1  1  2  1 -1  1  0 -2 -2 -2  0  1 -1 -1 -1 -2  1 -1 -2  0  1  0  0  3  0 -2 -1 -1  1 -2 -2 -2  1 -3  0  4  3 -2 -2 -3  2  1 -2 -2 -2 -3 -4 -3  1  3  0 -1 -3 -2 -2  3 -2  1  1  0 -2 -1 -1 -1  4 -1 -1 -2 -2 -2 -1 -3 -2  3  2 -2
 -3 -4  0 -3  2 -1 -1 -4 -2 -3 -3 -3 -2  0 -3 -4 -3 -2 -2 -3 -1  4 -1  2 -1  0 -4 -3 -3  7 -1 -3 -3 -2 -3  0 -2 -3 -1 -1 -2 -3  1 -2 -3 -3 -2 -1 -1 -3 -3 -1 -4 -1  0  0 -4 -4 -3  3 -1 -4 -3 -3 -4 -4 -4  2 -1 -1 -3 -3 -3 -3 -2 -3  0  0 -1 -3 -3 -3 -3  0  4 -2 -3 -3 -3 -3 -4 -4  0  0 -3
 -1 -1 -3 -2 -3 -3 -2 -1 -2 -1 -2 -2 -1 -3 -2 -2 -2 -1 -1 -1 -3 -3 -3 -2 -3 -2 -1 -2 -2 -4 -3 -1  3 -1 -1 -2 -1 -1 -2 -2  3 -2 -2 -2 -2 -1 -1 -3 -2 -1 -2 -3 -2 -2 -3 -3 -2 -2 -2 -3 -3 -2 -1 -1 -3 -2 -3 -3 -3 -2 -1 -2 -1 -2 -2 -2 -3 -3 -2 -1 -1 -1 -2 -3 -4 -1 -1 -1 -2  2  8 -1 -3 -3 -1
  3 -1 -2  1 -1 -3 -1  0  0  4  1  2  2 -3  2 -1  0  1  1  3 -2 -3 -2 -1 -2  0 -1  0  0 -3 -2  2  3  2  0 -2  0  0  0  0  0  0 -1  2  1  2  3 -2  0  5  0 -3 -1 -1 -3 -3  0  0  0 -3 -2 -1  0  5 -1 -1 -1 -3 -2  0  1  0  1  0 -1  0 -3 -3  1  0  1  1 -1 -2 -3  1  1  0  0  0  0  0 -2 -3  0
  3 -1 -1  3 -1 -1 -1 -1  0  1  0  0  1 -1  0 -1  1  4  2  1 -1 -2 -1  0  0 -1 -1  1  0 -3  0  5  0  0 -1  0 -1 -1  0  1  1 -1  1  0  0  2  1 -1 -1  1  0 -1 -2  2 -1 -1 -1 -1 -1 -2 -1 -1 -1  1 -2 -1 -2 -2 -1  2  5 -1 -1 -1  0  0 -1 -1  0 -1  0  0  0 -1 -2  0 -1 -1  0  0 -1 -1 -1 -1 -1
 -3 -3 -3 -3  1 -3 -3 -3 -3 -3 -3 -4 -3 -2 -4 -3 -3 -3 -3 -3 -3 -1 -3 -1 -3 -1 -3 -3 -4  1 -3 -3 -3 -2 -2 -2 -2 -3 -2 -2 -3 -3 -1 -3 -3 -3 -3 -2 -1 -3 -3 -3 -3 -3 -2 -2 -4 -4 -3  0 -3 -3 -3 -3 -3 -5 -3  0 -3 -3 -3 -3 -3 -3 -3 -4 -3 -3 -3 -3 -3 -3 -3 -2  9 -2 -3 -3 -4 -3 -4 -3 -2 -2 -3
 -2 -2 -1 -2  7 -2 -2 -2 -2 -2 -2 -3 -2 -1 -1 -3 -2 -2 -2 -2 -2  0 -1  1 -2  3 -2 -2 -2  3 -2 -2 -2 -2 -2 -1 -2 -2 -1 -1 -2 -3  1 -2 -2 -2 -2  1  3 -2 -2 -2 -3 -2 -1 -1 -2 -2 -3  3 -2 -2 -2 -2 -4 -4 -4  4 -1 -2 -2 -3 -2 -3 -2 -3 -2 -1 -2 -2 -2 -2 -2 -1  4 -2 -2 -2 -2 -2 -3 -2 -1 -1 -2
 -2 -3  3 -1 -1  3  3 -3  2 -2 -3 -3  2  1 -3 -3 -2  1  1 -1  3  0  3 -1  4  1 -3 -2 -2 -1  3 -1  0  0 -2  3 -1 -2  2  1  1 -3  0 -2 -2 -1  1  4 -3 -2 -3  3 -3  4  1  2 -3 -3 -3  0  3 -3 -2 -2 -4 -4 -4  0  3  1  0 -3 -2 -2  1 -2  2  3  1 -3 -1 -1  1  1 -2  0 -2 -2 -3 -2 -3 -3  2  1 -3
