# Supplementary material for: Protein Secondary Structure Prediction Based on Data Partition and Semi-Random Subspace Method
Source: Sci Rep. 2018 Jun 29;8:9856. doi: 10.1038/s41598-018-28084-8 (PMC6026213; doi:10.1038/s41598-018-28084-8)
Supplement: Supplementary file 1 — Dataset 1 [file 41598_2018_28084_MOESM1_ESM.zip › astral_cull_DATA/1bjt_A.pssm]

  R  K  S  R  I  T  N  Y  P  K  L  E  D  A  N  K  A  G  T  K  E  G  Y  K  C  T  L  V  L  T  E  G  D  S  A  L  S  L  A  V  A  G  L  A  V  V  G  R  D  Y  Y  G  C  Y  P  L  R  G  K  M  L  N  V  R  E  L  K  N  A  E  I  Q  A  I  K  K  I  M  G  L  Q  H  R  K  K  Y  E  D  T  K  S  L  R  Y  G  H  L  M  I  M  T  D  S  H  I  K  G  L  I  I  N  F  L  E  S  S  F  L  G  L  L  D  I  Q  G  F  L  L  E  F  I  T  P  I  I  K  V  S  I  T  K  P  T  K  N  T  I  A  F  Y  N  M  P  D  Y  E  K  W  R  E  E  E  S  H  K  F  T  W  K  Q  K  Y  Y  K  G  L  G  T  S  L  A  Q  E  V  R  E  Y  F  S  N  L  D  R  H  L  K  I  F  H  S  L  Q  W  L  R  Q  Y  E  P  F  I  N  K  E  L  I  L  F  S  L  A  D  N  I  R  S  I  P  N  V  L  D  G  F  K  P  G  Q  R  K  V  L  Y  G  C  F  K  K  N  L  K  S  E  L  K  V  A  Q  L  A  P  Y  V  S  E  C  T  A  Y  H  H  G  E  Q  S  L  A  Q  T  I  I  G  L  A  Q  N  F  V  G  S  N  N  I  Y  L  L  L  P  N  G  A  F  G  T  R  A  T  G  G  K  D  A  A  A  A  R  Y  I  Y  T  E  L  N  K  L  T  R  K  I  F  H  P  A  D  D  P  L  Y  K  Y  I  Q  E  D  E  K  T  V  E  P  E  W  Y  L  P  I  L  P  M  I  L  V  N  G  A  E  G  I  G  T  G  W  S  T  Y  I  P  P  F  N  P  L  E  I  I  K  N  I  R  H  L  M  N  D  E  E  L  E  Q  M  H  P  W  F  R  G  W  T  G  T  I  E  E  I  E  P  L  R  Y  R  M  Y  G  R  I  E  Q  I  G  D  N  V  L  E  I  T  E  L  P  A  R  T  W  T  S  T  I  K  E  Y  L  L  L  G  L  S  G  N  D  K  I  K  P  W  I  K  D  M  E  E  Q  H  D  D  N  I  K  F  I  I  T  L  S  P  E  E  M  A  K  T  R  K  I  G  F  Y  E  R  F  K  L  I  S  P  I  S  L  M  N  M  V  A  F  D  P  H  G  K  I  K  K  Y  N  S  V  N  E  I  L  S  E  F  Y  Y  V  R  L  E  Y  Y  Q  K  R  K  D  H  M  S  E  R  L  Q  W  E  V  E  K  Y  S  F  Q  V  K  F  I  K  M  I  I  E  K  E  L  T  V  T  N  K  P  R  N  A  I  I  Q  E  L  E  N  L  G  F  P  R  F  N  K  E  G  K  P  Y  Y  G  S  P  E  E  L  Y  G  T  Y  E  Y  L  L  G  M  R  I  W  S  L  T  K  E  R  Y  Q  K  L  L  K  Q  K  Q  E  K  E  T  E  L  E  N  L  L  K  L  S  A  K  D  I  W  N  T  D  L  K  A  F  E  V  G  Y  Q  E  F  L  Q  R  D  A  E  A  R  G
 -3 -2  0 -3 -3 -1 -2 -2  1 -3 -3 -1 -4  7 -4 -3  7 -2 -2 -1 -3  2 -1 -2 -3 -3 -4 -4 -4 -3 -3 -2 -4 -1  7 -2  3 -4  7 -2  5 -2 -3  3 -1 -2 -2 -3 -4 -2 -4 -2 -2 -5 -4 -4 -4 -2 -3 -3 -3 -4 -3 -4 -3  5 -2 -4  4 -3 -4 -3  2 -3 -2 -2 -4 -3 -2 -4 -2 -4 -2 -2 -1 -5 -1 -3  0 -2 -1 -4 -4 -5 -2 -3 -3 -4 -4 -4  3 -4 -1 -5 -4 -3 -2 -4 -3 -4 -4 -5 -3 -3  0 -2 -5 -3 -1 -4 -4 -3 -2 -3 -1 -5 -3 -2 -3 -5 -3 -3 -4 -4 -2 -3  3 -1 -2 -1 -1 -1 -1 -2 -1 -1 -2  2 -5 -4 -2 -3 -3 -3 -4 -3  2 -6 -2 -1  1 -1  0 -2  1 -1 -1 -6 -2 -1 -3 -5 -4 -3 -2 -4 -2 -2 -1 -2  2  1 -3  5 -2 -2 -4 -5  1  0 -3  0 -2 -5 -3 -3 -1 -5  0 -3 -3 -2 -4 -4 -2 -1 -4 -2 -3 -5 -3 -4 -3 -3 -4 -3 -4 -5 -1 -3  6 -4 -4 -1 -4 -1 -4 -2 -1 -1  0 -4 -2 -4 -3 -3 -1 -4 -4 -3 -2 -3 -4  2  0 -5 -3 -4 -4 -3 -2 -1 -3  0 -3 -3  5 -3 -4  4 -1 -2 -2  3 -2 -3  2  6 -5 -2 -5 -2 -3  3  0 -4  2  0 -2 -4 -3  0 -3  7 -4 -3 -5 -2 -2  0 -4 -4 -3 -4 -3 -4 -1 -4 -1 -2 -1 -5 -2 -2 -4  1  1 -2 -2 -1 -4  5  7  2  5 -4 -5 -3 -4 -3  0 -3  1 -1 -2  4 -4  0 -3 -5 -3  1  2 -4 -3  2 -3 -4 -2 -3 -3 -2 -3 -4 -2 -2 -1 -3 -3 -4 -2 -4 -5  1 -4 -3 -2 -4 -3 -2 -4 -2 -4 -2  5 -3 -2 -4 -2 -3 -2 -6  0 -2 -1 -3 -3 -3 -4 -4 -3 -1 -4 -3 -1  3 -4 -3 -3 -1 -3 -3  0 -2 -3 -1 -2 -2 -1 -4 -1 -4 -5 -4 -3 -2 -5 -2 -2 -1 -2 -2  0  0  2 -1 -2 -2 -4 -1 -2 -1 -2 -2  1  0 -2 -2 -2 -2 -2 -2 -2 -2 -3 -2 -3 -4 -3  0 -3 -2 -6 -3 -2 -1 -4 -3  1 -2 -4 -3  1 -2 -2  0  2  0 -3 -2  0  0  2 -3 -3 -2 -4 -4 -2 -2 -4 -3 -2 -1 -1 -2 -3 -5 -2 -3 -1 -3 -1  1 -1 -1 -2  2  1  5 -1  2  1 -2 -3 -1 -2 -2 -5 -3 -4 -1  0 -1 -2  3 -2  0 -3 -4 -2  3 -5 -4  2 -1 -2 -2 -3 -2 -3 -5  1 -1  0 -2  0 -4 -3 -2 -1 -5 -4 -1 -2 -4 -3  0 -3 -5  0 -2 -4 -3  0 -1 -3  1  0 -2 -2 -2  2 -2  0  0 -3 -3 -1 -2 -3  5 -4 -5 -3 -2  0 -3 -3 -2 -2 -2 -3 -1 -2  0 -3 -3 -2 -3  4 -1 -3 -2  2 -3 -4 -2  0 -2 -2 -4 -1  1 -2 -1 -2 -1  2  0  3  1  1  2  1  0  1  1  1  2  0 -1 -4 -3 -5 -4 -4 -1 -4  3 -3 -3 -1 -4 -3  0 -3 -3 -1 -1 -1 -4 -2  2 -1  0  1  1 -2 -1  2 -2 -3 -1  1 -4 -1  1 -1 -1  1  0 -2 -3 -6 -2  0 -4 -4  0  3 -4 -1  1  1 -4 -2  1 -1 -2  2 -1 -3  3 -2  1 -1  4
  4  6 -1  7 -4  0 -3 -2 -3  0 -4 -2 -4 -4 -3  0 -4 -5 -3  5  2 -3  0  1 -7 -4 -5 -6 -4 -4 -3 -5 -4 -3 -4  1 -3 -4 -4 -4 -3 -5  3 -3 -5 -5 -4  7 -4  3 -4 -5 -5 -5 -5 -5  8 -5  0 -4 -4 -3 -5  8 -3 -4  0 -3 -2 -3 -6 -1 -3 -5  0  0 -5 -4 -5 -4 -1 -3  1  0  0 -5 -2 -3 -1  2 -3 -5  8 -5 -5  2 -4 -4 -6 -4 -3 -4 -3 -3 -6  0 -5 -5 -4 -6 -3 -5 -4 -2 -3 -3 -5 -5 -3 -5 -4  3 -3 -3 -1 -5 -4  0 -3 -5 -5 -4 -5 -5 -5  4 -4 -2  1 -1  1  2  1  3  1  0  1 -2 -6 -5 -3 -4 -5 -2 -5 -2  0 -6  4 -1  1 -1 -1 -1 -1  3  1 -6  1 -3  0 -5 -4  0 -5 -4 -5 -4 -3 -2 -2  1 -3 -4  4 -1 -5 -6  1 -1 -4 -1  4 -3  4  0  0 -6 -2  8  0 -2 -6 -4  6  0 -5  1 -4 -6 -5 -3  3 -3 -4 -4 -4 -6 -3  1 -3 -4 -3 -2  8 -3 -5 -5 -3 -4 -4 -4 -5 -4  0 -5 -4 -2  8  0 -5 -4 -5 -3 -5 -5  2  8 -1 -4  2  3 -3 -3  0 -5 -3 -1 -4 -3 -5 -4 -5 -3 -2 -2 -3 -3 -5 -3 -3 -5 -3 -2 -3 -4 -2 -2 -4 -6 -5 -3 -4 -4 -2 -3 -5 -5 -5 -3 -3 -3 -4 -3 -4 -4 -1 -5  0 -5 -2 -5 -5 -3  8 -2 -1 -5 -5  0 -4 -3 -4 -3 -4  8 -5 -5 -4 -4  4 -4 -2 -1 -4 -3  8  2 -4 -5 -3 -2 -2 -4 -3 -2 -4 -4  0 -4 -3 -1 -3 -4 -3  0  2 -5 -3 -5 -1 -5 -5 -4 -5 -5 -4 -5 -4 -5 -5 -5 -3 -5 -3 -3 -5 -6 -5 -4 -5 -6 -3 -3  0 -5 -5 -3 -4 -2 -5  5 -3 -5 -5  0 -3 -4  7  7  3 -4  1 -3 -1 -2 -3 -1 -2 -4 -1 -5 -5 -4  7 -3 -5  3 -5 -1 -5 -1  1 -2 -3 -1 -1  5 -5  2 -4 -1 -5  1 -4  2  0 -2 -3 -2 -1 -1 -4  2 -5 -2 -3 -4 -5 -4  7  2 -6 -4 -1 -3 -4  0 -2  1 -4 -2 -1 -2 -3  0 -3 -1 -2  0 -2 -1 -3 -4 -5  1 -4 -4  3 -2 -2 -3 -3 -1  0 -5  3 -5 -2 -5  0 -4 -2 -2  0  0 -3  1  0 -3  1  1 -1 -4 -4 -1  0  3 -6  0 -4 -2  0 -2 -4 -3 -4 -2 -3 -4 -4 -4 -6 -4 -1  1 -5  4 -5  4  3 -5 -2 -2 -4 -1 -2 -5 -4  2 -3 -5 -5 -2 -3  8 -4  1 -3 -5  0  3  8  1 -1 -2 -3 -3  0  1 -4  0  1 -1 -3  2  4 -4 -1 -3  0 -4  8 -6 -5  0 -3 -3 -5 -1  1  0 -4 -3 -5 -2  1  6  1  5  0 -2 -4 -4  1 -2 -4  5  1  4 -1 -5  2  2 -4 -3  2  0 -1  0 -1  0 -1 -1 -2 -2 -2 -2 -1 -2  0 -3 -4 -3 -4 -4 -4 -3 -4 -1 -5 -3 -2 -4 -4  2 -3  6 -3 -1  2 -4  2  2 -1  5 -1  0  1 -1 -1 -2 -3 -1  0 -4  1  2  2 -3 -3  1 -2 -4 -6  1  2 -4 -5 -3 -1 -5 -1  0 -2 -5  1  1 -1 -3  1  1 -3  0  1  2  5 -3
 -2 -2  2 -2 -5  2  5 -3 -2 -2 -6 -1 -1 -4  8  3 -4 -3 -2 -2  5 -2 -1  0 -6 -3 -6 -6 -6 -3 -3 -3 -1 -2 -4 -2 -1 -6 -4 -3 -2 -3 -4 -2 -5 -5  0 -2  2  3 -5 -3 -5 -6 -5 -6 -3 -3 -3 -5 -6  9 -5 -3 -2 -4  2  9 -2 -3 -6  4  7 -6 -3  1 -6 -5 -3 -6 -2 -2  4 -2  2 -5  0  4 -3  1  0 -6 -3 -5 -3 -1 -5 -5 -6 -5 -3 -1 -2 -2 -6 -3 -3 -6 -5 -6  9 -6 -5 -1 -1  3 -6 -5 -1 -6 -6 -1 -3 -3  3 -6 -5 -2 -3 -6 -5 -3 -5 -6 -5 -2 -4 -1  0  0  2  1  3  1  1 -1 -2  0 -6 -5  2 -5 -5 -2 -5 -1 -1 -7 -2  1  2  2  2  5  0  1  0 -7  0 -2 -3 -5 -5 -3 -3 -6 -3 -2 -1 -1  1  0 -2 -3 -2 -2 -5 -6  0  4 -5  1 -1 -2 -3 -3 -1 -6  0 -3 -3  2 -7 -6  0  5 -5  2 -3 -6 -5  8 -2 -3 -6 -6 -5 -6 -2  3 -3 -1  8 -3 -3 -2 -6 -5  0 -4 -4 -1 -3 -5 -3 -5 -2 -3 -3 -3 -5 -5 -5 -2 -4 -6 -2 -2  7 -3 -2  1 -2 -4 -3 -5 -1 -2 -6 -3 -2 -3 -5 -2 -2  0 -2 -2 -5 -2 -2 -3 -2 -1 -1 -6  0 -1 -3 -6 -5  5 -5 -4 -3  6 -5 -5 -3 -2  9  9 -5  8 -5 -6 -1 -5  5 -3  4 -6 -3 -2 -3  1 -1 -3 -3 -1 -1 -2 -4 -2 -4 -3 -5 -6 -1 -3  1 -5  2 -2 -5 -3 -3 -1 -5 -6  3 -2  1 -1  1  1  0 -5  4 -1  3  4 -1 -1  4  0 -1 -5 -3 -5  1 -4 -5 -4 -5 -5 -5 -5 -4 -5 -6 -5  9 -3 -3 -2 -3 -6 -3 -3 -3 -7 -2 -2  3 -5 -5  8 -5  8 -5 -2 -1 -5 -5  3  8 -5 -2 -3 -4 -5  5  1 -2 -2 -4 -2 -3 -5  0 -5 -2 -5 -1  3 -6  0 -3  0 -5 -2 -1 -1 -1  0  3 -1 -5  0 -2  3 -3 -2 -4  1 -2 -2  3  1  4 -1 -3 -2 -6 -2 -3 -6 -5 -5 -2 -2 -7 -1  0  3 -5 -3 -1  0 -6 -2 -1 -4 -4  2 -1  3 -1  1 -1 -2 -2 -4 -5 -1  0 -5 -1 -2  2  5  0  2  4 -5  1 -6 -2 -5  0 -5  0 -2 -1  3 -4  0 -1 -2 -2  0 -2 -2 -5 -2 -1 -2 -6 -2 -6  0  0  1 -5  2 -2  3  8 -5 -3 -4 -6  2 -1  2 -1 -1 -5 -1 -2 -5  1  2 -4  0 -1 -6 -5 -1 -2 -6 -5 -1 -4 -3 -5  0 -4 -5 -1 -2 -3 -3  0 -1 -4 -3  2  2 -5  1  1 -2 -3  0 -2 -5  2  8 -2 -4 -3 -6 -5 -2 -3 -4 -4  2  2 -1 -5 -2 -5  3  7 -2 -2 -2 -1 -1 -5 -5 -1 -2 -6 -2  0 -1  2 -5 -1 -3 -4  1  0  1  0  0  0  0  0  0  1  0  0  0  0  0  1  0 -5  4 -5 -5 -6  2 -4 -2 -5 -5  2 -6 -3 -1 -3 -2 -4  0 -1 -6 -1  1 -1 -2  1  1 -2  0  0 -3 -4  2  1 -6 -1  0 -2 -1 -3 -1  1 -5 -7  3  0 -1 -6 -1  0 -6 -3  0 -1 -6  1  1 -2 -2  0  0 -1 -1 -2  0 -2 -2
 -3 -2 -1 -3 -5 -2  0 -3 -1 -3 -6  4  8 -4 -1  4 -4 -4 -3 -3  2 -3  0  3 -7 -4 -6 -6 -6 -4  0 -4  8 -3 -4 -3 -3 -6 -4 -5 -3 -4 -5 -2 -5 -5  2 -4  8 -2 -6 -4 -6 -6 -4 -6 -4 -3 -3 -5 -6 -1 -6 -4  5 -5  1 -1 -2 -1 -6 -2 -1 -6 -3 -2 -6 -5 -4 -6 -2 -4 -1 -3  2 -6  3  6 -3  0  0 -6 -4 -6 -4 -3 -5 -6 -6 -6 -4  8 -3 -4 -6 -3 -4 -6 -5 -6 -1 -6 -5  4 -3 -3 -6 -4 -2 -6 -6  0 -3 -1  2 -6 -5 -2 -1 -6 -5 -4 -4 -5 -5 -3 -4 -3 -1 -2  2 -1 -1 -2  1 -1 -2  1 -6 -6 -3 -5 -4  2 -6  1  0 -8 -3  1  1 -1  0  3  1 -1 -2 -8  2 -3 -3 -6 -6 -3 -4 -6 -4 -3 -3  1  2  0  6 -4 -3  1 -6 -6 -2  6 -5  5  0 -4 -3 -3  3 -4  4 -3 -3  2 -8 -6 -3  0 -6 -1  3 -6 -5  0 -3 -1 -6 -6 -6 -6 -3 -4 -4  8 -1 -2 -4 -3 -5 -4 -3 -5 -5  8 -4 -5 -3 -4 -3 -3 -4 -3 -5 -5 -6 -3 -5 -6 -3 -4 -1  2 -2 -1  4 -4 -3 -6 -3 -1 -6 -3 -4 -4 -5 -3 -1 -2 -3 -2 -6 -4 -4 -4  3 -2 -3 -6 -3 -3 -4 -6 -5 -2 -6 -4 -3  5 -6 -5 -4 -3 -1 -1 -5 -1 -5 -6 -1 -4 -1 -4 -2 -6 -4 -3 -4  1 -2 -4 -4 -3  8 -3 -4 -3 -4 -4 -6 -6 -5 -4 -1 -5 -2 -1 -5 -3 -4 -3 -5 -6 -1 -2  2  8  7 -2 -5 -6  2 -5 -2  1  6  8  0  0 -2 -5 -1 -4  1 -6 -6 -4 -4 -5 -5 -4 -5 -5 -6 -5 -1 -4 -3  5 -4 -6 -4 -4 -4 -8 -3 -3 -1 -5 -4 -1 -6  3 -4 -2  7 -5 -5  2 -1 -5 -3 -4 -5 -5  4  2  1  2 -4 -1 -1 -6  1 -4 -6 -6 -3 -2 -6 -1 -4  0 -5  1  0 -1  1  1  4 -2 -6  1 -4 -1 -4 -2 -5  0 -1 -1  6  5  0 -1 -5  0 -5 -3 -1 -6 -4 -5 -3 -3 -8 -4  2  5 -5 -3  2 -2 -6  0  1 -4 -3  0 -1  0  4 -1 -1  1 -3 -4 -5 -1  8 -6 -1  3 -3 -2  6  4  0 -5  1 -6 -1 -5 -2 -6  3  2  0  1 -5  0  0 -3 -1  1  1 -3 -5  0  0 -3 -6 -3 -6 -2 -2 -2 -5 -2 -4 -2 -1 -6 -4 -5 -6  8 -2  2 -4 -3 -5 -3 -3 -6  5  0 -4  0  5 -6 -5  0  4 -6 -6  2 -4 -4 -6  2 -5 -6 -1 -2 -4 -3  4 -4 -5 -4  2  1 -5  0 -1  3 -4  2 -3 -6  2 -1 -3 -4 -4 -6 -5 -3 -2 -4 -5  5 -2  1 -5 -3 -5 -1 -1 -3 -3 -3 -1  5 -5 -5  0  3 -6 -1  1 -3  1 -6  3 -3  2  0 -1  0  1  2  0  0  1  1  2  2  3  3  1  1  1  6 -6  7 -3 -6 -6 -1 -6 -3 -5 -5 -2 -5 -4 -2 -1 -3 -4  3  0 -6 -3  0  2 -3  5  3 -3 -1  1  1 -5  4  2 -6 -2 -1 -3 -2 -2 -2  6 -6 -8  0  0  8 -6  7  1 -6 -1  0  0 -6  5  0 -2  2  0  2  6  0  1  0 -1 -2
 -5 -4 -2 -6 -3 -3 -4  0 -4 -6 -3 -1 -6 -3 -5 -3 -3 -5 -3 -5 -5 -2 -4 -5 11 -3 -4 -4 -4 -2 -6 -5 -6 -3 -3 -5 -2 -3 -3 -3 -3 -5 -3 -3 -3 -3 -5 -6 -6 -4 -3 -5  4 -5 -6 -4 -6 -5 -6 -3 -4 -6 -3 -6 -6 -3 -5 -5 -3 -6 -4 -5 -3 -3 -5 -5 -4 -3 -5 -4 -5 -5 -5 -5 -3 -5 -4 -4 -1 -4 -3 -4 -6 -5 -5 -5 -3 -4 -4 -5 -3 -6 -3 -6 -4 -6 -5 -4 -3 -4 -6 -5 -3 -5  0 -4 -5 -6 -3 -4 -4 -5 -2 -5 -1 -5 -3 -3 -6 -5 -3 -3 -6 -3 -3 -5  3 -3 -3 -2 -2 -3 -2 -4 -3 -2 -2 -2 -5 -5 -3 -3 -6 -6 -5 -6 -3 -6 -4 -5 -3 -3 -3 -4 -3  1 -3 -6 -4 -3 -6 -5 -5 -6 -5 -3 -5 -3 -2 -3 -3 -4 -6 -2 -5 -4 -5 -5 -3 -5 -3 -4 -4 -6 -4 -4 -4 -5 -5 -6 -6 -5 -6 -3 -4 -3 -1 -3 -5 -5 -3 -5 -5 -6 -4 -3 -3 -5 -3 -4 -3 -6 -1 -3 -6 -3 -4 -5  2 -3  0 -6 -5 -3 -6 -5 -4 -6 -6 -6 -3 -3 -5  5 10 -4 -6 -6 -5 -3 -4 -4 -6 -3 -6 -3 -2 -5 -3 -2 -5 -4 -1 -3 -6  0 -3 -2 -5 -6 -6 -5 -6 -3 -3 -3  0 -4 -2 -4 -3 -4 -3 -3 -6 -3 -5  0 -5 -3 -3 -6 -3 -5  5 -4 -3 -6 -2 -5 -5 -5 -5 -3 -1 -2 -3 -5 -5 -5 -6  1 -3 -3 -3 -6 -5 -4 -5 -4  0 -3 -3 -5 -3 -1 -6  0 -3 -3 -5 -4 -1 -6 -6 -2 -1 -3 -4 -5 -1 -4 -6 -6 -5 -4 -2 -3 -6 -6 -4 -3 -5  2 -6 -3 -3 -6 -4 -3 -4 -1 -6 -5  2 -6 -5 -4 -5 -3 -5 -6 -3  4 -3 -3 -6  3 -5 -5 -5 -4 -6 -3 -3 -3 -4 -3 -5 -3 -3 -3 -4 -4 -6 -4 -3 -3 -5 -4 -2 -6 -5 -5 -5 -5 -5 -4 -5 -3 -3 -3 -3 -1 -3 -4 -1 -5 -3 -3  2 -1 -5 -1 -1 -3 -3 -2 -5 -5  0 -3 -1 -2 -3 -3 -6 -3 -6 -3 -5 -3 -6 -3 -4 -4 -4 -6 -4 -4 -3 -6 -3 -3  0 -2 -3 -2 -5 -4 -2 -4 -3 -2 -3 -4 -6 -1 -5 -4 -5 -2 -4 -4 -3 -3 -2 -5 -3 -3 -3 -3 -3 -4 -5 -4 -3 -3 -3  0 -3 -3 -4 -5 -3 -3 -5 -3 -5 -6 -3 -2 -1 -3 -3 -2  5 -2 -3 -4  0  6 -5 -6 -3 -4 -2  4 -3 -5 -4 -5 -4 -2 -4 -5 -5 -4 -3 -5 -4 -5 -2 -4 -3 -6 -3 -4 -2 -5 -3 -4 -6 -6 -4 -3 -2  0 -4 -3 -3 -4 -2 -5 -2 -3 -5 -1 -2 -4 -5 -1 -6 -5 -3 -2  0 -3  1 -5 -5 -4 -3 -3 -3 -2 -5 -5 -5 -5 -3 -4 -3 -1 -3 -5 -4 -4 -4 -3 -3 -5 -4 -4 -4 -5 -5 -3 -2 -4 -3 -3 -3 -3 -3 -3 -3 -3 -2 -2 -3 -4 -5 -5 -5 -3 -3 -3 -4 -3 -3 -4  1 -3 -1 -3 -6 -5 -3 -5 -5 -3  5 -3 -5 -1 -4 -3 -3 -3 -3 -6 -3 -4 -3 -4 -2 -1 -3 -3 -4 -3 -5 -3 -6  3 -3 -6 -4 -5 -3 -5 -3 -3 -3 -4 -5 -3 -2  2 -2 -4 -5 -3 -5 -3 -5 -2
 -1  0  1 -1 -4 -1 -3 -1 -2 -1 -4 -1 -3 -3 -1 -1 -3 -4 -3 -1  0 -3  1  1 -6 -3 -4 -5 -4 -3 -1 -4 -3 -3 -3 -1 -2 -3 -3 -4 -2 -4 -3 -2 -3 -4 -4  0 -3 -1 -4 -4 -5 -6 -4 -4 -1 -4 -1 -4 -4 -3 -5 -2 -1 -3  0 -3  2 -1 -5  7 -2 -5 -1  5 -5 -3 -4 -4  8  3 -1  2  2 -4 -1 -2 -3  0 -1 -4 -2 -4 -4  0 -4 -3 -5 -3 -3 -3 -3 -2 -5 -1 -4 -4 -4 -5 -3 -6 -4  4 -2  3 -5 -4 -2 -4 -4  2 -3 -2 -1 -6 -4  2  1 -6 -5 -3 -4 -5 -4 -1 -3 -2  2 -2  0  1  0  1  4  1 -1 -1 -6 -5 -2  0 -2  2 -4  1  2 -5  0  1  2  0  1  0  0  0 -2 -5  1  1 -1 -4 -4 -1 -4 -4 -4 -3 -3 -2 -1  3 -1 -3  4  2 -4 -6  1  0 -3  1  0 -2  1 -2  1 -6  0 -1 -1  1 -5 -4  0  4 -5  1 -3 -6 -5 -2  0 -1 -4 -5 -1 -6 -3 -1 -3 -3 -3  2 -1 -3 -5 -4 -2 -3 -4 -3 -4 -4 -1 -4 -4  9 -1 -1 -4 -4 -5 -3 -5 -6 -1 -1 -2 -3 -1  0  1 -1 -1 -5 -1  8 -4 -2 -4 -2 -5 -2  0  2 -2 -2 -4  1 -2 -4  0  5 -3 -4  4  5 -3 -5 -4 -3 -4 -3  9 -2 -5 -5 -4 -3 -3 -3 -4 -3 -4 -4  3 -4 -1 -4  7 -6 -4 -3 -2 -2  5 -4 -4 -1 -3 -2 -3 -2 -3 -1 -4 -5 -3 -3  1 -4 -1 -1 -4 -3 -1 -1 -4 -6 -2  1  0 -3 -2 -1 -4 -4 -1 -2  2  2 -1 -2 -3  6  0 -5 -1 -4  1 -4 -4 -3 -4 -5 -4 -4 -1 -4 -4 -4 -3 -4 -3 -1 -4 -5 -4 -3 -4 -5 -3 -3 -1 -5 -2 -1 -4 -2 -4  0 -2 -5 -4  0 -3 -4 -1 -1 -2 -3  0 -2  2  0  0  1 -1 -3  1 -4 -4 -4 -1 -3 -5  0 -4  0 -4  2  2 -1 -2  1  1  2 -4  1 -4  0 -4 -1 -4  1  5 -2 -2 -1  0 -1 -4  0 -5 -3 -1 -4 -4 -4 -1 -1 -5 -3  7 -1 -4 -1  2  2 -4  0  0 -2 -3  1 -2 -1  0  0  0  0 -2 -3 -5  1 -2 -4  1  1  1 -2 -2 -1 -1 -5 -1 -6 -1 -4  3 -3 -1  0  1  1 -1  2  1 -2  1  3  2 -4 -4 -1  0 -1 -6 -1 -4  3 -1  1 -1 -2 -3 -1 -2 -3 -3 -3 -6 -3  0  2 -3  2 -5  1 -1 -4 -1 -2 -3  3  3 -5 -4  1 -1 -6 -4 -1 -2 -2 -4  2 -4 -4  5  0 -2 -1  2 -2  1 -2  1  1 -4  4  0  4 -2  0 -1 -4 -1 -2  7 -3 -1 -6 -5  4 -1 -3 -4  1 -2  1 -3 -2 -4 -1 -2 -1 -1 -1  0  0 -4 -4  3  0 -4  2  4  0 -1 -5  0 -2 -4 -3 -1  1  0  2  0  1  0  1  0  0  0  0  0 -1 -1 -2 -3 -2 -4 -4 -4 -2 -3 -1 -4 -4 -2 -4 -3  3 -1  0 -3  4  1 -4  0  2  6  0  1  1  0  1  1  1 -3  0  0 -4  0  0 -1 -2 -2  2  1 -4 -5  0  1 -3 -4 -2  0 -5 -1  1  2 -4  1  0  3 -1  2  2  0  1  3  0  4 -2
 -1 -2 -1 -2 -5 -1 -2 -2 -1 -2 -5  4  1 -3 -3  1 -3 -5 -3 -2  2 -3  2  3 -7 -3 -5 -6 -5 -4  7 -5  0 -3 -3 -2 -2 -5 -3 -3 -3 -5 -4 -2 -2 -5 -3 -2  0 -2 -5 -5 -5 -6 -4 -5 -2 -5 -2 -5 -5 -3 -5 -3  6 -4  3 -3  3  8 -6  1 -2 -5 -2  0 -6 -5 -5 -5 -1 -2 -1 -1  3 -5  4  0 -2  0  0 -5 -3 -5 -5 -2 -5 -5 -6 -5 -3 -1 -3 -3 -6 -2 -5 -5 -5 -6 -3 -6 -5  2 -2 -2 -5 -4 -2 -5 -5  0 -3 -1  1 -6 -5  2  7 -6 -5 -3 -4 -5 -5 -1 -4 -3 -1 -2  0  0 -1  0  2  2 -2 -1 -6 -5 -3 -4 -4  7 -5  7  4 -6 -1  6  2  1  0 -1  2 -1 -2 -6  2 -3 -2 -5 -5 -2 -4 -5 -4 -3 -3 -1 -1  3  6 -3  0  5 -5 -6 -1  0 -5  2 -1 -3 -2 -2  3 -4  3 -2 -2  6 -6 -5 -2 -1 -5  3  0 -6 -5 -3 -2  8 -5 -5 -5 -6 -3 -4 -3  0 -3  2 -3 -3 -6 -4 -2 -4 -4 -1 -4 -5 -2 -4 -4 -1 -3 -2 -5 -5 -5 -3 -5 -6 -1 -2 -2 -3 -2 -1  6 -3 -2 -5 -2  3 -5 -2 -4 -4 -5 -2  7 -1 -2 -2 -5 -3 -3 -5  7 -1 -3 -5 -1 -1 -3 -6 -5 -3 -5 -3 -1 -1 -6 -5 -5 -3 -3 -3 -5 -3 -5 -5  3 -4 -1 -5 -1 -6 -5 -3 -3 -2  0 -5 -5 -1 -1 -3 -3 -2 -3 -3 -5 -6 -4 -4  2 -5  0 -1 -4 -3 -3 -1 -5 -6 -2  1  0 -1  3 -2 -4 -5  1 -4 -2  1  5  1  0  0 -1 -5  8 -4  5 -5 -5 -4 -4 -5 -5 -4 -4 -5 -5 -5 -3 -5 -3  6 -3 -6 -5 -3 -5 -6 -3 -3 -1 -5 -3 -3 -5 -2 -4  2  4 -5 -5  2 -3 -5 -2 -2 -4 -4  1  0  7  5 -3  3  1 -5 -1 -4 -5 -5 -2 -4 -6  0 -5  2 -5  6  3 -1  0  1  0  0 -5  0 -4 -1 -5  2 -4  4  3 -3 -1  3 -1  3 -4  6 -5 -3  8 -5 -4 -4 -2 -2 -6 -3  1  0 -5 -2  6  1 -5  7  2 -4 -3  1 -1  0  5 -1  0  1 -2 -3 -5  1  1 -5  2  6 -2 -3 -1  1 -2 -5 -1 -6  2 -5  0 -5  1  5  4  2 -4  2  3 -2  4  3  4 -3 -5  3  5 -1 -6 -2 -5  0 -1 -2 -4 -2 -3 -2 -3 -5 -4 -4 -6 -1  0  3 -4 -1 -5 -1 -1 -5  4 -2 -3  6  4 -6 -5  5  6 -6 -5  2 -3 -3 -5  4 -4 -5  3  1 -3 -2  3 -3 -4 -1  2  3 -4  3 -1  5 -3  3 -2 -5  2 -1  0 -3 -2 -6 -5 -1  4 -4 -5  3 -2  4 -5 -2 -5  2 -2 -2 -2 -2 -1  3 -5 -3  1  6 -5  2  3  0  0 -4  2 -2 -4 -3 -1  2  0  2  1  1  2  2  2  3  4  4  1  0 -1  0 -5  3 -4 -4 -4 -2 -4 -2 -5 -5 -2 -5 -3  0  7 -1 -3  5  4 -5 -2  1  4 -2  1  3 -2  5  2  7 -4  3  2 -5  0  1 -1 -2  1  2  1 -5 -6 -1  3  0 -5  2  2 -6  3  4  5 -5  4  3 -1  3  3  3  4  3  5  2  3 -2
 -4 -4 -1 -4 -5 -2  6 -3 -3 -4 -6 -3 -4 -2 -3 -3 -2  7  4 -4 -3  4 -2 -1 -6 -4 -6 -6 -6 -4 -5  7 -4 -3 -2 -4  2 -6 -2 -5 -1  7 -5  3 -5 -5  7 -5 -4 -4 -6  7 -5 -6 -5 -6 -5  7 -4 -5 -6 -3 -6 -5 -4 -3 -3 -3 -2 -5 -6 -3 -2 -6 -4 -4 -6 -5  7 -6 -4 -5  3 -4 -3 -6 -3 -3 -4 -2  3 -6 -5 -6  7 -4 -6 -6 -6 -6 -3 -4 -3 -5 -6 -4  7 -6 -6 -6 -3 -6 -5 -4 -3 -4 -5 -5  1 -6 -6 -3 -4 -4  4 -6 -5 -4 -4 -6 -6 -4 -5 -6 -5 -4 -3 -3 -2  5 -1  0  0  0 -2 -2 -3 -2 -6 -6 -3 -5 -5 -4 -6 -4 -2 -6 -4 -3 -1 -1  3  0  1 -2  4 -6 -3 -4 -4 -6 -6 -4  7 -6  7 -4 -3 -2 -1 -2 -4  2 -4 -3 -6 -6  0 -2 -5 -1 -3 -5 -4 -4 -1 -6 -2 -5 -4 -3 -6 -6  1  1 -6 -3 -4 -6 -6 -3 -4 -5 -6 -6 -6 -6 -3 -4 -2 -4 -3 -4 -5 -3 -6 -5 -3 -4 -4 -4  7 -5 -4 -5  7 -5 -5 -4 -5 -5 -5  3 -4 -6 -4 -5 -3 -4 -4 -1 -4 -4 -4 -6 -1 -4 -6 -1  7 -4 -6  0  1 -4 -3  0 -6 -5 -5  7 -4 -2 -3 -6 -2  2 -4 -6 -5  6 -6 -2 -5 -3 -6 -5  7 -2 -3 -3 -5 -2 -5 -6 -3 -4 -1  7 -2 -6  7 -3 -5 -2 -3  7  7 -3 -4 -2 -2 -2 -2 -5 -6 -6 -5 -4 -3 -6 -2 -3 -5 -3 -5 -2 -5 -6 -4 -3 -2 -4 -3 -2 -5 -6 -3 -5 -3 -3 -4 -4  6 -3 -2 -6 -5 -5 -3 -5 -6 -4 -5 -6 -5 -5 -5 -5 -6 -5 -3  7 -1 -4  7 -6  7 -4  7 -6 -3 -3 -2 -6 -5 -3 -6 -3 -5 -4 -4 -6 -5 -2 -2 -5 -4 -4 -5 -5 -2  6 -4 -4 -4 -4 -4 -6 -3 -5 -5 -5 -4  7 -5 -2  7 -2 -5 -4 -2 -2  5  2  1 -1 -6 -3 -4 -2  7 -4 -4 -2 -3 -4  3 -2 -2 -4 -5 -4 -6 -4 -5 -6 -5 -5  0 -3 -6 -4 -3 -3 -5 -4 -2 -3 -6 -5 -1  0 -4 -1  5  1 -3 -1  1 -2  1 -4 -6 -3 -1 -5 -3 -3 -4  0  1 -2 -1 -6 -4 -6 -4 -5 -3 -5 -2 -3 -2  1 -5 -2 -2 -2 -3 -2 -2  7 -5 -3 -3 -4 -6 -3 -6 -2 -1 -3 -5  0 -4  0 -3 -6 -5 -3 -6 -4 -1 -3  7 -2 -6 -4 -4 -6 -2 -2 -4 -4 -3 -6 -5 -3 -4 -6 -6 -1 -4 -5 -6 -1 -4 -6  0 -4 -5 -4 -3 -4 -5 -3  3 -3 -5  1 -2 -4 -4 -3 -4 -6 -2 -3 -4 -2 -5 -6 -6 -4  1 -5 -5 -2  5 -2 -6 -4 -5 -1  0 -4 -3 -4 -1 -3 -5 -5 -2 -4 -6 -3 -2 -4  5 -6 -3 -2 -5 -3 -3 -1  2 -2 -1 -2 -1  1  3 -1 -1  0  0  2  2  1 -6 -3 -6 -6 -6  5 -6 -3 -5  2 -2 -6 -4 -3 -5 -4 -4 -3 -3 -6 -4 -1 -4 -3  1 -1 -4 -3  0 -4 -5 -3 -2 -6 -3  1 -3 -2 -3 -3 -3 -6 -6 -3 -2 -4 -6 -3 -2 -6 -3 -2 -1 -5 -3 -2 -3 -4 -2 -3 -4 -2 -4 -2 -3  4
 -3  4 -2 -3 -5 -1 -3 -1 -4 -3 -5 -1 -4 -4 -2  0 -4 -5 -4 -3  3 -3  6  2 -6 -4 -5 -6 -5 -4 -3 -5 -4 -3 -4 -2 -3 -5 -4 -5 -3 -5 -4 -3 -5 -5 -4 -1 -3  4 -1 -5 -5 -3 -5 -5 -3 -5 -3 -4 -5 -2 -6 -3 -3 -4 -2 -2 -3 -3 -6 -2  2 -6 -3 -2 -5 -4 -5 -5 -1  9  0  0  0 -1 -2 -3 -4 -1 -3 -5 -3 -1 -5  9 -5 -5 -6 -5 -4 -4 -3 11 -6 -3 -5 -5 -5 -6 -2 -3 -4  8  7  0 -3 -5 -3 -5 -5 -1 -2  4 -1 -4 -4 -2 -3 -4 -5 -4 -5 -6 -5 -3 -4 -3  2 -1  2 -1 -1  0 -1 -1 -1 -2 -4 -2 -3 -4 -5 -2 -1 -2 -1 -6 -3 -2  0  5 -2  5  1  3 -2 -5  2  4 -3 -1 -1 -3 -4 -5 -4 -4 -3 -3 -2 -2 -3 -4 -1 -2 -1 -4 -2  2 -4 -2  0 11  0 -3 -1 -4  6 -3 -3 -2 -6 -5 -2  1 -1  0 -4 -4 -5  2 -3 -3 -5 -6 -2 -2 -3 -3 -3 -4 -2 -3 -3 -3 -6 -5  0 -4 -4 -4 -4 -4 -3 -5 -4 -1 -3 -3 -5 -5 -1 -3 -5 -4 -3 -2 -2 -4 -3 -1 -2 -4 -3 -6 -3 -2 -5 -3 -4  1 -5 -3 -3  8 -3 -2  0 10 11 -5 -3 -2 -3 -5  2 -2 -4 -6 -5 -3 -5 -4  2  0 -3 -5 -5 -3 -2 -2 -5  0 -5 -5  0 -5  0 -5 -2 -4 -5 -4 -3  0  4 -5 -5 -3 -4  6 -4 -3 -4 -3 -1 -6  3 -4 -2 -5 -1 -2 -3 -4 -3  0 -5 -4  7 -2  2 -4 -2 -1 -4 -4 -1  3 -1 -1 -2 -4 -3  0 -1 -6 -3 -5  0 -3 -1 -4 -5 -5 -5 -5 -4 -5 -5 -5 -2 -5 -3 -1 -5 -6 -5 -4 -5 -6 -3 -4 -1 -6 -5 -2  1  3 -4  0 -1 -5 -5 -2 -2 -5  1  3 -3 -4 -1 -1 -1 -2 -3  0 -3 -4  4 -5 -2 -1 -2 -2 -4 -1 -5  0 -5  0 -1 -2 -3 -2  2 -1 -1 -2 -4  0 -5 -2 -4  1 -1 -4 -3 -2 -1 -3 -4 -1 -6 -4 -3 -5 -5 -5  3 -3 -6 -4 -1 -2 -1 -3 -2  1 -5 -3 -2 -4 -4  1 -2 -1 -2 -2 -1 -3 -3 -3 -5 -2 -3 -1 -1 -2  5  9 -3  3 -1 -5  8 -4 -3 -5  0 -4 -2 -2 -2  4 -4 -2 -1 -3 -1 -1 -2 -4 -4  5 -2 -2 -4 -3 -5 -1 -3 -3 -3 -3 -4 -2 -2 -4  6 -4 -4 -3  3  2 -4  0 -5  2 -1 -1 -2 -1 -4 -1 -1 -6 -5 -2 -2 -3 -1  4  0 -3 -3  0  0 -1  0 -2 -3 -3 -2  6 -4 -3 -1 -2 -4  2 -1 -2  0 -1 -3 -4 -2 -2 -2 -4 -3 -4 -5  0 -2 -4 -5 -2 -1 -2 -5 -3 -5 -2 -2 -3 -3 -2 -2 -3 -5 -4 -1 -2 -5 -1 -1  2 -1 -2 -1 -3 -3 -3 -3 -1 -2 -2 -2  0 -1 -1 -2 -2 -2 -2 -1 -2  0 -2 -1 -3 -1 -5 -5 -3 -4 -3 -5 -3 -2 -5 -4  1 -3 -1 -3 -1 -1 -5 -2 -2 -2  0 -2 -1 -3 -2  0 -3  2 -1 -2 -5  0 -2 -1 -3 -3 -1 -2 -5 -6 -1  1 -4 -5 -1 -2 -4 -3 -1 -2 -4  1 -1 -2 -3 -1 -1 -3 -1 -2 -2 -1 -3
 -5 -3 -3 -5  5 -2 -5  4 -3 -5 -1 -1 -6 -4 -6 -3 -4 -6 -4 -5 -4 -5 -1 -4 -4 -3 -1  8  0 -3 -6 -6 -5 -5 -4 -4 -3  0 -4  2 -4 -6  1 -4  2  2 -6 -5 -6 -3  1 -6  1 -3 -6 -1 -6 -6 -5  2 -1 -6  0 -6 -5 -2 -5 -6 -3 -6  8 -5 -3  7  2 -5  7  2 -6 -1 -5 -5 -5 -4 -2 -4 -3 -5  2 -4 -4 -1 -6 -4 -6 -5  4 -1  8 -2 -3 -6 -5 -6  8 -5 -6 -1  4  8 -6 -3  4 -5 -2 -3 -4 -6 -5 -1  0 -4  5 -5 -4 -3  0  2 -6 -3  7 -3 -6  7  4 -5  1 -2  0 -3 -2 -2 -2 -4 -3  0  3 -3 -3 -3 -3  4 -5 -6 -4 -5 -3 -6 -3 -4 -3 -1 -4 -4 -2 -3 -4 -6 -3  5 -5 -4 -4 -5 -6 -1 -6 -3 -5 -3 -3 -4 -5 -2 -4  0 -4 -3 -4 -5  1 -4 -2 -6 -1  4 -2 -3 -5 -6 -5 -3 -6  0 -3 -4 -3 -1 -5 -3  6 -6 -5 -6 -1  7  0 -3 -5 -1 -3 -6 -4  4 -6 -5  8 -5 -5  1  3 -6 -6 -1 -5 -5 -5 -6 -6 -5  4  3 -3 -3 -3  0 -5 -5 -4  1  0 -4 -5  5 -5  1 -1 -5  0  0 -6 -3  4 -3 -5 -2 -4 -4 -4 -6 -6 -6 -6 -2 -4  0 -1 -3 -3  8  6 -5 -1 -4 -6 -5 -3  1 -6 -5 -6 -6  6 -6  2  0 -1 -6  2 -6 -4 -3 -6 -3 -6  0 -3 -6 -6 -5 -6 -4 -4 -5 -4 -6 -4  7 -3 -3 -3  1 -4 -3  4 -3 -6 -1  5 -2 -4 -3 -1 -6 -5 -1  2 -1 -3 -4  0 -2 -5 -6 -5 -3 -1  7 -6 -6 -3 -2 -4  3 -6  6  6 -6 -1  4 -1  4 -6 -6 -3 -5 -6  8 -6 -3 -6 -6 -5 -3 -3  7 -6 -5 -4 -6 -1  0 -5  7  4 -3 -6  5 -3 -4 -1  2 -4 -5 -5 -4  0  0 -4  0  0 -6 -5 -3 -5 -6 -3 -3 -6 -2  6 -3 -4  2 -4 -4 -3 -4 -4  0  3 -2 -6  4  5 -3  1  4 -5 -5 -3 -3  4 -2  7 -3 -6  0 -6  6 -5 -1 -6 -2 -2 -4  0 -5 -4 -3  0 -4 -3  3  4 -1 -4 -2 -4 -4  1 -4 -4 -1  7 -3 -5 -2 -3 -5 -4 -6 -4 -3 -3  3 -5  0  4  5 -1  0 -3 -4 -5 -3  1 -2 -1  1 -1 -3  0 -6  2  0 -5 -2 -3 -5  0  0 -3 -1  5 -4  0 -4 -6 -1  2 -1 -3 -6 -3 -3 -6 -2  7 -4 -5 -4 -4 -3 -1 -3 -5  8  2 -5 -5 -3 -3 -2  2 -6  1 -4 -2 -4 -3 -2 -6 -5 -3 -2  1  1 -4 -1  1 -4 -1 -3  0 -2  0  1 -4 -5 -4 -1 -6 -3  6 -1 -2  6  6 -5 -5 -2  4  4  4 -3 -5 -4 -5 -5 -2 -1  4  4 -1 -3 -1  0 -4 -2 -5 -3 -3 -4  2 -5 -4 -1 -2 -3 -2 -1 -1 -3 -3 -2 -2 -3 -1 -2 -4 -5 -3 -5 -4  1  0 -5 -1 -4  6 -5 -4 -1 -3 -1 -6 -5  3 -5 -5  0  0 -4 -5  2 -3 -3 -3 -1 -1 -6  2 -2  1  0  1 -4 -2 -3 -3 -1 -4  3 -6  0 -3 -6  0 -4 -2 -1  2 -2 -3 -2 -4 -2  1  0 -2 -1 -5 -2 -5  1 -4 -3
 -5 -4 -3 -5  3 -2 -5  1 -4 -5  6 -3 -6 -4 -6  0 -4 -6 -4 -4 -4 -5 -2 -3 -4 -4  6 -1  6 -4 -6 -6 -3 -5 -4 -1 -2  6 -4  1 -4 -6  5 -4 -1  1 -6 -5 -6  0 -2 -6 -1 -2 -6  6 -5 -6 -5  5  6 -6 -2 -5 -5 -1 -5 -6 -3 -6  0 -4 -5  1 -3 -4 -1  5 -6  6 -5 -5 -5 -4 -3 -4 -3 -5  0 -4 -4  6 -5 -4 -6 -5  5 -1  0 -1 -4 -6 -5 -6 -1 -5 -6  6  5  0 -6 -1  4 -5 -3 -2 -3 -5 -5  6  6 -3  2 -5 -4 -2  5  1 -5 -2 -1 -4 -6  0 -1 -5 -1 -3 -2 -3 -2 -2 -2 -4 -3  0  2 -3 -2 -3 -4  2 -5 -5 -3 -5 -3 -5 -1 -3 -3 -1 -4 -4 -2 -3 -3 -4 -4 -1 -5 -4 -1 -5 -6  6 -6 -3 -5 -2 -3 -4 -5 -3 -4 -3 -4 -2 -3 -5  5 -4 -1 -6  3 -1 -3 -2 -5 -5 -4 -4 -5  6 -2 -3 -2 -2 -5 -2 -1 -6 -4 -6  6 -1  6 -2 -5  1 -3 -6  1  0 -5 -5 -1 -5 -5  2  1 -6 -6  5 -5 -6 -5 -5 -5 -5 -1  5 -2 -3 -3  0 -4 -4 -5  4 -3 -4 -5  0 -5 -2 -2 -5  6 -2 -6 -2 -1 -2 -4  0 -4 -4 -4 -6 -6 -6 -5 -3 -5  6 -2 -2 -4 -1  0 -5  5 -4 -5 -5 -2 -1 -6 -5 -6 -6  2 -6  5  6  0 -6 -1 -6 -4 -2 -6 -4 -5  4  0 -6 -6 -5 -6 -4 -4 -5 -4 -5 -4  0 -2 -4 -1  6 -4 -4  3 -3 -5  1  4 -2 -4 -3  0 -6 -6 -3  5  6 -4 -3  4 -2 -6 -6 -5  0 -1 -1 -6 -6 -4 -3 -4  2 -6  0  3 -6  2  0  6  0 -6 -6 -4 -5 -6 -1 -6 -4 -6 -5 -4 -4 -3  0 -5 -5 -3 -6 -4  0 -6  1 -1 -4 -6  4 -4 -2  4  4 -4 -5 -4 -4  2  1 -4  0  1 -6 -5 -3 -4 -6 -2 -3 -6 -2  0 -4 -3  1 -4 -4 -3 -4 -3 -1  0 -2 -6  0  0 -3 -2  2 -5 -5 -3 -3  3 -3  0 -3 -6  6 -6  0 -4 -1 -5 -4 -3 -4 -2 -5 -4 -2  6  0 -1  1  3 -1 -4 -2 -4 -4 -1 -4 -4  2  0 -4 -6 -2 -3 -5 -3 -5 -5 -3 -3 -1 -3 -2  0  1 -2  4 -3 -4 -4 -4  3 -1 -2 -1  2 -3 -2 -6  5  1 -4 -2 -1 -5  6 -2 -4 -3  2 -4  0 -4 -6  3 -1  4 -2 -6 -2 -3 -4 -3  2 -4 -5 -4 -4 -3 -3  0 -5  0  5 -4 -5 -2 -3 -2  3 -5  6 -3  0 -4 -3  0 -5 -5 -4 -2  4  4 -4 -1  5 -4  0 -2  3  1 -3  6 -4 -5 -5 -2 -5 -2  0  3  0 -1  0 -5 -5 -4  5 -1  0 -4 -5 -4 -4 -5 -3 -2  5  1  0 -2  6 -3 -3  2 -5 -2 -3 -3  0 -4 -4 -2 -3 -4 -3 -2 -2 -3 -4 -2 -3 -3 -1 -2 -4 -5 -3 -5 -4  6  6 -5  1 -4  3 -2 -4  6 -4  1 -5 -4  1 -4 -4  6  3 -3 -4 -1 -3 -3 -1 -1 -2 -5  4 -1 -2  6  2 -4  2 -4 -3 -3 -4  6 -5  1 -3 -6  6 -5 -2  2  2 -2 -3  4 -3 -2  1  3 -2  0 -5 -2 -3 -1 -4 -3
  7  3 -1  3 -4  2 -2 -2 -2  7 -5 -2 -3 -3 -3  3 -3 -4 -3  6  1 -3  1  4 -6 -3 -5 -5 -5 -3 -2 -4 -3 -3 -3  7 -2 -5 -3 -4 -2 -4 -2 -2 -4 -4 -4  0 -3  1 -5 -4 -5 -6 -4 -5  2 -4  8 -4 -5 -3 -5  0 -2 -3  5 -3  1 -2 -5  0 -2 -5  7  6 -5 -4 -4 -5  3 -3  5  7  2 -5  0 -2 -3  6 -2 -5  0 -5 -4  3 -4 -4 -5 -4 -3 -3 -3 -4 -5  8 -4 -5 -4 -5 -3 -6 -4 -2 -2 -2 -5 -4 -2 -5 -5  6 -3 -1  0 -6 -4 -1 -2 -6 -5 -3 -4 -5 -4  7 -3 -1  5  0  3  3  2  6  3  0  1 -2 -6 -5 -3 -4 -4 -1 -5 -1  1 -6  6  1  0 -1  1 -1  0  4  2 -6  4 -2  8 -5 -5  8 -4 -5 -4 -3 -3  1 -1  3 -2 -3  5  1 -5 -6  1 -1 -4 -1  4 -4  2  6  0 -6 -1  0  8 -1 -6 -5  0  0 -5  2 -3 -6 -5 -3  7 -2 -5 -4 -4 -6 -3 -2 -3 -3 -3 -1  0 -3 -5 -4 -3 -4 -4 -3 -4 -4  8 -4 -3 -1  0  8 -4 -4 -5 -3 -5 -6  7  3  4 -4  5  5 -2 -1  8 -5 -2 -1 -5 -2 -4 -3 -5 -2 -1  0 -2 -3 -5 -3 -4 -4 -2 -1 -3 -5 -2 -2 -3 -5 -4 -2 -4 -3 -1 -2 -6 -5 -4 -3 -3 -3 -4 -3 -4 -5  1 -4 -1 -4 -1 -6 -4 -3  0 -3 -1 -4 -4  7 -3 -3 -3 -3 -3  0 -5 -5 -4 -3  1 -4 -1  1 -4 -3  1  2 -4 -6 -2  2 -1 -3 -2  0 -4 -5  3 -4 -3  1 -2 -3 -3  3  2 -5 -2 -4  0 -5 -5 -3 -4 -4 -4 -4 -4 -4 -5 -4 -3 -4 -3 -2 -4 -5 -4 -3 -4 -6 -3 -3  2 -5 -4 -3 -5 -2 -4  1 -2 -5 -4  1 -3 -4  4  1 -1 -4  1 -2  0 -1 -3  1 -2 -4  0 -4 -4 -5  4 -3 -6  5 -4 -1 -4  1  4 -1 -1  1  0  4 -5  3 -4 -1 -4  1 -4  1  2 -3 -2  0  1  0 -4  0 -5 -2 -2 -5 -4 -4  3  3 -6 -3 -1 -2 -4  8 -1  2 -5 -1  0 -2 -3  2 -1  0  0  6  0  3 -1 -3 -5  6 -3 -4  5 -1 -2 -3 -3  0  0 -5  2 -6 -2 -4  3 -4  0  0  5  3 -2  2  3 -2  1  2  1 -3 -4 -1  5  4 -6  8 -5 -1  3  2 -3 -2 -3 -2 -3 -4 -4 -3 -6 -3 -1  1 -4  4 -5  6  7 -5 -1  1 -3  0 -1 -5 -4  3 -1 -6 -5 -1 -1  0 -4  2 -3 -5  0  6  0  7  2 -3 -3 -3  1  1 -4  1  1 -1 -3  1  6 -4  0 -3  4 -3  2 -6 -5  3 -2  2 -4  1  3  4 -4 -1 -4 -1  3  6  6  6  3 -2 -4 -4  1 -2 -5  3  3  4  2 -5  1  1 -4 -3  6  3  1  4  2  3  2  0  0  0 -1 -1  0 -1  0 -2 -5 -2 -5 -5 -5 -2 -4  0 -4 -5 -2 -5 -3  4 -2  5  1  0  5 -5  1  4  1  3  0  2  7  2  1 -1 -4  0  0 -5  2  4  4 -2  0  5 -2 -4 -6  1  2 -3 -5 -2  0 -5 -2  2  2 -5  1  2 -1 -2  2  2 -2  2  2  1  2 -2
 -4 -2 -2 -4  4 -2 -4  2 -3 -4  0 -3 -6 -3 -5 -1 -3 -5 -3 -3 -3 -4 -2 -2 -5 -3  0 -1  0 -3 -5 -5 -5 -4 -3 -1 -2  1 -3  5 -3 -5  1 -3 -1 -1 -5 -4 -6 -2 -3 -5 -2 -3 -5  0 -4 -5 -4  5  0 -5 -2 -4 -5  8 -3 -5 -2 -5 -1 -2 -4 -1 -3 -3 -1  6 -5  0 -3 -4 -4  0 -2 -4 -3 -4  0 -3 -3  0 -4 -4 -5 -4  1 11 -1 11 -3 -6 -4 -5 -1 -4 -5  0  0  0 -5 -2  1 -4 -3 -1 -3 -5 -4  0  1 -3  0 -5 -3 -3  2  0 -4 -3 -1 -3 -5 -1  0 -4 -2 -1 -2 -1 -2 -2 -2 -3 -2  0  1 -1 -3 -3 -3  7 -5 -4 -3 -3 -2 -5 -2 -2 -2 -1 -3 -3 -2 -2 -3 -5 -3 -1 -4 -4 -3 -4 -5  0 -5 -3 -4 -3 -3 -2 -5  1 -1 -3 -4 -3 -2 -4  7 -3 -1 -5  4 -1 -2 -3 -4 -4 -1 -4 -5  1 -3 -3 -3 -1 -5 -3 -1 -5 -4 -5  0 -1  0 -3 -4  9  1 -6 -3  3 -4 -4 -1 -5 -4  6  2 -6 -5  0 -4 -5 -5 -3 -4 -4 -1  5 -3 -3  0 -1 -3 -4 -4  1 -2 -3 -4  3 -4 -2 -2 -3  0 -1 -3 -3 -1 -1 -4  4 -3 -3 -4 -4 -5 -5 -5  2 -4  2  5  5 -3 -1  0 -4  6 -3 -3 -4 -3 -1 -5 -4 -5 -5  1 -5  0  1  2 -5 -2 -5 -2 -3 -5 -3 -4  0  2 -5 -5 -4 -6 -3 -3 -4 -2 -4 -4 -1 -2 -3  3  1 -1 -4  1 -2 -4  0  1 -1 -4 -3  0 -6 -5 -3  0  1 -3 -3  0 -1 -5 -6 -4 -1  0 -1 -5 -5 -1  0 -4  6 -5 -1  0 -5  9 -1  0  0 -5 -5 -3 -5 -5 -1 -5 -3 -5 -5 -1 -3 -3 -1 -5 -4 -3 -5 -4  1 -5 -1  0 -2 -5  0 -3 -2  5  8 -3 -4 -4 -1  5 -1 -4 10  2 -5 -4 -3 -4 -5 -3 -2 -5 -2  0 -3 -2  1 -1 -3 -2 -3 -3  0  2 -2 -5 -1  0 -2 -2  0 -5 -4 -1 -3  0 -3 -1 -3 -5  0 -5 -1 -4  3 -5 -2 -2 -3  2 -4 -3  0  0 -3 -1  6  3 -1 -3 -2 -4 -3 -1 -3 -3  0 -1 -3 -5  3 -3 -4 -3 -4 -4 -2 -3 -1 -3 -1  0 -1  0  8 -3 -3 -3 -3  8  0 -1 -2  1 -2  0 -5  0  1 -3 -1 -2 -4  1 -2 -3 -2  2 -3 -1 -1 -5 10  2  0 -3 -5 -2  0 -5  0  1 -3 -3 -4 -4 -2 -3 -1 -3  0  4 -3 -4 -3 -3 -2  1 -4  2 -2  3 -4 -2 -1 -4 -4 -3  0  6  1 -3  3  4 -2  0 -1  1  0 -1  2 -3 -4 -2 -1 -3 -3 -1  1  7 -1  0 -3 -4 -3  1 -1  0 -3 -4 -3 -4 -4 -2 -2  2  1 -1  2  0 -2 -1  1 -3 -3 -1 -3  2 -4 -3 -2 -2 -2 -2 -1 -1 -2 -3 -2 -3 -3 -1 -2 -3 -4 -3 -5 -4  0  1 -4 10 -3  3 -4 -2  0 -3  0 -5 -3  1 -3 -3  0  1 -2 -3  0 -2 -3  0  0 -1 -4  1 -1 -1  1  1 -3 -1 -2 -4 -1 -2  3 -5  1 -2 -6  0 -5 -1 -2  3 -1 -2 -1 -3 -2  1  2 -1  0 -4 -2 -3 -1 -3 -2
 -5 -4 -4 -5 -2 -2 -5 -1 -5 -6 -2 -4 -6 -5 -6 -1 -5 -6 -4 -5 -3 -5 -2 -4 -6 -5 -2 -3 -2 -5 -6 -6 -6 -5 -5 -5 -4 -2 -5 -2 -4 -6 -1 -4 -3 -3 -5 -5 -6  0  6 -6 -3  9 -7 -2 -5 -6 -6 -2 -2 -6 -3 -6 -6 -3 -5 -6 -4 -6 -1 -5 -5 -2 -4 -5  4 -1 -6 -1 -6  0 -5 -5 -4  0 -4 -5 -3 -5 -4 -2 -6  0 -6 -4 -1 -3 -3 -3 -5 -6 -5 -4 -3 -6 -6 -2 -2 -3 -6  9  2 -4 -3  6  6 -7 -5 -2 -2 -5 -1 -5 -4  9  2 -2 -6  9 -2 -5 -6 -2 -3 -5 -3  0 -2 -3 -2 -3 -3 -4 -3 -2 -1 -3  9  7 -4 -2 -6 -6  5 -5 -3  0 -4 -5 -3 -3 -4 -4 -2 -1 -4 -1 -3 -2 -6  0  3 -6 -5 -2 -5 -5 -5 -4 -3 -4 -5 -3 -5 -4  0  9 -4 -5 -2 -4 -4 -4 -2 -4 -4  9 -4 -5 -6 -5 -2 -2 -4 -4  7 -3 -6  9 -2 -6 -5 -6 -1 -2 -2  9 -5 -3 -4 -6 -4 -2 -5 -5 -2 -6 -5 -2 -2 -6 -5  5 -6 -6 -5 -6 -5 -6 -3 -1  7 -4 -5  8 -6 -5 -5  2 -3 -4 -6 -2 -6 -3 -2 -6  3 -3 -6  1 -3 -3 -5 -3 -4 -4  0 -4 -4 -6 -6 -4 -5 -2 -3 -4 -5 -3 -2 -5 -2 -5 -6 -5  9 -3 -6 -5 -6 -6 -2 -5 -1 -1 -2 -7 -3 -6 -5  9 -6 -5 -6 -2 -3 -6 -6 -5 -6 -2 -5 -5 -4 -6  0 -2  7 -5 -3 -2 -4 -5  4 -4 -5  1 -1  9 -4 -4 -2 -6 -6 -4 -2  0 -4  3 -2  1 -6 -6 -5 -4 -2 -2 -6 -7 -4  2  1 -1 -7 -2 -2 -7 -2 -3 -2 -3 -6 -6 -4 -6 -6 -3 -6 -5 -6 -2 -5 -4  2 -2 -6 -5  5 -5 -6 -3 -6 -2 -3 -4 -6 -2 -5 -5 -2 -2 -4 -5 -5 -5  2 -2 -5 -2 -1 -6  0  6 -5 -5  8 -4 -6 -4 -1 -5 -3 -1 -4 -4 -3 -5  5 -3  4  0 -6 -2 -1 -2 -4 -2 -5 -5 -3 -4  0 -5 -2 -4 -6 -2 -6 -2 -5 -1 -2 -5 -5 -4  5 -6 -5  5 -2 -5 -3 -2 -1 -2 -4 -3 -5 -4 -2 -4 -4  6 -1 -5 -6  5 -3 -5  3 -4 -5 -3 -4 -3 -3  9 -2 -2 -3 -1 -4 -5 -5 -3 -2 -3 -4 -2 -3 -4 -4 -4  3  0 -5  2  9 -6 -2 -2 -4 -3 -1 -4 -4 -4 -5 -2 -3 -2  9 -6  1 -3 -5 -1 -2 -4 -5  2 -5 -3 -4 -3 -5 -2 -1 -5 -6  9  6 -1  0 -6  1 -4  5  1 -3 -3 -6 -6 -5  2 -1 -2 -4 -3  0 -4 -1 -5  2 -3 -5  0 -4 -1 -6 -3 -5  9 -2 -3 -3 -3 -2 -5 -5 -5 -1 -2 -1 -4 -5 -4 -5 -5 -4 -4 -1  2 -2 -5 -2 -4 -4 -2 -5  8 -4 -5  7 -5 -5 -3 -3 -4 -4 -2 -2 -4 -4 -4 -3 -4 -3 -1 -4 -5  5 -5  0 -1 -1 -5 -3 -5 -1 -2 -2  1 -5 -1 -6 -5 -1 -5 -5 -2 -2 -4 -5 -3 -4 -4 -4 -3 -3 -6  0 -3 -3 -1 -1 -4 -3 -4 -5 -4 -5 -2 -2 -2 -3 -6 -2 -5 -4  8 -2 -3 -3 -1 -4  0  2 -2 -3 -2 -2 -3 -4 -2 -4 -3
 -3 -4 -3 -4 -4 -2 -4 -2  7 -4 -5 -3 -4 -3 -5 -3 -3 -5 -3 -3 -3 -3 -3 -3 -6 -4 -5 -5 -5 -4 -4 -5 -4 -3 -3 -3 -2 -5 -3 -4 -3 -5 -4 -3 -4 -5 -3  4 -4 -4 -6 -5 -5 -6  9 -5 -5 -5 -4 -1 -5 -5 -4 -5 -3 -4 -3 -5 -3 -4 -5 -4 -4 -5 -3 -3 -5 -5 -5 -5 -4 -5 -3 -3 -3 -6 -3 -3  0 -3 -2 -5 -5 -6 -5 -4 -5 -6 -5 -6 -3 -4 -3 -5 -5 -4 -5 -5 -5 -5 -5 -6 -5 -4 -3 -4 -6  9 -3 -5 -5 -3 -3  8 -3 -6 -5 -3 -4 -6 -5 -4  9 -5 -5 -3 -4 -3 -2 -2  1  4  2 -3  0  0 -2  1 -7 -6 -3 -5  9 -4 -6 -3 -2 -7 -3 -3 -2  0  3 -3 -2 -2 -2 -7 -2 -3 -4 -6 -6 -4 -4 -5 -4 -4 -3 -2  2 -1 -3 -3 -3 -3 -6 -7 -2 -3 -4  0 -3 -5 -4 -4  4 -6 -3 -5 -4 -3 -7 -5 -3 -3 -6 -3  8 -7 -5 -5 -3 -4 -5 -5 -5 -6 -3 -5 -3 -4 -4 -3 -5 -3 -5  9 -3 -4 -4 -4 -4 -5 -3  9 -4 -4 -5 -3 -4 -5 -6 -3 -5 -6 -3 -4 -4 -4 -3 -3 -3 -4 -4 -5 -3 -4 -5 -3 -1 -5 -5 -3 -3 -4 -3 -3 -6 -4 -5 -5 -3 -2 -3 -5 -3 -3 -4 -5 -5 -4 -5 -3 -4 -4 -6 -5 -5 -3 -5 -5 -4 -5 -5 -5 -3  9 -3 -5 -4 -6 -5 -3 -5 -3 -3 -5 -5 -3 -4 -3 -3 -3  6 -5 -6 -5 -5 -4 -3  0  1  7 -4 -3 -3 -3 -4 -6  5  6 -1 -4 -4  6 -5 -5 -2 -2 -4 -3 -4 -4 -4 -3  0 -5 -4  9 -3 -6 -6 -4  9 -5 -5  9 -5 -4 -5 -5 -5 -5 -3 -3 -5 -5 -5 -4 -5 -7 -3 -3 -3 -5  9  1 -6 -4  8 -3 -4 -5 -4 -2 -5 -4 -4 -4 -4 -5 -3 -3 -3  4  4 -3  7 -5 -3  9 -6 -6 -4 -4 -6 -3 -5 -2  1 -3  2 -2 -3  5 -3 -3 -6 -3 -4 -2 -5 -3 -4 -2 -3 -2 -3  2 -3 -2 -4 -3 -5 -3 -4 -5  9 -2 -4 -3 -7 -4 -3 -1 -5 -4 -3 -3 -5 -4  3 -2 -4 -1  0 -1  0 -2 -2  6  6 -2 -5 -3 -4 -5 -3 -3 -5 -4 -3 -2 -3 -5 -4 -6 -3 -5 -3 -5 -1  3 -2 -3 -4 -1 -2 -2 -3 -2 -2 -4 -3 -3 -3 -3 -6 -4 -5 -3 -3  1 -4 -2 -4 -3 -4 -5 -4 -4 -6 -4  4 -2 -4 -3 -5 -3 -3 -6 -2 -3  7 -3 -3 -5 -5 -3 -3 -6 -6  3 -4 -5 -5 -2 -5 -6 -3 -3 -5 -4 -3 -4 -4 -3 -2 -3 -5 -3 -2 -3 -4 -3 -3 -5 -3 -4 -4 -3 -5 -7 -5 -3 -4 -4 -5 -3 -4 -3 -5 -4 -4 -3 -4 -4  3 -3  0 -3 -5 -4 -2 -3 -5 -3 -2 -3 -3 -6  2  6 -5  7  1 -1 -1 -1  3 -2 -1 -1 -2  3 -1 -1 -1 -1  2 -3 -6 -4 -6 -5 -5 -3 -5  6 -5 -6 -3 -5 -4 -3 -4 -4 -4 -3 -3 -5 -4 -2 -3 -3 -3 -2 -3 -3 -2 -4 -4 -3 -2 -5 -3 -3 -3  0  7 -1 -3 -5 -7 -3 -2 -4 -5 -3 -2 -6 -3 -2 -3 -6 -3 -2 -3 -3 -2 -2 -3 -2 -3 -2 -3 -2
 -2 -1  4 -2 -4  2 -2 -2  0 -2 -5  0 -3 -1 -2 -2 -1 -3  1 -2 -1  4  0 -1 -4 -1 -5 -5 -5 -1 -3 -3 -3  7 -1 -1  3 -5 -1 -4  4 -3 -3  4 -4 -4 -2 -3 -2 -2 -4 -3 -4 -5 -4 -5 -3 -3 -3 -4 -5 -2 -4 -3 -2 -2 -1 -2 -1 -3 -5  0  0 -5 -3 -2 -5 -4 -3 -5 -2 -3 -2 -2  0 -5  1  3 -1  0  5 -5 -3 -5 -3  0 -4 -5 -5 -5 -1 -3  7 -4 -5 -3 -3 -5 -4 -5 -2 -5 -4 -2  2  1 -5 -4  6 -5 -5 -2 -3 -3  2 -5 -4 -2 -3 -5 -4 -1 -4 -5 -4 -2 -2  2 -1  0  0 -1  1 -2  0  0 -2  4 -5 -4  4 -4 -2 -2 -4 -2  0 -6 -2 -1  2 -1  1  0  1  1  2 -6  1  0 -3 -5 -4 -3 -3 -5 -3  0  7  2  3  0 -2 -1 -2 -1 -5 -5  4 -1 -4  0 -1 -4 -3 -3 -1 -5 -2 -3 -3 -2 -6 -5  0  0 -4  0 -2 -5 -4 -2 -3 -3 -5 -5 -5 -5  7 -3  2 -3 -2 -2 -3  7 -5 -3  6 -3 -3 -3 -3 -4 -3 -3  0 -3 -3 -3 -4 -4 -5  1  2 -5 -3 -3 -2 -3 -1  2 -2 -2 -3 -4  1 -2 -5  2 -3  2 -4  5 -1 -2  5  1 -4 -3 -4 -3 -2  0  7 -5 -1  2 -1 -5 -4 -1 -4 -1 -3 -1 -5 -4 -3  7 -2 -2 -4 -1 -4 -5  0 -4  3 -3  0 -5 -3  4 -3 -1  0 -3 -3  2 -3  2  0  6 -1 -3 -5 -5 -2 -1 -1 -4  5  0 -4  0 -3  0 -3 -5  0  0  1 -3 -1 -1 -3 -5 -1 -3 -3 -1 -2 -3 -1 -1  2 -4 -3 -4 -1 -4 -5 -2 -4 -4 -4 -4 -3 -3 -5 -4 -2 -3  3 -1 -3 -5 -3  0 -3 -6  7  3  3 -4 -4  0 -4 -1 -3 -1 -2 -4 -3  0 -2 -4 -3 -3 -3 -4 -1 -2 -2  0 -3 -2 -1 -4 -1 -4  0 -4 -3 -2 -5 -1 -3  2 -3 -1 -1  0  1  0  0  0 -4 -1 -2  3 -3 -1 -3  1 -2 -2  0  1  1  0 -3 -2 -5  2 -3 -5 -4 -3 -3  0 -6 -1  0  1 -4 -3 -1 -1 -5 -2  2 -2 -2  1  0  2 -1 -2  1 -1  3 -2 -4 -1 -2 -4 -1 -1 -3  0  0 -1  1 -4 -1 -5 -2 -4  0 -4  3 -1 -1 -1 -3  0  0  0 -2  0 -1 -2 -4 -2 -1 -2 -5 -3 -5  2  3  3 -4  4 -1  5  2 -4 -3 -2 -5 -2  1  0 -2 -1 -4 -2 -2 -4  1  4 -2 -2 -2 -5 -4 -1 -2 -5 -4 -1 -3 -3 -4  0 -4 -5  0 -2 -2 -3 -1 -2 -4 -1  0 -1 -4  0  0 -2  0  0 -2 -4  4 -1 -2 -1 -3 -5 -4 -1 -2 -4 -3  0 -2 -1 -4  0 -4  4 -2 -3 -1 -2  1 -2 -4 -4  0 -2 -5 -1  0 -2 -1 -5 -1  1 -3  0 -2 -1  1 -1  1  0  0  0  1  0  1  1  1  1  3  1 -4 -2 -4 -5 -5  4 -4  1 -4 -2  5 -5  0 -1 -2 -1 -3 -2 -1 -5 -2  0 -2 -1 -1  0 -2 -1  0 -3 -4 -1  0 -5 -1  0 -1  5 -1  1  1 -4 -6 -1  0 -3 -5 -2  0 -5 -1 -1 -1 -5 -1  0 -1 -2  0 -1 -2  0 -1  0 -2  0
 -3  1  2 -3 -2  4 -2 -1  2 -2 -3  1 -4 -2 -3 -2 -2 -4  6 -3 -2 -1 -1 -2 -4  7 -3 -3 -3  8 -3 -4 -4 -1 -2 -3  3 -3 -2 -2 -1 -4 -3  0 -2 -2 -4 -3 -3 -2 -4 -4 -2 -5 -4 -3 -4 -4 -3 -3 -3 -3 -2 -4 -3 -2 -2 -3 -1 -3 -3 -1 -2 -3 -3 -2 -3 -3 -4 -3 -3 -4 -2 -1  0 -5  4 -1  4 -1  2 -3 -4 -5 -4 -3 -3 -4 -3 -4  7 -4 -1 -5 -3 -3 -4 -3 -3 -3 -3 -5 -3 -3  1 -2 -5 -4  0 -3 -3 -2 -2 -3 -1 -5 -3 -2 -3 -5 -1  8 -4 -3 -2 -3 -2  5 -1  0  0 -1  1 -2  0  1 -1  1 -5 -4  6 -3 -4 -3 -4 -2  0 -6 -3 -2  1  3 -1 -1  0  0  1 -6  2  0 -3 -5 -4 -3 -4 -3 -4  7 -1  5  2 -1 -3 -2 -2 -2 -5 -5  1 -2 -3 -1  1 -5 -2 -3  0 -5 -3 -3 -3 -1 -6 -3  2 -1 -4 -1 -3 -5 -2 -3 -3 -3 -3 -3 -3 -5 -1 -3 -2 -4 -2 -2 -4 -1 -3 -4 -1 -2 -2 -4 -4 -3 -3 -4 -2 -3 -4 -3 -2 -3 -4  3 -1 -4 -3 -3 -2 -2  1 -1 -3 -1 -3 -2 -2 -2 -3 -1 -4 -2 -2 -1 -3 -2  5 -2 -5 -4 -5 -4 -3  0 -1 -3  1 -1  8 -3 -1 -3 -3 -2 -4  1 -5 -1 -4  0 -3 -3 -2 -2 -2 -3 -1 -4 -1 -4 -2 -5 -4  7 -4 -1  0 -4 -4 -2 -4 -2 -2 -1 -2 -4 -5 -2 -4  8 -2 -3  0 -1 -2  5 -4  0 -2 -5 -3  0  0 -4 -3 -2 -2 -3  3 -4 -2  0 -3 -4 -2 -1  2 -3 -3 -4  1 -1 -5 -2 -4 -1 -2 -4  1 -2 -3 -2 -3 -4 -1 -3 -4 -3 -4  8 -4 -6 -1  6  1 -3 -4 -1 -4 -2 -3 -1 -3 -3 -2 -1 -3 -2 -3 -3 -3 -3 -2 -3 -2 -2 -1 -1  0 -4  1 -4 -5 -4 -3 -3 -5  2 -4  5 -1  0 -2  2  0  0  0  0 -4  1 -1  3 -4  1 -2  1 -2  2 -2 -2  4  6 -2 -2 -3  7 -3 -3 -4 -2 -3  4 -6  7  0  3 -4 -3 -1 -2 -3 -3  0 -2  0  1 -2  3 -1 -2  3 -1 -1 -1 -3  2 -3 -4  0 -3 -3 -2  4  3  5 -2 -3 -5  1 -2  3 -3  3 -2 -1 -2 -2 -1  0  1 -2 -1 -1 -3 -3 -2 -2 -1 -5 -3 -3  4  4  4 -2  2  6  3 -2 -3 -2 -2 -5 -3  0 -1 -4 -2 -3  1 -3 -4 -1  4 -2 -2 -3 -3 -3 -1 -2 -5 -4 -1 -1 -4 -3 -1 -2 -5  0 -2 -4 -3 -2 -1 -3 -1 -1 -1 -3  0  0 -2 -2 -1 -3 -3  2 -2 -3 -1 -4 -5 -2 -1 -3 -2 -2 -1 -3  0 -3  1 -2  0 -2 -3 -2 -3  0 -2 -3 -2 -1 -2 -3 -1 -1 -2 -3 -4  2 -2 -3 -2 -2  0  1 -1 -1  0  0  0  0  1  1  1  1  0  1  0 -4 -3 -4 -3 -3 -1 -3 -1 -3 -4  2 -3  7 -1 -3 -3 -2 -2 -2 -3 -2 -1 -3 -2 -1 -1 -1 -2  1 -3 -2 -1  2 -3 -1 -2  2  4 -1 -1 -1 -3 -6 -1  1 -4 -3 -1 -1 -4 -1  0 -1 -4 -2  0 -1 -2 -1 -2 -2 -1 -2 -1 -2 -1
 -5 -4 -4 -5 -4 -4 -5 -2 -5 -6 -4 -5 -7 -5 -7  1 -5 -5 -5 -5 -4 -5  0 -4 -5 -5 -4 -5 -4 -5 -6 -5 -7 -5 -5 -5 -4 -4 -5 -4 -5 -5 -4 -4 -5 -5 -5 -5 -7 -2  0 -5 -5 -1 -7 -4 -5 -5 -6 -4 -4 -7 -5 -5 -6 -4 -5 -7 -4 -6 -5 -5 -5 -5 -5 -5 -4 -4 -5 -4 -5 -3 -5 -5 -4 -1 -5 -6 -4 -5 -5 -4 -5 -1 -5 -5 -4 -4 -5 -5 -5 -7 -5 -5 -5 -6 -5 -4 -4 -5 -7 -1 -3 -5 -4 -1 10 -7 -5 -4 -4 -5 -3 -6 -4 -2 -3 -4 -5 -2 -5 -5 -6 -5 -5 -5 -4  7 -3 -2 -2 -3 -3 -4 -3 -3 -2 -4 -2 -1 -5 -4 -6 -5  0 -5 -4 13 -5 -5 -4 -4 -4 -5  2 -3 -4 13 -4 -4 -6 -1  0 -6 -5 -4 -5 -5 -5 -4 -4 -4 -6 -4 -5 -4 -1 -2 -4 -6 -4 -5 -4 -5 -4 -5 -4 -2 -5 -5 -6 -5 13 -4 -4 -4 -1 -4 -6 -2 -5 -6 -5 -6 -4 -5 -4 -2 -5 -4 -4 -7 -5 -4 -5 -5 -5 -6 -5 -4 -4 -7 -5 -1 -5 -6 -5 -5 -5 -5 -5 -4  5 -4 -5 -2 -5 -5 -6 -3 -4 -4 -5 -4 -6 -5 -4 -5 -3 -4 -5 -1 -5 -5 -5 -4 -5 -5 -1 -5 -5 -5 -6 -4 -5 -4 -3 -4 -5 -5 -5 -5 -4 -5 -5 -6 -1 -5 -5 -5 -7 -7 -4 -5 -3 -4 -3 -7 -4 -5 -5 -1 -5 -5 -5 -4 -4 -5 -5 -5 -7 -4 -5 -5 -5 -5 -1 -5 -1 -5 -4 -4 -5 -5 -3 -5 -5 -3 -4 -1 -5 -5 -3 -7 -6 -5 -2 -3 -5 -1 -4 -2 -6 -7 -5 -4  3 -5 -6 -7 -2 11  0 -3 -7 -5 -4 -7 -4 -5 -4 -5 -7 -5 -5 -6 -5 -5 -5 -5 -5 13 -5 -5 -3 -5 -7 -6  0 -6 -6 -4 -6 -5 -5 -4 -6 -4 -5 -5 -4 -4 -5 -5 -5 -5  1 -4 -5 -4 -3 -6 12  6 -5 -5  8 -4 -5 -4 -4 -5 -4 -3 -4 -4 -4 -4  2 -4 -3 -3 -5 -4  1 -3 -4 -4 -5 -5 -4 -5  0 -5 -5 -5 -5 -4 -6 -4 -3 -4 13 -5 -4 -5 -1 -6 -5  0 -4 -5 -4  4 -3 -3 -4 -3 -5 -4 -3 -4 -4  7 -5 -5 -6 -1 -2 -5 -1 -5 -5 -4 -5 -5 -4 -2 -4 -5 -4 -4 -4 -5 -5 -4 -3 -3 -4 -4 -3 -4 -4 -5 -3 -3 -5 -2 -2 -6 -4 -4 -4 -4 -4 -4 -5 -5 -6 -4 -5 -4 -2 -7 -3 -4 -5 -4 -4 -5 -5  0 -5 -4 -5 -4 -5 -5 -4 -5 -5 -1  0 -2 -2 -5 -3 -4  2 -1 -4 -4 -5 -6 -5  6  5 -3 -4 -4 -3 -4  3 -4  1 -4 -5 -3 -4 -5 -5 -1 -5 -2 -5 -4 -4 -5 -5 -5 -5 -5 -4 -4 -5 -5 -6 -5 -5 -5 -4 -5 -4 -4 -3 -5 -4 -4 -4 -4 -4 -1 -4 -5 -2  2 -5 -2 -3  2 -4 -3 -2 -4 -4 -4 -4 -4 -3  2 -4 -5  0 -6  0 -4 -4 -5 -4 -5 -4 11 -4 -4 -5 -1 -5 -5 -3 -5 -5 -4 -3 -4 -5 -2 -4 -4 -3 -4 -4 -5 -1 -4 -4 -4 -3 -4 -4 -5 -5 -4 -6 -4 13 -2 -4 -7 -4 -6 -4 -2 -4 -4 -4 10 -5 -3 -2 -4 -4 -3  1  1 -4 -3 -4 -3
 -4 -2 -3 -4 -3 -1 -4  2 -4 -4 -2 -3 -6 -4 -5 -1 -4 -6 -4 -4 -1 -4  2 -2 -6 -4 -3 -4 -3 -4 -5 -6 -6 -4 -4 -4 -3 -3 -4 -3 -4 -6 -3 -4 -3 -3 -5 -4 -6  5  8 -6 -4  3 -6 -3 -4 -6 -4 -3 -3 -5 -4 -4 -5 -4 -4 -5 -3 -5 -4 -4 -2 -4 -4 -4 -2 -3 -6 -3 -4  5 -4 -3 -3 10 -4 -4 -3 -3 -4 -3 -4 10 -6 -1 -3 -4 -4 -4 -4 -6 -4 -1 -4 -4 -6 -3 -3 -4 -5  3 -2 -1  1  1  5 -6 -4 -3 -3 -3 -2 -4 -3  1 -2 -3 -5  1 -3 -4 -6 -4 -3 -4 -3  0 -2 -2 -2 -2 -1 -3 -2 -2 -1 -3  1  8 -4 -3 -4 -4  9 -3  0 -1 -4 -4 -3 -2 -3 -2  0  0 -4  1 -2  1 -4 10  9 -4 -5 -3 -5 -4 -4 -3 -3 -3 -5 -4 -3 -2 10  1 -3 -4 -3 -3 -3 -1 -3 -4 -1  1 -2 -4 -4 -4 -1 -3 -3 -3  7 -3 -5  1 -3 -4 -3 -5 -3 -4 -3  1 -4 -2 -1 -6 -4 -3 -4 -4 -4 -6 -4 -3 -3 -6 -5 -1 -4 -6 -5 -4 -4 -4 -3 -3  6 -2 -5  1 -4 -4 -4 -1 -1 -3 -5 -3 -4 -4 -3 -4 -2 -3 -5  8 -3 -4 -4 -1 -4 -4 10 -1  1 -6 -5 -3 -4 -3 -1 -3 -4 -4 -3 -5 -3 -4 -4 -4  4 -4 -6 -4 -5 -5 -3  1 -2 -3  0 -6 -3 -6 -4  3 -6 -4 -4 -3 -2 -6 -6 -4 -6 -2 -4 -4 -4 -4 10 -4  5 -4 -2 -3 -3 -4 -1 -4 -3  0 -3  2 -2 -4 -2 -6 -5 -3 -3  2 -3  8 -3  3 -5 -6 -5 -3 -2 -3 -5 -6 -3  3 10 -2 -6 -3 -3 -6 -3 -3 -3 -3 -5 -6 -4 -5 -6 -4 -6 -4 -6  0 -4 -4  3 -4 -6 -4  9 -4 -5 -3 -5 -3 -3 -3 -5 -3 -1 -3 -2 -3 -4 -4 -4 -4 -1 -2 -5 -4 -1 -6  1  8 -4 -4  2 -3 -6 -3 -3 -4 -3 -2 -4 -3 -2 -3  9 -3 -1  2 -6 -3  2  0 -3 -2 -5 -4 -2 -4 -1 -4 -4 -4 -5 -3 -6 -3 -2 -1 -1 -4 -4 -4  8 -4 -4  2 -3 -4 -3 -2 -2 -1 -4 -2 -4 -3 -2 -4 -4  0 -3 -4 -5  8 -3 -4  7 -2 -4 -3 -3 -3  0  1 -3 -3 -2 -3 -3 -4 -4 -1 -1 -2 -3 -3 -3 -3 -3 -5 -2  2 -4  1  1 -4 -3 -2 -3 -3 -3 -3 -4 -4 -5 -4 -2 -3  1 -5 -1 -2 -5 -3 -3 -2 -4  9 -4 -3 -4 -3 -4 -4 -3 -4 -4  3  8  2  3 -4 -1 -3  7 10 -3 -3 -4 -4 -4  6 -2 -2 -3 -3  2 -3 -1 -4  3 -3 -4  0 -3 -1 -4  0 -4  1 -3 -3 -3 -3 -3 -4 -4 -4 -2 -2 -3 -4 -4 -4 -4 -4 -3 -4 -3 -2 -2 -4 -3 -3 -3 -2 -4  7 -3 -4  2 -2 -4 -2 -3 -3 -3 -1  1 -3 -3 -3 -3 -3 -2  0 -3 -4  9 -5 10 -3 -3 -4 -4 -4 -3  2  1 -3 -4  0 -5 -4  3 -4 -4 -3 -3 -3 -4 -3 -3 -3 -4 -3 -2 -5  2 -3 -2 -2 -2 -3 -2 -4 -4 -3 -4 -3  0 -2 -2 -6 -3 -5 -3  0 -3 -3 -3  3 -3 -2  0 -3 -2 -1 -1 -3 -3 -1 -3 -3
 -5 -4 -3 -5  2 -1 -5  2  0 -5 -1  1 -6 -3 -6 -3 -3 -6 -3 -4 -4 -4 -2 -4 -4 -1 -1  1 -1 -3 -5 -6 -6 -4 -3 -4 -2 -1 -2  5 -3 -6 -1 -2  6  6 -5 -5 -6 -3 -3 -6  7 -3 -5 -1 -5 -6 -5  0 -1 -6  7 -5 -4 -2 -4 -6 -1 -5  1 -4 -4  1 -1 -4  0  1 -6 -1 -4 -5 -4 -3  1 -4 -3 -5  3 -4 -3 -1 -5 -4 -6 -5  1 -2  0 -2 -2 -6 -4 -6  0 -5 -6 -1  1  1 -6 -3  0 -5  2 -3 -4 -5 -4 -1 -1 -4  3 -5 -4 -3  0  4 -4 -3  2 -3 -5  2  6 -5  5 -2 -1 -2 -2 -2 -2 -4 -3  2  1 -1 -4 -3 -3  0 -5 -5 -4 -5 -2 -6 -3 -4 -2 -2 -3 -4 -2 -3 -3 -6 -2  1 -5 -4 -4 -5 -5 -1 -5 -3 -4 -2 -2 -3 -5 -1 -3  1 -4 -4 -3 -5 -1 -2 -2 -6  0 -1 -2 -4 -4 -5 -5 -4 -6 -1 -3 -4 -3  1 -5 -4  5 -6 -5 -5 -1  2 -1 -4 -4 -1 -2 -6 -4  2 -5 -4  1 -5 -4  5  5 -6 -5 -1 -5 -5 -4 -5 -5 -5  6  0 -3 -2 -2 -3 -5 -5 -5  0  2 -2 -5  3 -5  7  2 -5 -1  2 -5 -3  6 -3 -5 -1 -3 -2 -4 -6 -6 -6 -5  1 -4 -1 -1 -2 -3  0  5 -5 -1 -3 -5 -5 -3  7 -6 -4 -6 -6  3 -5  0 -1 -1 -5 -1 -6 -4 -3 -6 -3 -5 -1 -2 -6 -6 -4 -6 -3 -3 -4 -3 -5 -4  1 -3 -2 -2  0 -3 -4  1 -2 -5  0  3 -3 -3 -2  0 -6 -5 -1  1 -1 -3 -3  0 -1 -5 -6 -5 -3 -1  4 -5 -5 -1  0 -4  3 -5  4  3 -5 -1  6 -1  6 -6 -6 -2 -5 -6  0 -6 -3 -6 -6 -4 -3 -3  3 -5 -5 -4 -5 -1  1 -5  3  6 -3 -6  2 -4 -4 -1 -1 -3 -5 -5 -3  0  3 -4 -2  0 -5 -6 -4 -5 -5 -4 -3 -6 -1  3 -1 -3  1 -3 -3 -2 -4 -4  0  4 -2 -6  2  3 -2  1  3 -5 -4 -2 -2  4 -1  2 -2 -5 -1 -5  4 -5  1 -6 -2 -3 -2 -2 -5 -3 -2 -1 -4 -2  1  1  0 -3 -1 -4 -3  2 -3 -2  0  2 -3 -5 -2 -2 -5 -4 -5 -4 -2 -3  7 -4 -3  4  5 -2  0 -3 -3 -4 -3  1 -2 -2  1 -1 -2  0 -5  0  0 -4  1 -3 -5 -1  0 -3 -2  3 -3 -1 -3 -5 -2  5 -1 -3 -6 -2 -1 -5  0  0 -3 -5 -4 -3 -3  4 -2 -4  1  0 -4 -5 -3 -2 -1  3 -5 -1 -3 -2 -4 -1 -3 -5 -5 -3  0 -1  1 -3  1 -1 -4 -1 -2  0 -1 -2 -1 -3 -5 -5  3 -5 -4  4 -1 -2  4  4 -4 -4 -3  0  4  6 -3 -5 -3 -4 -5  0  2  1  4 -1 -2 -1  0 -3 -3 -4 -3 -2 -3 -1 -4 -1  1 -1 -3 -2  1  0 -1 -2 -1 -2 -1  0 -1 -3 -4 -4 -5 -4 -1 -1 -4 -2 -3  1 -5 -3 -1 -3 -1 -5 -4  4 -4 -4 -1 -1 -3 -4 -1 -3 -2 -2 -2 -1 -5  2 -3  0 -1 -1 -3 -2 -3 -1 -2 -3 -1 -6 -1 -2 -6 -1 -3  0 -3  1  0 -3 -3 -4 -1  2 -1 -1 -2 -5 -1 -4 -1 -4 -2
