# Supplementary material for: Protein Secondary Structure Prediction Based on Data Partition and Semi-Random Subspace Method
Source: Sci Rep. 2018 Jun 29;8:9856. doi: 10.1038/s41598-018-28084-8 (PMC6026213; doi:10.1038/s41598-018-28084-8)
Supplement: Supplementary file 1 — Dataset 1 [file 41598_2018_28084_MOESM1_ESM.zip › astral_cull_DATA/1bjx_A.pssm]

  A  A  T  T  L  P  D  G  A  A  A  E  S  L  V  E  S  S  E  V  A  V  I  G  F  F  K  D  V  E  S  D  S  A  K  Q  F  L  Q  A  A  E  A  I  D  D  I  P  F  G  I  T  S  N  S  D  V  F  S  K  Y  Q  L  D  K  D  G  V  V  L  F  K  K  F  D  E  G  R  N  N  F  E  G  E  V  T  K  E  N  L  L  D  F  I  K  H  N  Q  L  P  L  V  I  E  F  T  E  Q  T  A
  5  5 -1 -1 -3  0 -2  2  2  2  5  0  4 -2 -2  1  3  1 -3 -3  3 -1 -3  1 -5 -4 -1 -2  0 -2 -1  1  2  4  0  1 -6  0  3  4  6  0  1  0 -3 -3 -2 -1 -2  3 -1  0  1 -1  1  2  0  2  2  0 -2 -1  0 -1  0 -3  2 -2  0 -2 -4 -4 -3 -1 -1 -4 -2 -2  1 -2 -4 -2 -1 -2 -2 -3  2  0  2 -4  1 -1 -6 -1 -1  1 -2  0 -4 -3 -4 -3 -3 -4 -5 -3 -2 -2 -3  6
 -4 -4 -1  0 -5 -2 -4 -2 -3 -2 -4 -2  1 -5 -3 -1 -2 -1 -1 -4 -5 -6 -6 -5 -6 -6  0 -4 -2 -1 -2 -1 -2 -4  1 -2 -6  1 -2 -3 -5  2  0 -3 -3 -3 -3 -1 -7 -1 -4 -4 -2  0 -1 -2 -5 -4 -1  0 -5 -2 -3 -1  2 -4 -2 -5 -4 -4 -5  4  0 -3 -4 -2 -1  5 -1 -1 -4 -3 -3  1 -3 -2  0 -2 -1 -5 -1  4 -6 -6  3 -3 -4  0 -5  3 -4 -6 -4 -3 -3 -4  1 -3 -4 -5
 -3 -4 -2  1 -6  3  1 -3 -2 -1 -4 -2 -1 -6 -3  1  0  3  2 -5 -5 -6 -6 -4 -6 -6  1  1 -3  0  1 -1  0  0 -1 -2 -7 -1 -1 -4 -5  1  0 -1 -2  0 -4  1 -7 -4 -4 -2  2  4 -1  0 -5 -4 -1  1 -3  2 -4 -1 -1  4 -1 -5 -4 -5 -5 -2 -1 -4 -1  4  0 -1  4  2 -3 -1  1  0 -3  3 -2 -1  2 -6 -2  2 -7 -6 -1 -1  7  0 -6 -3 -6 -7 -1 -1 -6  6 -1 -3  2 -4
 -4 -5  0  0 -6  0  5 -3  5  3 -5  1  1 -6 -4  3  1  3  5 -6 -5 -7 -6 -5 -6 -7  1  6  0  3  1  3  2 -4  1 -1 -7 -3  1 -5 -5  1  4 -1  6  7 -5 -2 -7 -3 -5 -4  1  4  2  4 -3 -5  0  0 -3  0 -5  2  1  5 -2 -5 -5 -5 -6 -4  0 -2  7  2  2 -3 -1  4 -4  6  0  3 -2  5 -1  3  3 -6 -2  1 -7 -6 -3 -2 -3 -2 -6  2 -6 -7 -4  1 -4 -1 -1  2 -3 -5
 -3 -2 -3 -3 -4 -4 -4 -3 -5 -4 -1 -5 -4 -4 -3 -4 -3 -4 -6 -4 -1 -4 -4 -6 -3 -5 -5 -6 -3 -5 -4 -5 -4 -3 -5 -3 -6  1 -4 -3 -4 -3 -4 -3 -6 -6 -3 -4 -6 -5 -3  3 -3 -4 -4 -5 -3  1 -1 -4 -5 -5 -3 -3 -2 -5 -3 -1  2 -4 -5 -6 -5 -4 -6 -6 -4 -5 -2 -4 -5 -3 -5 -5 -3 -4 -4 -4 -4 -4 -3 -3 -6 -3 -4 -3 -6 -4 -4 -6 -4 -1 -4 -7 -6 -5 -5 -6 -4 -4
 -3 -4  0 -1 -5  0 -3 -2 -1  3 -4  2  1 -5 -1 -1 -1  1 -1 -4 -4 -6 -5 -5 -6 -6  4 -3  0  2 -1 -1 -1 -3  2  2 -6 -2  0 -4 -4  2  0 -1  0 -2 -1 -2 -7 -4  1 -4  0  1 -1  2 -4 -3  2  1 -3  1 -3  1  2 -3 -2 -4 -4 -4 -5  0  1 -2 -2 -1 -1  3 -1 -1 -4 -1 -1  1  1 -2  0 -1 -1 -5  0  1 -5 -5  2 -2  0  2 -5 -1 -5 -6 -4 -2 -6 -3  4  4 -4 -4
 -3 -3 -1  1 -6  2 -1  0  4  3 -4  6  2 -6 -3  3 -1  2  4 -4 -5 -6 -6 -5 -6 -6  2  3  0  5  0  3  3 -4  3  3 -7 -1  4 -4 -4  2  1  0  0  3 -3  0 -7 -4 -3 -4 -1  1  2  4 -5 -4  1  2 -1  2 -3  1  1  0 -2 -5 -4 -5 -5 -2 -2  0  1  5  0 -1  1  2  1  4  0  4 -2  1  1  4  2 -6 -2  1 -7 -6  0  0  0  2 -6  0 -6 -6 -4  7 -6 -3  2  6 -4 -4
 -3 -3 -4 -3 -6 -3 -2 -2 -3 -1 -3 -4 -2 -6 -4 -1  0 -1 -4 -6 -4 -7 -6  7 -6 -7 -4 -2 -3 -3  2  0  1 -3 -2 -3 -7 -3 -2 -3 -2 -1 -1 -4 -3 -1 -5 -4 -7  6 -4 -4 -2 -3 -2 -3 -5 -4 -2 -2 -6  4 -5 -2  1  1  2 -5 -4 -5 -5 -4 -4  0 -4 -3  4 -4 -3 -4 -6 -2  5  0 -5 -4 -3  0  0 -7 -2 -3 -7 -6 -3 -2 -4 -3 -6 -3 -6 -7 -1 -4 -7  0 -1 -5 -4 -3
 -4 -5 -3 -1 -6 -2 -4 -4 -3 -1 -4 -2 -3 -3 -4  1 -3  2 -2 -5 -5 -7 -6 -5 -4 -5 -3 -2 -2  3  0  0 -1  0 -2 -2 -5  3 -2 -5 -5 -2 -1 -1 -3 -1  1 -4 -5 -2 -2 -5  0 -1 -2 -2 -5 -1 -2  4 -1  2 -3  0  0 -3 -3 -5 -5 -5 -2 -3 -2 -1 -2 -1  1  4 -2  3 -3 -2 -2 -3 -1 -3  0 -2 -1 -6 -3  0 -2 -6  0  0  5 -2 -1  3 -5 -7 -5  0 -3 -2  3 -2 -5 -5
 -4 -1  1  0  4 -3 -5  1 -3 -5 -1 -5 -4  3  5 -4 -4 -4 -4  2  1  2  6 -7 -2  0 -5 -6 -1 -3 -1 -4 -2 -1 -4  1 -2  0 -3  0 -2 -2 -2  2 -4 -6  3 -1 -2 -5  4 -2 -3 -3 -4 -5  2  0 -2 -3 -2 -5  4 -3 -2 -5 -1  4  2  1 -1 -5 -4 -2 -5 -3 -1 -1 -1 -1 -1 -4 -4 -5  2 -2 -3 -3 -4  5  0 -3 -1  6 -3  2 -6 -3  1 -6 -1  3  3 -3 -2 -4 -2 -4 -4 -5
 -5 -2 -1  1  5 -2 -5  0 -5 -5  1 -5 -4  2  2 -4 -3 -5 -5  1 -2 -1  2 -7  0  1 -5 -6  4 -4 -4 -4 -2 -2 -3 -1  1  2 -1  0 -3 -2  0  1 -2 -5  1 -1 -3 -4  2 -3 -4 -5 -4 -4  2  1 -4 -1  0 -4  2 -4 -3 -5 -2  2  0  5  2 -5 -2 -2 -6 -2 -4 -2 -1 -2  2 -5 -2 -4  2 -4 -2 -1 -4  5  0 -3  0  1 -2 -1 -5 -5  5 -6  6 -2 -3 -5 -3 -5 -1 -4 -5 -5
 -3 -4  2 -2 -4  1 -3 -1 -1 -2 -4  3  2 -5  1  0  0  0  2  1 -4 -6 -5 -4 -6 -6  5 -1 -2 -1  0  0  0 -3  4 -2 -6  0  1 -2 -4  2  1 -2 -2 -2 -4 -2 -7 -4 -3 -4 -2 -1  2  0 -3 -3  3  4 -5  2 -3  2  3 -3 -1 -4 -3 -4 -3  7  6 -4  2 -1  2  3  0  0 -3 -1  1  3 -3  0  5 -1  3 -5  1  2 -7 -5  4 -2 -3  2 -5 -3 -5 -6 -4 -3 -6 -3 -1  0 -3 -4
 -4 -3 -1 -1  0 -2 -4 -1 -4 -4 -1  0 -3 -1  1 -3 -2 -4 -5  0 -1 -1 -1 -6 -3 -3 -3 -5  0 -3 -3 -3 -3  0 -3 -1  0  1 -3  2 -4 -2 -1  2 -4 -5  3 -1 -1 -5  3 -4 -3 -4 -4 -4  1 -2 -2 -1 -1 -4  1 -3 -1 -5 -2  0 -1  2 -1 -4 -1 -2 -5 -3 -3 -3 -2 -3  2 -2 -2 -4  2 -4 -2 -2 -2  3 -1 -3 -3 -1 -2  3 -5 -4  5 -5  1 -2  1 -5 -1 -5 -1  1 -3 -4
 -5 -4 -3 -2 -2 -4 -5 -3 -5 -5 -2 -6 -5  7 -2 -4 -4 -5 -6  0 -1 -4  1 -6  8  8 -6 -5 -2 -5 -5 -2 -2 -2 -5 -3  9 -1 -4 -3 -5 -2 -4  1 -5 -4  1 -1  9 -4 -1 -5 -4 -5 -5 -5 -3  5 -4 -4  5 -5 -1 -4 -4 -5 -4  0 -2 -1  7 -6 -5  7 -6 -5 -4 -3 -1 -3  6 -6 -5 -4  4 -4 -4 -4 -5 -2 -3 -4  9 -2  0 -2  3 -5 -2 -6 -1 -3 -4 -6  8 -6 -4 -5 -6 -6
 -3 -2 -1 -1 -6 -1 -3 -2  1 -3 -4 -4 -3 -6 -4 -3 -3 -3 -3 -2 -3 -6 -6 -5 -6 -7 -1 -4  1 -4 -4  4 -2 -2 -2 -3 -7 -3 -3 -4 -4 -3 -3 -3  4 -3 -5  6 -7 -5 -1 -4 -3 -4  4 -3 -5 -4 -2 -3 -6 -3 -4 -2 -1  3 -3 -5 -4 -5 -5 -4 -1 -4 -2  2  0 -4 -3 -2 -5  0  0 -1 -4 -2 -3 -3 -3 -5 -3 -3 -7 -6 -2 -3 -5 -3 -6  6  0 -6 -2 -1 -7 -5  4 -4 -4 -4
  5 -1  0  0 -5  1  4 -1 -1  0 -1 -2  1 -5 -3  1  3  1 -1 -4 -2 -5 -5 -3 -5 -6 -2  2 -2 -1  4  0  2  1  1 -1 -6  0  1 -2  1  1  1 -1 -2  0 -3  0 -6 -2 -3  3  4  3  2  0 -3 -2  2 -1 -3  0 -3  2  1 -1  2 -4  0 -2 -5 -3 -2 -1 -2 -2 -2 -2  0 -2 -4 -1  0 -1 -3  1 -1  1  0 -5  2  0 -6 -5  1  0 -1  4 -5 -2 -4 -5  0 -3 -6  2  0 -2  2  3
 -2  1  2  2 -3  3  4  3 -1  1  0 -2  0 -3  0  2  0 -2 -1 -3  0 -3 -3 -3 -5 -3 -2 -2 -1 -1 -1 -1 -1 -1 -2  2 -5  0 -1  1 -2 -2 -1  0 -1 -2 -2  2 -6 -4 -2  6  3  0 -2 -3 -1 -2  0 -2 -4 -2 -2  3 -1 -1  4 -3  0 -3 -4 -1 -1 -2 -3 -2 -2 -2  1  0 -4  1 -2 -2  0  3 -1  0 -1 -4  3  0 -6 -3  0  3 -3  1 -1 -4 -2 -4  6  0 -5  5 -2 -3  7 -3
 -5 -5 -4  3 -5 -5 -6 -4 -6 -5 -5 -5 -5 -2 -4 -5 -5  0 -6 -5 -5 -6 -5 -6 -2 -3 -5 -6 -4 -5 -5 -5 -4  1 -5 -4 -3 -3 -5 -5 -6 -4 -4 -3 -6 -7 -1 -5  0 -4 -4 -6 -5 -5 -5 -5 -5  5 -4 -5 -2 -5 -4 -4 -4 -6 -4 -4 -5 -4  1 -5 -5 -2 -7 -6 -5 -3 -4 -5 -2 -6 -5 -1  0 -6 -5 -5 -5 -5 -4 -5  5 -6 -4 -4 -5 -3 -5 -6  1 -6 -5 -6 -2 -6 -5 -6 -6 -6
 -4 -4 -1 -1 -4 -4 -4 -3 -5 -4 -1 -5 -4 -1 -3 -4 -3 -3 -3 -4 -4 -5 -4 -6  5 -1 -4 -5 -3 -4 -4 -2  0  2 -4 -3  2  2 -4 -4 -2 -3 -3 -1 -4 -5  1 -4  1  3 -3 -5 -3 -4 -2 -4 -4  2 -4 -2  8 -4 -1 -3 -2 -5 -3 -3 -3 -3  4 -5 -4  0 -6 -5 -4 -2 -2 -1  5 -5 -5 -4  0 -4 -3 -4 -4 -4 -3 -3 -1 -4 -1 -2  2 -2 -4 -4  1 -5 -4 -3  7 -5 -3 -5 -5 -5
 -3  3  3  0  2 -1 -4  3 -3 -4  2 -3 -3  0  2 -3 -3 -3 -5  6  5  7  4 -6 -2 -1 -3 -5  1  0 -3 -4 -2  4 -4  3 -3  0 -3  4  1 -2 -2  3 -2 -6  4 -1 -1 -3  2  0 -1 -1 -3 -3  6 -1 -3 -3 -3 -4  3 -2 -2 -5  0  5  6  2 -1 -5 -2  1 -5 -4  0 -1  1  1 -1 -3 -2 -4  1 -1 -1 -3 -3  0  1 -2 -4  5 -1  2 -5 -4  0 -6 -2  7  2 -3 -1 -4 -4  1 -2 -4
