# Supplementary material for: Protein Secondary Structure Prediction Based on Data Partition and Semi-Random Subspace Method
Source: Sci Rep. 2018 Jun 29;8:9856. doi: 10.1038/s41598-018-28084-8 (PMC6026213; doi:10.1038/s41598-018-28084-8)
Supplement: Supplementary file 1 — Dataset 1 [file 41598_2018_28084_MOESM1_ESM.zip › astral_cull_DATA/1bk8_A.pssm]

  L  a  N  E  R  P  S  Q  T  W  S  G  N  b  G  N  T  A  H  c  D  K  Q  d  Q  D  W  E  K  A  S  H  G  A  b  H  K  R  E  N  H  W  K  c  F  d  Y  F  N  a
 -2  2 -1 -2 -3 -1  0 -1 -2 -5 -1 -1 -1 -2  1 -2 -1  0  1 -2 -1 -2 -2 -2 -2 -2 -3 -3 -1  6  0 -3 -1  5 -2 -3  1 -1 -1 -1  1 -1  4 -3 -4 -3 -4 -4 -2  4
 -2 -3  1 -1  6  4 -3  0 -3 -5 -2 -4 -2 -5 -1 -1 -2 -1  0 -5  1  3  3 -5  2  2  0 -2  1 -2  3 -1 -1 -2 -4 -2  2  2 -3 -2 -1  0  1 -6 -5 -6 -4 -5 -2 -2
 -4 -2  5 -1 -2 -2 -1  0 -2 -6 -1 -2  0 -3 -2  6  3  3  4 -5  3  5 -1 -4 -2  5 -4 -2  0 -2 -1 -1 -2 -2 -3  3 -2  0 -1  1 -2 -2 -2 -5 -5 -5 -4 -5  7 -2
 -4 -3  1  0 -3 -3 -2 -1 -3 -6 -2 -3  0 -3 -2  2 -2  3  1 -5  4  0 -2 -1 -3  3 -4  0  2 -3 -1 -1 -2 -2 -3 -2 -2  2 -1 -2 -3 -3 -1 -6 -5 -1 -5 -5  4 -2
 -1  8 -3 -5 -5 -4 -3 -3 -3 -5 -3 -4 -3 11 -3 -4 -2 -3 -3 11 -4 -4 -5 11 -3 -4 -3 -5 -4 -2 -2 -4 -4 -1 11  1 -2 -3 -3 -3 -3 -4 -3 11 -4 11 -5 -4 -4  0
 -2 -2  1  5  0  0 -2  2 -2 -4 -2 -3 -2 -4 -2  0 -2 -1 -1 -5 -1  1  7 -5  1  1  1  2 -1 -2  1  0 -3 -1 -4 -1  0  3 -2 -2 -2 -2  0 -6 -5 -5 -4 -5 -1 -1
 -3 -3  0  5 -1 -2 -2 -1 -2 -5 -1 -4 -1 -1 -2  0 -2  0  0 -6  0 -1  1 -5 -2  1 -3  7 -1 -2  0 -2 -3 -2 -2 -2 -1  0  0 -2 -2 -2  0 -6 -5 -6 -4 -5 -1 -1
 -4 -2 -1 -3 -4 -3 -2  3 -3 -5 -2  7 -3 -4  4 -2 -2  3 -1 -5 -2 -2 -3 -5 -4 -2 -4 -4  5  0 -2 -3  7 -1 -4 -3 -2 -1  3  0  5 -4 -2 -5 -5 -5 -5 -5 -2  0
 -3 -3  0 -1 -2 -1 -3 -2 -3 -5 -1 -1 -2 -5 -3 -1 -2  0  4 -5  0  1  1 -5 -3 -1 -3 -2  2 -3 -1  8 -3 -2 -4  9 -1  0 -2  0  2  6 -2 -6 -3 -5  0 -3 -1 -2
  2 -1 -3 -5 -4 -3 -4 -2 -3 -5 -3 -6  0 -3  0 -2 -3 -3 -4 -3 -4 -4 -5 -3  4 -4 -2 -5 -4 -3  0 -3 -4 -2 -3 -4 -2 -1 -2 -1 -3 -3 -2 -4  2 -4 -4 -2 -5 -1
  4 -1 -3 -4 -4 -2 -4 -1 -3 -4 -3 -5  0 -3  1 -3 -3 -3 -4 -3 -4 -3 -4 -3 -1 -3  2 -5 -4 -3 -1 -2 -4 -2 -3 -4 -1 -2 -1  0 -4 -2 -2 -4 -1 -4 -3 -1 -5 -2
 -3 -2  3  2  5  0 -2  3  0 -5 -1 -3 -1 -5  1  0 -2  0  2 -5  3  3  1 -5  3  1 -2 -1  1 -2  2 -2 -2 -1 -4 -1  1  1 -2 -2  2 -1  2 -6 -5 -5 -4 -3 -2 -1
  2 -1 -2 -3 -3 -1 -3 -2 -2  0 -3 -4 -1 -3  0 -3 -2 -3 -3 -3 -3 -2 -2 -4 -1 -3  1 -4 -3 -2 -1 -2 -4 -2 -3 -3 -1 -2 -2 -2 -3 -2  3 -4 -1 -4 -3 -2 -4 -1
  0 -3 -3 -5 -5 -3 -4 -3 -4 -1  2 -5  2 -5 -1 -1 -4 -4 -4 -5 -4 -4 -5 -5 -2 -4 -1 -5 -4 -3 -2  3 -4 -3 -4 -2  1 -1  5  1 -3  4 -3 -5  7 -5  2  8 -4 -2
 -3 -2 -2 -3 -3  5 -3 -2 -3 -6 -1 -4  4 -5 -3 -3 -2  0 -2 -5 -2 -3 -3 -5 -3 -2 -4 -3 -2 -2 -2 -3 -3 -2 -4 -3  0 -2 -3  6 -3  1 -2 -5 -5 -5 -5 -6 -3 -1
 -3  0  0 -1 -2 -1  7 -1  1 -3  5 -2 -2 -3 -1  1  4  1  1 -1  1  0 -2 -3 -2  0 -2 -2 -1  0  1 -1 -1  3 -2 -2  0  0 -1  0  0 -2  0 -3 -4 -3 -2 -4  1  1
 -1 -1  0 -2 -1 -2  0  0  7 -2  2 -3 -1 -3 -1 -1  5 -1 -1 -3 -1  0 -2 -3 -1  1 -2 -3 -2 -1  1 -2 -3 -1 -2 -2 -1 -1 -1 -1 -1 -3 -2 -3 -3 -3 -4 -4 -1  0
 -2 -3 -4 -4 -4 -3 -5 -4 -4 12 -3 -4  2 -5 -3 -4 -4 -4 -4 -4 -5 -4 -4 -4 -4 -4 10 -5 -4 -3 -3 -2 -3 -3 -4 -3  1 -3  3 -3  0  5 -4 -5 -1 -5  0 -1 -5 -3
 -1 -2 -2 -3 -3  2 -4 -3 -3  0 -1 -5  0 -4 -2 -3 -3 -3 -2 -5 -3 -3 -3 -5 -3 -3  0 -4 -2 -3 -2  3 -4 -3 -4  1  4 -2  0 -2  1  2 -3 -5  3 -5  9  4 -4 -2
  1 -1 -3 -4 -4 -3 -3  0 -2 -5 -3 -5  2 -2  0 -2 -2 -1 -3 -3 -4 -3 -4 -3  0 -3 -1 -4 -4 -1  0 -3 -4 -1 -2 -4  0  0 -2 -2 -3 -2 -1 -3 -1 -3 -3 -2 -4  0
