# Supplementary material for: Protein Secondary Structure Prediction Based on Data Partition and Semi-Random Subspace Method
Source: Sci Rep. 2018 Jun 29;8:9856. doi: 10.1038/s41598-018-28084-8 (PMC6026213; doi:10.1038/s41598-018-28084-8)
Supplement: Supplementary file 1 — Dataset 1 [file 41598_2018_28084_MOESM1_ESM.zip › astral_cull_DATA/1bkb_A.pssm]

  K  W  V  X  S  T  K  Y  V  E  A  G  E  L  K  E  G  S  Y  V  V  I  D  G  E  P  C  R  V  V  E  I  E  K  S  K  T  G  K  H  G  S  A  K  A  R  I  V  A  V  G  V  F  D  G  G  K  R  T  L  S  L  P  V  D  A  Q  V  E  V  P  I  I  E  K  F  T  A  Q  I  L  S  V  S  G  D  V  I  Q  L  X  D  X  R  D  Y  K  T  I  E  V  P  X  K  Y  V  E  E  E  A  K  G  R  L  A  P  G  A  E  V  E  V  W  Q  I  L  D  R  Y  K  I  I  R  V  K  G
 -1 -3 -1 -1  4 -2 -2 -2  1 -2  1 -1  3 -3 -3 -2 -2 -1 -4 -2 -2 -3 -3 -1 -1  0 -3 -3 -3 -1 -1 -3  0 -2  1 -3 -2 -2 -3 -4 -2  1  7 -3  4 -3 -2 -2  5 -2 -2 -3 -5 -2 -1 -1 -3 -2 -2 -3 -2  1 -3  0 -1  2 -2 -2 -3 -2 -3 -2 -2 -2 -3 -1 -1  2 -3 -2 -2  2 -3  0 -2 -2 -2  1 -2 -2 -1 -4 -1 -1 -1 -3 -2 -3 -3 -2 -1 -2 -1 -1 -1 -2 -1 -1 -2 -1  0  1  0 -3  0  1 -2  0 -3 -2 -1 -3 -3  0  5 -2 -2 -3 -2  1  2 -2  2  0 -3  3
  2 -3 -3 -1 -2 -1  0 -2 -2 -1 -4  2 -2 -4  6  0 -3  2 -4 -4 -4 -4  0 -3  5 -4 -6  4 -5 -3 -2 -4 -2 -1 -3  0 -3 -5  0 -3 -5 -2 -4  0 -4  5 -4 -3 -3 -3 -4 -5 -5 -3 -3  1  1  5 -2 -3 -4 -2 -5 -3 -2 -2  1 -4 -2 -4 -5 -2 -5  0  7  4 -1 -3 -1 -4 -4 -2 -4 -2 -3 -3 -2 -3 -1 -3 -1 -4 -1  0 -3  2 -1 -2 -4  2 -3 -1 -1 -2 -1 -3 -3 -1  0 -3  3 -1  2 -4  0 -1 -2  0 -2 -5 -2 -4 -4 -1 -3 -4 -4  3  3  0 -4 -3  4 -3  3 -3
  0 -4 -3 -1  0 -2 -1 -3 -3 -1 -4 -1  0 -5 -2 -2  6  0 -2 -5 -3 -5  0  2 -1 -4 -5 -2 -5 -1  1 -4 -1 -2 -2 -2 -3 -2 -2 -2 -2 -1 -4 -2 -4  2 -5 -2 -3 -4 -1 -5 -5  1  3 -1 -2 -2 -1 -1 -3 -2 -4 -2  0 -1  6 -4  0 -5 -5  4 -5  1 -1  1  1 -3 -2 -5 -4  2 -3  0  1  2  0 -3  2 -4 -1  2 -1  1  0 -2  0  0 -5 -1 -4 -2 -1  1  0 -3 -1  0  0 -4  0  1 -1 -4  1  1 -1 -1  2 -5 -1 -5 -5  0 -3 -5  0  0 -2 -2 -5 -3 -1 -3 -2 -1
 -1 -4 -3 -1 -2 -3 -2 -2 -3  0 -5 -2  1 -5 -2 -2 -2 -2 -5 -5 -5 -5  5  3 -1 -4 -6 -3 -5 -4  4 -5  1 -3 -2 -3 -3 -3 -3 -4 -3 -2 -4 -3 -4 -3 -5  1 -3 -4  6 -5 -6  5 -1 -2 -3 -4 -1  5 -4 -3 -4 -3  3 -1 -1 -5  5 -5 -4 -2 -5  3 -3 -1  3 -4 -3 -4 -5  4 -1  3  5  6  0 -4 -2 -4 -1  7 -1  2  2 -3  5  6 -5  2 -4 -1 -1  2  4 -1  1  4  3 -2 -1  3  2 -5  3  1  2  1  4 -5 -1 -5 -5 -1 -4 -5  2 -1 -1 -3 -5 -4  0 -4 -3 -2
 -3 -2 -1 -1 -2 -3 -4 -4 -2 -5  8 -3 -2 -3 -5 -4 -4 -4 -5 -1 -1 -3 -5 -4 -5 -5 11 -5 -3 -3 -4 -3 -3 -3 -3 -5 -3 -5 -5 -6 -5 -4 -2 -5  3 -5 -3 -3 -1 -3 -2 -3 -5 -3 -4 -4 -5 -4 -4 -4 -2  7 -5 -2 -3 -4 -4  2 -5  0 -5 -3 -3 -4 -5 -3 -3 -3 -5 -2 -2 -2 -3 -2 -4 -4 -3  0 -4 -3 -1 -5 -1 -4 -2 -4 -5 -4 -2 -4 -2 -3 -1 -2 -3 -2 -4 -4 -4 -2 -3 -3 -2 -3 -4 -2 -5 -2 -5 -1 -2 -4 -3 -2 -2  4 -5 -5 -5  3  1  2 -3  1 -5 -2
  1 -2 -3 -1 -2 -2  2  3  2  6 -4 -2  0 -4  1  0 -3  0 -3 -4 -3 -4 -1 -2  0 -4 -5  0 -5 -3  0 -3  0 -2 -2 -1 -3 -4 -1 -2 -4 -1 -3 -1 -3 -1 -4 -2 -3 -3 -3 -4 -6 -2 -1  4 -1 -1  0 -2 -3  1 -4 -2 -2  0  2 -3  0 -3 -4 -2 -4  0 -1  1  0 -3  8 -4 -4 -2 -4  0 -1 -2 -1 -3  6 -3 -1 -2 -1  0 -2 -2  0 -1 -4  0 -3 -1 -1 -1  0 -3 -1  1  3 -2  3  0  1 -4  1  1 -2  1  0 -4  0 -4 -3  1 -3 -3 -3  2  0  3 -4 -3  0 -3 -1 -2
  1 -3 -3 -1 -2 -2  0 -1 -2  4 -4 -2  2 -5 -1  3 -3 -1 -4 -4 -4 -4  0  0  4 -3 -6  0 -5 -3  5 -4  0 -2 -2 -1 -3 -4 -1 -3 -4  0 -3 -1 -3 -2 -4  1 -3 -3 -1 -5 -6  0 -2 -1 -1 -2  5  0 -4 -2 -3 -2 -1 -2  0 -4  3 -4 -4 -2 -5  3 -2  0  3 -3  0 -4 -4 -1 -3  0  1  0  0 -3 -1 -4 -1  0 -1  5  0 -2  5 -1 -4  4 -4  0 -1 -1  4 -2  2  4  5 -3  2  1  0 -3  4  3 -1  2  5 -5  4 -5 -4  3 -3 -1 -2  5  5 -1 -4 -3 -1 -3 -1 -2
 -2 -2 -4 -1 -1 -3 -3 -4 -2 -4 -4  4 -1 -5 -4 -4  5  5 -5 -5 -5 -5 -2  5 -3 -4 -5 -4 -6 -4 -2 -5 -2 -3 -2 -4 -4  7 -4 -5  7 -1 -2 -4 -2 -4 -5 -4  4 -5  5 -6 -6 -3  6 -2 -4 -4 -3 -3 -4  1 -5 -3 -3 -3 -3 -5 -3 -5 -5 -3 -5 -3 -4 -3 -2  3 -4 -5 -5  0 -5 -1  4  3 -2 -3 -3 -5 -1 -3 -1  2 -1 -4 -3 -3 -5 -3 -4 -3 -1  3 -2 -3  4 -2 -2 -4 -3  2  1 -5 -2 -2  7 -2 -2 -5 -2 -5 -5 -2 -2 -5  6 -4 -4 -3 -4 -5  1 -4 -4  5
 -1 -2 -3 -1 -2 -3 -1 -3 -3 -2 -4 -3 -2 -5 -2 -2 -2 -2  6 -5 -4 -5 -2 -3  0 -5 -6 -2 -5 -4 -1 -3 -3  1 -3 -3 -4 -4 -3 11 -4  8 -4 -3 -4  8 -4 -4 -4 -4 -3 -5 -4 -3 -3 -2 -3  1 -2  2 -4 -1 -5 -3 -3  8 -1 -4  2 -5 -5  3 -5 -1 -2  1 -2 -1 -2 -4 -4 -2 -2 -1 -3 -2 -1 -3 -1 -4 -1 -3 -1 -2 -3 -1 -2 -3 -4 -2 -3 -3 -1 -2 -1 -3 -1 -2 -1 -3 -1 -2 -2 -2 -2 -2 -3 -2 -2 -5 -2 -2 -4 -2 -3 -4 -4 -1 -1  0 -5 -2 -2 -3 -3 -3
 -3 -3  4 -1 -3 -1 -1 -3  1 -4  1 -4 -3  2 -5  0 -5 -4 -3  4  2  6 -5 -5 -3 -5 -4 -3  7  1 -5  4 -4 -1 -4 -5 -3 -6 -5 -6 -6 -5 -3 -5  0 -5  4  1 -3  6 -5  6 -2 -3 -5 -3 -5 -2 -3  2  4 -2 -5 -1 -3 -4 -5  3 -4  2 -5  4  5 -3 -5 -2 -2 -3 -4  3  4 -4  6 -1 -5 -5  0  2 -2  2 -1 -5 -1 -4 -2 -2 -5 -2  2 -3  3 -3 -1 -3 -3  4 -4 -3 -4  5 -2 -3 -3  2 -3 -3 -6  0 -4  4 -1  2  3 -2  0 -1 -6 -4 -1 -2  6  4 -4  3 -3 -3
 -2 -2  1 -1 -3 -3 -2 -4  0 -4  1 -4 -3  5 -4 -3 -6 -4 -3  0  2  3 -5 -5 -3 -5 -4 -4  0  0 -5  0 -4 -3 -4 -5 -4 -6 -5 -6 -6 -4 -4 -5 -2 -5  3 -1 -4  1 -5  1 -2 -4 -5 -3 -5  2 -4  1  2 -2 -5 -2 -4 -4 -4  0 -4 -1 -5  0  0 -4 -4 -2 -3 -2 -4  4  4 -4  1 -1 -5 -5  0  3  1  4 -1 -6 -1 -4 -3 -2 -5 -3  3 -3  3 -3 -1 -3 -2  3 -2 -4 -4  2 -2 -3 -1  3 -4 -4 -6 -2 -4  1 -2 -2  3 -2 -2  2 -6 -4 -3 -2  1  1 -4  1 -4 -3
  4 -3 -3 -1 -2  3  2 -1 -1  0 -4  1  0 -4  5  5 -3  1 -4 -4 -4 -4  5 -2  0 -3 -6  6 -5  0 -1 -4 -2  2 -2  7 -3 -4  8 -3 -4 -2 -3  8 -3 -1 -4 -3 -3 -2 -3 -4 -6 -2 -1  5  7  2 -1 -2 -3  0 -3 -2  0 -2  4 -3  0 -4 -3 -3 -4  3  5  3  0 -3 -1 -4 -4 -2 -2 -1 -2 -2  0 -3 -1 -3 -1 -3 -1  0 -2  4 -1 -2 -4  4 -3 -1 -1 -1  0 -3 -2  2  2 -2  4  1  3 -4  2  0 -3  4 -1 -4 -1 -4 -4  1 -3 -4 -3  3  1  5 -4 -3  1 -3  7 -2
 -1 -1  1 -1 -1 -2 -2 -3  5 -3  0 -3 -2  1 -3 -2 -4 -3 -3  1  5  1 -4 -4 -2 -5 -4 -3 -1  1 -4  7 -3 -1 -4 -4 -3 -5 -4 -4 -5 -3 -3 -4 -1 -3  2 -1 -3  2 -5  0 -2 -3 -4 -2 -3  0 -3 -1  2 -2 -5 -2 -3  0 -3  7 -3 -1 -5  0 -1 -3 -3 -1 -1 -3 -3  0  1 -3  1  3 -4 -4  0  2  1  2 -1 -3 -1 -3 -1 -2 -4 -1  0 -3  3 -3 -1 -2  0  1 -3 -3 -3  1  0 -2 -1  0 -3 -3 -5  0 -3 -1  1 -2  3 -2  1  9 -5 -3  1  0  0  5 -3  0 -2 -3
 -3  1 -1 -1 -3 -4  3 -2 -2 -5 -3 -4 -4 -1 -5 -4 -5 -4  5 -2 -2 -2 -5 -5 -2 -6 -5 -5 -2 -3 -5 -1 -4 -4 -5 -5 -5 -5 -5 -4 -5 -4 -4 -5 -3 -4  1 -3 -4 -2 -5 -1  9 -4 -4 -4 -5 -1 -5  0 -2 -2 -6 -3 -4 -3 -5 -2 -2 -3 -6  0 -2 -3 -5 -1 -4  2 -4 -1 -1 -4 -1 -3 -5 -4  3 -1 -4  0 -1 -6 -1 -4 -4  3 -5 -4  5 -4 -1 -4 -1 -3 -3 -1 -4 -4 -4  0 -3 -3 -3  6 -4 -4 -5 -3 -5 -2 -3  0  0 -4 -3 -3 -5 -5 -3 -3 -2 -2 -4  2 -5 -4
 -1 -4 -3 -1 -2 -3 -3  7 -3 -3 -4 -3 -2 -5 -3  0 -4 -3 -5 -4 -4 -4 -3 -3 -3  8 -5 -3 -5 -4 -3 -4 -3 -3 -3 -3  6 -4 -3 -5 -4 -3 -3 -3 -3 -4 -4 -4 -3 -4 -4 -5 -6 -3 -1 -3 -3 -4  1 -3 -4 -3  9 -3 -3 -3 -3 -4 -3 -4  9 -4 -4 -2 -4 -3 -2 -4 -3 -4 -4 -2 -4 -2 -1 -3 -3 -3 -3 -4 -1 -4 -1 -3 -1 -4 -3 -3 -4 -1 -4  7 -1  3 -1 -2  4  0 -3 -3 -2 -2 -2 -4 -2  4 -4 -2 -3 -5  0 -5 -5 -2 -3 -4 -4 -3 -2 -3 -3 -4 -3 -3 -3 -2
  0 -3 -2 -1  4  1 -2 -2 -1 -1 -2  4  2 -4 -2 -2 -1  2 -4 -3 -3 -4 -1  0 -1 -3 -1 -2 -4 -2  1 -3  5 -1  6  0 -1 -2 -2 -4 -2  3 -1 -2 -1 -3 -4 -2 -1 -3 -1 -4 -5  1  0 -1 -2 -3  3 -2 -1  2 -2  4  3  0 -1 -3 -2 -3 -3 -2 -4  0 -2  0  0 -2 -2 -3 -3  3 -3  2 -1  0  0 -1  2 -3 -1 -1 -1  0  1 -3  0 -1 -4 -1 -3 -2 -1  0  0 -3 -1 -1 -1 -3 -1  1 -1 -4  0  0 -2 -1 -1 -4  1 -4 -4  3  1 -4 -2 -2 -2 -1 -3 -3  2 -2 -2  0
 -1 -2  0 -1  2  6  1 -2  1  1 -2 -1  1 -3 -3 -2 -3 -1 -4 -2 -2 -2 -1 -2 -1 -3 -3 -2 -2  0 -2 -2  3  6 -1 -3  6 -4 -3 -4 -4 -2 -1 -3 -2 -2 -2  1 -2 -1 -3 -2 -4  5 -2 -1 -2 -3  1 -2 -1 -1 -2  2  5  0 -1  0 -3 -2 -4 -1 -2  0 -3  1  1 -3 -2 -2 -1 -1 -2  1 -3 -1  1 -1  0 -1 -1 -1 -1  0  5 -3 -1  5 -2  0 -2 -2 -1 -1  0 -1 -1 -1 -1 -2 -1  0 -1 -3  0 -1 -4  0 -1 -2  3 -3 -2  2  0 -3 -3 -2 -1 -2 -2  1 -1  1 -2 -2
 -3 10 -3 -1 -4  3 -1 -4 -3 -4 -4 -4 -4 -3 -5 -5 -5 -4  0 -4 -4 -4 -5 -5 -4 -6 -5 -5 -5 -4 -5 -3 -4 -4 -5 -5 -5 -5 -5 -5 -5 -4 -5 -5 -4 -5 -3 -5 -4 -4 -5 -4 -1 -5 -4 -4 -5 -2 -5 -4 -4 -3 -6 -4 -5 -4 -5 -4  3 -5 -6 -4 -5 -4 -5 -4 -4  0 -4 -4 -4 -4 -4 -4 -5 -5 -1 -1 -4 -3 -1 -6 -1 -4 -4  1 -5 -5 -2 -4 -3 -4 -1 -3 -3 -3 -4 -4 -4 -3 -3 -4 -3  1 -4 -4 -5 -4 -5 -5 -4 -2  8 -4 -4 -4 -5 -4 -4 -4 -4 -4 -4  1 -5 -3
 -2  2 -1 -1 -3 -2  5  2 -3 -3 -3 -4 -3 -3 -4 -3 -4 -4  8 -3 -3 -3 -4 -4 -3 -5 -5 -4 -3 -3 -4  3 -3 -3 -4 -4 -4 -5 -4 -1 -5 -1 -4 -4 -3 -2 -2 -3 -4 -3 -5 -3  1 -4 -4 -3 -4  4 -4 -1 -3 -1 -5 -3 -3 -1 -3 -3  2 -3 -6 -2 -3 -3 -4 -2 -3  6 -4 -2 -2 -2 -3 -2 -4 -4  3 -1 -3 -2 -1 -5 -1 -4 -3  6 -4 -4  0 -3 -2 -3 -1 -3 -1 -2 -4 -3 -3 -1 -3 -3 -2  1 -3 -3 -5 -3 -4 -3 -3  7 -1 -2 -2 -4 -5 -3  1 -3 -3 -2 -3  1 -4 -3
 -2 -3  3 -1 -2 -1 -1 -1  2 -4  3 -4 -2  0 -4  1 -5 -4 -3  6  5  2 -4 -5 -1 -4 -3 -1  3  6 -4  2 -3  0 -4 -4 -3 -5 -5 -6 -5 -4 -2 -5  4 -5  2  5 -2  3 -5  3 -3 -3 -5  0 -2 -2 -3  0  4  0 -5  4 -3 -4 -4  3 -4  6 -5  2  5 -2 -4 -2  0 -3 -4  4  3 -3  3 -1 -5 -4  0  3 -2  2 -1 -5 -1 -3 -1 -2 -4 -2  3 -2  3 -3 -1 -2 -2  3 -3 -3 -4  2 -2 -2 -2  1 -2 -2 -5  0 -4  6 -1  5  1  0  1  0 -5 -3 -2 -2  2  3 -3  3 -3 -2
