# Supplementary material for: Protein Secondary Structure Prediction Based on Data Partition and Semi-Random Subspace Method
Source: Sci Rep. 2018 Jun 29;8:9856. doi: 10.1038/s41598-018-28084-8 (PMC6026213; doi:10.1038/s41598-018-28084-8)
Supplement: Supplementary file 1 — Dataset 1 [file 41598_2018_28084_MOESM1_ESM.zip › astral_cull_DATA/1BM8_A.pssm]

  Q  I  Y  S  A  R  Y  S  G  V  D  V  Y  E  F  I  H  S  T  G  S  I  M  K  R  K  K  D  D  W  V  N  A  T  H  I  L  K  A  A  N  F  A  K  A  K  R  T  R  I  L  E  K  E  V  L  K  E  T  H  E  K  V  Q  G  G  F  G  K  Y  Q  G  T  W  V  P  L  N  I  A  K  Q  L  A  E  K  F  S  V  Y  D  Q  L  K  P  L  F  D  F
 -2 -2 -3  0  6 -1 -4 -1 -1 -2 -1 -2 -4 -3 -1 -1 -1 -1 -1 -1  4 -2 -3 -3 -3 -1  2 -3  0 -3 -2 -3  6 -1 -2 -2 -3 -2  2  6 -1 -2 -1 -2  2  1 -3 -1 -2 -2 -3 -2 -2 -2 -1 -1 -1 -1 -1 -3 -2 -2 -1 -2 -1 -1 -2  0 -2 -3 -2 -1 -2 -5 -2 -2 -3 -1 -1  3 -1  1 -3  5  0 -1 -3 -1 -2  0 -1 -1 -3  1 -1 -3 -3 -2 -4
  3 -4 -2  0 -2 -2 -4 -3 -3 -4 -2 -4 -4 -2 -2 -1 -3  3 -2 -3 -2 -4 -3  7  8  5 -1 -3 -2 -4 -3 -2 -3 -2  0 -4 -3  2 -3 -3 -2 -3 -2  2 -3  2  7 -2  6 -4 -3 -1  5 -1 -3 -1  0 -2  0 -2 -1  2 -4  0 -3 -3 -3 -3  2 -3  0 -4 -3 -5 -4 -3 -3 -1  5 -3  4  0 -4 -3  3  3 -3 -1 -4 -2 -1  1 -4  4 -3 -4 -4 -2 -4
 -1 -5 -4  0 -3  0 -4 -1  4 -3 -1 -5 -4 -2 -4  0 -3  4  2 -1 -1 -4 -4 -2 -2 -1  1  0  1 -4 -4  8 -3 -1 -1 -5 -5 -1 -3 -3  2 -4  0 -1 -2 -1 -2 -1 -1 -4 -5 -1 -1  0 -4 -1  0  0 -1 -1 -1 -1 -4 -1 -1 -1  0 -1 -1 -3 -1 -2 -2 -6 -4  0 -4  0 -1 -2 -2  0 -5 -3  0  0  2  4 -4 -1  0 -2 -5 -1 -3 -5 -5  1 -5
 -1 -5 -5 -2 -3 -3 -5 -2 -1 -4  2 -5 -5  0 -4 -2 -4  0  2  1 -2 -5 -5 -3 -3 -2  0  7  3 -5 -4  0 -3 -2 -2 -4 -5 -2 -4 -3  1 -4  5 -2 -2 -2 -3 -2 -2 -4 -5  2 -2  3 -4 -2 -1  0  0 -3  1 -2 -4 -2 -2 -2 -4 -2 -2 -4 -2 -2 -3 -6 -4 -2 -4  4  1 -3 -2  2 -5 -3  0 -1 -4  1 -5  1  4 -1 -3 -1 -2 -5 -5  5 -5
 -4 -3  0 -1 -2  0 -5 -3 -4 -2 -4 -2 -4 -5  4 -2  6 -3 -3 -1 -1  1 -3 -5 -5  3 -2 -5 -2 -2 -2 -4 -1 -2 -4 -2 -2 -4  1  1 -4 -2 -4 -4 -3 -3 -5 -2 -4 -1 -2 -5 -4 -4 -2 -3 -2 -4 -3 -5 -5 -4 -2 -4 -3 -3 -1 -3 -4 -3 -4 -4 -3 -5 -2 -3 -1 -4 -3 -3 -3 -3 -2  6 -3 -4 -4 -4  3 -3 -4 -2 -3 -3 -3 -3 -3 -4 -4
  5 -4 -2  0 -2 -2 -4 -2 -1 -4  1 -4 -3  1 -2  1 -3  0 -1 -2 -1 -4 -2  0  0  2  0 -2 -1 -2 -3 -1 -2 -2  7 -4 -3  0 -3 -2 -1 -3 -1  0 -2  4  0 -2  0 -4 -3  1  1  1 -3  5  1 -2  1  0  2  0 -3  8 -3 -3 -2 -3  0 -3  8 -3 -2 -4 -4 -2 -3  2  0 -3  1  2 -4 -2  3  5 -3  0 -4  0  1  0 -4  2 -3 -4 -4  0 -4
  2 -5 -4 -1 -2 -2 -4 -2 -2 -4  0 -4 -4  7 -4  1 -3  0  1 -1 -2 -4 -4 -1 -1 -1  0  0  0 -4 -4 -2 -2 -2  0 -4 -4  0 -3 -2 -1 -4  3  0 -2  0 -1 -2 -1 -4 -4  6  0  6 -3  0 -1 -1  3 -1  7  0 -4  1 -3 -3 -3 -3  0 -3  1 -3 -3 -5 -4 -2 -4  4  1 -3  0  3 -4 -3  3  2 -3 -1 -4  3  3  1 -4  0 -2 -5 -5  4 -5
 -3 -5 -4 -2 -1 -3 -5 -1  5 -4 -2 -5 -5 -4 -4 -3 -4  1  5  0 -1 -5 -4 -4 -4 -2 -1 -3  1 -4 -4 -2 -1 -3 -3 -5 -5 -3 -3 -1  6 -4 -2 -3  3 -2 -4 -3 -3 -5 -5 -2 -3 -1 -4 -3 -1  6 -3 -3 -3 -3 -4 -3  7  7 -4  6 -1 -4 -3  7 -3 -5 -5 -3 -4 -3 -3  5 -3 -2 -5 -1 -2 -2 -4  4 -5 -2 -2 -3 -5 -2 -4 -5 -5 -2 -5
  2 -5  1  0 -3 -3  0 -3 -2 -4 -2 -5  0 -2 -3  0  1  1 -2 -2  3 -4 -3 -2 -2 -1  3 -2 -2 -1 -4 -1 -3 -3  6 -5 -4 -2 -4 -3 -2 -3 -1 -2 -3 -1 -1 -3 -1 -4 -4 -1 -1 -1 -4  3 -1 -2 -1 10 -1 -2 -4 -1 -3 -3  0 -3 -2  0 -1 -3 -4 -4 -4 -3 -3  1 -1 -3 -1 -1 -4 -3  1  0  4  1 -4  0  4 -2 -4 -1 -4 -5 -3 -2 -1
 -4  6 -1 -1 -2  0 -3 -4 -5  3 -3  1 -2 -5  0  2  2 -4 -4  3 -2  3  0 -4 -5 -3 -2 -5 -4 -3  3 -5 -2 -2 -4  6  1 -4  2 -2 -5  3 -4 -4 -3 -3 -4 -2 -4  6  1 -5 -4 -4  4 -1 -1 -4  0 -5 -5 -2  4 -4 -5 -5 -2 -4 -4 -2 -4 -5 -3 -5  5 -4  0 -3 -1 -4  1 -2  2 -3 -2 -4 -3 -4  3 -1 -3  1  2 -3 -4  5  2 -4 -2
 -3  1 -2 -2 -3 -2 -3 -4 -5  0 -4  0 -1 -5  1  1  0 -3 -4  0 -3  1  1 -3 -4 -3 -3 -5 -4 -3  3 -5 -2 -3 -4  1  5 -4  0 -3 -4  2 -4 -4 -4 -2 -4 -1 -3  1  5 -4 -3 -4  0  1 -2 -4  0 -4 -4 -3  0 -3 -5 -5 -2 -4 -3 -2 -3 -5 -3 -4  0 -4  4 -4 -2 -4  0 -2  5 -3 -2 -3 -2 -4  0  1 -3  2  5 -1 -4  4  3 -3 -2
  3 -4 -3  2 -2 -1 -4 -2 -2 -4 -2 -4 -3 -1 -3  0 -3  2 -1 -2 -2 -4 -3  3  1  3  0 -2 -1 -4 -3 -1 -2 -2  0 -4 -4  7 -3 -2 -1 -4 -1  7 -2  3  1 -2  5 -4 -4  0  5  0 -1  0  3 -1  1 -2  0  7 -3  0 -3 -3 -3 -2  6 -3  0 -3 -2 -5 -4 -1 -3  0  1 -2  1  1 -4 -2  2  2 -3  0 -4 -1 -1  0 -4  2 -2 -4 -4 -1 -4
 -2  0 -2 -1 -2 -1 -3 -3 -4 -1 -3 -1 -2 -4  6  4  1 -2 -3 -1 -2  1 10 -2 -3 -1 -2 -4 -3 -3  3 -4 -2 -2 -2  0  1 -3  0 -2 -3  1 -3 -3 -3 -1 -3 -2 -2  1  1 -3 -2 -3  1  1 -1 -3  0 -3 -3 -2  0 -2 -4 -4 -2 -3 -2 -2 -2 -4 -2 -4  0 -3  2 -3 -2 -3  0  0  1 -2  0 -2 -2 -3  1 -1 -3  1  2 -1 -4  1  0 -3 -2
 -4 -2  4 -3 -4 -3  1 -4 -4 -1 -5 -2  4 -5  3 -1  1 -4 -4 -1 -2 -2 -2 -4 -4 -4 -3 -5 -4  2  0 -5 -3 -4 -4 -1 -1 -4 -2 -3 -4  5 -4 -4 -4 -3 -4 -3 -4 -1 -1 -5 -4 -1 -1 -2 -3 -3 -2 -2 -5 -4 -2 -5 -4 -4  3 -4 -4  4 -4 -4 -4 -1 -2 -5  4 -4 -2 -4 -2 -3  1 -4 -3 -4  4 -4 -1  1 -4  0 -1 -3 -6 -1  6 -2  7
 -2 -4 -5 -2 -2 -3 -5 -3 -3 -4  7 -4 -5 -3 -4 -1 -3  1 -1 -3  2 -4 -4 -3 -4 -3 -1 -3 -2 -5 -3 -3 -2 -2 -3 -4 -4 -2 -3 -2 -3 -4  3 -2  6 -2 -4 -2 -3 -4 -4 -2 -2 -2 -3 -2  1 -3 -1 -4 -2 -2 -4 -3 -3 -3 -4 -3 -2 -4 -2 -3 -3 -6 -4  8 -3  0 -3 -3 -3 -2 -4 -3 -2 -2 -4 -3 -4 -3  0 -3 -4 -3  8 -4 -5 -3 -5
 -1 -4 -3  3  0  0 -4  6  1 -3 -1 -3 -4 -2 -2 -1 -2  0  0 -1  2 -3 -3 -2 -2 -1  3 -1  4 -3 -3 -1  0  0 -1 -4 -4 -1 -2  0 -1 -3 -1 -1  0  0 -2  1 -1 -3 -4 -1 -1 -1 -2  0  1 -1 -1 -2 -1 -1 -3 -1 -1 -1 -2 -1 -1 -3 -1 -1  0 -5 -3 -1 -3 -1  0  0 -2  0 -4  0 -1 -1 -3  0 -3 -1  0 -1 -4  1 -2 -4 -4  0 -4
 -2 -2 -3  2 -1  5 -4  0 -1  1 -2 -2 -3 -3 -1  0  0 -1  1  0  0 -1 -2 -2 -3 -1  1 -2  0 -3 -1 -1 -1  7 -2 -2 -2 -2 -1 -1 -2 -2 -2 -2  0 -1 -2  6 -2 -1 -2 -2 -2 -2 -1 -1  2 -2  1 -3 -2 -2 -1 -2 -3 -3 -3 -1 -1 -3 -2 -3  7 -5 -1 -2 -2 -1 -1 -2 -1  0 -2 -1  0  0 -3 -2 -1 -1  0 -1 -2 -1 -2 -2 -2  0 -4
 -3 -4  1 -4 -4 -4  3 -5 -4 -4 -5 -5  3 -5 -2 -3 -3 -4 -4 -3 -4 -4 -3 -4 -4 -4 -3 -6 -4 11 -3 -5 -4 -4 -3 -4 -3 -4 -4 -4 -4 -1 -5 -4 -4 -3 -4 -4 -4 -4 -3 -4 -4 -4 -3 -3 -3 -4 -3 -4 -4 -4 -4 -3 -3 -3  1 -3 -4  1 -3 -4 -4 12 -4 -5 -1 -4 -4 -1 -3 -4 -3 -4 -3 -4  1 -4 -4  1 -4 -3 -3 -1 -6 -4 -2 -5  1
 -2 -3  8 -2 -3 -3  9 -4 -4 -2 -4 -3  8 -4  2 -2 -1 -2 -3 -2 -2 -2 -3 -3 -3 -2 -2 -4 -3  5 -2 -4 -3 -3 -1 -2 -2 -3 -2 -3 -4  1 -4 -3 -3 -2 -3 -3 -3 -2 -2 -3 -3 -3 -2 -2 -2 -4 -2  1 -3 -3 -2 -3 -4 -4  8 -4 -3  8 -3 -4 -3  2 -2 -4  2 -2 -3 -4 -1 -3 -2 -3 -2 -3  8 -3 -2  4 -2 -1 -3 -3 -4 -3  0 -3  7
 -3  4 -2 -2 -1  3 -3 -3 -4  5 -4  7 -3 -4 -1  1  3 -3 -3  3 -1  5 -1 -2 -4 -2 -2 -5 -3 -4  3 -4  0 -1 -4  2  0 -4  5 -1 -4  2 -3 -4 -3 -2 -4 -1 -4  3  0 -4 -3 -3  5 -1  0 -3  1 -5 -4 -3  5 -2 -4 -4 -2 -4 -3 -2 -3 -4 -2 -5  4 -4 -1 -3 -2 -3  2 -2  1 -2 -2 -3 -3 -4  6 -2 -3  1  0 -2 -3  1  0 -4 -3
