# Supplementary material for: Protein Secondary Structure Prediction Based on Data Partition and Semi-Random Subspace Method
Source: Sci Rep. 2018 Jun 29;8:9856. doi: 10.1038/s41598-018-28084-8 (PMC6026213; doi:10.1038/s41598-018-28084-8)
Supplement: Supplementary file 1 — Dataset 1 [file 41598_2018_28084_MOESM1_ESM.zip › astral_cull_DATA/1BM9_A.pssm]

  E  E  K  R  S  S  T  G  F  L  V  K  Q  R  A  F  L  K  L  Y  M  I  T  M  T  E  Q  E  R  L  Y  G  L  K  L  L  E  V  L  R  S  E  F  K  E  I  G  F  K  P  N  H  T  E  V  Y  R  S  L  H  E  L  L  D  D  G  I  L  K  Q  I  K  V  K  K  E  G  A  K  L  Q  E  V  V  L  Y  Q  F  K  D  Y  E  A  A  K  L  Y  K  K  Q  L  K  V  E  L  D  R  C  K  K  L  I  E  K  A  L  S  D  N  F
 -1 -1 -1 -2 -1  0 -1  2 -4 -2 -2  1 -2 -2  5 -3 -2 -2 -2 -3  0 -3 -1 -1  1  0 -2 -1 -2 -1 -4  1 -2 -2 -1 -2 -2  0 -3 -1  0 -1 -3 -1 -1 -3  0 -4  0 -3 -1  1  1 -2 -2 -4 -2  4 -3  1 -2 -3 -1  0 -1 -1 -2 -2 -1 -2 -1 -1 -1 -1 -2 -1 -1  1 -2 -2 -2 -2 -1  1 -2 -4 -2 -3  1 -3  0 -2  0  5 -1  1 -3 -1 -1 -2 -1 -2  1 -3 -3 -2 -3 -1 -1  1 -2 -3  0 -2  5 -1  0 -3 -3 -3
  2  2  1  5  2  3  4 -2 -4 -3 -3  2  0  6 -2 -4 -3  3 -3 -3 -3 -4  1 -2 -3  0  1  0  5  0 -3 -4 -1  0 -3 -1  1 -2 -3  5  1  2 -4  3  0 -3 -3 -4  2 -4 -2  0 -2 -2 -4 -4  5  1 -4 -2  1 -4 -3  1 -1 -4 -4 -3  1  5  1  2  1 -1  1  0  1  0  0  2  0 -1 -3 -3 -3 -4  2 -4 -1 -3  0 -2  4 -2  1  1  0  3  3  0  0  2 -1 -2 -3 -2  7 -3 -1  1 -3 -4  2  2 -2 -3  4 -3 -2 -4
  0  0  3  0  1  1  0  1 -5 -4 -3 -1 -1 -1 -2 -4 -4 -2 -4 -3 -4 -4  0  0 -1 -1  1  2  0 -2 -3 -2 -2 -1 -4 -4  1  0 -5 -1  0 -1 -4  0  0 -3  0 -4 -1 -4  4 -1 -1 -2 -4  0 -2 -2 -5  0  1 -5 -3  0  0 -2 -4 -4 -1 -1 -1  0 -1  2 -1 -1  0 -2  1 -2 -1 -1 -3 -3 -3 -4 -1 -4 -1  2 -2 -1 -1 -3 -1  0 -3 -1 -1  0 -3 -1 -1 -1 -5  0  1 -2 -1 -1 -4 -5  3 -1 -2 -4  1  2  7 -4
  0  1  1 -2  0  0  0 -2 -5 -5 -3 -2 -1 -2 -2 -5 -5 -2 -5 -4 -4 -5  0 -3 -3  1  0  0 -2  0 -5 -3 -3  0 -4 -4  4  4 -5 -2  2  2 -4  1  1 -2  0 -5 -1 -3 -1 -2 -2  0 -4 -5 -2 -2 -5  0  3 -5 -2  3  4 -3 -4 -5 -1 -2 -1 -2 -2 -1  4  0  1 -2  3 -3 -1  0 -3 -3 -3 -5 -2 -5 -2  6 -2  2 -2 -3  1 -3  1 -2  0  0 -3 -2  0  6 -5  6  0 -3 -2 -1 -3 -5  0  1 -3 -4 -1  7  0 -5
 -4 -3 -3 -3 -3 -3 -2 -2 -4 -2 -2 -3 -4 -4 -2 -4 -2 -5 -2 -4 -2 -2 -2 -3 -2 -4 -4 -4 -4 -3 -4 -4 -3 -4 -2 -2 -4 -3 -3 -4 -3 -4  0 -3 -3 -3 -3 -4 -2 -5 -3 -4 -2 -4 -2 -4 -4  1 -3 -4 -5 -3 -2 -4 -5 -4 -2 -2 -3 -4 -3 -3 -3 -2 -4 -4 -3 -2 -3 -3 -4 -4 -2 -2 -2 -4 -4 -3 -2 -5 -3 -4 -4 -2 -4 -2 -4 -4 -4 -3 -2 -5 -2 -5 -3 -4 -5  9 -2 -3 -2 -2 -3 -4 -2 -2 -4 -5 -4 -4
  2  1  1  1  3  0  0 -2 -5 -3 -3  0  7  0  1 -4 -3  0 -3 -3 -3 -4  0 -2 -2  1  4  2  0 -2 -3 -3 -2  5 -2 -3  2  0 -3  2  2  1 -4  1  2 -2 -2 -3  0 -3  1  3 -2  1 -4 -3  0 -1 -4 -1  0 -3 -2  3  3 -2 -3 -3  0  4  1  0  1  0  2  1  0 -1  2 -2  6  2 -2 -2 -2 -3  3 -4 -2 -1  0  0  0 -2  2 -1 -3  0  2  6  0  1  1  0 -3 -1 -1 -3  1  2  0 -4  3  0  0 -3  2 -2 -1 -4
  4  4  3 -1  3  1 -1 -2 -5 -4 -3  0  1 -1 -1 -4 -4 -1 -4 -3 -4 -4  0 -2 -3  5  3  2 -1 -2 -4 -3 -2  3 -4 -4  4  4 -4  1  3  4 -4  0  1 -3 -2 -4  1 -3 -1 -1 -2  6 -4 -4 -1 -2 -4 -1  5 -4  2  4  5 -2 -4 -4  2  0  2  0  1 -1  1  4 -1  0  2 -2  0  6 -3 -3 -3 -4  1 -4 -1  2  2  5  2 -1  3 -2 -3 -1  0  1 -2  1  1  5 -4  3 -2 -3  1 -1  0 -4  2  1 -2 -1  2  0 -2 -4
 -2 -1 -2 -3  1 -2  0  4 -5 -4 -3 -2 -3 -3  1 -5 -5 -3 -5 -4 -4 -5 -2 -3 -3 -3 -3  2 -3  3 -5  7 -3 -3 -4 -4 -2 -3 -5 -3 -2 -3 -4  0  1 -4  6 -5 -2 -4 -2 -3  2 -3 -5 -5 -3  0 -5 -3 -3 -5 -4 -2 -3  7 -5 -5 -3 -3 -2 -2  2  2 -1 -2  5 -2 -1 -3 -3 -3 -3 -3 -3 -5 -3 -5 -1  1 -3  3 -3 -1 -3 -3 -4 -3 -3 -3 -4 -3 -2 -3 -5 -3 -4 -2 -3  4 -4 -5 -2 -3  0 -4 -2 -3 -2 -5
 -1 -1 -1  1 -1 -1 -1 -2 -3 -3 -3 -1 -1 -1 -2 -2 -4 -2 -4  3 -4 -4  3  2 -3  2  2  5  1 -2  4 -3 -1 -1 -3 -4 -1 -2 -4 -1  2  1 -2 -1  0  3 -3  0  0 -4 -2  8 -2 -2 -4  0 -2 -2 -4  9 -1 -4 -2  0 -1 -3 -3 -4  2  3  3 -2 -2  0 -2 -2  0  0 -1  1 -1 -1 -3 -3 -2  0  6 -3 -3 -2  0  1 -2 -3 -1 -3  0 -2  0 -1 -3  2 -1 -2 -4 -2 -2 -3 -1 -2 -3 -4  2 -2 -3 -4  0 -2  5 -1
 -3 -3 -3 -2 -3 -3 -3 -2 -2  1  4 -3 -3 -3 -3 -1  4 -4  2 -3  2  5 -2  1  3 -4 -4 -4 -4  0 -3 -5 -1 -4  3  2 -4 -1  1 -3 -3 -3 -2 -2 -3  0 -4 -3 -1 -4 -3 -4 -3 -4  5 -3 -4 -2  0 -4 -4  0  2 -4 -4 -5  5  3 -2 -4  0 -3  1  0 -2 -4 -4  0 -3  0 -3 -3  4  2  3 -3 -4  4  0 -5 -2 -4 -4 -2 -2  0 -3 -3 -4 -2  2 -4  0 -4  2 -3 -5 -3  3 -4  3  4 -3 -3  0  3 -3 -5 -4 -2
 -3 -3 -3  0 -3 -3 -3 -2 -1  4  3 -3 -3 -3 -3 -1  4 -4  5 -3  4  4 -3  1  1 -4 -3 -4 -3  1 -3 -5  2 -3  3  4 -2  0  5 -3 -3 -3 -1 -3 -3  2 -4 -3 -2 -4 -3 -3 -3 -4  2 -3 -4 -2  6 -4 -4  6  1 -4 -4 -5  2  4 -3 -3  1 -3 -1  0 -3 -4 -4 -1 -3  0 -3 -3  1  0  2 -3 -3  3 -2 -5 -1 -4 -3 -1 -1  4 -3 -2 -4  1  2 -4 -2 -2  5 -4 -4 -1  2 -4  4  5 -3 -4 -2  3 -3 -5 -4 -2
  3  2  3  2  1  0  0  0 -5 -3 -3  5  0  3 -1 -4 -4  6 -4 -3 -3 -4  0  0 -3  1  3  1  3 -1 -4 -3 -1  2 -3 -3 -1 -1 -4  4  3  1 -4  4 -1 -3 -2 -4  2 -3 -1  0 -2 -1 -4 -4  5 -1 -4  0  1 -4 -2  2  0 -3 -3 -4  4  3  0  5  3  2  4  1  1  0  4 -1  4  0 -2 -1 -3 -4  1 -4  0 -2  3  0  5 -1  4 -1 -3  6  5  1 -2  6  0 -1 -4  0  1 -3  0  2 -3 -4  1  6 -2 -3  3 -2 -2 -4
 -2 -2 -2 -1 -2 -2 -2  2 -1  4  1 -2 -2 -2 -2 -1  3 -3  1 -3  4  1 -2  5  0 -3 -1 -3 -3  2 -3 -4  2  0  6  3 -3 -2  3 -2 -1 -2 -1 -2 -2  0 -3 -3 -2  2 -3 -2 -3 -3  0 -3 -3  1  1 -3 -3  3  0 -3 -3 -4  2  1 -1 -2  0 -2 -1 -1 -2 -3 -3  2 -2  1 -2 -3  0  0  0 -3 -2  1 -2 -4  1 -3 -1 -2  2  0 -3 -2 -2  0  3 -3 -1 -3  1 -3 -3 -2  1 -2  4  1 -2 -3 -2  1 -2 -5 -3 -2
 -4 -3 -4 -2 -4 -4 -3 -3  8  1 -1 -3 -4 -3 -3  8 -1 -3  1  2 -1 -1 -3  2 -2 -4 -4 -3 -4 -1  1 -5  1 -4  1 -1 -4 -2  1 -3 -3 -3  8 -3 -2  5 -4  4 -3 -5 -4 -3 -4 -5 -1  1 -4 -3 -1 -3 -5 -1 -1 -4 -5 -5  1  1 -2 -4 -2 -4 -3 -2 -4 -5 -4 -2 -4  5 -4 -4 -1  1  0  1 -2  5 -3 -5  0 -4 -4 -3 -3 -1  1 -4 -4 -3 -1 -4 -1 -4 -1 -4 -5 -4 -1 -4 -1 -1 -4 -4 -3 -1 -4 -5 -4  6
 -2 -2 -2 -3 -2  4 -2 -2 -5 -4 -3 -2 -2 -2 -2 -5 -4 -3 -4 -4 -4 -4 -2 -3 -3 -1 -2  1  4 -1 -5 -3 -3 -3 -4 -4 -2 -2 -4 -3 -2 -2 -4 -2  5 -4 -3 -5 -2  8  4 -1  1 -3 -4 -5  3 -2 -4 -3 -2 -4 -3 -2 -2 -4 -4 -4 -2 -3 -2  0 -2 -2 -1  5 -3 -2 -2 -3 -2  0 -2 -3 -3 -5 -3 -4 -2 -3 -1 -3 -2 -2 -2 -3 -4 -2 -2 -2 -3 -3  0 -3 -4 -3 -4 -3 -3 -2 -4 -4 -2 -2 -2 -3 -2 -3 -3 -5
  0  1  1 -1  0  3  3  0 -4 -3 -2  0 -1 -1  1 -4 -3 -2 -3  0 -3 -4  1 -2 -1  0  0  0 -2 -1 -3 -1  2 -1 -3 -3 -1 -1 -4 -1  0  0 -3  1  0 -3 -1 -4  3 -3  3 -1  4 -1 -3 -3 -2  2 -4 -2 -1 -4 -2 -1 -1 -2 -3 -3  0  0 -1  0 -1  0 -1 -1  0  0 -1 -2 -1 -1 -2 -2 -2 -4  0 -4  1 -1 -1 -1 -1  0 -1 -1 -3 -1  0 -1 -2 -2  1 -2 -3 -1 -2  4 -1  1 -3 -4  0 -1  1 -3  0 -2 -1 -3
 -1 -1  0 -2  0  0  2  2 -4 -2 -1 -1 -2 -2 -1 -3 -2 -2 -2 -3 -2 -2  5 -2  1 -2 -2 -2 -2 -2 -3 -3 -1 -2 -2 -2 -2 -1 -2 -2  0  0 -3 -1  0 -1 -2 -3  0 -3  3 -2  2  2 -2 -3 -2  1 -3  0 -2 -3  0 -2 -2 -3 -2 -2  2 -2  0  1 -1  1 -2 -2 -2  1 -1 -2 -2  0 -1  0  0 -4  0 -2  5 -2  0  0 -2  0 -2 -2 -3 -2 -2  0  0 -2  2 -2 -1  0 -3 -1 -1 -1 -2 -2  1  0 -1 -1 -1 -2 -2 -3
 -3 -3 -4 -2 -3 -4 -3 -3  0 -2 -2 -3 -3 -3 -4  0 -3 -4 -3  0 -3 -3 -4  2 -3 -4 -4 -4 -4  4  0 -4 -1  4 -2 -3 -4 -4 -3 -3 -3 -3  0 -3 -3 -1 -3  0 -4 -5 -4 -4 -4 -4 -4  0 -4 -3 -3 -4 -4 -3 -2 -4 -4 -4 -2 -3 -3 -4 -3  1 -3 -3 -4 -4 -4 -3 -4  0 -3 -3 -3 -2 -1  0 -3 -2 -4 -5 -1 -4 -4 -4 -4 -3  0 -4 -4 -3 -3 -4 -3 -5 -3 -5 -4 -4 -3 -3 -3 -3 -3 -4 -4 -3 -4 -6 -5  0
 -2 -2 -2  1 -2 -3 -2 -3  2 -2 -2 -2 -2 -2 -3  4 -2  1 -2  8 -2 -1 -2  2 -2 -3 -2 -2 -3  1  9 -4  5 -2  0 -2 -3 -3 -2  0 -2 -1  3 -2 -3  5 -4  9 -2 -5 -3 -1 -3 -3 -2  9 -3 -3  1  0 -3 -2  3 -3 -3 -5  1 -1  0 -2 -1 -3 -2 -2 -3 -3 -3 -1 -3  4 -2 -3 -2  0  3  9  1  0 -3 -4  4 -3 -3 -3 -3 -2  8 -3 -3 -2 -2 -3 -2 -4 -2 -4 -3 -3 -2 -3 -2 -2 -2 -3 -3 -2 -2 -5 -2  7
 -3 -3 -3 -2 -3 -3 -2 -2 -2  1  2 -2 -3 -3 -2 -1  1 -4  1 -3  0  1 -2 -1  3 -3 -3 -4 -3 -1 -3 -4 -1 -2  1  1 -3  0  0 -3 -2 -3 -2 -2 -3 -1 -4 -3  1 -4 -3 -3 -2 -3  4 -3 -4 -1 -1 -4 -4  0  3 -3 -4 -5  2  3  0 -4  1 -3  1  0 -1 -4 -4  2 -2 -1 -3 -3  4  4  3 -3 -3  0  0 -4 -2 -4 -3  0 -2 -1 -3 -3 -3 -2  3 -4  1 -4  0 -1 -4 -2  1 -3  0  0 -3 -2 -1  3 -3 -5 -2 -2
