# Supplementary material for: Protein Secondary Structure Prediction Based on Data Partition and Semi-Random Subspace Method
Source: Sci Rep. 2018 Jun 29;8:9856. doi: 10.1038/s41598-018-28084-8 (PMC6026213; doi:10.1038/s41598-018-28084-8)
Supplement: Supplementary file 1 — Dataset 1 [file 41598_2018_28084_MOESM1_ESM.zip › astral_cull_DATA/1bml_A.pssm]

  A  A  P  S  F  D  a  G  K  P  Q  V  E  P  K  K  b  P  G  R  V  V  G  G  b  V  A  H  P  H  S  W  P  W  Q  V  S  L  R  T  R  F  G  M  H  F  c  G  G  T  L  I  S  P  E  W  V  L  T  A  A  H  c  L  E  K  S  P  R  P  S  S  Y  K  V  I  L  G  A  H  Q  E  V  N  L  E  P  H  V  Q  E  I  E  V  S  R  L  F  L  E  P  T  R  K  D  I  A  L  L  K  L  S  S  P  A  V  I  T  D  K  V  I  P  A  a  L  P  S  P  N  Y  V  V  A  D  R  T  E  d  F  I  T  G  W  G  E  T  Q  G  T  F  G  A  G  L  L  K  E  A  Q  L  P  V  I  E  N  K  V  e  N  R  Y  E  F  L  N  G  R  V  Q  S  T  E  L  e  A  G  H  L  A  G  G  T  D  S  f  Q  G  D  A  G  G  P  L  V  d  F  E  K  D  K  Y  I  L  Q  G  V  T  S  W  G  L  G  f  A  R  P  N  K  P  G  V  Y  V  R  V  S  R  F  V  T  W  I  E  G  V  M  R  N  N
  5  1  3  2  0  0 -3 -3 -2  1  3 -1 -1 -2  0 -1  0  0  0 -4 -4 -3 -2 -3 -2  0  7  0  0 -2  0 -7 -5 -7 -5  1 -2 -4 -4 -1 -1 -1 -2  0 -5 -3 -4  0 -2 -2 -4 -4  1 -3 -3 -7 -3 -3 -3  7  7 -5 -4 -2 -1 -2 -1  0 -1 -1  0  0 -5 -3  0 -3  2 -3  2 -4 -3 -3 -1  1  1  1 -1 -1  1 -3 -1  0  0 -3  1 -3  0 -3 -2 -4 -4 -2 -3  3 -6 -4  6 -5 -4 -4 -5  3  0 -4  4 -1 -4 -2  0 -2 -3 -1 -2  2 -4 -4  3  2  1 -1  0 -1 -3  1  1 -2  0 -1 -2 -2 -3 -3  0 -7 -3  1 -3 -2 -1 -1  0  0  1  0 -2 -3 -4 -1  4  2 -2 -2 -3 -3 -2 -2  1 -2 -4 -4 -1  0 -1 -3 -4 -1 -1 -1 -4 -2 -2  1 -4 -4 -5  7 -3 -2  0  3 -1 -2  1 -3  2 -4 -4  0 -5 -1 -3 -3 -4 -4 -2 -3 -2 -1 -1 -2  1 -6 -3 -4  2 -3 -1 -3 -2 -7 -3 -2 -3 -4  6 -3  1 -3 -1 -4  1 -4 -6  3 -4 -3  0  0 -5 -2  0 -7 -4 -3 -1  0 -4  3  3 -5
 -3 -2 -3 -2 -1 -2 -8 -6  1 -1  2 -2  2  0  0  3 -1 -2 -2  8 -6 -5 -4 -6  0 -2 -4  1 -4 -3 -1 -7 -6 -7 -3 -5 -4 -5  5  0  4 -1 -2  0 -3 -2 -7 -5 -4 -4 -5 -6 -3  1  1 -7 -5 -5 -4 -5 -4 -1 -7 -3 -1  4 -1  0  3 -3  0  1 -5  5 -6  0 -5 -6  1  0  2  3  0 -1 -1 -2 -2  0  0 -1  0  3  2 -6  1  4 -3 -5  0 -2 -3 -1  3 -3 -5 -6 -4 -6 -5  2 -5  0  2 -6 -4  1 -5 -4 -2  4 -6  2 -6 -5 -8 -5 -5 -2 -3 -3 -2  0 -5 -3  1  2 -2  0 -7 -5 -5 -4 -5 -7 -5  1 -3  3 -1 -1 -2 -2 -2  2  2 -5 -2 -2 -4  1 -5 -4 -5 -5 -3  1  4  1 -7 -1  4  2 -1 -4 -3 -2 -2  4 -6  0 -2 -1 -4 -5 -8 -5 -6 -3 -2 -1 -3 -3 -1 -5 -4 -7 -2 -5 -5 -4 -6 -6 -6 -5 -6 -6 -1  0  0  0  4 -7 -2 -4 -3 -6 -5 -5 -4 -7 -4 -2 -5 -4 -5  4  0  1  4 -6 -4 -6 -6 -4  7 -6 -4  2 -5  2 -3 -7 -6 -1  2 -1 -5  3  0 -4
 -2 -1 -1 -2 -2  0 -7 -4 -2 -3 -1 -2  3  0 -1  1  0 -1  3 -3 -6 -3  4 -4  1  2 -4  1 -2 -2 -2 -8 -6 -8 -4 -5 -3 -6 -2 -1  1  2  2 -2 -3 -3 -6 -3 -4 -1 -6 -6  4  0  2 -7 -6 -5 -3 -5 -5 -3 -6 -1 -2  1  1 -1  2 -4  0  0 -3  0 -6 -1 -5 -4 -2 -2  4 -3  2  2  2  3 -2  3 -2 -1 -1 -3  0 -5 -2 -2 -5 -4 -1  2 -5  4  5  7 -2 -6 -4 -7 -6 -3 -7  2 -2 -4 -5  0 -5  5  3 -1 -6 -1 -6 -6 -7 -7 -5  3 -2  4 -1  1 -5  0  1  3 -3  1 -6 -6 -4 -3 -4 -8 -4  1 -3 -1 -2  2  0  1 -2  3  1 -6  3 -3 -4 -2 -5 -5 -6 -5 -2  7  0 -1 -1  7  0 -1  1 -4 -4  6  2  0 -6 -2  3  4 -3 -6 -7 -5 -4  1 -2 -2 -3 -2 -3 -2  1 -7 -3 -3 -2 -3 -4 -4 -6 -6 -6 -3  1  0  3  2 -3 -8 -3 -5 -2 -4 -5 -4 -3 -8 -4 -1 -2  1 -5  2 -5  7 -2 -6 -3 -6 -6 -3  3 -6 -2  0 -5 -1  1 -8 -7  4  2  1 -6 -1  4  8
 -2 -1 -2 -2 -2  4 -8 -5 -3 -3 -2 -4  0 -2 -1 -1  0 -2 -1 -4 -6 -6 -4 -5  1  4 -5 -2  0 -4 -1 -9 -5 -9 -4 -6 -4 -6 -3  2 -2  0 -2 -2 -5 -5 -7 -4 -4 -3 -6 -6  0  0  0 -8 -6 -6 -4 -5 -5 -5 -7 -4  0  1  0 -2  2 -4 -2 -1 -6 -3 -6 -4 -6 -5 -1 -4  3 -2  0  0  0  2 -2  1 -2 -3 -1 -3  1 -6 -1 -3 -3 -3 -2 -1 -5  1  3 -2  8 -6 -5 -7 -6 -4 -7  0 -2 -3 -5 -2 -5 -2  6 -3 -6 -3 -5 -6 -8 -7 -5  1 -2  3  2  1 -5 -1  2  0 -3  0 -4 -7 -5 -4 -5 -9 -5  2 -4  0 -2 -2  2 -1  3  2 -2 -7 -3  1 -5 -2 -6 -5 -6 -6  3 -2 -1  1 -5  2 -2 -2  1 -5 -5  0 -2 -1 -6 -3  5  2 -4 -6 -8 -5 -3 -1 -1 -1 -3 -4 -3  7 -3 -7 -3 -4  8 -4 -5 -5 -5 -7 -6 -4 -2  3  2  4 -3 -8 -5 -5 -2 -5  2 -5 -4 -9 -5 -2  2 -4 -5  0 -5 -2 -3 -5 -4 -7 -7 -4 -3 -6 -3 -1 -6 -3  4 -9 -7  2 -1 -3 -6 -1 -1  2
 -2  2 -3 -3  1 -5 12 -6 -4 -3 -3 -3 -3 -3 -2 -2  5  3 -3 -6 -4 -4 -5  4  6 -3 -4 -3 -5 -6 -4 -7 -7 -7 -7 -4 -4 -4 -5 -2 -4 -2 -4 -3 -7 -4 12 -5 -5 -4 -4 -4 -4 -5 -5 -6 -4 -4 -4 -4 -4 -4 12 -3 -3 -3 -3 -3 -3 -4 -3 -3 -5 -4 -4 -3 -4 -6 -3 -5 -4 -5 -3 -3 -3 -4 -4 -4 -2 -4 -3 -3 -3 -4 -3 -6 -3 -4 -2 -6 -6 -4 -5 -5 -7 -4  3 -5 -4 -6 -5 -3 -4 -6 -3 -3 -4 -4 -5 -5 -4 -4 -7 -4 12 -4 -5 -4 -4 -4 -3 -3 -4 -4 -3 -5 -3 -3 11 -5 -3 -4 -6 -7 -6 -4 -4 -4 -5 -4 -2 -1 -4 -4 -3 -4 -6 -4 -3 -3 -4 -6 -3 -4 -4 -4 -4 -3 11 -5  6 -1 -2 -3 -4 -5 -4 -4 -4 -4 -5 -3 -6 -4 12 -4 -6 -3 -2 -3 -5 -5 -3 -3 -4 12 -6 -5 -7 -4 -6 -6 -7 -4 -4 11 -4 -4 -3 -4 -3 -6 -3 -5 -2 -6 -4 -4 -5 -7 -6 -3 -5 11  6 -3 -5 -5 -4 -7 -4 -4 -6 -3 -4 -4 -4 -3 -5 -3 -4 -7 -4 -5 -4 -3 -4 -3 -3 -6
 -2 -2 -2  0 -1 -2 -7 -5  2 -2  1 -2  1 -2  1  0 -1  0  0  1 -5 -5 -4 -5  4 -1 -4  0 -2 -4  3 -7 -5 -7  9 -5 -3 -5  6 -2  3 -1 -2 -1 -1 -2 -6 -5 -5 -2 -5 -6 -2  1  5 -6 -5 -5 -4 -4 -4  1 -7 -3  2  1  0  0  0 -3 -2  0 -4  1 -5  0 -4 -5 -1  4  3  4  2  0 -1 -1 -2 -2  1  7  0  1  0 -5  3  3 -4 -4 -1 -2 -4  0 -1 -3 -4 -6 -4 -5 -5  3 -5  1 -1 -4 -4  3 -5 -3  0  1 -5  3 -5 -5 -7 -5 -4  0 -1  0  0 -1 -5  1 -2 -1  2  1 -6 -5 -4 -4 -5 -6 -5 -1  1  4 -1 -3 -2 -2 -3  2 -1 -5  6  5 -1  3 -5 -3 -5 -5 -1 -2 -1  3 -7  1  1  0  2 -3  0 -2 -3  0 -5  1 -1 -2 -3 -5 -7 -4 -5 -2 -1  2 -4 -1 -2 -3 -2 -7  8 -5 -3 -3 -5 -5 -5 -5 -6 -6  4  3  1  0 -1 -6 -2  5  3 -5 -5 -4 -4 -6 -5 -2 -4 -6 -4  4 -3 -1 -1 -5 -4 -6 -5 -3  0 -5 -3  3 -3  2 -2 -7 -6  3  4  3 -4  2  0 -3
 -2 -1 -1  2 -2  4 -8 -6 -1 -3 -1 -3  2 -2  1 -1 -1 -2  1 -3 -6 -5 -5 -6  3  1 -4 -2  1 -4  2 -7 -5 -7 -2 -5 -3 -6 -2 -1 -1 -1 -2 -1 -4 -4 -7 -5 -5 -3 -5 -6 -2  2  3 -7 -5 -5 -4 -4 -4 -4 -7 -3  4  2 -2 -2  2 -3 -2  0 -5 -2 -6 -3 -5 -6  2 -2 -1  3  0  0 -1  4  3 -2  0  0  1 -2  1 -6  1  0 -4 -1 -1  3  0 -1 -1 -3 -2 -6 -4 -6 -5  0 -6  2 -2 -5 -4 -2 -5 -3  1 -1 -6 -1 -4 -5 -8 -6 -4  3 -1  0  1 -2 -5  2  0 -2 -1  2 -7 -5 -5 -4 -5 -7 -4  3 -3  2  1 -3 -1 -3  0  0 -1 -6 -2  5 -3  2 -5 -4 -5 -5  4 -3  0  0 -3  0 -1 -2  3 -4 -4 -3 -2  0 -6 -2  0 -2  4 -5 -5 -4 -4 -3 -1  3 -4 -4 -2 -2 -3 -7  1 -5  1 -4 -5 -5 -5 -6 -6 -6  1  2 -1 -1 -2 -7 -3 -3 -2 -6 -4 -5 -4 -7 -6  1 -4 -7 -4  1 -3 -3 -2 -5 -4 -6 -6 -4 -3 -6 -3  0 -5 -2 -1 -8 -6  2  2 -2 -5  2  0 -3
  0  3 -2  0 -3  3 -7  8 -3 -3 -2 -4 -2 -2 -1 -2  0  0  3 -5 -7 -5  6  7 -4 -1 -3 -3 -4  6 -3 -7 -6 -7 -6 -5 -2 -6 -4 -2 -1 -1  6  0 -6 -5 -6  7  7 -4 -6 -7 -2 -4 -2 -6 -6 -6 -5 -3 -2 -6 -6 -1 -3 -1 -2 -1 -2 -3  1  1 -5 -4 -6 -4 -5  8 -1 -5 -3 -5  1  2 -1  0 -1 -2  0 -4  0 -4  0 -6  0 -3 -5 -6 -3 -1 -6 -2  2  0 -5 -7 -3 -7 -6 -5 -7 -2 -2 -6 -4 -4 -5 -2 -2 -4 -6 -3 -6 -5 -7 -7 -5 -2 -3  3 -3 -3 -5 -1  1  6 -4 -2 -6 -6 -5 -5  7 -7  7 -3 -4  0  5  4  1  2 -3  2 -3 -6 -4 -1 -3  1 -6 -6 -6 -6  2 -3 -3 -4 -6 -3 -2 -2 -1 -3  1  4  5 -3 -6 -4 -3 -2 -6 -6 -7  1  7 -1 -2  0  7  6 -3 -1 -3 -5 -5  7 -5 -4  7  7 -6 -7 -6 -5 -4 -3  2  4 -3 -7 -5 -6 -3  8 -5 -5 -4 -7  8 -3  7 -6 -3 -3 -5 -2 -4 -6  7 -7 -7  1 -5 -6 -3 -3 -6 -4 -2 -7 -7 -3  0 -4 -6 -1 -2 -4
 -3 -3 -3 -1  3 -3 -7 -6  1 -4 -2 -3  0 -2 -1 -1  0 -1 -2 -2 -4 -6 -4 -5 -2 -2 -5  2 -4  6 -2 -7 -6 -7  4 -6 -4 -6  5  1 -1 -1 -3 -1 11  3 -7 -5 -5 -4 -5 -6  5 -1 -1 -6 -6 -5 -5 -5 -4 11 -7 -2  0 -1 -2 -1 -1 -4 -1 -1  5  0 -6 -1 -5 -6 -3  7  2 -1 -1 -1 -1 -1 -4  5 -3 -1 -2  1 -2 -6  0  2 -5 -4 -2  9 -6  0 -2  0 -5 -6 -5 -6 -5 -1 -6 -1 -2 -6 -5 -2 -4 -4 -3  3 -6 -3 -6 -6 -7 -6 -5 -2 -3 -1 -2  1 -4 -1 -3 -3 -3 -1 -6 -3 -5 -5 -5 -7 -5 -1 -2  0  0 -4 -2 -2 -4 -2 -2 -6 -3  1 -4 -2 -5 -3 -5 -5 -3  1 -1 -3 -7 -2  3 -1 -1  4 -2 -2 -3 -2 -6 -3 -3  4 -5 -5 -7 -5 -6  3 -3  1 -4  0  0 -4 -3 -7 -2 -5 -4 -4 -5 -5 -6 -6 -7 -6  0 -1 -1  0 -2 -5 -3 -4  0 -6 -5 -5 -5 -6 -6 -1 -5 -6 -5 -2 -5  0 -1 -6 -4 -7 -2 -4 -2 -6 -4 -2  2  2 -1 -7 -7  4 -1  1 -5 -2 -2 -3
 -3 -3 -3 -3 -2 -4 -5 -6  0 -3 -2  4 -3 -3 -1  0  0 -1 -4 -6  7  1 -6 -7 -4 -1 -5  0 -4 -6 -5 -7 -7 -7 -7  3 -6  2 -5  0 -3 -1 -5  0 -7  1 -5 -6 -7 -5  3  8 -4 -5 -4 -7  4  0 -4 -4 -4 -7 -5  0 -2 -3 -2 -1 -2 -1 -4 -2 -4 -3  2  3 -1 -7  3 -2 -4 -3 -2 -2 -1 -4 -3 -4  1 -1  1  2 -1  4 -3 -5  4  5  0 -6 -6 -4 -5 -5 -7  7 -4 -2  1 -6 -2 -4 -4 -6  0  0  4 -4 -4 -3  5  2 -4  2 -5 -1 -5 -4 -4 -5 -1  1  0 -4 -4 -6 -2 -1 -5 -3  4 -4 -7 -7 -7 -4  1 -4 -5 -3 -2 -3 -5 -4  1 -1 -5 -5  0 -3  1 -6  4  6 -4 -4 -4  2 -5 -6 -3  0 -3  1 -1 -4 -5  0  7 -3 -5 -3 -3  5 -5 -5 -7 -2  1 -3 -6 -6  2 -6 -5 -5 -5 -6 -6 -5 -7 -7 -7 -1  0 -1 -3 -1 -4 -5 -1 -6  4 -1  1 -7  4  1 -6 -6 -7  0 -7 -5 -4 -4 -3 -5 -3 -7 -5  1 -5  0 -6  3 -4 -2 -3  2 -4 -7  8 -5 -4  2  5 -4 -4 -6
 -3 -4 -3 -2  1 -5 -5 -7 -1 -4 -2  1 -3 -3 -1  1 -2  0 -4 -5 -1 -2 -5 -7 -4 -2 -5 -1  0 -6 -5 -6 -7 -6 -6 -2 -6  6 -4  0 -3 -2 -5 -1 -6  0 -5 -6 -6 -5  6 -1 -4 -5 -2 -6 -1  5 -5 -5 -5 -6 -5  2 -2 -3 -1  0 -1 -2 -3 -1  0 -3 -2  0  5 -7  1  2 -5  3 -2 -2  0 -4 -2 -3  1 -1 -1  1 -2  0 -3 -5  2  2  1 -6 -6 -3 -5 -5 -8  1 -3  7  5 -5  7 -4 -4 -5  2 -2  2 -5 -5 -2 -2  0 -7 -2 -6  6 -6 -4 -4 -5  0 -1  2 -3 -4 -6 -1  0 -5 -4  1 -5 -7 -6 -7 -1  0 -3 -5 -1 -3 -2 -5 -4  0  6 -3 -3  0 -3  3 -4  4  3 -3 -3 -4 -1 -5 -6 -2  0 -3 -1  3 -4 -5  0 -1 -1 -5 -2 -2  3 -6 -5 -7  1  3 -3 -6 -6 -2 -6 -5 -5 -5 -6 -7 -5 -7 -7 -7  6 -3 -5  0 -3 -4 -5 -1 -5 -1  5 -2 -7 -2 -3 -6 -5 -7  2 -7 -5 -5 -1 -4 -3 -1 -7 -5 -2 -5 -3 -6 -2 -3 -3  1  0 -5 -6 -1 -4 -4 -2  1 -4 -3 -7
 -2 -1 -2 -2 -3 -1 -7 -5  4 -3  2 -1  2 -1  3  2 -1 -2 -2  2 -6 -5 -4 -5 -1 -2 -4  0 -3 -3 -1 -8 -5 -8 -2 -5 -4 -5 -1 -1  0 -1 -2 -1 -4 -4 -7 -4 -5 -3 -5 -6 -3  0 -1 -7 -5 -5 -4 -4 -3 -4 -7 -3  0  2 -1 -1 -1 -3  0 -1 -5  3 -5 -1 -5 -5 -1 -2  0 -1 -1 -1 -2 -1 -2 -2  0 -2  0  1  1 -4  1  6 -4 -2  3 -1 -3  2 -2 -1 -4 -6 -4 -6 -5  7 -6 -1 -2 -5 -4 -1 -5 -3 -1  2 -5  2 -5 -5 -7 -6 -4  0  0 -2 -2 -2 -5 -2 -2 -2  0  1 -6 -6 -4 -4 -5 -7 -5  2 -3  2 -1 -2  1 -2 -3 -1  0 -5  4  1 -4  0 -5 -4 -5 -5 -2 -2  3  1 -7  1  0  0 -1 -4 -4 -3  0  2 -5  3 -1 -1 -4 -5 -7 -4 -5 -2 -2  0 -4  1  4 -4 -3 -7  1 -4 -4 -4 -5 -5 -5 -5 -6 -6  3  4  2 -2  3 -7 -1 -4 -3 -5 -5 -4 -4 -7 -5  0 -4 -6 -4  1 -1 -2  5 -5 -4 -6 -6 -3  0 -5 -3  2 -5 -2 -2 -8 -6  1  1  0 -4  1 -1 -3
 -3 -3 -3 -3 -1 -4 -6 -6 -1 -3 -2  4 -1 -3  0  0 -1  2 -3 -4  2 -2  3 -3 -2 -1 -4  0 -4 -3 -4 -6 -6 -6 -1 -2 -3  0 -3  1 -2 -2 -4  1 -5  0 -5 -5 -6 -4 -1 -2 -4 -4 -2 -6 -2  1 -4 -4 -4 -5 -5 -1 -2 -1 -2 -2 -2 -4 -3 -1 -4 -1 -2 -1  0 -6 -1 -2 -3 -1 -2 -2  2  1 -3 -3 -1 -1 -1  1 -2 -2 -3 -3  0 -1  0 -5 -6 -2 -4 -5 -7 -1 -2  0  5 -4  0 -3 -3 -6 -1 -2  1 -4 -1 -1 -2 -1 -6 -2 -6  0 -4 -3 -4 -4  3  5 -2 -4 -3 -5  3  1 -5 -4 -2 -4 -6 -6 -6 -3 -2 -1 -4 -3 -3 -1 -4 -3 -1  1  2 -4 -2  2 -1 -6  0  0 -4 -4 -3 -1 -5 -5 -3  0 -3 -1  0 -4 -4  2 -2 -3 -5 -3 10  3 -6 -4 -6 -2  0 -2 -5 -5 -1 -6 -4 -5  4 -5 -6 -5 -6 -6 -7  4 -3 -3 -1 -2 -2 -4 -2 -5 -1 -1 -2 -6 -2 -3 -5 -5 -6  0 -6 -5 -4 -3 -4  3  0 -6 -5  1 -5 -2 -5  3 -4 -1  0  0 -4 -6  1 -4 -3  0  8 -3 -3 -5
 -4 -4 -2 -4  4 -5 -7 -7 -2 -2 -3 -1 -3 -3 -2  0 -2  2 -3 -6 -3 -4 -6 -6 -5 -2 -5 -3 -5 -4 -3 -3 -8 -3 -7 -4 -6 -2 -5  0 -3  3 -4  3 -1  7 -6 -6 -6 -5 -2 -3 -4 -6 -3 -3 -3 -2 -5 -5 -5 -5 -6  5 -1 -3  1 -2 -3 -4 -2  1 -1  0 -4  3 -2 -7 -2  0 -4 -4 -2 -2 -2 -4 -1 -2 -2 -4 -1 -1 -4 -4 -4 -6 -2  5 -2 -5 -7 -3 -3 -5 -7 -3 -5 -3 -2 -6 -3 -5 -5 -7 -3 -4  6 -5 -5  0 -1 -4 -7 -4 -7 -3 -6 -5 -2 -5 -1 -2  6 -3 -3 -4 -4 -3 -6  3 -3 -6 -6 -2 -7 -4 -3 -4 -4 -4  0 -4 -5 -4 -1 -3 -6 -3 -4 -4  3 -7 -2 -2 -5 -5 -4 -3 -6 -6 -3  0 -1  5 -1 -5 -4 -3 -3 -3 -6 -1 -4  3 -7 -6 -7  4 -1  1 -6 -6 -3 -6 -5 -4 -6 -6 -7 -6 -6 -6 -8  0 -4 -6  3 -4 -3 -5 -4  3 -1 -3 -2 -7 -3 -4 -6  4 -7  0 -6 -3 -5 -4 -6 -1  1 -7 -5 -4  3 -4 -6 -4 -3 -1  7 -3 -5 -2 -3 -2 -5 -3 -3 -4 -2 -6
 -2  3  1  0 -2 -3 -7 -4 -3  7  3 -3  0  7 -1 -2  0  2 -3 -3 -6 -5 -5 -6 -4 -2 -4  2  7 -5 -4 -8  9 -8 -5 -5 -4 -6 -4 -2 -1 -1 -3 -3 -6 -5 -6 -5 -5 -4 -5 -6 -3  7 -4 -7 -5 -5 -4 -4 -4 -6 -6 -4  2 -2  1  0 -2  8 -3 -3 -6 -4 -5 -4 -5 -6 -3 -5 -3 -4 -2  1  2  0  6  2 -2 -4 -2 -4  1 -4 -3 -4 -2 -5 -2 -1  8 -3 -4 -4 -5 -6 -4 -6 -6 -4 -6 -3 -4  9 -4 -1 -5 -2 -3 -4 -5 -3  9 -5 -7 -6  8  1  5 -4 -3  0  0  5  3 -5 -4  0 -6 -6 -5 -4 -5 -8 -6 -3 -2 -3  1 -3  3  2  6  0  1 -6 -4 -4 -4 -2 -5  8 -5 -2 -3  0  0 -3 -7 -4 -3  3 -1 -5 -5  0 -4 -3 -6  0  4 -3 -6 -5 -7 -4 -6 -3 -1 -3 -5 -4 -3 -4 -4 -7 -5 -5 -5 -4 -5 -5  9 -6 -6 -6 -2 -3 -3 -2 -3 -8 -4 -5 -3 -6 -5 -5 -5 -8 -6 -2 -5 -6 -4 -4  7 -4 -4  9 -4 -6 -7 -4 -5 -6  3 -2 -6 -4  2 -8 -6 -4 -3 -3 -6 -2 -3 -5
  4  3  5  4  0 -1 -5 -4 -1  0  1 -2  1  2  1  0  1  0  3 -2 -5 -1 -3 -4  1 -1  2  1  0 -3  6 -7 -4 -7 -4 -4  7 -5 -3 -1  3  2 -1  1 -4 -3 -5 -3 -3  6 -5 -5  3  0 -1 -7 -5 -4  1 -2 -2 -4 -5 -2  0  0  4  3  1 -2  5  3 -5 -1 -5 -2 -3 -3 -1 -3  2 -3  2  3  1  1  2  2  0 -1  1 -2  2 -5  3 -2 -2 -4  2 -3 -3  3  1 -1 -4 -5 -1 -6 -5 -3 -6  4  5 -2 -2  1 -5  2  1 -2 -5  3 -4 -4 -5 -6 -3  3  3  2  2  0 -4 -1  2 -2  0  0  1 -5 -3  3 -3 -7 -4  1 -2  1  1 -1  1  2  2  0 -1 -5 -3 -2 -2  1 -4 -3 -5 -4  2  0  1 -2 -4 -2  2  0  0 -3 -4 -1  2  1 -5  0  2  1 -4 -5 -5 -1 -4 -1  0  0  1  1 -1  2  6 -5 -2 -3 -4  7 -4 -4 -5 -5 -4  0 -1  0  2  2  0 -7 -3 -4  0 -4 -3 -3  7 -7 -4  1  1 -4 -2  1 -3  2 -1 -5 -3 -5 -6  0 -2 -5  5  2 -4  0  3 -7 -6 -1  1 -2 -5  0  2 -2
 -1  1  1  1 -1 -2 -5 -5  1 -2 -1  1  0 -1  0  0  0  0  2 -4 -4 -3 -4 -5 -1  0 -2  0 -3 -4 -2 -7 -5 -7 -4 -2 -2 -4 -3  3 -1  3 -3  0 -5 -2 -5 -4 -5  4 -4 -4  3 -3 -2 -6 -3 -3  8 -3 -2 -5 -5 -2 -1 -1  2  2  0  1  1 -1 -5  2 -3 -2 -3 -5 -1 -4  1 -3  0 -1  1 -1  0  0  0 -1  0 -2  1 -3  1 -3 -2 -3  1 -3 -1  1 -2 -2 -5 -4  2 -4 -4 -4 -4 -1  3 -3 -2  5 -4  6 -1  1 -3 -1 -2 -3 -5 -4 -4  0  2 -1  0  1 -3  0  0 -2  5  1 -2 -3  3  7 -5 -7 -5  0  6 -2 -2  4 -2  4 -2 -1  1 -4 -3 -3  1  0 -3 -3 -3 -3  0  1  1  1 -5 -3 -2 -1 -2 -3 -3 -2 -1  1 -3  5 -2  3 -4 -3 -5 -3 -5 -2  1 -1 -4 -2  2 -3  1 -5 -4 -4 -4 -2 -5 -5 -5 -4 -1  2 -2 -2 -2 -2  1 -6  2 -4 -1 -5 -2  6 -2 -7 -5  2 -3  1  1 -1  0 -1  0 -5 -2 -3 -6  4 -4 -2  5  0 -5  2  2 -7 -4 -2  0  3 -3  1  0 -3
 -4 -4 -4 -4  4 -5 -7 -6 -4 -4 -4 -3 -3 -3 -3 -2 -2 -1 -4 -5 -5 -6 -6 -6 -3 -4 -6 -4 -6 -3 -5 13 -8 13 -6 -6 -6 -5  2 -3 -3 -2 -5  0 -6 -2 -6 -5 -5 -5 -4 -6 -5 -5 -1 13 -5 -4 -6 -6 -6 -6 -6 -2 -3 -3  0 -3 -2 -5 -1 -3  9 -2 -6 -2 -4 -6 -4 -3 -5 -5 -3 -4 -4 -4 -5 -2 -4 -5 -2 -3 -4 -6 -4 -5 -5 -3 -3 -6 -7 -5 -5 -6 -8 -6 -6 -5 -4 -6 -5 -5 -5 -7 -5 -5 -2 -6 -6 -2 -6  0 -8 -6 -7 -5 -7 -5 -5 -5 -2 -1 -3 -4 -5  0 -4 -4 -6 10 -5 -6 -6 13 -6 -4 -4 -1 -4 -5 -4 -4  2 -4 -3 -5 -5 -4 -5 -4 -4 -7 -5 -5 -5 -2  1 -4 -6 -6 -4 -1  0  4  7 -5 -5 -4 -6 -5 -6 -2 -5 -4 -7 -6 -6  1 -3 -4 -5 -5 -4 -7 -5 -6 -5 -5 -7 -6 -6 -6 -8 -5 -6 -6 -2 -5 -5 -5 -5 12  6 -5 -4 -6 -6 -6 -7 12 -6 -3 -6 -4 -6 -3 -6 -5 -3 -8 -5 -6 -2 -5 -6 -6 -5 -1 -2 -4 -5 13 -6 -4 -4 -4 -5 -4 -4 -7
 -3 -3 -2 -3  4 -4 -7 -7 -2 -4 -3 -2 -2 -3 -2 -1 -1  2 -3 -5  2 -4 -6 -6 -4 -3 -5 -2 -5 -1 -3 -2 -7 -2 -5 -4 -2 -4 -2  0  1  2 -5  1 -2  0 -6 -6 -6 -5 -4 -4 -3 -5  1 -2 -4 -4 -5 -5 -5 -2 -6 -1  1 -1  0  1 -2 -4  1  2  7 -2 -4  4 -2 -7 -2  3 -3 -4  0 -2 -3 -4 -4  2 -3 -2  1  2 -3 -4  0 -4 -3 -1  1 -1 -6  0  1 -2 -7 -4 -5 -4 -4 -5 -4 -3 -4 -7 -4 -4  2 -5 -5  5 -4 -3 -7 -4 -7 -4 -6 -4 -2 -4  3 -3  0  2 -4 -5 -2 -3 -6  5 -4 -5 -6 -1 -6 -2  1 -3  1 -2 -1 -3 -4 -3  1 -4 -4  2 -4 -2 -2 -5 -4 -1 -4 -3 -3 -3 -6 -5 -3  2  4  6  5 -5 -4 -3 -4 -3 -5 -2 -5 -3 -7 -5 -7  5 -2 -2 -5 -5 -3 -4 -3 -6 -5 -6 -6 -5 -6 -6 -7 -4 -5 -5  0 -2 -3 -4 -3  4  0 -4  2 -7 -4 -4 -5 -1 -7  1 -6 -6 -5 -4 -5  1  1 -7 -5 -5 10 -4 -5 -4 -4  0  6 -2 -4 -2 -5  3 -4 -2 -4 -3  1 -5
 -2 -3 -2 -2 -2 -1 -5 -7  2  0 -1  3 -2 -3  2 -1 -1 -1 -3 -5  2  7 -5 -6 -2  2 -3  3 -2 -5 -5 -7 -6 -7 -6  6 -5 -1 -5  1 -3 -1 -4  1 -7  2 -5 -5 -6 -4  0  0 -4 -5 -3 -7  7  5 -3 -3 -3 -6 -5  3  0 -3 -2  1 -1 -3 -3 -2 -2 -1  7  3  1 -7  0  0 -4 -3  0 -2 -1 -3 -3 -4  2  2  2  1 -2  6 -2 -5  4  1  1 -6 -6 -3 -5 -4 -7  3 -3 -2  1 -5 -2 -4 -3 -6  5  0 -1 -4 -4 -3  6 -2 -5  7 -5  0 -3 -3 -2 -4  0  2  3 -3 -3 -5  0  1 -4  3  5 -4 -6 -7 -7 -3 -1 -3 -4 -2  0 -2 -4 -4  1 -2 -5 -4  4 -1  5 -6  4  3 -4 -2 -3  3 -5 -5 -3 -1 -3  1 -1  0 -4 -2  5 -3 -5 -1 -3  1 -5 -4 -5  0  0 -2 -5 -5  2 -6 -4 -5 -5 -6 -6  0 -6 -6 -6 -1  7 -2 -2 -1 -4 -5  2 -6  4 -2  4 -7  5  5 -5 -7 -7 -1 -6 -4 -3 -3  1 -4 -3 -6 -5  7 -5  3 -6  7 -4  0 -4  3 -4 -7  2 -4 -4  2  1 -2 -3 -6
