# Supplementary material for: Protein Secondary Structure Prediction Based on Data Partition and Semi-Random Subspace Method
Source: Sci Rep. 2018 Jun 29;8:9856. doi: 10.1038/s41598-018-28084-8 (PMC6026213; doi:10.1038/s41598-018-28084-8)
Supplement: Supplementary file 1 — Dataset 1 [file 41598_2018_28084_MOESM1_ESM.zip › astral_cull_DATA/1bnd_A.pssm]

  G  Q  L  S  V  a  D  S  I  S  E  W  V  T  A  A  D  K  K  T  A  V  D  M  S  G  G  T  V  T  V  L  E  K  V  P  V  S  K  G  Q  L  K  Q  Y  F  Y  E  T  K  b  N  P  M  G  Y  T  K  E  G  c  R  G  I  D  K  R  H  W  N  S  Q  a  R  T  T  Q  S  Y  V  R  A  L  T  M  D  S  K  K  R  I  G  W  R  F  I  R  I  D  T  S  b  V  c  T  L  T  I  K
  0 -1 -2  1  0  0 -2  1 -1  1 -1 -3  0  0  4  3 -2 -1 -1  0  4  0 -2 -1  2  0  0  0  0  0  0 -1 -1 -1  0 -1  0  0 -1  0 -1 -2 -1 -1 -2 -2 -2 -1  0 -1 -1 -2 -1 -1  0 -2  0 -1 -1  1  0 -1  0 -1 -2 -1 -1 -2 -2 -2  1 -1  0 -1  0  0 -1  1 -2  0 -1  4 -2  0 -1 -2  0 -1 -1 -1 -1  1 -3 -1 -2 -1 -1 -1 -2  0  1 -1  0  0  0 -2  0 -1 -1
 -2  0 -2 -1 -3 -3 -2 -1 -3 -1  0 -3 -3 -1 -1 -2 -1  2  2 -1 -1 -3 -2 -1 -1 -2  0 -1 -3 -1 -3 -2  0  2 -3 -2 -3 -2  1 -2  1 -2  2  1 -2 -3 -2  0 -1  3 -1  0 -2 -1 -2 -2 -1  2  0 -2 -4  6 -2 -3 -2  2  6 -1 -2  0 -1  1 -3  6 -1 -1  1 -1 -2 -3  6 -1 -2 -1 -2 -2 -1  2  3  4 -2 -2 -3  6 -3 -3  6 -3 -2 -1 -1 -3 -3 -4 -1 -2 -1 -3  2
  0  0 -3  1 -3 -3  1  1 -3  1  0 -4 -3  0 -2 -1  1  0  0  0 -2 -3  1 -2  0  0  0  0 -3  0 -3 -3  0  0 -3 -2 -3 -1  3  0  0 -3  0  0 -2 -3 -2  0  0  0 -1  6 -2 -2  0 -2 -1  1  0 -1 -3  0  0 -3  1  0  0  0 -3  6  1  0 -3  0  0  0  0  1 -2 -3  0 -2 -3  0 -2  1  4  0  0  0 -3 -1 -4  0 -3 -3  0 -3  1  0  1 -1 -3 -3  0 -3  0 -3  0
 -1  1 -4  0 -3 -3  6  0 -3  0  1 -4 -3 -1 -2 -2  6 -1 -1 -1 -2 -3  6 -3  0 -1 -1 -1 -3 -1 -3 -4  2 -1 -3 -2 -3 -1  0 -1  0 -4 -1  0 -3 -4 -3  2 -1 -1 -1  1 -2 -3 -1 -3 -2  0  2 -1 -4 -2 -1 -3  6 -1 -2 -2 -4  1  0  0 -3 -2 -1 -1  0  0 -3 -3 -2 -2 -4 -1 -3  6  1 -1 -1 -1 -3 -1 -4 -2 -4 -3 -2 -3  6 -1  0 -1 -3 -4 -1 -4 -1 -3 -1
 -3 -4 -1 -1 -1  9 -4 -1 -1 -1 -3 -2 -1 -1  0 -1 -4 -3 -3 -1  0 -1 -4 -1 -1 -3 -3 -1 -1 -1 -1 -1 -4 -3 -1 -3 -1 -2 -3 -3 -3 -1 -3 -3 -3 -2 -3 -4 -1 -3  8 -3 -3 -2 -3 -2 -1 -3 -4 -2  9 -4 -3 -1 -4 -3 -4 -3 -2 -3 -1 -3  9 -4 -1 -1 -3 -1 -2 -1 -4  0 -1 -1 -1 -4 -2 -3 -3 -3 -1 -2 -2 -4 -2 -1 -4 -1 -4 -1 -1  9 -1  9 -1 -1 -1 -1 -3
 -2  2 -2  0 -2 -3  0  0 -3  0  4 -2 -2 -1 -1 -1  0  1  1 -1 -1 -2  0  0  0 -2  4 -1 -2 -1 -2 -2  2  1 -2 -1 -2 -1  1 -2  5 -2  1  5 -1 -3 -1  2 -1  1 -2  0 -1  0 -2 -2 -1  1  2 -2 -3  1 -2 -3  0  1  1  0 -2  0  0  5 -3  1 -1 -1  5  0 -2 -2  1 -1 -2 -1 -1  0  0  1  1  1 -2 -2 -2  1 -3 -3  1 -3  0 -1  0 -3 -2 -3 -1 -2 -1 -3  1
 -2  5 -3  0 -3 -3  2  0 -3  0  4 -3 -3 -1 -1 -1  2  1  1 -1 -1 -3  2 -2  0 -2  1 -1 -3 -1 -3 -3  5  1 -3 -1 -3 -1  1 -2  2 -3  1  2 -2 -3 -2  5 -1  1 -3  0 -1 -2 -2 -2 -1  1  5 -2 -4  0 -2 -3  2  1  0 -1 -3  0  0  2 -3  0 -1 -1  2  0 -2 -3  0 -1 -3 -1 -2  2  0  1  1  0 -2 -2 -3  0 -3 -3  0 -3  2 -1  0 -3 -3 -4 -1 -3 -1 -3  1
  6 -2 -4  0 -3 -2 -1  0 -4  0 -2 -3 -3 -2  0 -1 -1 -2 -2 -2  0 -3 -1 -3  0  6  3 -2 -3 -2 -3 -4 -2 -2 -3 -2 -3 -1 -1  6 -2 -4 -2 -2 -3 -3 -3 -2 -2 -2 -2  0 -2 -3  6 -3 -2 -1 -2  5 -3 -2  6 -4 -1 -2 -2 -2 -3  0  0 -2 -2 -2 -2 -2 -2  0 -3 -3 -2  0 -4 -2 -3 -1  0 -2 -2 -2 -3  5 -3 -2 -3 -4 -2 -4 -1 -2  0 -2 -3 -3 -2 -4 -2 -4 -2
 -2  0 -3 -1 -3 -3 -1 -1 -3 -1  0 -2 -3 -2 -2 -2 -1 -1 -1 -2 -2 -3 -1 -2 -1 -2  0 -2 -3 -2 -3 -3  0 -1 -3 -2 -3 -2  0 -2  0 -3 -1  0  2 -1  2  0 -2 -1 -2  1 -2 -2 -2  2 -2 -1  0 -2 -3  0 -2 -3 -1 -1  0  7 -1  1 -1  0 -3  0 -2 -2  0 -1  2 -3  0 -2 -3 -2 -2 -1  0 -1 -1 -1 -3 -2 -2  0 -1 -3  0 -3 -1 -2 -1 -3 -3 -3 -2 -3 -2 -3 -1
 -4 -3  2 -2  3 -1 -3 -2  4 -2 -3 -3  3 -1 -1  0 -3 -3 -3 -1 -1  3 -3  1 -2 -4 -3 -1  3 -1  3  2 -3 -3  3 -3  3 -3 -3 -4 -3  2 -3 -3 -1  0 -1 -3 -1 -3 -2 -3 -3  1 -4 -1  0 -3 -3 -3 -1 -3 -4  4 -3 -3 -3 -3 -2 -3 -2 -3 -1 -3 -1 -1 -3 -2 -1  3 -3 -1  1 -1  1 -3 -3 -3 -3 -3  3 -3 -3 -3  0  4 -3  4 -3 -1 -2 -1  3 -1 -1  2 -1  4 -3
 -4 -3  4 -3  1 -1 -4 -3  2 -3 -3 -2  1 -1 -2 -1 -4 -3 -3 -1 -2  1 -4  2 -2 -4 -3 -1  1 -1  1  4 -3 -3  1 -3  1 -3 -3 -4 -2  4 -3 -2 -1  0 -1 -3 -1 -3 -2 -4 -3  2 -4 -1  0 -3 -3 -3 -1 -2 -4  2 -4 -3 -2 -2 -2 -4 -3 -2 -1 -2 -1 -1 -2 -3 -1  1 -2 -2  4 -1  2 -4 -3 -3 -3 -2  1 -3 -2 -2  0  2 -2  2 -4 -1 -3 -1  1 -1 -1  4 -1  2 -3
 -2  1 -3  0 -2 -3 -1  0 -3  0  1 -3 -2 -1 -1 -1 -1  5  5 -1 -1 -2 -1 -1  0 -2  1 -1 -2 -1 -2 -2  1  5 -2 -1 -2 -1  4 -2  1 -3  5  1 -2 -3 -2  1 -1  5 -2  0 -1  0 -2 -2 -1  4  1 -1 -3  2 -2 -3 -1  5  2 -1 -3  0  0  1 -3  2 -1 -1  1  0 -2 -2  2 -1 -3 -1 -2 -1  0  5  5  4  0 -1 -3  2 -3 -3  2 -3 -1 -1  0 -3 -2 -3 -1 -3 -1 -3  5
 -3 -2  2 -2  1 -1 -3 -2  1 -2 -1 -1  1 -1 -1 -1 -3 -1 -1 -1 -1  1 -3  6 -1 -3 -1 -1  1 -1  1  3 -2 -1  1 -3  1 -2 -2 -3  0  2 -1  0 -1  0 -1 -2 -1 -1 -2 -2 -3  5 -3 -1  3 -1 -2 -3 -1 -1 -3  1 -3 -1 -1 -1 -1 -2 -2  0 -1 -1 -1 -1  0 -2 -1  1 -1 -1  2 -1  5 -3 -2 -1 -1 -1  1 -3 -1 -1  0  1 -1  1 -3 -1 -2 -2  1 -1 -1  2 -1  1 -1
 -3 -3  0 -2 -1 -2 -4 -2  0 -2 -3  1 -1 -2 -2 -2 -4 -3 -3 -2 -2 -1 -4  0 -2 -3 -3 -2 -1 -2 -1  0 -3 -3 -1 -4 -1 -3 -3 -3 -3  0 -3 -3  3  6  3 -3 -2 -3 -3 -3 -4  0 -3  3 -1 -3 -3 -3 -2 -3 -3  0 -4 -3 -3  1  2 -3 -2 -3 -2 -3 -2 -2 -3 -2  4 -1 -3 -2  2 -2  0 -4 -3 -3 -3 -3 -1 -3  1 -3  6  0 -3  0 -4 -2 -2 -3 -1 -2 -2  0 -2  0 -3
 -2 -1 -3 -1 -2 -3 -2 -1 -3 -1 -1 -4 -2 -1 -1 -1 -1 -1 -1 -1 -1 -2 -2 -3 -1 -2 -2 -1 -2 -1 -2 -3 -1 -1 -2  8 -2  6 -1 -2 -1 -3 -1 -1 -3 -4 -3 -1 -1 -1 -3 -2  8 -2 -2 -3 -1 -1 -1 -2 -3 -2 -2 -3 -2 -1 -2 -2 -4 -2 -1 -1 -3 -2 -1 -1 -1 -1 -3 -2 -2 -1 -3 -1 -3 -2 -1 -1 -1 -1 -2 -2 -4 -2 -4 -3 -2 -3 -2 -1 -1 -3 -2 -3 -1 -3 -1 -3 -1
  0  0 -3  4 -2 -1  0  4 -2  4  0 -3 -2  1  1  1  0  0  0  1  1 -2  0 -2  4  0  0  1 -2  1 -2 -2  0  0 -2 -1 -2  2  0  0  0 -3  0  0 -2 -2 -2  0  1  0 -1  1 -1 -1  0 -2  1  0  0  0 -1 -1  0 -2  0  0 -1 -1 -3  1  4  0 -1 -1  1  1  0  4 -2 -2 -1  1 -3  1 -2  0  3  0  0  0 -2  0 -3 -1 -2 -2 -1 -2  0  1  4 -1 -2 -1  1 -3  1 -2  0
 -2 -1 -1  1  0 -1 -1  1 -1  1 -1 -3  0  5  0  0 -1 -1 -1  5  0  0 -1 -1  1 -2 -1  5  0  5  0 -1 -1 -1  0 -1  0  0  0 -2 -1 -1 -1 -1 -2 -2 -2 -1  5 -1 -1  0 -1 -1 -2 -2  4 -1 -1 -1 -1 -1 -2 -1 -1 -1 -1 -2 -2  0  1 -1 -1 -1  5  5 -1  1 -2  0 -1  0 -1  5 -1 -1  1 -1 -1 -1  0 -1 -3 -1 -2 -1 -1 -1 -1  5  1 -1  0 -1  5 -1  5 -1 -1
 -3 -3 -2 -3 -3 -2 -4 -3 -3 -3 -3 11 -3 -3 -3 -3 -4 -3 -3 -3 -3 -3 -4 -1 -3 -3 -2 -3 -3 -3 -3 -2 -3 -3 -3 -4 -3 -3 -3 -3 -2 -2 -3 -2  2  1  2 -3 -3 -3 -3 -4 -4 -2 -3  2 -2 -3 -3 -3 -2 -3 -3 -3 -4 -3 -3  0 10 -4 -3 -2 -2 -3 -3 -3 -2 -3  2 -3 -3 -3 -1 -3 -2 -4 -3 -3 -3 -3 -3 -3 11 -3  1 -3 -3 -3 -4 -3 -3 -3 -3 -2 -3 -2 -3 -3 -3
 -3 -2 -1 -2 -1 -2 -3 -2 -1 -2 -2  2 -1 -2 -2 -2 -3 -2 -2 -2 -2 -1 -3 -1 -2 -3 -2 -2 -1 -2 -1 -1 -2 -2 -1 -3 -1 -2 -2 -3 -1 -1 -2 -1  7  3  7 -2 -2 -2 -2 -2 -3 -1 -3  7 -1 -2 -2 -3 -3 -2 -3 -1 -3 -2 -2  4  4 -2 -2 -1 -2 -2 -2 -2 -1 -2  7 -1 -2 -2  0 -2 -1 -3 -2 -2 -2 -2 -1 -3  2 -2  4 -1 -2 -1 -3 -2 -2 -3 -1 -3 -2 -1 -2 -1 -2
 -3 -3  1 -2  4 -1 -3 -2  3 -2 -2 -3  4  0  0  1 -3 -2 -2  0  0  4 -3  1 -1 -3 -3  0  4  0  4  1 -3 -2  4 -2  4 -2 -3 -3 -2  1 -2 -2 -1 -1 -1 -3  0 -2 -1 -3 -2  1 -3 -1  0 -2 -3 -3 -1 -3 -3  3 -3 -2 -3 -2 -2 -3 -2 -2 -1 -3  0  0 -2 -2 -1  4 -3  0  1  0  1 -3 -2 -2 -2 -2  3 -3 -3 -3 -1  3 -3  3 -3  0 -2 -1  4 -1  0  1  0  3 -2
