# Supplementary material for: Protein Secondary Structure Prediction Based on Data Partition and Semi-Random Subspace Method
Source: Sci Rep. 2018 Jun 29;8:9856. doi: 10.1038/s41598-018-28084-8 (PMC6026213; doi:10.1038/s41598-018-28084-8)
Supplement: Supplementary file 1 — Dataset 1 [file 41598_2018_28084_MOESM1_ESM.zip › astral_cull_DATA/1bo4_A.pssm]

  G  I  I  R  T  C  R  L  G  P  D  Q  V  K  S  M  R  A  A  L  D  L  F  G  R  E  F  G  D  V  A  T  Y  S  Q  H  Q  P  D  S  D  Y  L  G  N  L  L  R  S  K  T  F  I  A  L  A  A  F  D  Q  E  A  V  V  G  A  L  A  A  Y  V  L  P  K  F  E  Q  P  R  S  E  I  Y  I  Y  D  L  A  V  S  G  E  H  R  R  Q  G  I  A  T  A  L  I  N  L  L  K  H  E  A  N  A  L  G  A  Y  V  I  Y  V  Q  A  D  Y  G  D  D  P  A  V  A  L  Y  T  K  L
  1 -2 -4 -1 -3 -1 -3  3 -1  1  2 -6  2  2  3 -2  1  3  1 -1  2  1 -2  3  1  3 -2  0  0  0  1  0  0  0  1  2 -3 -1 -1  1  2 -2  0  3  1 -1  1  3 -1  0 -1  1 -1  2 -2  1  5 -1  0  0 -1  0  0  1 -1  0  3  2  2 -1  0 -2 -1 -1 -2  0  0  1  0  0 -1  1 -1 -3 -1 -2 -2  3 -4  2  0  2  2 -2 -2 -1 -3 -2  4 -1  4 -4 -4  1  3  2  0  2 -1  6  1  1 -1 -3  3  0 -1 -1 -4 -3 -2  3 -2  1 -1 -7  1  2  7 -4  5 -3 -8 -1 -1 -5
 -3 -2 -6  3 -5  7  7 -5  2 -2  0 -2  0 -1  0 -4  3  1 -4 -4  2 -2 -5  0  2 -2  4 -2 -2  0 -2  0 -1  0  1  0  3 -3  3  1 -1  1  0  3  3 -1 -1  1  2 -1  1  0 -1 -3 -2 -2 -1  0 -1  0 -2  2  0 -3 -6 -2 -5 -2 -3 -2 -1  1 -1  2 -2  0  2 -2  3  2 -1 -2  0 -5 -2 -1 -5 -4 -5  1  0  0 -1  7  5  4 -2 -6 -5  4  2 -5 -6  1  1 -5  1  2  0 -6  5  2  5 -3 -5  2  2 -6  0 -7 -3 -6  2  0 -3 -1  0 -1 -6  4  3 -7 -8  4  5 -6
 -1 -4 -7 -2 -7 -5 -2 -7  0 -5  1 -2 -4 -2 -4 -7  0 -2 -7  2 -2 -3 -4  1 -2  0 -3  0 -3 -2 -2  0 -2  1 -2  0 -4 -3  0 -1 -1 -3 -5 -2 -1 -6 -4  1  3 -3  2 -1 -2 -3 -5 -3 -4  1 -1  1  1  0 -2 -5 -2 -1 -5 -1 -4 -3 -2 -1 -1  1 -1 -1  0  0 -2 -1  0 -2  0 -5  1  2 -5 -4 -5 -1 -3  0 -2 -4  0  0 -2 -6 -4 -2 -1 -6 -6  1 -3 -6 -2  0 -3 -6 -2 -1  0  0 -6 -2  1 -6 -4 -7  3 -6 -1  0 -1  8 -1 -2 -6 -3 -1 -4 -8 -1 -2 -7
 -2 -2 -7  0 -5 -1 -4 -5 -1 -2  3  8 -2  3  1 -7  0 -1 -6 -2  3  0 -2  1  2  0 -3  2  5  0  1  0 -1  1  2  1 -3 -3  3  3  3 -3 -3 -1  1 -5 -4  1  4  3  2 -2 -3 -5 -6 -2 -4  1  4  4  3  1  0 -3 -2 -4 -5 -4 -5 -2 -2 -2  1 -1 -4  1  1  1 -1  2  0 -2  0 -5  3  5 -6 -3 -6  4 -1  3 -4 -5  0 -1 -5 -6 -5 -2 -2 -6 -7  3 -3 -6 -2  3 -1 -6 -3  1 -2 -1 -6 -1  0 -7 -3 -8 -1 -6  4  0  4  4  3  0 -6 -4  0 -7 -9  0 -4 -7
 -3 -4 -5 -5 -6  0 -5 -2 -5 -7 -3 -9 -3 -5 -3  0 -2 -4 -6 -1 -3 -1 -3 -4 -5 -1 -5 -3 -3 -1 -4  0 -4 -2 -2 -1 -6 -5 -2 -3 -3 -3 -2 -3 -3 -3 -2 -2 -6 -3 -2 -1  0  1  0  1  1  1 -1 -1 -5 -1  2  0 -7 -2  2  0  6  1  1 -2  2 -1 -3 -3 -3  1 -3 -5  1  3  2 -4 -2 -5 -4  5 -4 -4 -5 -4  0  1 -5  0 -2 -1  1 -4 -2 -1 -2 -5 -2  1  0 -2 -2  4 -2 -5 -3 -7  9  3 -2 -3 -6 -5 -3 -3 -6 -3  1 -8 -4 -3 -5 -1 -4 -4 -8 -6 -7 -5
 -2 -3 -6  1 -7  1  3 -6  1 -2  1 -1 -3 -1  0 -6  0  4 -6 -3  2  0 -4 -2  2 -2 -3 -1  0  0 -1 -1 -2  0  0  0  1  0 -1  0  0  0 -1  2  1 -2 -2 -1  1 -2  0 -2 -2 -4 -4 -3 -3  0 -1  0  0  1 -1 -3 -3 -2 -3 -1 -2  0 -2 -1 -1  2 -3  0  2 -1  0 -2  1 -1  1 -4  0 -1 -5 -4 -5 -1  0  0 -1  2 -1  5 -3 -5 -5  0  1 -5 -5  2 -1 -5  1  2  0 -6  1  1  1 -3 -6  0  1 -5 -1 -6  4 -6 -1  0 -1 -5  0 -2 -6  1 -1 -7 -7  2 -1 -6
 -2 -4 -7  3 -6 -1 -1 -7  0  1  1  0 -1  3 -1 -6  1  4 -4  0  2 -1 -1  0  4  2 -3  1  3 -1  3  1  0  1  1  1  0 -1  0  2  3  2 -1  2  3 -2 -2  1  0  2  0 -2 -2 -4 -5 -3 -1  1  3  2  2  2  0 -5 -6 -3 -5 -2 -5 -3  0 -1  1  0 -4  2  0  0  1 -2  3 -3  0 -5  1  3 -5 -3 -5 -1  3  3 -2 -3 -2  0 -4 -6 -5  1 -1 -6 -6  4  2 -6  1  3  2 -6 -1  4  0 -4 -5  2  3 -6 -1 -7  4 -6  1  3  0 -5  3 -1 -6 -1 -1 -7 -8  5 -4 -6
  6 -3 -7 -5 -8 -4 -7 -7  3 -4  1 -6 -2 -1 -2 -6 -1 -1 -7 -4 -2 -4 -5  2 -3  0 -5  2  0  0  0 -2 -2  1  1  0 -3 -3 -2 -2 -1 -4 -5 -3 -1 -5 -4  1 -1 -1  1 -2 -3 -2 -5  1  0  0 -2  3  4  0  0 -5  7  2 -3  0  3 -2 -3  0 -2 -3 -3 -3  0  1  2 -1 -1  1 -3 -5 -2 -1 -6  2 -6 -1 -2  0 -3 -6  4 -1  7 -6  6 -2 -1 -6 -7 -2 -3 -3 -3 -1 -4  1 -3 -2 -4  7 -2 -2  0 -5 -4 -8  1 -5 -1 -2  3 -3 -2  1 -2 -5 -1 -7 -9 -4 -2 -7
 -3 -4 -7  0 -7  2  1 -7 -2 -3  0  2 -4 -1  1 -6  2 -3 -7 -2  0 -1  6  3 -1 -1  0 -1 -3 -2 -1  0  0 -1 -2  2 -1 -1 -1 -1 -1  2 -3  0  0 -2 -3 -2  1  1  3  4  3 -1 -4  0  0  0  1  0  0  0 -2 -5 -1  1 -1  1 -1  3 -1  2  2  3  2  2  0  0  0 -1  0 -1  2 -5  3  0 -5 -1 -6  4 -4  1  5  1  1  1  4 -2 -5 -1 -1 -6 -5  0  4 -6 -2  1  1 -6  0 -2  2 -2 -3  2  0 -6  0 -7  2 -7 -1  0  0 -3 -1  1 -6  1  0 -6 -4 -1 -3 -6
 -4  3  5 -5  7  0 -4  1 -3 -2 -5 -1  4 -5 -1  2  0 -3  1  1 -3  1 -1 -3 -3  1 -1 -2 -4  2 -2  0 -3 -2 -2 -3 -3 -2 -2 -2 -3 -4  0 -3 -3  1  0 -4 -4 -6 -4 -1  2  2  1  1 -1 -1 -2 -5 -3 -1  0  3 -4 -1  2 -1 -1  0  2  0 -2 -2 -1 -2 -3 -3 -1 -3  0  1  0  6 -3 -3  4 -1  1 -2 -4 -4 -2 -6 -6 -4 -7  6 -6 -2 -3  0  4 -4 -4  2  2 -4  2 -6 -3 -4 -1 -8  2 -2 -2  5 -3  0 -2 -2 -5 -2 -3 -9 -2 -2 -6  4 -5 -3 -7 -6 -7  2
 -4  0  1 -3  0 -4 -2  5 -4 -2 -4 -4  2 -3  2  4 -1 -5  5  4 -3  3  1 -3 -4 -1  0 -2 -4  1 -1 -2 -1  0 -3 -3 -2 -2 -2 -2 -3  0  4 -3 -2  5  5 -4 -4 -5 -3 -1  0  0  3  0 -2 -1 -1 -5 -3 -2  0  1 -4  0  2  0  0 -1  1  2 -1 -2  1  0 -3 -2 -2 -3  0  1 -1  4 -2 -3  4 -3 -1 -1 -5 -3  0 -3 -3 -2 -7  1 -6 -3 -1  6  3 -2 -2  4  1 -4  1 -2 -3 -4  1 -8 -2 -3 -2  2 -3  5 -1 -4 -1 -2 -4 -9 -2 -5 -6  1 -4  5 -7 -4 -7  5
 -2 -2 -6  1 -7  1  2 -6  0  0  0 -6 -3  0 -2 -6  0  0 -6 -4  1 -2 -4 -2  0 -2 -3 -2 -1 -1 -2  1 -1  0  0  0  3 -4 -1  0  0 -3 -4  1  1 -5 -3  1  0 -1  0  0 -2 -2 -5 -2 -2 -1 -1 -1 -1  2 -1 -3 -4 -3 -4 -2 -4 -2 -1  0 -1  1 -2 -1  1  0  1  2  0 -3  0 -5 -1 -2 -5 -4 -5 -1  1 -1 -2  0  0  2 -3 -5 -5  2  2 -5 -6  0  0 -5  2  0 -1 -4  4  1  1 -2 -6  0  1 -6 -2 -7 -3 -6 -2  0 -1 -5  0 -2 -6  0  2 -7 -8  1  6 -6
 -3  8  7 -4 -3 -5 -3  1 -3 -4 -3 -4  0 -3 -1  4  1 -2  3  1 -1  2 -1 -4 -3 -2 -2  1 -4  1 -2  1  0 -1 -3 -2  0 -4 -2 -3 -2  0  1 -1 -2  2  2 -3 -3 -3 -2 -1  0  2  1  0 -3  0 -2 -1 -4 -1  1  2 -2  3  1  1  0  0  0  3  0  0 -2  0 -2  0 -1 -2  1  3  1  0  1 -4  3 -1 -1 -1 -4 -2  0  0 -4  2 -6  0 -5 -2  0  4  5 -2 -1  3  1 -3 -1 -2 -2 -3  0 -7 -2 -3 -3  4 -1 -3 -2 -3 -3 -1 -1 -8 -2 -1 -6  1 -4 -2 -7 -5 -5  6
 -4 -2  1 -4 -2 -5 -3 -4 -4 -3 -6 -6 -2 -6 -3  3 -2 -6 -4  1 -3 -1  6 -2 -5  0  6 -1 -3 -1  4  0  3 -1  0 -2 -2  0 -3 -3 -3  3  1 -3 -2  3  0 -3 -3 -4 -1  4  2  1  5 -1  0  1 -2 -5 -5 -2  1 -3 -7  4 -1  3  2  4  0  2  2 -3  3  2 -1 -4  0 -4 -1  0  1 -1  0 -4  0  1 -4 -3 -4 -4  3 -6 -5 -5 -6 -1 -6 -3 -4 -1  2 -5  1 -2  0 -5  1 -3 -5 -5 -4 -8 -1 -2 -2 -2  4 -3 -3 -2 -5 -3 -2 -9 -4 -5 -7 -4 -5  7 -1 -6 -7  4
 -3 -5 -7 -3 -7 -5  0 -5 -5  7 -3 -6 -2  3 -3 -7 -2 -2 -7 -4 -1 -4 -3  2 -4 -3  0  4  1  2 -1 -1  2  0 -1  2  3  6 -2  2 -2 -5 -3 -3 -4 -6 -5 -3 -1  5 -2  0  2 -3 -5 -4 -1 -3 -4 -1 -2 -1  1 -2 -6 -5 -1 -4 -5 -5 -1 -4  3 -1  2  0 -3  4 -1  4 -3 -2 -3 -5 -1 -3 -5 -4 -5 -3  6  1 -4 -5 -5 -4 -6 -2 -5 -1 -3 -6 -6 -4 -4 -6 -4 -3 -4 -6 -5 -3 -5 -7 -6 -1 -4 -6 -6 -7 -3 -6  0  1 -2 -5  0  5 -6 -5 -1 -7 -9 -5 -5 -7
  0 -4 -6  0 -6 -2 -3 -5  0  0  1 -5 -3  0 -1 -5 -1 -1 -5 -3 -1 -3 -4  0 -1 -1 -4  0  1 -1 -2  1 -1  0  0  0 -3  0  2  0  0 -2 -3  0 -1 -4 -2  1  1 -1  1  0 -2 -2 -4 -1 -1 -1  0 -1 -1  0 -1 -3 -4 -2 -3  1 -2 -3 -1 -1 -1  2  0 -1  1 -1  0  1  0 -1  0 -4 -1  0 -4 -1 -5  0  0  0 -2 -2 -1  0 -3 -5 -1  1  0 -5 -5 -1 -2 -3 -2  0 -3 -2 -3  1 -2 -3 -3  0 -1 -5 -1 -6 -2 -1 -1  0  1 -4 -1  0 -2 -4  0 -5 -8 -2  1 -6
 -2 -3 -4  3  0 -2 -3 -5  4 -3 -1 -2 -3 -2  0 -5 -1 -3 -3 -3  0 -1 -1 -2 -1 -1 -3 -2 -3  0 -3  2 -1  0  1  2 -2 -1  2 -1 -1 -4 -1  0 -1 -3 -2  0 -2 -2  0  0 -1 -2 -2 -1 -1 -1 -1 -3 -2  1  0 -1 -6 -2 -2  1 -1 -1  0 -1  0  0  3 -1  0 -1 -1  1  0 -1  0 -1 -1 -1 -3 -2  0 -1 -1  0 -2 -2 -2 -1 -5 -2 -4  3 -1 -2 -2 -1 -1 -1 -2  0 -2 -4 -2 -1 -2 -6 -3  0 -1 -3  4 -3  0  3 -1  1 -1 -3  2 -1 -2 -4 -3  1 -8  1 -4 -5
 -3 -4 -6 -6 -7 -7 -4 -6 -6 -7 -6 -9  0 -2 -3  4 -3 -6 -2 -1 -1 -5 -2 -1 -5 -3 -2 -4 -5  0  1  0 -1  0 -4 -4  6  1 -5 -1 -1  6 -1 -2  1  1 -5 -5 -1 -7  2 -4  3  0  3 -4  2  2 -2 -5 -5 -4 -2 -1 -7  1 -4  1 -1  1 -3  0  1 -2 -4  1  3 -5 -2 -3 -3  4  3 -4  2 -5 -4  1 -6 -4 -5 -4  2 -6 -5 -5 -6 -5 -6 -1 -5 -5 -2 -6 -2 -5 -4 -6  4 -7 -3 -6 -2 -7  0  2 -2 -6  7  5 -1 -7  7 -4  1 -9 -5 -6 -7 -5 -6 -5  0 -6 -7 -5
 -3 -3 -5 -5 -1 -3 -2 -4 -3 -3 -3 -8 -2 -3 -3  0 -3 -4 -2 -1 -1 -4  4 -1 -3  0  3 -1 -1 -1  1 -1  5 -2 -1 -3  0  4 -3 -2 -3  6  1 -3 -1  2 -2 -3 -5 -3  0  0  1  2  3  0 -1  2  0 -2 -2 -1  1 -4 -7  5  1  0  0  6  0  0 -1 -1  2  2 -1 -3 -2 -1 -1 -1  1 -2  5 -3 -3  5 -4 -2 -5 -3  4 -5 -1 -4 -5 -2 -6 -2 -4 -4  2 -4  2 -5 -2 -4  4 -3 -3 -3 -2 -7 -1  5 -2 -4  3 -5 -4 -4 -3 -1 -4 -8 -2 -1 -6 -3 -4 -3 10 -5 -6 -4
 -3  2  3 -2  3 -1 -3  0 -1 -4 -3 -6  2 -3  1  2  0 -3  2  0 -3  3 -3 -2 -2  2 -1 -3 -3  0 -2 -1 -2 -1 -1 -2 -1  0 -3 -1 -2 -2  0 -3 -3 -2 -2 -3 -4 -4 -1  0  1  3  2  4  0  0  0 -2 -2 -1  0  5 -7 -1  3  1 -2  0  2  0 -1 -1  0 -1 -3 -2  0 -2  0  1  0  2 -2 -4  2  1  7 -2 -4 -3 -1 -5 -5 -4 -4  4 -5 -3 -2 -1  2 -3 -2  3  1 -3  0 -3 -3 -3 -3 -5  0 -2  1  4 -3  4 -2  6 -4  0 -2 -8 -1 -2 -4  1 -4 -2 -7 -5 -6  0
