# Supplementary material for: Protein Secondary Structure Prediction Based on Data Partition and Semi-Random Subspace Method
Source: Sci Rep. 2018 Jun 29;8:9856. doi: 10.1038/s41598-018-28084-8 (PMC6026213; doi:10.1038/s41598-018-28084-8)
Supplement: Supplementary file 1 — Dataset 1 [file 41598_2018_28084_MOESM1_ESM.zip › astral_cull_DATA/1bo9_A.pssm]

  T  F  N  P  S  S  D  V  A  A  L  H  K  A  I  M  V  K  G  V  D  E  A  T  I  I  D  I  L  T  K  R  N  N  A  Q  R  Q  Q  I  K  A  A  Y  L  Q  E  T  G  K  P  L  D  E  T  L  K  K  A  L  T  G  H  L  E  E  V  V  L  A  L  L  K
  1 -4 -3  4  1  2 -4  5  3  3 -3 -2  0  6 -3 -2  1 -2 -1 -1 -3 -3  2  4 -3 -3 -2 -2 -3  1  1 -3 -1 -3  4 -3 -3 -3 -1 -3  3  3  4 -4 -2  1  1  0 -1 -2 -3 -3 -1  1  3 -3 -2  0  3 -3  0 -1 -2 -3 -2 -1 -1  0 -2  5 -3 -3 -2
 -1 -5 -2 -3  0  2 -4 -3 -1  1 -4  4  1 -3 -4  1 -3  0 -4 -3 -3 -2 -1 -3 -5 -4 -2 -4 -4 -3  2  8 -2 -2 -2 -1  8  2  0 -5  2  0 -1 -4  0  2  1 -1 -3  4 -3 -4 -2 -1 -2 -4  2 -1 -2 -4  0 -3 -1 -4 -2  2 -3 -4 -3 -3 -4 -3  2
  0 -5  6 -3  1  0  0 -3 -1 -1 -5 -1 -1 -3 -4 -1 -2 -2 -2 -2  2 -2  1 -2 -5 -5  3 -4 -5 -2  2 -2  2  7 -1 -2 -2 -2 -1 -5 -2 -1 -2 -4 -1  0 -1 -1 -2 -2 -1 -5 -2  0  0 -5 -2  0 -2 -5 -1 -2  4 -5 -2  1 -4 -4 -4 -2 -5 -4 -1
 -1 -5  5 -2  3  0  8 -3 -1 -2 -5  2 -2 -3 -5 -2 -3 -3 -3 -3  7  0  2 -3 -5 -5  6 -4 -5 -3 -1 -3 -1 -1  1 -2 -3 -2  2 -5 -2 -1 -2 -5 -2 -1 -1 -3 -3 -2  6 -5  2  3  4 -5 -2 -2  0 -5 -2 -3  1 -5  0  4 -4 -4 -5 -3 -5 -5 -2
 -1 -4 -3 -3 -2 -2 -5 -2 -3 -2 -3 -4 -4 -2 -1 -4 -3 -2 -4 -2 -5 -6 -3 -2 -3 -3 -4 -1 -1  3 -3 -5 -1 -1 -1 -5 -5 -5 -4 -3 -3 -2 -2 -4 -4 -2 -2 -3 -4 -5 -4 -3 -2 -3 -1 -3 -5 -1 -1 -3 -2 -4 -4 -3 -5 -4 -1 -2 -2 -2 -3  0 -4
 -1 -5 -1 -2  1  0 -2 -2  3 -1 -4  0  1 -2 -3  0 -3 -1 -3 -3 -2  0  4 -2 -4 -4  1 -4 -3 -2  1 -1 -1 -2  0  8 -1  8  6 -5 -1  0  0 -4  4  3  2 -1 -3  0 -2 -3 -1  1 -1 -4  0 -1  0 -4 -1 -3  0 -4  1  0 -3 -3 -3 -2 -3 -3  4
 -1 -5  0 -2  1  1  0 -2  3 -1 -4  2 -1 -2 -4  0 -3 -2 -4 -3  0  7  1 -1 -5 -5  2 -4 -4 -2  0 -2 -2 -2  1  1 -2  0  4 -5 -1  1  0 -4  2  1  2 -2 -3 -1  1 -4  2  3  1 -4 -1 -1  5 -4 -1 -3  0 -4  7  2 -4 -4 -4 -2 -4 -4  1
 -1 -5 -2 -2 -1  0 -3 -1 -1 -2 -5 -3 -2 -1 -5 -3  5 -3  7 -4 -3 -4 -1 -2 -5 -5 -2 -5 -5 -2 -2 -4 -2 -2 -1 -4 -4 -4 -3 -6 -2 -2 -1 -5 -3 -1 -2 -3  6 -3 -3 -5 -3 -2 -2 -5 -3  1 -1 -5  2  6 -2 -5 -4 -2 -4 -4 -5  4 -5 -5 -3
 -2 -3 -2 -3 -2 -1 -3 -3  0 -2 -4  3 -1 -3 -4 -2 -3 -2 -4 -4 -3 -2 -1 -3 -5 -5 -1 -4 -2 -3  2 -2 -2 -1 -2 -1 -2 -1  0 -5 -2 -2 -1 -1  0  0  0  1 -3 -2 -3 -4 -3 -2 -2 -4 -2 -2 -2 -4 -2 -3  6 -3 -2 -1 -4 -4 -4 -3 -4 -4 -2
 -3 -2 -5 -3 -3 -3 -5 -2 -2  0  2 -4 -4 -3  5 -4 -2  1 -6  0 -5 -5 -3 -2  7  6 -4  5  1 -1 -4 -5 -3 -4 -2 -5 -5 -5 -4  7 -2 -2 -3 -2 -3 -3 -1  0 -5 -4 -4  0  3 -3 -2  0 -4 -4 -3  1 -3 -5 -4  0 -5 -3  1  5  2 -2  0  0 -4
 -3 -1 -5 -4 -2 -3 -6 -2 -2 -2  5 -3 -3 -3  1 -3 -3  2 -5 -1 -5 -5 -2 -3  0  1 -5  1  5 -2 -3 -4 -3 -4 -2 -4 -4 -3 -2  0 -2 -2 -2 -2  0 -2  1  0 -5 -4 -5  6  0 -3 -3  6 -4 -4 -3  6 -3 -5 -4  4 -5 -3  3  0  4 -3  6  4 -4
 -1 -5 -1 -2  0  1 -3 -2  0  0 -4  1  6 -2 -3  6 -2  4 -3 -3 -2 -1  1 -2 -4 -4 -1 -4 -4 -2  4  1 -1 -2 -1  0  1  0  0 -4  4  2 -1 -4  5  1  0  1  1  6 -2 -4 -1  2 -2 -4  7  3 -1 -4  2 -2  3 -4 -1  1 -3 -3 -3 -2 -4 -3  5
 -2 -2 -4 -3 -1 -2 -5 -2 -1 -1  1 -3 -2 -3  8  0 -2  0 -4 -1 -5 -4 -2 -2  0  0 -3  0  1 -2 -2 -3 -3 -4  0 -2 -3 -2 -2  0 -1 -1 -1 -2 -2 -1  1 -1 -4 -3 -4  2  2 -3 -1  2 -3 -3 -3  1 -3 -4 -3  1 -4 -3  1  3  1 -3  3  8 -2
 -3  8 -5 -4 -3 -3 -6 -3 -3 -2 -1 -1 -4 -4 -1 -4 -4  4 -5 -3 -5 -5 -4 -4 -2 -2 -5 -1 -1 -3 -3 -5 -4 -3 -3 -5 -5 -5 -4 -2 -4  2 -2  6 -3 -3 -2  4 -5 -5 -5 -1 -2 -4 -4 -1 -5 -4 -4 -1 -4 -5 -4  6 -5 -4 -1 -2 -1 -4 -1 -1 -4
 -1 -6 -3  7 -2  3 -3 -2 -2 -2 -4 -3 -2 -2 -4 -2 -3 -3 -4 -3 -3 -3 -2 -2 -4 -4 -3 -4 -4 -3 -2 -4 -2 -4 -1 -3 -4 -2 -3 -5 -2 -2 -2 -5 -2 -2 -2 -3 -3 -3  4 -4 -1 -2 -2 -4 -3 -2 -2 -4 -2 -3 -2 -5 -3 -2 -4 -4 -4 -2 -4 -4 -2
  5 -4  0 -1  3  1 -2  0  0  0 -3 -2 -1  0 -3 -1 -1 -2 -2 -1 -2 -2  0  0 -4 -4 -1 -3 -4  0  1 -2  5  0  1 -2 -3 -2 -1 -4  0  0  2 -4 -1  1  0  0 -2 -2  0 -4 -1  1  1 -4 -1  5 -1 -4  4  1  1 -4 -1  0 -2 -3 -3  0 -4 -3 -1
  2 -4 -2 -2  0 -1 -3 -1 -1  2 -2 -2  2 -2 -2  1  2 -2 -3  5 -3 -3 -1  5 -2 -1 -2 -2 -2  6 -1 -3  3  0 -1 -3 -3 -3 -2 -2 -1  0  0 -3  0  2  0  1 -3 -2 -1 -3  0  0  1 -3 -2  0 -2 -3  2 -2 -1 -3 -2  1 -1 -2 -1 -2 -3 -2 -2
 -3 -1 -5 -5 -4 -3 -6 -4 -3 -4 -3 -2 -4 -4 -3 -4 -4 -1 -4 -4 -6 -5 -4 -4 -4 -4 -5 -4 -3 -4 -4 -5 -4 -4  0 -4 -5 -4 -4 -4 -4 -3 -4  0 -4 -3 -3 -1 -4 -4 -5 -3 -4 -4 -4 -3 -5 -4 -4 -3 -4 -4 -4 -1 -5 -4 -3 -4 -3 -4 -3 -3 -4
 -2  2 -4 -4 -3 -2 -5 -3 -3 -2 -2  3 -3 -3 -3 -3 -3 -1 -5 -3 -5 -4 -3 -3 -3 -3 -4 -2 -2 -3  0 -4 -3  1 -1 -3 -4 -3 -3 -3 -3 -1 -3  7 -3 -2 -2  4 -4 -3 -4 -2 -2 -3 -3 -2 -3 -3 -3 -3 -3 -4 -1  1 -4 -3 -2 -2 -2 -3 -2 -3 -3
 -2 -3 -4 -2 -2 -2 -5  2 -1  1  0 -3 -3 -2  0 -3  1 -1 -5  4 -5 -4 -1 -1  1  2 -4  4  1  1 -3 -4 -3 -3 -1 -4 -4 -4 -3  1 -2 -1 -1 -3 -3 -2 -1 -1 -5 -4 -4  0  1 -2 -1 -1 -4 -3 -1  0 -3 -4 -4 -1 -4 -3  5  3  3 -2  0  0 -4
