# Supplementary material for: Protein Secondary Structure Prediction Based on Data Partition and Semi-Random Subspace Method
Source: Sci Rep. 2018 Jun 29;8:9856. doi: 10.1038/s41598-018-28084-8 (PMC6026213; doi:10.1038/s41598-018-28084-8)
Supplement: Supplementary file 1 — Dataset 1 [file 41598_2018_28084_MOESM1_ESM.zip › astral_cull_DATA/1bou_A.pssm]

  I  D  V  H  A  Y  L  A  E  F  D  D  I  P  G  T  R  V  F  T  A  Q  R  A  R  K  G  Y  N  L  N  Q  F  A  M  S  L  M  K  A  E  N  R  E  R  F  K  A  D  E  S  A  Y  L  D  E  W  N  L  T  P  A  A  K  A  A  V  L  A  R  D  Y  N  A  M  I  D  E  G  G  N  V  Y  F  L  S  K  L  F  S  T  D  G  K  S  F  Q  F  A  A  G  S  M  T  G  M  T  Q  E  E  Y  A  Q  M  M  I  D  G  G  R  S  P  A  G  V  R  S  I  K  G  G  Y
 -1 -2 -3  2  1 -3 -3  3 -1  0 -1  0 -3 -1 -3 -3 -4 -1 -5 -4  1  1  0  4 -1 -1  3 -4  2 -4 -5 -2 -1  0 -4 -1 -4 -3 -2  3  2  1 -2  1  2 -2 -1  3 -2  0  1  5  1 -1  2  1  2  0 -4 -2  1  1 -2 -1  2  5 -3 -1  1 -2 -5 -3 -1  1 -1 -2  0  1 -2  1 -2 -1 -3 -1 -2  2 -1 -2  4  3 -1 -1 -2 -1  0 -2  0  0  2  0  5  3  1  0  1 -2  0 -1  0  0 -4 -1  3  0 -3  0  2  1  0 -1  1  0 -1  1 -1 -3 -1 -2  2 -1  1 -2
 -3 -2 -4 -1 -1 -2 -2  0 -3 -2  0  0 -5 -3 -5 -4  0 -4 -6 -4 -1  3  4 -3  4  4 -2 -2  4 -5 -4  5 -5 -5 -1  2 -5  3  2  0 -2 -2  8  1  6 -6  1  1 -4  0  3 -2 -4 -4  0  2 -1 -1 -4 -2 -2 -2 -1  5  1 -4 -5  4  0  6 -1 -3  2  3 -4 -3  3  0 -5 -4 -2 -3 -3 -3 -3 -2  1 -3 -3  2 -2 -1  1  1  0 -1 -2 -1 -3 -3  0  0 -2  3 -3 -1 -1 -1 -2  0 -5  3  1  1  4  2 -1 -1 -1  7  0 -2 -1 -3  0  6 -1  1  2 -2 -3 -2
 -3  2 -4  5 -2 -2 -5  0  1 -3  0  1 -6 -4 -3 -2 -3 -5 -6  0 -3 -1 -2 -1  1 -1 -1 -5 -1 -6  8 -2 -6 -6 -2  1 -6  4  0 -1 -2  5 -4 -1 -3 -7 -1  0  2 -3 -2 -3 -5 -5  0 -1 -2  0 -6  2 -2 -3 -3 -3 -1 -4 -6 -1  2 -1  2 -5  3 -1 -5 -4  0 -2 -3 -3  6 -3 -4 -3 -4 -2 -2 -4 -2 -1 -2 -1 -1 -2  2  4 -2 -1 -3 -1 -2 -2 -3  0  0 -3  1 -2 -1 -1 -5 -2 -1 -2 -3  0  1  0 -1  1  2 -3 -1 -2  4 -3  0 -3 -1 -2 -1 -3
 -3  6 -5  0  0 -2 -5  0  3 -4  3  5 -6 -1 -1 -4 -3 -5 -7  7 -3  2 -2 -3 -2 -2 -4 -6 -3 -6 -1  0 -6 -6 -5  2 -6 -1  3  0  3 -2 -5  2 -2 -7 -2  0  7 -2  2 -2 -5 -5  5  1 -4  1 -6  0  3  1 -1 -3  3 -5 -6  0  3 -4  7 -6 -2 -1 -5 -4  3 -3 -4 -3 -1 -4 -4 -4 -4 -1 -2 -4 -2 -2 -3  3 -3 -2  1 -2 -3  4 -3 -3 -3 -2 -3 -2  0 -3  0 -3  4  4 -6 -2  0 -3 -4 -1  1 -2 -2 -3 -1 -3  2 -1 -1 -4 -2 -3 -1 -1 -2 -4
 -1 -4 -3 -3 -3 -5 -3 -2 -5 -3 -5 -4 -4 -5 -6 -4 -2 -4 -6 -5 -3 -3 -4  1 -4 -5 -4 -5 -4 -4 -6 -5 -2  8 -5 -4 -4 -4 -5 -4 -1  0 -7 -5 -5  4 -4  1 -6 -6 -5 -3 -2  4 -4 -4 -4 -4 -4 -4 -5 -3 -6 -1 -4  1 -4 -4 -4 -5 -6 -4 -3 -4  4 -3 -4 -3 -5  1  1 -3 -4 -2 -2 -2 -4  0  0 -2 -1  2 -4 -2 -3 -3 -3 -4 -2 -2 -2 -1 -3  1 -3 -3 -2 -3 -5 -5 -5 -3 -3 -3 -3 -2 -1 -3 -3 -2 -3 -3 -4 -3 -2 -5 -3 -2 -3 -4 -3 -3
 -3 -1 -3  1  1  6 -3  0  0 -1  1  1 -5 -1 -3 -4 -3 -3 -4 -3 -1  1  3 -2  1  2 -3 -5  0 -4  1  3 -5 -4 -2  1 -4 -2  2  1  2 -1  1  2 -1 -6  1  1 -1  0  2  1 -4 -4  1  1 -1  0 -4 -3  0  2  6  2  3 -4 -5  0  2  0  0 -4 -1  0 -3 -2  3 -1 -4 -3 -1 -3  1 -3 -3 -1  2 -3 -2  0  0 -2 -1  1 -1 -2  5  3 -2 -3  0  1  3  0  0  0 -1 -1  1  2 -5  3  4  0 -2 -1  0  1 -2  1  0  0  2  0  0 -2 -1  0  0 -1 -2 -2
 -3  1 -4 -1  1  2 -4  1  2 -2  5  2 -5  2 -3 -4 -4 -4 -6 -1 -3  4 -1 -3 -2  1 -4 -5 -1 -2 -1 -1 -6 -6 -4  0 -5 -3  3  0  4 -2 -4  4  1 -7 -1  1  0  5  4 -1 -4 -4  2  4 -3  0 -5 -1  4  6  5 -1  2 -4 -5 -1  2 -2  0 -5 -2  1 -4 -4  2 -1 -5 -3 -2 -3 -3 -3 -3  3 -1 -4 -2 -1 -2 -1 -3 -1 -1 -3  0  1 -3 -3 -2 -1 -2 -1 -1  1  0  0  5  5 -5  0  1  0 -3 -1  0 -2 -2  0 -1 -2  4 -1 -2 -3  0 -2  2  5 -3 -3
 -4 -2 -5  1 -2 -4 -5 -1  5 -4 -3 -2 -6 -3  7 -5 -5 -5 -7 -3  3 -2 -1 -1 -3 -3  5 -6 -1 -6 -1 -3 -6 -4 -2 -1 -6 -2 -3 -3 -2  0 -6 -4 -3 -7 -3 -1 -1 -4 -3  0 -5 -5 -2 -1 -3  4 -6 -2 -2 -3 -4 -4 -2 -2 -6 -4 -1  0 -5 -3  0  3 -5 -4 -2 -3  7  4 -3 -1 -4 -2 -2 -1 -1 -4  2  1 -3 -3  6 -2  0 -1 -3 -2 -2  4  2 -2 -3 -1  5 -4 -1  0 -2 -2 -6 -3 -2 -4 -4 -2  2  5  6 -4  2 -1  2  5 -2 -5 -2 -4  2  5  6 -4
 -3 -1 -4  5  3  0 -4 -1 -3 -1  0  0 -5 -4 -5 -5  1 -2 -4 -4  1 -1  1 -1  1 -3 -4  0  4 -5  0 -2 -4 -5  6  2 -1  2  3 -2 -1  3 -4  0 -1 -5  0  0 -4 -4 -1  0 -1 -3 -2  0  1  1 -5 -3 -3 -1 -1  0 -1 -4 -6  0  0  0  0 -4 -1 -3 -4  0  4  0 -5 -4  4 -3 -1 -2 -4 -2  2 -3 -3 -2 -2  1 -1 -1 -2 -2 -2  5 -2 -2 -3 -1 -2  1 -3  2 -2  2 -2 -2 -2 -2 -1 -1 -3 -1 -1 -2 -3 -2 -2  1  1 -3 -2 -2  0 -3  0 -2 -3  1
  4 -4  4 -4 -3 -4  1 -2 -5  2 -4 -4  6 -4 -7 -2 -1  2 -3 -4  1 -4 -1 -4  0 -3 -5 -2 -4  3 -7 -5 -2 -1 -2 -4  0  3 -3 -5 -3 -4 -6 -3 -2 -4 -1 -2 -6 -4 -4 -4 -2  1 -4 -4 -2 -4  1 -3 -4 -4 -4 -2 -4 -2  4 -1 -4 -2 -6  1  1 -4  1  3 -3 -1 -6  0  0  3 -2  1  2 -1 -3  2 -2  0  2  0 -5  1 -1  0 -2 -3  3  0 -3  0  1 -2 -4  2 -2 -1 -4 -5 -3  0 -3 -2  0  1 -2 -3 -3 -5 -3  2 -3 -2 -1 -3 -4  3 -2 -5 -4 -1
  2 -4  1 -4 -2 -4  5 -3 -5  0 -2 -3  3 -5 -7 -4 -3  1 -1 -6  1 -4 -1 -3  0 -3 -2  1 -2  5 -7 -3  1  3 -2 -4  5 -2 -3 -4 -4  0 -2 -4  0 -1  3 -2 -6 -5 -4 -4  2  3 -4 -3 -2 -4  5 -4 -4 -5 -4 -3 -3  3  1  3 -3  0 -6  1  2 -3  4  2 -2  3 -6 -1 -4  0 -2  2  4  0 -4  3 -2 -1  1  1 -5  2 -3  1  1 -3  1 -1 -3  0  1 -2 -4  1 -1  1 -4 -4 -2  1 -3 -1  2  2 -2 -3 -3 -4 -3 -1 -4 -3  1  1 -4  0 -3 -5 -4 -1
 -3 -1 -3 -1 -1 -1 -2  1 -2 -2  1  2 -5 -2 -4 -4 -4 -3 -6 -3 -3  1 -1 -3  1  5 -2 -5  1 -5 -3  5 -5 -5 -2 -1 -5  0  2  0  0 -2  0  0  0 -7  2  1 -3 -2  0 -1 -4 -4  0  2 -3  0 -5 -3 -1 -1 -2  4  1 -4 -5  0  0  0 -1 -3 -1  1 -4 -3  1 -2 -4 -3 -1 -3 -3 -3 -3 -1  6 -3 -2 -1 -2 -1  1  1 -1 -2 -1 -1 -2 -3 -2 -1 -2  0 -2 -1 -1 -1 -1  0 -5  2  2  0 -2 -1  0  0  0  1  0 -2  0 -2  0  0  1  2  2 -2  0 -3
  3 -4  8 -3 -2 -3  4 -2 -4  1 -3 -3  0 -4 -6 -4 -2  0 -1 -5 -1 -3  4 -4  1 -2 -4  0 -3  3 -5  1  6 -1  5 -2  5  4 -3 -4 -4 -3 -5 -4 -3  2  0 -3 -5 -1 -1 -2  0  5 -1 -3  1 -4  5 -2 -4 -4 -4 -2 -3  4  2  1 -1  0 -6 -1 -1 -3  6  2 -2  1 -5 -2 -3  0  1  1  2  1 -3  2 -2  0  1 -1 -4  1 -2  4  2 -3  3 -2 -3  0  6 -2 -3  7 -2  0 -4 -4 -3  2 -2  7  7  1 -1 -3 -3 -3 -2 -1 -3  0  0 -2 -3  0 -2 -4 -3 -1
  0 -4 -2 -4 -3 -2 -1 -4 -5  2 -5 -5 -2 -1 -6 -5  0 -2  9 -6 -2 -5 -3 -4 -3 -5 -5  2 -3 -1 -7 -5  7  3  3 -4  4 -4 -3 -5 -5  2 -6 -5 -5  8 -1 -4 -6 -1 -5 -5  0  3 -5 -4  4 -5  1 -5 -5 -5 -4 -4 -4 -3 -3 -1 -4 -1 -1  3 -2 -4 -1  2 -4  0 -6 -1 -4  4  6  4  0  2 -2  4  2 -3  1  1 -4 -1 -4  3 -3 -2  0 -1 -4 -3  3  1 -4 -2 -3  3 -5 -5  7 -2 -4 -1 -2 -1 -3 -3 -3 -5 -4  2 -4 -4 -2 -2  0 -2 -4 -5 -4  5
 -3 -2 -4 -3  4 -2 -3 -2 -3 -3 -1  0 -2  7 -5 -4  1  5 -7 -4 -2 -1 -3 -3 -3 -4 -4 -6  1 -5 -5 -4 -6 -5 -5 -3 -6 -4 -3  5  0 -4 -6  0 -4 -7 -4  0 -4  6 -2 -2 -5 -5 -3 -1 -4  4 -5 -1  3  0 -4 -4 -3 -4 -5 -4 -3 -2 -5 -2 -2 -3 -4 -4 -3 -3 -5 -3 -4  3 -4 -2 -3 -1 -3 -4 -1  0 -1 -3 -1 -3  2 -2  2 -2 -3 -3 -3 -2 -3  2  0 -4  1 -2  1 -3 -6 -3 -2 -3 -4 -2 -1  0 -3 -4  2  5 -1  1  0 -4 -3 -3 -2 -3 -3 -4
 -2 -1 -3 -1  1 -2 -4  1 -2 -2 -1  0 -5 -1 -3 -1 -3 -3 -6 -1 -1 -1 -1  5 -1 -2 -1 -5 -1 -5 -2 -2 -5 -3 -4  4 -5 -2  0 -1  0 -1 -4 -1 -1 -6 -2  0  0 -2  0  0 -1 -3  0  0 -2  0 -5  3 -1 -2 -2 -2  0 -1 -5 -2  1 -3 -2 -4 -2 -1 -3 -3 -1 -1 -3 -1  2 -2 -2 -2 -3  0 -1 -2  0  1 -1 -1 -1 -2  4 -2 -2 -1 -2 -2  2  2 -2  0  1 -3  3 -2 -1 -2 -4 -1  0 -1 -3 -1  1 -1  0 -2  3 -2 -1 -1 -1 -3  5 -2  0 -1 -1 -2
 -1 -1  0 -2 -1 -1 -1  1 -3 -1 -2 -1 -2  0 -5  8  3 -2 -5  4 -2 -2  1 -2  0 -2 -1 -1 -2 -3 -2 -2 -4 -4 -4 -1 -4 -2 -1 -2 -1 -3 -5 -1 -2 -5 -2  0 -2 -2 -1  1 -2 -3  0  0 -2 -1 -3  5 -2 -2 -1  0  1 -1 -3  0  0 -1 -4 -4 -1  0 -3 -1 -2 -1 -4 -1 -1 -1 -3 -2  0 -1 -2 -2 -1 -1  2 -1 -3  0  2 -1 -1 -2 -1 -2 -2  1 -2  2 -2 -2  4  1 -1 -1 -4 -1  0  3 -2 -1  0 -2 -2 -3  0 -1 -2 -1  0 -3 -1  0 -1 -3 -2 -2
 -3 -5 -4 -4 -4 -2 -3 -4 -5 -1 -5 -5 -1 -1 -6 -6 -1 -5 -2 -7 -4 -5 -4 -5 -1 -5 -5  1  4 -4 -7 -5 -3 -4  7 -5 -4 -5 -5 -6 -5  5 -6 -5 -5  5  1 -5 -6 -5 -5 -5  0 -3 -5 -4  8 -4 -4 -5 -5 -5 -5 -5 -4 -5  3 -4 -5 -5 -7 10 -4  2 -3 -2 -4 -2 -5 -4 -5 -2  0 -1 -3  2 -4  1  3 -3  2 -3 -4  0 -4  3  1 -3 -2 -1 -4 -3 -2 -3 -4 -3 -4  4 -5 -5 -1 -3 -4 -3 -3 -2 -3 -3 -3 -4 -4 -3 -4 -1 -1 -2 -3 -4 -4 -4 -3  2
 -1 -4 -3 -2 -1  5 -3 -3 -4  5 -4 -4 -3 -5 -6 -5  8 -4  3 -5 -2 -4 -3 -2 -3 -4 -5  9 -1 -3 -5 -4  2 -3  4 -4  0 -3 -2 -5 -4 -1 -5  0 -4  2 -1 -4  0 -4 -4 -4  7  2 -4 -3  5 -4 -3 -4 -4 -2 -4  0 -4 -4 -4 -1 -4 -1 -5  3 -3 -3 -3  3 -2  4 -6 -3 -3 -1  7  4 -2  0 -1  0 -2 -2 -1 -1 -2 -1 -3  0  0  1  3  5 -3 -2 -1 -2 -4 -2 -3  1 -4 -4  7 -2 -1  1 -3 -2 -2 -2 -3 -3 -3 -2 -3 -4 -2  5  3 -2 -3 -4 -4  7
  2 -4  1 -3 -1 -4  0 -1 -5  2 -3 -4  2 -4 -6 -3 -2  4 -4 -4 -1 -2 -1 -3  1 -4 -4 -4 -3  1 -6 -5  0 -2 -3 -3 -1  0 -3 -3 -3 -2 -1 -2 -2 -1 -1 -2 -4 -5 -2 -2  1  0 -3 -2 -3 -4  0 -3 -3 -3 -5 -4 -3 -2  6 -1 -3 -3 -2  2  0 -3 -1  2 -2 -1 -6  3 -3  1 -1  1  1 -1 -3  1 -1 -1  3  1 -4  2 -2  0 -1 -1  2  1 -2  0 -1 -1 -4  1 -2  1 -3 -4 -3 -1 -2 -2 -1  1 -1 -3 -1 -4 -2  1 -3  0  1 -3 -2  3 -2 -4 -3 -2
