# Supplementary material for: Protein Secondary Structure Prediction Based on Data Partition and Semi-Random Subspace Method
Source: Sci Rep. 2018 Jun 29;8:9856. doi: 10.1038/s41598-018-28084-8 (PMC6026213; doi:10.1038/s41598-018-28084-8)
Supplement: Supplementary file 1 — Dataset 1 [file 41598_2018_28084_MOESM1_ESM.zip › astral_cull_DATA/1BQU_A.pssm]

  G  L  P  P  E  K  P  K  N  L  S  a  I  V  N  E  G  K  K  M  R  a  E  W  D  G  G  R  E  T  H  L  E  T  N  F  T  L  K  S  E  W  A  T  H  K  F  A  D  b  K  A  K  R  D  T  P  T  S  b  T  V  D  Y  S  T  V  Y  F  V  N  I  E  V  W  V  E  A  E  N  A  L  G  K  V  T  S  D  H  I  N  F  D  P  V  Y  K  V  K  P  N  P  P  H  N  L  S  V  I  N  S  L  S  S  I  L  K  L  T  W  T  N  P  S  I  K  S  V  I  I  L  K  Y  N  I  Q  Y  R  T  K  D  A  S  T  W  S  Q  I  P  P  E  D  T  A  S  T  R  S  S  F  T  V  Q  D  L  K  P  F  T  E  Y  V  F  R  I  R  C  M  K  E  D  G  K  G  Y  W  S  D  W  S  E  E  A  S  G  I  T  Y  E  D  R  P  S  K  E  P  S  F
 -4 -5 -4 -5  3 -2 -4 -2 -6 -5 -2 -4 -3  1 -4 -3 -1 -1 -3 -5 -2 -4 -2 -8 -2 -2 -4  0 -4  0 -3 -2 -2 -4 -2 -6 -2 -4 -4 -1  0 -3  1 -2 -1 -3 -1  0 -2 -2 -2  0 -2  0  0 -2  0 -1 -3 -2 -3 -1 -3 -3 -2 -2  1 -4 -5 -2 -3 -4 -3 -3 -7 -2 -4  7 -1 -6  4 -5 -4 -2  4 -2 -3 -3 -2 -3 -2 -4 -2  0 -2 -2 -4  1 -5 -4 -2 -2 -6 -1 -3 -3 -1 -1 -1 -1 -1 -4 -3 -3 -2 -5 -1 -4  0 -8 -2 -3  0  0 -1  1  1 -1 -3 -2 -3 -3 -5 -2 -5 -5 -6 -5  1  0 -1  1  2  0 -6  1 -3 -3 -1 -1 -1 -2 -2  2  0 -1 -1 -1 -1 -4 -3 -4  1 -3 -5 -4  2  1 -3  0 -7  0 -4  3 -4 -5 -4  0  0 -1 -2  1  1 -1 -5 -8 -3 -4 -8 -3  0 -2  2  1  3 -2 -3  1 -4  1  5 -5  0 -2  1 -4  0 -4
 -6 -5  0 -7 -2  1 -7  1 -5 -6 -3 -9 -5 -4  0 -3  1  0 -1 -5  0 -9  2 -8 -2 -1 -5  6 -4 -4 -3 -4  0 -4 -1 -6  1 -6  2  4  2 -1 -1  3  0  0 -1  0 -1 -2 -2 -2  0  1  0 -1  0  0 -2 -4 -1 -2  3  2  0 -3 -3 -4 -5  1 -2 -5 -3 -6 -4 -7 -3 -5  0 -5  1 -6 -6 -1 -3  1 -5 -4  0 -5 -1 -4 -2 -5 -3 -3 -3 -5  0 -5 -3 -7 -7  0 -4 -3  1 -5 -3 -2 -2 -4 -2  2 -2 -6  0 -6  3 -8  1  1  0  1 -2  0 -1 -2 -2  2 -4  0 -6  0 -6  8 -6  7 -2  0 -2 -3 -2 -2 -7 -1 -3 -3 -2 -2 -2 -3 -1  1 -1 -1  4 -1 -1 -6  4 -3 -4 -4 -6  3 -5 -5 -5 -1 -7 -1 -6  2 -6  8 -8  3  4  0  1 -1  3 -2 -4 -8 -5 -4 -8 -5  2 -2  2  0 -3  3 -6 -3 -1  1  3 -7 -1  2  0 -5 -4 -5
 -4 -5 -6 -7 -3 -4 -7 -2  9 -7 -1 -8 -6 -4  5  2  0 -1  6 -6  1 -8 -1 -9  2 -5 -2 -4  0 -3  3 -5 -1 -4  6 -6 -4 -7 -1 -3  0 -3 -2 -1  1  2  2  1  0  2 -2 -1  1  1  2  2  3  1 -2  2 -4 -2  1 -3  2 -1 -3 -1 -4 -1  5 -5 -2 -7 -7 -7 -4 -5 -2  9 -3 -4 -4  0 -4 -2 -4 -2 -3 -5  2 -2  1 -5  1  1 -6 -6 -4 -5  4 -7 -7 -1  5 -5 -1 -5  1  3 -1 -5 -1  1 -4 -7 -2 -6  0 -9 -2  4 -5 -1 -1  1  0 -2 -4  1 -5  0 -2  4 -6 -4 -6 -4  2 -2  3 -1  3  2 -7  0 -3 -6  3 -2  1  3  0  0  1  2 -1 -1 -1 -5  5 -6 -4  1 -7 -3 -5 -2 -4 -2 -7 -4 -6 -4 -6 -5 -7 -4  2  0  1 -1 -1 -2 -5 -9 -4  2 -9 -4 -1  2 -3  3 -3 -1 -4 -4 -4 -2 -2 -7  0 -2 -3 -3  0 -6
 -5 -6 -6 -6  3 -4 -6 -2 -1 -7 -3 -9 -6 -5 -1 -2  3 -1  3 -7 -4 -9 -4-10  4 -5 -4 -4  4 -4  0 -5  2 -5 -2 -7 -5 -7 -4 -4 -3 -4 -2 -2  1  1 -2 -1  5  1 -2 -4 -2  2  1 -2 -2 -1 -5  0 -5 -3  2 -3  3 -3 -3 -5 -4  1  1 -6  1 -7 -7 -8 -2 -6 -2 -3 -2  2 -5 -3 -4 -2 -4  6 -4 -5 -2 -4  7 -5  2  6 -6 -5 -5 -5  4 -6 -6 -1  3 -6 -1 -6 -1 -3  1 -5 -3  3 -5 -7 -3 -7 -3 -9 -1 -2 -3 -2 -1  0  2 -3 -3  2 -6 -3 -7  0 -7 -5 -8 -5 -3 -2  4  2 -1  2 -7 -1 -2 -2  0 -3  0  6  2  0 -1  0 -1  0 -3 -6  0 -6 -5  3 -8 -4  2  0 -5  0 -8 -3 -7 -4 -7 -6 -8 -5 -3 -1  3 -2 -3 -3 -5-10 -5  6-10 -5 -2 -1 -3 -3 -4 -4 -5 -3 -2  4 -4 -6 -3 -2 -3 -5  6 -6
 -6 -5 -7 -8 -5 -6 -7 -4 -7 -5 -5 12 -3 -4 -4 -5 -4 -2 -5 -5 -5 12 -5 -8 -5  0 -6 -6 -7 -4 -5 -4 -4 -5 -5 -6 -3 -5 -6  4 -4  1  1 -2 -2 -3  4  0  4  7  6  6 -4 -4  2 -2 -1  2  9  7  0 -2 -2  0  1 -3 -3 -4 -6  1 -5  2  5 -5 -7 -5 -7 -4 -5 -7 -3 -5 -6 -4 -3 -4 -5 -6  5 -4  6 -4 -4 -5 -4 -1 -2 -5 -7 -5 -6 -7 -8 -4 -4 -3 -4 -2 -4 -4 -2 -4 -6 -5  7  1 -2 -4 -1 -7 -5 -5 -6 -3 -3 -3 -3 -1 -4 -3 -5 -1  9 -5 -5 -8  0  5 -4 -3 -5 -2 -3 -4 -6 -3  0 -3 -4  0 -3 -5 -2 -2 -4 -3 -4 -3 -3  7 -5 -3  7 -6 -3 -6 -6 -3 -5 -5 -7 -3 -3 -6 -4 -1 11 -4 -3 -4 -4 -2 -2 -3 -6 -8 -5 -7 -8 -1 -5 -4 -4 -4 -4 -4 -5 -5 -7 -3 -4 -7 -4 -4 -5 -5 -5 -4
 -6 -5 -5 -6 -1  0 -6  0 -4 -6 -4 -8 -2 -1  0  4 -1 -1 -2 -4 -2 -8  4 -8  0  1 -5  1  1 -4 -3 -4 -1 -3  0 -6 -4 -6  0 -3  1 -1  0  0  2  2 -1  1  0  0  0 -3  3  2 -2  3 -1 -2 -1 -4 -4 -3 -2 -2 -1 -3  2 -4 -5  3  0 -5 -2 -6  5 -7  3 -5  4 -4  1 -5 -6 -1 -2  0 -4 -1  2 -4  0  0 -3 -4 -1 -3 -5 -5 -2 -5  0 -6 -6  1 -3 -5  3 -4 -2 -1 -2  3 -2  3  2 -6  4 -6  1 -7  1 -1 -2 -1 -2  0 -2 -2  2  0  4  1 -6  5 -6  5 -6  2  0  1 -2 -3  0 -2 -6 -2  4 -6 -1 -1 -1 -3 -3  0 -1 -1  3  1  1 -5  0 -5  6 -4 -4  4 -2 -4 -3  1 -6 -3 -6  7 -5  1 -8 -3 -1  0 -1 -3  0 -2 -4 -8 -5 -3 -7 -4  2 -2 -2 -1 -2  0 -5 -3  1  1  0 -6 -3  0 -1 -4 -3 -5
 -6 -5 -5 -6  5 -3 -6  3 -4 -6 -4 -9 -6 -4 -1  2  0  0  1 -6 -4 -9  0 -8  3 -4  1 -2  6 -1 -3 -3  2 -5 -2 -6 -4 -6 -3 -4  2 -3 -2 -1  3  1 -1  0  0  1  0 -2  1  0 -1  0  2 -3 -1 -3 -4 -2 -2 -2 -1 -2 -2 -5 -2 -3 -1 -5  5 -6  0 -7  6 -5  5 -5 -1 -5 -6  2 -1  4 -4  4 -1 -5 -1 -3  0 -5  2  2 -5  2 -2 -5  4 -6 -3  3 -2 -5  0 -5 -2 -1  1 -4  1 -2 -4 -7 -2 -6 -1 -8  4 -3 -2  3 -1  1 -1 -1 -3  2 -4 -1 -6  3 -6 -3 -7 -4 -2  1  1  1 -2  0 -7  1  4 -4 -3  0  4  0 -1  1  1  0 -1  2 -2 -6  1 -5 -3 -1 -7 -1 -4 -4 -5  6 -7 -1 -6 -2 -6 -4 -8 -4 -2  3  2 -2 -2 -3 -6 -8 -5  4 -8 -4  3  5  0  1 -2 -3 -5  3  7  3 -2 -5 -2  2  0 -4 -1 -5
  8 -6 -6 -7 -2 -5 -7  0 -4 -7 -4 -8 -6 -4 -5 -2  1  0  0 -6 -5 -8 -5 -8 -3 -1  7 -1 -5 -2 -3 -4 -3 -6 -4 -7 -5 -7 -5 -4 -3  0 -2  1  3 -2 -3 -2 -2  0 -4 -4 -2  0  2  1 -1 -3 -5 -2 -5 -2 -4 -4 -2 -4 -3 -5 -5 -3 -4 -6 -1 -7 -7 -5 -6 -4 -4 -5 -2 -6  8 -4 -3 -4 -5 -4 -5 -4 -4 -5 -4 -5 -2 -4 -6 -4 -6 -6 -4 -7 -7 -3 -2 -5 -3 -6 -4  1  4 -6 -5  1 -5 -7 -4 -7 -3 -8 -4 -4 -5 -1 -3  0 -2 -3 -4 -2 -6 -5 -7 -4 -7 -6 -8 -5 -4 -4  3 -1 -1 -1 -6 -3 -5 -7  0 -1 -2 -4  0 -1  1 -1 -2  2 -3 -3 -4 -6 -5  6 -8 -5 -5  3 -6 -5 -8 -5 -7 -5 -7 -6 -7 -5  2 -3 -3  3 -2  6 -6 -8 -5  0 -8 -5 -2  1 -4 -4  5 -4 -6 -3 -3 -3 -3 -7 -2  2  3 -5 -2 -6
 -6  0 -1 -7  0 -4 -7  1 -4 -6 -3 -8 -4 -3  4  0 -3 -1 -3 -6 -5 -8  0 -8 -1 -5 -2 -2  2 -5  7 -4  2 -6  2 -1 -5 -7 -1  0 -3  0 -1  0  1  0  0  1 -3 -1  0 -3  2  2 -3  3  2  4  0 -3  3  0  2 -1  4 -4  0  2  4 -4  1 -3 -4 -6 -6 -8 -4 -6  1 -4 -4 -4 -6 -3 -4 -3 -5 -3  6 -3  2 -4 -1 -5 -2  1 -4 -6 -5 -3 -2 -7 -5  4 -2 -5  3 -6 -4 -3 -3 -3 -4 -3 -4 -7 -2 -6  2 -7 -2  4 -3 -2  2 -2 -1  4 -3  0 -5 -3 -4  0 -6  0  3 -3 -3 -1 -1 -4  2  3 -6 -3 -1 -7 -2  1 -2 -2  0 -2 -3  2  0  0 -3  4 -2  0 -3 -2 -7  1 -2  0 -6 -4 -1  2 -6 -4 -6 -4 -8 -4  1  2  0 -2  0 -3  4 -8 -5 -3 -8 -5  3 -3 -2 -2 -3 -2 -6  3 -4 -2 -1 -7 -2 -1 -3 -5 -3 -5
 -8 -2 -6 -8 -5  0 -7 -3 -8  5 -5 -6  6 -2 -3 -3 -3 -1 -6  0  0 -6 -5 -8 -3 -6 -7 -6 -6 -4 -2  2 -3 -2 -4 -2  0 -2 -5 -3 -2  0  0 -3 -3 -3  1 -2 -2 -2  0  0 -2 -3 -3 -3 -4 -3 -2 -3  3  2 -3 -4 -4  2  1  0 -4 -1 -3  2 -4  6 -7 -1 -6 -4 -2 -7 -1 -2 -7  0  1 -2 -4 -6  2  3 -1  3 -4  2  1 -6  5  0 -7  0 -3 -8 -6 -1  4  2 -3  2  4 -4 -3  4 -6 -5  2  1 -2  4 -4 -8  0 -2 -6  2  2  0 -2  0  3 -2 -1  1 -5 -2  6 -7 -6 -6  0  1 -5 -5 -4 -2 -7 -1 -1  3 -3 -3  0 -3 -1  0 -1 -2  1 -3 -4 -4 -4  0 -5 -7 -2 -4 -6 -4 -5 -4 -6  0  3 -6  5 -7 -6  4 -4 -2 -3 -4 -1 -2  2 -8 -7 -7 -8 -7 -5 -5 -2 -1 -4  2 -5 -4 -5 -5 -3 -7 -3 -5 -5 -3 -5 -1
 -8  2 -4 -8 -2 -5 -7 -3 -8  5 -6 -6  1  1 -2  0 -3 -4 -6  5 -2 -6 -4 -7 -5 -5 -7 -4 -6 -5 -1  5 -3 -5 -5 -4 -3  6 -5 -2 -4  0 -1 -3 -1 -2 -1 -2 -3 -3 -3 -4 -2 -2 -3 -3 -4 -4 -4 -3 -1  0 -2 -1 -2  3  1  3 -4 -3 -4  3 -4 -1 -3 -2 -6 -5 -5 -7 -2  6 -7 -4 -3 -1 -5 -5 -3  4 -3  3 -4  2  2 -6  0 -1 -7  2  0 -8 -6 -2 -1  4 -4  0 -1  0 -4  3 -6 -5  1  6  0  4 -4 -7 -4 -3 -4 -1  2 -1  0 -1  2 -2  5 -2 -5 -3  4 -6 -4 -6 -1  1 -5 -4 -3 -4 -4 -2  1 -3 -3  0  2 -3 -3 -2 -3 -1 -2 -2 -4 -2 -4  6 -3 -7  7  2 -5 -3 -5 -3 -6 -2  2 -5  2 -6 -6 -2 -3 -4 -1  1 -2 -3 -2 -7 -7 -7 -7 -7 -3 -5  1 -3  1 -3 -6 -5 -5 -5 -3 -7 -3 -5 -5 -4 -5  6
 -5 -5 -5 -6 -2  7 -6  3 -5 -6 -4 -8 -4 -4  1 -3  1  4  3 -6 -2 -8  1 -9 -1 -4 -3  2 -1 -2 -3 -4  0 -5  1 -6 -2 -6  6 -2  4  1 -2  1 -1  3  1 -1 -1  0  1 -2  3  1  1  0 -2 -2 -3 -4 -3 -3 -2  2  0 -3 -3 -4 -4 -3 -2 -5 -1 -6 -1 -7  2 -5  2 -5  0 -6 -6  4 -4  2 -4 -2  0 -5 -1 -1 -4 -4 -2  1  1 -5  8 -5 -1 -6 -6  0 -1 -5  1 -4 -3 -2 -3 -4  4 -1 -4 -6  3 -6  2 -8  4 -1 -4  1 -1  2 -2 -3 -2  2 -4  6 -6 -1 -6 -1 -6  1  0  1 -1 -2 -2 -1 -7  2 -2 -6 -2 -3 -1 -1 -2  0  0  1  2 -1 -2 -6 -1 -5 -2 -2 -6  4 -5 -4 -3 -1 -7 -4 -6 -2 -5 -2 -8  2  3  0  1  2  3 -2 -6 -9 -5 -3 -9 -5  1 -2  4  0 -2 -1 -5 -2 -3  3  2 -5 -2  4  5 -4 -3 -5
 -7  2 -6 -7 -2 -2 -7 -3 -7 -1 -5 -6  2  5 -4 -2  2 -3 -5  6  2 -7 -4 -7 -4 -6 -6 -4 -5 -3 -3  0  0 -5 -4 -4 -2 -2  1 -1 -2  1  2 -3 -2 -3 -1 -2 -3 -3 -2 -4 -3 -3 -3 -1 -3 -3 -4 -4  2  0 -3 -1 -3 -1 -1 -1 -4  4 -2  6 -2  0 -6 -4 -5 -5 -4 -6 -1 -2 -7 -1 -1  0 -5 -5  0 -1 -1  1 -3  4  5 -5  0 -1 -6 -1 -4 -7 -7  0 -3 -2 -3 -1 -1 -4 -4 -1 -4 -4  5 -1  3 -1 -3 -7 -3  4 -5  0  0 -1 -3 -2  6 -2 -1 -1 -5  0 -2 -5 -5 -3 -1  0 -4 -4 -3 -2 -6  4  1  0 -4 -3 -1 -1 -3 -1 -3 -2 -1 -2 -3 -2  0 -1  0 -6 -2 -3 -6 -4  0 -4 -6 -2  0 -4  6 -6 -6  5 -3 -4 -1 -1  1 -3 -4 -7 -6 -6 -7 -6 -4 -5 -2  2 -2  1 -5 -1 -4 -4 -3 -7 -4 -4 -4 -2 -5  0
 -7  5 -7 -8 -4 -6 -8  1 -8 -1 -5 -7  0  2  0  3 -5 -4 -6  2 -4 -8 -3 -4 -5 -7 -7 -6 -6 -6  3  1 -3 -6 -5  6 -3 -3  1 -3  1 -2 -2  0 -3 -4  3 -1 -3 -4 -1 -4 -3 -3 -3 -4 -5 -2 -4 -4  5  2  1  2 -4  1  1  4  6 -4 -3  3 -1  4 -5 -5 -7 -6 -5 -7 -4 -3 -7 -5 -4 -5 -6 -2 -4 -2 -2  4 -4 -3 -3 -5  3 -5 -7  3 -4 -8 -9 -4 -4  0 -4 -4  0 -4  0  4 -6 -6 -4  0 -4 -1 -5 -4 -5 -5 -6 -1  0 -2 -3  3  0  2  0 -5  1 -5 -3 -7  5 -6 -4 -3 -3 -5 -4 -3 -2 -4  1 -2 -4  3 -2 -1 -2 -2 -3 -2 -4 -3 -3  6 -5 -3 -6 -3  2 -4  2  6 -6 -5 -2  3  5 -6 -3 -7 -1 -1 -3 -4 -4 -4 -4 -2  6 -4 -7 -7 -4 -7 -5 -6 -4 -4 -2 -1 -7 -4 -7 -5 -4 -6 -5 -5 -5 -6 -5  5
 -6 -6  8  9 -1 -2  9 -4 -7 -6 -5 -8 -6 -5 -5 -4 -3 -3 -3 -6 -5 -8 -4 -9 -4  7 -6  3 -1  1 -5 -4  5 -4 -5 -7 -5 -6 -5 -5 -4 -5  3 -2 -2  2 -3  3 -2 -4 -1  3  2 -1 -2 -3  4 -4 -5 -2 -5  3  4  4  3  1  3  1  3 -1  3 -6 -4 -6 -7 -7 -5 -5 -4 -6 -4 -6 -6 -4 -4 -4 -5  2  1 -5  2 -5  2  6 -4 -4 -6 -6 -5  5 -4  9  9  0 -3  0 -4  0 -3  5  1 -2  6 -4 -5 -7 -4 -6 -4 -8 -4  4  7 -1  2  0  4 -3 -4 -1 -6 -4 -7 -4 -6 -6 -8 -6  4  1 -3 -3  2 -2 -7 -3 -4 -5  6  5 -2  2 -2 -1 -3  1 -4 -2 -1 -6 -4 -6 -5 -5 -7 -4  7 -5 -2 -2 -8 -4 -6 -5 -6 -6 -8 -5 -3 -4  2 -3  3 -3 -4 -9 -5 -4 -9 -5  4  2 -4 -4 -4 -4 -2  5 -5 -3 -2  9 -3 -3  0  8 -1 -5
 -4 -3 -3 -5 -2 -2 -5  0 -3 -6  7 -6 -5  1 -3 -1  0  0  0 -6  0 -6  1 -8  2  2 -3 -2 -2  1  0 -3  0 -3  2 -6  0 -6 -3  3 -1 -3  3  0  0  0 -1  1  1  1  2  1  0  2  1  1  2  4  3  4 -1 -1  1 -2  1 -2 -1 -3  1  1  2 -3  0 -6 -4 -6 -1 -2  0 -3  0 -5 -3  2  2  2  7 -2 -2 -2  0 -4 -1 -1 -1 -1 -5 -4 -4 -3 -2 -1 -6  2  1 -2  5  1  0  2  3 -1  2  2  1 -6  1 -4  2 -8  0 -1  0  0  1  1  1  1  1 -1 -4 -1 -1 -2 -6 -3 -6 -4 -1 -1 -1  5  2  3  1  1 -3 -5  0 -1 -1 -1  2  1  4  0 -2  1  6 -5  0 -5 -3 -1 -6 -4 -4  2 -1 -3 -7  1 -5  0 -5 -1 -1 -3  1  3  0  3  0 -1 -2 -8  8 -1 -8  8 -1  2 -1  1 -2  3 -2 -1 -3 -2 -2 -5  5  3 -2 -4  3 -5
 -5 -3 -5 -6 -2  2 -6  1 -4 -4  2 -6 -3 -2 -3 -1  3  1  0 -4  6 -6  5 -8  2 -3 -3 -2 -1  7 -2 -3  0  8  2 -5  7 -4 -2 -1  2 -1 -1  3 -2  1  0  2  1  1  0  4  1  1  0  3  1  1 -1  1  2 -1 -1 -3  0  2  1 -3 -5  2  0 -1  2 -4 -6 -4  0 -3  2 -4 -1 -5 -6  4 -1  2 -1 -4 -1  2  1 -3 -1 -4 -2  0 -4 -2  2  4 -3 -6 -4  1 -3 -3  1 -3  0  1 -2 -4  0  3 -1 -5  2 -3  4 -8  2 -1 -4 -1 -1  0  1 -1 -2  0 -3  0 -5  1 -4 -5 -6 -4  3 -2 -2  0  3  2 -4  2 -3 -3  2 -2  1 -3  5  0  1  2  2  4  2 -4  2 -4  4 -4 -5 -3 -5 -4  8 -2 -7  1 -3 -1 -4 -5 -2 -1 -1 -2 -1 -2 -1 -2 -5 -8 -3 -4 -8 -2 -2 -3  1  4 -1  4  8  1 -4 -3 -2 -6  3 -2 -2 -4 -2 -4
 -6  0 -8 -9 -6 -6 -8 -4 -8 -5 -7 -7  6 -3 -3 -3 -5 -4 -6 -5 -6 -8 -1 13 -6 -7 -6 -6 -6 -6 -4 -3 -4 -7  4 -2 -2 -3 -4 -4 -4  8 -4  2 -4  0 -3  1 -5 -4 -4 -5 -4 -4 -4 -5 -2 -4 -5 -5 -3 -3 -4 -3 -4 -3 -3 -3 -3 -5 -5 -3 -5 -5 12 -7 -6 -6 -5 -8 -5 -5 -6 -5 -5 -5 -7 -6 -5 -5 -4  7 -6 -5 -4  1 -5 -6 -7 -5 -6 -9 -9  2 -5  3 -5 -6 -5  0 -5 -4 -6 -6 -5 -5  4 -5 -1 13 -5 -5  7 -1 -4 -4 -2 -2 -4 -4 -5 -6 -3 -5 -5 -7 -3 -3 -5 -4 -4 -6 -5 -5 12 -4 -4 -6 -4 -3 -3 -5 -5 -2 -5 -3 -4 -3 -4 -2 -5 -5 -6 -6 -5  6 -6 -3 -7 -3 -3 -5 -4 -6 -5 -7 -7 -4 -4  5 -5 -4 -4 -3 -3 13 -7 -7 13 -7 -5 -6 -1 -2 -2 -2 -7 -4 -7 -2 -5 -8 -5 -5 -5 -7 -6 -3
 -7  7 -7 -8 -5 -5 -8  0 -7 -4 -6 -7 -3  4  6  4 -3  2 -4 -4 -5 -8 -3 -3 -5 -6 -7 -5 -4 -5  3  1 -1 -6 -4  9 -5 -5  4  4 -2  4  2  2 -1 -2  2  0 -1 -3  0  2 -1 -1 -3 -2 -3  3  0 -2  2  2  3  4 -2 -1 -1  5  6 -4  0  5 -1 -4 -3 -6 -5 -5 -4 -6 -3 -2 -7 -4 -4 -4 -6 -5 -3 -4  1 -1 -1 -5 -3  0 -1 -5 -6 -1 -4 -8 -8 -1 -4 -2 -4 -4 -2 -4 -4 -3 -5 -5 -2 -4 -4 -4 -4 -3 -4 -2 -2 -2 -3 -3 -3  3  0 -1 -4 -4  8 -4 -5 -6  9 -6 -4 -3  3 -5 -4 -2 -3 -4  0 -5 -4 -2 -3 -2 -2 -3 -2  1 -3 -2 -4  6 -4 -4 -5 -2 -4 -4 -5  4 -6 -5 10 -3 -2 -5 -4 -6 -7  2 -2 -2 -3  0 -1 -2  7 -3 -6 -6 -3 -6 -4 -4 -4 -4  2 -4 -6  3 -6 -4 -4 -7 -4 -4 -4 -5 -5 -2
 -7 -1 -3 -7 -3 -2 -4  0 -8  0 -5 -6  3  3 -3 -2 -2 -1 -3  0 -2 -6 -4 -8 -4 -4 -7 -5 -6 -4 -4  0 -2 -3 -5  0 -1  3 -3  0 -2 -1 -1 -2 -3 -2 -1  0  0 -2  1 -2 -3 -3  0 -1 -2 -3 -1 -2 -1  3 -2 -2 -3  1  1  0 -5  2 -2 -1 -1  4 -6  8 -1  1 -3 -7  2 -3 -7 -1  3 -1 -6 -3  1  2  0  0 -3 -1  1 -5  4  6 -6 -3 -5 -7 -7 -2 -1  4 -4  6  3 -4 -4  1 -2 -5  1  2 -2  5 -3 -8 -2 -1 -6  0  0 -1  0  2  0 -2 -2 -3 -5 -2  2 -7 -6 -6  0  2 -5 -5 -2 -1 -7 -1  1  7 -1  0  0 -2 -2  1 -3 -1 -2 -2 -3 -4 -4  2 -4 -6 -3 -4 -5 -4 -4  2 -6  5  5 -4  4 -7 -6  1 -1  0 -2 -3  0 -3 -4 -8 -6 -6 -8 -6 -3 -2  0 -1 -2  1 -4 -3 -6 -5  0 -5 -3 -3 -4  3 -4 -2
