# Supplementary material for: Protein Secondary Structure Prediction Based on Data Partition and Semi-Random Subspace Method
Source: Sci Rep. 2018 Jun 29;8:9856. doi: 10.1038/s41598-018-28084-8 (PMC6026213; doi:10.1038/s41598-018-28084-8)
Supplement: Supplementary file 1 — Dataset 1 [file 41598_2018_28084_MOESM1_ESM.zip › astral_cull_DATA/1BRT_A.pssm]

  P  F  I  T  V  G  Q  E  N  S  T  S  I  D  L  Y  Y  E  D  H  G  T  G  Q  P  V  V  L  I  H  G  F  P  L  S  G  H  S  W  E  R  Q  S  A  A  L  L  D  A  G  Y  R  V  I  T  Y  D  R  R  G  F  G  Q  S  S  Q  P  T  T  G  Y  D  Y  D  T  F  A  A  D  L  N  T  V  L  E  T  L  D  L  Q  D  A  V  L  V  G  F  S  T  G  T  G  E  V  A  R  Y  V  S  S  Y  G  T  A  R  I  A  K  V  A  F  L  A  S  L  E  P  F  L  L  K  T  D  D  N  P  D  G  A  A  P  Q  E  F  F  D  G  I  V  A  A  V  K  A  D  R  Y  A  F  Y  T  G  F  F  N  D  F  Y  N  L  D  E  N  L  G  T  R  I  S  E  E  A  V  R  N  S  W  N  T  A  A  S  G  G  F  F  A  A  A  A  A  P  T  T  W  Y  T  D  F  R  A  D  I  P  R  I  D  V  P  A  L  I  L  H  G  T  G  D  R  T  L  P  I  E  N  T  A  R  V  F  H  K  A  L  P  S  A  E  Y  V  E  V  E  G  A  P  H  G  L  L  W  T  H  A  E  E  V  N  T  A  L  L  A  F  L  A  K
 -3 -4 -3 -1 -1  0  0 -2 -2  1  2 -1 -3 -2 -3 -3 -4 -3 -4 -3 -2  1 -2 -2 -1 -2 -3 -4 -3 -2 -2 -5 -4 -4 -2  0  2  0 -6 -2 -1 -4  0  1  5 -4 -1  2  6 -2 -4 -4 -2 -4  2 -5 -5 -4 -4 -2 -5 -2  0 -2  0 -2 -1  1 -1 -2 -5 -4 -5 -4 -2 -4  6  5 -5 -4  0  3 -3 -3 -2  1 -4 -4 -3 -2 -4  4 -1 -4 -1 -2 -5 -1 -3 -2 -2 -2 -3 -2  5 -4 -5 -1  1  0 -4 -2  0  2 -4 -3  4 -2  5  4 -4  2  4  4 -3  0 -4 -4 -4 -1 -2  0  1 -3 -4 -3 -1 -2  1  0 -2  0  2  0  0  0 -1 -3  0  3  4  2  0  2 -5 -4 -1  6 -5 -3  0  0 -5 -1  0 -1 -5 -4 -1  2 -2 -1 -2 -1 -1 -1 -3 -2 -1 -2  1  4 -2  0  3  2 -4  0 -1  6  3  1  6  1  2 -2  6  3  0  4  2 -1  1  4 -4 -2 -2 -5 -5 -4  3 -3 -3  2  2 -3 -3 -1 -4  2 -4 -3 -2 -5 -2 -3  4 -5  2 -2 -3 -4 -2 -1  3 -1  3  0 -1  1  2  2  4 -3  1  0  5 -2 -4  0 -2 -3  0 -2  5 -4 -5  0 -3 -1  1 -2 -4  5  1 -2 -2 -4  1  5 -4 -3  2 -4 -3  3 -3
 -5 -1 -5 -2 -4 -2  1 -2 -3 -1 -2 -2 -5 -1 -4 -4 -5 -2 -4 -1 -5 -2 -5  4 -5 -5 -5 -5 -6 -3 -5 -5 -5 -5 -3 -2  4 -3 -6 -3  3 -2 -3  3 -3 -5 -1 -2 -3 -4 -3  8 -5 -5 -4 -5 -5  8  8 -5 -6 -5  4 -4 -3  3 -5 -2 -2 -5 -5 -4 -5 -4 -3 -5 -4 -3 -5 -5 -1  0 -4 -4 -1  0 -4 -3 -5  5 -4 -4 -4 -5 -5 -5 -5 -4 -5 -5 -4 -5 -3 -5 -4  8 -5 -4 -3  4 -2 -4 -2 -1  8 -5  2  3 -4 -4 -5 -4 -3 -3 -4 -3 -5 -4 -4 -2  2  0 -3 -3 -3 -5 -2 -5 -1 -4 -4  2 -2 -3 -3 -1 -3 -4  0 -1 -2 -4  4  0 -4  8 -4 -3 -5 -4 -1 -2 -6 -3  1 -2 -6 -5 -2 -3 -3 -1  0  0 -2  0  6 -4 -3 -1 -2 -3  3  4 -2 -2  1 -1 -4 -4 -2  0 -4 -2 -3  1 -4 -3 -2 -2 -4 -4 -1 -3 -4  1 -3 -4 -6  8 -2 -4 -4 -2  3 -5  2 -4 -4 -3 -5 -5 -4 -3 -5 -4 -1 -5  5 -5 -4 -5 -4 -2 -3 -3 -4  6  7 -3  1  1  0 -4 -1 -1 -3  3 -4 -3 -3 -5  0 -4 -4 -5 -3 -5 -4 -3 -3 -4 -3 -2 -2  0 -5 -3  3 -3 -4 -2  1 -6 -4  0  4
 -4 -4 -5  0 -4  0  1 -1  8 -1  0  1 -5  1 -6 -3 -5 -2 -1 -2 -3 -1 -3 -2 -5 -5 -5 -6 -6 -2 -3 -6 -5 -6  4 -2  0 -2 -7 -2 -1 -3 -2 -1 -3 -6 -4  1 -2 -3 -3 -3 -5 -6 -3 -5 -1 -3 -3 -3 -5 -3  1 -2 -1 -2 -5 -2  1 -2 -5  1 -5  1 -2 -6 -4 -2 -1 -6  5 -1 -5 -5  0 -1 -6  0 -6  1  2 -4 -3 -6 -5 -3 -4 -2 -5 -3 -2 -3 -3 -5 -3 -3 -5 -5 -2  2 -3 -3 -1  0  0 -5 -1 -2 -4 -4 -5 -4 -2 -2 -5 -3 -5 -5 -6 -4 -2 -1 -1  0  8 -5 -1 -3 -1 -4 -2 -1 -1 -3 -5  0 -2 -5 -2  1 -1 -5 -2  1 -1 -3 -3 -2 -5 -5  0  1 -6 -2  1  5 -6 -3  7 -3  0 -1  4 -2 -1  0 -2 -5 -2 -1 -2 -2 -4  0  2  3 -5  5 -4 -4  0 -1 -3 -2 -2 -1 -3 -2 -3 -2 -4 -4 -1 -2 -6 -2 -2 -1 -6 -3  0 -1 -5 -2  1 -4  1 -5 -5 -3 -6 -5 -5 -2 -3 -1 -2 -1  3 -2 -5 -5 -5 -1  0 -2 -3 -2 -3 -3 -2 -1 -3 -5 -3  2 -1 -1 -5 -3 -3 -5 -1 -1 -3 -5 -3  1 -3  4 -5 -3  0 -2 -1 -3 -5  8 -1 -2 -6 -5  1 -6 -6 -1 -2
 -4 -5 -5 -2 -4  0  0  0  0  0  1  4 -5  5 -6 -5 -6  1  8 -3 -4  0 -4 -1 -4 -6 -6 -6 -6 -3 -4 -7 -5 -6  5 -3  1 -3 -8  1 -2 -3 -3 -2 -2 -6 -4  4 -2 -3 -5 -4 -6 -6 -4 -6  8 -5 -5 -4 -7 -4 -1 -3  3 -3 -4 -2  1 -4 -6  8 -6  8 -4 -6 -4  2  8 -6  4  0 -6 -6  2  0 -6  7 -6 -1  7 -4 -2 -6 -6 -4 -6 -3 -6 -4 -3 -4 -1 -6 -4 -4 -6 -5 -2 -2 -5 -4 -2  3 -3 -5  1 -3 -4 -5 -6 -5 -3 -3 -5 -2 -5 -6 -6 -5 -2 -3  6  8 -1 -4  5 -3 -1 -5  6  2  2 -1 -6  6  0 -5 -1  2 -2 -5 -2  2  8 -4 -2 -3 -6 -5  3  3 -6 -4  2  5 -6 -6 -1 -4  6  3 -1 -3 -1  2 -3 -5 -3  3  1 -1 -4  2 -1  0 -6  2 -4 -4 -3  0 -4  0 -2 -2 -4 -3 -4  4 -5 -4  3 -3 -7 -3 -1  8 -7 -4  3  8 -5 -1 -3 -5  6 -5 -5 -4 -6 -5 -5 -4 -4  6  0  8 -2 -5 -6 -4 -5  5 -3 -3 -4 -1 -3 -4 -3  1 -4 -5 -2  3 -3  1 -5 -4 -1 -5  3  2 -4 -3 -4 -3 -5 -2 -6 -4 -3 -3  5  0 -5 -1  1  1 -6 -5  4 -7 -6 -2 -2
 -5 -4 -3 -3 -3 -4 -3 -5 -5 -3 -1 -4 -3 -5 -3 -5 -5 -6 -6 -5 -5 -3 -5 -5 -6 -3 -3 -4 -4 -6 -5 -5 -6 -4 -4 -4 -4 -3 -6 -6 -4 -6 -2 -3 -2 -4 -3 -4 -3 -5 -2 -6  3 -4 -3 -6 -7 -6 -6 -5 -5 -5 -4 -4 -3 -5 -5 -3 -2 -1 -4 -6 -5 -6 -2 -4 -3 -3 -7 -4 -5 -2 -3 -3 -4 -3 -4 -6 -4 -4 -6 -3 -2 -4 -3 -5 -5 -4 -5 -5 -1 -2 -7 -3 -3 -6 -6 -3 -4 -3 -5 -5 -3 -4 -6 -3 -3 -3  0 -2 -4 -3 -3 -1 -3 -4 -6  0 -4 -3 -5 -2 -5 -6 -5 -6 -4 -5 -1 -3 -5 -4 -3 -3 -4 -5 -4 -3 -3 -3 -3 -2 -3 -3 -6 -6 -4 -3 -5 -4 -3 -4 -5  3 -4 -4 -5 -5 -4 -2 -5 -4 -3 -3 -3 -3 -4 -3 -3 -5 -5 -3 -3 -4 -3 -2 -5 -3 -2 -1  1 -3 -3 -3 -4 -3 -3 -1 -3 -3 10 -3 -2 -3 -5  0 -4 -7 -5 -6 -3 -3 -1 -4 -4 -3 -5 -2 -6 -3 -2 -3 -3 -6 -5 -4 -3 -7 -4 -3 -2 -6 -3 -5 -2 -1 -4 -5 -5 -3 -2 -4 -3 -2 -4 -4  0 -4 -4 -3 -4 -3 -5 -4 -3 -6 -6 -5 -1  1 -4 -4 -6 -3 -4 -6 -2 -5 -4 -3 -3 -3 -3 -5 -3 -3 -5
 -4 -3 -4  0 -4 -2  3  1 -1 -1  0 -1 -4  1 -4 -3 -4  0 -3  3 -4  1 -4  6 -4 -5 -5 -5 -5 -3 -4 -5 -4 -5 -2 -3  0 -2 -6  0  0  9  0 -1 -2 -5 -3  0 -1 -4 -3  0 -5 -5 -3 -5 -3 -2 -2 -5 -6 -5  4 -3 -2  6 -4 -3 -1 -4 -4 -3 -5 -3 -3 -5 -3 -1 -3 -5 -1  0 -4 -4  0  1 -5 -2 -5  2 -1 -3 -3 -5 -5 -5 -5 -3 -4 -4 -3 -4 -1 -4 -3 -1 -5 -4 -3 -1 -4 -4 -1  1 -1 -4  0  0 -3 -4 -5 -3 -3 -2 -4  1 -4 -5 -4 -3  4 -2 -2 -2 -3 -4  0 -4 -1 -4 -2  4  0 -2 -5  1  0 -4  3  3  0 -4  0  1 -3 -1 -3 -1 -5 -3 -1  3 -6 -3  2  0 -6 -5 -2 -3 -1  1  0 -1 -2  0 -1 -4 -3  4  2  2 -2  3 -1 -1 -3  2 -3 -3 -1  2 -3 -2 -1  0 -3 -3 -2  0 -4 -1  0 -3 -5 -1 -2 -3 -6 -2  0 -3 -4  0  0 -5 -2 -4 -4 -3 -4 -5 -4  2 -5 -3  0 -3  1 -4 -4 -4 -4 -1 -2  0 -4  3  1 -3  1  2 -1 -4 -2  0 -3  3 -4 -1 -1 -5  0 -4 -3 -4 -2 -4 -4 -3 -4 -3 -3 -2  1  2 -4 -3  2 -2 -4 -4  0 -6 -4  1  3
 -3 -4 -5 -1 -4 -3  1  7 -2 -1 -1 -1 -5  5 -5 -3 -5  7  0 -2 -5  1 -5  0 -4 -5 -5 -5 -6 -3 -5 -5 -4 -5 -1 -4  0 -2 -7  7  0 -1  0 -1  1 -5 -3  4 -1 -5 -4 -3 -5 -6 -3 -5 -1 -3 -3 -5 -6 -5  0 -3 -1 -1 -4 -2  0 -4 -5  1 -5 -1 -4 -6 -3  1 -1 -5 -1 -1 -5 -5  4  3 -5  1 -5  0  1 -4 -3 -5 -5 -5 -6 -3 -5 -5 -4 -4  8 -5 -3 -3 -5 -4 -3 -1 -4 -4 -1  3 -3 -5 -1 -2 -3 -4 -5 -4 -1 -3 -5  4 -4 -5 -5 -4 -1 -3  2  1 -3 -3  4 -5 -1 -4  1  1  3 -3 -5  3  1 -5  2  2 -1 -4  0  1 -1 -2 -2 -3 -5 -5  0  3 -6 -3  1  0 -6 -5 -2 -3  1  4  0 -2 -2  1 -2 -5 -3  5  5 -1 -3  0 -1 -2 -3  0 -4 -3 -1  0 -3 -2 -3 -1 -3 -3 -3  1 -5 -4  0 -3 -6 -2  2 -1 -6 -3  2  0 -5  2 -1 -5 -1 -4 -4 -3 -5 -5 -5 -3 -5 -1 -1 -1 -1 -5 -5 -4 -5  5 -2 -3 -4  0  0 -3 -2  3 -2 -5 -2  1 -3  4 -4  0  5 -5  5 -2 -3 -4 -3 -4 -5 -3 -5 -3 -1 -2  4  7 -5 -3  3  1 -5 -5  2 -6 -5 -1  1
 -5 -5 -6 -3 -4  6 -2 -2 -2  2  1  0 -5 -2 -6 -5 -6 -4 -4 -4  7 -2  7 -4 -5 -6 -6 -6 -6 -5  7 -6 -5 -6 -2  7 -2 -3 -6 -3 -1 -5 -3 -1 -2 -6 -5 -1 -2  7 -6 -5 -6 -6 -3 -6 -4 -5 -5  7 -6  7 -2 -3  1 -4 -5  0  0  7 -6 -3 -6 -4 -4 -6 -2 -1 -4 -6 -2 -1 -6 -6 -3 -3 -6 -1 -6 -3 -1 -3 -4 -6 -4  7 -6 -3 -6  7  5  7 -5 -6  1 -5 -6 -5  5 -3 -6  7 -1  1 -3 -6 -1 -2 -2 -3 -6 -4  4  0 -5 -3 -5 -3 -6 -4 -3 -3 -2 -2 -3 -5 -2  7  2 -2 -3  0 -1 -1 -5 -2  6 -5 -2 -1  4 -4 -3  1 -4 -5 -4  1 -6 -5 -2  2 -6 -1 -1  0 -6 -6  1 -2  2  0 -3  1  6 -2 -4 -5 -1 -3 -1 -2 -4 -3 -1 -1 -4 -1 -4  1 -2  2  1  2 -3 -3  4 -3 -4 -1 -3 -5 -1 -2 -3 -2 -4 -4 -6 -5  2 -4 -5 -2 -2 -6 -2 -5 -4 -3 -6 -6 -5 -5  7 -3  1 -4  0 -5 -6 -5 -5 -3  1 -3  6 -3 -4 -2 -2  0 -2 -5 -3  3 -1 -3 -5 -4 -4 -6 -3  7  4 -5 -5  7 -5 -1 -5 -4 -5 -1 -2 -4 -5 -3 -2 -2 -6 -6  0 -6 -6  3 -3
 -5  0 -5 -3 -5 -3  1 -1  0 -1  0 -3 -5  0 -5  6  0 -2 -4  8 -5 -1 -5 -1 -5 -6 -6 -5 -6 11 -5 -1 -5 -5 -3  2  5 -3 -6 -3  2 -2 -3  0 -3 -5 -4 -1 -3 -5  6 -3 -6 -6 -3 -1 -4 -3 -3 -5 -4 -5 -1 -4 -3  2 -5 -2 -1 -5  1 -2 -1 -1 -4 -4 -4 -1 -4 -5  5 -2 -5 -5 -2  5 -5 -3 -5  2 -3 -4 -4 -5 -6 -5  3 -4 -5 -5 -4 -5 -3 -5 -4 -2  0 -5 -2 -2  6 -5  2 -2 -3 -5  2 -2 -4 -5 -4 -4 -3 -3 -5 -3 -5 -2 -5 -2 -1 -4 -2 -2  3 -5  0 -5 -1 -4 -4 -1 -2 -4 -4 -3 -2 -4 -1 -2 -3 -5 -2  0 -4 -3  0 -2  0 -3  0 -1 -4 -2  1 -1 -4 -2 -2 -3 -2 -2  0 -2  0  1 -2 -5 -4 -1 -1 -3 -2  1  1  3 -1  0 -3 -4  0 -1 -4 -3 -1  3 -4 -4  2 -2 -5 -4 -1 -4 -5  1 -4 -4 -4  0 -2 -4 -5 -3  0 -5 -2 -5 -5 -4 -5 -5 -5 11 -5 -4 -1 -4 -1 -5 -5 -5 -1 -1 -3 -4 -4 -1 -3 -3  7 -1 -2 -5 -3  0 -3  0 -1  3 -3 -4 -2 -4 -4 -5 11 -4 -4 -3 -5 -4 11 -1 -1 -2 -5 -2 -1  0 -5 -5 -2 -4 -5 -3 -2
 -5 -2  6 -3  1 -5 -3 -5 -5 -4 -2 -4  6 -5  3 -4 -2 -5 -3 -3 -7 -2 -6 -5 -6  3  3 -1  8 -6 -7 -4 -6 -1 -5 -6 -4 -4 -6 -6 -4 -5  2 -2 -2  1  2 -4 -4 -7 -4 -6  0  7 -3 -4 -6 -6 -6 -7 -3 -7 -4 -5 -5 -5 -4 -1 -1 -6 -4 -6 -4 -6 -3 -1 -4 -4 -6 -1 -5 -1  1  4 -4 -3 -1 -6  0 -3 -6  0  3  1  2 -7 -3 -5 -2 -7 -4 -7 -6  2 -2 -6 -4  4 -5 -3 -4 -7 -4 -4 -6  4 -3 -5 -1  0 -1  3 -4 -4  3 -3 -6 -3  0  0 -2 -3 -5 -6 -6 -5 -4 -6 -1  1 -4 -3 -4  0  2 -4 -5  5  0 -4 -4  4  0 -3 -6 -6  0 -4 -3  0 -3 -4 -3 -1 -4 -4 -3 -3 -5  0 -5 -2 -2  0 -3 -3 -3  5 -5 -5 -5 -1  1 -3 -3 -4 -1 -2  4 -3  0 -2 -3 -5 -4  0 -4 -2  1 -4 -2  3 -2 -3 -5  1 -4 -6 -3 -6 -4 -6  3 -4 -4  6 -5  3 -6 -2 -1  6  5 -6 -7 -4 -4 -6 -4  6  0 -6  5 -5  0 -4 -5 -4 -4 -1 -4 -4 -1  5 -5 -4 -3 -3 -1  2  1  6 -5 -6 -4 -6 -7 -4  3  0 -2 -4 -5 -4 -4 -4  1 -5 -4  1  1  2 -4 -3  2 -4 -5
 -5 -2  2 -3 -1 -5 -3 -5 -5 -3 -3 -4  0 -5  5 -4 -3 -5 -6 -2 -6 -3 -6 -4 -6 -1 -1  6  0 -6 -6 -4 -6  6 -5 -6 -4 -4 -5 -5 -2 -5  0 -2 -3  6  4 -4 -4 -6 -3 -5 -2 -1 -4 -4 -7 -5 -5 -7 -2 -7 -3 -5 -5 -4 -5 -2 -2 -6 -4 -6 -4 -5 -4  3 -4 -4 -7  6 -5 -2  5  5 -3 -3  6 -6  6 -4 -6 -2 -1  6 -2 -7 -2 -5  0 -6 -4 -6 -6  2 -3 -5 -4  4 -5 -2 -4 -6 -4 -4 -5  1 -4 -4  1 -2  3  4 -4 -4  4 -4 -6 -1  6  5 -3 -4 -5 -6 -6 -5 -4 -6 -1  3 -5 -2 -4  1  0 -5 -5  1  0 -4 -4  1 -1 -3 -7 -5  0 -4 -2  4 -4 -4 -1  1 -4 -3 -1 -1 -5  2 -5 -3  1  4 -3 -3  1  1 -5 -5 -5 -1  2 -1 -1 -3 -1 -3  2 -4 -1 -1 -4 -5 -3 -1 -4 -2  3 -4 -3 -1 -1 -3 -4  2 -4 -7 -1 -5 -4 -6  5 -4 -4  0 -5 -1 -6 -2  6  0  3 -6 -7 -5 -3 -7 -4 -1  5 -6  1 -5 -2 -4 -5 -3 -2  2 -4 -4  2  4 -4 -4 -2 -4  4 -1  0  1 -5 -6 -4 -6 -6 -4  4  3 -1 -4 -6 -4 -5 -4  1 -6 -3 -1  6  5 -4 -2  6 -4 -4
 -3 -3 -4  1 -2 -3  1 -1  0 -1  0 -2 -4 -1 -5 -4 -5  1 -3 -2 -4 -1 -4  3 -4 -5 -5 -5 -5 -4 -4 -5 -4 -5 -2 -3  0 -3 -7 -1  4 -2 -2 -1 -1 -5 -3  0 -2 -4 -4  0 -5 -5 -3 -5 -4 -1 -1 -4 -6 -4  2 -3 -2  4 -4 -2 -2 -3 -5 -3 -5 -3 -3 -5 -3 -2 -4 -5  1  1 -4 -4  0  0 -5 -2 -5  1 -3 -3 -3 -5 -5 -4 -6 -3 -5 -4 -3 -4 -2 -5 -3  0 -5 -4 -2  1 -4 -4 -2  0  1 -5  0  6 -3 -4 -5 -3 -3 -2 -4 -2 -4 -5 -5 -2  6 -1 -2 -3 -3 -3  0 -4 -1 -4 -3  1  0 -3 -5  1 -1 -4  2  0 -2 -4  3  2 -3  0 -3 -1 -5 -4  1 -1 -6 -3  3 -1 -6 -5 -2 -3 -2  0 -1  1 -1  1  2 -4 -3  0 -1 -2 -2  0 -2 -2 -1 -1 -3 -3 -1 -1 -3 -3 -2  3 -3 -3 -3 -1 -4 -4  0 -3 -6 -1 -3 -4 -6  0  0 -3 -4  2  5 -5 -1 -1 -4 -3 -5 -5 -4 -3 -4 -2  0 -4  0 -4 -4 -4 -4 -1 -1 -3 -3  3  1 -3 -1  2 -2 -4  2 -1 -3  2 -4 -1 -2 -5  3 -4 -3 -4 -4 -4 -4 -3 -5 -3 -4  0  0  0 -5 -3  2 -2 -5 -3 -1 -6 -5  3  5
 -5  0  0 -3 -1 -4 -2 -4 -4 -3 -2 -4 -1 -4  0 -4 -3 -4 -6  0 -5 -1 -5 -3 -5 -2 -1  1 -1 -5 -5 -4 -6  0 -4 -5 -3  4 -5 -5 -3 -1  0 -1 -2  0  0 -3 -3 -5 -4 -4 -2 -1 -3 -4 -6 -4 -4 -5 -3 -5 -2 -4 -4 -3 -4 -2 -1 -5 -4 -6 -4 -6 -3  1 -3 -3 -6  0 -4 -1  0  5 -3 -2  0 -5  0 -2 -5 -1 -1  0 -2 -5 -3 -4 10 -5 -4 -5 -5 -1 -3 -4 -4  1 -4 -2 -4 -5 -3 -2 -4 -1 -3 -4 -2  0  1  3 -3 -3  0 -3 -6  0  3  2 -3 -3 -4 -5 -5 -4 -3 -5 -1  0 -5 -1 -3 -1 -2 -4 -3  5  1 -3 -3  0 -2 -3 -6 -4 -2 -3 -3  2 -3 -3 -1  0 -3 -1  0 -3 -4  1 -5  0 -1  1 -3 -2 -2 -1 -4 -4 -4  0  0 -2 -1 -1 -3 -1  2 -3  1  1 -2 -4 -4  0 -4 -1  0 -3 -3  2 -2 -3 -4  0 -3 -6 -2 -4 -3 -6  1 -3 -3 -1 -4 -1 -6 -2  0 -1  2 -5 -5 -4 -3 -6 -3 -1  0 -6  0 -4 -2 -3 -4 -3 -3  1 -3 -3  4  0 -4 -3 -2 -3 -1 -1 -2 -1 -4 -5 -4 -6 -5 -5  2 -1 -1 -3 -5 -3 -4 -4 -1 -5 -3 -2  1  2 -3 -3  1 -3 -3
 -6  6 -2 -4 -3 -5 -3 -4 -5 -4 -3 -5 -2 -5 -2  3  3 -5 -6  0 -6 -4 -6 -5 -7 -3 -3 -1 -3 -4 -6  5 -7  2 -5 -5 -4 -4 -2 -6 -2 -6 -2 -3 -3 -1 -2 -5 -5 -6  2 -6 -3 -3 -5  0 -7 -6 -6 -6  9 -6 -4 -5 -5 -3 -6 -1  0 -6  1 -6  2 -6 -5  8 -5 -4 -7 -2 -5 -3 -2 -2 -4 -4 -2 -6 -2 -4 -6 -2 -3 -2 -3 -6  9 -5 -3 -6 -5 -6 -6 -3 -4 -6  1  0 -5 -4  2 -6 -4 -4 -6 -2 -4 -5 -1 -3  7 -1 -4 -4 -2 -5 -7  7  1  0 -5 -5 -5 -6 -6 -6 -4 -6 -1  0 -6 -4 -4  2  8 -5 -5  4 -3 -4 -4 -2 -3 -4 -7 -6  4 -5  7  5 -4 -4  9  4 -4 -5  9  6 -5  0 -5 -4  2 -2 -3 -3 -4 -2 -5 -5 -5  1  0 -4  1 -4  3 -4 -2 -5 -2  1 -5 -4 -2  0 -5 -4  0 -5 -4 -3 -3 -1  6 -1 -5 -7  9 -6 -4 -6 -2 -5 -4  4 -5 -3 -7 -4 -2 -1 -2 -4 -6 -5 -4 -7 -5 -2 -2 -7  4 -5 -3 -5 -5 -5 -5  5 -4 -4 -1  0 -5 -4 -4 -4  2 -3 -3 -2 -5 -6 -5 -7 -5 -5  2  1  0 -5 -2 -4 -5 -5  4 -6 -4 -3 -1 -2 -4  9 -1 -4 -5
  9 -5 -5 -2 -4 -2 -2 -2 -4 -3 -1  5 -4 -3 -5 -5 -6 -3 -4 -4 -5 -2 -5  0  9 -5 -5 -5 -5 -5 -5 -6  9 -5 -3 -4 -3 -3 -7 -4  0 -4 -3  5  2 -5 -4 -3 -3 -5 -6 -5 -5 -5 -3 -6 -4 -5 -5 -5 -7 -5 -3 -4 -3 -2  8 -2 -3 -4 -6 -4 -4 -4 -4 -6 -3 -3 -4 -5 -3 -2 -5 -5 -3 -3 -5 -4 -5 -2 -4 -3 -4 -5 -5 -5 -6 -4 -6 -5 -4 -5 -4 -5 -3 -5 -6 -4 -3 -3 -6 -5 -2 -3 -5 -5 -3 -3 -3 -4 -6 -4 -3  2 -5  6  9 -6 -4 -3 -3 -3  1 -4 -5  9 -3 -5  1 -3  6 -1 -3 -4 -5 -3 -3 -5 -2 -3 -3 -4 -3 -2 -4 -3  4 -3 -6 -5 -3 -3 -7 -4  0 -3 -7 -6 -4 -1 -3 -2 -2 -3 -1  0  1 -3 -3  0  1 -3 -4 -3 -3 -3 -6 -3 -4 -3 -3 -2 -3 -3  7 -2 -2 -2 -4 -3 -5  3  4 -3 -7 -1 -4 -4 -7 -5  1 -4 -5  5 -3 -5 -4 -4  9 -3 -5 -5 -4 -5 -5 -4 -3 -4 -3 -4 -5  9 -4  0 -1 -3 -4 -2  3 -4  2  0 -3 -5  7 -3 -3 -3 -5 -4 -3 -5  1 -4 -3  9 -6 -4 -5  1 -5 -3 -5  3 -3 -3 -5 -5  1 -3 -5 -5 -1 -7 -5 -2 -3
 -3 -4 -4  1 -2  0  0 -1 -1  5  1  1 -4 -1 -4 -2 -4 -2 -3 -2 -3  3 -3 -2 -3 -4 -4 -5 -4 -2 -3 -5 -4 -5  4  0  0  6 -6 -1 -1 -3  1 -1 -1 -5 -2  0  0 -3 -4 -4 -4 -5  1 -5 -3 -4 -4 -3 -5 -3 -1  7  6 -2 -2  1  2 -2 -4 -3 -5 -2  0 -5  0  1 -3 -5 -1  0 -4 -4  0 -1 -5 -2 -5  0 -2 -2 -1 -5 -4 -3 -5  7 -5 -3  0 -3 -3 -4 -1 -4 -5 -4  3  0 -4 -3  4  1 -3 -4  2  1 -1 -2 -5 -3  3  4 -4 -2 -4 -3 -5 -3 -2  2  0 -2 -2 -3 -1 -3  0 -3 -2 -1  3 -2 -4 -1 -1 -4  0  0  0 -3 -1  0 -3 -4 -3  0 -5 -4  1  1 -5 -1  0 -1 -5 -4  1 -1 -1 -1 -1 -2  0  2 -2 -4  7 -1 -1 -1 -3 -1 -1  4 -5  0 -2  0  1  1  2  6 -1 -2 -1  2 -1 -1  0 -3  0  2 -6  0 -1 -3 -5 -3  0 -3 -4  0  0 -4 -1 -3 -4  0 -5 -4 -4 -4 -3 -1  2 -3 -1 -3 -4 -2 -4 -1  1  4  0 -2 -3  0 -1  0 -1 -4 -1  0  4 -1 -4 -3 -2 -4 -2 -2 -1 -3 -4 -2 -4 -2 -4  2 -4  0 -1 -2 -4 -2  0 -1 -5 -4  0 -5 -4  0 -2
 -3 -2 -2  6  1 -1  4 -2  1  1  4  0  1 -2 -3 -4 -3  0 -3 -1 -4  3 -4 -2 -3 -2 -2 -4 -3 -5 -4 -5 -4 -3 -1 -3 -1  1 -6 -3 -2 -4  2  0 -1 -3  0 -1 -1 -4 -4 -4  0 -3  7 -5 -4 -4 -4 -4 -4 -4 -2 -1  0 -3  0  3  4 -4 -5 -3 -3 -2  8 -4  1 -1 -4 -3 -2  3 -3 -3  4  4 -3 -3 -3  2 -3  0  4 -3 -2 -4 -5 -1 -2 -4  5 -4 -4 -2  2 -4 -5 -2 -1  4 -4 -4  4 -1 -3 -2  0 -2 -1 -2 -4 -2 -2 -1 -2  1 -4 -3 -3 -2 -3  6 -2 -3 -1 -4  1 -4  0 -2 -1 -2 -1  1 -4 -2 -3 -2 -1 -1 -1 -2  2  0 -4 -4 -2 -1 -5 -3  5  0 -4  2  1 -1 -5 -4  0  1 -3  0  1  0 -1  3 -2 -2  1 -3 -2  0 -2  0 -2  0 -4  0  2 -2  1 -1 -2 -1 -2  0 -3  6 -1 -2 -2 -1  0  4 -5  1  7 -4 -5 -2 -1 -4 -3  0 -1 -3  2 -2 -4  6 -3 -3 -2 -5 -4  5 -1 -4 -2  2 -3 -4 -3 -2 -1  6 -3 -3 -3  3 -1 -2 -1 -2 -2 -1 -1  2 -1 -1  1 -3 -2 -4 -3 -4 -5 -4 -2 -1 -1  7 -5  0 -1 -3 -3  0  0 -2 -3 -2  0 -5 -3 -1 -2
 -6  0 -4 -5 -4 -4 -4 -5 -6 -4 -4 -5 -5 -5 -4 -1 -1 -5 -7  4 -5 -4 -5 -5 -7 -5 -5 -4 -5 -6 -5 10 -7 -4 -6 -5 -4 -5 13 -6 -3 -5 -4  0 -4 -4 -4 -5 -5 -5 -1 -6 -5 -5 -5 -1 -7 -6 -6 -5  0 -5 -2 -6 -5 -5 -6  8 -4 -5 -1 -7 -1 -7 -5 -2 -5 -5 -7 -4 -5 -4 -4 -4 -5 -4 -4 -7 -4  0 -6 -5 -5 -4 -5 -5 -2 -6 -5 -5 -5 -5 -6 -5 -5 -6 -1 -4 -5 -4 -1 -5 -5 -4 -5 -5 -4 -5 -4 -5 -2 -4 -5 -5 -4 -5 -7  1 -4  1 -5 -5 -5 -6 -6 -6 -4 -5 -1 -4 -6 -4 -5 -3 -2 -5  1 -3 -4 -4 -4 -4 -4 -4 -7 -6 -1 -5  7 -1 -5 -4  1 -1 -4 -5 -2 -1 -6 -1 -6 -4 -3 -3 -3 -3  0 -5 -5 -5 -5 -4  3 -4  5 -4 11  0 -4 -5  0 -2 -5 -5  2  0 -5 -5  4 -2 -5 -5 -4 -4 12  1 -5 -7 -2 -6 -4 -7 -4 -5 -5 -4 -6 -5 -7 -5 -4 -5 -4 -6 -5 -6 -4 -7 -5 -5 -4 -7 -2 -5 -4 -5 -5 -5 -5 -2 -4 -4 -1 -4 -6 -4 -5 -4  0 -4 -5 -4 -5 -5 -5 -7 -6 -5 -3 -2 11 -5 -5 -5 -5 -5  3 -7 -4 -4 -4 -4 -4 -1 -4 -4 -4
 -5  7 -3 -4 -3 -4 -3 -4 -4 -3 -3 -4 -3 -4 -3  8  9 -3 -6  2 -6 -3 -6 -4 -6 -4 -4 -3 -4 -1 -6  6 -6 -3 -4 -4 -2 -4 -1 -5  2 -4 -3 -3 -3 -3 -3 -4 -4 -6  9 -5 -4 -4 -3 10 -6 -5 -5 -6  1 -6 -3 -5 -4 -3 -5  0 -2 -6 10 -6 10 -6 -4  1 -4 -4 -6 -3 -3 -3 -3 -3 -4 -2 -3 -5 -3 -2 -5 -3 -3 -3 -4 -6  1 -5 -4 -6 -4 -6 -5 -3 -4 -5 10 -3 -4 -3  9 -6 -3 -4 -4 -3 -3 -4 -3 -4  0 -3 -4 -4 -3 -4 -6  7 -3  3 -4 -4 -4 -5 -4 -6 -3 -6 -1 -3 -5 -3 -4 -1  0 -4 -4 -1 -3 -3 -4 -3 -2 -3 -6 -5  5 -4  6  3 -3 -3  1  4 -3 -4  0  8 -4  2 -5 -3  1 -2 -3 -2 -3 -3 -4 -4 -3 -2  1 -3  4 -2  0 -3 -3 -4 -1 -1 -4 -4 -4  3 -4 -4  3 -4 -4 -3 -2 -3  0  1 -4 -6  1 -4 -4 -6 -3 -4 -3 -2 -5 -3 -6 -4 -3 -3 -3 -1 -6 -5 -3 -6 -4 -3 -3 -6  2 -4 -2 -4 -5 -4 -4 -1 -1 -3 -3 -3 -5 -2 -4 -3  7 -2 -3  2 -4 -5 -4 -6 -1 -5 -2 -1 -1 -4  0 -3 -4 -4 -1 -5 -3 -3 -3 -3 -3  1 -3 -3 -3
 -5 -3  3 -2  6 -4 -2 -4 -5 -3 -1 -3  4 -4  0 -4  0 -4 -4 -2 -6 -1 -6 -4 -4  7  7 -1  1 -6 -6 -5 -5 -1 -4 -5 -3 -3 -7 -5 -3 -3  3 -2  0 -1  3 -3 -3 -6 -4 -5  7  3 -1 -3 -6 -6 -6 -6 -4 -6 -4 -5 -4 -4  0 -1  0 -6 -4 -6 -4 -6 -2 -2 -2 -2 -6 -1 -4  1  4  0 -2 -2 -1 -6  0 -2 -6  5  4 -1  7 -6 -4 -4 -2 -6 -3 -6 -5  6  1 -5 -4  3 -4 -2 -4 -6 -3 -3 -5  6 -2 -4  2  5 -2  1 -3 -1  5 -1 -6 -3 -1  1 -3 -2 -4 -5 -5 -5 -4 -6  0  5 -5 -3 -3  4  0 -4 -4  2  0 -3 -3  4  0 -2 -6 -5 -2 -2 -4 -1 -3 -3 -4  0 -3 -3 -3 -1 -5  2 -5  0 -2 -1 -3 -2 -3  5 -4 -4 -4  2  4 -3 -3 -3 -2 -3  3 -2  1 -1 -3 -4 -4  1 -3 -2  1 -3  2  5 -2 -2 -5  0 -3 -6 -4 -5 -3 -6  3 -3 -2  4 -4  6 -5  2 -1  4  4 -6 -6 -4 -3 -6 -3  2  5 -5  1 -4  2 -3 -4 -3 -3 -1 -3 -3 -1  3 -3 -4 -2 -3  0  5  3  4 -4 -6 -3 -5 -7 -4  1 -1  2 -3 -6 -2 -4 -3  5 -6 -3  0  1  1 -3 -4  1 -3 -4
