# Supplementary material for: Protein Secondary Structure Prediction Based on Data Partition and Semi-Random Subspace Method
Source: Sci Rep. 2018 Jun 29;8:9856. doi: 10.1038/s41598-018-28084-8 (PMC6026213; doi:10.1038/s41598-018-28084-8)
Supplement: Supplementary file 1 — Dataset 1 [file 41598_2018_28084_MOESM1_ESM.zip › astral_cull_DATA/1bs0_A.pssm]

  S  W  Q  E  K  I  N  A  A  L  D  A  R  R  A  A  D  A  L  R  R  R  Y  P  V  A  Q  G  A  G  R  W  L  V  A  D  D  R  Q  Y  L  N  F  S  S  N  D  Y  L  G  L  S  H  H  P  Q  I  I  R  A  W  Q  Q  G  A  E  Q  F  G  I  G  S  G  G  S  G  H  V  S  G  Y  S  V  V  H  Q  A  L  E  E  E  L  A  E  W  L  G  Y  S  R  A  L  L  F  I  S  G  F  A  A  N  Q  A  V  I  A  A  M  M  A  K  E  D  R  I  A  A  D  R  L  S  H  A  S  L  L  E  A  A  S  L  S  P  S  Q  L  R  R  F  A  H  N  D  V  T  H  L  A  R  L  L  A  S  P  C  P  G  Q  Q  M  V  V  T  E  G  V  F  S  M  D  G  D  S  A  P  L  A  E  I  Q  Q  V  T  Q  Q  H  N  G  W  L  M  V  D  D  A  H  G  T  G  V  I  G  E  Q  G  R  G  S  C  W  L  Q  K  V  K  P  E  L  L  V  V  T  F  G  K  G  F  G  V  S  G  A  A  V  L  C  S  S  T  V  A  D  Y  L  L  Q  F  A  R  H  L  I  Y  S  T  S  M  P  P  A  Q  A  Q  A  L  R  A  S  L  A  V  I  R  S  D  E  G  D  A  R  R  E  K  L  A  A  L  I  T  R  F  R  A  G  V  Q  D  L  P  F  T  L  A  D  S  C  S  A  I  Q  P  L  I  V  G  D  N  S  R  A  L  Q  L  A  E  K  L  R  Q  Q  G  C  W  V  T  A  I  R  P  P  T  V  P  A  G  T  A  R  L  L  T  L  T  A  A  H  E  M  Q  D  I  D  R  L  L  E  V  L  H  G  N  G
  1 -5 -2  1 -3 -3 -1  1  5 -3  3  2 -3 -3  3  3  1  4 -3 -3 -1 -3 -1  1 -2  1  0  1  2  0 -1 -1 -3 -1  1  0 -1 -2 -2 -3 -2 -3 -4  1  1 -3 -3 -4 -3 -1 -2  2 -2 -3  1  3 -1 -2  3  6 -5 -3 -2  0  5  1 -2 -1 -1  1 -1  2  0  3  0  0 -3 -2 -1 -1 -3 -1  0  5 -2  2  2 -2 -2  1  1 -3  6 -1 -5 -3 -1 -4 -2 -3  6 -3 -3 -4 -2  0 -1 -4  5  6 -3 -3  6 -1 -2  4  5 -3  1  1  1 -1 -3 -2 -2 -1  6 -3 -2 -3  1 -4  6  0 -3 -2 -2  6  6  1 -2  0 -1  6 -1 -3 -2 -3 -4  3 -2 -3 -2  0  2  2 -3  3  1 -2 -3  3  0 -1 -1  1 -1 -1 -1 -3  1 -1 -1 -2 -1 -2 -4  0 -3 -3 -1 -3  0  6 -2 -3  4  3 -2  2  1  1  3 -1  2  3 -1  4 -4 -3 -1 -1 -3 -3  6 -4 -1 -2 -1 -1 -1 -1 -1 -1 -1 -2 -1  0  0 -1  1  1  0 -2 -2 -1 -2 -2 -2 -2  0 -2 -4 -1 -2  5 -3 -1 -1  0 -1  6  6 -2 -3 -2  0  0  2 -1  6 -2 -4 -3 -2 -3 -2  6 -3 -4 -3 -3 -4  0 -2  4 -3 -3  0  6 -3  6  0  6 -2  0  5  5 -1  2 -1 -2 -2  1  0 -2  1 -2  2 -1 -3  2  0 -3  3  2 -3 -3  2 -2 -4 -3  2  0  4  3  0 -2 -1 -3  0 -2  2  1  0  0 -1  6 -3 -3 -3 -3 -3 -2 -2 -3 -2  1  1  5 -3  2 -3  5  1  1 -3 -1  1  1 -2 -2 -5  0 -1  6 -3 -3 -3 -3 -2 -2 -3  1 -1 -1  6 -3 -3 -3 -2 -3 -1  6  5 -4 -2  1  0 -4 -3 -1  1 -3 -1 -2  4 -3 -3  1  4 -1
 -2 -5 -1 -1  7 -4  0  1  0 -4 -1  0  8  6  0 -1 -2 -1 -4  8  3  8  2 -2 -1  0  0 -3 -2 -2  7 -1 -3  1  1 -1 -2  5  5 -3  1 -2 -5 -2 -2 -2 -3 -4 -3 -4 -4 -2  2 -1 -2  1 -4 -3  4 -3 -5  1  1 -4 -3  0  5 -2 -4 -3 -4 -2 -4 -3 -2 -4 -2 -4 -2 -4 -3  0  1 -1 -2  1  1 -4 -2  0  1 -4 -3 -1 -4 -3 -4 -4 -2  7 -3 -4 -4 -5 -4 -2 -4 -4 -3 -3 -2 -1 -3 -4 -4 -2 -3 -3 -3  0  1 -1 -3  7 -4 -3 -2 -3  6 -4 -2 -2 -3 -2 -3 -3 -2 -3 -3 -2 -2 -2 -3 -3  1 -2  7  8 -4  1 -2 -2 -1 -3 -1 -2 -4  0  4  0 -4  0  2 -2 -2 -2 -3  0  1 -4 -4 -4 -3 -2 -4 -4 -5 -2 -3 -3 -4 -3  0 -3 -4 -4  0 -2 -4  0  2  0 -2  5  2  0 -1 -3 -3 -4 -3 -4 -3 -3 -3 -2 -4 -4 -4 -4  1 -4  1 -1 -4  7 -2 -2 -5 -3  0  0 -1 -4  4 -4 -1 -4 -3 -4 -4 -3 -5 -4  1 -3 -4 -4 -3 -2 -4 -3 -3 -4 -4 -6 -1 -1 -1 -3 -3 -2 -4 -3 -2 -1 -4 -3  7 -2 -3 -4 -4 -2 -3 -2 -3 -4 -4 -3  0 -2 -2 -3 -3  2 -1 -3 -3  2  0 -4  6  0  0  1 -3 -1 -1  5  8 -1  4 -4  1  2  1 -4  2  5 -5  8  3 -2 -3  0  0 -2  1 -3  2 -3 -2 -2 -3 -1 -3 -3 -5 -1 -4 -4 -4 -4 -4 -2 -1  0  5 -3 -3  1 -3 -3  0  4 -4  7  0  4 -2 -4 -5 -4 -2 -3 -5  8 -4 -4 -3 -4 -4 -3 -4 -2 -3  8 -4 -4 -3 -4 -3 -3 -1 -2  1  1  0 -3 -5 -2  5 -4 -3 -2 -3 -4 -2 -3 -2 -3
  2 -6  0  0 -2 -5  1  0 -2 -5  0 -1 -2 -2  0  0  0 -2 -1 -2 -1 -2  0 -3  3  0  0  1  3 -1 -2 -3 -5 -1 -1  2  1 -1  0 -4 -3  8 -5 -1 -1  8  0 -4 -5 -2 -5 -1  0  2 -3 -1 -4 -4 -1 -3 -6 -2 -1 -2 -3  0 -1 -3 -2 -3 -2  0 -2 -2 -1 -2 -1 -4 -1 -2 -4  0  0 -3 -1 -1  0 -5 -2  1 -1 -5 -3  0 -6 -5 -2 -4 -2 -1 -3 -5 -5 -5  1 -1 -2 -4 -2 -3  8 -2 -3 -4 -4 -2 -3 -5 -3  0 -1  2  0 -2 -5 -4 -3  0 -2 -5  2 -1 -3 -1 -5 -4 -1 -3 -3  0 -2 -1 -3 -3  0 -4 -2 -2 -5 -1 -1  8  1 -3  0 -1 -5 -1  0 -4 -5  1  0 -2 -2  0 -1  2 -1 -5 -4 -4 -2 -2 -2 -4 -5 -1 -4  0 -2  0  0 -3 -4 -5 -2  0 -4 -1  0 -2 -2 -1  0  0  3 -1 -6 -5 -4 -4  0  0 -3 -1 -2 -4 -2 -4 -2 -2 -1  0 -2 -2 -2 -1 -4 -2 -1 -1  1 -4 -1 -4  0 -4 -4 -4 -4  0 -5 -2 -2 -2 -5 -2 -4 -1 -2 -3 -3 -4 -5 -5  2  0 -1 -3 -3  0 -4 -5 -2 -2 -4 -2 -2 -1 -4 -5 -4 -1 -2 -2 -4 -4 -4 -3 -2 -3 -2 -3 -4  0 -2 -2 -4  0 -3 -5 -2  0  0 -1 -2  1 -1 -3 -2 -1 -1 -5  0  0  5 -1  1 -2 -5 -2  0  1 -3  1  1 -2 -1 -3  0 -4 -2  1 -1  1 -1 -3 -5 -2 -4 -5 -5 -5 -2  0  7 -1 -2 -3 -4  1 -5 -2  1 -1 -5 -2  0  0 -1 -4 -7 -4  1 -3 -5 -2 -4 -4 -2 -5 -4 -3  1 -1 -3 -2 -5 -5 -2 -5 -1 -3  1 -2  0  0  0 -1 -5  1 -1 -5 -3 -2 -3 -5  2  0  1 -1
 -2 -7 -2  0 -3 -5  4  1 -3 -5  2  0 -3 -2  0 -1  4 -3 -5 -4 -2 -4 -2 -3 -2  2 -2 -2  2 -1 -3 -3 -5 -1 -1  3  2 -1 -1 -5 -3  0 -5 -2 -2  0  8 -5 -5 -3 -5 -2 -1  3 -2  0 -4 -4 -1 -3 -7 -2  0 -3 -3  1 -1 -4 -3 -4 -3 -2 -3 -3 -2 -3 -3 -5 -2 -3 -5 -2 -1 -3 -3 -1  1 -5  0  0  0 -5 -3  5 -7 -5 -1 -5  3 -2 -3 -5 -5 -5 -3 -2 -3 -5 -3 -3  0 -2 -3 -4 -4 -2 -3 -5 -4  0 -2  3  8 -3 -5 -4 -3  8 -2 -5 -2 -3 -3 -2 -5 -5  1 -3 -3 -2 -3 -2 -2 -3 -1 -5 -3 -3 -5 -2 -3  0  6 -3  3 -1 -5  0 -1 -4 -5  2 -2 -1 -2  3 -2 -1 -2 -5 -4 -4 -3  0 -3 -5 -5 -2 -5  8 -3  8 -2 -3 -3 -5 -1  3 -4 -2  0 -3 -2  0  0 -2  2 -2 -6 -5 -5 -5  8  8 -3 -3 -3 -4 -3 -4 -3 -3  3  0 -3 -3 -3 -2 -5  2 -1 -1  0 -3 -2 -3  4 -5 -5 -4 -4 -1 -5 -3 -2 -1 -5 -3 -4 -2 -3 -3 -3 -4 -5 -6  4  3  1 -3 -3  6 -5 -5 -3 -2 -4 -3 -3 -3 -5 -5 -5 -2 -3 -2 -5 -3 -3 -3 -2 -3 -2 -3 -5  1 -2 -3 -5 -1 -3 -5 -2  0  3  1 -2  6  3 -3 -3  2 -2 -6 -1  1 -2 -4  0 -2 -6 -3  1 -2 -4  0  2 -3  1 -4 -1 -5 -3  4 -2  2 -2 -3 -5 -2 -4 -5 -5 -5 -3  6 -1  0 -1 -3 -5  1 -5 -3  1 -2 -5 -3  1 -2 -3 -5 -7 -4 -2 -4 -5 -4 -4 -4 -3 -5 -4 -3 -1 -2 -3 -4 -5 -5 -3 -5 -2 -3 -2 -3 -1  0  3  8 -5  6 -2 -5 -4  0 -3 -5  0  5 -2 -2
 -2 -5 -4 -3 -5  0 -4 -3 -2 -3 -2 -3 -5 -4 -2 -2 -3 -2 -3 -6  0 -5 -1  3  1 -3 -1 -3 -1 -1 -1 -1 -2 -2  0 -3 -4 -1 -1 -4  3 -4 -4 -1  0 -5 -5 -4 -3 -4 -3 -2 -4 -2 -4 -3 -2 -2 -1 -2 -5 -2 -5 -4 -2 -3 -4 -4 -4 -1 -4 -2 -4 -3 -3 -4 -5 -2 -2 -4 -4  0 -1 -2 -5  0 -3 -3 -5 -4 -3 -3 -1 -4 -5 -3 -4 -4 -4  2 -2 -3 -3 -4  1 -2 -4 -4 -2 -2 -4 -5 -2  0 -2 -2 -2 -3 -1 -3 -3 -3 -5 -3 -2 -2  0 -5 -5 -3  3 -5 -2 -2 -3 -2 -5 -2 -2 -2 -3 -1 -4 -2 -3 -3  0 -5 -4 -2 -5 -4 -4 -2 -2 -2 -3 -2 -3 -3 -3 -2 -3 -3  8 -1 -2 -4  1 -3 -2 -2 -2 -5 -4 -2 -4 -2 -3 -5 -4 -5  2 -2 -5 -3 -2 -3 -2 -2 -3  0  3 -3 -1 -2 -4 -1 -2 -3 -3 -2 -5 -5 -2 -5 -4  2 -4 -2  4 -4 -4 -4 -4  0 -4  4 10 -4 -2 -4 -3 -2 -4 -4 -5 -2 -3 -2 -2 -3 -4 -4 -5 -2 -4 -4  1 -2 -4 -2 -2 -2 -3 11  0 -4 -2  1 -2 -3 -4 -3 -2 -5 -4 -2 -5 -5 -3 -3 -4 -2 -3 -2 -3 -5 -4 -2 -5  1  7 -2 -2 -3 -2 -2  0 -2  4 -2 -1 -1 -1 -4 -3 -3 -3 -3 -5 -2 -4 -3 -1 -2 -4 -3 -2  0 -4 -5 -2 -2  0 -2 -3 -2 -1 -3 -3 -3 -1 -3 -3  1 -2 -2 -3 -5 -5 -3 -3 -2 -4 -5 -4 -3 -3  3 -3 -2 -3 -2 -1 -1  1 -5 -4 -1 -4  7 -5 -1 -1 -2 -3 -4 -5 -5 -3 -3 -5 -3 -4 -3 -2 -6 -3 -3 -3 -3 -3 -2 -1 -5 -4 -1  0 -5 -3 -5 -3 -3 -3 -5 -2 -3 -5 -3 -2 -3
 -1 -5  6  5 -1 -4  1  4  1 -4  2  4  1  2  3  3  1  0 -3 -1  3 -1  4 -1 -2  3  4  0 -1  1  0  0 -4  2  0  2  0  3  4 -3 -3 -2 -5 -2 -2 -2 -2 -3 -4 -3 -4 -2  6 -1  0  3 -3 -4  0 -2 -4  8  7 -3 -2  2  4 -3 -3 -3 -3 -2 -3 -3 -2 -3 -1 -4 -2 -3 -2 -1  2  0  1  5  3 -3  0  5  5 -4 -2  2 -4 -1 -3 -3 -2  0 -2 -3 -4 -5 -2 -2 -3 -4 -2 -2 -2  8 -2 -3 -4 -1 -2 -3 -2  3  1  1 -2  0 -4 -3  1 -2  0 -4 -1 -1 -2 -2 -3 -1  1 -2 -2 -1  1 -2 -1 -2  5 -3  0 -1 -5  1 -1  0  4 -2  2  2 -4  4  2 -2 -3  2  0 -2 -2  0 -2  5  4 -3 -3 -4 -2  0 -3 -4 -5 -2 -2 -2 -3 -2  1 -2 -3 -4  0  1 -3  3  5  2 -2  4  4  1  1 -2 -4 -3 -2 -4 -2 -2 -2 -1 -3 -4 -3 -3 -1 -3  1  5 -3  0 -3  0 -5 -1  5  6  2 -3  2 -3  1 -3  0 -4 -3 -2 -5 -3  0 -2 -5 -3 -3 -1 -3 -2 -2 -3 -4 -5  2  2  1 -2 -2  0 -3 -3 -2  8 -4 -2 -1 -1 -3 -4 -3 -2 -2 -2 -2 -3 -3 -2  8 -2  2 -2 -3  3 -1 -1 -3  1  2 -4  5  0  1  5 -1  0  1 -1 -1  4  4 -4  4  4 -2 -4  3  3 -5  0  3  0 -2  3  2 -2 -1 -3  3 -3 -2  0 -2  2 -2 -2 -5  8 -3 -4 -4 -4 -4 -1 -2  4  2 -2  1  3 -4 -2  4  3 -4  1  4  4 -3 -3 -5 -3  1 -3 -5 -1 -3 -3 -3 -4 -3 -2 -2 -1 -2 -1 -4 -4 -3 -4 -2  0 -2  0  5  1  4  1 -5  0  2 -4 -3  1 -1 -4 -1 -2 -2 -3
 -2 -5  0  1 -2 -5  3  1 -1 -5  1  3 -2  0  1  1  0 -2 -4 -2  0 -2  0 -3 -2  3  0 -2  0 -2 -2  0 -4  1 -1  2  1  1  0 -4 -3 -2 -5 -2 -2 -2  0 -4 -4 -4 -4 -2  0 -1 -2  2 -4 -4  1 -2 -5  0  2 -4 -2  3  1 -1 -4 -3 -4 -2 -4 -3 -2 -3 -2 -4 -2 -4 -4 -2  1 -1 -2  1  2 -4  7  4  3 -4 -2  3 -5 -4 -3 -4  0 -1 -2 -4 -4 -5 -4 -2 -3 -4 -2 -2 -2  0 -2 -4 -4 -2 -2 -4 -3  2  1  2  0 -2 -4 -4 -2  0 -1 -4 -2 -2 -2 -2 -4 -4  7 -2 -2 -2 -2 -2 -2 -2  1 -4 -1 -2 -5 -1 -2 -2  0 -2  1 -1 -4  1  0 -3 -4  1 -1 -1 -3  1 -3  3 -1 -4 -3 -4 -2  7 -4 -4 -5 -2 -4  1 -4  0 -1 -2 -3 -4 -1  4 -4 -1  2 -1 -2  0  1 -1  0 -2 -5 -4 -4 -4  0  0 -2 -2 -4 -4 -4 -4 -2 -4  5  4 -4 -2 -4 -2 -5 -1  1  0 -1 -4  0 -3  6 -4 -4 -4 -4 -2 -5 -4 -1 -2 -5 -4 -4 -2 -4 -2 -2 -4 -4 -6  0  5  1 -3 -2  4 -4 -4 -1  0 -4 -2 -2 -2 -4 -5 -4 -2 -3 -2 -4 -3 -3 -2  0 -2 -1 -2 -4  0  0 -2 -4  1 -1 -4  0  0  1  4 -3  2  3 -1 -2  4  0 -5  0  2 -2 -4  0 -1 -5 -1  1  0 -3  0  0 -3 -1 -4  0 -4 -2  1 -2  2 -2 -3 -5  0 -3 -4 -5 -4 -4  4  0  1 -1 -2 -3  0 -4 -2  3  0 -5 -2  4  0 -3 -4 -6 -4 -2 -3 -5 -2 -3 -3 -3 -4 -3 -2 -3 -2 -2 -2 -5 -5 -3 -5 -2 -2 -1 -2  3  0  4  0 -5  2 -1 -5 -4  7 -2 -5 -2  0 -2 -3
 -2 -5 -3 -2 -4 -5 -2 -1  1 -5 -1 -2 -4 -4  0 -2  2  0 -4 -4 -3 -4 -3 -3 -3 -2  3  5  0  6  0 -3 -5 -2 -2  2  5 -1 -2 -5 -4 -2 -5 -2  3 -2 -3 -5 -5  7 -5 -1 -2 -3 -2 -2 -4 -5 -1  0 -5 -4 -3  7 -1 -2 -3 -3  7 -3  7 -2  7  6 -2  6 -4 -5 -3  7 -5 -1 -2 -2 -4 -2 -1 -5 -4 -2 -2 -5 -1 -1 -5 -5  7 -5 -3 -4 -1 -5 -5 -5 -2 -2  7 -5 -1 -1 -2 -4  1 -4 -5 -1 -1 -5 -2  1 -2  2 -3 -4 -5 -4 -1 -3 -3 -5 -2 -4 -1 -2 -5 -5 -4  0  1 -1 -4 -2 -2  0 -2 -5 -4 -4 -5 -1 -4 -2 -2 -3  0  0 -5 -1 -1 -5 -5  0 -2 -2 -1  0  6 -1 -3 -5 -4 -4 -3 -4  7 -5 -5 -2 -5 -3  7 -3  0 -1 -4 -5  0 -2 -5 -2 -1 -3 -2 -2 -1 -1  4  3 -4 -5 -4 -5 -3 -3 -1 -4  7 -4  7 -4 -3  7 -3  0  7 -2  7 -2 -4 -3 -2 -3  5 -2 -3 -4 -3 -5 -5 -3 -4 -3 -5  7 -3  3 -5  7 -3 -1  7 -1 -1 -5 -5 -5 -1 -2 -2 -4  0 -3 -5 -5 -4 -4 -4 -1 -3 -4 -5 -5 -5 -2 -3 -1 -5 -4 -2 -1 -4 -1 -3 -1 -5 -2 -1 -1 -5  0 -3 -5 -3  1  0 -2  6 -2  0 -3 -4 -2 -3 -6 -2 -1 -3 -3 -1 -4 -5 -4 -2  6 -2  0  2 -3  1 -2  0 -5  0 -1 -2 -2 -2 -2 -6 -4 -4 -5 -5 -5  7 -3 -2  0 -3 -2 -5 -2 -5 -1 -2 -2 -5 -4 -2 -2  7 -4 -5 -3 -2 -1 -6 -4 -4 -4 -4 -5 -4 -3  7  1 -2 -4 -5 -5 -4 -5 -3 -2 -1 -4 -3 -2 -2 -3 -6 -3 -3 -6 -4 -4  0 -5 -4  3  1  7
 -2 -5  0  2 -1 -5  0  1 -3 -5 -2 -1 -2  1  0 -1  1 -3 -2 -2  1 -2  0 -3  0  1  2 -2 -1 -3 -2 -1 -4  1  2  0 -1  0  0  0  0  4 -3 -2 -2 -1 -3  0 -4 -4 -4 -2  5  9 -3  0 -4 -4 -1 -1 -4 -1  0 -4 -3  0  0  0 -4 -4 -4 -2 -4 -3 -3 -3 10 -5 -3 -4  2  3  1  0 10  3  0 -4 -2  1  1 -4 -3  0 -5 -4 -3  0 -3  0 -3 -4 -4 -3 -4 -2 -3 -1 -3 -3 -1  2 -3 -4 -4  2 -3 -4 -3 -1 -1  0 -3  2 -4 -4 -3 -3 -2 -4 -2 10 -3 -2 -4 -4 -2 -3 -3  0  6 -2 -4 -3 -1 -4 -2 -2 -3  2 10 -1 -1 -3  0  5 -4  0  1  1 -4  0 -1 -2  1 -1 -3 -1  0 -4 -4 -4 -3 -2 -4 -4 -3 -2 -4 -3 -4 -3 -2 -3 -4 -4 -2 -2 -4  6  1  1 -3  2  0  6  2 -3 -4 -4 -3 -5 -3 -3 -3 10 -4 -4 -4 -4  0 -4  0  0 -4 -2 -4 -2 -5  3  0  2 -1 -4  1 -4 -1 -4 -4 -4 -4 -3 -3 -3 -2 -3 -3 -4 -4 -2 -4 -3 -3 -4 -4 -5 -2  0 -2 -3 -3 -1  0 -4 -3 -1 -2 -3 -1 10  1 -5  0 -2 -3 -3 -3 -4 -4 -3 -1 -3  1 -3 -4  0  1 -3 -4  0 -2 -5 -1 -1 -1  0 -3 -1  0 -2 -2 -1  0 -5  2  0  5 -4  0  4 -3 -2  1 -3 -3 -1  2 -2 -3 -2  0 -4 -3  0 -3  3 -3 -3 -5 -2 -4 -4 -5 -5 -4 -1 -1  1  0 -3 -4  1 -4 -3  1  0 -5 -2 -1 -1 -4 -4 -5 -4 -2 -4 -5 -2 -4 -4 -4 -5 -4 -3 -1 -3 -3 -2 -5 -5 -4 -5 -3 -3 -3 10  2 -1 -1 -3 -5 -1  1 -5 -4 -2 -3 -4  8 -1  1 -3
 -3 -5 -2 -4 -4  6 -4 -3 -3  1 -2 -1 -3 -4 -3 -3 -4 -1 -2 -5 -2 -5 -2  1  2 -3 -3 -3 -3 -4 -4  0  3  1  0 -3 -5 -3 -4 -3  1 -5 -2 -4 -4 -5 -5 -3  0 -5  1 -4 -4 -5 -4 -3  4  6 -3 -3 -5 -5 -3 -5 -2 -2 -2 -2 -5  2 -5 -3 -5 -4 -4 -5 -4  3  0 -5 -3 -3 -1 -2 -5 -3 -2  0 -5 -4 -3  0 -3 -4 -5  0 -5 -3 -4 -4 -3  1  0 -2  6 -4 -5 -2 -1 -3 -5 -5 -3  2  5 -2 -2  1  0 -3 -3 -4 -5 -3  6  3 -3 -5 -4  0 -3 -5 -3 -4  2  1 -5 -3 -3  0 -1 -4 -4 -3 -3  0 -2 -5 -2 -1 -5 -5 -4  1 -3 -3  0 -3 -3  1  1 -2 -3 -3  0 -2 -3 -4 -3  0  2  3 -2 -5 -5  4 -2 -4 -1 -5 -5 -5 -3 -3 -5  1 -2 -3  4 -2 -3  1 -1 -4 -2 -3 -4 -3 -4  0  0  2 -5 -5 -3 -5 -5  6 -5  3  1 -5 -4 -4 -5 -4 -5 -4 -3 -4 -2 -4 -4  4 -4 -4 -5  4  0  4  2 -2 -2 -5 -4 -3 -1 -5  2 -4 -5 -3 -3  3  0 -3 -4 -4 -2  1 -3 -4 -3  0  2 -5 -2 -3 -5 -5  0  7 -3 -4 -2 -3  0 -5 -4 -3 -3 -1  0 -3  2 -3 -2 -3  1 -2  1  6 -4 -1 -1 -3 -4 -4 -3 -1 -5 -3 -3  0 -3 -3 -2  6 -3 -3 -2 -5 -3 -5  1 -3 -3  0 -4  0 -3  1  0 -3 -4 -2 -3 -3  7 -5 -5  2  6  4 -6 -5 -5 -3 -3 -2  1 -1  0 -3 -3 -3  0 -5 -4 -4 -6  2 -5  2 -3 -3  7 -5 -5 -5 -3  1 -5 -2 -5 -3 -3 -5  1  6 -3  1 -3 -3 -3 -6 -4 -2 -4 -5  7 -4 -2  0  1 -3  0  1 -4 -4 -1 -5
 -4 -4 -3 -3 -3  2 -4 -2 -3  6 -3 -2 -4 -3 -2 -3 -4  2  2 -4 -2 -4  0  0  0 -3 -2 -2 -3 -4 -4 -1  5 -1  0 -3 -4 -3 -2 -2  4 -5 -1 -4 -4 -5 -5 -3  6 -5  6 -4 -4 -5 -4 -3  1  1 -3 -3 -4 -4 -3 -5  1 -3  0 -2 -5 -1 -5 -4 -5 -4 -4 -5 -1  0 -2 -5 -2 -3 -1 -2 -5 -3 -2  5 -5 -3 -3  6 -3 -4 -4  6 -5 -2 -4 -4 -3  5  6 -1  0 -4 -5 -1 -3 -3 -5 -4 -3  2  3 -2 -1  5  2 -3 -3 -4 -5 -2  2  3 -2 -5 -4  6 -3 -5 -3 -4  5  5 -5 -3 -3  0  4 -4 -4 -3 -3  5 -3 -4 -1 -1 -5 -5 -4  0 -2 -3  6 -3 -3  5  5 -3 -3 -3  0 -2 -5 -2 -3  6  0  0 -3 -5 -5  1 -1 -4  0 -5 -5 -5 -1 -3 -5  6 -2 -3  4 -2 -3  2 -2 -3 -2 -3 -4 -3  0  6  3 -1 -5 -5 -3 -5 -5  0 -5  0  2 -5 -3 -4 -5 -4 -5 -4 -2 -2  1 -3 -4  0 -3 -5 -4  4  5  1  0 -3 -1 -5 -4 -3 -1 -5  2 -4 -5 -3 -3  2  6 -3 -4 -4 -3  1 -3 -4 -3  5  4 -4 -1 -3 -4 -5  5  0 -3 -4 -3 -3  1 -5 -4 -3 -4 -2 -1 -3  5 -1 -2 -3  5 -1  1  0 -3 -1 -1 -3 -4 -4 -3  3 -4 -3 -3  6 -2 -3  2  0 -3 -1  0 -4 -3 -3  1 -3 -2  4 -4  3 -2  5  1 -4 -4 -2 -3 -3  0 -4 -5  5  2  0 -6 -5 -5 -2  0 -3  5 -2  5 -3 -3 -2  6 -4 -3 -3 -5  3 -4  1 -3 -3  0 -2 -5 -5 -3 -1 -5 -2 -5 -3 -3 -4  6  3 -2  6 -3 -3 -3 -5 -3 -1 -4 -6  0 -5 -1  6  5 -4 -1  6 -4 -4 -1 -5
 -2 -6  1  0  3 -4  0  1 -1 -4 -1  0  0  3 -1  0 -1 -2 -4  0  0  0  1 -2 -2  0  0 -2 -1 -2  0 -1 -4  0 -1  0 -2  2  2 -4 -2 -2 -5 -2 -2 -2 -2 -4 -4 -3 -4 -2  0 -2  0  0 -3 -4  1 -2 -5  0  1 -3 -2  0  1 -3 -3 -3 -3 -2 -3 -2 -2 -3 -3 -4 -2 -3 -4 -1  1 -2 -2  0  0 -4 -1  0  0 -4 -2  0 -5 -4 -3 -4 -1  1 -2 -4 -4 -5 -3 -2 -3 -4 -2 -2 -2  0 -2 -3 -4 -2 -2 -4 -2  0  5  0 -2  1 -4 -3 -2 -2  5 -4 -2 -3 -2 -2 -4 -3 -1 -2 -2 -2 -2 -2 -2 -2  1 -3  2  1 -5  1 -3 -2 -1 -2  0 -1 -4  0  2 -3 -4  0  5 -1 -3 -1 -3  2  0 -4 -3 -4 -2 -1 -3 -4 -5 -2 -3 -2 -3 -2  0 -2 -3 -4  0  0 -4  0  0 -1 -2  2  0 -1 -1 -2 -5 -4 -3 -4 -2 -2 -2 -3 -3 -4 -3 -4 -1 -3  0  0 -3  1 -3 -2 -5 -3  0  0  1 -3  5 -3 -1 -4 -3 -4 -4 -2 -5 -3  7 -2 -4 -3 -3 -2 -3 -2 -2 -4 -4 -5 -1  0 -1 -3 -2 -1 -4 -4 -3  0 -3 -2  1 -3 -4 -4 -4 -2 -2 -2 -3 -3 -3 -2  0 -2 -2 -2 -4  0 -1 -2 -4  1 -1 -4  1  0  0  0 -3 -1 -1 -1  1  0  3 -4  1  0 -2 -4  0  0 -5  1  0 -2 -2  0  0 -3 -1 -3  0 -4 -2  0 -2  0 -2 -2 -5  2 -3 -4 -4 -4 -2 -1 -2  0  1 -2 -3  0 -4 -2  0  2 -4  2  0  2 -2 -4 -6 -4  1 -3 -5  0 -3 -3 -3 -4 -3  0 -3 -2 -2  0 -4 -4 -3 -4 -2 -2 -2 -3  0  0  0 -2 -5  1  1 -4 -3 -1 -2 -4 -2 -2 -2 -2
 -3 -4 -1 -2 -3  0 -3 -2 -2  1 -2 -1 -3 -3 -2 -1 -3 -1 -1 -3 -1  1 -1  0  0 -2 -2 -3 -2 -3 -3  0  1  0  0 -2 -3 -2 -2 -2  1 -4 -2 -3 -3 -4 -5 -3  1 -4  1 -3 -2 -3 -3 -1  0  1 -2 -2 -4 -2 -2 -4 -2 -2 -1 -2 -2 -1 -4 -3 -4 -3 -3 -4  0  0 -2 -4 -2 -2 -1 -2 -3 -2 -2  1 -4 -2 -1  1 -2 -3 -4  1 -4 -2 -4 -3 -2  1  1  0  0 -3 -4 -2 -2 -2 -4 -2 -2  0  0 -1 -2  4  7 -1 -2 -3 -5 -2  0  1 -2 -5 -3  1 -1 -4 -2 -3  1  4 -4 -2 -1  4  1 -3 -4 -2 -2  3 -3 -3 -2 -1 -3 -4 -3 -1 -2 -2  1 -2 -2  1  1 -2 -2 -3 -2 -2 -4 -2 -2  2  0  0 -2 -4 -4  0 -2 -3 10 -5 -4 -5 -1 -2 -4  1 -2 -2  3 -2 -2  0 -2 -2 -2 -2 -3 -2 -3  2  8 -1 -5 -5 -2 -4 -4  0 -4  0  1 -4 -3 -2 -4 -3 -4 -3 -3 -2  0 -2 -3  0 -1 -4 -4  1  1  0 -1 -2 -2 -4 -3 -3 -1 -4  1 -3 -4 -2 -2  0  1 -3 -3 -3 -2  2 -2 -4 -3  1  1 -2 -1 -2 -3 -4  1  0 -3 -3 -2 -2  9 -4 -4 -2 -2 -2 -1 -2  1 -2 -2 -2  1 -1  2  0 -2 -1 -1 -2 -3 -3 -2  0 -3 -2 -2  0 -2 -1 -1  0 -2 -2 -2 -3 -2 -4  2 -1 -2  0 -3  2 -2  1  2 -3 -3 -2 -1 -3 -1 -3 -5  1  1 -1 -5 -4 -4 -2 -2 -2  3 -1  1 -1 -1 -1  1 -2 -2 -2 -4  2 -4 -1 -2 -3  2 -3 -5 -5 -3 -1 -5 -3 -4 -3 -3 -3  1  1 -3  1 -2 -3 -3 -4 -2  0 -3 -5 -1 -4  0  1  2 -1 -1  1 -3 -3 -2 -4
 -4  3 -4 -4  1  0 -4 -3 -4 -1 -3 -4 -4 -4 -3 -4 -3 -2  3 -5 -3 -5 -1 -2 -2 -2 -3 -4 -4 -4 -4  2  0 -1  0 -4 -4 -4 -4  3 -1 -5  8 -4 -4 -5 -5  1 -1 -5 -1 -4 -4 -3 -5 -3 -1 -1 -4 -4 -1 -5 -5 -5 -3 -3 -3  4 -5 -2 -5 -2 -5 -4 -4 -4 -3 -2 -3 -5  5 -3 -2 -3 -3 -2 -3  2 -5 -4 -4 -1 -4 -4 -1 -1 -5  4 -5 -4 -4 -1 -1  8 -2 -4 -5  7 -3 -4 -5 -5 -4 -2 -1  2 -3 -1 -2 -4 -4 -4 -5 -3 -1  1 -4 -5 -4  0 -4 -3 -4 -4  0 -1 -5 -4 -4 -2 -1 -4 -5 -4 -4  1 -2 -5  8 -3 -3 -5 -5 -3 -3 -3 -1 -3 -3 -1  0 -3 -4  0 -2 -3 -4 -4 -4 -1 -2  0 -4 -5 -5 -2  8 -4 -2 -5 -5 -5 -3 -4 -6 -1 -3 -4 -1 -2 -3 -1 -3 -4 -3 -3 -4 -4 -1  0 -1 -2 -5 -5 -4 -3 -5  0 -5 -2 -1 -5 -4 -4 -5 -4 -5 -4 -4  0 -2 -3 -4 -1 -4 -5 -5 -1 -1 -2 -2 -4  8 -5 -5 -4  8 -5 -1 -4 -5 -4 -4 -2 -1 -4 -4 -4 -3 -2 -4 -5  3  3 -1 -5  7 -4 -4 -3  0 -2  1 -4 -4 -4 -1 -6 -5 -4 -5 -3 -1 -4 -1 -3 -3 -4  0 -3 -2 -2 -4 -1 -1 -3 -4 -4 -3 -2 -5 -3 -4 -1 -4 -4 -2 -2 -3 -1  8 -3 -3 -4 -2 -3 -2  1 -4  4 -3  0 -2 -4 -4 -3 -4 -4 -2 -5 -6  0 -1 -1 -5 -5 -5 -2 -3 -4 -1 -3 -1 -4 -3  0 -1 -5 -4 -4 -5  2 -1 -2 -4 -4 -2 -2 -6 -6 -4 -3 -6 -4 -5 -4 -4 -5 -1 -1 -4 -1 -4 -4 -4 -4 -4 -1 -4 -6 -2 -5 -3 -1 -1 -5 -3 -1 -1 -4 -3 -4
 -2 -6 -1 -2 -4 -4 -2 -2 -2 -5 -2 -2 -4 -3 -2 -2 -1 -2 -5 -4 -2 -4 -1  4 -3 -2  1 -1  0 -3 -3 -3 -4 -2 -2 -2 -2 -3 -2 -5 -4 -4 -6 -2 -2 -4 -3 -5 -4 -4 -4 -2 -3 -4  7 -2 -2 -4 -2 -2 -6 -3 -2 -4 -2 -1 -3 -4 -4 -3 -4 -2 -4 -3 -2  1 -4 -4 -2 -4 -5 -2  1  3 -4 -2 -2 -4 -3 -2 -2 -4 -2 -2 -6 -4 -4 -5  7 -4 -2 -4 -4 -5 -4 -2 -3 -5 -2 -2 -4 -3 -2 -4 -4 -2 -2 -4 -2 -2  0 -1 -3 -3 -4 -4 -2 -3 -3 -4 -2 -4 -2 -2 -4 -4 -3 -2 -2 -2 -4 -2  8 -2 -1 -4 -3 -1 -5  0 -4 -4 -3  5 -1 -2 -4 -2 -2 -4 -4 -2 -2  7 -1  2 -3  0 -1 -4 -3 -4 -3 -3 -4 -4 -5 -2 -5 -3 -4 -3 -2 -2  8 -4  0 -1 -4 -2  0 -3 -2 -2 -2 -2 -3 -2 -6 -4 -4 -4 -3 -3 -2 -4 -4 -4 -4 -4 -3 -4  1 -2 -4 -4 -4 -2 -4 -4 -2 -2 -3 -4 -3  8 -3 -4 -4 -4 -4 -3 -5 -4 -3 -2 -5 -4 -3 -2 -4 -2 -2 -4 -4 -5 -2 -1  3 -3 -2 -3 -5 -4 -3 -3 -5 -2 -4 -4 -4 -4 -5 -2 -3 -2 -3  8  8 -2 -3 -2 -3 -2 -4 -2 -2 -2 -4 -2 -3 -4 -3  0  0 -2 -3 -2 -2 -2 -4 -2 -3 -5 -2 -2 -4 -4 -2 -3 -6 -4 -2 -3 -3 -2 -1 -1  6 -4  0 -3 -2  3 -3  0 -3  2 -5 -3  9 -4 -4 -4 -4 -3 -4 -1 -1 -2 -4 -2 -4 -2 -2 -2 -5 -4 -2 -3 -4 -4 -7 -4 -1 -2 -5 -4  9  9 -3 -4  9  7 -4 -3 -2 -4 -5 -4 -3 -5 -3 -3 -2 -5 -2  4 -2 -3 -5 -3 -3 -5 -4 -3 -3 -5 -4 -3 -2 -3
  5 -5  2  1 -1 -4  1  1  0 -4  1  0 -3 -2  1  1  1  1 -3 -3  1 -3 -1 -1 -1  1  0  1  2 -1  0 -1 -4  0  0  0 -1 -1  0 -3 -3 -1 -4  6  5 -1 -2 -3 -4 -2 -4  6 -1 -1 -1  0 -3 -3  0  0 -4 -2 -2 -1  0  1 -2 -3 -2  0 -1  5 -2 -1  6 -1 -3 -3  3 -2 -3  4  0  0 -3 -1  0 -4 -2  0  0 -4  1 -1 -5 -4 -1 -3  2 -2  0 -4 -4 -4 -1  6 -2 -4  2  0 -1 -2  0 -3 -3  1  1 -4 -1  0  0  0 -2 -2 -3 -3  0 -2 -2 -4  5 -3  0  6 -4 -3 -2  0  1  3 -3  6 -1  1  0 -4 -2 -2 -4  1 -3 -1  1  0  1  3 -4  1  0 -3 -4  1  2  1  0  1  0 -1  0 -4 -2 -3  1 -2 -2 -3 -4  6 -3 -2 -2 -2  4  1 -2 -4  1  0 -3  0  0 -1  2  0  0  0 -1  2 -5 -4 -3 -3 -2 -2  0 -3 -2 -3 -2 -3 -1 -2 -1  0 -2 -2 -2  6 -2 -2  0 -1  0 -2 -1 -2 -1 -3 -3 -3 -2  0 -4 -1 -2  0 -4 -2 -3  6 -2  0  0 -3 -4 -3  3  0  2 -1  0 -1 -4 -4 -2 -2 -2  2 -1 -3 -4 -4 -4  6  0  4 -3 -3 -2  0 -2  0 -1  0 -3  3  0  2 -3  1 -2 -4 -2  2  0 -1 -1 -1  0 -2 -3  0 -1 -4  0  0 -2 -1  0 -1 -4 -2  0 -1 -1  1  1 -1  1 -3  0 -2  0  0  6  0  5  0 -4 -2 -3 -4 -4 -3 -2 -1  1  2  0  1 -4  1 -4  3  0  0 -4 -2  0 -1 -2 -3 -6 -3  3  0 -4 -3 -3 -3  0 -4 -3 -1 -2  3  1 -3 -4 -4  0 -4  3  0  1 -3  0  1  0 -2 -4 -1 -1 -4 -1 -2 -1 -4 -2 -1  1 -1
  3 -5 -2  1 -2 -2  0  0 -1 -3  1 -1 -3 -2  0  1 -1  1 -2 -3  1 -3  1  0  0  1 -1 -1  0  0 -2  1 -2  1  0 -1 -2 -1 -1 -3 -2 -2 -4  0  0 -2 -3 -3 -3 -3 -2  0 -1 -3 -1 -1 -1 -1 -1 -1 -5 -2 -2 -3 -1  1 -1 -3 -3  0 -3  0 -3 -2  0 -2 -3 -1  6 -3 -3  4  1 -1 -3 -2 -1 -2 -2 -1 -1 -3  0 -2 -5 -3 -3 -3 -2 -2 -1 -2 -3 -4 -1  0 -3 -4 -1 -1 -2 -2 -1 -1 -2  2  0 -2  2  1 -1 -1 -3 -1 -2 -1 -1 -3 -2 -3  0 -4 -1  0 -2 -2 -2 -1 -1  0 -2  0 -2 -1  3 -2 -2 -3 -4  1 -4 -2 -2  1  0 -1 -3  1  1 -2 -2  0  0  0 -1  1 -2 -2  4 -3 -1 -1  7 -2 -3 -1 -4  0 -3 -3 -3 -3  1 -1 -3 -3  0 -1 -2 -2  0 -1  4  0  0 -1 -2  0 -4 -3 -2 -1 -3 -3 -1 -4 -3  0 -3  0  1 -3 -2 -2 -3 -3 -3  1 -3 -3 -1 -2 -2 -1 -1 -1 -2 -2 -2 -1 -1  7 -4 -3 -2 -1 -3 -3 -1  0 -3 -1 -1 -1 -3 -3 -1 -1  1  4 -1 -2 -3 -2  0 -2  0 -1 -2 -4 -3 -2 -3  0  7  0 -2 -3 -3 -1 -2 -1 -1 -1 -1  0  1  0 -2  1 -1 -2 -2  1  0 -1 -3 -2 -1 -2 -3  0  0 -3  0 -1 -2 -2  1 -2 -4 -2  0 -3 -1  0 -1 -1 -2 -2  2 -2  2 -1  2  0  5 -2 -3 -3 -3 -3 -2 -1 -3 -2 -1 -1 -1  2 -2  1 -3 -1  0  1 -3 -2 -1 -2 -3 -2 -5  0  5 -2 -3 -3 -3 -3  7 -2 -3 -1 -3  5 -2 -3 -3 -2  7 -3  6 -1 -1 -4  2  0 -1 -3 -2 -1  0 -3  0 -1  0 -3 -2 -2  0 -2
 -4 12 -4 -4 -3 -4 -4 -3 -4 -3 -4 -4 -5 -4 -3 -4 -4 -3  8 -5 -3 -5 -1 -4 -4 -3 -3 -4 -4 -4 -4  9 -3 -3 -2 -4 -4 -4 -4  5 -3 -5 -1 -4 -4 -6 -6  0 -3 -4 -3 -4 -4 -4 -5 -3 -4 -4 -4 -4 12 -4 -4 -4 -4 -3 -3  4 -4 -4 -4 -4 -4 -4 -5 -4 -4 -4 -4 -4  0 -4 -3 -4 -4 -3 -3 -3 -5 -4 -3 -3 -4 -4 12 -3 -4  1 -5 -4 -4 -3 -3 -1 -4 -4 -4  0 -4 -4 -6 -4 -4 -4 -4 -3 -4 -3 -3 -3 -4 -4 -6 -4 -4 -3 -4 -6 -4 -3 -4 -4 -4 -4 -3 -3 -5 -4 -4 -3 -3 -4 -5 -4 -3 -3  1 -4 -1 -3 -4 -6 -4 -4 -3 -4 -3 -3 -3 -3 -3 -3 -4 -4 -3 -4 -4 -3 -3 -3 -4 -4 -4 -5 -4 -4 -1 -4 -3 -6 -4 -6 -4 -4 -6 -3 -4 -4 -3 -3 -3 -3 -4 -2 -2 -3 -4 -4 12 -3 -3 -4 -6 -6 -4 -4 -4 -3 -4 -4 -1 -4 -4 -4 -4 -4 -4 -4 -4 10 -3 -3 -4 -1 -4 -5 -5 -3 -3 -4 -4 -4 -1 -4 -5 -4  0 -4 -3 -4 -4 -4 -4 -4 -3 -4 -4 -4 -4 -3 -4 -5  1 -2 -3 -4  0 -4 -4 -4 -3 -4  1 -4 -4 -4 -3 -6 -5 -4 -4 -4 -2 -4 -3 -3 -4 -4 -3 -3 -3 -4 -4 -1 -1 -3  3 -4  2 -3 -5 -4 -4 -3 -2 -3 -4 -4 -3 -3 -1 -5 -3 -4 -3 -4 -3 -3 -2  6 -3 -3 -3 -4 -5 -2 -4 -4 -5 -4 -6 -3 -2 -4 -4 -5 -5 -3  1 -4 -3 -3  0 -4 -3 -3 -3 -4 -4 -4 -4 -3 13 -4 -4 -4 -4 -5 -6 -6 -5 -5 -6 -5 -4 -4 -4 -5 -3 -4 -5 -3 -4 -4 -4 -5 -4 -3 -4 -6 -5 -5 -4 -3 -3 -5 -4  0 -2 -4 -3 -3
 -3  0 -3 -3  1 -3 -3 -2 -3 -3 -3 -3 -4 -3 -2 -3 -3 -3  6 -4  0 -4  1 -3 -2 -2 -1 -2 -3 -4 -3  1 -2  0  1 -3 -4 -3 -3  8 -2 -3  2 -3 -3 -4 -5  9 -2 -5 -2 -3 -2  0 -4 -2 -2 -2 -3 -3  1 -3 -3 -4 -3 -2 -2  7 -5 -2 -5 -3 -5 -4 -3 -4  1 -3 -3 -5  8 -2 -2 -2  0 -1 -2 -2 -4 -3 -3 -2 -3 -2  0 -2 -5  9 -4 -3 -3 -2 -2  2 -3 -3 -4  6 -3 -3 -4 -3 -3 -2 -2  0 -3 -2 -2 -3 -3 -3 -5 -1 -2 -1 -3 -5 -3 -2 -3  0 -3 -3 -2 -2 -4 -3 -3 -2  0 -3 -4 -3 -3 -2 -1 -3  2 -2  0 -4 -3 -3 -2 -1 -2 -2 -2 -2 -2 -2 -3 -2 -3 -3 -4 -3 -3 -2 -3 -2 -3 -4 -5 -2  2 -3 -3 -5 -5 -5 -3 -3 -5 -2 -3 -3 -2  1 -1 -1 -3 -2 -2  0 -2 -3  0 -2 -2 -3 -5 -5 -3  0 -5 -2 -5 -3 -2 -5 -3 -3 -5 -3 -5 -3 -4  1 -2  1 -3 -2 -3 -5 -4 -2 -2 -2 -3 -3  2 -5 -3 -3  1 -5 -2 -3 -5 -3 -3 -2 -2 -4 -3 -3 -3 -2 -3 -4  9 -1 -2 -3  4 -3 -3  0 -2 -3  9 -3 -3 -3 -3 -5 -5 -3 -3 -3  0 -3 -2 -2 -3 -3 -2 -2 -2 -3 -3 -1 -1 -2 -3 -4 -2 -2 -4 -3 -1 -3 -2 -2 -1 -3 -1  2  2 -3  0 -4 -3 -3 -2  0 -4  3 -3 -2 -2 -3 -4 -2 -3 -4 -3 -4 -5 -2 -2 -3 -5 -4 -4 -2 -2 -3 -3 -1 -3 -3 -1  1 -3 -3 -3 -1 -5 -2  0 -3 -3 -4 -3 -3 -5 -5 -4 -3 -5 -4 -5 -3 -4 -4 -3 -3 -4 -3 -3 -3 -3  0 -2  0 -2 -5 -3 -4 -2 -3 -2 -4 -3 -3  5 -4 -2 -4
 -3 -5 -3 -3 -4  1 -3 -2 -2 -1 -1 -2 -4 -4 -2 -2 -3 -1 -2 -5  0 -4 -1  3  3 -3 -3 -2 -2 -2 -4 -2  1  2  1 -3 -4 -2 -3 -3  0 -5 -3 -3 -3 -5 -5 -3  0 -5  0 -3 -4 -5 -3 -2  4  3 -2 -2 -5 -4 -4 -3 -1 -1 -2 -2 -5  5 -4 -3 -4 -3 -3 -3 -4  6 -1 -5 -3 -2  1  0 -5 -2 -1  0 -4 -3 -3  0 -1 -4 -5  0 -5 -3 -4 -4 -2  0  0 -2  1 -3 -5 -2 -1 -1 -5 -4 -2  5  2 -1 -1  0  0 -2 -2 -3 -5 -1  2  3 -2 -5 -4  0 -3 -5 -2 -3  0  0 -4 -1 -2  0 -1 -2 -4 -2 -2  0 -3 -4 -1 -1 -5 -5 -4  2 -2 -3  0 -2 -2  0  0 -2 -2 -3  0 -1 -4 -3 -2  0  6  5 -2 -4 -5  5 -2 -3 -1 -5 -5 -5 -2 -2 -4  0 -1 -2  1 -2 -2  2 -1 -3 -2 -1 -4 -2 -3  0  0  6 -5 -5 -2 -5 -5  2 -5  6  1 -5 -2 -3 -5 -4 -5 -3 -2 -4 -1 -3 -4  5 -3 -4 -4  1  0  5  6 -2 -3 -5 -4 -2  0 -5  4 -3 -5 -2 -2  5  0 -3 -3 -2 -2  4 -2 -4 -3  0  1 -4 -2 -2 -4 -5  0  2 -3 -3 -2 -2 -1 -4 -4 -2 -4  0  2 -2  0 -3  0 -2  2 -2  3  3 -4 -1 -1 -3 -4 -4 -2 -1 -4 -3 -3 -1 -2 -2 -3  2 -1 -2 -3 -4 -2 -4  2 -1 -3  0 -4  0 -2  0  1 -3 -3 -1 -2 -2  1 -4 -5  1  2  6 -5 -5 -4 -2 -2 -1  0 -1  1 -1 -3 -2 -1 -4 -3 -3 -5  1 -6  6 -2 -2  1 -4 -5 -5 -2  7 -5  1 -5 -2 -2 -5 -1  2 -2 -1 -2 -2 -2 -6 -3 -2 -3 -5  2 -4 -2 -1  0 -4  4  0 -4 -2 -1 -4
