# Supplementary material for: Protein Secondary Structure Prediction Based on Data Partition and Semi-Random Subspace Method
Source: Sci Rep. 2018 Jun 29;8:9856. doi: 10.1038/s41598-018-28084-8 (PMC6026213; doi:10.1038/s41598-018-28084-8)
Supplement: Supplementary file 1 — Dataset 1 [file 41598_2018_28084_MOESM1_ESM.zip › astral_cull_DATA/1BTE_A.pssm]

  E  T  Q  E  a  L  F  F  N  A  N  W  E  R  D  R  T  N  Q  T  G  V  E  P  b  Y  G  R  R  H  a  F  A  T  W  K  N  I  S  G  S  I  E  I  V  K  Q  G  b  W  L  D  D  I  N  c  Y  D  R  T  D  d  I  E  K  K  D  S  P  E  V  Y  F  d  c  e  E  G  N  M  e  N  E  K  F  S  Y  F  P  E  M
 -3 -2 -1 -3 -2  3 -3 -4 -4  2 -3 -2 -2 -2 -3 -1 -2 -2 -2 -1 -1 -1 -2 -1 -1 -1 -2 -2 -1 -2 -2 -5  4  0 -6  0 -2  0 -1 -2 -1  0 -1 -1  0  0 -1  0 -1 -2 -1 -2 -2 -1 -1 -1 -1 -1 -2  0 -1 -1 -1  0 -1 -1 -1  0 -2 -2 -1 -3 -5 -4 -4 -4 -2 -1 -3 -3 -4 -5  0 -3 -3 -1 -3  0 -4 -2 -1
 -2 -3  6  0 -8 -3 -4 -3 -4 -2 -2 -3  0  0 -2  5  1 -2  2 -1 -3 -3 -1  4 -2 -2 -1  6  2 -2 -7 -5 -4 -4 -7  2 -1 -1 -2  0 -2 -3  0 -1 -1  0  1 -2 -3 -1 -3 -1  0 -1 -1 -5 -1  2  1  0  1 -5 -1  0  0  2  2 -1 -1 -1 -4  1 -6 -7 -7 -6  0 -3 -3 -1 -6 -4  2  2 -5 -2 -3  1 -5  0 -3
 -2  1 -2 -2 -7 -3 -4 -1  8 -1  5 -3 -2 -1  3 -1 -1  6  1  2 -2 -3 -1 -2  1  1 -1 -2  3 -2 -6 -6 -3 -3 -7  0  6  2  1  1  1 -3  0 -2 -1 -1  0 -1 -2  0  1  5  2  2  2 -4 -1  2  1  0  0 -4 -3 -2  1  2 -1  2  0  3 -4  0 -6 -5 -6 -6  1 -1  6 -3 -6  9 -1  6 -5  0 -4  0 -5  1 -3
  1 -2 -2  0 -8 -2 -5 -5  4  1  2 -4  0 -2  4 -1 -3 -1  0 -3 -2 -2  1  2  1  4 -2 -3 -2 -4 -7 -6 -4 -4 -8 -2  0  0  0 -1  0 -3 -1 -2 -1 -2 -1 -2 -2 -2 -1  5  4  0  3 -1 -3  4  0  0  1  0 -3  1 -1  1  2 -1 -2  2 -5 -3 -6  1 -7 -6  3 -2  5 -6 -6 -2 -1  1 -6 -2 -5  0 -4  3 -4
 -6 -3 -5 -5 12 -3 -5 -2 -6 -3 -4 -1  1  7  1  2 -1 -4 -5  7  6  1 -1  1  6 -4 -2 -2 -3 -5 11 -6 -3 -3 -6 -4 -4 -1 -3  4 -3 -2 -2 -2 -2  4 -3 -2  8 -2 -3 -5 -4 -3 -3 10  7 -4 -3  2  4 10 -2 -3 -3 -4 -4 -3 -4 -4 -3 -4 -6 11 12 11 -4 -5 -5 -4 11 -6 -3 -5 -5 -3 -5 -2 -6 -4 -2
  1  0  4  1 -7 -1 -2 -4 -1  2  3  1  2 -1  0  0 -1  0  5 -2 -1 -1  0 -1  0  0 -2 -1  0  0 -7 -5 -3 -3 -6  4  0 -1 -2 -1  0 -2  1  1 -1  0  4 -2 -2 -1 -1  0  1  2  2 -4 -1 -1  1  0  1 -4 -2  0 -1  0  1  1 -2  3 -4 -3 -6 -6 -7 -5  0 -2 -2 -3 -5 -3  2  0 -1 -2 -2 -1 -4  3 -2
  7  2 -1  6 -8  4 -5 -5 -1  1 -1 -2  5  0  4  1 -2  3  4 -1  1  0  5  2  1  4 -2 -1 -1 -3 -7 -6 -3 -4 -7  0  0  0 -1  0  2 -2  2 -2  0 -1  0 -2 -2 -2 -2  0  0  1  3 -1 -3  0  0  0  3 -1 -1  4  0  2  3  0 -2  3 -4 -4 -6 -6 -7  1  5 -2  0 -5  1 -4  3  2 -5 -1 -2  0 -4  4 -3
 -4 -4 -4 -4 -7 -4 -5 -5 -4 -1 -2  0  1 -3 -1  1 -1 -2 -4 -2  4 -4 -1 -2 -1 -1  4  0 -1 -2 -6 -6  1 -4 -6 -3 -3 -1 -1  5  0 -3 -2 -3  1  2 -2  5  1 -2 -2  0 -1 -1 -1 -1 -2  1  0 -1  0 -5 -4 -1 -3 -2 -1 -1  0 -1 -5 -5 -6 -6 -6 -6 -1  6 -3 -6 -6 -4 -1 -3 -5 -3 -5 -2 -5 -3 -4
 -2 -3  1  0 -7 -2  4  0 -3  1  0  1  0 -3 -2 -2 -2  0  1  0 -4 -3  3 -2 -3 -1 -3  2 -1 10 -7 -2 -4 -4 -6  0 -2 -1 -3 -2 -2 -3  0 -2 -1 -1  1 -2 -3 -2 -3  1  2  3  2 -5  1  3  2  1  1 -5 -3 -2  2  1 -1 -2 -3  0  1  3  1 -6 -7 -6 -2 -4  1 -4 -6 -3  0  2  2  0  5 -2 -5 -1 -3
 -5 -3 -4 -4 -5  2 -4 -3 -6 -2 -5 -3 -3 -1 -4 -3 -1 -1 -3 -3 -2  2 -1 -3 -2 -4 -5 -4 -1 -4 -5 -4 -1 -1 -6 -2 -2  1 -3 -4 -1  4  0  3  0 -1 -2 -3 -2 -2  0 -5 -4  0 -2 -1 -1 -1 -2  0 -3  0  2 -2 -2 -4 -2 -3 -3 -4  3 -2 -3 -5 -5 -5 -3 -4 -5 -2 -5 -7 -1 -5  0 -3 -2  1 -6 -4  3
 -5 -3 -3 -2 -5 -1 -2 -3 -4 -3 -5 -1 -4  0 -4 -4 -3 -3 -4 -3 -4  2 -2 -3 -3 -4 -5 -4  1 -4 -5 -4 -3  4 -6 -3 -3 -1 -3 -3 -2  0  0  2  0  0 -2 -3 -2 -1  3 -5 -4 -1 -2 -4 -1 -4 -1 -1 -2 -1  0 -1 -3 -4 -1 -3 -2 -3  2  0 -3 -5 -5 -5 -4 -5 -5  2 -5 -7 -1 -5 -1 -2 -1  1 -6 -4  2
 -1 -2  1  2 -7 -2 -2 -2 -3  0 -1 -1 -1  2  0  2 -1 -1  0 -3  0 -2  0 -1  1 -1  5  0  0 -2 -7 -5 -3 -3 -7  4  0 -1 -1  1  0 -1  0 -1  1  1  2 -2 -2  1 -1 -1  0  1 -1 -1 -2 -1  0  0  0 -5 -1  0  3  3  1  2  2  1 -4 -3 -6 -6 -7 -6  1  0 -3 -3 -6 -3  1  3 -5  1 -4 -1 -4  2 -3
 -4 -3 -3 -3 -5 -2 -3 -4 -5 -1 -4  0 -4 -1 -4 -2 -3 -1 -3 -3 -3 -1 -1 -3 -3 -4 -4 -3 -1 -4 -5 -4 -2 -1 -5 -1 -1 -1 -1 -3 -2  0  0  1  1  1 -1 -3 -2 -1  1 -4  0  0 -2 -4 -2 -3  1  1 -2 -3  2 -2  2 -1 -1 -2 -2 -3  2  1 -3 -5 -5 -5 -2 -4 -5  9 -5 -6  1 -4 -1  0 -3  0 -5 -3  4
 -5 -4 -5 -4 -7 -2  7  4 -6 -2 -5 -1 -5 -1 -3 -4 -2 -4 -5 -4 -3 -1 -4 -4 -4 -2 -5 -1 -3 -1 -6  6 -4 -1  0 -4 -4 -2 -4 -4 -3  0 -1 -1 -1 -1 -2 -3 -3  3 -1 -5 -2  0 -4 -5  0 -4  1  0 -1 -5 -2 -4 -4 -4 -3 -4 -5 -4  0  6  9 -6 -6 -6 -3 -5 -5  2 -6 -6 -3 -5  8  1  3  1 -7 -4 -1
 -3 -3 -3 -3 -7 -3 -6 -5 -5  0 -1  2 -1 -4 -1 -2 -3  0 -2 -3 -2  3  1  4  2 -2 -1 -1  0 -5 -6 -6 -3 -4 -7 -1  2  0  0 -3 -2 -1 -2 -1 -2 -2 -2 -2 -2 -2 -3 -2 -1  1  0 -5 -2 -3  1  0 -3 -5 -3  0 -3 -1  0  3  6  0 -3 -5 -7 -6 -7 -6 -3 -4 -1 -5 -6 -5 -3 -4 -6 -3 -5 -2  9 -2 -3
 -2  0 -2 -2 -5 -1 -2 -3 -2  2  2 -1 -1  0  1 -1  1 -1 -1  4 -1 -1 -1  0  0 -1  0  0  1  0 -4 -5  1  2 -1  0  0  1  4  0  1  0  1  0 -1  1 -1  2  1  0  1 -1  1 -1  1 -3 -1  1  0  0  0  0  0  1  1  0 -1  2  0  0 -3 -4 -5 -4 -5 -4  1  0  2 -3 -4 -3  0 -2 -4  3 -4  0 -1  0 -2
 -3  6  2 -3 -5 -2 -4  1 -1 -1  2 -2 -2  0 -1 -1  6 -1 -3  1  0  0 -1 -1  0  0 -2 -2  0 -4 -4 -5  1  3 -6  1  0  1  4 -1  3  1  1 -1 -1  0 -1 -1 -1  1  2 -1  0 -1 -1  0  0 -1 -2  0 -1 -3  1  2  4  1  0  1 -2  0 -1 -3 -5 -4 -5 -4 -1  0 -1 -3 -4 -3 -1 -3 -4  4 -4 -1 -4 -2 -1
 -5 -5 -4  1 -6 -4 -2 -1 -7 -3 -5  9 -5 -4 -5 -2 -5 -5 -4 -5 -4 -4 -4 -4 -4 -4 -5 -4 -4 -4 -6 -1 -5 -4 13 -4 -4 -3 -4 -4 -3 -3 -2 -2 -2 -2  5 -3 -3  8 -3 -5 -4 -3 -4 -5 -2 -4  4 -2 -3 -5 -4 -4 -4 -4 -4 -1 -5 -4 -4  1 -2 -6 -6 -6 -5 -5 -6 -4 -6 -7 -4 -5 -2 -3  8 -3 -7 -4 -3
 -4 -4 -3  2 -7 -3  7  8 -5  1 -2  1 -4 -3 -4 -4 -4 -4 -3 -4 -4 -1 -2 -4 -4  1 -5 -1 -3  1 -6  9 -4 -3 -2 -3  0 -2 -3 -2 -3 -2 -1 -2 -1  0 -1 -3 -3  0 -2 -2 -2 -2 -3 -5  4 -3  1  1  0 -5  0 -3 -2 -3 -3 -2 -4 -3  0  6  4 -6 -6 -6 -4 -5 -2  0 -6 -5 -3 -1  3  1  6 -1 -6 -3 -2
 -5 -2 -4 -3 -5  2 -4 -4 -6 -1 -4  0 -3  0 -4 -3  0  0 -2 -2 -1  2 -2 -3 -2 -3 -5 -3  0 -5 -4 -4  3  1 -7 -2 -3  2 -3 -4  1  3  1  1  1 -1  0 -3  0 -1  1 -4 -2  0 -1 -4 -2 -3 -2  0 -3 -3  4  0 -2 -2 -1 -2 -3 -3  4 -2 -4 -4 -4 -4 -3 -3 -5 -2 -4 -6  1 -5 -1 -2 -3  1 -5 -4  3
