# Supplementary material for: Protein Secondary Structure Prediction Based on Data Partition and Semi-Random Subspace Method
Source: Sci Rep. 2018 Jun 29;8:9856. doi: 10.1038/s41598-018-28084-8 (PMC6026213; doi:10.1038/s41598-018-28084-8)
Supplement: Supplementary file 1 — Dataset 1 [file 41598_2018_28084_MOESM1_ESM.zip › astral_cull_DATA/1BTK_A.pssm]

  A  A  V  I  L  E  S  I  F  L  K  R  S  Q  Q  K  K  K  T  S  P  L  N  F  K  K  C  L  F  L  L  T  V  H  K  L  S  Y  Y  E  Y  D  F  E  R  G  R  R  G  S  K  K  G  S  I  D  V  E  K  I  T  C  V  E  T  V  V  P  E  K  N  P  P  P  E  R  Q  I  M  E  Q  I  S  I  I  E  R  F  P  Y  P  F  Q  V  V  Y  D  E  G  P  L  Y  V  F  S  P  T  E  E  L  R  K  R  W  I  H  Q  L  K  N  V  I  R  Y  N  S  D  L  V  Q  K  Y  H  P  C  F  W  I  D  G  Q  Y  L  C  C  S  Q  T  A  K  N  A  M  G  C  Q  I  L  E  N
  4  1 -1 -3 -3 -3 -1 -2 -3 -3 -3 -3 -1 -3 -3 -2 -2 -2 -2 -1 -3 -1 -3 -4 -3 -2 -3 -3 -4 -2 -3 -2 -2  1 -2 -3  2 -2 -4 -3 -2 -2 -1 -2 -3  1 -2 -1 -1  0 -2 -2 -1  0 -2 -1 -1 -1 -2 -3 -2 -3 -1 -1 -1  0  0 -2 -2 -1 -1  1 -2 -1  0 -2 -1 -1 -1 -1 -1 -1  0 -1 -1  0 -1 -1 -1 -3 -1 -3 -3 -2  0 -3 -2  0 -1 -2 -3 -4 -2 -3  5  0 -1  0 -1  0 -2 -1 -2 -3 -1 -1  2 -3  0 -1 -2 -3 -3 -3 -4  0 -2 -3  0  0 -3 -4 -4 -3 -2 -4 -5 -1 -3 -2 -1 -4 -3 -3 -3  0 -3  0  3 -3  0  6 -1 -2 -3 -1 -2 -3 -2  0
 -2 -1 -3 -4 -3 -1 -2 -3 -4 -4  0  7 -3 -1  0  0  3  4 -3 -3 -2 -2 -2 -4  0  0  8 -4 -5 -4 -4 -3  0 -1  1 -4 -2 -4 -4 -2 -2 -1  0  3  6 -2  4  5  2 -1  2  2 -3 -2 -4 -2 -3 -1  4 -4  3 -5 -4  1 -1 -4  0 -3 -2 -1  0 -1 -3 -2 -1  6  0 -1  0  0  2  0 -1 -2 -1  0  4 -1  0 -3 -3 -4  0 -2 -3 -2 -1 -1 -2 -1 -4 -4 -4 -4 -2 -1 -2  1 -1 -2  7  2  6 -5 -4  1  0 -3  1  0 -2 -4  6 -3 -3 -2 -3 -4 -2 -1  1 -2 -3 -3 -1 -5 -6 -3 -3 -5  2 -5  2 -6 -6  2 -1 -3 -3  1 -2 -4 -2 -5 -3  1 -3 -4 -2 -1
 -1  2  0 -5 -5 -1 -1 -3 -5 -5 -2 -2 -1 -2 -2 -2 -2 -2 -2 -1 -4 -1  8 -4 -2 -2 -2 -5 -5 -4 -5  0 -1 -1  2 -5 -1 -4 -4 -1 -1  1 -1 -1 -2 -2 -1 -1  0  0 -2 -2 -2 -1 -4  0 -4 -1 -1 -5 -1 -5 -4 -1 -2 -4  2  1 -1  3  5 -2 -2 -2  0 -1  3  2 -1 -1  0 -1  0 -2 -1 -1  0  0 -1 -2 -3 -4 -1 -4 -4 -3  0  2  2 -3 -4 -4 -4 -4 -2 -2  3  1  0 -1 -2  0 -2 -6 -4  0  0 -4 -1  3 -3 -4 -2  3  8  3  3 -5 -4  2 -2 -5 -2 -3  2 -5 -7 -3  2 -3 -1 -5 -4 -6 -6  2 -3 -2 -2 -1  5 -4 -4 -2 -5 -1 -4 -5  0  4
 -2  2 -3 -5 -5  0  0 -4 -5 -5 -3 -3 -2 -3 -2 -2 -2 -2 -3 -2 -4 -3 -1 -5 -3 -1 -4 -5 -5 -4 -5  0 -1  0  0 -5 -2 -5 -5  3 -1  6 -2  1 -3 -2 -2 -2 -2 -1 -1 -2 -2 -2 -4  6 -4  1 -2 -4 -2 -5 -4  0 -3 -4 -1 -2  4  1  0 -2 -2 -2  1 -2 -1  0 -1  1  0 -1  0 -1 -1  0 -1 -1 -1 -4 -3 -4 -2 -4 -4 -4  7  1 -1 -3 -5 -5 -4 -4 -2 -2  3  1  3 -2 -3  1 -2 -7 -4 -1 -2 -4 -2  0 -2 -5 -3  2 -1 -1  6 -5 -5 -2 -3 -6 -1 -3 -1 -6 -7 -3  7 -4 -2 -6 -4 -6 -6 -1 -3 -3  1 -3 -1 -4 -4 -2 -6 -2 -3 -5  4  0
 -1  3  0 -3 -3 -5 -4 -2 -3 -3 -5 -5 -3 -5 -5 -5 -4 -4 -3 -3 -5  2 -5 -4 -5 -4 -3 -3 -2 -2 -3 -3 -4 -3 -4 -3  0 -5 -5 -5  0 -3 -2 -4 -5 -3 -3 -3 -3 -1 -3  0 -3  3  2 -4 -2 -3 -4 -3 -2 11 -2 -5 -1 -2  2 -2 -3 -3 -1 -2 -3  2  3 -3 -3 -1 -1 -1 -2  0  0 -1  0  5 -2 -2  0 -3 -4  0 -5 -2  0 -4 -5 -3  0  0  1 -2 -1 -2 -2  0 -3 -2 -4  2  0 -2 -4 -5  0 -2 -3 -1 -4 -4 -3 -3 -5  0 -5 -3  0 -3 -2 -4 -5 -1 -6 -1  9 -5 -5 -2 -5 -5 -4 -5 -3 11 11 -3 -6 -3  4 -5 -2 -3 -3 -1 11 -4 -2 -3 -5 -2
 -1 -1 -2 -4 -4  1  0  0 -4 -4  0  0 -2  8  8  0  0  0 -2 -2 -3 -3  0 -4 -1  0 -1 -4 -2 -3 -4 -2  1  2  0 -4 -2 -4 -4  0 -1 -1 -1  0  0 -1  0  0 -1  0  0  1 -2 -2 -4 -1 -3  1  0 -2  0 -5 -2  0 -2 -3  0 -2  0  1  0 -1 -2  0  1  2  5  0 -1  0  4 -1 -1 -1 -1  0  1 -1 -1 -3 -3 -4  8 -4 -3 -1 -1  1 -2 -2 -3 -3 -2 -2 -2 -2 -1  1  2 -2  1  3  2 -5 -3  1  4 -3  1  0 -1 -4  2 -2 -2 -1 -1 -4 -3  6 -1 -4 -2 -3  1 -5 -5  0 -2 -4  5 -4  1 -6 -6  3  9 -2 -1 -1  2 -3 -3 -4 -5  5 -1 -3  1 -1
 -1  2 -3 -5 -4  7  5 -3 -5 -4 -1 -1 -2  0  0 -1 -1 -1 -3 -2 -3 -3 -2 -4 -1  5 -2 -4 -5 -3 -4 -3  4  1  0 -5 -2 -4 -4  7 -2  0 -2  5 -1 -2  2 -1 -1  0 -1 -1 -3 -2 -4  4 -4  4 -1 -4  0 -6 -4  7 -2 -4  0 -2  5  2  0 -1 -2  0  5 -1  0  0 -1  3  1 -1  0 -1 -1  3  0 -1 -1 -3 -2 -4  0 -4 -3 -2  0  4 -3 -1 -3 -4 -4 -2 -2 -1 -1  5  5 -2 -1  1 -1 -5 -4  0  1 -4 -1  4  4 -4 -1 -2 -3 -1  0 -5 -4  0 -1 -5 -3 -3 -1 -6 -6 -2  2 -4  0 -5 -3 -7 -7 -1  0  1  3 -1 -2 -3 -3 -4 -6  2  0 -4  6 -1
 -1 -2 -3 -5 -5 -4  0 -4 -5 -5 -3 -4 -2 -4 -4 -3 -1 -3 -2 -2 -4 -4 -2 -5 -3 -3 -2 -5 -5 -3 -5 -3 -3 -2 -3 -5 -1 -5 -5 -4 -2 -1 -2  1 -4  6  0 -2  4  1  0 -3  6 -2 -5 -2 -4 -2 -3 -5 -3 -2 -2 -3 -3 -4 -2 -3 -1  0  1 -1  0 -2 -2 -1 -2 -1 -1 -1 -1  0  0 -2  0 -1 -1 -1 -1 -3 -3 -4 -4 -4 -4 -3 -1  0  5 -4 -5 -5 -4 -4 -1 -1 -1 -2 -2 -2 -1 -2 -3 -5 -4 -2 -2 -5 -2 -1 -3 -5 -4 -1 -2 -2 -2 -6 -4 -3 -4 -6 -5 -4  1 -6 -6 -3 -3  7 -1 -5 -5 -5 -5  0 -4 -3 -2 -4 -2 -2 -3  7 -4 -3 -4 -5 -2 -1
 -2 -2 -3 -5 -4 -2 -2 -4 -3 -4 -3 -2 -3 -2  1 -2 -2 -2 -3 -3 -4 -3 -1 -1 -3 -2 -2 -3 -3 -4 -4 -3  0  3  0 -5 -3 -1  0 -2  3 -1 -1 -2  2 -3 -2 -2 -2 -1 -2 -2 -3 -2 -4  0 -4  1 -1 -4 -2 -5 -4 -2 -3 -4 -2 -1 -2  1 -1 -2 -3 -2  0 -1  0 -1  0  1  0 -2 -1 -1 -1 -1  1 -1 -2  0 -3 -3 -2 -4 -4  6 -2 -1  0 -3 -4  1 -4 -2 -3 -3 -1  0  0 -3 -2  3 -1  2 -4  6 -1 -4  3  1 -3 -5 -2  2 -2 -2 -1 -5 -4  0 -3 -1 11 -4 -1  0 -5 -3 -1 -4 -2 -2 -3 -6 -6  0 -2 -3 -3 -3 -1 -2 -4 -4 -6  1 -1 -2 -2 -1
 -3 -3  2  6  0 -5 -4  5  0  4 -5 -4 -4 -5 -5 -4 -3 -3  1 -4 -5  1 -5 -2 -5 -3 -5  1 -2  2  0 -3 -2 -3 -3  2 -3 -4 -3 -5 -2 -2 -1 -4 -5 -4 -2 -2 -3 -1 -2 -2 -4 -3  5 -4  4 -4 -2  7 -2 -3  1 -5  4  1  0 -1 -2 -1 -2  0  0 -2 -3 -3 -2  1 -1 -1 -1  3  0  4  3 -1 -1 -1 -2 -2 -2 -1 -4  4  3 -3 -4 -3 -3  0  0 -3  4  0 -2 -4 -3 -3 -4  0 -5 -3 -2 -5  5 -3 -3  1 -4 -4  0  6 -5 -3 -6 -4 -3  2  1  0 -5 -4 -6 -5 -4 -2 -5  5 -5 -6 -1 -4  0 -4 -4 -4 -6 -2 -2 -5 -2 -4  0 -6 -4 -1  5  0 -5 -3
 -3 -3  0  2  6 -5 -4  1  4  4 -4 -4 -4 -5 -4 -4 -4 -3 -2 -4 -4  4 -5 -2 -4 -4 -4  5 -2  3  6 -3 -2 -3 -3  6 -3 -3 -3 -5 -2 -2 -1 -4 -4 -3 -3 -3 -3 -2  1 -3 -4 -1  1 -3  3 -4 -2  1 -2 -4 -1 -4 -1  0 -1  0 -2 -2 -3 -2 -3 -1 -3 -2 -2  0  0 -1 -1  0 -1  0  0 -1 -1  0 -1 -2 -3  1 -3  1  0 -3 -4 -2 -4  1  5 -2  1 -1 -3 -4 -3 -2 -3  3 -4 -2 -1 -4  2 -1 -2  5 -4 -4 -1  0 -4 -3 -6 -4 -3  6  2 -2 -5 -3 -6 -5 -4 -2 -4  0 -5 -6 -2 -3  5 -4 -4 -3 -5 -2 -3 -5  2 -4  0 -6 -4 -3  1  4 -5 -3
 -1 -1 -3 -4 -2  1 -1 -3 -4 -4  7  4 -2 -1 -1  7  6  6 -2 -2 -3 -2 -1 -4  7  5  0 -4 -5 -4 -4 -3  4 -1  5 -4 -1 -4 -4 -1 -2 -1  0  0  4  1  4  4  3  0  4  6 -2 -1 -4  0 -3  2  6 -4  4 -5 -4 -1 -1 -2  2 -2 -1  1 -1  0 -2 -2 -1  1  1 -1 -1  0  1  0 -1 -1 -1  0  1 -1  3 -3 -2 -4  0 -3 -2 -3  1 -1 -2 -2 -3 -4 -3 -4 -2  1 -2  0 -1 -2  0  3  1 -6 -4  2  2 -4  6  2 -2 -4  4 -3 -3  1 -1 -4 -3 -1  7 -4 -3  1  0 -5 -6 -2 -2 -4  3 -5 -1 -6 -6  0 -1 -2 -2  7 -1 -3 -3 -4 -6  2 -3 -4 -1 -1
 -2 -2  0  0  2 -4 -3  0  2  1 -3  0 -3 -3 -3 -3 -3 -3  1 -3 -4  0 -4 -2 -3 -2 -3  1 -2  0  0 -1 -1 -2  1  0 -3 -3 -3 -4 -2 -2  0 -2 -3 -1 -2 -2 -2  0  0 -2 -3 -2  0 -3  0 -3 -3  0 -2 -4 -1 -4  0 -1  0 -2 -3 -2 -2 -2 -2 -1 -2 -2  1  0  5 -1 -1  1 -1  0  0 -1 -1 -1 -1 -2 -3 -1 -2  0  1 -3 -4 -2 -3 -1  0 -3  0 -2 -2 -3 -2 -3 -3 -1 -3 -2 -2 -4  0 -1  0  1 -1 -3  1 -1 -2 -3 -5 -2 -4  0  4  0 -4 -3 -4 -5 -3 -2 -4  3 -5 -5  1 -3  0 -4 -4 -2 -3  0 -2 -4  2 -3  7 -5 -4 -1  0  0 -4 -2
 -3 -3 -2 -1 -1 -5 -4 -1  6  0 -5 -4 -4 -6 -5 -5 -4 -4 -3 -4 -5  0 -5  7 -5 -4 -5  3  9 -1 -1 -4 -4 -4 -4 -1 -4  1  3 -5  2 -3  5 -4 -4 -4 -3 -3 -1  1 -3 -3 -3 -1 -1 -3  0 -4 -4 -2 -4 -5 -3 -5 -2 -2 -2 -3 -1 -3 -3 -3 -3 -3 -3 -2 -3  0 -1  1 -2 -1 -1  0  0 -2 -2  4 -2  4 -3  8 -5 -2  0  1 -3 -4 -2 -1 -1  1 -2  8 -2 -4 -3 -4 -4 -2 -5 -3 -3 -2 -1 -1 -3  0 -4 -4 -3 -2 -5  3 -6 -3 -2 -1 -1 -4 -6  3 -4 -6 -4  9  3 -2 -5 -5 -3  4 -2 -5 -5 -2 -6 -4 -4 -5 -3 -4 -3 -3 -5 -4 -2  0 -5 -3
 -2 -2  0 -4 -4 -3 -2 -4 -5 -4 -3 -3 -3 -4 -4 -3 -3  0 -3 -3  9 -3 -4 -5 -3 -3 -4 -4 -5 -4 -4 -2 -2 -2 -3 -5 -2 -5 -5 -3 -3 -1  0 -3  1  1 -2 -2  1 -2 -1 -2 -3 -2 -4 -3 -4 -2 -3 -2 -2 -5 -4 -3 -3 -4 -1  6 -2  2  1  5  7  7 -2 -2 -2 -1  4 -1 -1 -1  1  1  3 -1  0 -1  5 -4  8 -3 -2 -2 -3 -4 -3 -2 -3  6 -4 -1 -4 -4 -2  7 -2  0 -2 -3 -4 -2  0 -6 -4  1 -1 -4 -3 -1 -3 -4 -4 -3 -5  1 -3 -5 -4  1 -3 -6 -5  8 -4 -6 -7 -3 -3 -4 -3 -6 -3 -6 -6 -3 -4 -3 -3 -3 -3 -3  5 -4 -6 -3 -1 -5 -3 -2
  3  3  0 -4 -4 -1  4 -2 -4 -4 -2 -2  7 -2 -2 -2 -2 -2 -1  7 -3  0 -1 -4 -1 -1 -3 -4 -4 -3 -2  0 -1  4  1 -4  5 -3 -1 -2 -1 -1  0 -1 -1 -1 -1  1 -1  3 -1 -1 -1  5 -3 -1 -3  2 -2 -4  0 -3 -2 -2  0 -3  0  1 -1  0  1  0 -1 -1 -1  0  0 -1 -1  0  0 -1  2 -1 -1  0  0 -1 -1 -2 -1 -2 -1 -3 -2 -3 -2  1  0 -2 -4 -4 -2 -3  3 -1  2 -1 -1  3 -2  1 -1 -5 -3  0  1 -1 -1  1 -2 -3 -2 -2 -2  5  0 -4 -2  0 -2 -4 -4  0 -2 -4 -6 -1 -1 -2  0 -2 -2 -4 -4  3 -3  0 -1 -2 -1  0 -2 -2 -3 -1 -3 -4 -1  4
  0  1  1 -2 -3 -3 -1  2 -3 -2 -3 -3  0 -3 -3 -2 -2 -2  6  0 -3 -2 -2 -4 -2 -2 -3 -3 -4 -2 -3  7  0  2 -1 -3  2 -4 -4 -3 -2 -1 -1 -1 -2 -2 -2 -1 -2  1 -1 -2 -2  1 -2 -2 -1  0 -2 -2  4 -3 -2 -1  5 -2 -1  0 -1  0  0  1 -2 -2 -1 -1 -1  0 -1 -1 -1  0  0 -1  0  0  0 -1 -1 -3 -2 -3 -2 -2 -1 -3 -2  0 -2  1 -1 -2 -1 -3  0 -1  4 -1 -2 -1 -3  0  0 -5 -2 -1  0 -2 -2  1 -2  2 -3 -2 -2  1 -1 -3 -1 -1 -2 -4 -4 -3 -2 -4 -5  1 -3 -4 -2 -4 -2 -4 -4 -1 -3  6 -1 -3 -1 -2  1 -4 -3  2 -1 -3 -2  3
 -4 -4 -4 -4 -3 -5 -4 -4 -1 -3 -5 -4 -5 -4 -4 -5 -4 -4 -4 -5 -6 -3 -5  0 -5 -4 -5  3 -1 -4 -3 -4 -4 -4 -4 -3 -4  0  0 -5  0 -3 -1 -4 -4 -2 -3 -3 -3 -2 -3 -1 -3 -4 -4 -5 -3 -4 -4  1 -4 -4 -4 -4 -3 -4 -3 -4 -4 -3 -3 -3 -3 -3 -3 -2 -2 -1 -1 -1 -1 -2  1 -2 -1 -2 -2  1 -2  0 -4 -1 -4 -4 -3  2 -5 -4 -2 -3 -3  2 -4 -1 -4 -4 -4 -4 -4 -3 -4 -4 -2 12 -4 -3  0 -3 -4 -4 -4 -4 -5  0 -6 -4 -5 -4  0 -4 -5  0 -5 -6 -4 -1 12 -4 -6 -5 -4 10 -3 -5 -5 -4 -5 -4 -4 -5 -4 -5 -4 -5 -5 -4 -4  8 -5 -4
 -3 -3 -2 -3 -3 -4 -3 -2  0 -2 -4 -3 -4 -4 -3 -4 -3 -3 -3 -4 -5 -2 -4  7 -4 -3 -4 -1  1 -2 -3 -1 -3 -2 -3 -3 -3  9  9 -4  7 -2  1 -3 -2 -3 -3 -3 -2  1 -3 -3 -3 -1 -2 -3 -2 -2 -3 -3 -3 -5 -3 -4 -3 -3 -2 -1 -3 -2 -1 -2 -3 -3 -2  1 -2  1 -1  0 -1 -1 -1 -1  0 -2 -1  3 -2  8 -4  2 -3 -3 -2  8 -4 -3  3  1 -3  9 -2  3 -3 -4 -3 -2 -3 -3 -4 -2 -1 -1 -2 -1 -2 -2 -3 -2 -3 -3 -2  6 -5 -3 -4 -3 -2 -3 -4  9 -1 -5 -4  1  0 -3 -5 -5 -3  7 -3 -5 -5 -1 -4 -3 -3 -4 -3 -4 -3 -5 -5 -3 -2  5 -4 -3
 -1 -2  4  1 -1 -4 -4  2 -1  1 -4 -4 -4 -5 -5 -4 -4 -4 -1 -3 -4  0 -5 -3 -4  0 -5  0 -2  4 -1 -2  0 -3 -3  0 -2 -4 -3 -4 -2 -2 -1 -4 -4 -3  0 -3 -2 -2 -2 -2 -3 -1  4 -4  2 -2 -3  1 -2 -3  6 -4  0  6  2 -1 -3 -2 -2  0 -2 -1 -2 -3 -2  1 -1  0 -1  2  0  1  0 -1 -1 -1 -1  0 -3 -2 -4  5  5 -3 -4 -2 -3 -2  0 -3  5 -2 -2 -3 -2 -3 -2  0 -4 -3 -2 -3  4 -3 -2 -1 -3 -3  4  2 -4 -3 -6 -3 -2  1  5  0 -5 -4 -6 -5 -3 -3 -5  2 -5 -5  0 -4 -1 -4 -4 -3 -5 -1  1 -5 -2 -2 -1 -5 -2 -1  3 -1 -4 -2
