# Supplementary material for: Protein Secondary Structure Prediction Based on Data Partition and Semi-Random Subspace Method
Source: Sci Rep. 2018 Jun 29;8:9856. doi: 10.1038/s41598-018-28084-8 (PMC6026213; doi:10.1038/s41598-018-28084-8)
Supplement: Supplementary file 1 — Dataset 1 [file 41598_2018_28084_MOESM1_ESM.zip › astral_cull_DATA/1btn_A.pssm]

  M  E  G  F  L  N  R  K  H  E  W  E  A  H  N  K  K  A  S  S  R  S  W  H  N  V  Y  C  V  I  N  N  Q  E  M  G  F  Y  K  D  A  K  S  A  A  S  G  I  P  Y  H  S  E  V  P  V  S  L  K  E  A  I  C  E  V  A  L  D  Y  K  K  K  K  H  V  F  K  L  R  L  S  D  G  N  E  Y  L  F  Q  A  K  D  D  E  E  M  N  T  W  I  Q  A  I  S  S  A
 -2 -3 -1 -2 -4 -1 -4 -3 -4 -3 -4 -2  2  0  0 -3 -3  6  2 -2 -4 -1 -6 -2 -2 -3 -5  0  0 -1 -2  0 -2 -1 -4  1  0 -5 -4 -5  3 -3  1  3  2  0 -2  0  1 -2 -1  2 -1  1 -1 -2  0 -4  0 -2  6  0  1  0 -2  6  1 -3 -5 -2 -4 -4 -4 -4 -2 -3 -2 -3 -3 -2  1 -3 -2  2 -3 -3 -3 -4 -3  5  0 -3 -3  1 -3 -4 -1  0 -6 -2 -1  3 -3  0  3  5
 -3 -1 -5 -3 -5 -2  8  0 -1 -2 -4 -2 -3 -2 -2  3  4 -4 -3 -3  8 -4 -7 -1  0 -2 -5 -5 -5 -4  4 -1 -1  0 -5 -3 -5 -5  0 -5 -1  2 -2  1  0 -2 -2 -2 -3 -3  2 -3 -3 -2 -3 -4 -2 -5  2 -1 -4  0 -5 -2  0 -4 -2 -4 -5  0  0  5  2 -3 -5 -5  6 -4  5 -3 -1 -3 -5 -1 -2 -4 -4 -3 -1 -4  1 -2 -2 -1 -3 -2  0  1 -6 -4  2  1 -4  0  0 -3
 -4 -3 -2 -3 -6  0 -3 -3 -1 -2 -5 -2  0 -1  3 -3 -2 -3  1  7 -3 -2 -8  3  5 -3 -5 -4 -5 -5  3  2  1 -1 -6 -2 -5 -5 -3 -2 -1 -1  3 -3  0  0  2 -1 -2 -3  3  3 -3 -1 -5 -5  3 -6 -1  3 -4  0 -5  0 -4 -4  1  3 -6 -2 -2 -3 -3  5 -6 -6 -2 -6 -2 -3  0  4 -2  3  0 -4 -6 -5 -2 -3  0  2  0 -1 -2 -5  4  1 -8 -4  3  1 -5  3  1 -2
 -5 -1 -3 -4 -6  0 -4 -3 -4  4 -6  2 -2 -2  1 -2 -3 -4 -2 -1 -4 -3 -8  3 -1 -5 -6 -5 -5 -5 -2  0 -2  0 -6 -3 -6 -6 -4  8 -1 -1  2 -3 -1 -1  2 -1 -3 -4 -2 -2 -1  0 -4 -5  3 -6 -1  2 -4 -2 -5  2 -4 -4  0  7 -7 -2 -4 -4 -4 -3 -6 -6 -3 -6 -3 -4 -1  6 -4 -1  1 -5 -6 -6 -3 -4 -2  7  4  2  4 -6  0  2 -8 -4 -1 -2 -5  0 -2 -3
 -3 -6 -5 -3 -4  2 -6 -6 -5 -5 -4 -6 -3 -3 -3 -5 -5 -3 -3 -4 -6 -4  0 -4 -4 -3 -6  9 -2 -3  5 -4 -4 -3 -4  5  2 -5 -6 -7 -3 -6 -1  0 -1 -3 -4 -2  0  1 -4  0 -5 -3 -5 -3 -3 -4 -3 -4  5 -2  9 -5 -2 -3 -2 -5 -6 -4 -6 -6 -6 -2 -3  1 -5 -3  0  3 -1 -5 -5 -3 -6 -4 -4 -5 -5  6 -4 -1 -5 -4 -6 -1 -1 -3 -6 -3  0 -3 -3 -3 -2 -2
 -3  2 -4 -2 -4  0 -2 -1  3  1 -3  3  0  0  0 -1 -1 -3 -1 -2 -2 -1 -6  2  2 -4 -5 -4 -5 -1  2  0  4  2 -4 -3 -5 -5 -1 -3  5  0 -1 -1  0  3  0  1 -2 -3  1 -2  0  1 -4 -4 -1 -5  1  0 -3  1 -5  1 -3 -3  0 -3 -5  0 -2 -1 -1 -1 -5 -6  0 -4  0 -2  1 -2 -4 -1  2 -4 -4 -4  7 -3  0 -2  2  1 -1 -3  3  2 -6 -3  4  0 -4  3  1 -2
 -4  7 -4 -2 -5  1 -3 -2 -2  6 -5  6 -2 -2 -1 -2 -2 -3 -1 -3 -3 -3 -7  1  0 -4 -5 -5 -5 -4 -2 -1 -1  3 -5 -2 -5 -5 -1  1 -1  0 -1 -2  0  0  1 -1 -3 -3 -2 -2  7  1 -4 -4  0 -5  0  0 -3 -2 -5  5 -4 -3  0  0 -5 -1 -2 -2 -2 -3 -5 -6 -2 -5 -2 -3  0 -1 -5 -2  7 -4 -5 -5  0 -3 -1 -1  5  5  6 -5  1  1 -7 -4  1 -1 -5  1 -1 -2
 -5 -3  7 -3 -6  0 -5 -4 -2 -3 -5 -4  3  2  3 -4 -4 -2 -1 -2 -5 -3 -6 -3 -3 -5 -6 -2 -4 -5 -3  4  4 -2 -6  3 -5 -6 -5 -4 -2 -4  1 -3  0 -2  5 -2 -3 -4  0  5 -4 -1 -5 -5  0 -6  0  4  0 -2 -2 -3 -5 -3 -1  1 -7 -4 -5 -4 -4 -4 -6 -6 -4 -6 -1 -4  1 -1  7  2 -4 -5 -6 -6 -4  0 -2 -3 -4 -2 -4 -6 -1 -1 -6 -5 -3  0 -6 -1 -1 -1
 -4 -3 -4 -2 -5  3 -3 -3 10 -2 -4 -2 -3  4  0 -3 -1 -4 -1 -1 -3 -4 -6  4  1 -4  0 -5 -5 -5  0 -1  0  0 -5  1 -4  1 -4 -4 -1 -3  4 -2  0  3 -3  0 -1  3  8  3 -3  0 -5 -4 -2 -5  2  3 -4  1 -5 -1 -4 -4  0 -3 -1 -1 -4 -3 -3  9 -6 -4 -3 -5 -3 -4 -1 -3 -5 -2 -2 -1 -5 -4  5 -4  3 -3 -1 -2 -1 -5  2 -1 -6 -4  0  0 -5  0 -2 -3
  3 -6 -6  0  1  0 -6 -5 -5 -5  0 -5 -4 -2 -1 -2 -5 -4 -4  0 -6 -5 -6 -2 -4  1 -4 -2  2  2 -4 -4 -5 -2  2 -3 -1 -4 -6 -6 -2 -5 -3 -2 -2 -2 -5  2 -3 -1 -4 -5 -5  0 -5  3 -2  2 -2 -5 -4  0  1 -4  3 -3 -1 -4 -5 -4 -6 -6 -6 -6  1 -2 -2  2 -5  0 -2 -3 -6 -4 -5 -3  1 -2 -2 -3 -4 -5 -5 -4 -3 -1 -3 -2 -6  4 -3 -2  6 -3 -2 -3
  3 -5 -6  1  6  0 -5 -5 -2 -4  3 -5 -4 -1 -3 -5 -5 -3 -4 -4 -5 -5 -5 -4 -4  3 -3 -1 -2  5 -4 -4 -4  1  6 -3 -2 -3 -5 -7 -3 -5 -4 -1 -1  0 -5  0  0 -1 -4 -5 -5 -2 -1  4 -3  6 -1 -5 -4 -1 -3 -5 -1 -1  0 -6 -4 -4 -6 -5 -5 -5 -2  1 -4  6 -4  4 -2 -5 -6 -4 -4 -2  6  2  0 -2 -3 -3 -4 -3 -4  3 -3 -1 -5  3 -3 -3  3 -2 -2 -3
 -3 -2 -4 -3 -5 -1  0  8 -1 -2 -5 -1 -1 -2 -1  7  7 -3 -1 -1  1 -3 -7  2  3 -4 -5 -4 -5 -4  2  2  0  0 -5 -3 -5 -5  8 -4  0  7 -2  0  2  0 -2  1 -2 -2  1 -1 -2 -2 -4 -4 -2 -5  2  0 -3  0 -5 -1  0 -3 -2 -3 -5  5  8  7  7 -3 -5 -6  5 -5  5 -2  0 -3 -4  1 -1 -4 -5 -5 -1 -3  6 -3  0 -1 -1 -4  1  0 -7 -4  0  3 -4  1  0 -2
  7 -4 -5  4  0 -1 -4 -4 -4 -4  4 -4 -3 -2 -3 -4 -4 -3 -2 -3 -4 -4 -5 -2 -3  0 -4  1 -2  1 -3 -3 -1 -1  4 -3 -3 -4 -4 -6 -3 -4 -3  0 -2  0 -4  0 -1 -2 -3 -4 -4 -1 -1  1 -3  0 -1 -4 -3  0 -3 -4 -1 -3  0 -5 -4 -3 -4 -4 -4 -4 -2 -2 -3  0 -3  1 -2 -4 -5 -2 -4 -3  0 -2  1 -3 -3 -4 -4 -2 -4  9  0 -1 -5  2 -3 -2  3 -2 -1 -3
 -1 -6 -6  4 -2  1 -6 -6 -4 -5  1 -3 -4 -1 -4 -5 -5 -5 -4 -4 -6 -1 -3 -4 -3  1  3  0 -3 -2 -5 -4 -5 -3 -1 -2  8  6 -6 -7 -4 -5 -4  4 -3 -3 -5 -2 -3  4 -3 -4 -5 -3 -6  1 -3 -2  0 -5 -5 -2 -2 -5 -3 -4 -1 -6  0 -5 -6 -6 -6  0 -3  8 -5 -1 -5 -1 -2 -5 -6 -4 -5  6 -2  8 -4 -4 -5 -5 -3 -2 -5 -3 -4 -1 -3 -2 -4 -3 -1 -4 -2 -4
 -4 -4 -5 -2 -5 -3 -5 -4 -2 -3 -5 -3 -1  2 -3 -4 -4  0  1 -4 -5 -4 -8 -3 -1 -4 -6 -4 -5 -4 -4  1  0 -3 -5 -3 -6 -6 -4 -4 -1 -4 -3 -1 -2  2 -3  0  5 -4 -3 -3 -3  5  8 -4  0 -5 -1 -3 -3 -3 -5 -2  2 -2  0 -4 -6 -3 -4 -4  1 -5 -5 -6 -4 -5 -4 -2  1 -4 -5 -3 -3 -5 -5 -6 -3 -3  1 -4 -2 -1 -4 -5 -3 -2 -7 -4 -2 -2 -5 -3 -2 -2
 -3 -3 -2 -1 -5  0 -4 -1 -2 -2 -4 -2  4  0  0 -3  0  1  5  2 -3  7 -7  0  0 -4 -5 -2 -3 -4  1  0  0  1 -5  3 -3 -5 -3 -3  1 -2  3 -1  2  2  2  0  0 -3 -2  0  0  1 -1 -4  3 -5  1 -1  0  2 -1  1 -2 -1  2 -1 -5 -1 -3 -3 -3 -2 -4 -5  0 -4 -1 -1  2  1 -2  4 -2 -2 -5 -3 -1  0 -1  2 -1 -1 -1 -4  1  1 -7 -1  2  1 -4  2  2  3
 -2 -3 -3  1 -3  0 -4 -3 -4  0 -4 -3  1  2  2 -2 -3 -2  2 -1 -4  0 -6 -1  2 -2 -5  2 -2 -1 -1 -2 -1  0 -3  1 -3 -5 -3 -4 -1 -3  0 -1  0  0 -2  1  4 -3 -2 -2  1  0 -4 -2  0 -2  0 -2 -2  2 -2 -1 -1  0  2 -2 -5  5 -4 -3 -3 -4 -3 -4 -1 -3 -3  1  2 -1 -4 -1 -3 -3 -3 -4 -2  0 -2 -1 -2 -1 -3 -3 -1  1 -6  0  1  0 -3  2  2 -1
 -3 -5 -5 -1 -4 -2 -6 -6 -5 -5  9 -5 -4 -3 -4 -5 -5 -5 -5 -5 -6 -5 13 -4 -5 -3 -1 -4 -5 -4 -5 -4 -3 -4 -4 -4 -2 -1 -6 -7 -4 -5 -4  0 -3 -4 -4 -3 -4  1 -3 -4 -5 -4 -6 -3 -3 -4  0 -5 -5 -4  4 -5 -4 -5 -3 -6 -1 -5 -6 -6 -6 -5 -6 -2 -5 -4 -5 -1 -4 -6 -5 -4 -5  5 -4 -2 -4 -5 -5 -6 -5 -5 -5 -4 -4 -1 13 -4 -4 -4 -4 -4 -4 -4
 -2 -5 -6  4 -3  1 -5 -5 -1 -4  1 -4 -4  0 -3 -4 -4 -4 -4 -4 -5 -4 -1 -2 -3  3  9 -3 -2 -3 -4 -4 -4 -3 -3 -1  0  9 -5 -6 -2 -1 -3  3 -2 -2 -4 -2  1  7  0 -3 -4 -3 -5  0 -3 -3  0 -3 -2 -2 -4 -2 -1 -4 -1 -5 10 -4 -5 -4 -5  1 -4  0 -4 -3 -3 -3 -3 -3 -6 -4 -4  7 -3  1 -3 -4 -3 -5 -4 -4 -4 -4 -2 -1 -1 -3 -3 -2 -3 -3 -3 -3
  2 -5 -6  1  0  0 -5 -5 -5 -4  0 -5 -2 -2 -2 -3 -5 -3 -3  1 -5 -4 -7  0 -4  4 -4  1  7  1 -4 -3 -4 -2 -1 -2  0 -4 -5 -6 -2 -5 -3 -2 -1 -2 -4  2 -2 -2 -4 -4 -3  0 -4  3 -3  1 -1 -4 -2  2  1 -3  5 -2 -1 -5 -5 -3 -5 -5 -5 -5  7 -3 -3  1 -3  0 -1 -5 -6 -3 -5 -3 -1 -3 -4 -2 -2 -5 -4 -4 -4 -1 -2 -2 -7  4 -3  0  2 -2 -1 -2
