# Supplementary material for: Protein Secondary Structure Prediction Based on Data Partition and Semi-Random Subspace Method
Source: Sci Rep. 2018 Jun 29;8:9856. doi: 10.1038/s41598-018-28084-8 (PMC6026213; doi:10.1038/s41598-018-28084-8)
Supplement: Supplementary file 1 — Dataset 1 [file 41598_2018_28084_MOESM1_ESM.zip › astral_cull_DATA/1BU8_A.pssm]

  K  E  V  a  Y  G  H  L  G  a  F  S  N  D  K  P  W  A  G  M  L  Q  R  P  L  K  I  F  P  W  S  P  E  D  I  D  T  R  F  L  L  Y  T  N  E  N  P  N  N  Y  Q  K  I  S  A  T  E  P  D  T  I  K  F  S  N  F  Q  L  D  R  K  T  R  F  I  V  H  G  F  I  D  K  G  E  D  G  W  L  L  D  M  b  K  K  M  F  Q  V  E  K  V  N  b  I  C  V  D  W  R  R  G  S  R  T  E  Y  T  Q  A  S  Y  N  T  R  V  V  G  A  E  I  A  F  L  V  Q  V  L  S  T  E  M  G  Y  S  P  E  N  V  H  L  I  G  H  S  L  G  A  H  V  V  G  E  A  G  R  R  L  E  G  H  V  G  R  I  T  G  L  D  P  A  E  P  C  F  Q  G  L  P  E  E  V  R  L  D  P  S  D  A  M  F  V  D  V  I  H  T  D  S  A  P  I  I  P  Y  L  G  F  G  M  S  Q  K  V  G  H  L  D  F  F  P  N  G  G  K  E  M  P  G  c  Q  K  N  I  L  S  T  I  V  D  I  N  G  I  W  E  G  T  Q  N  F  V  A  c  N  H  L  R  S  Y  K  Y  Y  A  S  S  I  L  N  P  D  G  F  L  G  Y  P  d  S  S  Y  E  K  F  Q  Q  N  D  d  F  P  e  P  E  E  G  e  P  K  M  G  H  Y  A  D  Q  F  E  G  K  T  A  T  V  E  Q  T  V  Y  L  N  T  G  D  S  G  N  F  T  R  W  R  Y  K  V  S  V  T  L  S  G  A  K  K  L  S  G  Y  I  L  V  A  L  Y  G  N  N  G  N  S  K  Q  Y  E  I  F  K  G  S  L  K  P  E  A  R  H  V  R  D  I  D  V  D  I  N  V  G  E  I  Q  K  V  K  F  L  W  N  N  R  P  T  L  G  A  S  Q  I  T  V  Q  S  G  V  D  G  K  E  Y  N  F  f  S  S  D  T  V  R  E  D  V  L  Q  S  L  Y  P  f
 -3 -4 -3 -4 -6 -2 -4 -4 -4 -5 -6 -1 -4 -1  1 -4 -7  2 -3 -1  0 -2 -5 -4 -2  1 -1 -5 -5 -1  0 -5  0 -1 -4 -3 -2 -3 -6 -4 -5 -6 -4 -5 -2 -5 -2 -2  0 -1 -4 -2 -4 -2  5  0 -4 -1  0 -1 -4 -1  3  0 -2 -5 -2  1 -1 -2 -3 -3 -3 -4 -3 -2 -2 -2 -5 -2 -1 -2  0 -3 -2 -1 -7 -3 -1 -3 -1 -1  0  1 -3 -4 -2 -1 -3 -3  0 -5 -3 -3  1 -2 -3 -6  0 -1 -2  3 -2  0 -1 -5 -1 -3  7  3  3 -5  0 -3 -2 -2 -1  6 -3 -2  6 -4 -4 -1  0  0 -4 -1 -1 -2 -2 -1 -1 -1  0  2 -2 -1 -4 -2 -4 -2 -5 -1 -4 -2  6 -4  2  6  0 -3  6 -1 -1 -3 -2 -2 -1  0 -2  1 -4 -4 -2 -1 -3 -4 -3  6 -2  2 -2 -5 -2 -2  0 -2  0 -2 -2 -4 -4 -5 -2 -1 -5  7 -1 -5 -1 -4  1 -4 -5 -2 -4  4  4 -2 -2 -3 -2 -1 -2 -1 -2 -2 -2 -1 -2  2 -1 -1 -4 -2 -3 -4 -3 -3 -3 -2 -2 -1  0 -3 -2  0 -3 -1 -1 -2  1 -1  1 -1 -2 -1 -2 -2 -2  1 -2 -3  1  1  1 -1 -1 -1  1  5 -5 -3 -7  0 -6  3 -4 -3 -6 -6  1 -3 -2 -5 -3 -3 -2 -3  1 -6  1  4 -5 -2 -3  2 -2 -5 -2  1 -5 -1  3 -2 -1 -4 -2 -4 -4  0  0 -1 -2 -5  1 -2 -5 -4 -4 -4  7 -3 -2 -3  1  1 -1 -2 -1  1 -1 -2  0 -2 -1 -3 -2 -1  0  0  1  1  0 -4 -2  3 -2  0 -2 -3 -2 -1 -1 -2 -2 -3  2  0 -1 -1 -1  0 -2 -2 -2 -2 -2 -1  3 -3 -2 -1 -1 -1 -3 -2 -2 -1 -2 -3 -1 -2  0 -1 -2 -1 -4 -2 -2 -2  1 -1 -5 -2  0 -2 -2 -1  2 -1  0 -3 -2 -2 -2 -2 -2 -1 -1 -2 -3 -2 -6 -2 -4 -1  0 -2 -2 -3  5  1 -1 -2 -2 -3 -2  0  0 -1 -2 -2 -2 -2 -3  0 -6 -5 -1 -1 -2 -1 -2 -2  0 -3 -1  0 -4 -1 -4 -2 -4 -3
  4 -3 -2 -6 -6 -2  5 -5 -7 -8 -7 -1 -4 -2  0 -6 -8 -2 -1 -3 -2 -2  8 -4 -4 -1  0 -4 -7 -2  2  3 -2  0 -6 -3 -5  6 -7 -3 -6 -3 -6  7  1 -1  1 -1 -1 -3 -3  1 -4  0 -4 -1  0 -1 -1 -3 -5  2  0 -4 -2 -5  3 -1  0  6  1 -4  5 -5 -5 -5 -3 -5 -5 -2 -2  0 -2  0  1  0 -4 -4  1  2 -3  1  1  2 -4 -4  0  1 -3 -2 -4 -3 -2 -5 -3 -5 -2 -6  3  2 -5 -3  4 -3 -1 -5 -3  0 -4 -3 -2 -3 -4  8 -4 -5 -5 -3 -2 -4 -3  1 -4 -5  0 -1 -5 -1  0 -1 -3  1 -4 -1 -2 -1  0 -4 -3 -4 -3 -5 -3 -2 -4 -4 -3 -3 -3 -3 -3 -3 -3 -4  4  7 -1  1 -2  1 -2  0  8 -5 -4 -5 -4 -4 -5 -3 -1 -4 -3 -5  0 -3 -3 -4 -2 -2 -4  8 -4 -4 -2 -3 -5 -4  0 -5 -5 -4 -5 -6 -4 -1 -2 -3 -2  0 -3 -4 -2 -1 -3 -5 -3 -2 -3  0 -1 -1 -3 -4 -3 -3 -4 -4 -4 -4  1 -3  1  2  0 -3 -2 -3 -5  0  0  0 -2 -1 -1 -1 -3 -1 -2 -1  0 -1 -3 -3  2 -3 -3  5  1 -5 -3 -4 -8 -4 -5 -3  8 -5 -4  3 -6 -6 -3 -1 -5 -7 -2 -1  0 -3 -5 -6 -2 -5 -6 -2 -8  1 -2 -5  2 -1 -5 -1  0 -5  1 -7 -5 -3 -7 -4  0 -1 -1 -7 -5  1 -5 -6 -4  0 -4 -4  4 -5  0 -1  3 -2  0  2 -1 -1  1  1 -3 -3 -3 -1 -2  0 -1  0  0 -2 -5 -2  5  1  4 -1  3 -4 -1 -4  1 -3 -2  0 -1  3 -1 -1  2 -6  0 -5  1 -3  1 -4 -2 -2 -2  0 -2  0  0  3  0  1 -1 -1 -1  2 -2 -1 -4  3 -3 -2  0 -1 -2 -2  1 -1 -5 -3 -4 -1  0 -2 -4 -1  0 -5  2  2 -5 -1 -5  0 -4 -1 -1  2 -3  3 -4 -3 -4 -2  2 -5 -2 -4 -2  3 -2  1 -2  1  2  2 -3  1 -6 -8 -4  1 -2 -3 -5  5 -3 -3 -2 -2  0 -3 -2 -2 -5 -3
 -3 -3 -6 -7 -6  1 -2 -6 -5 -8 -7  1  3  0 -2 -3 -9 -1  0 -3 -2  2 -4 -5 -5  3 -1 -6 -7 -1 -1 -6 -2 -1 -5  7 -4  0 -7 -4 -7 -3 -3  4  1  8 -4  5  4 -2 -3  0 -5  1 -2  1  5  0  0 -2 -5  0  2 -2  6 -5  3 -1  3  0  2 -3 -3 -5  2 -5 -3 -3 -5 -2  0  3 -2  1  0  3 -8 -4 -1  3 -1 -3  1  3 -5 -5 -1 -2 -3  2 -4  9 -5 -5  0 -5  3 -7 -1  1 -3  0 -1 -2 -2 -5 -1 -3 -4 -3  6  9 -3 -3 -5 -5 -2 -2 -3 -4 -4 -3 -5 -5  4 -1 -6 -1  0  3 -3  1 -3  0 -3  0  4 -4 -2 -5 -6 -2 -3 -2 -5 -3 -3 -2 -2 -3 -3 -3 -3 -1 -1 -1 -2  1 -2  1 -4 -2 -3 -5 -2 -3 -5 -1 -5 -4 -2 -4  1 -5 -2  3 -2 -3  2 -1 -5 -3 -6 -1 -4 -2 -1 -4  2 -6 -6 -2 -3 -6 -3 -3  3 -2  0 -1 -3 -2 -3  2 -4 -2 -4 -3 -3  2  2 -2 -3 -3 -1 -4 -1 -4 -4 -4  8  1 -3  0  2 -3 -4 -3 -4  2  0  5 -1 -2  0 -1 -2 -1  1 -2  4 -1 -2 -3  0 -2 -3 -2  3 -3 -4 -1 -8  7 -4 -3 -5 -3 -4 -2 -5 -6 -2 -2 -3 -7  4  5  0  2 -2 -7 -3 -4 -4 -5 -7  0  1 -3  2  0 -6 -2 -1  3  3 -6 -3 -1 -6 -3  1  1  0 -4 -5  0 -6 -4 -3 -1 -4 -2 -1  0  0 -2 -1  2  1  2 -1  4 -2 -2 -3 -3 -3  5 -2  0  0  1 -1  3 -5 -3 -1  1 -1 -1 -1 -4  0 -4  3 -4 -1  1  2  1  1 -2  1 -4  0 -5  2 -5 -1 -5 -2 -2  2  4 -2  5 -3  0  0 -3  0 -2 -1  1  1  1 -2  0 -5 -1  2  0 -4 -3  2 -2 -5 -1 -2 -1 -2  5 -5 -3  3 -5  1  0 -5 -2 -5 -2 -7  5  5  4  0  1 -5 -3 -4  0  0 -5  1 -3 -2  1  2 -1  3  1  1 -1 -4  4 -5 -7 -2  2  1 -1 -5 -2 -3  5 -3 -3 -4  0 -6 -2 -5 -3
 -3  0 -6 -8 -4  4  2 -7 -4 -8 -8  0  6  4 -1  0 -9 -2  1 -2 -2 -1 -5 -4 -5  0 -2 -7 -6  2  1 -6  3  2 -7  3 -5 -3 -8 -6 -8 -4 -5 -3  2 -2 -4  3  1 -3 -1 -1 -5 -1 -4  2  5  0  1 -2 -5 -1  0 -3 -1 -6  1 -3  3 -3 -1 -4 -3 -6 -4 -5 -4 -4 -6 -3  6  2 -2  5  0  1 -8 -4 -3  5 -4 -3  1 -1 -4 -6 -1 -4  1  6 -5 -2 -6 -5 -4 -5  7 -7 -2  0 -4 -3 -2 -2 -2 -6 -2 -1 -4 -3 -2  0 -4 -3 -5 -6 -4 -4 -2 -5 -4 -3 -6 -5  2 -3 -6 -2  1  1 -4 -1 -4  1 -3  0  3 -5 -3 -5 -6 -4 -4 -3 -5 -4 -4 -4 -3 -4 -3  0 -3 -3 -1 -1 -3 -1 -2  1 -4 -2 -4 -5 -3 -3 -5  8 -4 -4  1 -4 -2 -6 -1  1 -4  2 -1 -1 -5 -4 -6  8 -4 -3  8 -3  3 -6 -6  8 -5 -6 -5 -4  7 -3 -1 -2 -4 -2 -3  0 -4 -4 -4 -3 -4 -1  0 -2 -3 -2  0 -4  8 -5 -4 -3 -1 -2 -3 -1  1 -4 -3 -3 -5  2  2  0 -2 -3 -1 -2 -1 -2  5 -1  4  1 -3 -3  1  1 -2 -2  5 -4 -2  0 -8  0 -6 -3 -6 -4 -6  1 -7 -7 -3  4 -4 -7 -3  0 -2  5 -3 -7 -5 -5 -7 -4 -7  2  2 -6  4  3 -6  0 -1  0  2 -5 -4  1 -7 -4  3  1 -3 -7 -5 -3 -7 -5 -5  0 -5  8 -3 -5 -1  1 -2  0  0  0  0  0 -3 -3 -4 -4 -3  1 -2 -1  3  1 -1  1 -6 -4 -2  1 -2 -1  0 -4 -2 -4  1 -5  0 -1 -1  1  1 -3  0 -5  1 -5  0 -4 -2 -5 -4  0  3  0 -1  0 -3  0  1 -1  2 -2  0 -1  0  0 -5 -1 -4  3  1 -2 -3 -2 -2  1 -5  6 -4  4 -2  5 -5 -2  2 -5  0 -2 -4  1 -6 -3 -7  1 -1  0  2 -3 -5 -4 -4  2 -2 -5  0 -1  1 -1 -3  0  5  0  0 -1 -5 -1 -7 -8 -4  0  5 -3 -6 -2 -1  5 -3 -5 -4 -3 -6 -3 -5 -4
 -6 -7 -4 12 -7 -5 -6 -4 -7 12 -7 -4 -6 -3 -4 -7 -2 -3 -4 -3 -2 -4 -7 -6 -3 -3 -3 -3 -8 -4 -3 -7 -6 -4 -5 -6 -5 -6 -3  3 -5 -7 -5 -6 -6 -6 -5 -4 -3  3 -6 -4 -4 -3 -3 -3 -5 -3 -3 -3 -4 -4 -3 -4 -4 -2 -3 -3 -3 -5 -4 -4  2 -5 -4 -3 -6 -5 -5  1 -4 -4 -5 -5 -4 -3 -7 -3 -3 -5 -3  8 -2 -4 -4 -3 -4 -3 -1 -5  3 -6 10 -4  9 -3 -6 -6 -4 -2 -2 -3 -4  4 -3 -2 -3 -5 -3 -2 -4 -6 -1  0 -3 -3 -5 -3 -5 -3 -3 -3 -1 -3 -4 -2 -4 -3 -3 -3 -2 -4 -2  0 -4 -1 -4  2 -6  3 -4 -5 -6 -2 -3 -5 -1 -5 -2  3 -4 -5 -2 -4 -3 -4 -2 -4 -2 -1 -2 -3 -5 -4 -3 -5 -1 -6 -5 -3 -5 -5  4 -5 -4 -4 -1 -5 -4 -4 -3 -3 -4 -6 -5 -3 -7 -3 -3 -5 -4 -6 -3 -4 -6 -4 -6  1 -2 -1 -3 -3 -4 -3 -3 -5 -3 -4 -3 -2 -4 -2  5 -4 -4 -2 -5 -4 -4 -4 -4 -4 -4 -3 -3 -4 -4 -4 11 -3 -3 -3 -2 -2 -2 -3 -3 -2 -3 -2 -2 -3 -3 -4 -3 -4 -3 -3 -4 -4 -3 -4 12 -6 -8 -1 -8 -1 -3 -3 -6 -2  1 -6 -5 -5 -4 -4 -3  7 -2 -3 -3  1 -6 -6 11 -4 -1 -2 -5 -2 -5 -4 -3 -5 -4 11 -5 -2 11 -5 -4 -5 -4 12 -5 -4 -5 -2 -6 -5 -4 -5 -4 -5 -3 -2 -5 -3 -2 -3 -3 -4 -4 -5 -2 -3 -2 -3 -2 -3 -3 -1 -3 -5 -5  7  1 -3 -4 -4  2 -2 -1 -3 -4 -3 -1 -4 -3 -1 -4 -3 -4 -6 -2 -4  0 -4 -3 -4 -2 -5 -3 -4 -5 -2 -4 -2 -4 -1 -3 -3 -3 -1 -5 -3 -4 -2 -5 -5 -3 -3 -5 -4 -2 -3 -4 -5 -2 -5 -3 -4 -3 -5 -4 -4 -4 -5 -4 -5  1 -3 -6 -4 -5 -4 -1 -1 -3 -5 -3 -3 -3 -3 -3 -3 -4 -3 -4 -4 -4 -4 -4 -3 -4 -3 -6 12 -3 -2 -1 -4 -4 -4 -6 -5 -3 -4 -5 -3 -4 -2 -6 -3
 -1  2 -5 -8 -6  0 -1 -5 -6 -8 -7 -2 -3 -2 -1 -5 -7 -2 -4 -3 -2  3 -3  0 -4 -2 -1 -4 -6  2 -3 -5  0  0 -4  0 -5  2 -7 -2 -6 -6 -5  2  3 -1  1 -1  1 -2  8  0 -4 -1 -3 -1 -1 -2 -1 -3 -5  3  0 -3 -1 -5  2 -2 -1  0  0 -4 -1 -5 -4 -4 -2 -4 -5 -2  0 -1 -2 -1  0  1 -6  2  2 -1 -3 -1  1 -1 -4 -5  4 -2  0 -1 -2 -3 -3 -5 -4 -4 -3 -3  0  0 -4 -2  3 -3  1 -5 -3  8 -3 -3  2 -3 -3  1 -4 -5 -4 -3  5 -4 -3  3 -4 -4  2  0 -4  3  0  1 -3  0  0 -1 -2  0  2 -4 -1 -4 -5 -2 -3 -3 -4 -4 -3  1 -2 -3 -3  0 -3 -4  0 -1 -1  1 -3  1 -3 -3 -1 -5 -3 -4 -4 -3 -4 -3  2 -2 -3 -5  6 -2 -3 -3 -1  0 -4 -1 -4  0 -2 -3 -3 -3  1 -6 -5  0 -4 -5 -3 -3 -2 -2 -2 -1 -3 -4 -1 -1 -3 -4 -3 -3 -3 -1  6  0 -3 -3 -2 -3 -3 -5 -3 -3 -1 -3 -3  1  2  5 -3 -3 -4  3  1 -1 -2  1 -1  4  0 -1 -1 -1 -1 -1 -3 -2  1 -3 -3  2 -1 -5 -4 -3 -8 -4 -4 -1 -2 -4 -3  1 -6 -6 -3 -1 -4 -6 -4  0  0 -1 -1 -6 -3 -4 -5  1 -7 -2 -3 -4  1  0 -6  4  1 -3 -1 -6 -6 -3 -4 -2  1  3 -2 -7 -4  4 -5 -5 -3 -2 -4 -2  4 -3  0 -2  2 -3 -1  0  0  2  6 -2 -3  0 -1  1 -2 -1 -1  0  0 -2 -5 -3  0 -1  1  0  2 -3  0 -4  0 -4 -1 -2 -1  0  0 -2  3 -5  2 -4 -1 -4  1 -4 -1 -4 -1  0 -3  1  0  0  4 -1  2  1 -1  0 -4 -1 -2  3  1 -2  1 -2 -2 -1  0 -1 -4 -1 -3  0 -2 -1 -4 -3 -1 -4  4  0 -5  0 -5 -1 -6  0 -1  2 -3  1 -4 -1 -3  1  2 -4 -1 -4  5 -1 -2  1 -1  1  2 -1 -3  0 -6 -8 -4  2 -1 -1 -4  2 -1 -2 -1 -4  7 -3 -5 -2 -5 -3
  2  7 -5 -8 -6  3  2 -6 -6 -9 -7 -1 -3  2  0 -3 -8 -3 -4  1 -2  4 -4 -1 -4 -2 -2 -5 -6  0 -2 -5  6  2 -6 -3 -5 -2 -7 -5 -7 -6 -5 -3  5 -3 -3  0  0 -2  1  4 -3 -1 -3 -1  0 -1  0 -3 -5  2  0 -3 -3 -5 -1 -2 -1 -2 -1 -4 -2 -5 -5 -5 -4 -5 -5 -3  2 -1 -3  4  4 -1 -7 -3 -1  3 -4 -3  1  3 -5 -5  2 -2  7  2 -3 -3 -5 -5 -4 -5  0 -6  0  0 -5 -3 -1 -2  0 -5 -3  0 -3 -3 -2 -3 -3 -3 -4 -5 -5 -3  6 -4 -2 -2 -5 -5  1 -2 -5  1  2  2 -3  0 -4 -1 -2  2  0 -4 -2 -4 -6 -4 -3 -3 -5 -4 -3 -2 -2 -3 -4  6 -3 -4  1 -2 -2  1 -3  0 -3 -3 -3 -5 -3 -4 -5 -1 -4 -3  5 -4 -3 -6  4 -2 -3 -3  4  5 -4 -3 -5 -1 -3  0 -1 -3  1 -6 -5 -1 -4 -6 -4 -3  1 -2 -1 -2 -3 -4 -2  1 -3 -4 -4 -2 -3 -1  1 -1 -3 -4 -3 -3 -1 -5 -4  1 -2 -3 -4  4  3 -3 -3 -2 -5  2  1 -1 -2 -1  0 -1 -2 -1  1  0  2 -1 -3  0  4  2 -2 -1  0 -5 -4 -2 -9 -4 -5 -2 -4 -4 -4  3 -6 -6 -3  6 -4 -7 -4 -2 -2 -1 -4 -7 -3 -5 -6  1 -8  2 -3 -3  3  2 -6  3  2 -2  0 -7 -6 -1 -5 -3  2  4 -2 -6 -4 -1 -6 -6 -4 -3 -4  0  1 -5 -1 -2 -2 -2  0  1  3  0 -2 -2 -3 -3 -3  0 -2  0  2  1  0 -1 -5  0  0  0  1 -3  1 -4 -1 -4  0 -4 -3 -3 -1  1  1 -1 -1 -6  1 -5 -1 -5 -2 -2 -3 -2  1  1  0 -2 -2  1  4 -2  2 -2 -3  0  0 -2 -2  2 -3  0  0 -1 -3  0 -1  1 -5 -2 -2  4 -2  1 -4 -2  2 -5  2  0 -5  4 -5  0 -6  2 -1  0 -2  0 -4 -3 -3  3  0 -5  1 -3  2 -1 -3  5  1  0  0  2 -4 -2 -5 -8 -4  1  3 -1 -5  0  6  2 -1 -4 -2 -3 -5 -2 -4 -3
 -4 -5 -6 -7 -7  2  0 -7  8 -5 -7 -2 -4  3  0 -6 -8  1  6 -3 -3  1 -5 -5 -5 -1  2 -7 -7 -4 -3 -6 -4 -3 -7  2 -5 -4 -7 -4 -8 -7 -6 -5 -3 -4 -1 -1 -2  0 -5 -3 -5 -3 -2 -1 -3 -2 -2 -1 -5 -1 -1 -3 -2 -5  1  0 -2 -3 -3 -4 -4 -5 -5 -5 -5  7 -5 -1 -2  0  6 -3  0  1 -7 -5 -3 -4 -4 -4  0 -3 -5 -4 -3 -4  1 -3 -4 -2 -5 -6 -3 -5 -2 -5  0  3  7 -1  1  0 -1 -6 -2 -4 -2 -2 -2 -4 -4 -5 -5 -6  7 -2 -5 -5 -1 -5 -6 -5  0 -2 -6 -2 -1 -2 -1  5 -2 -1 -3 -1 -2 -5 -5 -5 -6  7 -5 -2 -5  7 -2 -5 -3 -1  7 -3 -2  7 -2 -2 -3  0  6  0 -4  6 -4 -6 -4  7 -5  0 -5  0  3 -4  0 -6 -3  5 -4 -3 -3 -3 -5 -5 -6 -2 -1 -2 -4 -2 -1 -6 -6 -4 -5 -1 -6 -4 -4  3  0 -3 -4 -4 -2  0 -3  7 -4  7 -4 -1 -3 -2 -3  7 -4 -4 -3 -5  0 -4 -3  7  7 -2 -2 -4 -4  7 -4  0 -2  1 -2 -3  0 -2 -3 -1 -1 -3  0  5 -4 -2 -2  6 -1 -3 -2 -5  0  3 -8  0 -7 -3 -7 -3 -6 -4 -7 -7 -3 -4 -4 -8 -3 -1 -4 -3  6 -7 -5  5 -7 -6 -3 -2 -1 -5 -3 -2 -6 -3 -2  6  1 -2 -6 -5 -6  1 -1  2  6 -7 -1 -4 -7  8 -5 -5 -3 -2 -3 -4 -2  4 -4  0  2  0 -2  2 -2 -3 -4 -4 -3 -2  0  5  0 -1  1 -4 -2 -2  1  0  0 -4 -2 -4 -3 -4 -3 -5 -1  5 -1 -3 -2 -4 -3  7 -3 -5 -2 -3 -2 -5 -1  7 -2  0  7 -2 -4  0 -1 -3 -2 -2 -3 -1  6 -1 -4 -4 -4  5  0  0 -5 -3  0 -3 -4 -2  0  0 -2 -3 -5  7 -2 -5 -3 -2 -6 -3 -5 -3 -6 -2 -3 -2 -1 -2 -5  6 -3 -2 -2 -5 -3 -4 -4 -3  6 -2 -2  5 -2 -2 -5 -3 -7 -7  5 -1  3 -3 -4  0 -4  1 -5 -5 -5 -4 -6 -4 -5 -3
 -3 -3 -6 -8 -3 -3  1 -5 -6 -8 -5 -3 -4 -2 -2 -3 -7 -3  4 -4 -3  3 -4 -1 -5  1  1 -5 -7 -1  0 -6 -2  1 -7 -2 -6  4 -5 -2 -7  2 -6 -2  3  0 -2 -2  0  2  2  0 -5 -1 -1 -1  0  0 -2 -4 -5  0  0 -4  5 -4 -1 -3  3  1 -3 -4  3 -4 -5 -5 10 -5  2 -3  0  2 -5 -1 -1 -1 -7 -4 -1  0 -4 -3 -1 -2 -4 -4  1  3 -3 -1 -4 -3 -5 -5 -1 -5 -1 -6 -1  0 -5 -3 -1 -3 -3 -2 -4  3 -4 -4  2 -3 -4  0 -5 -6 -5 -4 -3 -5 -4  4 -4 -5  0  1 -5  0 -2  0  0 -2  0 -3 -1 -2 -1 -4 11 -4 -6 -4 11 -4 -5 -4 -4 10 -3 -4 -1 -2 -3 -4  0 -1 -1  0 -2  1 -4 -3 -3 -5 -4 -4 -5 -4 -5 -4 -2 -3  3 -4  3  0 -3 -2 -2  1 -5  0 -5 -1 -3 -4 -4 -4 -2 -4 -6 -4 -5 -6 11 -4  1 -3 -2  3 -3 -3 -2 -1 -3 -4 -3 -4 -4 -1  1 -1 -3 -4 10 -4 -3 -3 -1 -4 -2 -3 -4  1  3 -3 -2 -4 -4 -1 -1 -1 -3 -2 -1  0 -3 -1  0 -1 -2 -2 -3 -3 -2 -3 -4  0 -2 -4 -4 -4 -8  4 11 -3 -5 -5  6  0 -3 -1  0 -2 -5 -7 -3  1 -2 -2 -5 -4 -4 -5  3 -2 -7 -2 -4 -1 -1  1 -4  0 -2 -4  0 -7 -3  3 -7  0  0 -1 -1 -7 -1 -1 -6 -6 10  5 -5 -3 -1 -2  3  1 -1 -3 -2  0  0  3  0 -4 -2  1 -3  0 -3 -2 -1  0  0 -1  2 -4  0  2  6  3  0 -4  0 -4 -1 -4 -3 -2 -1  1  0 -4 -2 -5  3 -5  0 -5  0 -5  5 -5 -1 -1 -4 -2 -4  2 -2  3 -1 -4  2 -3 -2  0 -1 -1  2  2  2 -1  8 -1  2  0 -5 -2 -1 -1  1 -1 -5 -5 -1 -5  0 -1 -6 -1 -1  0 -6  1  3  5  0 -3 -4 -1 -4 -1 -1 -5 -1 -5  0  2 -4 -2 -1 -2  3 -2  0  1 -5 -8 -4  2 -2 -4 -5 -2 -2 -3 -4 -5 -3 -4 -5 -2 -5 -2
 -5 -7  3 -6 -5 -5 -5  2 -8 -6 -3 -5  3 -3 -1 -7 -7 -3 -4  3  2 -1 -6 -5  4 -3  1 -2 -8 -3 -5 -7 -4 -2  7 -7  1 -3 -4  2 -2 -5 -4 -1 -5 -4 -1 -2 -2 -4 -6  1  5  0  1  1 -3 -1 -4  0  7 -2 -3 -4 -4 -1 -1 -1 -3 -4  1  0 -3  3  7  7 -6 -5 -3  4 -3 -4 -2 -4 -2 -3 -7  3 -1 -4  2 -1 -1 -2  1  0 -1  0 -5 -5  2 -6  0  7  1  2 -5 -6  0 -3 -6 -4 -3 -2 -2 -4  1 -4 -4  0 -4 -6  4 -5  3  1 -6 -3 -2  5 -3 -4  0  5 -3  1  1  0 -2  0 -1 -3  0 -3 -4 -3 -4  3 -6  4  8 -6 -6 -4  0 -3 -4 -5  1 -1 -5 -4 -1 -5 -2 -3  2 -4 -3 -1  4 -4 -5  8 -3 -6 -1 -6 -5 -1 -5 -4 -3 -3 -4 -5 -2 -5  0 -1  1 -6  0 -6 -5 -4 -6 -4 -1 -3  0 -6  3  8 -6 -4 -6 -2 -2 -5  3  5 -2 -2  1 -6 -1 -5  3  0 -3 -1  2 -5 -4  3 -4 -2 -3 -4 -5 -5 -5 -1 -2 -2 -3 -5 -4 -3 -3 -2  3  1 -2 -2  5  3  0  3 -3 -1  4  1 -2 -4  1 -1 -2  0  2 -2 -6 -7 -8  1 -7 -6  2 -4 -1 -5  2 -6 -7  8  1 -3 -5 -5 -5 -4  2 -5 -2 -6 -6 -3 -5 -1 -5 -2 -3 -2 -4 -6 -4 -5 -3 -5 -5 -4 -3 -4 -6 -5 -4  0 -2 -7 -2 -4 -4 -2 -3 -3 -2 -2 -3  0 -2 -2  0 -3 -2 -2  0 -2  2 -1 -2 -3 -3 -1 -3 -1 -4 -2 -4 -2 -3 -2 -3  4 -1  4 -2  3 -3 -5 -2 -3 -1  1 -2 -7 -2  5 -2  4 -1  2  1 -6 -2 -3 -6  1  1 -3 -2  1 -1  4 -1 -3 -5  0  2 -2  0 -5 -3  1 -5 -2 -1  0  5 -2 -1 -5  2 -4  3 -6 -4  5 -2 -5  2 -3  0  1 -6 -2 -5 -4 -4 -4  1 -5  1 -2 -2  5  0  4  2 -4 -2 -3 -4 -5 -3  0 -1 -2 -1 -6 -5 -3 -5 -1  1 -1 -5 -5  3  1 -4  2 -1 -2 -6 -1
 -5 -6 -2 -6 -3 -5 -5  5 -8 -6  0 -5 -3 -3 -1 -4 -5 -3 -5  0  2 -2 -6 -2  4 -3  1  5 -8 -1 -5 -5 -6 -2 -1 -7 -4 -4 -3  5  7 -4 -5 -4 -4 -5 -4 -2 -3 -3 -4 -1  4 -1 -2 -1 -5 -1 -1 -3  1 -3 -2 -2 -4  1 -3 -1 -2 -3 -2 -1 -3  0  1 -1 -2 -6 -3  3 -3 -2 -6 -1 -2 -3 -5  3  1 -4  1 -2  0  0  4  4 -1 -1 -5 -5 -1 -6 -3  0 -1  0 -6 -4 -2 -4 -6 -4  1 -1  1 -4 -3 -5 -3 -2 -4 -5  0 -4  2  0 -6 -1 -4  1 -4  0  4  3 -3  0  6 -1 -3 -2  1 -4  0 -2 -1 -3 -3 -1 -6  4  0 -4 -6 -5  6 -5 -4 -5  0 -3 -5 -4 -2 -5 -3 -3  2 -3 -3 -1  4 -4 -4  0 -3 -6  6 -6 -5 -3 -5 -4 -1 -2 -4 -5  0 -3 -3 -1 -1 -5  6 -7 -5 -4 -7 -4 -1  1 -2 -6 -1 -1 -2 -4 -6 -3 -1 -4  3  2 -2 -1  5 -6  3 -5  0 -1 -3  0 -1 -5 -3  4 -5 -2 -3 -4 -5 -3 -5 -2 -2 -1 -4 -4 -4 -2 -3  0  0  3 -2  1  1  1 -2  2 -3 -3  2 -2 -3 -4 -1 -3 -3  0  1 -4 -6 -7 -8  4 -6 -6  0 -4  1 -4  0 -6 -7  0  4 -5 -6 -5 -6 -2  3 -6 -4 -5 -6 -4 -3 -5 -5 -2 -2  1 -2 -6 -4 -5 -1 -5 -5 -5 -3 -4 -4 -4 -5  1  0 -7  0 -3 -5 -5 -2 -2 -1 -1 -2  0 -3 -2 -1 -2 -1 -4  1 -1  4 -2 -2 -2 -2 -2 -2 -4 -1 -3  0 -1 -1 -1 -2  1 -2  1 -3  5 -4 -5 -3 -3 -3 -1 -1 -6 -1  2 -1  2 -1  5 -2 -6 -3 -3 -6 -3 -2 -3 -2  0  0  2  1 -3 -5 -2  4 -3 -1 -3 -2 -3 -2 -2 -1  1  2 -3 -1 -4  1 -4  1 -6 -4  2 -3 -4  0 -4  2  3 -5 -4 -5 -4 -4 -4  4 -5 -1 -3 -3  1 -3  0 -2 -3 -1 -4 -3 -4 -3 -2 -1 -2  0 -6 -6 -3 -4 -4  0 -2 -5 -6 -2  4  2  0  6  0 -6  0
  6 -1 -2 -8 -6  0 -1 -6 -6 -8 -7  0 -3 -1  1 -5 -8 -2 -3 -3 -2 -1 -2 -3 -4  3  0 -6 -6 -2 -1 -4  1  3 -6 -2 -5  1 -7 -3 -6 -6 -4  1  2 -4 -1  0  1 -4 -2  0 -4  1 -3 -1  1 -1  0 -3 -5  3  1 -3 -2 -5  2  0  1  4  5 -4  3 -5 -4 -4 -4 -4 -5  0 -2  3 -3  2  2  0 -7 -3  1  0 -1  1  1  1 -4 -5  3 -1 -2  1 -4 -2 -5 -5 -4 -4 -2 -6  4  3 -3 -3  2 -3  0 -5 -3 -1 -3 -3 -2 -2 -2 -1 -4 -5 -4 -3 -1 -4 -2 -1 -4 -4  2 -2 -5  1  3  2 -2  0 -4  0 -3  0  3 -4 -4 -4 -5 -4 -4 -2 -4 -4 -3 -3 -3 -2 -3 -2 -3 -3  2  2 -1  0 -2  1 -3 -2  0 -4 -3 -4 -4 -3 -4 -3 -1 -3 -3 -5  0 -2 -2 -3  0 -1 -4  0 -5 -3  1 -3 -4 -3  1 -6 -5 -3 -4 -5 -4  0 -2 -2  0 -2 -3 -4 -1  0 -3 -4 -3  1 -3  0 -1  0 -2 -3 -3 -3 -3 -5 -4 -3 -2 -2 -3  3  0 -3 -3 -3 -4  2  4 -1 -1 -1  0  0 -2 -2  0  0 -1 -1 -3  0  1 -2 -3  1  0 -3 -4 -3 -8 -3 -6  0  0 -4 -2  5 -6 -6 -3 -2 -4 -6 -3 -1  1 -2 -4 -7 -3 -4 -6 -3 -8 -1 -3 -2  3  1 -6  2  0 -4  4 -7 -4 -3 -4 -1  2  0  0 -7 -4  2 -5 -5 -4 -3 -4 -3  4 -5  2 -1  6 -1  2  2  0 -1 -1  6 -3 -3 -2  0 -2 -1  1  1  2 -2 -5 -1  0  0 -1 -1  3 -3  1 -4  3 -4 -3  1  1  3  3 -3  2 -5  0 -5  2 -5  0 -5 -1 -4  0  3 -2  2  0  4  0  0 -1 -1 -1  3  0  0 -4  4 -4 -2  1  0 -4 -1  3 -2 -4 -1 -3 -1  0 -1 -4  0  3 -4  2  5 -4  5 -5  0 -6  1  3  0 -2  4 -4 -1 -3 -1  3 -4 -2 -4  1  1 -2  3 -2  1  3  1 -4  0 -7 -8 -4  1 -1 -1 -4  2 -1 -1 -2 -4  0 -1 -5  2 -4 -3
 -4 -5 -2 -6  0 -3 -4 -1 -7 -6 -4 -4 -2 -3 -2 -6 -6 -2 -5 -1  0 -3 -5 -5  0 -3  0 -1 -7  1 -4 -6 -5 -2  3 -6 -3 -4 -4  1  0 -3 -5 -4 -4 -6 -1  0 -1 -4 -4 -1 -1 -1 -3 -1 -3 -2 -3 -3  0 -2 -1 -4  1  0 -1 -1 -2 -2  0 -3 -2  1 -2 -2 -4 -5  0  1 -3 -2 -5 -4 -2 -3 -6  3  1 -4  8  2  1 -2  7 -1 -1 -2 -3 -4  1 -5 -2  0 -2 -1 -5 -5 -1 -3 -5 -3 -1 -2  0 -4 -1 -2 -3 -2 -3 -5 -1 -4  1 -1 -5 -3  3  1 -3 -2  6  0 -3  1  2  3 -2  0  0 -3 -1 -3 -3 -2 -1  2 -5  1 -1 -5 -5 -4  0 -5 -3 -4  0 -2 -4 -3 -2 -4 -2 -3  1 -3 -3 -1  1 -4 -4 -1 -3 -5  1 -5 -5 -3 -3 -3 -3 -3 -3 -4  3 -4 -3  3 -1 -4  0 -6 -5 -4 -6 -4  2 -2 -2 -6 -2 -2 -5 -3 -5 -3 -2 -4  1  1 -3 -1  3 -5  1 -4  7  1 -2  0  1 -4 -4  1 -4 -3 -3 -4 -4 -4 -4 -1 -2  9 -4 -4 -4 -2 -2 -2  0  1 -1  1  0  0 -1  0 -3 -3  1  2 -3 -4  1 -1 -1 -1  0 -3 -2 -6 -6  0 -2 -5 -3 -4 -4 -1  0 -5 -6 -1 -1 -4 -5 -3 -5 -1  1 -5 -2 -6 -6 -3 -4 -4 -4 -2 -3 -1 -3 -5 -1 -5  0 -2 -5 -3 -2 -4 -5 -6 -5  3 10 -6  0 -4 -4 -5 -3 -2 -2 -2 -3 -2  1 -2  0 -1  0 -3  2 -2  1  2  1 -1 -3 -1  1 -4 -3 -1 -1  1  2  3 -1  1 -1  0 -2  1 -4 -4  0 -2 -1  3  0 -6  1  4 -1  0 -1  0 -2 -5 -2 -2 -5 -2  0 -1  0  2  3  2  0 -3 -5 -1  3 -1 -2  0  0  0 -4  0  0  1  1 -4 -2 -3  1 -1  0 -3 -3  1 -2 -2  0 -4 -1  0 -5 -2 -4 -2 -4 -2  2 -4 -3 -1  2  0 -1  0 -1 -3 -4 -3 -2 -1 -2  0 -1 -2  0 -6 -5 -3 -4  0  3  0 -4 -5  0 -1 -3  0  1  0 -6  0
 -6 -7 -4 -4  4 -5 -5  2 -7 -7  9 -3 -5 -4  0 -5  4 -1 -5 -3  1 -3 -6 -5  1 -3 -1  5 -8 -3 -6 -8 -6 -2 -4 -7 -6 -6  9  1 -1  5 -7 -6 -3 -5 -6 -3 -3  4 -6 -3 -1 -1 -2 -2 -4  0 -3 -4  0 -2  0 -5 -1  8 -3 -3 -3 -4 -4 -2 -1  8 -3 -3 -5 -5  8 -1 -4 -3 -6 -2 -2 -4 -2 -3 -2 -5 -2 -3 -2 -1  2  6 -3 -3 -5 -3 -1 -6 -4  1 -4 -2 -3 -3 -3 -4 -6 -4 -3 -1 -3  1 -2 -5 -2 -3 -4 -6 -1 -5 -3 -2 -6 -4 -5 -2 -3  2  5 -2 -4  1  0 -3 -3 -3  4 -4  0 -4 -4 -3 -1  2 -4  1 -3 -5 -2 -5 -1 -5 -2 -4 -2 -4 -5 -1 -4 -5 -2 -2  0 -3 -3 -1 -1 -4 -4 -3 -4 -5 -2 -6 -6 -4 -5 -5  2  9 -4 -4 -1 -5 -4 -2 -2 -5 -2 -6 -5 -5 -7 -5 -3  8 -4 -6 -3 -3 -5 -5 -6 -4 -3 -4  3  3  2  4  1 -5  6 -5 -2 -1 -4 -2  1 -4 -4  0 -5  9  5 -5 -4 -4 -4 -3 -2 -3 -5 -4 -4 -3 -3 -2 -1  0 -2  0  2  1 -2  2 -2 -3  2  3 -4 -4 -2 -1 -2  8  2 -3 -7 -6 -6 -1 -7 -6  1 -4  5  5  1 -6 -7  0 -1 -3 -7 -6 -6  9  0 -6  4 -6 -7 -5 -5  0 -4 -2  9 -4 -4 -6 -4 -6  9 -4 -3 -6 -4 -5 -5 -6 -5  0  2 -7  2  3 -5 -5 -4  7 -3 -2 -4 -2 -3 -3 -2  0 -4 -5  5  5  1 -3 -3 -1 -3 -1 -2 -5  8 -2 -4  1 -3  3 -1  0  0 -1 -4  0 -2 -5 -3 -2 -3  0 -2  0  1  4  2 -3 -4  3  3 -5 -4 -4 -5 -3 -2 -4 -1  2 -3 -1  3 -4 -5 -1  1 -3  1 -4 -3 -4  1 -4  0  3  4 -3 -2 -5  0 -4 -1 -6 -4 -1 -3 -5 -4 -3  8  0 -1 -3 -3 -4 -4 -4  2  0 -2 -4 -1 -1 -3 -2  0 -1 -4 -3 -3 -3 -1 -3  5 -1  9 -1 -6 -4 -5 -3 -1 -3 -4 -5 -3 -2 -4 -4  0  0 -7  6
 -4 -4 -5 -8 -7  2  3 -6 -6 -4 -8  0 -5 -3  4  8 -9 -2 -5  0  2 -3 -6  8 -5 -1 -3 -4  9 -5  2  8 -4 -3 -6 -5  3 -5 -8 -5 -7 -7 -6 -4 -4 -6  7 -4 -3  2 -5 -2 -5 -1  1  1  0  5 -2 -3 -5 -2 -3 -4  1 -6 -3  3 -3 -4  2 -4 -4 -5 -5 -4  3 -5 -6 -3 -3  1  1 -4 -3  2 -8  0 -1 -4 -4 -4 -2 -2 -5 -5 -2 -4 -4 -2 -4 -5 -5 -5 -4 -4 -4 -7 -3 -2 -5 -3 -3  4  4 -2 -1 -4 -4 -3 -4 -5 -3 -5 -4 -5 -5 -2 -3 -4 -3 -5 -5 -5 -3 -2 -5 -3 -3 -3 -4 -2 -4  2  7 -2 -3 -2 -3 -3 -5 -3 -3 -4 -5 -4 -3 -5 -3 -3 -4 -3 -3 -4 -2 -3 -3  6 -1  0 -3 -1 -4 -5 -3 -4 -5 -4  8 -3 -3  8 -4 -6 -3 -4 -4  7  4  0 -4 -5 -5 -4  8 -3 -5 -3 -3  0 -5 -4 -4 -5 -6 -4 -4 -3 -3  7  0 -4  7 -2 -2 -5 -2 -4 -4 -2 -1  4 -3 -4 -4 -3 -3 -5 -4  8 -4 -4 -4 -2 -2 -4  8 -4  1  0  2  2  2  1  3 -1 -1 -3 -3 -2 -2 -3 -4 -3  1 -3 -3 -2 -3 -4 -3 -3 -8 -6 -7 -4 -6 -5 -5 -4 -7 -7 -4 -4 -1 -7 -4 -3  7 -5  3 -3 -4 -1 -7  8 -7  0 -4 -7 -3 -3 -6 -3 -3 -5 -3 -6 -6  7 -5  7 -1 -4 -2 -7  8 -3 -6 -6 -3 -5 -4 -4 -3 -4  3  1  0  1 -2 -2  0  1 -2 -2 -3 -4  0 -2 -2 -3 -1 -1  1  7 -6  1 -4 -3 -3 -4 -3 -4 -3 -4 -3 -2 -3 -4  3 -1 -1 -1 -3 -6 -3 -3 -3 -5 -3 -5 -3 -5  0 -3 -5 -3 -3 -2  0 -4  1 -1  0  0 -2 -2 -2 -2  7 -4 -3 -1 -5 -1 -3 -2 -5  1 -3  1 -3 -1  2 -5  0  0 -3 -4 -5 -4 -5 -3 -7 -3 -1 -2  6 -2 -4 -4 -3 -3 -3 -4 -3 -4 -3 -3 -1 -2 -3 -3 -3 -3 -5 -3 -4 -8  1 -2 -4 -2 -5 -1  3 -4 -4  4 -5 -2 -6 -3  9 -4
 -3 -3 -5 -4 -6 -1 -2 -5 -4 -6 -7  4 -2  1  0 -1 -8  3  0 -1 -1  1 -5 -4 -4  2 -1 -5 -3  0  5 -4 -1  1 -6 -2 -3  0 -5 -1 -6 -6 -3 -2 -1 -1 -1  0  1  0 -3 -2 -4  4  0  1 -1  1  5  3 -2  0  1  7 -1 -5  1  1  2  0 -1 -1 -1 -5 -2 -2 -4 -3 -5 -2  1  1 -1 -2  0  2 -7 -1  1 -2 -1 -1  0 -1 -4 -4 -1 -3 -1  0 -3 -2 -4 -5 -2 -4 -2 -6  0  0 -2  5  0 -1  0 -5  1 -1 -1  1  1 -2 -1 -3 -4 -4 -2  0 -3 -3 -1 -2 -4 -4  1 -2 -5  2  1  0 -2  1 -2  5  0  4  0 -3 -4 -3 -5 -1 -4  7 -4 -3  2 -2  0  0 -2 -2 -1 -2  2 -2 -1 -1 -1  0 -3  0 -1 -5  2 -3 -4 -3 -1 -1 -2 -2  1 -5  0  0 -1  1  0 -1 -3 -3 -5 -3 -2  6 -3  0  0 -3 -4 -3 -3 -5 -4  2 -3  3  1  1 -3 -2  1 -1 -3 -2 -3 -2 -1  2  1  0 -1 -2 -3 -3  0 -4 -3 -3 -1 -1 -2 -1 -1 -3  1 -2 -2  0 -1  0  0 -1  3  2 -2  0  0 -2  0  0 -3 -3  0 -2  0 -1  1 -1 -2  1 -6  1 -6  1 -4  6 -4 -2 -6 -2  2  0  7 -6 -2  2 -1  1 -2 -5 -3  0 -5  0 -2  3  6 -5 -1  3 -5  0  3 -2  1 -4 -2  1 -4  0  2 -1 -1 -4  0 -2 -5 -4 -4 -2  0 -2 -1  0  0 -1 -1 -1  3  1  0  0 -1  2 -2 -3 -2  0  0  0  2  2  3 -1 -5  0  0  0  0 -2 -1 -2  2 -3 -1 -3  6  0  2  1  0  1  0 -4  0 -4  0 -4  2 -4 -1 -1  2  0 -2  0  3 -1 -1 -2  0 -2 -1  4 -1  2 -2  1 -1 -2  2  1 -3  3  0 -1 -4 -2  1  0  0  0 -3 -2 -1 -4  0  2 -4 -1 -5  1 -6 -1 -1  1 -1  1 -4 -2 -1  3  1 -4  1 -4 -2  4 -2 -2  0 -1 -1  1  3  0 -5 -6  4  3 -1 -1 -4 -2 -2 -1 -3 -4 -4  2 -5  0 -4 -3
 -3 -2 -2 -4 -6 -2 -2 -3 -6 -4 -6  3  0  1 -2 -5 -7  2 -4  5  0 -2 -2 -4 -2  1  0 -4 -6 -3  0 -5 -3 -1 -3 -4  7 -1 -6 -3 -5 -6  8 -4 -2  1 -1  2  1 -3 -2  0 -3  1  0  1 -2 -1  0  6 -1  0  0  0 -1 -4 -1  3  1 -2 -1  7 -2 -3 -3  0 -5 -4 -5  0  0  2 -2 -1 -1  1 -7 -2  2 -2  1  1  0 -1 -2 -4  1 -1 -3 -2 -2 -3 -3 -3 -2  0 -3 -6 -1 -1 -4 -1 -2  4  3 -5  6 -3 -2  3 -2 -3  4 -4 -2 -2 -4 -1 -3  1 -2 -3 -3 -2  0  1 -4 -1  3  0  0 -2 -3  0 -2  0 -1 -1 -5 -3 -3 -4 -3 -1 -3 -4 -2 -4  3 -2 -3 -3  0 -3 -1 -2  3 -2 -1  0 -2 -3 -3 -3  7 -4 -3 -4 -4 -1 -3 -3 -3 -5 -1 -3  6 -3  1 -2 -2 -4 -3 -4 -1  4 -4 -1  0 -5 -3 -1  0 -2 -5  7 -3  2  0 -3  1 -1 -1 -1 -2 -4 -3 -3  3  0 -1  1  1 -3  1 -1 -3 -4 -3 -2 -2 -3 -3 -1  0 -2 -2 -3 -3  0 -1 -1 -1  0  0  1  1  0 -2  0 -2 -1 -2 -2  0 -3  5  1 -2 -2 -3 -1 -6 -4 -7 -2 -5 -3 -4 -3 -5 -6  3 -3 -2 -4  0  2 -3  0 -1 -6  1 -3 -4 -4 -5  2  2 -5 -2  0 -5  0  0 -4 -1 -5 -4 -1 -5 -2  1 -1 -2 -4 -3  0 -5 -5 -5 -3 -2 -3  0 -3  0 -2 -1  4  0  0  1 -1  0  2 -1 -3 -1  0  6 -1 -1  0  0 -2 -2  1 -1 -2 -2  0 -2 -2  4 -1  4 -1  0 -2  3  1  1  1  2 -5  1 -3  0 -3  2 -3  1 -1  3  0 -4  0  5  1 -2 -1  1  0  2  0 -2  3 -2 -1 -2 -2  0  5  0  5 -1 -1 -2 -1  1 -1  1 -3 -2 -2  2  0  3  0 -3  0 -4  1 -6  1 -2  1  0  2 -3 -2 -1  0  2 -3  5 -3  1 -1 -3 -2  1 -3  3  1 -1  3 -5 -6  0  1 -2  7 -1  1 -4 -3  1 -2 -4  5 -4  5 -4 -2
 -5 -6  0 -7 -2 -3 -6 -4 -7 -7 -3 -4 -7 -5 -3 -8 12  0 -4 -4 -3  0 -1 -6 -4 -4 -2 -4 -8 10 -6 -8 -6 -5 -6 -7 -6 -6 -3 -1 -5  0 -7 -6 -5 -7 -3 -3 -4 -2 -3 -4 -4 -4 -1 -1 -6 -1  1 -1 -5 -1  0 -5 -4  0 -4 -4 -1 -2 -2 -5 -2 -2 -5 -5 -5 -5  6 -3 -4 -5 -5 -5 -3 -4 13 -4 -3 -5 -4 -4 -2 -4 -4 -3 -4  0 -5 -5 -1 -7 -5 -4 -4 -5 -6 13 -3 -4 -5 -5 -1 -4 -4 -1 -4 -5 -5 -4 -5 -6 -4 -5 -5 -5 -5 -5 -5 -4 -3  0 -3 -4 -4 -3 -4  0 -4 -3 -1 -4 -1 -4 -2  0 -4 -4 -3 -3 -5 -5 -5  0 -4 -1 -4 -5 -4 -4 -4 -2 -4 -4 -2 -4 -1 -4 -3 -1 -1 -2 -5 -5 -5 -5 -4 -6 -6 -5 -4 -6 -1 -2 -4 -4 -4 -6 -4 -4 -4 -2 -4 -7 -4 -5 -8 -5 -4 -2 -6 -7 -5 -5 -6 -5 -7 -4 -4 -5 -2 -1 -3 -2 -3 -5  0 -4 -4  4 -4 -2 -3 -4 -4 -3 -5 -2  1 -5 -5 -4 -4 -3 -2 -4 -5 -4 -4 -3 -3 -2 -3 -1 -3 -3 -3 -2 -3 -1 -1 -3 -1  9 -4 -4 -2  1 -5 -2 -4 -1 -7 -7 -7 -4 -7 -6 -1 -3 -2 -2 -4 -6 -7 -6 -5 -4 -7 -6 -5  3 -4 -6 -2 -7 -7 -5 -6  7 -5 -4 -3 -4 -5 -6 -5 -6 -3 -3 -6 -6 -4 -2 -5 -6 -6 -4 -5 -6 -1  0 -5 -5 -4  0 -4 -3 -3 -4 -4 -4 -3 -1 -2 -5 -1  0 -2  0 -3 -3 -4 -3  0 -6  3  0 -4  4 -3 -1  2 -3 -3  2 -4 -4 -5 -5 -3 -4  5  0 -2 -6  0 -4  1 -5 -1 -4 -2 -5 -4 -3 -5 -4 -4 -2  1 -2 -4 -4 -3 -5 -5  1 -4 -5 -5 -5 -1 -5 -3 -2 -3 -2 -4 -5 -4 -5 -3 -1 -4 -5 -5 -4 -4 -5 -5 -5 -3 -3 13 -4 -3 -4 -5 -4  1 -1  0  0 -1 -4 -4 -5 -4 -3 -3 -4 -4 -4 -3  1  0 -4 -3 -7 -6 -2 -5 -3 -5 -4 -4 -6 -5  2 -5 -5 -4 -3 -7  8
 -4 -5 -4 -7  9 -4 -2  2 -7 -7  2  2 -5 -4  0 -7  0  3 -5 -3 -2  1 -5 -4 -3 -1  0 -2 -8 -3 -5 -7 -3 -3 -5 -6 -5 -4  4  1 -5  9 -6 -5 -3 -4 -5 -2  0  6  0 -1 -3 -1  1 -2 -3  1 -3 -4 -2  0  0 -3  2  3 -3 -3 -1 -3 -3 -4  3 -1 -4 -4 -2 -5  4 -2 -2 -3 -5 -2  0 -2 -1 -3 -1  0 -3  0  1 -3 -2 -1 -2  0 -3 -4  3 -5 -2 -3 -4 -3 -5 -2 -3 -3 -5 -4 -2 -2 -3 10 -1 -3 -4 -3  0 -5 -3 -4 -3 -4 -6 -4 -4 -3 -4  7 -1 -3 -2  1 -3 -3 -2 -1  6 -4  8 -3 -3 -2 -3 -2  1 -2 -4 -5  0 -4 -1 -2 -4 -1 -3 -4 -4  6 -3 -4  1 -2  0 -3  0 -1 -2 -4 -4 -3 -4 -5 -3 -6 -5 -4 -2 -4  6  3 -2  1 -3 -5 -3 -3 -3 -4 -3 -6  0 -4 -6 -4 -3  1 -4 -3 -4 -3 -2 -4 -5 -4 -3 -4  0 -1 -2  3 -2 -5  3 -4 -3  1 -3  2 -2 -4 -1 -2 -4  1  8 -4 -4 -4 -4 -3  0 -3 -4 -4  0 -2 -3 -2 -2 -1 -2  0 -2 -2 -3 -1 -1 -3  2  1 -2 -4  1 -2 -3  0 -3 -4 -7 -5  0 -3 -6 -1  7 -2  8  9 -1 -1 -6 -5 -3  3 -6 -4 -3  4 -3 -6  9 -6 -4 -4 -5  9 -4 -3  3 -3 -3 -3 -4 -2  0 -3 -6 -5 -3 -4  0 -3 -4 -2 -4 -7  4  8 -5 -5 -3  5 -1 -1 -4 -2 -2 -3  1 -2 -3 -3  4  7 -1 -2 -3 -3 -2 -2 -3 -2  5 -2 -2  2 -1  7 -1 -2 -2  0 -1 -3 -2 -2 -3 -3 -3 -2  0 -6  4 -3  1 -4 -3 -2  5 -5 -3 -1 -5 -2 -4 -3 -1  5 -1 -3  1 -1 -5  3  1 -2 -2 -2 -1 -4  7 -4  1  3 -1 -4 -1 -4 -2 -1 -3 -5 -3 -3 -3  0 -4 -1  0  0  1  2  5 -2  0 -3  0  4 -4 -3  1 -3 -3 -3 -3  1 -4 -3  2 -4  2 -3  6  1  0 -7 -5 -3 -4 -4 -4 -2  3 -3 -3 -3 -1 -4 -3  3 -6  3
 -5 -6  7 -6 -5 -4 -4  1 -7 -6 -5 -3 -1 -4 -1 -5 -7 -2 -4  0  2 -3 -6 -4  3 -1  1 -2 -7 -4 -4 -7 -3  0  4 -6 -1 -3 -5 -1 -3 -5 -4 -5 -5 -6 -3 -2  0 -3 -3  2  1  0  0  1 -3 -1 -3 -2  2 -2 -1 -4 -4 -3 -2 -1 -3 -3 -2  0 -3 -1  2  3 -5 -2 -3  0 -2 -3 -3 -4 -1 -3 -7  3  1 -3  0 -1  0  0 -1  0 -1  5 -5 -5  5 -6  4  2  2  6 -5 -6 -1 -3 -4 -1 -2 -2 -2 -4  0 -3 -2  4 -4 -6  3 -5  6  7 -6 -2 -2  4 -1 -3 -2  3 -3  3 -1  0  0  0 -1 -4  0 -3 -3 -3 -4  5 -6  1  0 -5 -6 -4 -1 -5 -3 -4  3 -1 -4 -3  1 -4 -3 -4  0 -3 -2 -1  1 -3 -5  0 -3 -5 -2 -6 -5  2 -4 -4 -3 -3 -4 -5 -2 -5 -2  0  7 -5  0 -6 -4 -4 -6 -3  0 -3  7 -6  6  0 -6 -3 -6 -2  1 -4  0  1 -3 -2  0 -4  0 -5  1 -1 -2 -1  4 -4 -4  2 -4 -3 -3 -2 -4 -4 -4 -1 -1  1 -3 -4 -3 -3 -3 -2  3  1 -2 -2  0  2 -2  0 -3 -1  2  0 -3 -3  1 -1  0 -1  4 -1 -6 -6 -8  1 -7 -5 -1 -3 -4 -4 -1 -6 -6  1  1 -4 -4 -4 -5 -5  2 -3  0 -6 -5 -3 -4 -3 -3 -1 -4 -1 -3 -5 -3 -4 -3 -5 -3 -2 -2 -4 -4 -5 -3  0 -3 -7 -5 -4 -3 -3 -3 -2 -1 -1 -3 -1 -3 -1  2 -3  0 -1  1  0  1 -2  0 -3 -2 -1 -2 -3 -4 -1 -3 -2 -3 -2 -2  5 -1  5 -2  1 -3 -4 -1 -2 -1  4  0 -6 -2  3 -1  5  0  2 -1 -5 -1 -3 -5 -1 -2 -3 -1  0  0  1  0 -3 -3  0 -1 -2 -4 -4 -2  1 -2  0  0  1  3  1  4 -4  2 -4  5 -5 -3  4 -2 -4  7 -3  0  0 -6 -2 -4 -4 -3 -3  3 -2  2 -3 -2  5  0  5 -1 -3 -4 -3 -4 -4 -3  2  0 -1 -2 -5 -2 -3 -5 -1  6 -1 -4 -5  5  0 -4 -2  0 -2 -6 -2
