# Supplementary material for: Protein Secondary Structure Prediction Based on Data Partition and Semi-Random Subspace Method
Source: Sci Rep. 2018 Jun 29;8:9856. doi: 10.1038/s41598-018-28084-8 (PMC6026213; doi:10.1038/s41598-018-28084-8)
Supplement: Supplementary file 1 — Dataset 1 [file 41598_2018_28084_MOESM1_ESM.zip › astral_cull_DATA/1BVO_A.pssm]

  P  Y  V  E  I  T  E  Q  P  H  P  K  A  L  R  F  R  Y  E  C  E  G  R  S  A  G  S  I  P  G  V  N  T  T  A  E  Q  K  T  F  P  S  I  Q  V  H  G  Y  R  G  R  A  V  V  V  V  S  C  V  T  K  E  G  P  E  H  K  P  H  P  H  N  L  V  G  K  E  G  a  K  K  G  V  a  T  V  E  I  N  S  T  T  M  S  Y  T  F  N  N  L  G  I  Q  C  V  K  K  K  D  V  E  E  A  L  R  L  R  Q  E  I  R  V  D  P  F  R  T  G  F  G  H  A  K  E  P  G  S  I  D  L  N  A  V  R  L  C  F  Q  V  F  L  E  G  Q  Q  R  G  R  F  T  E  P  L  T  P  V  V  S  D  I  I  Y  D  K  K
 -3 -3 -1 -2 -3 -2 -3 -3 -3  3  0 -3  3 -2 -4 -5 -4 -5 -2 -3 -3 -1 -4 -1  6 -1  0 -3 -2 -2  1 -2 -1 -2  1 -1 -2 -3 -2 -4 -4  2 -3 -3 -3 -2 -2 -4 -2 -2 -1  4 -1 -2 -2 -1 -1 -3 -3 -2 -1 -3  1 -3  0 -4 -3 -1 -5 -4 -5 -1 -4 -3 -2 -3 -3  0 -2 -2 -2 -2 -3 -3 -1  2 -2 -2 -1 -1 -2 -2 -1 -1  0  0 -5  1 -4 -4 -2 -4 -4 -4  0 -3 -3 -3 -3 -2  1  0  5 -3  0 -1 -4 -2 -1 -1 -3 -2 -4 -4 -5 -2  0 -2 -3  1 -3  0 -1 -1  0  0 -1 -3 -4 -4 -3  4 -3 -4 -4 -3 -5 -4  2 -4 -3 -2 -1  0  0  0 -2 -2 -2 -1 -1  1 -4  0 -3 -2 -2 -2 -2 -2 -4 -5 -3 -3 -3
 -5 -1 -4  3 -5 -3 -2 -1 -5  1  0  6 -2 -3  8 -5  8 -5 -1 -3 -2 -1  8 -3 -3 -5 -3 -5 -3 -5 -2  2 -3 -3 -2 -1  1  4 -4 -4 -5 -3 -5  4 -5  0 -3 -4  2 -3  4 -3  1 -5  3 -5 -3 -5 -5 -4  1 -2  0 -5 -1 -3  6 -4 -3 -5 -3  0 -4 -5 -4  3 -3  0 -6  2  2 -5 -4 -3  0 -1  1 -4  0 -2 -2  3  4  2 -3 -1 -5  0 -3 -4 -1 -6  0 -7 -4  4  5  4 -3 -4  1 -1 -3 -4  3  0  8  1  1  1  5 -4 -4 -5 -5  3 -2 -2  0 -1  0  1  1 -1 -1 -2 -2 -4 -4 -3 -3 -3 -5  8 -5 -7 -6  0 -4 -4 -4  0 -1 -1 -1  1  0  2 -3  1  2 -3 -5 -1 -5 -3 -5 -4 -2 -5 -6 -3 -4  1  5
 -4 -3 -5 -1 -5 -3 -3 -2 -5 -2  0  1 -2 -4 -3 -6 -3 -5 -2 -5 -3 -3 -3 -2 -3 -3  0 -5 -4 -3 -3  5 -1  1  1  3  6 -1 -2 -4 -5 -2 -6 -2 -5  0  6 -3  1 -2  0 -3 -2 -5 -4 -5 -2 -5 -5 -2 -2  3  0 -5 -1 -3 -2 -4 -2 -5  0  5 -6 -5 -1 -2  1  1 -5  1  2 -3 -5 -5 -1 -2  0 -3  4  1  1  4  1 -2 -3 -1 -6  1  8 -6 -3 -6 -3 -6 -5 -2 -2 -1  0 -5 -1  0  0 -5  0 -2 -3 -1  1 -3  4  1  4 -5 -6  4 -2 -2 -2  0 -1 -2  2  2 -2  1  2 -5  2 -5  8 -3 -5 -3 -6 -6 -6 -3 -5 -4 -5 -1  1 -1  1  1 -1  2 -2  1 -1 -3 -6  0 -2 -5 -5 -2  4 -3 -6 -5  1  5 -3
 -4 -4 -5 -1 -5 -3  0 -2 -4 -2  0 -3 -2 -5 -4 -6 -4 -6 -1 -2 -1 -3 -4 -3 -4 -4 -2 -5 -2 -4 -1 -1 -3 -3  4  2 -1 -3 -4 -5 -4 -3 -6 -2 -5 -2  0 -5  0 -3  0 -3 -3 -5 -4 -5 -3 -6 -6 -2 -3  7  2 -4 -1 -4 -3 -4 -4 -4 -4  2 -6 -6 -3 -3  6  0 -6  0  3 -4 -5 -6 -2 -4  1 -5  1  1  3  2 -2 -2 -4 -2 -6 -1 -1 -6 -4 -6 -3 -7 -5 -3 -3 -1  6 -5  2  3 -3 -6 -1 -1 -4 -1  0 -3 -2 -2  7 -4 -6 -1 -3 -3 -2  3 -1 -2  1  2 -3  1  4 -3  8 -6  1 -3 -6 -4 -6 -7 -6 -3 -5 -4 -5  0  2  5  2  0  0 -2 -3 -1  0 -2 -6  1 -4 -5 -6 -3  5 -4 -6 -6  8 -2 -3
 -5  1 -1 -4 -3 -2 -6 -6 -6  0 -2 -1 -3 -3 -6 -5 -6  0 -5 11 -6 -5 -6 -1 -2 -5 -1 -3 -4 -5 -1 -4 -2 -2 -3 -4  0 -6 -3  0 -1 -3 -1 -5 -3  2 -5  3  1 -5 -1 -2 -3  0 -1 -3 -3 10  0 -3 -5 -5 -2 -5 -1  0 -3 -5 -6 -6 -6  3 -3 -3 -5 -5 -5  2 11 -4 -4 -5 -3 10 -1 -2 -1 -2 -1 -2 -3 -3  0  0  3  1 -5  0 -5 -3 -5 -4 -6 11  0 -5 -5 -5 -6 -3 -4 -4 -3 -3 -2  1 -6 -4 -4 -3 -3 -3 -6 -6 -5 -4 -3 -5 -4 -3 -4 -2 -3 -1 -2 -3  0  1 -6 -4 -1  1 -3 -1 -1 11 -5 -6  4 -4  2 -4 -1 -4 -4 -2 -4  0  3 -1 -2 -2 -3 -2 -6 -3 -1 -4 -5 -2 -4 -5 -6 -5 -6
 -4 -2 -4  2 -5 -3  0  8 -4  1  4 -1 -2 -1 -1 -6 -1 -4  2 -5  0 -4 -1 -2 -3 -4 -2 -5 -2 -4  0 -1 -2 -3  0  0  1 -1 -3  1 -4 -2 -5  4 -5  2 -2 -4  2 -4  1 -2 -1 -4 -3 -4 -3 -5 -5 -3 -1 -2  1 -4 -1 -3 -1  0 -3 -4 -2  0 -4 -5 -4  1  0  0 -6  1  1 -4 -4 -5  0 -2  1 -4  0  0  1 -1 -1 -1 -2  1 -6  4 -1 -4 -4 -5  8 -6 -4 -1 -1 -1 -1 -4  1  1 -2 -4  2  3 -2  2  3  1  1 -4 -3 -4 -6  3  0 -3 -1  1  3 -1  0  4 -2  2  0 -4 -3 -4 -3 -3 -5 -2 -5 -6 -6  8 -4 -3 -4  2 -1  0  3  1 -2  1 -3  0  0 -1 -4  1 -4 -4 -5 -3  3 -4 -6 -2 -3 -1  1
 -3 -1 -4  4 -5 -3  7  2 -4 -1  1 -2 -1 -4 -3 -6 -3 -5  5 -6  7 -4 -2 -2 -3 -4 -2 -5 -3 -5  4 -2 -3 -3  2  4 -1 -2 -3 -4 -4 -1 -6  4 -5  0 -3 -4  0 -4  0 -1 -2 -3 -3 -5 -3 -6 -5 -3 -1  2  2 -4  0 -3 -1 -3 -3 -4 -3  1 -5 -5 -4  0  4  0 -6  1  0 -5 -5 -6  3 -3  4 -4  0  0  4  1 -2  0 -3  1 -6  0 -3 -5 -4 -6 -1 -7 -4 -1 -2  0  5 -5  4  4 -1 -5  2  1 -3  4  4 -2 -2 -4 -1 -4 -6 -1 -3 -4  1  2  0 -1  0  2 -2  3  3 -5  1 -5 -3 -1 -5 -3 -5 -7 -6  1 -4  0 -5  4 -1  2  3 -1  0 -1 -3 -1  0 -2 -5  1 -4 -4 -5 -3  3 -4 -6 -5 -1 -2 -2
 -5 -4 -5 -3 -6 -4 -4 -4 -5 -2 -2 -4  5 -5 -5 -6 -5 -6 -4 -5 -5  7 -5 -3 -2  7 -2 -6 -4  7 -3 -2 -3 -3 -2 -3 -3 -4 -4 -5 -5 -2 -6 -4 -6 -3  5 -5 -2  7 -3  2 -3 -5 -5 -5 -3 -5 -6 -4 -4 -2  1 -5 -1 -5 -4 -5 -5 -5 -5 -1 -6 -6  7 -4 -3  2 -5 -3 -3  7 -5 -4 -3 -3 -3 -5  2 -1  0 -2 -3 -3 -3 -2 -6 -3 -3 -6  7 -6 -5 -6 -5 -4 -4 -4 -2 -5 -2 -2 -2 -6 -3 -3 -5 -4 -2 -4  2 -5 -4 -5 -6  1 -4  6 -4  0 -3 -1 -1  0 -3  1 -1 -5 -2 -6 -3 -3 -6 -5 -6 -5 -6 -5 -2 -5 -5 -3  3 -2  0  2  6 -2 -3 -2 -3 -2 -6 -3 -5 -6 -6 -3 -3 -5 -7 -6 -1 -4 -4
 -5  1 -5 -1 -5 -3 -2 -2 -5  3 -2 -1 -3 -4 -3 -4 -3 -1 -2 -6 -3 -4 -3 -3  1 -4 -3 -5 -4 -5 -3  5 -3 -4 -1  2  2 -3 -4  3 -5 -3 -6 -2 -5  4 -1  3 -2 -4 -2 -3  0 -3 -4 -5 -3 -5 -6 -4 -3 -3  1 -5  0  7 -2 -5 11 -5 11 -1 -5 -5 -4 -3 -2  1 -6  1  4 -5 -3 -3 -2 -2  0 -4  0 -3  1 -1 -2 -2  5 -2 -4 -2  2 -5 -4 -6  1 -6 -5 -3 -3  0 -3 -5 -2 -2 -1 -5 -1  2 -3 -2 -2 -1 -2 -4 -3 -5 -3  1 -4 -4 -2 -1  9 -1  1  2  0 -2 -2 -1 -3 -5 -2 -4 -5 -3 -5 -6 -4 -2 -5 -2 -5 -2 -1 -1 -1  2 -2  4  0  1  0 -2 -5 -1 -3 -5 -6 -4  2 -5 -6  4 -4 -2 -3
 -5 -3  3 -2  7  3 -5 -5 -5 -3 -4 -3 -2  1 -6 -2 -6 -4 -3 -4 -6 -6 -5 -4 -1 -6 -3  7 -3 -6  0 -3 -5 -2 -3 -3 -4 -5 -2 -3 -6 -3  7 -5  6  1 -5 -3  0 -6 -4 -1  2  3  2  3 -4 -2  1 -3 -4 -5 -1 -4 -1 -4 -5 -4 -7 -6 -6 -4  1  2 -6 -5 -5 -1 -2 -3 -4 -6  4 -4 -2  2 -2  3 -3 -4 -4 -4 -2  1  3 -2 -3 -4 -6  1 -6  8 -6 -4  0 -5 -4 -4 -5  5 -4 -3 -4  3 -1  1 -6  2 -4  4 -5  5 -6 -6 -3 -5  0 -5 -1 -3 -4  0 -2 -3  3 -3 -4  6 -6  0 -6  0  1 -6  0 -4 -1 -6  0 -3  4 -4 -2 -4 -3 -3 -3 -3  0 -2  2 -1  1 -4 -6  4  2 -5 -5 -1  8 -2 -6 -5 -5
 -5 -3  2 -3  0  1 -5 -5 -6 -3 -4 -4 -3  4 -5 -1 -5 -4 -2 -4 -5 -6 -4 -1 -3 -6 -4  2  1 -6 -2 -4 -5 -4 -2 -3 -2 -5 -4  0 -6 -3  0 -4  1  0 -6 -2 -2 -4 -3 -1  0  0  0 -1 -5  3  0 -4 -5 -6 -1 -5 -1 -3 -4 -5 -6 -6 -6 -4  6 -1 -6 -5 -5 -1 -4 -4 -4 -6 -1 -4 -2  0 -2  3 -3 -3 -4 -4 -1 -1  1 -3  0 -4 -6  6 -6  0 -5 -4 -1 -4 -4 -3 -6  2 -3 -3 -4  5 -1  1 -5  0 -4  2 -3 -1 -6 -4 -2 -4 -2 -5 -1 -3 -4  1  0 -3  0 -3 -4  0 -6  5 -6 -2  1 -5  6 -4 -2 -5 -2 -2  5 -3 -1 -4 -3 -3 -4 -2  1 -1  0 -2  6 -3 -3 -1  1 -5 -4 -4  0 -3 -6 -5 -5
 -3 -1 -4  2 -5 -3 -1 -1 -4  4 -1  5 -2 -3  0 -6  0 -5  4 -5  0 -2  1 -2 -3 -4 -1 -5 -3 -4 -1  2 -3 -3 -2 -1  1  7 -3 -4 -4 -1 -5  4 -5 -1 -3 -4  3  1  3 -2  2 -4 -2 -4 -3 -5 -5 -3  7 -1  1 -3  0 -4  4 -3 -4 -4 -4 -1 -5 -5 -4  7 -1  0 -6  5  3 -4 -4 -5 -1 -1  2 -4  1 -1 -1 -1 -1  0 -3 -1 -6  0  0 -5 -4 -5 -1 -6 -4  6  6  6 -2 -4  3  1 -2 -4  3  1  0  2  2  0  2 -4 -3 -4 -6  3 -1 -1 -1  0  0  2  2  0 -2 -1 -1 -4 -3 -4 -3 -3 -5  0 -5 -6 -6 -1 -4 -4 -4  0 -1  0  1  2 -1  4 -3  1  1  0 -5  1 -4 -4 -5 -3  0 -4 -5 -4 -1  6  6
 -5 -2  0 -2 -1  0 -4 -3 -5 -2 -2 -3 -2  7 -4 -2 -4 -4 -2 -4 -5 -5 -4 -3 -1 -5 -4 -1 -1 -5  1 -1 -4 -2 -2 -3 -2 -4 -3 -2 -5 -3 -1 -1 -1  2 -4 -3 -2 -5 -3 -1  2  0 -1 -1 -4 -2 -1 -3 -2 -5 -1 -5 -1 -3 -3 -4 -5 -6 -4 -3  0 -1 -5 -4 -4 -1 -4 -3 -3 -5 -1 -4  0  1 -2  2 -3 -3 -3 -3  7 -1 -1 -2 -1 -3 -5  0 -5 -1  0 -5  0 -3 -3 -1 -5  1 -2 -2 -3  0  0  0 -4  0 -1  0 -3  0 -5 -5 -3 -3 -2 -3 -1 -2 -3  1 -1 -2  0 -3 -3  2 -6  5 -5 -2 -1 -4  0 -5 -3 -1 -2 -2  0 -2 -1 -3  0 -2 -3 -1  1 -2  0 -2  1 -2 -5 -1 -1 -4 -2 -4 -1 -4 -6 -4 -4
 -6  4 -2 -4 -2  1 -6 -6 -6 -4 -3 -5 -4  1 -5  9 -5  0 -5 -5 -6 -5 -5  0 -4 -6 -5 -2 -2 -6 -3 -4 -5 -2 -4 -3 -4 -5 -5  6 -7 -4 -2 -5 -2 -2 -5  3 -1 -5 -4 -2 -2 -3 -3 -3 -5 -3 -3 -5 -5 -6 -2 -6 -1  2 -4 -6 -4 -7 -4 -4 -2 -3 -5 -5 -5 -1 -5 -3 -4 -6  1  1 -3  0 -4  3 -4 -4 -4 -4 -3 -3 -1 -1  9 -4 -5 -2 -6 -3 -6 -5 -3 -5 -5 -5 -6 -2 -4 -4 -4 -2 -3 -2 -6 -3 -4 -2 -5 -3 -6 -7  9 -5 -4 -5  7 -3 -1 -1 -2 -4 -2 -4 -3  1 -6 -1 -5 -3 -1 -6 -2 -6  9 -6 -2  8 -1 -2 -2 -4 -4 -3 -4 -3  5 -3 -1 -3 -2 -4 -3 -3 -2 -5 -5 -6 -3  3 -6 -6 -6
  9 -4 -4 -3 -5 -4 -3 -4  9 -2  2 -3 -1 -4 -5 -6 -5 -6 -3 -6 -4 -4 -4 -1 -1 -4 -1 -5  7 -5 -3 -3 -3 -3  3 -3 -3 -4 -4 -5  9 -3 -5 -3 -5 -3 -4  0 -3 -4  4 -3 -3 -4 -4 -5 -3 -5 -5 -4 -3 -4 -2  9  5 -5 -4  8 -5  9 -5 -3 -5 -5 -4 -3 -3 -1 -1 -2 -3 -5 -5 -6 -3 -3 -2 -4  2  6  0 -1  0  0 -4 -3 -6  3 -4 -5 -5 -5 -4 -6 -4 -2 -3 -3 -4 -4 -1 -2 -3 -5 -2 -3 -5 -3 -3 -3 -4 -4 -4  9 -6 -3 -3  3 -2  0 -2 -2 -2 -2  5 -2 -3 -5 -4 -5 -5 -3 -5 -5 -5 -6 -6 -4 -4 -5 -5  4 -2  3 -1  0 -3 -1 -3 -1 -2  6 -5  5  8 -5 -5 -4 -3  8 -6 -6 -4 -4 -4
 -3 -2 -3 -1 -4 -2 -2 -3 -3 -1  3 -2  0 -3 -3 -5 -3 -4 -2 -1 -3 -2 -3  6 -1 -2  6 -4 -3 -3 -2  2  6  1  1  0  0 -3  1 -4 -4  3 -5 -2 -4 -2 -1 -3  0 -2 -1  0 -1 -4 -3 -4  6 -4 -4  1 -2 -1  1 -2  0 -3 -2 -2 -4 -4 -4  1 -5 -4  1 -2 -2  0 -2  0  1 -2 -4 -4  1 -2  0 -3  1  2  0  2 -1  1 -3  4 -5  2  0 -5 -1 -5 -3 -4 -3 -2 -2 -2 -2 -4 -1  0  4 -4  0 -1 -3 -2  2 -2 -1 -3 -2 -4 -5 -1  0 -1 -2  1 -1  0  0  1 -1  2  3 -4 -3 -4  0  1 -4 -4 -5 -4 -5 -3 -3  0 -4 -1  0  1  0  1 -2 -1 -2  1 -1  0 -5  1 -3 -4 -3  7  0 -4 -5 -4 -3 -1 -3
 -3 -2 -1 -1 -3  2 -3 -3 -4  1 -1 -3  0 -2 -4 -5 -4 -4 -3 -3 -3 -4 -3  1  0 -4  0 -2 -2 -4 -1 -1  2  7 -1  1  1 -3  7 -4 -4  5 -3 -3 -3 -2 -1 -3  0 -2 -1  0  1 -2  1 -1  2 -3 -2  7 -3 -2  0 -3 -1 -4 -3 -2 -5 -4 -5 -1 -3 -2 -3 -3 -3  0 -3  0 -1 -4 -2 -4  5  0  1 -1  0  0  1  2 -1  2 -2  2 -5  0 -2 -3 -4 -3 -3 -4 -2 -1 -3 -1 -3 -2 -1 -2 -1 -3  0 -1 -4 -2  0  1 -2 -2 -3 -4 -5 -2  6 -3 -3 -1 -3  0  0 -1  1  1 -1 -3 -4 -3 -1  0 -2 -4 -4 -4 -5 -4 -2 -1 -2  1 -1  0  0  1 -2 -1 -2  4  0 -1 -3  1 -3 -2 -2  0 -1 -3 -3 -4 -4 -3 -3
 -6  2 -4 -4 -5 -3 -5 -5 -6 -4 -4 -5 -4 -3 -5 -1 -5  0 -5 -5 -5 -5 -5 -4 -5 -5 -5 -5 -5 -5 -4 -2 -5 -5 -4 -1 -5 -5 -5  2 -7 -5 -5 -4 -5 -4 -5  0  0 -5 -5 -4 -4 -5 -4 -5 -5 -4 -5 -5  3 -6 -2  1 -1 -1 -1 -6 -6 -7 -5  2 -4 -5 -5 -5 -5 -1 -5 -4 -5 -5 -3 -3 -4 -4 -4 -3 -4 -4 -4 -4 -3 -4 -3 -4 -2 -4 -6 -4 -5 -5 -5  2 -5 -5 -5 -5 -6 -4 -4 -4 -5 -4 -4 -3 -6 -4 -4 -3 -5 -5 -7 -7 -1 -4 -5 -5 -1  1 -4 -3  3 -2 -3 -4 -5 -3 -7 -4 -6 -4 -5 -6 -4 -6 -2 -5 -5  2 -4 -4  4 -4 -4 -3 -4 -3 -1  1 -3 -4 -4 -4 -7 -5 -5 -6 -5 -6 -5 -1 -7 -6 -5
 -5  7 -3 -3 -3 -2 -4 -4 -6 -3 -3 -4 -3 -2 -4  1 -4 10 -4 -5 -5 -5 -4 -1 -3 -5 -4 -3 -4 -6 -3 -3 -1 -4 -3 -3 -3 -4 -4  6 -6 -4 -4 -4 -3 -1 -4  8 -1 -5 -4 -2 -2 -3 -3 -3 -2 -4 -4 -4 -4 -5 -1 -5  0  8 -1 -5 -1 -6  2 -3 -3  0 -5 -4 -4 -1 -5 -3 -2 -6  4  6 -1 -2 -2  0 -3 -4 -3 -3 -3 -3  3 -2  1 -3 -4 -3 -5 -4 -4 -5 -3 -4 -4 -4 -5 -3 -3 -3 -4 -3 -3 -2 -4 -3 -3  0 -4 -3 -5 -6  4 -3 -3 -2  3 -2 -1 -2 -2 -2 -2 -3 -4  4 -6 -3  0 -3 -3 -5 -3 -6  2 -4 -3  3 -1 -2 -1 -3 -3 -2 -4 -1  5 -2 -1 -3 -3 -3 -6 -4 -4 -5 -4 -5 -4  9 -6 -4 -4
 -5 -2  5  1  3  3 -3 -5 -5 -2 -3 -4 -2  1 -5 -3 -5 -4 -4 -4 -5 -5 -5 -3 -2 -5 -4  1 -2 -6  3 -4 -4 -2 -2 -3 -3 -5 -2 -2 -5 -2  2 -4  4  2 -5 -3 -1 -5 -3  2  3  6  5  6 -2 -2  7  0 -3 -5 -1 -5 -1 -4 -4  0 -6 -5 -6 -4 -1  7 -5 -5 -5 -1 -1 -3 -4 -6  5 -4  0  4 -2  3 -3 -3 -2 -3 -2  2  2  0 -3 -3 -5  0 -6  1 -5 -4  7 -4 -2 -4 -5  4 -3 -2 -3  1 -1  0 -5 -1 -3  0 -4  5 -6 -5 -3 -4  2 -4 -2 -3 -4  0 -2 -3  0 -2 -4  2 -6 -1 -5  4  7 -5 -1 -3 -3 -5  6 -3  1 -3 -1 -3 -2 -1 -4 -3 -1 -1  2 -1  1 -3 -5  6  7 -4 -4  1  1 -4 -6 -5 -5
