# Supplementary material for: Protein Secondary Structure Prediction Based on Data Partition and Semi-Random Subspace Method
Source: Sci Rep. 2018 Jun 29;8:9856. doi: 10.1038/s41598-018-28084-8 (PMC6026213; doi:10.1038/s41598-018-28084-8)
Supplement: Supplementary file 1 — Dataset 1 [file 41598_2018_28084_MOESM1_ESM.zip › astral_cull_DATA/1bvp_A.pssm]

  M  D  T  I  A  A  R  A  L  T  V  M  R  A  C  A  T  L  Q  E  A  R  I  V  L  E  A  N  V  M  E  I  L  G  I  A  I  N  R  Y  N  G  L  T  L  R  G  V  T  M  R  P  T  S  L  A  Q  R  N  E  M  F  F  M  C  L  D  M  M  L  S  A  A  G  I  N  V  G  P  I  S  P  D  Y  T  Q  H  M  A  T  I  G  V  L  A  T  P  E  I  P  F  T  T  E  A  A  N  E  I  A  R  V  T  G  E  T  S  T  W  G  P  A  R  Q  P  Y  G  F  F  L  E  T  E  E  T  F  Q  P  G  R  W  F  M  R  A  A  Q  A  V  T  A  V  V  C  G  P  D  M  I  Q  V  S  L  N  A  G  A  R  G  D  V  Q  Q  I  F  Q  G  R  N  D  P  M  M  I  Y  L  V  W  R  R  I  E  N  F  A  M  A  Q  G  N  S  Q  Q  T  Q  A  G  V  T  V  S  V  G  G  V  D  M  R  A  G  R  I  I  A  W  D  G  Q  A  A  L  H  V  H  N  P  T  Q  Q  N  A  M  V  Q  I  Q  V  V  F  Y  I  S  M  D  K  T  L  N  Q  Y  P  A  L  T  A  E  I  F  N  V  Y  S  F  R  D  H  T  W  H  G  L  R  T  A  I  L  N  R  T  T  L  P  N  M  L  P  P  I  F  P  P  N  D  R  D  S  I  L  T  L  L  L  L  S  T  L  A  D  V  Y  T  V  L  R  P  E  F  A  I  H  G  V  N  P  M  P  G  P  L  T  R  A  I  A  R  A  A  Y  V
 -3 -3  5 -1  3  5 -3  5 -1  0 -1 -2 -2  3 -2  3  1  0  0 -2  2 -3  2  0 -1 -1  2  0  0 -1  1  0 -2  1 -2  3  1 -2 -2 -3 -3  3 -1 -1 -1 -2  1 -1 -1 -1  0 -2  0  0 -2  1  1 -3 -2  1 -2 -3 -3  3  3 -2 -3 -2  2 -2  4  5  1 -2 -2 -2 -1  0 -1 -2 -1 -2 -1 -3  0 -2  0  1  3 -1 -2  3  1 -3  6 -1 -1 -2 -2 -2 -3  1 -1 -1  4  2 -2 -1  0  1 -3 -1  0 -1  1  0  0  2  0  0 -2  0 -2 -2 -2 -2 -1  0 -4  1  0  1  1  2 -2 -2  0 -1  1 -2 -3 -2  0  1  4  2  1  1 -1  1  1  2  2 -1 -1  2  0 -1  1 -2 -2  0 -2  0  4 -1  3  2  0 -2 -2 -1  2  0 -1 -2 -1  0  0 -1  2 -1  0  2 -2 -3 -1 -4 -1 -2 -2  2 -2  0  2 -1  1  2  1  4  0  1 -1 -1 -1  2  2  0  0  0  0 -1  1  1  0 -2  0  2  4 -1  0 -1  0  2  0  0  0  0  3  1 -2  0  1  0 -3 -2  2  1  1  0  2  0  1 -1 -2 -2 -1 -2 -3 -3 -1  0  2 -2 -1 -1 -2 -2 -1 -2 -2  1 -2  0  4 -2 -2  1  3 -1 -4  1 -4 -2 -2  0 -1 -5 -3  3 -3 -3  3  3 -2 -2  1  1 -1 -1 -2 -2  1 -2 -1  0 -2 -1 -2  2 -2  1 -1 -1  0 -2 -1 -2  5 -2  4 -2 -2  3  1 -3  3 -3  2 -3  0  4 -2  1 -3 -2 -2  1  0 -2  2  1  1  2  1  1  0  1  0 -1  0  5 -1  3  0  5  5  0  0
 -3 -3 -2 -3  2 -2  7 -2 -3 -2 -3 -3  4 -1 -4 -2 -2 -2  1 -2 -3  7 -2  2  4 -2 -2 -2 -3 -2 -1 -1 -3 -2 -4 -3 -3 -2  7 -3 -2 -2 -2 -2 -1  6 -1 -3 -2 -2  6 -3 -2 -2  3 -1 -1  6  5 -1 -3 -4 -3 -3 -4 -3  0 -3 -3 -3  0 -2 -3  0 -4 -1 -3 -2 -1  0  1 -1 -2 -3  0  2 -1 -2  1 -2 -4 -3 -3 -3 -3  5 -2 -1 -3 -4 -3 -2 -3 -1 -2 -3  3  4 -2 -2  7 -4  4 -2 -2  1  0 -2 -3 -2 -2 -2  5  4 -2  0 -3 -4 -1 -2  0  0  0 -1 -3 -2 -2 -1 -3  5 -3  0  3  2 -2 -2  3  2  1  1 -3 -1  0 -3 -2 -2  1 -2 -3 -1 -4 -2 -3 -2 -3 -3  0  3 -2  0 -3 -1  1 -3 -1  3  1  4 -2  0 -2 -1 -1  0 -3 -3 -3 -4  5  5 -3  0  1 -3  1  0  0 -2 -3 -2 -2 -2  1 -2 -2  2  0 -3 -1 -3  1 -3 -2  0  0 -2 -2  4 -2 -1  2  0 -2 -2 -3  1 -2  2 -2  1  1  2 -3  1 -2  1 -3 -2  2 -1 -1 -3 -3  1 -4  0 -4  2  2 -3 -3  1 -3 -2  1  0  1 -2 -1 -3 -3 -1 -3  2 -2 -2 -4 -2  2 -3 -4 -2 -4  4 -2 -1 -2 -5 -2 -2 -4  7 -1 -2 -4 -3  2  3 -2 -3 -3 -3 -1 -1  1 -3 -4 -2  1 -3 -3  1 -2  5  2  2 -3 -3 -2 -3 -3 -3 -3 -2  5 -4 -2  0 -3 -4  0  0 -3  4 -4  0 -1  0 -3 -2 -3 -2 -2  1  1 -2 -2 -2 -2 -2  6 -2  0  2  5 -2 -2 -3 -3
 -4  0 -2 -3  0 -2 -2 -2 -4 -1 -4 -4 -1 -1 -4  0 -1  1  0  0 -2 -2  1  1 -2  0 -2  3 -2 -2  2 -1 -4 -1 -4 -3 -3  5 -1 -4  8 -1 -2  0  2  2 -2 -4 -1 -2 -1 -3 -1 -1 -1  0  0 -1  5  4  2 -4 -3 -3 -3 -4  0 -4 -3  0 -2 -2 -4  5 -4  6 -3  1  4 -1 -1  1  2 -3  0 -2  6 -2 -1 -2 -4 -1 -3 -5 -3 -1 -1 -1 -4 -4 -3  0 -2  1 -1 -3  4  2 -3 -2 -2 -4 -1  2 -2 -2  1 -1 -2 -1  4 -2 -1 -1 -1  1 -1 -4 -4 -2  2  0  0  0 -4 -1 -2 -2 -2 -2 -3  0  0 -1  0  3  3  2 -2  0 -2 -2 -1 -1  1 -2  4 -1 -4 -1 -4 -1 -4  4 -1  3 -1  1  0  1 -4  2 -1 -2 -3  0  2 -1  3  2  0 -3  1 -3 -3 -3 -3 -5 -2 -2 -4 -1  3 -3 -1  0  1  4  0  5  3  0  2 -1  2  0  1  0  2 -4  1 -4  2  2 -1  3 -3 -2  0 -2  0 -3 -2 -2 -4  3 -1  1  0 -2 -4  1 -3  3  7  2 -1  5  2  3 -1 -3 -3 -1 -4  0 -3 -2 -3 -4 -2  0 -3  0 -2 -1 -1  2 -2 -4 -2  2 -4 -1 -2  0 -4  0  3 -3 -4 -1 -4 -1  4 -1 -2 -6  0  0 -5 -2 -1  0 -4 -4  3 -1 -2  2 -4 -3  4  3  2 -3 -3  0  0 -3 -3  3  2 -2  3  0  2 -4 -2 -4 -3 -5 -4 -1  0 -5 -2  2 -4 -4 -1 -3 -3  0 -4  1 -4  3 -3  2  0 -3  3  1 -2 -2  0  0 -2  4 -1 -2 -1  0 -1  0 -3 -3 -3
 -5  7 -2 -4 -2 -2 -3 -3 -4 -2 -4 -4  1  0 -5 -2 -2 -2 -2  6 -2 -3 -2 -1 -3  5 -2 -1 -3 -2  2 -2 -4 -2 -4 -3 -3 -1 -3 -4  0 -2 -3 -2  1 -2 -2 -4 -2 -3 -2 -3 -2 -1 -2  3  3 -3 -1  2 -3 -5 -4 -3 -4 -4  7 -4 -3 -3 -2  0 -4  2 -4  0 -3 -1 -1 -4 -2 -1  5 -4 -1 -2  0 -3 -2 -2 -4 -2 -4 -5 -3  1  3  3 -4 -3 -4 -2 -2  1  0 -3  0  2 -3 -2 -3 -4 -2 -1 -1 -2 -1  1  0 -2 -1  0 -1 -1 -2 -1  1 -4 -5  0  2 -1 -1  1 -4 -2 -2 -3 -2 -3 -1 -3  0  0 -1  1  1 -1 -3  1 -2 -3 -3  0  3 -2  1  1 -4  0 -4 -2 -4  3 -3 -2 -1  1 -2  5 -4 -1  1  0 -4 -2  3 -2  1  5 -2 -3 -3 -3 -2 -4 -4 -6 -3 -3 -4  1 -1 -3 -2  2 -1 -1  0 -1 -1 -3  2 -2  1  0  1 -3 -1 -4  0 -4  2  1 -3  3 -4 -1 -2 -3 -1 -3 -3 -2 -4  4  0 -2  1 -3 -4 -2 -3 -1  0 -2 -2  2 -2  0 -2 -4 -4 -2 -4 -1 -4 -3 -4 -5 -3 -2 -3  5 -2 -2 -1  4 -2 -5  4  0 -4 -1 -2  5 -4 -1  1 -4 -5 -2 -5 -2  5  1  0 -7  3  0 -5 -3 -2 -3 -4 -4 -1 -2 -3  1 -5 -3 -1 -1 -2 -3 -3 -3 -1  0  0 -1  4 -2  3  1 -3 -5 -3 -4 -3 -5 -4 -2 -2 -5 -3  7 -4 -5  2 -3 -4  0 -3  3 -4  2 -3 -2  0 -3 -1 -2 -3 -2  0 -2 -3  2  0 -2 -3 -2 -2 -2 -3 -4 -4
 -3 -5 -2 -2 -2 -1 -1 -1 -2  4 -2 -2 -4  3  8 -1 -2 -2  1 -5 -3 -5 -1 -2 -3 -4 -2 -2 -2 -2 -3 -2 -2 -2 -2 -2  4 -3 -5 -4 -4 -2 -2  2 -2 -4 -2 -2 -2 -2 -3 -4 -2 -2 -3 -3 -3 -5 -4 -3  5 -4 -3 -2  9 -2 -5  2 -1  0 -2 -2 -2 -4 -2 -3 -2 -3 -3 -2 -2 -4 -4 -4 -2 -4 -3 -2 -3  2 -2 -2 -2 -2 -2 -3 -3 -5 -2 -4 -4 -2 -2 -3  0 -2  1 -3 -2 -2 -5 -2 -2 -3  5  0 -3 -2 -3  4 -4  3 -4 -4  2 -3 -3 -4 -4 -2 -3 -2 -3 -2  0 -3 -3 -4 -3  1 -3 -3 -3 -3 -2 -3 -3 -3  1 -2  4 -2 -2  3 -3 -2 -3 -2 -2 -5 -2  4 -2 -3 -2 -4 -3 -2 -3 -4 -2 -3 -3 -2 -2 -4 -4 -3 -3 -4 -2 -2 -3 -2  5 -3 -2 -4 -4 -4 -2 -2 -2  2  1 -3 -2 -2 -3 -3 -2 -2 -3 -2 -3 -3 -3  4 -3 -2 -2 -2 -3  1 -2 -4 -2 -3 -2 -4 -2 -2 -2 -2 -3 -3 -3 -3 -2 -2 -2 -2 -2 -3 -4 -4 -2 -3 -3  5 -2 -2 -2  1 -3  3  6 -3 -4 -4 -2 -2 -2 -4 -4 -2 -3 -1 -2  4 -4 -2 -3 -3 -2 -4  2 -2 -2  5 -4  0 -4 -4 -4 -3 -2 -5 -4 -2 -2 -5 -2 -2 -2  6 -3 -3  1 -3 -2 -4 -3 -3 -3 -4 -4 -2 -3 -4 -3 -2 -3 -4 -3 -4 -2 -2 -2 -2 -2 -2 -2 -2 -3 -3  1 -5  1  0  5  3 -3 -3 -5 -4 -3 -2 -2 -3 -3 -2 -2 -3 -2 -3 -3 -3 -2 -2 -4 -2 -2 -2 -4 -2 -1 -3 -1
 -2 -1 -2 -3 -1 -1  0 -2 -3 -1 -3 -3  1  0 -4 -2 -1 -2  2  0 -2  0 -1  1  0  1 -2  1 -2 -1  0 -2 -3 -2 -3 -3 -3 -1  0 -3 -1 -2 -2 -2  1  0 -1 -3 -1  1  0 -3  1 -1  5  2  3  0 -1  0 -2 -4 -3 -2 -3  0 -1 -2 -2 -2 -1 -2 -3 -1 -3  2 -2  2  0 -3 -1  1 -1 -3  0  6 -1 -1  5 -2 -4 -2 -3 -3 -2 -1  0  3 -3 -3 -3 -2 -2  2 -1 -2 -1  1 -2  2  1 -3 -1 -2  0 -1  3  0 -2  2 -2 -2  0  4  0  0  0 -3 -3 -2  1 -1  2  1 -3  2  4 -2 -3 -1 -3 -2  3  1  1  0  3  1  0  1 -2 -1 -2 -3 -2 -2  1  1 -3  6 -3 -1 -3  1  0 -1  3  0 -2  2 -3  4  3 -2 -1  4  2  3  1  1 -2 -2  1 -2 -2 -3 -3 -1  3  1 -3 -1 -1 -3 -1 -1  1  2 -1  1 -2  2  1  1  2  1  0 -2  0 -3  0 -3  1  0 -2  2 -2 -1 -2 -3 -1  0 -2 -1 -3 -1 -2  3  0  0 -3  1 -3  0 -1  0 -2  2  4  0 -2 -2 -3  4 -4  2 -3  0 -2 -3 -2  1 -2  2 -1 -2 -1  0  4 -3 -2 -1 -2  2 -1  1 -3  1 -1 -3 -3 -2 -3  1 -1  0  2 -4 -1 -1 -3  0 -1  0 -3 -3  3  1 -2 -2 -3 -1 -1 -1  0 -1 -3 -2 -1 -2 -2 -1 -1 -1  1  4 -1 -3 -2 -3 -2 -3 -3 -2  0 -4  1 -1 -3 -3 -1 -2 -2  2 -3  3 -1  0 -2  2  0  2  1 -2  2  3  0  1  1 -1  1  2  0 -1  5  0 -2 -2 -3
 -4  3 -2 -3 -2 -2 -1 -2 -4 -1 -3 -4  4  0 -4 -2 -2 -2 -1  4 -2 -1 -2 -1 -2  3 -2 -1 -2  2  4 -2 -4 -2 -4 -3 -3 -2 -1 -4 -1 -2 -2 -2  1 -1 -2 -4 -2 -2 -1 -2 -1 -1  0  4  4 -1 -1  2 -3 -4 -4 -3 -3 -3  0 -3 -2 -3 -2 -2 -3  0 -4 -1  0 -1 -1 -3 -2 -1  2 -3 -2  0 -1 -2  0  0 -4 -2 -3 -4 -2  0  2  6 -3 -3 -4 -2 -2  4 -1 -3 -1  2 -3 -1 -1 -4 -2 -1  4 -2  1 -1 -2 -1 -2 -1  1  2  2  0 -1 -3 -4 -2  2 -2  2  2 -4 -1 -1 -1 -3 -2 -3 -3 -1 -1 -1 -2  0  0 -2 -1 -1 -2 -2 -3 -1 -2 -1  0 -3  4 -4 -2 -4  1 -2 -3  3  0  0  2 -4 -1 -1 -2 -3 -1 -1 -1  1  2  0 -3 -2 -2  3 -1 -3 -4 -1 -1 -3  2 -2 -3 -2 -1  1 -1 -2 -2 -2 -2  3 -1  0 -1  0 -3  2 -4  2 -1  2 -2  0  3 -3  0 -1 -3  0 -1 -2  1 -3 -1 -2 -1 -1 -2 -3  0 -3 -1  2 -2 -2 -1 -1  1 -2 -3 -3  1 -4  4 -4 -2  0 -4 -3 -1 -3  0 -1 -2  0  1 -1 -4 -1  2 -3  3  1  3 -4 -2 -1 -3 -4 -2 -4 -1  0  2 -1 -5 -1  0 -4 -2 -1 -2 -4 -4 -1  1 -2 -2 -4 -2 -1 -2 -2 -2 -3 -3  1 -2 -2 -1  2  1  2  3 -3 -4 -2 -4 -2 -4 -4 -2 -1 -4 -2  2 -3 -4 -1 -2 -3  0 -3  3 -3  1 -3 -1 -2 -2 -1 -2 -1 -1 -2 -1 -2 -1  0 -1 -2 -2  0 -2 -2 -3 -3
 -4 -1  2 -4 -2 -1 -3 -1 -4 -2 -3 -4 -3  2 -4  0 -2 -2  3 -3  0 -4 -1 -2 -3 -2 -1  3 -3 -3 -2  2 -4  4 -5 -1 -3 -2 -3 -4 -2  4 -3 -2  1 -3  2 -4 -2  2 -3 -3  0 -2 -3  0 -2 -3  0 -2 -3 -4 -4 -2  0 -4 -3 -4  0 -1  0 -1 -4  4 -5  0 -3  4  0 -4 -2 -3  3 -4 -3 -3 -2 -3  1 -3 -5  4 -3 -5 -1 -3 -1 -3 -4 -4 -4 -2 -3 -1 -1 -2 -2 -2 -3  0 -4 -4 -3  4  0 -3  2  1  2  4 -3 -1 -3 -3 -3 -3  4 -4 -5 -1  1 -2  2 -2 -4 -3  0 -3  6 -3 -4 -4 -3 -3  2  5  1  2 -3  1 -1 -2 -3 -4  3 -2 -2 -3 -3 -3 -4 -2 -4 -2  1  5  0 -2  4 -3 -2 -1  0 -3 -4 -3  1  2  1  0  0 -4 -1 -1 -4 -4 -4 -5 -3  0 -4  0 -2 -3  2  2  1  0  6 -2 -2 -1 -3  1  1  1  4 -3 -2 -4 -1 -2  4  5 -2 -1 -1  0 -1  6 -3 -3 -3  0 -3 -2  4  1  0 -3 -4 -2 -3 -1 -2 -3  4  1  1 -2  4 -2 -4 -3 -5 -3 -4 -4 -4 -4 -3 -2 -1  1 -3  1 -1 -2 -3 -4 -3  2 -4 -1 -1 -3 -5 -1 -1 -4 -5 -2 -5 -3 -2 -1 -3 -5 -3  3 -5 -4  1 -2 -5 -4  0 -2 -3  4 -5 -4  0 -3 -3 -3 -4 -3 -3 -3 -4  1 -1 -3 -2 -3 -3 -5 -1 -5 -2 -5 -4  1 -2 -5  1 -3 -3 -5 -2 -2 -4 -2 -4 -3 -4 -1 -1 -3  5 -3 -2  3 -1  3  5 -2 -1 -2 -3 -1  1 -2 -3  1 -1 -4 -4
 -3 -2 -3 -2  1 -2 -1 -3 -3 -2 -3 -3 -1 -2 -4 -2 -2 -1  0 -2 -3 -1 -2  5 -2 -2 -2 -1 -3 -2 -1 -3 -3 -2 -4 -2 -3 -1 -1  0 -1 -2 -3 -2 -1  2 -2 -4 -2 -2 -2 -4 -2 -2 -1 -1 -1  6 -1 -1 -3 -3 -1 -3 -4 -3 -2 -3 -3 -2 -2 -3 -4 -1  1  2 -3 -2 -1 -3 -2  2  0  0  2 -1  3  3 -1 -3 -4 -3  1 -4 -3 -2 -2 -1 -4 -4  0 -3 -3 -1 -2 -2 -1 -1 -3 -2 -2 -3 -2  1 -2 -2 -1 -2  4 -2 -2 -2 -1  1 -2  2  2 -2 -1 -3  2  2 -2 -2 -4  3 -2  4 -3  0 -1  3 -2 -2 -2 -2  1 -1  1  3 -3 -1  0 -3 -2 -2  1 -2 -3 -1 -4  4 -4 -1 -3 -2 -1 -2  2 -2 -3  3 -2  1 -2 -2 -2 -1 -2 -2 -2 -3 -2 -2 -1  3 -4 -4  3 -2 -2  2  2  2 -2 -2 -1 -1  2 -2 -2  0 -1  2 -2 -2 -2 -3 -2 -4 -1 -4 -2 -2 -3 -2 -3 -2 -3 -3  2 -2  4 -2 -3 -2 -3  3 -2  0 -3  0 -4  5 -1 -3 -3 -1 -1 -1 -2 -3  2  4 -4 -2 -4  5 -2  2 -3 -2 -3 -2  4 -2 -2  1 -2 -1 -3 -1 -3  3 -2  0 -4 -2 -1 -4  0 -2  0  4  1  2 -2 -5  8  1 -4 -2 -2 -1 -4 -4  2  0 -3  0 -4 -4 -2  6  6 -2 -4 -3  3 -3 -3 -2 -2 -1  2  2 -3 -4 -3 -2 -3 -4 -3 -2 -2 -4 -2 -2 -4  0 -2 -3  5  1 -4 -1 -3  0 -3  4 -2 -2 -2 -2 -2 -2 -2 -2 -2 -1 -1  2 -2 -2 -1 -2 -3  0 -4
  0 -4 -2  5 -1 -2 -4 -2  1 -2  3  2 -4 -3  1  1  1  1 -1 -4 -2 -4  2 -2  0 -4 -2 -2  1  1 -3  2  1 -3  5 -1  3 -1 -4 -2 -5 -3  2 -2 -2 -4  0  3  1  2 -3 -4  0 -2 -1 -3 -3 -4 -4 -2  2 -1 -1  0 -3  2 -5  3  1  2 -2  0  0 -4  6 -4  3 -3 -1  5 -1  0 -4 -3  3 -4 -3 -1 -3  0  5 -3  4  0 -3 -3 -2 -4  5 -4 -2 -2  1 -4 -2  1 -2 -2  3  1 -4  5  0 -1 -1 -1 -2  0  0 -3 -3 -1 -3 -2  1  0 -3 -3 -3  0 -3 -1 -3 -1  2  0 -1 -4 -4 -1 -1  0 -1 -3 -2 -4 -4 -2  2 -1  0 -1  0  3 -4 -3 -3  1  4 -4  4 -3  3 -2 -2 -3 -3 -1  1 -3  4 -3 -2  4  2 -3 -4 -3 -2 -2  0  3  1  2  0  1  4 -4 -3 -4  3 -1  2 -2  0  0 -1  1 -4 -3  0  1  0  0 -3 -1 -3  3 -2  1 -2  3 -4 -4  1 -4  2 -2 -2 -4  1  3  2  1  0 -2 -3 -1  1  1  4 -1  3 -3 -4 -4 -1 -2 -2 -2 -3  3  4 -2  5 -3  2  1 -4 -2  1 -2  1 -3 -4 -2  0 -1  1 -1 -4 -2  0 -3 -2 -2  5 -1 -3  2 -3 -3 -3 -1 -4 -3  1 -5 -4 -3  2 -5 -3 -2  4  0 -2 -2  1 -3  1 -4 -2  2  1 -3 -4  4 -2 -4  2 -2 -2 -3 -3 -4  3  1 -1  4  2  3  3 -3 -3  0 -2 -5  2 -3  0 -1  0 -3 -5  0  2  0  3 -1 -3  1  2 -3  1 -3 -3 -2  3 -1 -4  0  2  0 -3 -2 -2  1  2
  1 -5 -3  0 -2 -2 -3 -2  5 -3  1  4 -3 -3  3 -1 -1  3 -1 -4 -3 -3 -1 -2  1 -4  0 -2 -1  2 -3 -1  4 -3  3 -1  1 -1 -3 -2 -5 -3  2 -2  0 -3 -1  1 -1  1 -3 -4 -1 -2  0 -3 -3 -4 -4 -2  1 -1  1  0 -3  4 -5  2  1  3 -1 -2  5 -4  2 -4  2 -3 -2  0  2 -3 -4 -3 -1 -4 -4  1 -3 -2  3 -3  0  6 -3 -3 -3 -4  2 -5 -2 -3 -1 -4 -3 -1 -3 -2  0  1 -4  1  0 -3 -2  0 -2 -2 -2 -3 -3  0 -1 -3  0  0 -1 -1 -2  1 -2 -2 -3 -1  1 -2 -2 -4 -4 -1  0  2  0 -3 -2 -4 -3 -3 -1 -1 -1 -1 -1  0 -4 -3 -3  0  2 -4  0 -3  4 -1 -3 -3 -3 -1  0 -4  2 -3 -1  2  2 -3 -4 -3 -2 -4  0  1  0  1 -2  0  0 -4 -3 -4  2  1  0 -1 -2 -1 -1 -2 -4 -3  0  0 -2  0 -1 -1 -3  1 -2  3 -2  1 -4 -4  0 -4  1 -2 -1 -4 -1  1  1 -1  0 -3 -3 -2 -2 -1  3 -2  0 -2 -4 -4 -2 -3  0 -3 -3  2  0  1  0 -3  0  2 -3 -2  0 -2  3 -1 -4 -3  2 -2  1  0 -5 -3  3 -2 -2 -3  2  1 -2  0 -3 -3 -2 -1 -4 -3  1 -4 -4 -3  5 -4 -3 -2  3  4 -2 -1  2 -4  5 -3 -2 -1  1 -1 -4  2 -2 -4 -1 -2 -3 -3 -3 -3  1  5 -1  3  2  5  3 -4 -2  6 -2 -5  1 -2 -1 -2  4 -3 -5 -3  2 -1  1 -2 -3  0  0 -3  0 -3 -1 -1  2  1 -3 -2  2  0 -1 -2 -1 -1  1
 -3 -2 -2 -3 -1 -1  1 -2 -3 -1 -3 -3  2 -1 -4 -2 -2 -2  0 -1 -2  1 -1  0  1 -1 -2 -1 -2 -1  0 -2 -3 -1 -3 -3 -3 -1  2 -3 -1 -1 -2 -2 -1  2 -1 -3 -2 -2  1 -2 -1 -1  0  0  1  1  0 -1 -3 -4 -3 -2 -3 -3 -2 -3 -2 -3 -1 -2 -3 -1 -3 -1 -2 -1  1 -2 -1 -2 -1 -3 -1  0 -1 -2  0 -2 -4 -2 -3 -4 -2  0 -1  0 -3 -3 -3 -2 -2  0 -1 -2  1  1  0 -1  2 -3  0 -2 -1 -1  0 -1 -3 -1 -2 -2  2  0 -2 -1 -2 -3 -4 -2 -1 -1  0 -1 -3 -2 -1 -2 -3  1 -3 -2  0 -1 -1 -2  0  0 -2 -1 -2  1 -2 -3 -2 -2  0  0 -3  0 -3 -2 -3 -1 -2 -2  0  0 -2 -1 -3 -1 -1 -3 -3 -1 -1  0 -1 -1 -2 -2 -2 -2 -2 -3 -3 -5  0  0 -3 -1 -1 -3 -1 -1 -1 -1 -2 -2 -2 -2 -1 -1 -1  0 -1 -3 -1 -3 -1 -3 -1 -2 -2 -1  0  0 -2 -2 -1 -2 -2 -1 -3 -1  0  0 -1 -1 -3 -1 -3 -1 -1 -2 -2 -1  0 -1 -2 -3 -3  0 -4 -1 -3  0 -2 -4 -2  0 -2 -1  4 -1 -1 -1 -1 -3 -2 -1 -3  1 -1 -1 -3 -2 -1 -3 -4 -2 -4  2 -2 -1 -2 -5 -2 -1 -4  1  0 -2 -4 -3  0  0  0 -2 -3 -2 -1 -2 -1 -2 -3  0 -1 -2 -2 -1 -1  1  0  0 -2 -3 -2 -3 -2 -4 -3 -2  2 -4 -2 -1 -3 -4 -1 -2 -3  2 -3  0 -3  0 -3 -2 -2 -2 -1 -1 -1 -1 -2 -1 -2 -1  1 -1 -2 -1  1 -1 -2 -3 -3
  9 -4 -2  0 -1 -2 -2 -2  1 -2  0  3 -1 -2  0 -1  0  1  0 -4 -3 -3 -1 -1  3 -3 -1 -2 -1  4 -2 -1  4 -2  1 -1  1  4 -2 -2 -3 -2  2 -2 -1 -2 -1  0  2  5 -2 -4 -1 -2 -1 -2 -2 -3 -3 -2  6  0 -1  7 -3  2 -4  6  2  2 -2 -2  1 -3  0 -3  0  0 -1  0  3 -3 -3 -2 -1 -2 -3  3  1 -1  1 -3  0  1 -2 -2 -2 -3  2 -4 -2 -2  2 -2 -2  2 -2  0  1  0 -3  1 -1 -2  1  1  2 -2 -2 -2  2 -1 -2  1 -2  1 -1  0 -2  0 -2  0 -2  1  4 -1  0 -4 -3  2 -2  0  4 -3 -2 -3 -2 -2 -1 -1 -1  2 -1  0 -3 -3 -2  3  4 -2  0 -3  5  1 -2  3 -2 -2 -1 -3  3 -2 -2  0  2 -2 -3 -2  1 -3 -1  3  7  2 -2  0  0 -3 -2 -3  2 -1  0 -1 -1  3 -1  1 -3 -2 -1  2  1  2 -1  1 -2  3 -2  2  0  1 -3 -3  1 -3  5  1 -1 -4  0  2  1  2  2 -2 -3 -1 -1  0  0 -1  0 -2 -3 -3 -2 -2 -1 -1 -2  7  2 -1  0 -2  0  0 -3  0 -1 -2  2 -2 -3 -2  2 -2  0 -2 -4 -2  7 -2  0  0  4 -1 -2  3 -3 -2 -2  0 -3 -3  1 -4 -3 -2  1 -3 -2 -2  1  2  0  1  3 -3  5 -4  2  3  2 -3 -4  2 -2 -4  0 -2 -2 -2 -2 -2  2  4  1  1  0  1  2 -3 -2  1 -2 -4  0 -2 -1 -1  4 -2 -4 -2  0 -1  3  0  0  3 -1 -3  2 -2 -2 -2  1 -1 -2 -2  1 -1 -1  1 -1 -1  1
 -2 -5 -3  0  0 -3 -4 -3  2 -3  0  0 -4 -3 -2 -2 -2 -1 -3 -4 -4 -4 -2 -2 -2 -4  1 -3 -2 -1 -4 -2  2 -3 -1  6 -1 -3 -4  5 -4 -3 -1 -3 -2 -4 -3 -1 -2 -1 -4 -5 -1 -3 -3 -4 -4 -4 -4 -3 -2  8  7 -2 -4 -1 -5  0 -2  2 -3 -3 -1 -4 -1 -4  3  1  3 -2 -2 -4 -4  3 -2 -3 -4 -1 -4 -3 -1 -4 -2 -1 -4 -4 -4 -5 -1 -5  4 -3 -2 -4 -3  4 -3 -3 -2 -2 -4 -1 -3 -2 -3 -2 -3 -3  0 -4 -4 -2 -3 -3  2  1  0  2  5 -2 -3 -1 -4  2 -2  1 -4 -4 -4 -2  5  4 -3 -4 -3 -4 -4 -3 -2 -3  1  1  2 -2 -4 -3 -3 -2 -1 -5 -2 -3 -1 -3 -4 -4 -4 -3 -2 -4 -1 -3 -3  0  4  0 -4 -2 -3 -4 -2 -2 -2 -1  1  6 -2  1 -2 -4  2 -2 -2  6 -1  0 -2 -3 -4 -4 -3 -2 -3 -2 -3 -3 -4 -2 -1 -1 -1  0 -4 -4 -2 -4  1 -3 -3 -3  2 -1  3 -2  1 -4 -4 -3 -3 -3  1  0 -2 -2 -4 -5 -3 -4 -3 -3 -3 -1 -1 -3  4 -4  1 -1  2  5  0 -3  1 -3 -4  0 -1  0 -2  1 -5 -3  2 -2 -3 -4  0  4 -3  1  1 -4  5 -3 -4 -4  2 -1 -2 -3 -1 -4 -3  1 -1  1 -3 -3 -2 -4 -1 -5 -3 -1 -2  0 -5 -1  4 -5 -3  0 -3  2 -3 -4  0  1 -3  0 -1  0  2 -4 -4 -1  4 -5 -2  5 -3 -3 -1 -4 -6 -4  6 -3  0  4 -4 -2 -2 -4 -2 -4 -3 -3 -1 -2 -4 -3  2 -2 -3 -3 -3  2 -1
 -4 -3 -2  0 -2 -2 -3 -2 -4 -2 -3 -4 -2 -2 -4 -2 -2 -2 -2 -2  7 -3 -2 -2 -3 -2  5 -2  2 -3 -2 -2 -4  0 -4 -3 -3 -3 -3 -4 -3 -2 -3 -2 -2 -3  5 -3  1 -3 -3  8 -2 -2  2  0 -2 -3 -3 -2 -4 -5 -4 -3  1 -3 -3 -4 -2 -3 -2 -2 -3 -3 -4 -3 -3 -3  2  1 -3  7 -2 -4 -2  4 -3  4 -2 -2 -4 -2 -3 -4 -2 -2  4 -2 -3  8 -4 -2  3 -2 -2 -3 -3 -2 -3 -2 -3 -4 -2 -3 -2  2 -2 -2 -3 -2  6 -2 -2 -3  4 -3  2  7 -5  3  1 -2  3 -2 -4 -3  5  7 -3 -3  2 -4 -3  6  2 -3 -3 -2  4 -2  3 -2 -1 -3 -2  4 -2  1  1 -3  1  1 -4 -3  4 -3 -2  1 -3  3 -4 -2  3 -3 -4  6  5 -3  4 -2  3 -3 -3 -3 -4 -4 -3 -6 -3  4 -4 -2 -3 -3 -2 -2  3 -2 -3 -3  0 -3 -3 -2  4  2 -2 -3 -2 -4 -2 -3 -2 -3 -3  4 -3  2  1  1 -2  2 -3 -2  2  0  3 -3  1  4 -4 -2 -3 -3 -3  7 -2 -3 -3  2 -2 -3 -3 -3 -4 -2 -3 -3 -4 -5 -3 -2 -1  1  5  2  0 -2  1 -4  7 -2 -4 -2  0 -3 -4 -3 -2 -3 -5 -2 -5 -3 -3  5 -3 -6 -3 -2 -4 -4 -2 -3 -4 -4 -2  2 -3 -3 -4  8  4 -3 -3  7  8 -1 -3  7  6 -2 -2  3 -2 -2 -3 -4 -2 -4 -2 -4 -4 -2 -3 -4 -3 -3 -3 -5 -2 -2 -4 -2  8 -2 -4 -2 -3  3 -3  0  1  5  1  5 -2  6  1 -2 -3 -2 -3 -2 -3 -2 -2 -4 -3
 -3 -1  1 -2  0  2 -2  0 -3  4 -3 -3 -1  1 -2  1  2  1  0 -1  0 -2  2  1 -1 -1  1  1  0  0  1  0 -3  3 -3 -1 -1  0 -2 -3  0  2 -1  2  1 -1  0 -3  2  0 -1 -2  2  3 -1  0 -1 -2 -1  0 -1 -3 -1 -1 -1 -3 -2 -3 -1 -1  2  0 -2 -1 -3  0  0  0 -1 -3  3 -2 -1  0  0 -2  0 -1 -1  0 -3  2 -2 -4  0  1  1 -1 -3 -2 -3  2  0  2  3  1  0  0 -1  0 -2 -3  1  1 -1  1  1  1 -2  2  0  1  0  0 -2 -1 -1 -2 -3  1  0  1  0 -1 -2  0  1  1 -1 -2 -3 -2 -1 -1  0 -1 -1  0 -1  0  0 -1 -1 -2  4  4  1  0 -2  0 -3  4 -3 -1  0 -1  1  0 -1 -1 -3  1 -1 -2 -3 -2 -1  0 -1  0  0 -1  0 -1 -2 -3  0 -4 -2 -2 -1  1  0 -2  2  0 -1 -1 -1  0  3 -1 -1  2  0 -1  1 -2  0 -1  2 -3  0 -1 -2 -1 -2 -1  1 -2 -1 -2 -2  0 -2  1  0  0  2 -1 -3  0  1  1  0  1  1 -1 -1 -1  1 -2 -2  0 -3 -1 -1 -2 -1 -3  0  4 -1  0  0  2 -2 -1  0 -3 -1  2 -3  0  2 -1 -3  0  1  0 -4  5 -3 -1  2  1  0 -5  0  1 -4 -2  3  0 -3 -1  0  1  0  0 -3  0 -1 -1 -2 -2 -1 -2 -2 -2 -2  1  0 -2 -1  1 -2 -3  0 -3  0 -4 -3  5  0 -4  0 -1 -2 -3  1  1 -3  2 -3 -1 -3  0 -2 -2 -1 -1 -1 -1 -1 -1 -1 -1 -2  0 -1  0 -2  0 -1  0  0 -2 -2
 -2 -2  2 -1  2  0 -2  0 -2  4 -1 -2 -2 -1 -2  2  4  0 -1 -2  0 -2  1  1 -1  1  0  2  3  0  0  3 -2  1 -2 -2  0  2 -2 -3 -1 -1  4  6  1 -1 -1 -1  4 -1  3 -2  3  5 -2 -1 -1 -2  0  0 -1  0 -2  0 -2 -1 -2 -1  0 -1 -1  1  0 -2 -2  1  0  0 -1 -1  0 -2 -1 -3  2 -2 -1 -1 -1  5 -2 -1 -1 -2 -1  4  0 -2 -2 -3  0  6  3 -1  2 -1  2  0  0  1 -2  0  3  1 -1  3  1  4 -2  0  0  2  0 -2 -1  1 -2 -3 -2  2  1  2  0  1  1  3  0 -1 -2  1 -3 -2 -2  1 -1 -2 -1  0 -1  2  0  0 -1  2  1  0  2  3 -1 -2  0  2 -2  0 -1 -2  0  0 -2 -2 -2  4  0  0 -2 -1 -2 -2 -1 -1 -1  3  0  0  0 -3  1 -1  0  1 -2 -1  0 -2  0  0 -1 -1 -2  1  1  0 -1  2  0  0  0  1  4 -1  2 -1 -2 -2  1  0 -2 -2  1 -3  0 -1  0  3 -2  2  2  0  0  2 -2  3 -1  1 -1  1  1 -1  0  1  1 -2 -1  0  1  3  1 -2 -3 -3  4  2  0 -1 -2  4 -2  1  0 -1 -2  2  0  0  1  0 -2 -1 -1 -1 -4  4 -3  0  0 -1  2 -5 -2 -1 -2 -3  2  1 -2 -2 -1  1  3  3 -2 -2  0 -2 -2 -2  0  0 -2 -2 -2  3  2 -2 -1 -1 -1 -2  3 -2 -1 -2  0  0  1 -3 -1 -2 -1 -3  2 -1 -1 -1 -3 -2 -2  1 -1 -2 -2 -1 -1 -2 -1 -2 -2 -1 -1  3 -2 -1 -1 -1 -2 -1 -1 -2  0
 -3 -5 -4 -1 -2 -3 -4 -4 -2 -3 -2 -3 -4 -3 -3 -3 -3 -3 -3 -5 -4 -4 -3 -3 -3 -4 -3 -3 -4 -3 -4 -3 -2 -3 -3 -1 -3 -4 -4  1 -5 -3 -3 -4 -2 -4 -3 -4 -3 -3 -4 -5 -3 -3 -3 -4 -4 -4 -4 -4 -3  0  0 -3 -4 -3 -6 -3 -3 -2 -3 -4 -3 -4 -4 -4 -2 -3 -2 -4 -3 -4 -4  1 -3 -3 -4 -3 -3 -4 -3 -4 -4 -3 -4 -4 -4 -4 -3 -5  1 -4 -4  1 -4 -1 -4 -4 -4 -3 -4 -3 -3 -3 -3 -3 -3 -3  8 -3 -5  4 -3 -3 -2 -1 -3 -2  5 -3 -4 -2 -4 -2 -4 -2 -4 -5 -3 -3  5 -1 -3 -4 -4 -4 -4 -3 -4 -3 -3 -1 -1 -4 -4 -3  3 -3 -3 -4 -4 -4 -3 -4 -4 -4 -3 -4 -3 -5 -3 -3 -3 -3 -1 -4 -4 -2 -4 -4 -4 -3 -3 -2 -1 -1 -4 12 -3 -4 -1 -3 -3  0 -2 -3 -2 -3 -4 -4 -4 -3 -4 -3 -4 -3 -4 -3 -4 -3 -3 -3 -4 -4 -4 -4 -3 -4 -4 -3 -2 -3 -2 -3  9 -4  0 -3 -4 -4 -3 -3 -4 -2 -5 -5 -3 -4 -3 -3 -3 -3 -4 -3 -3 -4 -3 -3 10  5  6 -4 -2 -4 -4 -3  5 -3 -3  0 -5 -4 -2 -3 -4 -4 -3 -1 -4 -3  1 -4  0 -3 -5 -4 -2 12 -3 -4 -3 -4 -4 -1 -3 -3 -3 -3 -3 -4 -3 -5 -4 -3 -3 -3 -5 -3 -1 -5 -4 -3 -4 -3 -3 -4 -3 -2 -4 -2  0 -3 -2 -4 -4 -3 -2 -5 -4  0 -3 -4 -3 -4 -6 -4 -1 -3 -2 -2 -3 -3 -3 -4 -3 -4 -3 -3 -2 -3 -4 -3 -2 -3 -3 -3 -3  1 -3
 -3 -4 -3  4  1 -3 -3 -3 -1 -1  1 -2 -3 -3 -3 -2 -2 -2 -2 -4 -3 -1 -2 -1 -2 -3  0 -3 -2 -2 -3 -2 -1 -3 -2  1 -2 -3 -3  7 -3 -3 -2 -3  0 -2 -3 -2 -2 -2 -3 -4 -2 -2 -2 -3 -3 -2 -3 -3 -2  2  5 -2 -3 -2 -4 -2 -2  1 -3 -3 -2 -3 -2 -3  0 -2  2 -2  0 -3 -3  8 -2  1 -2  1 -3 -3 -2 -3 -2 -2 -3 -3 -3 -3 -2 -5  8 -3 -2 -3 -3  3 -3 -3 -2 -2 -3  2 -2  1 -3 -2 -3 -3  3 -3 -3  0 -2  2  1  4  1  4  7 -2 -2  3 -3 -1 -2  4 -3 -3 -4  1  6  4 -2 -3 -3 -4 -3 -3 -2 -2 -1  4  4 -2 -3  2 -2 -2 -2 -3 -3 -2 -2 -3 -3 -4 -3 -3 -2 -4  1 -2 -3 -1  2 -3 -4  2 -3 -3 -2 -2 -3  1  6  2 -2  0  2 -3  4 -2 -2  4  1 -2  1 -2 -3 -3 -3 -2 -3 -2 -3 -3 -3 -2 -2 -2 -2 -2 -3 -4 -2 -3 -2 -3 -3  0 -1 -2  0 -2  2 -3 -3 -2 -3 -2 -2 -2 -2  2 -4 -4 -3 -3 -3  0 -3 -2 -2 -2 -1 -3 -2 -1  4  7  1 -3 -1 -1 -2 -2  0 -1 -2  7 -5 -3  1  0 -3 -3 -2  1 -3 -2  9 -3  8 -2 -3 -3 -1  0  3 -3 -2 -3 -3  5 -2 -2 -2 -2 -2 -3 -2 -4 -3  1 -1  3 -4 -2  5 -4 -3 -2 -3  0  0 -2 -2 -2 -3  3  0 -2  0 -3 -3 -2  1 -4 -2  8 -3 -3 -1 -2 -5 -3  1 -2 -1  0 -3 -2 -2 -3 -2 -3 -3 -3 -2 -2 -3 -2 -1 -2 -2 -3 -3  8 -2
 -1 -4 -1  1  0 -1 -4 -1  0 -2  4  1 -3 -2  0  1  0  0 -1 -4 -1 -4  1  0  0 -3 -1 -1  3  1 -3  1  0 -2  2 -1  2  0 -4 -2 -4 -2  0 -1 -2 -3  0  5  0  0 -2 -4  1 -1 -1 -3 -3 -4 -4  0  0 -2 -2  1 -2  2 -5  3  3  0 -1  0  0 -4  2 -3  2 -3 -2  3  0 -2 -3 -3  2 -3  0  0 -2  2  2 -2  4  0 -1 -2 -3 -4  2 -4 -2 -1  3 -3 -1 -1 -1 -2  4  2 -4  2  1  0 -1  1 -2 -1 -2 -3 -3  1 -3 -2 -1  0 -3 -3 -3  0 -3  2 -1 -1  4  1 -2 -4 -4  1 -1  1  1 -3  0 -3 -3  0  3 -1  1  2  2  4 -3 -3 -2 -1  1 -4  5 -3  2  0  0 -3 -2 -1  1 -1  3 -2 -1  1  1 -2 -4 -2 -1 -2  2  3 -1  1 -2  0  4 -5 -1 -3  1 -1  1 -2  0 -1  0  0 -4 -1  2  3  0  0 -2 -1 -3  3  0  4  0  5 -3 -3  4 -2  2  0  0 -4  2  1  1  1  0 -1 -2  0  0  1  3  1  4 -2 -1 -3  1  0 -1 -2 -2  2  3 -2  2 -2  4  1 -4 -3  1  1  0 -3 -3 -2  0  0  2  2 -4 -2  0 -2  0 -3  1 -1 -1  4 -3 -2 -3 -1 -4 -2  1 -5 -4 -2  0 -4 -2 -1  3 -1 -1 -2  1 -3  0 -4 -1  0  1 -3 -4  1 -1 -3  2 -1  0 -3 -2 -3  3  0 -1  2  0  1  2 -3 -3  0 -2 -4  5 -3  1  2 -1 -3 -4 -1  1 -1  3  0 -3  4  1 -3  2 -1 -3  0  2 -1 -3 -1  1  1 -3 -1 -1 -1  5
