# Supplementary material for: Protein Secondary Structure Prediction Based on Data Partition and Semi-Random Subspace Method
Source: Sci Rep. 2018 Jun 29;8:9856. doi: 10.1038/s41598-018-28084-8 (PMC6026213; doi:10.1038/s41598-018-28084-8)
Supplement: Supplementary file 1 — Dataset 1 [file 41598_2018_28084_MOESM1_ESM.zip › astral_cull_DATA/1bvs_A.pssm]

  M  I  F  S  V  R  G  E  V  L  E  V  A  L  D  H  A  V  I  E  A  A  G  I  G  Y  R  V  N  A  T  P  S  A  L  A  T  L  N  Q  G  S  Q  A  R  L  V  T  A  M  V  V  R  E  D  S  M  T  L  Y  G  F  S  D  A  E  N  R  D  L  F  L  A  L  L  S  V  S  G  V  G  P  R  L  A  M  A  T  L  A  V  H  D  A  A  A  L  R  Q  A  L  A  D  S  D  V  A  S  L  T  R  V  P  G  I  G  R  R  G  A  E  R  I  V  L  E  L  A  D  K  V  G  P  V  N  A  V  R  G  S  V  V  E  A  L  V  G  L  G  F  A  A  K  Q  A  E  E  A  T  D  Q  V  L  D  G  E  A  T  S  S  A  L  R  A  A  L  S  L  L  G  K  T
 -4 -4  5 -1 -3 -1 -2 -2 -2  3  3  0  2  0 -1  0  5 -2 -3 -2  1  2 -2 -2 -2 -3  2 -2 -2  5  0  0  2 -1  1  5  1 -1 -1 -1 -2  1 -2  4 -2 -3  2 -2  2 -3 -2 -2 -4 -3 -4  2 -2 -2 -4 -4  0 -5  4 -2  2  0  2 -2  0  0 -5 -1 -1 -2 -3  0  3 -1 -2 -2 -2  0 -3 -3  7 -2  6  2 -3  5 -1 -3  0  1  1  3 -3  2  1  6 -1  5  1  0 -4  1  3  5 -3 -2  1  0 -3 -2 -3 -2 -2 -2 -1  7 -1 -4 -3  1 -3 -2 -3  1 -2 -2 -1  2  3  1  2  3  1  1  1 -3 -3  0  2  6 -4 -1 -1 -4 -2 -5  2  3  0  0  7  0  1  6  0  2  3  1  3  4  2  3 -1  1  3  2  2 -4 -4  5  6 -4  1  0 -4  0 -2 -1
 -4 -6 -3 -3 -4  6 -5  1 -5 -1  0 -2 -1 -4 -3  0 -4 -5 -5 -2 -4 -3 -5 -5 -5 -2  3 -4  0 -4 -3 -5  1 -4 -4 -3  1 -4  7  4 -5  0  0 -2  5 -4 -2 -4 -3 -4 -3 -5  8 -2 -4 -3 -3 -3 -4 -4 -5 -6 -2 -3 -1 -2 -2  8  0 -3 -5  0 -1 -4 -1 -3 -4 -2 -4 -4 -5 -5  7 -4 -4 -2 -4 -3 -4 -3 -5 -3  0 -4 -1 -1 -4  7  4 -3 -4  0 -1 -2 -4 -2  1 -1 -4 -2  5 -5 -5 -3 -5 -5  3  5 -3 -4  0  7 -4 -4 -4 -2 -4  4 -3  4 -4 -3 -3 -3 -2 -2 -3  5 -2 -2 -5  1 -2 -4 -4 -3 -4 -5 -5 -5 -2 -1  5 -1 -4  1  0 -4 -4 -2  1 -4 -2 -2 -1 -2 -3 -3 -3 -1 -3 -5  8 -1 -4 -5  5  0 -3 -3  6 -2
 -5 -6 -2 -2 -5  0 -3 -2 -5 -2 -1 -4 -1 -4  2 -1 -4 -4 -5 -2 -3  1 -3 -5 -3 -4 -2 -5  1 -4 -1 -5  1 -2 -5 -2  0 -4 -2 -2 -2 -1 -1 -3 -2 -5 -2 -3 -1 -5 -5 -5 -3 -2  0 -1 -4 -2 -6 -5 -3 -6 -1  1 -1 -1 -2 -2 -1 -4 -6 -1 -3 -5 -3 -1 -4  0 -3 -5 -3 -5 -2 -4 -4 -4 -3 -3 -5 -2 -5 -3  0 -4  0 -2 -5 -2 -1 -4 -5 -2  1  0  2 -2 -1 -3 -5 -2 -2 -5 -2 -3 -5 -3 -2 -2 -2 -4 -2 -3 -5 -4 -5 -2 -5 -1  0 -2 -5 -1 -3 -2 -1 -2 -4  0 -1 -2 -5 -2 -2 -4 -6 -4  0 -6 -3 -6  2 -2 -2 -1 -4 -1 -1 -4 -4 -1 -1 -4 -3 -2  0  0 -1 -3 -2 -1 -4 -6 -3 -2 -3 -6  0 -1 -6  3 -2 -1
 -6 -6 -1 -3 -5 -3 -4 -1 -6 -3  2 -4 -2 -4  6 -3 -4 -3 -5  4 -5 -3 -4 -5 -4 -5 -2 -5 -2 -4 -3 -4  0 -4 -5 -3 -1 -5 -3 -3 -2  1  1 -3 -2 -5 -2 -4 -2 -5 -5 -5 -4  2  8 -2 -5 -3 -6 -6 -4 -6 -2  6  4  6  2 -4  4 -4 -6  1 -4 -5 -3 -3 -5 -2 -4 -5 -4 -4 -3 -5 -4 -4 -2 -4 -5 -2 -5 -4  3 -4  5  2 -5 -4 -2 -4 -5 -2  2 -1  8 -1 -2 -3 -6 -3 -3 -5 -4 -4 -5 -4 -3 -3 -3 -4  1 -4 -5 -4 -5  3 -5 -3  7 -3 -5  0 -2 -2  1  0 -4 -1  4  2 -6 -3  2 -4 -6 -4 -3 -6 -4 -7 -2  0 -3  3 -4  3  2 -4 -4  4 -1 -4 -3  1  3  2  4 -2 -2  0 -5 -6 -4 -2 -4 -6 -3 -2 -6 -3 -3 -2
 -4 -4 -3 -3 -2 -3 -5 -3  0 -1 -3 -2 -3 -3 -4 -3  1 -3 -3 -5  6 -2 -5 -3 -5 -4 -2  2 -4  7 -3 -5 -3 -2 -3 -2 -3 -2 -5 -3 -5 -4 -5  1 -2 -3 -2 -3 -3 -3 -3 -3 -6 -6 -6 -3 -3 -3 -3 -5 -5 -5 -2 -4 -2 -5 -4 -6 -4  1 -5 -4 -2 -1 -2 -3 -3 -3 -5 -3 -5 -5 -5 -3 -3 -3 -3  2 -2 -2 -3 -4 -3 -5 -4 -3 -3 -2 -3 -3 -3 -2 -2 -4 -6 -2 -3 -2 -3  1 -4 -3 -5 -5 -3 -5 -5 -5 -3 -3 -5 -6 -3 -2 -3 -6 -3 -4 -5 -5 -3 -3 -3 -3 -3 -3 -4 -4 -4 -5 -3 -2 -4 -3 -4 -3 -4 -4 -5 -5 -3 -3 -5 -4 -2 -3 -3 -3  1 -3 -3 -3 -2 -3 -3 -3 -4 -3 -3 -3 -3 -4 -6 -3  0 -4 -4 -2 -4 -4 -5 -2
 -3 -5 -3  2 -4  0 -4  1 -5  0  0 -3 -2 -3 -2 -1 -3 -3 -4  0 -4 -2 -4 -4 -4 -3  1 -4  4 -3 -3 -4  1 -3 -4 -1  0 -4  0 -1 -4  3  3 -2  0 -4  0 -3 -1 -2 -4 -4 -1  0 -3 -2  0 -3 -4 -4 -4 -6 -1 -1 -1  0  1  0  3 -3 -6  0 -1 -4  7 -2 -4  0 -4 -4 -4 -4 -1 -4 -3  3 -3 -3 -2 -2 -4 -3  0 -4  0  1 -4 -1  2 -3 -4 -1  1  1 -2 -1 -1 -2 -4  4  1 -4 -4 -4 -5 -4  0 -1 -3 -3  5 -1 -3 -3 -4  0 -2  0 -1 -1 -4 -2 -1 -2 -1 -1 -2  1  0  7 -4 -1  2 -3 -4  0  0 -5 -4 -5 -1  0  0  4 -3  1  2 -3 -4 -1  1 -4 -2  0  2  0  0 -2 -2  2 -3 -5 -1  1 -3 -5  3  1 -5 -3  2 -2
 -5 -6 -3 -2 -5 -2 -5  3 -5 -1  1 -4 -2 -3 -1 -1 -3 -5 -5  6 -4 -3 -5 -5 -5 -4  0 -4 -1 -3 -3 -4  0 -3 -4 -2  1 -4 -2 -1 -4  5  5 -3 -1 -5 -1 -3  0 -4 -5 -5 -2  7  0 -1 -4 -2 -5 -5 -4 -6 -1  1  1  3  6 -2  4 -3 -6  5 -2 -5 -1 -3 -4 -2 -4 -5 -5 -4 -2 -4 -3 -3 -3 -3 -3 -1 -5 -3  2 -3  2  3 -5 -2 -1 -3 -4 -2  2  2  0  1 -1 -2 -5 -1 -1 -4 -4 -4 -5 -5 -1 -1 -3 -3  5 -2 -5 -4 -5  7 -5 -1  0 -1 -4 -2 -1 -2  0 -1 -4  0  3  2 -5 -2  5 -3 -5 -1 -4 -5 -5 -6 -2  4 -1  3 -3  5  3 -3 -3  3  1 -3 -1  2  2  0  1 -2 -2  1 -4 -5 -3 -2 -3 -5 -1  0 -5 -4 -1 -2
 -6 -6 -2 -3 -5 -3  7 -3 -6 -2 -1 -4  5 -4  0  0 -2 -5 -5 -3 -4  5  7 -4  7 -4 -2 -3 -3 -2 -2 -3  1 -4 -4  2  3 -5 -4 -3  7 -2 -3  0 -3 -5 -3 -4 -2 -5 -5 -5 -5 -4 -3 -1 -5 -4 -6 -6  7 -6  0 -2 -1 -1 -3 -4 -2 -4 -6  0 -4 -5 -4  1 -4 -2  7 -5  7 -4 -4 -5 -1 -4  0 -3 -6  1 -5 -5  0 -2  0  0 -5 -3 -1 -2 -5  0  1  5 -4 -2 -1 -2 -6 -3 -3 -5 -5  7 -6  7 -4 -4  5 -2 -1 -5 -5 -4 -4 -3 -6  1  3 -3 -5  5  1 -1  3  3 -3 -2  1 -4 -6 -3 -2  2 -6 -4  6 -6  7 -6 -2 -2 -3 -2 -2 -1 -1 -1 -5 -1  0 -4 -1 -1  2  0  0 -4  1  0 -4 -6 -5 -1 -2 -6 -1 -1 -6  6  0 -2
 -5 -6 -3  1 -5  1 -5 -2 -6 -1  4 -4 -2 -3 -1  7 -4 -5 -5 -2 -5  1 -5 -5 -5 -1  1 -5  5 -4 -3 -5  0 -3 -4 -3  0 -5  2  1 -4  0  1 -3  0 -5  4 -4  0 -4 -5 -5 -3 -2 -3 -3 -1 -4 -5  1 -4 -4 -2 -2 -2 -1 -2 -2  1 -4 -4  3 -4 -5 -2 -3 -5 -3 -4 -5 -4 -5 -2 -4 -4 -3 -4 -4 -5 -3 -5  7 -1 -5 -1 -2 -5  0  0  1 -5  0 -1 -2 -2 -1 -3 -3 -5 -3 -2 -5 -5 -4 -5 -5 -2 -3 -3 -4 -2 -3 -4 -3 -5 -2 -4 -2 -3 -3 -4 -3 -3 -1  2 -3 -4  0 -2  0 -5  4 -1 -4 -5 -4 -4 -5 -5 -3 -3 -2 -2 -1 -4 -2 -2 -4 -5 -2 -1 -3 -3 -3 -1 -1 -3 -4 -3 -1 -4 -5 -3 -3 -4 -5 -2 -1 -5 -4 -2 -3
 -2  8 -4 -3  2 -4 -6 -2  1  2 -3  4 -4  0 -4 -4  0  2  5 -4  0 -4 -6  3 -6  0 -2  1 -2 -2 -3 -5 -3 -2  1 -4 -3  0 -3  1 -6 -4 -4 -1 -2  2  0 -2 -3  0  4  1 -6 -6 -6 -3  0 -3  0 -3 -6 -3 -2 -4 -2 -5 -4 -5 -4  2 -3 -3  2  0 -2 -3  1 -4 -6  4 -6 -5 -5  3 -4  0 -4  2  1 -4  1 -1 -3 -4 -4 -3  3 -4 -1 -3  5 -3 -3 -5 -6  1 -3 -2  1 -2 -4  4 -6 -6  6 -6 -4 -5 -2 -4 -5 -5  4  3  2 -5  1 -4 -5 -5  2 -3 -3 -1 -3 -3  0 -3 -4 -5  1  1 -4 -4  0  3 -6 -1 -6 -4 -3 -3 -4 -3 -4 -4 -3 -3  3 -3 -3  1  0 -4 -4 -2 -5  0 -4 -1  2 -1 -6 -3 -3  1 -4  0  0 -6 -5 -3
 -1  0 -4 -3  4 -4 -6 -3 -1  2 -3  2 -4  5 -4 -3  0 -1  2 -3 -1 -4 -6  0 -6  2  1  0  1 -3 -3 -5 -3 -3  5 -3 -3  6 -4  0 -6 -4 -4 -1 -1  5  1 -4 -3  5 -1 -1 -5 -5 -6 -4  4 -2  6 -3 -6 -2 -2 -5 -3 -5 -4 -4 -4  3 -2 -1  3  5  1 -4 -1 -5 -6  1 -6 -5 -4  5 -4  5 -4  0  6 -4 -1  4 -4 -5 -4 -3  5 -4 -1 -3  2 -3 -3 -5 -6  1 -4 -3  6 -3 -3 -1 -6 -6  0 -6 -4 -5 -1 -4 -4 -3  4  2  5 -5  6 -4 -6 -4  4 -3 -3  0 -3 -2 -2 -3 -4 -5  2  0 -4 -4  6  0 -6  6 -6 -3 -4 -2 -4 -3 -4 -3 -3 -3  0 -3 -3  1  3 -4 -3 -1 -5 -1 -4 -2  4  6 -5 -1 -4  6 -3  0  6 -6 -4 -3
 -4 -5 -3 -2 -4  0 -4  0 -5 -2 -1 -1 -2 -3 -2 -2 -3 -4 -4 -2 -4 -3 -4 -4 -4 -4  1 -4 -1 -3 -3 -4  0 -3 -4 -2 -1 -4  1  0 -4  0 -1 -2  1 -4 -2 -3 -2 -4 -4 -5  2 -1 -3 -2 -3 -2 -5 -5 -4 -6 -1 -2 -1 -2 -1  2 -1 -3 -6 -1 -2 -4 -1 -1 -4 -1 -1 -4 -4 -4  5 -4 -3 -3 -3 -3 -4 -2 -4 -3 -1 -3 -2  0 -4  0  1 -3 -4 -2 -1  0 -3 -2  5 -1 -5 -1  3 -4 -4 -2 -5 -4  6  7 -2 -3  0  3 -4 -4 -4 -1 -4  5 -3  7 -4 -2 -2 -2 -2 -2 -4  1 -1 -1 -5 -2 -1 -3 -5 -3 -3 -5 -4 -6  0 -1  5  0 -3 -1  2 -3 -4 -1  2 -4 -2 -2 -1 -2 -2 -3 -2 -1 -4 -5  3 -1 -3 -5  1  0 -5 -3  4 -2
 11 -1 -3 -3  0 -3 -5 -2 -1  0 -3  0 -3  0 -4 -3 -2 -1  0 -4 -2 -3 -5 -1 -5  5 -1 -1  1 -2 -3 -5 -2 -2  0 -2 -1  2 -3  0 -5 -3 -3 -1 -1  0  0 -3 -3  7  0 -1 -4 -4 -6 -3  6 -2  1 -2 -5 -3 -2 -4 -3 -3 -3 -4 -3  4 -3 -2  1  2  1 -3 -1 -4 -5 -1 -5 -5 -3  2 -3  4 -3  5  2 -3  1  3 -3 -5 -3 -2  1 -3 -1 -3  0 -2 -2 -4 -5 -1 -3  0  0  0 -2 -1 -5 -5 -1 -5 -3 -4  3 -3 -3 -4  6  0  0 -4  0 -3 -5 -3  1 -3 -2  0 -3 -3 -2 -2 -3 -3 -1  0 -3 -3  2  1 -4  1 -5 -3 -3 -2 -3 -2 -3 -3 -3 -3 -1 -3 -2 -1  0 -3 -2 -2 -4 -1 -3 -2  1  3 -4 -1 -3  0 -3  1  1 -5 -3 -2
 -3 -3 -4  4 -1 -4 -6 -4 -3 -2 -3 -2 -4 -2 -5 -1 -2 -3 -2 -5 -3 -4 -6  1 -6  2 -2  2  0 -4 -4 -6 -4 -3 -2 -4 -4 -1 -4 -3 -6 -4 -5 -3  1 -1  1 -5 -3  0 -3 -3 -5 -6 -6 -5 -2 -4 -2  6 -5  9 -3 -5 -3 -5 -5 -5 -4 -1  9 -4 -2 -2 -4 -4 -3 -5 -6 -1 -6 -6 -5 -1 -5 -2 -5 -2 -2 -4 -3  2 -4 -6 -5 -4  0 -5 -3 -2 -1 -4 -4 -5 -6 -2 -4 -4  2 -4 -4 -3 -6 -6 -2 -6 -5 -5 -3 -5 -5 -5 -2 -2 -1 -5 -1 -5 -5 -5 -1 -4 -4  1 -3 -3 -2 -4 -4 -6 -3 -2 -5 -5 -2 -2 -5 -2 -6  6 -4 -4 -5 -4 -5 -4 -4 -4 -3 -4 -3 -2 -2 -5 -4 -4 -5 -3 -5 -3 -2 -2 -6 -4 -5 -2 -4 -2 -2 -5 -5 -4
 -6 -5 -3 -3 -4 -3 -5  3 -4 -3 -2 -3 -3  4 -3 -3 -3 -5 -4 -3 -4 -3 -5 -4 -5 -5 -3 -4 -3 -3 -1  8  1 -4 -4 -3 -3 -5  0 -1 -5 -3  1 -3 -3 -5  0 -4 -3 -5 -4 -2 -4 -4 -4 -3  0 -2 -5 -6 -4 -6  0 -3  2 -3 -3 -4 -3 -4 -6 -3 -3 -5 -4 -3 -4 -2 -4 -4 -5  8 -4 -4 -3 -4 -3 -3 -5 -3 -4 -4 -1  8  0 -2 -5 -4 -3 -3 -4 -3 -2 -3 -4 -1 -2 -2 -5 -3 -3 -4  9 -4 -5 -5  4 -3 -3 -3 -3 -4 -5 -4 -5 -3 -5 -3 -4 -3 -4  0  5  5  1  3 -1 -1  2  1 -4 -3 -2 -3 -5 -4 -4 -5 -5 -6  2  1 -1 -1 -3 -3  2 -3 -4 -2 -2 -4 -2  4 -2  2  5 -1  4 -2 -4 -5 -5 -3 -3 -5 -3 -2 -5 -4 -3 -2
 -5 -5  3  5 -4  2 -3 -1 -4  0  2 -3  0 -3  0  2 -1 -4 -4 -2 -2  0 -3 -4 -3 -4  0 -3  0 -1  0 -3  1 -1 -2  3  1 -3 -1 -2 -3  1  0  0  0 -4  0 -1  5 -4 -4 -4 -3 -2 -3  6 -3  0 -5 -4 -2 -5  1  1  1 -1  0 -3  0 -2 -5 -1 -2 -4 -3  3 -2  6 -3 -4 -3 -3 -2 -4 -1 -3 -1 -1 -4  3 -3 -3  2 -2 -1  0 -4  0  0 -1 -3  2  1  0 -2 -1  0  0 -4  0  0 -3 -1 -3 -4 -3 -2 -2  1 -1 -1 -3 -4 -2 -4 -2 -4 -1 -2 -2 -3  0 -1  0  1  1 -3  0  0 -1 -4  0  0 -1 -5 -2  1 -5 -2 -5  3  0 -1  0 -1  0  0  0 -3  0  1 -3 -1  0  0  0  0  0  4  1 -3 -5 -3  1  2 -5  1  1 -5  0 -2  4
 -4 -3 -1  0 -2  2 -4  4 -2  0  0 -1  0 -2  2  1 -1 -1 -2 -2  0 -2 -4 -2 -4 -3 -1 -2 -1  1  7 -4  0  7 -1 -1  3 -1  1  1 -4  0  0  2  3 -3  0  7  3 -1 -1 -2 -3 -3 -2 -1 -3  7 -3 -4 -4 -5  1  1  1 -2 -1 -3 -1  1 -5  0  2 -3 -2  6 -2  1 -4 -2 -4 -3 -2 -1 -2 -3 -1  1 -3 -1  0 -3  3 -2 -1  1 -2 -2  0 -2 -2  0  2 -2 -3  1  1  3 -3  6  1 -1 -4 -4 -2 -4 -3 -3  0 -2 -3 -3 -3 -1 -3 -2 -3 -2 -3 -3 -2 -1  0  0  1  0 -1  0  0 -2 -2  1 -1 -2 -3  2 -3 -4 -4 -5  3  1 -2 -1 -2  0  0  0  0  0  1  0  1 -2  0 -1 -1  3 -1  2 -1 -4 -4  0  1 -4 -1  2 -4 -3 -3  5
 -4 -5 -5 -3 -4 -5 -5 -4 -5 -3 -4 -4 -4 -4 -5  4 -4 -5 -4 -5 -5 -4 -5 -2 -5  0 -3 -4 -1 -4 -5 -6 -4 -5 -4 -4 -3 -4 -5 -4 -5 -4 -5 -4 -3 -4 -1 -5 -4 -3 -5 -5 -5 -5 -7 -5 -1 -5 -4  1 -5 -2 -4 -5 -4 -5 -5 -5 -4 -3  0 -2 -3 -4 -4 -5 -5 -5 -5 -4 -5 -6 -5 -4 -5 -3 -5 -4 -4 -4 -5 -3 -4 -6 -5 -4 -4 -5 -4 -5 -4 -4 -4 -4 -7 -3 -5 -4 -3 -4 -4 -5 -6 -5 -5 -5 -5 -5 -4 -5 -4 -5 -4 -4 -4 -5 -3 -4 -6 -5 -4 -4 -5 -3 -4 -4 10 -4 -5 -5 -5 -4 -5 -5 -4 -4 -5 -4 -5 10 -4 -4 -5 -4 -5 -4 -4 -5 -4 -5 -4 -4 -3 -5 -4 -4 -5 -4 -5 -4 -4 -4 -6 -4 -5 -4 -4  3 -4 -5 -5 -4
 -4 -4 -4 -1 -3 -3 -6 -3 -4 -2 -2 -3 -4 -3 -4  1 -3 -4 -3 -4 -3 -2 -6 -2 -6  6 -2 -2  0 -4 -4 -5 -3 -2 -3 -4 -3 -3 -3 -3 -5 -3 -3 -2 -1 -3  1 -4 -3 -1 -3 -4 -4 -5 -6 -4 -3 -4 -3  8 -5  1 -3 -4 -3 -4 -4 -4 -3 -2  1 -2 -3 -3 -4 -4 -3 -4 -5 -3 -6 -6 -4 -3 -4 -3 -4 -3 -3 -4 -3  2 -3 -5 -4 -3 -3 -3 -3 -4 -3 -3 -3 -4 -5 -2 -3 -3 -2 -4 -3 -3 -6 -5 -3 -6 -4 -4 -4 -4 -4 -4 -3 -3 -3 -4  0 -3 -5 -4 -3 -4 -4 -1 -2 -3 -1 -3 -4 -4 -3 -2 -4 -4 -3 -3 -5 -3 -6  5 -3 -3 -4 -3 -4 -4 -3 -4 -2 -3 -3 -2 -2 -4 -3 -3 -4 -3 -4 -3 -3 -4 -4 -3 -4 -3 -3 -1 -3 -5 -4 -3
 -2  0 -2 -3  4 -4 -6 -1  7  1 -2  4 -3 -1 -4 -3  3  7  4 -2  5 -4 -6  6 -6  0 -1  6 -2  0 -1 -5 -2 -2  0 -2 -2  0 -3  2 -6 -3 -3  1 -1  3  0 -1 -2 -1  6  7 -5 -5 -6 -3  0 -2 -1 -4 -4 -3 -1 -4 -1 -4 -3 -5 -3  3 -3 -2  1  2 -3 -2  5 -4 -6  5 -6 -5 -5  1 -2 -1 -2  3  0 -3  7 -2 -3 -4 -3 -1  2 -3  0 -2  4 -2 -3 -4 -6  2 -2  0 -1 -1 -3  6 -5 -6  4 -6 -4 -5  1 -2 -4 -5  0  4  3 -5  0 -3 -5 -3  4 -1 -1  1 -2 -2  3 -1 -2 -5  6  4 -3 -3 -1  5 -5 -1 -6 -4 -3 -1 -3 -1 -2 -3 -2  1  6 -2 -2  6  1 -3 -3 -1 -4  4 -3  1  2 -2 -5 -2 -1 -1 -2  0 -1 -5 -4 -2
