# Supplementary material for: Protein Secondary Structure Prediction Based on Data Partition and Semi-Random Subspace Method
Source: Sci Rep. 2018 Jun 29;8:9856. doi: 10.1038/s41598-018-28084-8 (PMC6026213; doi:10.1038/s41598-018-28084-8)
Supplement: Supplementary file 1 — Dataset 1 [file 41598_2018_28084_MOESM1_ESM.zip › astral_cull_DATA/1BVY_A.pssm]

  L  N  T  D  K  P  V  Q  A  L  M  K  I  A  D  E  L  G  E  I  F  K  F  E  A  P  G  R  V  T  R  Y  L  S  S  Q  R  L  I  K  E  A  C  D  E  S  R  F  D  K  N  L  S  Q  A  L  K  F  V  R  D  F  A  G  D  G  L  F  T  S  W  T  H  E  K  N  W  K  K  A  H  N  I  L  L  P  S  F  S  Q  Q  A  M  K  G  Y  H  A  M  M  V  D  I  A  V  Q  L  V  Q  K  W  E  R  L  N  A  D  E  H  I  E  V  P  E  D  M  T  R  L  T  L  D  T  I  G  L  C  G  F  N  Y  R  F  N  S  F  Y  R  D  Q  P  H  P  F  I  T  S  M  V  R  A  L  D  E  A  M  N  K  L  Q  R  A  N  P  D  D  P  A  Y  D  E  N  K  R  Q  F  Q  E  D  I  K  V  M  N  D  L  V  D  K  I  I  A  D  R  K  A  S  G  E  Q  S  D  D  L  L  T  H  M  L  N  G  K  D  P  E  T  G  E  P  L  D  D  E  N  I  R  Y  Q  I  I  T  F  L  I  A  G  H  E  T  T  S  G  L  L  S  F  A  L  Y  F  L  V  K  N  P  H  V  L  Q  K  A  A  E  E  A  A  R  V  L  V  D  P  V  P  S  Y  K  Q  V  K  Q  L  K  Y  V  G  M  V  L  N  E  A  L  R  L  W  P  T  A  P  A  F  S  L  Y  A  K  E  D  T  V  L  G  G  E  Y  P  L  E  K  G  D  E  L  M  V  L  I  P  Q  L  H  R  D  K  T  I  W  G  D  D  V  E  E  F  R  P  E  R  F  E  N  P  S  A  I  P  Q  H  A  F  K  P  F  G  N  G  Q  R  A  C  I  G  Q  Q  F  A  L  H  E  A  T  L  V  L  G  M  M  L  K  H  F  D  F  E  D  H  T  N  Y  E  L  D  I  K  E  T  L  T  L  K  P  E  G  F  V  V  K  A  K  S  K  K  I  P  L  G  G  I
 -2 -3  1  0  2 -3 -1 -3 -1 -3 -1 -1 -2  6 -1 -2 -2 -2 -2 -3 -4 -3 -3 -2 -1 -2  0  0  0  0 -2 -2  0 -1 -1  1 -1 -3  1  3 -2  1  0 -4 -2  1 -3 -4 -3 -3  1 -2 -1  1  3 -3 -1 -2 -1 -3  4 -1  4 -1 -3 -1 -3 -4 -2  4 -1 -1 -1 -2 -1 -3 -5  0 -2  6 -4 -2 -3 -3 -3 -1  3 -4  0 -2  0  6 -3 -1  0 -4 -3  1 -2 -3 -1 -3 -3  6 -1 -2 -3 -2  0 -2 -5  3 -3  0  0  2  0 -1  0 -2 -3 -2  2  0 -3 -3 -2  1 -3  0 -3 -4 -2 -3  2 -3 -3  0 -4 -2 -4 -3 -4 -3 -1 -4 -3 -3 -2 -1 -1 -3 -3 -4 -2  0  3 -3 -1 -3  5 -3  0 -1  4 -2  0 -2  1 -1 -2 -1 -1 -2  0 -2 -1 -2 -2 -1 -1  0  0 -1 -2 -3  0  1 -4 -1  1 -1 -3 -3  0 -2  1 -3 -2 -2 -3  4 -2 -3 -2  3  0  1 -1  1  1 -2 -4 -3 -3  2  0 -3 -3  0  2  0 -4  0  0 -2 -1 -2  0 -3 -2 -4  0 -3 -3 -3 -1 -3 -1 -3 -2 -4 -3 -3  6 -1 -4 -3 -2 -2 -1 -1  0 -3  0 -4  6 -2 -4  0 -3 -2 -2 -3 -3 -2  0 -3  2 -2  6 -2  3 -3  1 -3  1 -2 -3 -1 -1  1  0 -3 -1 -3  1 -3 -2 -1 -2 -3 -1 -4 -2 -2 -1 -2 -3 -2 -3  3 -3 -3 -3 -5 -3 -2  6 -3  5 -4  2 -2  1  5 -2 -1 -3 -2 -1 -3  2 -1 -2 -4  1 -2 -1 -1 -1 -2  0 -1  0 -1 -3 -1 -2  2 -2 -4 -3 -3 -1  2  2 -5 -1 -1 -3  3 -2  2 -4 -2 -3 -2 -3 -4  0  2 -1  3  1 -2 -3  0 -3  6 -4 -3 -3 -4 -1 -3 -1 -2 -3  6 -3 -3 -1 -3 -1 -4  6 -3 -3 -3  6  1 -3  1 -3  2 -3 -2 -3 -2 -3 -4 -2 -3 -2 -1 -2  0 -2 -4 -2 -3 -2 -2 -1 -2  0 -3 -2 -2 -3 -3 -2 -1 -4 -1 -2 -2  1  0  0 -3 -1 -1 -1  0  3  2 -1
 -4 -2  0 -1  1 -4 -3 -1 -2 -3 -3  4 -3 -3  3 -1 -3 -4 -4 -5 -4  5 -3  2 -2 -3 -2  4 -1  0 -1 -4 -4 -3 -3  0  1 -4 -4  0 -2 -3 -4 -3 -2 -1  8 -5  1  0  1 -4  3 -1 -2 -4  3  3 -4  8 -2 -4 -3 -3 -3 -4 -4 -5 -3 -2  1 -3  0 -2 -3 -2 -5  3  2 -3 -2  3 -5 -4 -2 -3 -2 -5 -3  0  4 -3 -4  4 -3 -4 -2 -2  0 -4 -3 -2 -4 -3  1 -1 -4 -4  0  2 -5 -2  7 -3 -2 -1 -2 -1 -2 -4 -3 -4 -3  0 -3 -4 -3  7 -4 -3 -4 -4 -3 -5 -4 -4 -6 -4 -5 -2 -4  7 -5 -2 -3 -5 -1  7  2 -1 -2 -2 -3 -5 -4 -1 -2 -3 -3  7 -3 -4 -2 -2 -3 -3  0  3 -2  3  7 -3 -2 -3 -1 -1  2 -3  0  0  4  1  4  6  2 -4  2  2 -3 -4  1 -2 -4 -1  0 -3 -4 -2  2 -4 -5  3  0  8  6  1  0 -2 -2  0 -1  0 -4 -4 -4 -2  4 -4 -4  1 -3  2 -3  1  0 -3 -4 -2  2 -4 -3 -3  0 -2 -5  8 -3 -1 -4 -4 -3 -5 -4 -5 -3 -4 -2 -2 -3 -3 -3 -4 -3 -4 -3 -5 -3 -4 -3 -4 -4 -3  1 -2  0 -1 -1 -3  2  4 -3  2 -1 -2 -4 -3  5 -4 -4 -3 -2 -1 -1 -4  1 -4  0 -1 -4  2  2 -4  1 -4 -4  6 -1 -4 -4  1 -2 -2 -4  8 -4 -5 -4 -3 -3 -4 -3 -4 -2 -1  0 -3  1 -1 -3 -3 -3 -4 -3 -4  3 -4 -1 -4  3  1  1 -1  0 -3 -2 -4 -4 -3 -4  0 -4 -2  8 -3  1  0 -3 -5 -3 -2 -2 -3 -2  1 -5  4 -4 -2  7 -5 -2  2  0  0  1  4 -4 -1 -2 -3 -4  1 -4 -5 -4 -2 -4  0  8 -3 -6 -5 -4  5 -1 -5 -3 -3 -1 -2 -3 -3 -4 -4 -4 -4 -3 -4 -4  1  6 -5  2 -4 -3 -3 -2 -1  2 -4  1 -4  2 -4  2 -1 -3 -4 -3 -4  1 -4 -2 -2 -4  3 -4  5 -4  5  2  8  3  1  0  0 -2  0 -3
 -4  3 -1  2 -1 -4 -2 -2  1 -3 -4 -1 -4 -3  0 -1 -4 -2 -3 -5 -5 -2 -4  0 -3 -4  0  1 -1 -1 -1 -4 -4 -1  0 -2 -1 -5 -4  0 -2 -4 -3  0 -2  0 -2 -5  0 -2  3 -4 -1  0 -2 -5 -1  4 -4 -2 -1 -4 -2 -2  0 -2 -5 -5 -2 -2 -1  1  1 -2 -2  8 -6 -1 -2 -3 -1  7 -5 -5 -4 -3  0 -5 -1  1 -1 -3 -4 -1  1 -4 -2  1 -2 -4 -4  0 -5 -3 -1 -2 -5 -4 -1 -2 -6 -1 -2 -4  7 -3  3  0  0 -4  2 -5 -3 -1  2 -4 -2 -2 -5 -2 -5  0 -2 -5 -2 -5 -5 -2 -5  5 -4 -2 -5  8 -1 -5 -3  0 -1  1  0  0 -4 -5 -5  0 -1 -4 -1  0 -2 -5  2 -2 -2 -3  3 -1 -1  0 -2 -3  0 -3 -1  3  0 -4 -2 -3 -1  0 -1 -1  0 -4  1 -1  1 -4  0 -1 -4  4  2 -4 -4  0  1 -5 -5 -2  0 -2 -2 -1  3 -1  1  0 -1  2  0 -5 -5  2 -1 -4 -5  3 -1 -2  0 -3 -1 -1 -2 -2  0 -5  0  0 -2  8 -5 -2  0 -2 -4  2 -2 -5 -5 -5 -3 -2 -1 -2 -2 -2 -1 -2 -4 -5 -1 -5 -3 -4 -4 -4 -5 -4  3  6 -4  0 -3 -5 -1 -1 -3 -3 -2 -2 -4  0 -1 -5 -5 -1  2 -1 -2 -4 -1 -4  0 -1 -4  1  1 -5  0 -4 -4 -1 -1 -5 -5  5 -2 -1 -5 -2 -5 -6 -4 -2 -3 -4 -3 -5  0 -4 -2 -3 -2 -1  1 -2 -2 -5 -1 -1 -1 -4 -1 -4  0 -2  2  0  0 -4  1 -4 -4 -2 -4 -1 -5 -1 -2  1 -2  0 -3 -6 -2 -1  5 -3  0 -1 -5  2 -4 -1  3 -5 -2  1 -2  0  0 -3 -4  0  4 -3 -4 -2 -4 -5 -2  8 -2 -2 -2 -3 -5 -5 -2 -2 -2 -5 -3 -4 -1 -2 -3 -1 -5 -4 -5 -2 -4 -4 -5 -1  1 -5  0 -5 -3  0 -1  0  5 -4 -1 -5  0 -4 -2 -2 -1 -5 -2 -5 -2 -4  1  2 -5 -1 -4  0 -4 -1 -1 -2  0  0 -1 -1 -1 -1 -4
 -5  7 -2  4 -1 -3 -3 -2  1 -5 -5 -1 -4 -3  3  1 -4 -3 -2 -5 -5 -2 -5  4 -4 -3  0 -1  0 -1 -3 -4 -4 -2  1 -3  4 -5 -4  3  3 -4 -4  8  1 -2 -3 -6  7 -3 -1 -4 -1 -1  1 -5 -1 -1 -5 -3  2 -4 -2 -3  7 -3 -5 -6 -3 -2  3 -2  3  3 -1 -1 -7 -2 -2 -3 -3  2 -5 -5 -5 -3 -2 -6 -2 -2 -2 -3 -5 -2  1 -5 -3  3 -1 -5 -4  7 -5 -3  2 -2 -5 -4 -1 -2 -7  2 -3 -4 -1 -2  5  4  2 -5  7 -5 -3  4  7 -5 -3 -3 -5 -3 -5  8 -3 -5 -3 -5 -6 -3 -6  4 -5  1 -6  0 -2 -5 -5 -3  4  4 -3 -2 -3 -6 -5  3 -2 -5 -3 -1 -3 -5  4  0 -3 -4  1 -2 -2 -1 -3 -4  0 -4 -1  5 -2 -5 -4 -3 -2 -2 -2  0  0 -5  1  0  7 -3  2 -2 -5 -2  2 -5 -5  7  3 -5 -5 -2  1 -4 -3 -1  1  0  5  2 -1  4  8 -5 -5  0 -3 -5 -5  0 -2 -2  8 -3  1 -3 -3  0 -2 -5  6  8  0 -1 -5 -3 -1 -2 -4 -3 -3 -6 -5 -5 -4 -3 -3  0 -3 -3 -2 -3 -5 -5 -2 -5 -3 -4 -5 -4 -5 -4 -1 -1 -3  5 -3 -5 -1 -2 -3 -3  2  0 -5  8 -1 -5 -5 -2  5  3  0 -4  2 -5 -1  2 -5 -1  1 -5 -2 -5 -5  1 -3 -5 -5  1  0 -2 -5 -4 -5 -7 -4 -3 -4 -4 -3 -5 -1 -5 -3 -3 -3  0  7 -2 -3 -5 -1  0 -1 -5 -2 -4 -1 -2  1  4 -2 -4 -2 -5 -5 -4 -3 -2 -5 -3 -4  8 -2  0 -3 -7 -2  4  6 -3  4  0 -6  4 -4  4 -2 -5  0  4 -1  1 -1 -4 -3 -1  2 -3 -5 -3 -4 -6 -3 -1 -3 -2 -4 -3 -6 -5 -3 -3 -2 -6 -3 -5 -3  0 -3 -3 -5 -4 -5 -3 -5 -4 -5 -2 -3 -5  3 -5 -2  7  1  0  3 -5 -1 -5  3 -4 -2  0 -2 -5 -3 -5 -2 -4  6  3 -5 -2 -5 -2 -4 -2 -2 -3  2 -1 -1 -3 -2 -2 -4
 -2 -5 -2 -4 -2 -5 -2 -4 -3 -3  3 -4 -3 -1 -4 -5 -2 -4 -5 -3 -4 -5 -3 -4 -2 -4 -4 -3 -3 -2 -2 -2 -2  1 -3 -3 -4 -3 -2 -3 -5 -2 10 -5 -5 -2 -5 -4 -5 -5 -2 -2 -3 -3 -2 -3 -3 -4 -2 -5 -2 -3 -2 -4 -5 -4 -3 -4 -3 -2 -4 -3 -4 -5 -4 -4 -5 -3 -5 -2 -5 -4 -3 -3 -3 -4  1 -4 -3 -4 -4 -2 -3 -4 -3 -4 -5 -3 -3 -4 -2 -5 -3 -2 -3 -5 -3  2 -3 -5 -5 -3 -5 -3 -4 -3 -4 -4 -1 -2 -5 -2 -2 -4 -5 -4 -3 -4 -3 -3 -3 -6 -3 -3 -4 -3 11 -4 -4 -4 -4 -5 -4 -5 -3 -4 -4 -5 -5 -4 -3 -5 -5 -4 -2 -3 -1 -3 -2 -5 -2 -3 -4 -4  2 -3 -2 -3 -2 -3 -4 -2 -3 -2 -3 -4 -3 -3 -3 -2 -4 -3 -4 -4 -5 -3 -4 -3 -5 -1 -3 -2 -4 -4 -3 -2  0 -5 -4 -2 -3 -2 -5 -5 -5 -2 -3 -4 -4 -3 -3 -4 -6 -3 -3 -2 -2 -4 -3 -3 -1 -3 -5 -4 -3 -3 -4 -5 -3 -3 -4 -5 -4 -5 -3 -5 -4 -5  3 -3 -3 -4 -3 -3 -2 -4 -5 -6 -3 -3 -3 -4 -3 -3 -3  3 -2 -2 -5 -1 -3 -2 -5 -5 -5 -5  0 -3 -3 -5 -1 -3 -3 -6 -2 -5 -4 -2 -3 -3 -4 -3 -2 -5 -3 -4 -3 -5 -2 -3 -4 -3 -3 -5 -2 -4 -4 -1 -3 -4 -6 -1 -3 -5 -3 -5 -5 -3 -2 -5 -2 -4 -2 -2 -3 -3 -4 -5 -5 -3 -2 -3 -2 -4 -2 -4 -3 -2 -4 -4 -4 -4 -2 -1 -2 -2 -3 -2 -4 -3 -3 -5 -5 -5 -4 -2 -2 -5 -4 -4 -5 -2 -5 -2 -4 -1 -5 -5 -5 -4 -5 -3 -4 -2 -3 -3 -5 -3 -5 -2 -4 -5 -5 -4 -4 -4 -4 -5 -5 -2 11 -3 -4 -4 -4 -4 -2 -3 -5 -6 -2 -2 -3 -2 -3 -3 -3 -2 -3 -5 -5 -4 -4 -3 -2 -5 -5 -2 -4 -5 -5 -3 -4 -2 -5 -5 -2 -3 -3 -2 -5 -5 -5 -4 -4 -3 -2 -3 -2 -4 -3 -5 -4 -2 -3 -2 -2 -2 -1
 -4 -2 -1  0  1 -2 -3  7 -1 -3 -2  1 -2 -2  2  2  0 -4 -3 -4 -4  4 -3  3 -3 -3 -3  1  0 -1 -2 -3 -4 -2 -2  2  0 -4 -3  0  1 -3 -4 -2  1  0  0 -5 -1  0  0 -3 -1  0 -2 -2  3  1 -4  0 -1 -4 -2 -3 -2 -3 -4 -5 -3 -2  0 -2  2  0 -2 -2 -4  3  0 -2 -2  0 -4 -4 -3  0 -2 -5 -2  6  4 -2 -3  4 -2 -3 -2 -1  0 -3 -1 -1 -4 -2  0  8 -3 -3  5  0 -4  0  1 -2 -2 -2 -1  1  0 -4 -1 -4 -3  0 -2 -3 -3 -1 -4 -2 -4 -2 -3 -5 -3 -4 -5 -3 -5 -2 -3 -1 -5 -1 -2 -5 -3  2  1  2  1 -2 -3 -5 -4  1 -2 -3 -3 -1 -2 -4  1  0 -2  3  0  5 -2  4  0 -3 -2 -3  6  0  1 -3 -1 -2  1  2  2  1  7 -2  3  3 -2 -2  4 -2 -3 -2  1 -3 -4 -1  2 -4 -4  1  2 -1  0  1  1 -2  1  4  0  0 -2 -3 -4 -2 -1 -3 -3  1 -3  0 -2 -1  2 -2 -4  1  2 -4 -2 -1  0 -1 -5  0 -3  8 -3 -3 -2 -5 -4 -5 -3 -4 -2  0 -3 -3 -2 -4 -3 -4 -2 -5 -2 -3 -1 -3 -4 -3  1  0 -1  1 -1 -3  3  0 -2  4  2  0 -4 -2  2 -4 -4 -1 -1  0 -1 -3  0 -3  3  7 -4  1  5 -4  1 -3 -4  1  6 -4 -4  1  0 -2 -4 -1 -4 -4 -3 -2 -3 -3 -1 -4 -1 -3 -1 -2 -1  2 -1 -1 -3 -4 -3 -3  2 -4  0 -3  1  2 -2  3 -1 -3 -1 -3 -3 -3 -3  4 -4 -2 -1 -2  1  0 -2 -4 -3  0 -1 -3  0  1 -5  0 -3  0  0 -5  0  0  0  0  2 -2 -3  1 -1 -2 -4  0 -3 -5 -4 -2 -4  7 -1 -2 -5 -5 -4  5  7 -5 -2 -3  5  0 -2  0 -4 -3 -4 -3 -2 -3 -4  6  0 -5  2 -4 -3 -1 -1  1  0 -4  6 -3  0 -4  0  4 -2 -4 -2 -3  0 -3  0  0 -5  0 -3  2 -3  1  0 -1  2  2  3 -1 -2 -2 -3
 -4  0 -1  3  1 -3 -3  1 -1 -4 -4  1  0 -2  2  6 -3 -4  0 -5 -5 -1 -4  3 -3 -3 -2 -1  1  0 -3 -4 -4 -2 -2 -1  4 -4 -4  1  6 -3 -4  0  7 -1 -2 -5  1 -1 -1 -4  0 -2  0 -4  2  0 -4 -2  1 -4 -2 -3  0 -4 -5 -5 -3 -2  2 -2  2  7  0 -2 -5  0 -1 -3 -2 -1 -5 -5 -4 -3 -2 -5 -2  0 -1 -2 -4  0 -1 -4 -2  1 -2 -4 -3  1 -5 -3  2  1 -4 -4  1 -1 -5  4 -2 -3 -2 -2  2  5  3 -4  2 -4 -2  4  0 -4 -3 -2 -4 -3 -4  0 -3 -5 -3 -4 -6 -4 -5 -1 -4 -1 -5  1 -2 -5 -4 -1  5  3 -2 -2 -3 -5 -4  3 -2 -4 -3 -1 -2 -4  3  6 -2 -2  0  0 -2  1 -2 -3  0 -3  2  3  0 -4 -3 -2  0  0  0  1  1 -4  3  3  0 -4  2 -2 -4 -2  1 -4 -4  1  3 -4 -5  1  6 -2 -1  2  0  0  3  1  1  3  0 -4 -4 -2 -2 -4 -4  1 -3  0  0 -2  3 -3 -4  7 -1 -5  0  0  5 -2 -5 -2 -3  1 -4 -4 -1 -5 -5 -5 -3 -4 -2  7 -3 -3 -2 -4 -4 -4 -2 -5 -2 -4 -4 -2 -4 -4  0 -2 -3  5 -2 -4  2 -1 -3 -2  5  7 -4  1  2 -4 -4 -2  0  1 -1 -3 -1 -4  3  1 -4 -1  2 -4 -1 -4 -4  0 -1 -4 -5 -1  7 -2 -5 -2 -4 -5 -3 -3 -3 -3 -2 -5 -1 -4  1 -2 -1  6  1  2 -3 -4 -2 -2  1 -4  0 -4  1  0  0  4  0 -3 -1 -4 -4 -3 -3  1 -4 -2 -2  0  0  1 -3 -5 -3  4  0 -3  6  2 -5  0 -3  6 -2 -5  7  0  4  2  1 -3 -3 -1 -1 -2 -4 -1 -3 -5 -4 -2 -4  2 -2 -2 -6 -5 -4 -1  0 -5 -3 -4 -1  7 -2 -2 -4 -4 -4 -3 -4 -4 -4  0 -1 -5  4 -4  0  1 -2  1  0 -4  3 -4  0 -4 -1  6 -2 -4 -3 -4 -1 -3  4  0 -5 -1 -4  0 -4 -1 -1 -2  2  1  2 -2 -1 -2 -3
 -5 -1 -1  0 -2 -4 -4 -4 -1 -5 -2 -3 -5 -1 -2 -4 -4  7 -2 -5 -5 -3 -5 -2 -3 -2  6  1 -2  0 -4 -4 -4  0  5 -3 -3 -5 -4 -1 -4 -3 -3 -3 -3 -2 -4 -5 -1 -3 -2 -5  2  4  1 -5 -2 -2 -5 -4  0 -3  4  7 -3  7 -5 -5 -3  0 -2 -1 -2 -4 -4 -2 -5  0 -3 -1 -4 -2 -5 -5 -5 -4 -2 -5  3 -1  1  0 -5 -2  5 -5 -4 -2 -1 -5 -4 -3 -5 -1 -1 -4 -5 -4 -1 -3 -5 -1 -3 -4  2  1  0 -3 -2 -5 -3 -5 -2 -2 -3 -5 -3 -3 -5 -3 -5 -3 -4 -6  6 -5 -5  7 -5  3 -5 -4 -5 -2 -2 -5 -3 -4 -3  0 -3 -4 -4 -5 -5  0 -1 -5 -2 -2  1 -5  0 -3  0  1  0 -2  2 -2  0  1  2  1 -2 -2 -1 -5 -4 -3  0 -2 -3 -3 -3 -5 -2 -1 -3 -4 -1 -3 -5 -3  0 -5 -4 -2 -1 -5 -5 -1 -3 -4 -3 -1  1  5  0  0  3  0 -3 -5 -5  3 -3 -5 -5 -1  5 -3 -3 -3 -2 -3  7 -4  2 -5 -2 -3 -3 -2 -6 -4 -4 -4 -4 -4 -3 -5 -5 -6 -1  7 -4 -4 -4 -4 -2  7 -4 -5 -2 -5 -1 -5 -5 -4 -5 -5 -3 -3 -4 -3 -3 -5 -2 -3  0 -4 -2 -4 -4 -2 -3 -5 -5  5  1 -1 -3 -4 -2 -5  1 -3 -5  1 -3 -5 -1 -5 -5 -1 -4 -5 -5 -2 -4 -1 -5 -4 -5 -5 -4 -3 -1 -4  1 -5  3 -5 -3 -2 -3 -3 -3 -3 -4 -5  6  7 -1 -5 -2 -5 -1 -2  5 -3 -1 -4 -2 -4 -5 -4 -3  0 -5 -4 -4 -3 -3  0 -3 -5  7 -1 -3 -2 -2 -2 -5 -3 -4 -3 -4 -5 -4 -2 -3 -1 -1 -4 -4 -3 -2 -1 -5 -3 -4 -5  7 -2  7 -4 -4 -1 -5 -6  7 -4  1 -5 -1 -5 -4 -4 -1 -3 -5 -4 -5  6 -5 -5 -5 -3 -4 -5 -3 -5 -4 -3 -3 -2  1 -5 -3 -5 -3 -5 -3 -4 -3 -5 -3 -5 -3 -4  0  5 -5 -3 -5 -3 -4 -3 -3 -4 -2 -1 -2 -1  4  3 -4
 -4 -2  0  0  0 -4 -3 -2  4 -3 -4 -2 -3 -3 -1 -1  2 -4 -4 -5 -2 -2 -1  0 -3 -3 -2  1  0 -2  0 -2 -4 -3 -3  6 -2 -4 -4 -2 -2 -4 -4 -3 -2 -2 -2 -3 -3 -3  2 -4  4  0 -2 -4 -1  1 -4 -2 -2 -3 -3 -3  1 -4 -4 -3 -4 -3  1 -1  4 -2 -3 -1 -5  1 -2 -3 10  3 -5 -4 -4 -4 -2 -3 -3  0 -1 -3 -4 -1 -3  0  9 -1 -3 -4 -4 -3 -5 -3 -2 -1 -4 -4 -1 -2 -5 -2 -2 -4 -1 -2 -1  0  0 -5 -1 -5 -3  4 -3 -4 -4 -2 -4 -4 -4 -3 -4 -5 -4 -4 -5 -4 -3  0  1 -2 -3  0 -3 -3  0 -2 -2 -2  2 10 -4 -3 -5 -2 -2 -4 -4  1 -3 -4  0 -2 -3 -3  4 -1 -1  1 -2 -2 -3 -4 -1  0 -1 -4 -1 -3 -1 -2  0  1 -1 -1  2  3  0 -4  0 -1 -4  3 -1 -4 -4 -3 -1 -4 -5 -2  0 -2 -2 -2  3 -3  0 -1 -2 -2 -3 -4 -4 -2  5 -4 -4  4 -3 -2 -3 -3 -1 -3 -4 -2 -2 -4 -3 -1 -2 -1 -5 -2  3 -1 -4 -3 -4 -3 -4 -5 -3 -4 10 -2 -4 -4 -3 -4 -4 -4 -3 -3 -3 -4  3 -1 -4 -4  1  7 -4  1 -3 -4  0  0 -3  0 -1  0 -5 -3 -1 -5 -4 -3 -2 -2 -2 -4 -2  0 -1  3 -5  1  0 -4  1  1 -5 -2 -2 -5 -4  1 -2 -3 -4 -2 -4 -4 -4 -4 -3 -4 -3 -2 -2 -4  2 -3 -2  1 -3 -3 -4 -4 -3 -3 -2  0  1 -4  1 -1 -2 -2 -1 -4 -2 -4  0 -4 -4 -1 -4 10 -1 -3 -2 -2 -3 -5 -3 -1  0 -4 -1 -1 -3  0 -4 -2  3 -3 -2  1 -1 -2 -1 -3 -4  5  8 -3 -1 -3 -4 -3 -4  0 -4 -1 -2 -3 -5 -5 -4 -2 -1 -3 -3 -4  8 -2 -3 -3 -4 -4 -4 -3 -4 -4 -4  4  7 -3  0 -4 -2 -3  9  1  1  0  0 -4  3 -4 -2 -1 -3 -4 -3 -4 -3 -4 -1 -2 -3  1 -4 -1 -4  0  0 -1 -1 -1  1 -2 -2 -2 -4
  5 -5 -2 -4 -3 -4  3 -2 -4  1  1 -4  3 -3 -4 -4 -1 -6 -5  7  0 -4  1 -4  1 -3 -4 -2 -1  1  3  3  3 -4 -5 -2 -4  0  1 -3 -5  2 -3 -5 -3 -3 -5 -2 -5 -5 -2  3 -4 -3 -3  0 -2 -2  3 -5 -3  2 -2 -5 -5 -6  0 -1 -3 -3 -3 -2 -4 -5 -4 -5 -5 -4 -3 -3 -6 -5  7  0  0 -4 -3 -2 -4 -3 -3 -3  1 -3 -4 -3 -3 -3 -1 -1  2 -5  6 -3  0 -5  0  4 -2 -5 -5 -3 -5  0 -4 -3 -4 -4 -2  5 -5  2 -2 -4 -5 -1 -1 -4  0 -3  0 -5 -3  7 -5  1 -3 -5 -2 -5 -3 -5 -2 -5 -4 -2 -3 -5 -4 -4 -2 -5 -5 -2  5 -1 -3 -1  2 -5 -3  0 -4 -4  0 -1 -2 -3  0 -2 -4  2 -2  4 -1 -4 -1  0  0  2  0 -3 -2 -4 -4 -1 -3 -3 -5  5 -3 -1 -1 -2 -3  1  1 -5 -4  5  7 -3 -5 -5 -4 -2 -4 -4 -4 -3 -3 -4 -5  1  0 -4 -1 -1  1 -3 -3  0 -5 -4 -1 -3 -6 -5 -3  0 -4 -5 -2 -5  7 -5 -3 -5  5  6 -2 -2  0  7 -3 -6 -6 -5 -3 -3 -4 -6  0  0 -4 -2 -3  4 -3 -2  0  1 -4 -5 -5 -5  1  0 -3 -4 -3 -3 -3 -4  1 -5 -4  2  1 -2 -4 -3  2 -5 -3 -1 -4 -5  3 -2 -4  0 -2 -3  6 -4 -2  6  1 -4 -5 -3  0 -5  1 -5 -5 -3 -3 -5 -2  0 -3  2 -2 -3 -1 -5 -5 -2  2  5 -4 -5 -3 -1 -3  4 -4 -4 -5 -4 -1  3  0  3  1  4 -3 -2  0 -6 -5 -5 -3 -2  2 -5 -5 -4 -5  0 -5 -1 -2 -1 -5 -5 -5 -2 -4 -3 -1 -3 -3  4 -5  0 -5 -3 -3 -4 -5 -2 -6 -2 -6 -4 -5 -3 -3  7 -6 -3 -5 -2 -3  1 -5 -5 -3  1  0  1  2 -5  0  5  1 -4 -4 -2 -4  1  5 -5 -4 -2 -4 -3 -4  0 -4  5 -4 -5 -2  0 -3  4 -5 -5 -4 -5 -1 -2  5 -4  2 -3 -2 -5 -3  0 -3  2 -2 -2  4
  3 -5 -1 -4 -2 -2  2  1 -4  4  1 -4  4 -2 -4 -4  3 -6 -5  1 -1 -3  4 -4  2 -2 -4 -2 -2  1  2  0  1 -4 -5  0 -3  6  0 -3 -5  3 -3 -5 -4 -3 -3 -1 -5 -4 -1  1 -3 -3 -3  6 -1 -3  2 -4 -2  1 -3 -4 -5 -5  6 -1 -3 -3 -2 -3 -3 -5 -4 -2 -4 -3 -3 -3 -5 -5  1  6  4 -5 -3 -1 -4  0 -2 -3  1 -3 -4 -3 -1 -3  0  0  3 -5  2 -3  0 -4  5  2  0 -4 -4 -3 -4  5 -5 -3 -4 -4 -3  1 -5 -1 -3 -4 -5  0 -3 -4  6 -3  5 -6 -3  0 -5  6 -4 -5 -1 -5 -3 -4 -1 -5 -4 -1 -3 -4 -4 -4  0 -5 -5 -1  0 -2 -4  3  0 -4 -3  6 -3 -3 -2  0 -2 -3  1 -3 -4  4  0  2  0 -4  0  5  1  2 -1 -3 -2 -3 -4  2 -3 -3 -5  0 -3  1  0 -2 -3  5 -1 -5 -4  3  0 -3 -3 -4 -4 -2 -4 -4 -4 -3 -3 -4 -6  5  6 -4  1  0  5 -3 -4 -1 -6 -4 -1 -3 -6 -5 -2  6 -5 -5 -3 -5  0 -4 -3 -4  1  1 -3 -1  6  0 -3 -6 -5 -5 -3 -3 -4 -5  5  6 -4 -1 -3  4 -3  0  6  5 -4 -5 -4 -5 -1  6 -3 -4 -3 -3 -3 -4 -1 -5 -3  1  5 -3 -4 -3  0 -5 -3  0 -3 -4  1  0 -4  6 -3 -3  1 -3 -1  0  6 -3 -5 -3  6 -4  6 -4 -5 -3 -3 -5 -1 -1 -3  4 -2 -3  1 -4 -5 -3  1  4 -4 -5 -3 -3 -2  3 -3 -4 -5 -4 -2  2  0  1  5  2  0 -2  6 -5 -4 -5 -3 -2 -1 -4 -4 -4 -5 -2 -5  0 -1 -3 -5 -5 -4 -1 -3 -3 -2 -3 -3  1 -3 -2 -5 -1 -2 -3 -5 -1 -6 -5 -6 -4 -4 -3 -3  0 -6 -2 -4 -1 -3  5 -4 -5 -3 -2  6  1  5 -5  2  2  5 -4 -4 -1 -4  5  0 -5 -4 -1 -4 -3 -4  5 -4  2 -4 -4 -3  6 -3  4 -4 -5 -5 -5  2 -2  2 -3  1 -2  0 -4 -3 -1 -3  2 -3 -2  1
 -4  0  3  0  3 -3 -3 -1 -2 -4 -3  5 -2 -2  3  0 -3 -3 -3 -4 -5  3 -4  1 -3 -3 -2  0  0 -1 -2 -4 -4 -2 -2 -2  1 -4 -4  2 -1 -3 -4 -2 -1  2  1 -5 -2  7  2 -4  0  0 -2 -4  2  4 -4  1 -1 -4 -2 -2 -2 -3 -4 -5 -3 -2 -1 -2  1 -1 -1 -1 -6  3  7 -2 -3 -1 -4 -4 -3 -2 -2 -5 -2  0  2 -2 -4  4 -2 -4 -3 -2  2 -4 -3  0 -4 -2 -1 -1 -4 -3  1  7 -6 -1  0 -3 -2 -2 -1  0 -1 -4 -2 -4 -2  0 -2 -4 -3  1 -4 -2 -4 -3 -3 -5 -3 -4 -5 -3 -5 -2 -4  0 -5 -2 -2 -5 -2  1  0  0 -2 -3 -3 -5 -4 -1 -1 -3 -3  1 -2 -4 -1 -1 -2 -2  0  3 -2  1  0 -3  0 -2  0  0  4 -4  1 -1  4  3  4  2  1 -4  2  2 -2 -3  1 -3 -4  0  1 -3 -4 -2  3 -4 -4  1  0  0  5  2 -1 -2 -1  0  1  2 -3 -4 -4 -2 -1 -4 -4  1 -2  4 -3  2  0 -2 -3 -1  2 -4 -2 -2  0 -2 -5  1 -3 -1 -4 -3 -2 -5 -4 -4 -2 -3 -3 -1 -3 -3 -2 -3 -4 -4 -2 -5 -2 -3 -4 -4 -4 -3  6 -2 -1 -1  4 -4  4  6 -2 -1  0 -1 -4 -2  1 -4 -4  0 -2 -1  0 -3 -1 -4  3  0 -4  2  3 -4  4 -4 -4  1 -1 -4 -4  2 -1 -2 -4  0 -4 -5 -3 -2 -2 -3 -2 -5 -2 -3 -1 -2  5  1 -2 -2 -3 -4 -3 -3  5 -4  1 -4  4  6 -1 -1 -1 -3 -1 -4 -4 -3 -3  2 -4 -3  0 -2  4  1 -3 -6 -2  0 -2 -3 -1  0 -5  1 -3 -1  0 -5  0 -1 -1  1  3 -1 -3 -1 -1 -2 -4  7 -3 -5 -3 -2 -3  0  0 -2 -5 -5 -3  0 -1 -5 -2 -3 -1 -1 -2 -2 -4 -3 -4 -3 -3 -4 -4  3  0 -5  2 -4 -3 -2 -1  0  0 -4  1 -4  5 -4  7 -1 -2 -4 -2 -4  7 -3 -1 -1 -5  3 -3  4 -3  3  0  1  4  2  2 -1 -1 -1 -3
  1 -4  0 -3 -1  0  1  0 -3  4  7 -3  2 -2 -3 -3  2 -5 -4  0 -2 -3  3 -2  4  4 -4  0 -1  1  0  2  0 -3 -4 -2 -3  1  0 -2 -4  0 -3 -5 -3 -2 -3 -2 -4 -3 -1  1 -2 -3 -2  1 -1 -1  0 -3 -1 -1 -1 -4 -5 -4  1 -2 -3 -3 -2 -2 -2 -4 -3 -4 -4 -2 -3 -3 -4 -3  0  1  6 -4 -2 -2 -3  1 -2 -1 10 -2 -3  2  0 -3  7 10  0 -5  0 -3  1 -2  4  3  0 -3 -4 -2 -3  2 -4 -3 -3 -3 -2  0 -5 -1 -3 -2 -5 10 -2 -3  1 -2  1 -5 -3  0 -4  1 -4 -4 -2 -4 -3 -3 -2 -4 -3 -2 -3 -3 -3 -3  2 -4 -5 -2  0 -2 -3  9  0 -3 -2  2 -3 -3 -2  8  0 -2  3 -1 -3  1 -2  0 -1 -3  2  2  8  2  0 -2 -2 -2 -2  1 -1 -2 -5  1 -2 -1 10 -2 -2  4 -1 -5 -3  1  0 -1 -3 -3 -3 -2 -2 -3 -3 -2 -3 -3 -5  3  1 -3 -1 10  3 -2 -3 -1 -5 -4 -1 -2 -5 -4 -1  1 -4 -5 -2 -1  0 -3 -3 -2  4  1 -2 -2  1  0 -3 -5 -4 -4 -3 -3 -3 -4  3  2 -3 -2 -2  1 -3 -1  2  4 -3 -4 -4 -4 -1  3 -2 -3 -3 -2 -3 -4 -1 -5 -2 -1  0 -2 -4 -3  1 -5 -2 -2 -2 -2  0 -1 -2  1 -2 -3  0 -1  7  0  1 -1 -4 -2  1 -3  2 -4 -5 -3 -3 -5 -2 -1 -3  2  0 -3 -1 -3 -5 -2  2  0 -4 -4 -2 -3 -2  2 -2 -3 -4 -3  0  1  2  1  1  0  0  2  1 -4 -3 -5 -2 -2 -1 -4 -4 -3 -4 -2 -4 -1 -2 -3 -5 -4 -3  1 -2 -3  1 -2 -2  1 -4 -2 -3 -2 -2 -3 -5 -2 -5 -4 -5  1 -3 -3 -4  0 -5  5 -2 -2 -3  6 -3 -4 -3 -2  2  0  2 -4  9  2  1 -2 -3 -2 -3  1  1 -4 -3  0 -3 -3 -2  3 -3  1 -1 -3 -1  2 -2  1 -3 -5 -4 -4  0 -1  5 -2  0 -2 -1 -3 -1 -1 -2  3 -2 -1  1
 -1 -5 -3 -4 -3 -5  0 -2 -4  4 -2 -4 -1 -1 -3 -5  2 -5 -5  0  7 -3  5 -4  4  2 -2 -1 -2 -1 -1  5 -2 -4 -4  0 -4  0 -2 -4 -5  0 -2 -5 -5 -4 -5  9 -4 -5 -2 -2 -2 -4 -4 -1 -3 -2 -2 -5 -3  6 -3 -5 -5 -5 -1  9 -4 -4  1 -4 -2 -5 -5 -5 -1 -3 -5 -4 -3 -4 -2 -1 -1 -5 -4  9 -4 -4 -4 -4 -2 -4 -4  1  3 -4 -2 -2 -1 -5 -1 -4 -2 -5 -1  0 -3 -5 -1 -4 -5  1 -4 -2 -4 -4 -2 -1 -5 -2 -4 -4 -5  0 -4 -4 -1 -4  2 -6 -4 -2 -5 -1 -5 -5  9 -5  3 -5  9 -5 -4  8  1 -5 -4 -4  1 -3 -6  9 -2 -3 -4 -2 -2 -4 -4 -1 -4  1 -3 -2 -2 -3 -2 -4 -4  0 -3  1 -1 -4 -1  3  0  1 -3 -4 -4 -3 -5  7 -4 -3 -5 -2 -4  4 -2  5 -4 -1 -3 -5 -4 -1 -2 -4 -5 -5 -5 -3 -3 -4 -4 -3 -4 -4 -6  0 -1 -4  1 -2 -1 -3 -4 -3 -6 -5 -3 -4 -5 -5 -3 -1 -5 -5 -4 -5 -2 -5  4 -5 -1 -2 -4  9 -1 -2 -4 -5 -3 -5 -4 -4 -4 -5 -1 -1 -4  8 -4  0  1  6 -1 -1 -5 -4 -5 -5 -2 -1 -3 -5 -4  0 -4 -5 -3 -5 -4 -2  2 -4 -4 -4 -1 -6 -4  4 -4 -5 -2 -3 -4 -1 -4  1 -2 -4 -3 -2 -1 -2 -5 -4 -1 -5 -1  0 -6 -4 -4 -6 -3  8 -4 -1  1 -4  0 -5 -5 -4 -2 -1 -4 -5 -4  2 -3 -1 -4 -4 -4 -4  2  1 -1 -2  0 -1 -4 -3 -1 -3 -5 -5 -4 -3 -2 -1 -4 -4 -5 -3 -5 -3  9 -4 -6 -5 -4  8 -5 -4 -4 -3 -4 -2 -5 -1 -3 -4  5 -5 -6  9 -5 -5 -5 -5 -5 -4 -5 -2 -5 -4 -5  9 -4 -1 -3 -5 -4 -3 -1 -2 -1 -4 -2 -1 -1 -4 -3  8 -4  3  1 -5 -3 -3 -4  1 -5  0 -4 -1 -5 -5 -3 -1 -4  0 -5 -6 -5 -4  8  1 -1 -4 -1 -4 -3 -5 -4 -2 -3 -1 -3  3 -1
 -4 -3  1 -2 -2  8 -3 -3 -2 -4 -4 -3 -4 -2 -2 -3 -4 -4  8 -4 -5 -3 -4 -2 -3  7 -3 -2  4 -1 -3 -4 -4 -3 -3  2 -2 -4 -4 -2 -3 -3 -4 -3 -2 -2 -4 -6 -3 -3 -2 -4 -2  3  4 -4 -2 -3 -4 -4  2 -4 -2 -4 -3 -4 -5 -6 -3 -2 -3 -3 -1 -3  8 -4 -6 -2 -3  0 -4 -3 -4 -5 -4  8  3 -6 -3  3 -2 -2 -5 -3 -3 -5 -4  5 -1 -5 -3 -3 -4 -2 -2 -3 -4 -4 -3 -3 -6 -2 -4 -4 -3  6 -3 -2  1 -4 -3 -4  6 -2 -3 -5 -3 -3 -4 -3 -4 -3 -3 -5 -3 -4 -5 -4 -6 -3 -5 -4 -6 -4 -3 -6 -5 -4 -2 -2  5 -4  8 -6 -4 -2 -2 -5 -3 -4 -2 -5 -2 -3 -2 -4 -2 -2 -2 -2 -3 -1  5  3 -3 -2 -1 -4 -4 -3 -3 -2 -3 -3 -3 -5 -2 -2 -3 -4 -2 -3 -5 -4 -2 -4 -4 -3 -2 -4 -4 -2 -3 -4 -3 -2 -1  2 -2  0  2  0 -3 -4 -5 -2 -3 -5 -4 -2 -3 -1 -3  7 -2 -3 -4 -3  2 -5  0 -3 -3 -4 -5 -4 -4 -3 -4 -4 -3 -6 -5 -5 -3 -4 -4 -3 -3 -3 -3 -4 -4 -5 -3 -5 -2 -4 -5 -4 -5 -4 -3 -4  8 -3 -3 -4 -2 -3 -2 -4 -2 -3 -4 -3 -3 -4 -4 -3 -3  5  0  9 -2 -5 -2 -3 -4 -2 -3 -5  0 -5 -4 -3 -4 -4 -5 -3 -3 -2 -5 -4 -4 -6  9  2 -3  9 -2 -5 -2 -4 -3  6 -3 -3 -1 -3 -3 -4 -3 -4 -2 -5  6 -4  1 -1 -3 -2  1 -3 -2 -4 -4 -3  8 -2 -4 -4 -4 -3  5 -2 -3 -6 -3  3 -3  4 -3 -2 -6 -3  9 -3 -4 -6 -3  0  5 -2 -2 -4  8  3 -4 -2 -5 -3  9 -6 -4 -4 -4 -3 -4 -2 -5 -5 -4 -3  0 -6 -2 -4 -4 -3 -2 -3 -4 -4 -4 -3 -4 -4 -4 -3 -4 -5 -2 -3 -4 -3  1  1  1 -5 -3 -4 -2 -4 -3 -3 -3 -4 -3 -4 -3  9 -3 -3 -5 -2 -4 -3 -3 -3  5 -4 -2 -1  5 -3 -2 -2 -3
 -3 -1  2  0  1 -3  0 -2  5 -3 -3 -1 -3  1  0 -2 -3 -2 -1 -4 -4 -2 -3  1 -2 -2  0  0  2  1 -2 -3 -3  6  3 -1  0 -4 -3  0 -2 -2  2 -2 -1  4 -3 -4 -2 -2  2 -3  1  0  1 -4  0  0 -3 -2  1 -3  1  0 -1 -2 -4 -4  0  4 -2  1  0 -2 -1 -1 -5  2 -2  0 -3 -1 -4 -4 -3 -1  4 -4  5 -2  0  0 -4 -1  2 -4 -3  1  0 -4 -3 -2 -4  0  0 -1 -4 -3 -1 -2 -5  1 -2 -3 -1  0 -1 -1  2 -3 -2 -3  0 -1 -2 -4  0 -2 -4  0 -4 -2  0 -4 -1 -4 -2 -1 -4 -1 -4 -2 -4 -1  7 -4 -1 -1 -1  0  0 -1 -3 -4 -3  0  5 -4  0 -2  2 -4  0 -1  2 -2  1 -1  1  0  0 -1  0 -2 -1  0  0 -3 -3 -2 -1  1 -1 -2 -1 -3 -1  0 -2 -3  0  0 -4 -1  3 -3 -3 -2  0 -4 -4  0 -2 -3 -2  1  3 -1 -1  0  1  0 -2 -4 -4  3 -2 -4 -4  1  0 -1 -2 -1 -1  1 -2 -2  1 -4  2 -2 -1 -1 -4 -2 -3 -2 -3 -3  0 -4 -4 -4  0 -2 -3 -2  0  0  7 -2 -3 -4  6 -4  0 -3 -4 -3 -4 -3 -1 -1 -2 -1 -2 -4 -1 -2  0 -2  0 -2 -3 -2  0 -3 -4  0  1  1 -1 -3  2 -3  0 -2 -3  1 -1 -4  0 -4 -3 -1 -2 -3 -4  0 -2  4 -4 -3 -4 -5 -3  0  0 -3  0 -4  3 -3 -1 -1 -2 -2 -2  0 -2 -4 -1 -2 -1 -4  0 -3  0 -1 -1 -1  2 -2  1 -3 -4 -1 -2  1 -4 -3 -3 -1  0  3 -1 -5 -2 -1 -1 -1 -2  0 -4 -1 -3 -1 -2 -4 -1 -1 -1  3  1 -3 -1 -1 -2  0 -4 -2 -2 -4 -2  0 -2 -1 -3  1 -3 -4 -2 -2 -1 -4  0 -3 -2 -2  1  0 -4 -2 -4  0 -3 -3 -4 -2 -2 -4 -1 -4 -2 -2 -2  1  0 -4 -1 -4  0 -3 -1 -1  2 -4  1 -4 -2 -3 -1 -1 -4  0 -3 -1 -2  0  0 -3  0  0  0 -1  1  0 -3
 -2 -2  1  0  1 -3  2 -2  0 -2 -1 -1 -2  0 -1 -1 -3 -3 -2 -2 -4 -2 -2  0  0 -2 -2  1  2  1  1 -2 -1  0 -1 -2 -1 -3 -1  1 -2 -1 -1 -3 -1  3 -3 -4 -2 -2  0  0  0 -1  0 -3 -1 -1 -1 -3  0 -3  1 -3 -2 -3 -3 -4  7 -1 -2  6  0 -3 -2 -1 -5  0 -2 -2 -4 -2 -2 -3 -2 -1  2 -4  0 -2 -1 -2 -3 -2  0 -4 -3  0  1 -3  0 -3 -2 -1  1 -2 -3 -1  1 -2 -5 -1 -2 -1 -2 -2 -1 -1  0 -2 -3 -2  0 -2 -3 -2  7 -2 -3  7 -3 -3  7 -2 -3 -3 -3 -3 -4 -2 -4 -3 -4 -2  0 -4 -3 -3 -1  2 -1 -3 -3 -4 -2  2  0 -3  1 -3  2 -3 -1  2  1 -2  0 -1  2  1 -2 -2 -2 -2  0  0 -1 -2 -2 -1 -1  4 -1 -2 -1 -2  0  0 -3  0  0  1 -3  0  1 -1  0 -2 -1 -2 -2 -1 -2 -3 -2 -1  0 -2 -2  1  0 -1 -3 -3 -3  0 -2 -3 -3  1  1  0 -3 -2 -1  7 -3 -2  0 -3 -1 -3 -1 -2 -2 -3 -3 -3 -1 -2  7 -4 -3 -2 -2 -3 -4 -3  7  7  0 -3 -2 -3  0 -4  2  0 -4 -3 -3  1 -2 -2 -3 -2 -1 -3 -1 -2 -2 -2 -2 -3 -2 -2 -1 -2 -3  3  0 -1  1 -3  5 -3  0 -2 -1  1 -2 -3  3 -4 -1  0 -2 -2 -3 -1 -3  3 -3 -3 -3 -5 -3  7 -2 -3 -1 -4  1 -2 -1 -2 -2 -2 -3  6  3 -2 -2 -3  0 -4 -1 -2 -1 -1 -2  2  1  0  4 -1 -3  2 -1  0 -3 -4 -3 -3  1  1 -1 -5 -3 -2 -2 -1 -2  0 -4 -2 -3 -2 -3 -4 -2 -2 -1  0  0 -2 -3 -1 -3 -2 -4 -2 -3 -4 -3 -1 -3 -2 -3 -2 -3 -2 -3 -2 -2 -4 -2 -2 -2 -3 -1  6 -3  0 -2 -3 -2 -2 -2 -2 -3 -4 -1 -3 -1 -1 -2  4 -1 -4 -1 -3 -1 -1 -2 -1  6 -3  7 -2 -2 -3 -2 -2 -4  4 -2 -1 -1 -1  0 -3 -1  1 -1  1  0 -1 -1
 -3 -6 -4 -4 -3 -5 -3 -2 -4 -2  5 -4 -3 -4 -4 -5 -1 -4 -6 -4  0  6 -2 -4 -2 -4 -4 -3 -4 -3 -3  0 -4  0 -4 -2 -4 -1 -4 -4 -5 -3 -4 -6 -5 -4 -5 -1 -5 -5 -3 -4  5 -4 -4 -3 -1 -4 -4 -5 -4 -1 -4 -4 -6 -4 -3 -1 -4 -4  7 -4 -3 -5 -5 -5 13 -3 -5 -4 -5 -5 -4 -3 -3 -5 -4 -1 -4 -4 -4 -4 -4 -4 -4  0 -3 -4 -3 -4 -3 -6 -4 -4 -3 -4 -3 -3 -3 -5 13 -4 -5 -3 -5 -4 -4 -4 -4 -4 -6 -5 -5 -4 -6 -4 -4 -4 -3 -4 -3 -6 -4 -4 -4 -3 -5 -4 -1 -5  0 -5 -1 -6 -5 -1  0 -4 -4 -4 -2 -5 -3 -1 -4 -4 -4 -3 -4 -4 -4 -3 -4 -4 -4 -3 -3 -3 -3 -3 -4 -1 -4 -1 -3 -5 -3  0  4  4 -4 -4 -4 -4 -4  0 -4 -3 -6 -4 -4 -1 -4 -2 -4 -3 -4 -6 -4 -4 -4 -4 -4 -5 -4 -4 -4 -4 -5  2 -4 -4 -6 -3 -3 -4 -2 -4 -3 -4 -4 -4 -6 -5 -4 -4 -4 -5 -3 -3 -5 -6 -4 -6 -4 -5  0 -4 -4 -4 -4 -1 -3 -4 -4 -4 -5 -5 -4 -4 -5 -4 -3 -3 -5 -1 -4 -3  0  0 -3 -3 -5 -5 -6 -5 -4 -3 -4 -5 -4 -1 -4 -5 -4 -6 -4 -4  5 -4 -5 -4 -3 -6 -4  0 -4 -4 -4 -3 -4 -3 -4  0 -4 -4 -3 -4 -3 -4 -5 -4 -3 -5 -3 12 -6 -4 -4 -6 -4  0 -4 -3  0 -5 -2 -4 -6 -4 -2 -4 -4 -4 -4  1 -4 -3 -4 -4 -4 -4 -2 -1 -3 -4 -3 -3 -5 -3 -3 -5 -5 -6 -4 -4 -3 13 -4 -4 -6 -4 -5 -3 -1 -4 -6 -5 -5 -1 -5 -4 -4 -4 -4 -4 -6 -3 -4 -4  8 -5 -6  2 -4 -6 -4 -4 -5 -4 -5 -4 -4 -4 -4 -1 -4 -3 -4 -5 -4 -4 -3 -4 -3 -4 -3 -3 -3 -4 -3 -1 -4 -2  2 -6 -4 -3 -4  2 -4 -3 -4 -4 -5 -4 -4 -3 -4 -1 -5 -6 -5 -4 -1 -3 -3 -4 -4 -4 -4 -5 -4 -3  2 -2 -3 -1 -3
 -2 -4 -2 -3 -2 -5 -2 -3 -3  0 -2 -3 -2 -3  0 -4  6 -5 -5 -3  5 -2  0 -3  1 -2 -4 -1 -2 -2 -1  3 -3 -3 -4  3 -3  0 -3 -3 -4 -2 -4 -5 -4 -3 -4  2 -4 -4  0 -2  0 -3 -3 -3 -2 -2 -2 -4 -3  1 -3 -4 -4 -5 -3  1 -4 -3  3 -3  0 -4 -4 -4  0 -1 -3 -4  0 -3 -3 -3 -2 -5 -3  1 -3 -3 -3 -3 -3 -3 -4  9  0 -3 -3 -3 -1 -5 -3 -3 -2 -3 -3 -2 -3 -4  0 -3 -4 -2 -4 -3 -3 -3 -1 -2 -4 -3 -4 -2 -5 -3 -3 -3 -3 -3 -2 -5 -4 -3 -4 -3 -5 -5  2 -4  9 -4  1 -4 -4  3  9 -3 -3 -3  3  0 -5  2 -3 -3 -3 -3 -2 -3 -3 -3 -3 -2 -3 -3 -1  0 -2 -2 -3 -2 -3 -2 -2 -3 -2 -1  0 -1 -3 -3 -3 -3 -3  4 -2 -2 -5 -2 -3  4 -3  2 -3 -2 -3 -5 -3 -2 -3 -3 -3 -4 -3 -3 -2 -4 -3 -2 -3 -3 -5 -2 -3 -3  2 -3 -2 -1 -4 -3 -5 -4 -2 -3 -5 -4 -3 -3 -4 -5 -2 -4 -3 -4  8 -3 -3 -3 -3  1 -3 -3 -4 -5  0 -4 -4 -4 -4 -5 -2 -3 -4  2 -3 -2  9  6 -3 -2 -3 -2 -5 -3 -3 -3 -3 -3 -3  7 -3 -4 -3 -5 -3 -3 -1 -4 -4 -3 -1 -5 -3  8 -3 -3 -3 -2 -3 -3 -3  9 -3 -3 -3 -3 -3 -3 -4 -3 -3 -4 -3  3 -5 -4 -4 -5 -3  4 -3 -2  7 -4  3 -3 -5 -3 -2 -3 -4 -5 -3  9 -3 -2 -3 -3 -3 -2 -1 -1 -2 -2 -1 -2 -4 -3 -3  0 -4 -5 -3 -3 -2  0 -4 -4 -4 -3 -4 -2  1 -2 -5 -4 -3  1 -4 -3 -2 -2 -3 -2 -5  1  0 -3  7 -4 -5  1 -5 -4 -5 -3 -4 -3 -3 -3 -5 -3 -1  1 -3 -2  1 -4 -3 -3 -3 -3 -2 -4 -3 -2 -2 -2  2  3 -3 -1 -1 -5  2 -2 -3  9 -3 -2 -3 -2 -3 -3 -3 -3 -3 -2 -4 -5 -4 -4  1 -1 -2 -3 -2 -3 -3 -3 -3 -2 -2 -1 -3  1 -2
  2 -5 -1 -3 -2 -2  3 -3 -3  0  2 -4  1 -1 -3 -3 -1 -5 -4  2 -2 -4  1 -2  1 -3 -4 -2  0  0  3  3  5 -3 -4 -2 -3 -1  6 -2 -4  3 -2 -4 -3 -2 -4 -3 -5 -4 -1  5 -3 -2 -1 -1  0 -3  5 -4 -2  1 -1 -4 -5 -5 -1 -3 -2 -2 -3 -2 -3 -4 -3 -4 -5 -3 -3 -2 -5 -4  2 -1  0 -4 -2 -3 -3 -3 -2 -2 -1 -3 -4 -3 -3 -3 -2 -1  4 -5  3 -2  1 -4 -1  4 -2 -4 -5 -2 -4  0 -3 -2 -2 -4 -1  4 -5  6  1 -3 -5 -1 -1 -4  0 -2 -1 -5 -2  1 -4  1 -3 -4 -3 -4 -3 -4 -3 -5 -4 -3 -3 -4 -3 -3 -2 -5 -4 -3  5 -1 -2 -1  5 -3 -1 -1 -3 -3  0 -2 -2 -3  0 -2 -3  1 -3  1 -2 -4 -1  0 -1  3 -1 -2 -2 -3 -3 -1 -3 -3 -5  3 -2  0 -1 -2 -3  2  6 -5 -3  3  2 -2 -4 -4 -4 -2 -3 -4 -4 -2 -3 -4 -5  0 -1 -3 -2 -1  0 -3 -1  2 -5 -4  1 -2 -5 -3 -2 -1 -4 -5  2 -5  1 -3 -3 -4  2  2 -2 -3 -1  1 -2 -5 -5 -4 -2 -2 -4 -5 -1 -1 -3 -3 -2  2 -3 -2 -1  0 -4 -5 -4 -4  4  0 -3 -4 -2 -1 -3 -4  6 -5 -3  6  0 -2 -4 -2  2 -4 -2 -1 -3 -4  5 -2 -4 -1 -1 -3  4 -3 -2  4 -1 -4 -4 -2 -1 -5 -1 -5 -4 -2 -2 -4 -1 -2 -2  3 -2 -2 -1 -4 -5 -1  4  1 -3 -5 -2 -3 -2  3 -3 -3 -4 -3  0  4  0  5  0  2 -3 -2  0 -5 -4 -5 -3 -2  5 -5 -4 -3 -5  3 -4  0 -3 -2 -4 -4 -4 -2 -4 -1 -2 -2 -2  2 -4  1 -5 -2 -3 -4 -4 -3 -5 -4 -5 -4 -5 -2 -3  1 -5 -3 -4 -3 -2  0 -4 -4 -2  1 -1  5  0 -4 -1  3  1 -4 -4 -3 -4  0  2 -4 -4 -2 -4 -3 -3 -1 -2  4 -4 -4 -2  0 -2  1 -4 -4 -4 -4 -2 -1  2 -3  5 -1 -1 -4 -3  1 -3  1 -2 -1  4
