# Supplementary material for: Protein Secondary Structure Prediction Based on Data Partition and Semi-Random Subspace Method
Source: Sci Rep. 2018 Jun 29;8:9856. doi: 10.1038/s41598-018-28084-8 (PMC6026213; doi:10.1038/s41598-018-28084-8)
Supplement: Supplementary file 1 — Dataset 1 [file 41598_2018_28084_MOESM1_ESM.zip › astral_cull_DATA/1bw0_A.pssm]

  W  D  V  S  M  S  N  H  A  G  L  V  F  N  P  I  R  T  V  S  D  N  A  K  P  S  P  S  P  K  P  I  I  K  L  S  V  G  D  P  T  L  D  K  N  L  L  T  S  A  A  Q  I  K  K  L  K  E  A  I  D  S  Q  E  C  N  G  Y  F  P  T  V  G  S  P  E  A  R  E  A  V  A  T  W  W  R  N  S  F  V  H  K  E  E  L  K  S  T  I  V  K  D  N  V  V  L  C  S  G  G  S  H  G  I  L  M  A  I  T  A  I  C  D  A  G  D  Y  A  L  V  P  Q  P  G  F  P  H  Y  E  T  V  C  K  A  Y  G  I  G  M  H  F  Y  N  C  R  P  E  N  D  W  E  A  D  L  D  E  I  R  R  L  K  D  D  K  T  K  L  L  I  V  T  N  P  S  N  P  C  G  S  N  F  S  R  K  H  V  E  D  I  V  R  L  A  E  E  L  R  L  P  L  F  S  D  E  I  Y  A  G  M  V  F  K  G  K  D  P  N  A  T  F  T  S  V  A  D  F  E  T  T  V  P  R  V  I  L  G  G  T  A  X  N  L  V  V  P  G  W  R  L  G  W  L  L  Y  V  D  P  H  G  N  G  P  S  F  L  E  G  L  K  R  V  G  M  L  V  C  G  P  C  T  V  V  Q  A  A  L  G  E  A  L  L  N  T  P  Q  E  H  L  D  Q  I  V  A  K  I  E  E  S  A  M  Y  L  Y  N  H  I  G  E  C  I  G  L  A  P  T  M  P  R  G  A  M  Y  L  M  S  R  I  D  L  E  K  Y  R  D  I  K  T  D  V  E  F  F  E  K  L  L  E  E  E  N  V  Q  V  L  P  G  T  I  F  H  A  P  G  F  T  R  L  T  T  T  R  P  V  E  V  Y  R  E  A  V  E  R  I  K  A  F  C  Q  R  H  A  A
 -6 -2 -3  0  3  0 -1  0  4  0 -2  0 -1 -4  0 -4 -4  1 -2 -1 -1  2  1 -1  0  0  0 -1 -2 -3 -1 -2 -3  1 -4  1 -3 -2 -5 -3  1  1 -2 -1 -1 -3 -1  1  1  0  0  4 -1 -1  6 -2  1  1  5 -1 -1 -1  1 -1  0 -3  0 -6  3 -1  1  1 -3 -1 -1  1  6 -5  0  7 -3  6  0 -3 -1  0 -1 -1 -1  0 -1  0  0  0  0  0  2 -1 -3 -1  3 -2 -5 -3 -3 -3  1  1 -1  1  0 -2  6 -4 -2 -2  4 -3  2  4 -3  5 -2 -1 -2  4 -4 -3 -4 -3 -4  1 -5 -1 -5 -1 -2 -5 -1  3  0  5  1  0  0 -2  0 -3  0 -4 -2 -5 -3 -4 -3 -2 -2 -1 -2 -6 -2  1 -5 -3  0  2 -1 -1  3 -2  4 -4 -1 -3 -4  2  6 -4 -1 -3 -4 -5 -4 -2 -5 -4 -4 -3  3 -3 -5 -2 -2  1 -4 -3  0  0 -3  4  1 -2  6 -1 -2 -3 -2 -3 -3 -3 -3  5 -5 -4 -2 -6  3 -3 -3  1 -5 -1  0  0  0  0 -1  1 -2 -3 -2 -1 -2  5  0 -4  3 -1 -3  2 -4 -2 -3 -1 -2 -1  0 -2  3 -1 -1 -4 -2  1  0 -3 -6 -5 -2 -1 -7 -2  2 -2 -2 -4 -2 -1 -1  0  2  0 -1 -2 -1  0  3 -1 -1  0 -3  2 -1 -2 -2  0 -2  2  2 -1 -3  0 -4  3  7 -3  0  0  2 -2  0 -2 -2 -3 -1 -1 -4 -4  0 -1 -1 -2  1 -1 -4 -2  0  1  5 -1 -2  2 -2 -2  1 -4  0  0 -1 -3 -1 -4 -2 -1 -1 -2 -2 -1  2  5 -4 -1  0 -4 -1 -3 -4 -3 -2 -1 -1 -4 -1 -1 -3 -1 -4 -5 -2 -2 -6  2 -2 -1 -4  3  1 -4 -2 -1 -3 -3 -2 -3 -4  1 -1  3 -5 -2  0 -2 -3 -2 -2 -5  0 -2 -4  3  1 -3  0  0  0 -3 -1 -3  6 -1 -1 -5 -4  0  2 -6 -3 -1 -3 -5  5  3
 -6  0 -5  3 -3 -3  0  2 -3  1  4 -4  0 -1 -2 -5  8  0 -3 -3 -3 -1 -3  4 -1  0 -1  0 -3  4  0 -4 -6  1 -5 -3 -2 -5 -4 -6 -4 -1 -5 -2 -2 -5  4 -4 -4 -1 -3 -4 -1  0 -3 -5  1  1 -3 -4  4 -2 -1  1 -3 -2 -4 -6 -3 -2 -3 -2 -5 -2 -3 -2 -4  8  4 -4 -5 -4  1 -1 -3  0  4  0 -1  0  0  1  1  0  1  0 -1  0 -4  0 -2 -2 -5 -6 -2 -4 -4 -3 -6 -6 -3 -2 -4 -6 -3 -4 -4 -5 -2 -4 -5 -4  3 -1 -3 -3 -1 -6 -5 -5 -6  6 -6 -4 -6 -4 -2 -5  1 -3  3 -4  0  0  1  0 -4 -1 -4  7  0 -5  0 -5 -1 -2 -1  3 -2 -6 -1 -5 -4 -5 -2 -2 -4  4  1 -2 -2 -4 -1  4 -5  3 -4 -5 -5 -5 -4 -4 -6 -3 -4 -6 -6 -5 -3 -4 -5 -2  5  0 -4 -4  1  1 -5 -4  1 -4 -5  5  4 -2  2 -5 -5 -5 -5 -4 -5 -4 -6 -6  0  0 -4 -4 -5 -2 -1  0  0  0  0  0  0 -5 -3 -4 -4 -2 -1 -5 -3 -1 -2 -2 -6  2 -5 -4 -5 -4 -4 -5 -4 -1  6 -5  0 -5 -6 -5 -6  8 -4 -5 -7 -4 -4 -2 -2 -4  4  0 -1  0 -4  0 -1 -4  4  0  0 -5  1  3 -4 -3  1  3  2 -3 -3 -5 -3 -4 -4 -4 -2 -1 -4 -4 -4  1 -5 -5  0  2 -4 -2 -1 -2 -3 -3  0  1  0 -1  1  1 -5  4  1  1  3 -1 -2 -4 -5  2  3 -5  1  0 -5  0 -5 -5  1 -5 -2  2 -6  1 -5 -4 -5 -5 -4 -5 -5  2 -5 -3 -2 -2  1 -3  0 -2 -5  0 -4 -5 -2 -1 -6 -5  0  3 -5 -4  2 -3 -3 -2 -5 -4 -5 -5 -5 -6  0 -4 -6 -1 -3 -2 -4 -5 -5  9 -5 -5 -5 -4  2  0 -1 -2 -2 -5  0 -2 -5 -5  0  8 -5  2  1 -6 -7  1  7 -1 -3 -2
 -8  5 -5 -2 -3  1  0 -2 -3  2  4 -3 -1  7 -2 -6  1  1 -4 -1  0  4 -2  1 -1  1  0  5  0 -3 -2 -2 -6  0 -6  4 -3 -3  2 -6 -2 -3 -1 -1  5 -5 -1 -3 -2 -1 -1 -4 -1  0 -3 -5 -2  1  0 -4 -1  0  0  1 -1  8 -2 -5 -3 -1 -1 -2 -4 -3 -2 -1 -4 -4 -2 -4 -6 -4  1 -4 -4  3  0  0 -1 -1  0  1  0  0  1  0  1  0 -5 -1 -3  2  3 -6 -4 -5 -3  2 -4 -5  1 -2 -4 -6  1 -3 -4 -5  0 -4 -6 -3  5 -1  1 -2  8 -6 -7 -5 -6 -2 -6 -3 -6 -4 -2 -4 -1 -2 -3 -4  0 -1  2  2 -4 -1 -4 -1 -1 -5  4 -5 -1 -4 -1  3  3 -7 -1 -5  1 -6  1 -1 -5 -3  0 -3 -4  1  0  6 -4 -3 -4 -6 -5 -4  5  9 -6  5  9 -6  0 -4  5  3 -5 -1 -3 -1 -1 -5  0 -1 -5 -4  0 -4 -5  0 -2  0  0 -5 -5 -6 -6 -3 -1 -4 -6 -6  0  0 -5 -4 -6  1 -1  1  1  0  2  3 -2 -5 -3 -2 -5 -3 -1 -6 -2 -1  1 -5 -6 -5 -6 -3 -5  2 -3 -5 -3 -1  0 -6 -2 -5 -5 -3 -7 -4 -4 -3 -8 -5 -4 -2  2  0 -1  4  2 -2 -4  0  0 -4 -2  0 -1 -5  1  2 -2 -3  3 -3 -1 -2 -1 -3  5 -2 -5 -4 -4 -2 -3 -5 -4  0 -5 -6  0  4 -2  1 -1  0 -4 -2  2  3  0  2  2 -2 -6 -2  0  5 -4  2 -4 -4 -2  2 -2 -6  3  0 -4 -1 -4 -6  0 -5 -2 -2 -6  0 -4 -3 -6 -6 -5 -6 -5 -1 -6  5 -3 -1 -1 -5 -1  2 -5  1  4 -2 -3 -1 -7 -4 -1 -1 -6 -2  0 -2 -3  4 -6 -4 -5 -6 -5 -4 -2 -4 -6  1 -4 -2  7 -5 -5 -4 -5 -3 -4 -2 -4 -2 -2 -1 -1 -6  0 -2 -4 -5  1 -2 -6 -1  0 -7 -6  0 -1 -2 -2 -1
 -8  2 -5 -2 -3 -2  3 -2 -4  1 -2 -3 -3 -2  2 -6 -4  2 -5 -1  5 -1 -3  1 -2  1  1  3 -1 -3 -1 -4 -6 -2 -6 -2 -4 -4  8 -5 -4 -2  2 -2  1 -2 -1 -3  2  2  0 -4 -1  4  0 -6 -2  4 -4 -5  2 -1 -1  0 -3  1 -4 -7 -3  1 -3 -2 -3 -3  0  1 -4 -5 -1 -4 -6 -5  3 -4 -4 -2 -2  3 -1 -1 -1  0  0  3  0  0 -1  1 -5  1 -3  5  8 -6 -5 -5 -4 -3 -5 -6 -3  1 -5 -6  3 -4 -4 -5  0 -4 -6 -5  3 -1 -2  5 -2 -6 -7 -6 -5 -3 -5  1 -7 -4 -3 -1  2 -3 -4 -4  1 -3 -2  1 -5  0 -2 -4 -3 -6  5 -6  3 -3  3 -1  3 -8 -1 -5  8 -6  5  3 -5 -1 -1 -5 -5  8  3 -1 -5 -4 -5 -6 -5 -5 -3 -2 -5 -2 -2 -5 -6 -4 -2 -4 -6 -1 -3  2 -4 -6 -1  3 -5 -5  2 -4 -5 -1 -1 -4  0 -6 -5 -6 -6 -4  8 -2 -6 -7  4  3 -5 -5 -6  3 -1  0  0  0  3 -1 -2 -5 -4 -4 -5 -4  2 -6  1  0  4 -6 -5 -5 -6 -4 -6 -1 -4 -5 -3 -1 -3 -7 -4 -6 -5 -4 -5 -5 -5 -4 -8 -5 -5 -4 -3  8 -3  1  1 -3 -3  0  2 -5 -3  2 -3 -5  1  0 -5 -4  2 -4 -2 -3  3 -4 -2 -4 -5 -5 -4 -3 -5 -5 -4  1 -5 -6  0  1 -2  1  2  4 -4 -4  3  1 -3 -3  1 -3 -6 -2  1 -2 -4  5 -3 -5 -4  3 -3 -6 -1  3 -1  0 -5 -6 -3 -5 -1 -3 -5 -1 -4 -4 -6 -6 -5 -6 -5 -3 -6  6 -3  1 -2 -4  1  5 -4  0  7  8 -4  5 -7 -5 -2  2 -7 -4  1  0 -2 -3 -6 -5 -6 -6 -5 -5 -1 -4 -7 -1 -4  0  3 -6 -5 -5 -5 -5 -5  0 -4  3 -2  2  0 -6  0  4 -5 -5  4 -5 -6 -1  2 -8 -7  0 -4 -5 -3 -2
 -6 -3 -3 -3  0 -4 -4 -3 -3 -3 -4  2  3 -5 -4 -4 -6 -1 -1 -1 -5 -1  0 -4  2 -2 -3  0 -3 -6 -4  0 -4 -3 -4 -2 -4 -3 -6 -7 -1 -2 -3 -4  7 -5 -4 -1  3 -4 -2 -1 -3 -5 -3 -2  2 -4  0 -3 -3  2 -1 -3  4 -5  4 -7  3 -5  2  0 -6 -3 -4 -3  1  1 -2 -3 -4 -1 -5 -3  0 -3  3 -2 -1  2 -2 -1 -1 -1 -1 -2 -1 -2 -2 -2 -2 -5 -7 -4 -2 -3  3  3 -6 10  0 -1 -3 -4 -5 -3  5  1 -2  0 -4  6 -2 -5 -5 -4 -4 -2 -4  0 -1  1 -7  1 -6 -1 -2 -1 -4 -1  3  6 -2  0  1 -2 -2 -6  4 -5 -4 -6 -5  6 -3 -5 -5 -4 -3 -6 -6  2 -7 -4 -3 -3 -2 -6 -3 -4  0 -6 -5 -6 -3  0  3 -2  0 -3  0 -6 -6  0 -6 -6 11 -4 -2 -1 -3 -3 -3 -3 -6 -1 -3 -5 -4 -1 -5 -3  6 -3 -5 -3  3 -3 -3 -4 -4 -1 -7 -7 -4 -6 -1 -5 -1 -2 -5 -3 -1  0 -1  0 -2  1 -3 -5 -3 -3 -3 -1 -2 -4 -1 -3 -3 -1 -6  3 -3 -1  6 -5 -4 -3 -4 -1 -4 -6  0  1  0 -6 -6 -7 -1 -5 -7 -1  2 -3  4 -6 -5 -1 -1 -1 -3 -3 -5 -2 -3 -4 -1 -2 -2 -1  1  3 -3 -3  0  1  5 -2  4 -3 -3  2 -7 -3 -3 -2 -5 -1 -2 -4 -3 -3 -1 -2 -5 -4 -1 -3 -3 -4 -1 -1 -2 -2 -1 -1 -2  1 -3 -5 -1  7  3 -5 -2  0  0 -4  2 -1  7 -4  7  6  1 -3 -6  0 -5  4 -5 -3 -2 -5 -1 -3 -4 -3 -1 -2  2 -4 -3 -4 -1 -3 -2 -7 -3 -6 -6  8  2 -3 -4 -3 -3 -7 -4  1 -4 -4  6  1 -7 -3  1  7 -5 -5  0 -6 -3 -2 -4 -7 -4 -1 -4  3  1 -6 -2 -3 -2 -4 -5 -6 -3  7 -3 -7 -4 -4 -1 -6 11 -3 -6 -7  0 -2
 -6  0 -4  2  0 -3  0 -1 -3  1  0 -3 -1  1 -3 -5 -2  1 -3 -3  0 -1 -2  0 -1  1  0  0 -1 -1  0 -1 -6 -2 -5 -3 -1 -5 -3 -5 -3 -1 -3 -3 -3 -5  1 -3 -3  1  0 -2  0  3 -3 -4  0  2  0 -4  2 -3  1  2 -3 -2 -4 -5 -2 -3 -3 -1 -5 -3  0  2 -3 -2  3 -4 -5 -4  3 -2 -2  2  0  1 -1 -1  1  0  1  0  0  0 -1  1 -4  0 -1  0 -3 -5 -3 -4 -4 -2 -5 -5 -3  6 -4 -5  2 -3 -3 -4  1 -3 -5 -4  0 -3 -4  3 -3 -5 -5 -4 -5  0 -5 -4 -6 -4  0 -5  2 -3 -2 -4  0 -2 -1  1 -4  0 -3 -1 -2 -5 -1 -5 -2 -2  1  2 -1 -6  3 -4 -3 -5  1  3 -4  1  0  1 -4 -2  1 -1 -4 -1 -4 -5 -4 -5 -4 -3 -5 -3 -3 -5 -5 -5 -3 -4 -5 -3  0  3 -1 -4  3  2 -5 -4  1 -4 -4  0  1  0  2 -5 -4 -5 -5 -3 -4 -2 -5 -5 -2  0 -4 -4 -6 -1 -1  1  0  0  0  0  0 -5 -3 -3 -4 -3 -1 -4 -2 -1 -2 -4 -2 -4 -5 -3 -4 -2 -4 -4 -3 -1  0 -2 -3 -5 -5 -5 -6 -2 -2 -5 -6 -4 -3 -3 -1 -3 -2  1 -1 -1 -3  2  0 -4 -1  2 -3 -4  1  1 -1 -3  4 -3 -1 -2 -2 -4 -3 -3 -4 -3  9 -2 -4 -3  1  3 -4 -4  1  1 -3 -1  4  1 -5 -4  1  1 -2  0  0  1 -5  1  2  2 -3  0 -2 -4 -4  0  0 -5  1  2 -5 -3 -5 -5  0 -5  0 -1 -5  4 -5 -4 -4 -5 -3 -4 -4  0 -5  0 -2  0  1 -4  0 -2 -5  1 -3 -4  0  2 -7 -4  2  1 -5 -3  1  1  4 -2 -5  1 -5 -5  0 -5  1 -4 -6 -1  0 -2 -3 -5 -5 -3 -4 -4 -5 -3 -1 -2  0  0  0 -4  1  0 -4 -4  1 -2 -5  2  0 -7 -6  4  1 -3  0 -1
 -7  2 -4  0 -2 -3  3 -1 -3  1 -1 -4  0 -2 -2 -6 -1  1 -5 -2  4 -1 -2 -1 -1  4  2  1 -1 -2  1 -4 -6 -2 -5 -3 -4 -5 -1 -4 -3 -2 -4 -1 -1 -4  1 -3 -3  3  4 -4  3  4 -2 -5 -1  3 -3 -4  1  0 -1  1 -3  0 -4 -6 -3 -2 -3  0 -5 -3  1  3 -4 -3  3 -2 -6 -4  4 -3 -3 -1 -1  0 -1 -1  1  0  1  1 -1  1  0  1 -5  0  0  3 -1 -6 -5 -5 -4 -3 -5 -6 -3  3 -4 -6  5 -4 -4 -5  1 -4 -6 -4  0  1 -3  0  2 -6 -6 -5 -5 -1 -5 -4 -6 -4 -3 -4  4 -3 -3 -4  2 -3 -2 -2 -4  6 -3 -3 -1 -5  0 -5 -2  3  6  0  1 -5  7 -4 -1 -5  3  0 -5  6  0 -3 -4 -1  5 -2 -4 -2 -4 -6 -5 -5 -4 -4 -5 -3 -4 -5 -6 -5 -3 -4 -5 -1  1  4 -3 -5  3  3 -5 -4  5 -4 -4  3  3 -4 -1 -5 -4 -5 -6 -3 -2  8 -6 -6  1  1 -5 -4 -6  1 -1  2  1  0  1 -1  1 -5 -1 -3 -5 -4  0 -6 -1  1  1 -5 -5 -5 -5 -4 -5 -4 -4 -5 -3 -1 -2 -6 -4 -5 -5 -5 -4 -3 -4 -5 -7 -5 -4 -4 -3 -2 -2  1  0 -3 -4  1  3 -5 -3  4 -3 -5  1  0 -4 -3  1 -3 -3 -3 -3 -4 -3 -3 -4 -4 -2 -1 -4 -5 -1  1 -4 -5  3  2 -2  0  3  4 -4 -4  2  2 -3 -3  0 -1 -6  3  4 -2 -3  3 -4 -4 -3  3  0 -5  1  4 -5 -1 -3 -6 -2 -5 -2 -1 -5  4 -5 -4 -6 -6 -4 -6 -5  2 -6  3 -1  3  0 -5  3  2 -5  2 -2  0  1  5 -7 -5  3  1 -6 -3  1  7  7 -3 -6 -4 -5 -5 -4 -5  1 -4 -6  1 -2  0 -3 -5 -5 -4 -5 -4 -5 -3 -3  3  2  4 -1 -5  5  6 -4 -5  3 -3 -6  2  3 -7 -7  3 -2 -4 -2 -2
 -6 -2 -6  0  0 -3 -2 -3 -3 -1 -1 -2 -3 -3 -2 -6 -5  2 -5 -4 -3  0 -2 -3 -2 -2 -1 -1  4 -5 -3 -5 -7 -3 -6  4 -5  7 -4 -6 -2 -3 -3  5 -2 -5 -3 -3 -2 -3 -3 -3 -3 -3 -2 -5 -3 -2 -2 -5 -2 -1  4 -3  0 -3  6 -7  2 -4  0 -2  7 -4 -4 -3 -3 -6 -3 -3 -6 -3 -3 -5 -4 -1 -2  0  1 -1  0  0  0  0 -1  0  0 -1 -5 -2 -1 -2 -4 -6 -5 -6  1 -1  7  2 -2  1  1 -7 -4 -5 -3 -6  1 -1 -6 -1 -1 -3  7 -2 -4 -7 -7 -6 -5 -2 -6  6 -7 -5 -4 -6 -2 -1 -4 -2  0 -1 -3  5  1 -3 -4 -5 -4 -6 -3 -5 -4 -4 -3 -3  4 -5 -5 -4 -5 -6 -3  1 -5 -4 -1 -5 -4 -4 -1 -3 -5 -3  0 -6 -5 -6 -5 -4 -6  2 -4 -6 -5  7 -2 -5 -6 -2 -4 -3 -5 -6 -3 -2 -6 -3 -3 -5 -3 -1 -4 -5  4 -6 -4 -6 -6 -3 -5 -6 -6 -7  3  1 -5 -4 -6  4  5 -1  0  0  0 -1 -3 -5 -4 -4 -5  4 -2 -6  3 -1 -3 -4 -6 -5 -6 -4 -5  6  6 -3 -2 -1  1 -6 -3 -5 -5  7 -6 -5 -3  7 -7 -4 -4 -4 -4  1 -5 -2  5 -4  1 -1  2 -5 -4 -2  5 -5 -2 -1 -5 -1 -1 -5 -2 -1  5 -3 -3 -3 -5 -3 -5  4 -3 -5 -2 -1 -5 -2  0 -2  2  0 -2 -2 -6 -6 -2 -1 -4 -3  1 -4 -6 -3 -2  0 -2 -3 -5 -2 -5 -1  0 -6 -2 -1 -6 -4  6 -6 -4 -5 -3 -4 -6 -2  7 -1 -6 -6 -5 -6 -5  3 -6 -4 -3 -2 -3 -5  0  2 -4 -2 -4 -3 -4 -4 -7 -4 -2 -3 -7 -4 -3 -5 -5  0 -6 -5 -5 -6 -6  7 -2  2 -6  6 -2 -4  3 -4 -6 -6 -5 -5 -6  0 -4 -3 -2 -3 -3 -6 -3 -5  3 -5  1 -6 -6 -2 -1 -7 -5 -2 -4 -6 -1  2
 -6  0 -5  0 -3 -1  0  3 -4 -1  1 -4  3 -1 -4 -6 -3 -2 -4 -4  2 -2 -2 -2 -2 -2 -1  0 -2  2  0 -4 -6  0 -5  0  5 -5 -4 -6 -4  0  0 -2  1 -2  1 -5  0  1  2 -2 -2 -2 -4 -3 -1  1 -4 -5  1 -2  2 -2  4  2 -2 -2 -4  2 -3  0 -5  1 -2  0 -4 -4 -2 -5 -6 -4  0  5  0  0  3  1  1 -1  3  0  0  0 -1 -1  1  1 -5 -2 -2 -2 -1 -6  0 -5 -5 -1 -5 -6 -2  5 -5 -6 -1 -1 -4 -5 -1 -4 -6 -3 -2 -3 -3 -3 -3 -6 -6 -5 -6 -1 -6 -5 -3 -5  4  1 -1 -4  1 -4  0  1  3  3 -4 -2 -3  0  7 -1  2 -5 -2 -2  1  0  0 -6 -2 -5 -3 -5 -1  5 -5 -2 -2 -3 -5 -4  0 -1 -5 -3 -5 -5 -5 -5 -4 -3 -6  3 -3 -6 -4 -5 -3 -4 -2 -3  1  0 10 -5 -1 -2 -5 -4 -1 -4 -5 -1 -1  6  2 -5 -5 -6 -5 -4 -5 -4 -6 -2 -2  7 -5 -5 -3 -2 -1  1  0  0  0 -1 -3  5  3  0 -4 -4 -3 -4 -3  1 -3 -5 -6 -5 -5 -2 -5 -4 -4 -5 -4 -1  0  2 -4 -5 -6 -5 -6 -4 -4 -5 -6 -5 -4 -4  7 -4  0  3  2  0 -4 -1  0 -4 -2 -1 -3 -5  1 -1  0 -2 -2 -2  0 -3 -1 -5 -2  2 -4 -5 -2  2 -3 -4 -4  1 -5 -5  0  1 -3  2 -1 -1  4  3  1  2 -2 -2 -1 -2 -6  1  1  1 -4  0 -2 -4  1  0 -1 -5 -1  2 -3 -1 -4 -6  0 -5  3 -3 -6  2 -5 -4 -5 -2 -5 -5 -5  0 -6 -1 -3  0  3 -3  0 -1 -5  1 -2 -5 -2  0 -5 -4 -2 -1 -6 -2  2 -4 -3  2 -6  1 -5 -5  4 -5 -2 -4 -5  3 -3 -3 -1  6 -4 -4  1 -4 -4 -4 -3  1 -1  1 -2 -5 -1 -3 -5 -4 -2 -4 -6 -2 -2 -5 -4  1 -1 10  1 -2
 -6 -4  4 -3 -2 -5 -2  0 -1 -1 -2  1  0 -3 -4  7 -5 -3  5  1 -3 -3  2 -2  1 -3 -4 -5 -4 -1 -4  4  7 -4  0 -5  5 -6 -6 -7 -2  0 -2 -5 -3  0 -4 -1 -5 -2  1  2  2 -5 -3  3  1 -5 -1  3 -3 -4 -4 -3 -2 -5 -5 -5 -2 -5 -4  2 -7  3 -2 -2 -3 -4 -2 -3  5 -3 -4 -4 -1 -4 -2 -2  0  0 -1 -1 -1 -1  0 -2 -1 -2  4 -3 -1 -5 -6  4  3  3 -4 -1 -7 -3 -3 -6 -4  7 -3  3  2  5 -3  1  2 -1 -5 -5 -7 -5 -5  7  0  3 -7 -5 -7 -4 -4 -5  1 -5 -2 -2  1 -2  0 -2 -1 -5  4 -3  2 -3 -4 -4 -2 -1  1 -4 -5 -4 -5 -6 -5  4 -6  2 -4 -4  3 -5 -4  2  5 -6 -5 -6 -2  0 -4  6  3  6  6 -7 -6 -5 -7 -6 -3 -7 -2  1 -4 -4 -4 -4 -2  1 -3 -4  7  2 -5  3 -4 -5 -4 -2 -5  6  1  6  7 -5 -7 -7  6 -5 -5 -5  2  1 -3 -4 -1 -1  0 -1 -2 -1 -1 -3  2 -4  3 -4 -1  1 -2 -4  3  0 -6  4  4  1  2 -6 -6  5 -5 -1 -1 -5  2  2 -6 -7 -6 -6  3 -6 -7  5  3  3 -1 -6 -3 -3 -5  4 -1 -3 -5  4  3 -2 -4  5  0 -3 -1 -1 -3  4  3  1 -4 -4 -4 -3  3  5 -6 -3 -1  5 -3 -2  6  2 -2 -4 -2 -5 -4 -3 -3  1 -3 -4  3  4 -3  2  2 -5 -4 -4 -3 -3  4  1 -2 -5 -2  4 -3 -4  7  0 -5  5 -2 -4  2 -4 -6 -5 -6 -4 -2 -4  2 -2  2 -5  6 -4  2 -4 -1 -1 -2 -4  6 -2 -6 -6  2 -4 -4 -1 -1 -5 -1  2 -3 -7 -6 -5  1  3  3  1 -7 -7  0  1 -1 -5  0 -6 -6 -5  2 -7  6  0  4 -2  1 -5  1 -4  2  3 -2 -3 -2  1 -3 -7  6  0 -3 -4 -3 -3 -4 -7 -4 -3
 -5 -4  0 -2 -3 -5 -2  0  1 -1 -1 -2  1 -3 -2  2 -3 -3  2  1 -1 -2  3 -2  1 -4 -3 -4 -5 -5 -5  2  3 -4  6 -5  2 -6 -6 -7 -3  1 -3 -4 -2  4 -2 -3 -4 -4 -2  1  0 -4 -4  2  0 -4 -2  4 -1 -4 -3 -2 -2 -5 -5 -5 -3 -4 -3  0 -7  3  2 -3 -1 -5 -4 -4  0 -4 -4 -4  3 -4 -1 -2  1  0 -1 -1 -1 -1  2 -2 -1 -2  4 -3 -3 -5 -7 -2  0  4 -4 -2 -7 -4 -4 -5  0  3 -2  3 -1  3 -3 -2  6  1 -4 -5 -6 -5 -6  0  6  4 -7 -3 -4 -4 -3 -3  3 -4 -3 -1  2 -2 -2  1  1 -3  3 -5 -1 -3 -1 -3 -2  5  4 -5 -4 -3 -5 -5 -5 -1 -7  5 -4 -4  3 -5 -4  5 -1 -6 -5 -5 -5 -2 -2  2  2  1 -2 -7 -6 -5 -7 -6 -4 -7 -5  0 -1 -5 -4 -4 -4  6  0 -4  1  2 -4  2 -4 -4 -4  4 -4  4  1  1  1 -5 -7 -7 -1 -5 -5 -3  4  0 -2 -4 -2 -1  0 -1 -2 -1 -3 -3 -1 -5  2 -4 -2  4 -4 -3 -2  0 -2 -1  4 -3  4 -6 -6  4 -5 -1 -2 -3  3  0 -6 -7 -4 -5  4 -6 -6  3  1  3 -3 -6 -2 -2 -5  0  3 -4 -5  0  0 -3 -4  4 -2 -3  4  3 -4  2  0  3 -4 -5 -4 -3  3  1 -5 -3 -4  4 -5 -3  0  6  0 -3 -4 -5 -4 -4 -3  0 -3 -4  1  2 -3  1  6 -2 -4 -4 -3 -3  3  1 -3 -5  0  5 -3 -4 -1 -4 -4  5 -4 -2 -1 -3 -6 -4 -6 -4  0 -4  3  0 -1 -4  4 -5  3 -3  2  4 -2 -4  0 -3 -6 -7  1 -5 -3 -3  1 -2  6  3 -3 -6 -6 -3  1  3  2  5 -7 -7 -2 -3  1 -6  2 -5 -6 -4  3 -6  1 -2  2  1 -2 -6  0 -3  1  5 -1 -5 -4  2 -3 -5  3 -4 -3 -3  0 -1 -5 -6 -2 -3
 -7  2 -4  3  1 -2  2  2 -3  2  2 -3 -1 -1 -1 -5  0  0 -4 -2 -2  1 -1  4 -1  2  1  1  0  7  2 -3 -6  3 -5 -3 -4 -4 -4 -5 -3  0 -4 -1 -2 -5  2 -3 -3  1 -2 -3  0  2 -1 -5  1  2 -3 -4  2 -3 -1  5 -3 -3 -4 -6 -3 -3 -3  0 -5 -3 -2  0 -3  1  3 -4 -5 -3  2 -1 -3  0  0  1 -1 -1  0  2  1  0 -1  1  0  2 -4  1  0  1 -4 -5 -4 -4 -4 -3 -5 -5  1 -2 -4 -5 -2 -4 -3 -5 -1 -3 -5 -4  0 -1  0 -1 -3 -5 -6 -5 -5  2 -5 -4 -6 -3 -3 -5  1 -3 -2 -4  1 -2  0 -1 -4  1 -3  3  0 -5 -1 -5 -2 -3 -1  4 -2 -7 -1 -4 -3 -5  1 -1 -4  1  1  1 -3 -3  1  4 -4  4 -4 -5 -5 -5 -4 -4 -5 -3 -4 -5 -5 -5 -3 -4 -5 -1  4  2 -4 -5  3  4 -5 -4  1 -3 -4  2  5 -2  2 -5 -4 -5 -5 -3 -4 -3 -5 -6 -2  1 -4 -4 -6  0 -1  2  0  0  0  1  2 -5 -3 -3 -4 -3  1 -5 -2  2  0 -4 -5 -4 -5 -3 -5 -4 -4 -5 -3 -1  0 -6 -3 -5 -4 -5 -6  0 -4 -4 -7 -4 -3 -3 -2 -3 -1  2  0  0 -2  4  3 -4  0  2 -1 -4  3  3 -3 -3 -1  0 -2 -3  0 -4 -3 -2 -4 -3 -2 -2 -3 -4 -1  1 -4 -5  1  3 -2  2  2 -1 -5 -3  2  3  0 -2  1  1 -5  4  1  0 -3  1 -2 -4 -4  2  2 -5  4  2 -5  0 -5 -5  1 -5  0  6 -5  2 -4 -4 -5 -5 -4 -5 -4  6 -5 -1 -2  1  2 -4  1 -1 -5  3 -3 -4  0  0 -7 -4  1  5 -5 -4  4 -2  0  1 -5 -4 -5 -5 -5 -5  0 -4 -6 -2 -2  5 -2 -6 -5 -2 -5 -4 -5 -3 -3 -3  0 -1  0 -5  2 -1 -4 -4  1  1 -5  4 -1 -7 -6  2  2 -4 -2 -1
 -5 -3 -1 -2  1 -5 -3  3 -2  1 -1 -1 -1 -3  2  2 -2 -2  1  2 -3 -2  5 -1  2 -3 -3 -3 -4 -3 -4  4 -1 -2  1 -4  2 -5 -6 -6 -3 -1 -3 -4 -3 -2 -3 -4 -4 -3 -2  1  1 -3 -4  4 -1 -4 -3  0  0 -2 -2  1 -3 -5 -5 -5 -3 -2 -1  0 -6  0 -1 -3 -2 -5 -3 -4 -2  1 -2 -4 -1 -3 -2 -2  0  0 -1 -1 -1 -1  0 -2 -1 -1  0 -3 -1 -4 -6 -2 -1  4 -4 -3 -6 -4 -3 -2 -3  0 -2  5  1  4 -2  1  1 -2 -3 -5 -5 -4 -5  0  0  1 -6 -1 -6 -5 -4 -3  1 -2 -1 -1  0  0 -1 -2  1 -4  1 -4  1 -4 -2 -4 -2  1  0  0 -4 -3 -4 -5 -3 -1 -6  0 -4 -2  4 -4 -3  2 -2 -6 -4 -4 -4 -2 -3  5 -1  2 -2 -6 -6 -4 -6 -6 -4 -6 -4 -2 -3 -4 -3 -3 -3  1  0 -2  0 -1 -4  2 -2 -3 -2 -1 -3  0  4  0 -1 -4 -7 -6 -2 -5 -4 -3  7 -2  1 -4 -2 -1  0  0 -1 -1 -1 -3 -1 -5  8 -2 -1  0 -3 -3 -2 -2 -5  0  1 -2  2 -5 -5  0 -4 -1 -1 -4  4 -1 -6 -6 -5 -5  4 -6 -6  4  1  2 -2 -6 -4 -1 -4  1  1 -2 -4 -1  2 -3 -4  3 -1  3  1  0  0  4  0  1 -2 -5 -2 -3 -1  2 -3 -1 -3  0 -5 -2  1  1 -1 -3 -2 -4  0 -4 -2 -2 -3 -2  1  3 -2  1  2 -3 -2 -3 -3  1  0  0 -1 -4  2  0  0 -3 -1 -5 -5  0 -3 -3  0  4 -6 -2 -5 -4 10 -4  6 10 -1 -3  0 -3  3 -3  2  1 -2 -4 -1 -2 -5 -6  5 -4 -1 -1  1 -2  2  1 -1 -5 -5 -4  0  0  0  1 -6 -6  0 -2  0 -5  5 -5 -5 -4  2 -5  0 -2 -1 -2  2 -5 -1 -3  4  4  0 -2 -4  3 -2 -5  3 -3 -2 -4  2 -2 -2 -5 -3 -2
 -1 -5  4 -4 -4 -5 -2  0 -4 -3 -3 -3  2 -3 -3 -2 -6 -4 -1 -2 -3 -3 -2 -2 -2 -4 -4 -5 -5 -6 -5  0 -3 -2 -1 -5 -2 -6 -6 -8 -5 -1  7 -5 -1  7 -4 -5 -5 -4 -2 -2 -3 -5 -5 -2 -2 -5 -4 -1 -3 -4 -1 -3  5 -4 -5 -1 -3 -6 -4  0 -7  0  1 -3 -5 -6 -5 -5 -3 -5 -5  2  2 -4 -3 -2  3 -1  0 -1 -1 -1 -1 -2  0 -3  0 -4 -3 -5 -7 -4  5  0 -3 -2 -6 -5 -5 -5 -5 -2 -4  0 -3  3 -4 -3  0 -4 -5 -6 -6 -5 -6 -1 -2  0 -7 -4 -7 -3  8 -6  2  0 -3 -3 -1 -4 -3  4  0 -4  0 -4  0 -5  3  5 -4  1 -2 -6 -5 -4 -5  0 -2 -3 -7  1 -5 -4 -2 -5 -4 -2 -3 -6 -5 -5 -6  0 -1  0  0 -1 -4 -6 -7 -5 -6 -7 -5 -6 -4 -3  6 -5 -2 -4 -2 -2 -3 -5 -2 -3 -5  1 -5 -3 -4 -1 -2 -2  0 -2  3 -5 -7 -7 -3  1 -4 -4  1 -3  8 -4 -2 -1  0  0 -2 -2 -3  8  0 -5  0 -5 -3  7 -4 -5 -3 -4  0 -3  1 -4  3 -6 -2 -1 -2 -1 -4  5  2 -1 -2 -6  2 -6  1 -6 -3  1  0  1 -3 -6 -5 -2 -5 -1  5 -4 -5  1 -1 -4 -5 -1 -2 -4  2  0 -3 -1 -1 -2 -3 -6 -5 -4  4 -2 -7  0 -5  0 -6 -4 -3  0 -3 -3 -5 -5 -4 -5  8  7 -4 -3 -1 -2 -4  2 -2 -4 -5 -5 -3 -4  2  2  3 -5 -3  0 -4 -5 -3 -5 -4 -1 -5  0 -2 -4 -7 -5 -6 -5  3  6 -1  4 -3 -5 -2 -6  1 -4 -1  6 -2 -3  4 -3 -6 -7  0 -6  9 -2  1 -5  0 -1 -4 -7 -6 -5 -4  4  1  1 -5 -6 -1 -4  8 -2  0 -6 -6  5  6 -7 -1 -2  6 -3 -3 -6 -3 -3 -2 -2 -4 -6 -2  3 -4 -7  0 -4 -4  9 -2 -3 -6 -4 -4 -3
 -8 -3 -5  2  4 -4 -1 -2 -3 -2 -4 -2 -3 -4  6 -5 -5 -3  0 -4 -4  1 -3 -3  2 -1  5 -3  6 -4  6 -3 -6  4 -3 -3 -2 -5 -4  9  0  2 -5  4 -3 -3  3  5  5  5 -2 -4 -3 -3 -4 -5 -3 -3 -3 -1 -1 -3 -1 -3 -4 -4 -4 -7  3  7 -1 -1 -5 -4  5  3 -3 -5 -3 -4 -5 -3 -3 -5 -4 -3 -2  3 -1  3  2  0  1 -1  0  4 -1  3 -5 -2  5 -3 -5 -5 -5 -4 -4 -3 -5 -5 -3 -4 -4 -6 -3 -4 -4 -5 -1 -4 -6 -4 -3  7 -5 -3 -5 -6 -5 -5  9 -4  9 -5 -7  8  0 -6 -2 -2 -4 -3 -2 -2 -3 -4 -4 -3  2 -5  0 -6  0 -5 -4  7 -4 -3 -4 -5 -4  3 -5 -4 -2 -3 -5 -3 -2 -4 -4 -5  0 -4 -5 -3 -4 -5 -5 -5 -5 -5  9 -2 -5  9 -5 -4 -4 -3 -6  0 -3 -2 -5 -5 -3 -3 -5 -4 -3 -4 -4 -3 -3 -5 -4 -5  6 -5 -5 -4 -5 -5 -5 -7 -3 -3 -5 -3 -6  2 -1  0  0  3  0  0  5 -6 -4  7 -1 -4 -2 -6 -3  2 -1 -5  8 -5 -5 -4 -5 -4 -4 -5 -4 -1 -4 -7 -4 -5  8 -5 -7 -5 -4 -5 -8 -5 -4 -4 -4 -4  7 -3 -4 -3 -4  1 -2 -5 -3 -2 -4 -5 -3 -3 -5 -3 -3 -4 -3  1 -4  8  2 -4  3 -4 -5 -3 -4 -4  7 -1 -5 -5 -2 -1 -4  6  0 -3 -6 -6 -2 -3 -3 -4 -2 -3 -6 -4 -3 -4 -4 -4 -4 -4 -6 -3 -3 -5 -3 -3 -5  7 -5 -5 -4  7 -3 -1  9 -3 -4 -4 -6 -6 -5 -6  3 -4 -5 -4  0  0 -3 -5  4  0 -5 -2 -4 -5 -4 -4 -7 -5 -3 -4 -6 -4 -3 -5 -4 -4 -5 -5 -4 -5  8 -5 -3 -1 -6 -4 -4  6 -5 -6 -5 -6 -4 -4 -5 -3  4  6  4  2 -3 -5 -3 -4 -4 -5 -3 -6 -6 -3 -3 -8 -6 -3 -5 -6 -3 -2
 -7  1 -3  1  0  7  0 -1  3  0 -1  1  0  0 -1 -4 -4  1 -3 -1 -1  2 -1 -1 -1  2  0  1 -1 -3  2 -3 -5  3 -5  4 -3 -3 -3 -5  3 -1 -1  0  1 -5 -1 -2  3 -1  0 -1 -1 -1 -1 -4  0 -1  2 -3  0  6  0  0 -1 -1  2 -6  2  0  5 -1 -3  0 -1  2  1 -3  0  1 -5  0  0 -3 -1  4  0  0 -1  0  0  1  0  0  0  0  0  0 -4  3  0  0 -2 -5 -4 -4  0  4 -3 -3  5 -1 -1 -5 -1 -3  1 -4  3  0 -5  0 -1 -1 -2 -1 -2 -5 -6 -4 -3  1 -5  0 -6  2 -3 -5  0  1 -2  1  1  2  1 -2 -3 -2 -2 -3 -2 -5 -2 -4 -2 -1 -1  1  1 -6 -3 -3 -3 -5 -1  2 -4 -2  3 -3 -2 -1  0 -1 -1 -1 -2 -5 -4 -4 -3 -2 -4  5 -2 -4 -3 -3  5 -3 -5  6 -2  1 -3 -4 -1 -1 -4 -2 -1 -2 -1  0 -2 -4 -2 -4 -3 -5 -5  4 -4 -4 -5 -6  0 -2 -3 -2 -5  0  1  0  0  0  1  1 -1 -5 -2  4 -4  0  3 -5  3  4 -1 -3 -4 -4 -4  2 -4  2  4 -2  6 -1  0 -5 -2 -4 -4 -3 -6 -4 -3 -3 -7 -3 -3 -2  2 -3 -3  0 -1 -2 -2  1 -1 -4 -2  0  2 -4 -1  1 -3  2  0 -3  2  1 -1  1  2  3 -4 -3 -4  0 -1 -4 -2  1 -3 -5  0 -1  0 -1 -1  3 -1 -4  1  0 -1 -3  2 -1 -4 -1  1  1  2 -1 -3 -1 -4  1 -1 -5  1 -1 -4 -1 -1 -5  3 -3  0 -3 -3  1 -1  4 -3 -3 -3 -2 -3 -2 -5 -1 -2  4 -1 -4  0 -1 -4  1  2 -3 -2 -1 -6 -1 -1 -2 -5 -2  0 -4 -3  5 -5 -3 -4 -4 -4 -3  3 -2 -4 -1 -1 -1 -1 -5 -4 -5 -3  1 -4  1 -1 -1 -1  2  1 -4 -1 -3 -1 -2  1 -4 -5 -1  3 -6 -3  0 -2 -5  4  4
 -6 -1 -2  0 -1 -1  1  0  0 -1 -2  5  0 -3 -1 -3 -2  0 -2  0 -3  0  0 -1 -1  1 -1 -2  0 -2  1 -1 -4 -1 -4  0 -3 -4 -4 -5  5  0 -2 -2 -2 -4 -2  6  1 -1  0  0  1 -2 -2 -2 -1 -1 -1 -1  0  1  0  0 -3 -2 -2 -6  1 -1  3  0 -3  0 -2 -1  1 -4 -2 -3 -3 -3  0 -3 -2  1  0 -1 -1  0 -1  1  0  0  0  0  0  0 -3  4  0 -2 -3 -2 -3 -1  7  0 -5 -2  3 -3 -3 -4  0 -1 -1 -2  3 -1 -3 -2 -1 -3 -4 -1 -2 -3 -4 -2 -3 -2 -5 -2 -5 -1 -1 -5  1  4 -1 -1  1 -1 -1 -3 -2 -1 -1 -3 -2 -5 -1 -1 -2 -4 -2 -2 -3 -6 -3 -2 -4 -1 -2 -2 -3 -3  0 -3 -2  1 -2 -3  8 -1 -2 -3 -3 -3  1 -3 -5 -2 -4 -5  3 -5 -1 -1 -5  3 -3 -2  0 -2  0 -2 -3 -2 -1  3 -3 -2 -1 -3 -3 -2 -3 -3 -3 -1 -5 -4 -2 -6 -3 -2  1  3 -5 -2 -1  0  0  0  0  1  1 -5  2 -2 -2 -3  1 -4  2  2  1  0 -3 -1 -3  6 -2 -3 -2  0  1 -1 -2 -5 -1 -2 -2 -5 -6 -4  0 -5 -7 -2 -1  2  0 -4 -3 -1 -3 -1 -3  2 -2 -2 -1  0 -2 -2  0 -1 -3  1  1 -2  2  1 -3 -2  0  6 -2 -1 -4 -1 -3 -2 -2  2 -2 -4  0 -1  6 -1 -2 -1 -4 -2 -1 -1  3 -1 -1  2 -4 -2  0  1 -1 -2 -1  0 -2 -1 -1 -3  0 -1 -2 -3 -3 -3  2 -1  0 -2 -2 -2 -4 -1  1 -5 -2 -4  1 -3 -3 -3  1 -1 -1 -4 -1 -3 -3  0  0 -3  0 -2 -6  2  0 -3 -4 -2  0 -3 -2 -2 -3 -2 -2 -3 -5 -4  2 -1 -5 -3 -2 -2 -3 -4 -3 -5 -3  4  2  4  0 -2  0 -1  1 -1 -1 -3 -2 -2 -1 -5 -3 -1 -1 -6 -4 -1  0 -5 -1  0
 13 -5 -4 -4 -5 -6 -3 -3 -5 -4 -5 -5 -2 -3 -5 -5 -6 -4 -4 -4 -5 -4 -2 -4 -3 -5 -5 -5 -5 -6 -5 -4 -5 -4 -4 -5 -4 -5 -6 -8 -5 -4 -2 -4 -4 -3 -2 -6 -2 -5 -4 -4 -2 -5 -5 -4 -4 -5 -5 -4 -4 -2 -3 -4  0 -6 -5 -2 -5 -6 -5 -3 -6 -2 -4 -4 -5 -6 -5 -6 -5 -5 -5  1  6 -4 -3  0  0 -2 -1 -1  0  0 -1 -2  0 -3 -4 -4  2 -5 -7 -6 -2 -4 -5 -5 -6 -6 -4 -5 -5 -5 -5 -4 -5 -4 -4 -5 -4 -5 -5 -6 -6 -6 -7 -5 -5 -4 -8 -5 -8 -5  1 -6  3  6 -4 -4 -1 -5 -4 -2 -2 -5 -4 -5 -2 -5 -2 -1 -5 -4 -2 -6 -5 -5 -5 13 -5 -5 -7 -4 -5 -4 -4 -5 -5 -4 -5 -7 -5 -6 -6 -4 -5 -3 -4 -5 -5 -7 -7 -5 -7 -7 -6 -3 -5 -5  5 -5 -3 -4 -5 -4 -4 -5 -5 -4 -5 -4 -5 -5 -5 -3 -4 -5 -5 -5 -4 -6 -8 -7 -6 -1 -5  4 -4 -5  1 -4 -2 -1  0  0 -2 -1 -4 -2 -4 -6 -4 -5 -4 -3 -5 -5 -5 -5 -7 -5 -4 -5 -4 -5 -5 -4 -5 -1 -1 11 -3 -5 -7 -2 12 -6 -3 -5 13 -4 -4 -3 -4 -6 -5 -2 -5 -3 -3 -4 -5  3 -1 -4 -5 -4 -4 -4 -1 -4 -4 -4 -4 -3 -5 -6 -5 -5 -3 -4 -6 -4 -5 -4 -6 -4 -5 -4 -2 -4 -5 -6 -4 -5  4 -2 -5 -4 -3 -4 -4 -3 -5 -4 -2 -5 -5 -5 -3 -4  4 -5 -1 -4 -5 -5 -5 -6 -5 -5 -4 -6 -3 -5 -7 -5 -4 -5 -5 -2 -4  5 -5 -5 -5 -6 -3 -2 -3  0 -3 -4  2 -4 -6 -7 -2 -6  0 -4 -2 -5 -5 -2 -3 -6 -6 -5 -6 -3 -4 -4 -7 -6 -4 -5 -3 -5  4 -6 -6 10 -3 -7 -5 -5 -3 -4 -5 -6 -4 -5 -4 -4 -5 -6 -5  1 -5 -7 -5 -5 -5 -3 -5 -4 -6 -5 -5 -4
 -1 -3 -2 -3 -4 -5 -2 -1 -4 -2 -3 -4  1  5 -2 -4 -3 -3  0 -1 -1 -3 -3 -3 -2 -4 -4 -4 -5 -4 -4 -2 -4  0 -4 -4 -2 -6 -5 -7 -4 -3  5 -3 -2  0 -3 -4 -4 -3 -2 -3 -3 -1 -3  0 -2 -4 -4 -3 -2 -3 -1 -3  5 -3  0 10 -4 -4 -4 -1 -6  4  1 -3 -4 -5 -4 -5 -3 -4 -4  8  4 -3  0 -1  0 -1  3 -1 -1 -1 -1 -2  3 -2 -1 -3 -3 -4 -6 -4  5 -3 -5 -3 -6 -5 -4 -3 -5 -4 -1 -1 -4 -2 -3 -4 -4 -4 -4 -5 -6 -5 -2 -4 -4 -3 -7 -3 -7 -4  7 -6  0  9 -2 -2 -1 -4 -3  3  4 -4 -2 -4 -2 -4  5  9 -1 -3 -3 -5 -4 -3 -4  1  1 -4 -6 -2 -4 -2 -3 -4 -4 -3 -3 -6 -4 -4 -5 -3 -4 -4 -2 -3 -4 -6 -6 -4 -6 -6 -5 -6 -4 -1  8 -4  5 -3 -2 -3 -3 -4 -4 -3 -3 -2 -5 -3 -4  3  0 -3 -4 -4 -2 -5 -7 -6 -4 10 -1 -1 -2 -4  6 -4 -1 -1  0  0 -1 -1 -3  3  2 -5 -2 -5 -3  0 -4 -4 -3 -4 -6 -4 -3 -4 -2 -5 -5 -3 -4 -1 -2  5 -2 -4 -6 -6  1 -5 -2 -6  1 -3  0  0  0 -4 -2  0 -3  0 -1 -3 -4  3 -1 -4 -4 -2 -3 -3  4 -3 -3 -2 -1 -2 -5 -5 -4 -4 -1 -3 -4 -1 -5 -3 -5 -2 -3 -3 -2 -2 -4 -4  1 -4  4  4 -3  0  1 -2 -3 -1 -4  1 -3 -4 -4 -4  3  0  8 -3 -2 -3 -4 -3 -4 -5 -3 -4 -3 -3  2 -4 -6 -4 -6 -5 -4  8 -3 -3 -4 -2 -2 -5 -1 -2  0  3 -3 -4 -1 -2 -5 -6 -3 -5  0  2 -1 -4 -4 -2 -2 -5 -5 -4 -4 -1 -3 -3 -4 -6 -2 -2 -1 -2  4 -5 -4  4 -1 -6 -3 -4  1 -4 -2 -2 -2 -3 -2 -2 -4 -5 -5  1 -4 -6 -4 -3 -3  1  2 -2 -5  5 -3 -3
 -7 -4  5 -3 -1 -5 -1 -1  0 -1 -2  3  1 -4 -3  2 -4 -2  3  5 -3 -2  0 -1  2 -3 -3 -4 -4 -5 -3  3  1 -4 -1 -4  1 -4 -6 -6 -1  3 -3 -4 -4 -3 -2 -1 -4 -2  2  3  2 -4 -1  5  3 -4  1  4 -2 -4 -3 -3 -3 -5 -5 -5 -1 -5 -1  3 -6  1 -2 -2 -2 -5 -3 -1  6  1 -4 -4 -1 -3 -2 -2  0  0 -1 -1 -1 -1  0 -2  0 -2  3 -2  0 -4 -6  7  2  2 -3  1 -6  2 -3 -5 -3  0 -1  2  1  2 -3  4  0 -1 -3 -4 -6 -3 -5  3 -2  3 -6 -4 -6 -4 -4 -5 -1 -4 -1  1  1  1  0 -2 -2 -5  2 -3  4  1 -3 -3 -3 -1  1 -4 -5 -4 -5 -5 -4  4 -6  0 -2 -3  4 -4 -3 -1  3 -6 -4 -5 -3  3 -1  1  5  4  0 -6 -6 -5 -6 -6 -3 -6 -3  6 -3 -4 -4 -3 -1  2 -3 -4  3  2 -3  3 -3 -4 -4 -2 -4  2  0  5  2 -3 -7 -6  5 -5 -4 -5  1  5 -4 -4 -2 -1  0  0 -1 -1  0 -4  5 -4  2 -3  2  0 -3 -3  0  6 -4  5  3  1  1 -5 -5  0 -4 -1 -1 -3  2  6 -5 -6 -6 -6  2 -6 -7  1  4  2  1 -6 -4 -3 -5  3 -1 -3 -4  5  2 -3 -4  1  0 -2 -1 -1 -3  1  0  1 -3 -3 -2  0  1  3 -6 -1 -1  3 -2 -2  0 -1 -2 -3 -1 -4 -4 -1 -2 -2 -2 -4  1  2 -2  1  0 -4 -3 -3  0 -2  1  1 -1 -4 -2  1 -3 -4  2 -3 -4  1 -2  0  3 -2 -6 -4 -5 -3 -3 -3  3 -2  5 -4  2 -3  1 -3 -1 -2 -2 -4  1 -1 -5 -6  3 -5 -5  2 -1 -4 -1  2 -2 -6 -5 -4  7  2  4  3 -6 -6  0  0  2 -5 -2 -5 -6 -5  2 -6  3  5  0 -2  3 -4  1 -1  2  0 -1 -3 -1  1 -2 -6  1 -1 -2 -5 -2 -3 -5 -7 -3 -2
