# Supplementary material for: Protein Secondary Structure Prediction Based on Data Partition and Semi-Random Subspace Method
Source: Sci Rep. 2018 Jun 29;8:9856. doi: 10.1038/s41598-018-28084-8 (PMC6026213; doi:10.1038/s41598-018-28084-8)
Supplement: Supplementary file 1 — Dataset 1 [file 41598_2018_28084_MOESM1_ESM.zip › astral_cull_DATA/1bxd_A.pssm]

  T  G  Q  E  M  P  M  E  M  A  D  L  N  A  V  L  G  E  V  I  A  A  E  S  G  Y  E  R  E  I  E  T  A  L  Y  P  G  S  I  E  V  K  M  H  P  L  S  I  K  R  A  V  A  N  M  V  V  N  A  A  R  Y  G  N  G  W  I  K  V  S  S  G  T  E  P  N  R  A  W  F  Q  V  E  D  D  G  P  G  I  A  P  E  Q  R  K  H  L  F  Q  P  F  V  R  G  D  S  A  R  T  I  S  G  T  G  L  G  L  A  I  V  Q  R  I  V  D  N  H  N  G  M  L  E  L  G  T  S  E  R  G  G  L  S  I  R  A  W  L  P  V  P  V  T  R  A  Q  G  T  T  K  E  G
 -1 -1 -3 -2 -1 -2 -2 -1  0  1 -3 -4 -3  2 -3  0  0 -2 -1  3  3  4 -3  0 -1 -2 -2 -1 -1 -4 -2  0  1 -2  1  1  0 -2 -2 -1  1  0  3 -3  1 -2  5 -3 -4 -5  4 -1  3 -5 -3 -2 -2 -4  6  1 -4 -4 -1 -1 -1 -3 -3 -2 -2  1  2 -1  0 -1  2 -2 -3  3 -3 -3  0 -2  0 -4 -3 -2  0 -2 -3  1 -1  0 -3  0  1  0 -3 -4 -2 -3 -5 -1 -3 -2 -4  0  6 -4 -1 -1 -1 -2  1 -2 -4 -2 -4  6 -4 -2 -3 -4 -3  1  1  1 -4  0 -2  0 -2 -1 -2  0 -2 -2  1 -2 -1 -2 -3 -1  4 -3  3 -2 -3 -3 -2  0  0  0  0  0 -1  0  2  0 -1 -1  3
 -2 -4  3 -3 -3 -2  1 -2  0 -3 -3 -5 -4 -1 -5 -4  2 -3 -5 -4 -1 -3 -3  0 -1  1 -1  5  1 -5  1 -2 -1 -3 -2 -2 -1 -2 -2  0 -4  0 -4  4  2 -5 -4 -5  1  8 -4 -4 -3 -4 -4 -4 -2 -3 -4  0  8 -4 -4 -1 -3 -3 -5  4 -4 -1 -3 -1  1 -2  0  1  4 -3 -3 -4 -1 -5  0 -4  2 -5 -2 -2 -5 -2 -2 -2  0  0 -1  2 -4 -5 -1 -5 -5 -2  6 -2 -3  2 -4  8 -3 -3 -1 -5 -3 -5 -4 -5 -4 -4 -5 -4  3  8 -5 -4 -3  1 -3 -1 -5  1 -4  0 -4  3  1  6 -1  4 -2 -5 -4  3 -4  5 -4 -2 -4 -3 -4  0 -1 -1  2 -1  3  0  0  1  3 -1 -2
 -1 -2 -2  0 -3  0 -3 -2 -2 -2  3 -6  8 -1 -6 -5  1 -3 -5 -5  1 -3 -3  2  2 -2 -1 -1  1 -6  0  1  1 -4  2 -1  1 -2 -3  0 -5  1 -4  5 -3 -5 -3 -6 -3 -4 -4 -5  0  9 -5 -5  1  9 -4 -2 -1 -5 -2  6 -1 -3 -5 -2 -5  0 -2 -2 -2  1  0  3  1 -3 -5 -5 -2 -5  0 -1  5 -3 -3 -3 -5  0 -2  0 -1 -4  0 -1 -5 -5  2 -5 -6 -3 -2 -3  1 -1 -4 -3  0  2 -1 -3 -2 -3 -6 -3 -6 -4 -6 -5 -2 -3 -6 -4  0  1 -1  2 -3  0 -5  0 -5  1  7 -2 -1 -1 -2 -3 -5 -1 -4 -2 -4 -1 -5 -5 -4  0 -1 -1  1  0  1  0  0  0  1  3 -1
 -2 -3 -3  5 -2  2 -4  0  1 -1  7 -6  0  2 -6 -5  1  4 -6 -5 -1 -3  0 -1 -1 -2  3 -2  0 -6  2 -2  3 -4  0  1  2 -2 -3  0 -5  1 -4 -2 -3 -5 -4 -6 -4 -5 -5 -5 -3 -2 -6 -5 -1 -1 -4 -3 -4 -6 -3  1  1  1 -5  0 -5 -2 -2 -3 -2  2  1  4 -3 -3 -6 -5 -2 -5 -1  8  4 -4 -2 -4 -5  2 -1  4  2 -4  1 -1 -5 -6 -2 -4 -6 -3 -3 -4  7 -2 -2 -4 -3 -2 -1 -4 -3 -4 -6 -4 -6 -4 -6 -5 -2 -4 -5 -5  7 -2 -4  2 -4  0 -5  2 -5 -1  0 -3  1  0 -3 -4 -6 -1 -4 -3 -4 -3 -5 -4 -4 -1 -1  0 -1  0  1  3 -2 -2 -1  1 -1
 -2 -4 -5 -5 -4 -4 -3 -5  2  5 -6 -4 -6 -2 -3 -1 -3 -6 -3 -3 -1 -1 -6 -3 -4  2 -5 -4 -1 -4 -3 -3  3 -2  0 -3 -1  3  0 -3 -1 -3 -3 -5 -3 -3 -3 -4 -6 -7 -1 -3 -3 -6 -3 -3 -3 -5 -3 -2 -6 -5 -4 -4 -3 -5 -3 -5 -3 -1  0 -4 -2 -2 -3 -4 -4 -2 -1 -3  4 -3  0 -6 -3 -5 -4 -5 -3 -4 -5 -4 -5 -2 -4 -3 -3 -5 -5 -6 -5 -3 -6 -5 -6 -3 -3 -6 -4 -3 -3 -5 -3 -5 -3 -5 -3 -3 -3 -3 -5 -6 -3 -2 -4 -3 -6 -4 -5 -3 -3 -3 -3 -3 -4 -4 -4 -3 -5 -5 -3  2 -2 -4 -2  3 -3 -5 -2 -3 -2 -2 -3 -3 -3 -3 -2 -2 -4 -4 -1
 -2 -4  7  1  2  2 -1  2  0 -2  1 -5 -3  1 -4 -4  3 -1 -2 -4  2  2 -1  3  2  2  3  0  3 -5  1  0  2 -3  2  0 -1 -1 -2  0 -4 -1 -3  1 -2 -4 -3 -5  0 -2 -3 -4 -2 -3 -3 -4  0 -2 -3  0 -1 -4 -2  0 -1 -2 -4  1 -4 -2 -2  0 -1  0 -1  2 -1 -2 -4 -4  5 -4  0 -3 -1 -4 -2 -4 -5  0  1  1  6 -1  2  0 -4 -5  7 -4 -6 -2  6 -4 -1  2 -3 -1 -3 -2  2 -4 -2 -4 -4 -4 -4 -3 -5 -4  4 -1 -5 -4 -2  4 -2  3 -4  1 -4  1 -4  0 -1 -1  0  3 -2 -4 -4  1 -3  4 -3 -2 -4 -4 -3  0  0  1  0  1  1  0  1  0  1  2 -1
 -2 -4 -1  6  5  2 -3  6  1  0  2 -5 -3  2 -5 -4  2  7 -5 -4  1 -2  7 -1 -2 -1  5  1  4 -6  6 -2  2 -1  1  2  0  2 -2  1 -4  0 -4 -2 -2 -5 -3 -5 -2 -3 -4 -5 -3 -4 -5 -4  3 -3 -3 -2 -2 -5 -4  1  1 -1 -5  4 -4 -1 -2 -2 -2  3  1  1 -1 -2 -5 -5  0 -5  6 -1 -1 -4  1 -4 -5  1  4  4  4 -3  4  1 -4 -6  4 -4 -6 -3 -1 -4  1  0 -3 -2 -3 -2  3 -4 -2 -4 -5 -4 -5 -3 -6 -5 -1 -2 -5 -4  0 -1 -1  1 -4  1 -4  4 -4 -1  0 -2  4  3 -4 -4 -5  2 -3  0 -4 -2 -5 -4 -4 -1 -1  1  0  0  2  2 -1 -1  0  4 -1
 -2  7 -4 -4 -2 -2 -3 -4 -3  0 -4 -6  0  0 -6 -4  2 -5 -6 -4 -2 -2 -5  2  4 -2  1  0 -3 -6 -3 -3 -1 -4  0 -2  3 -3  0 -2 -5 -3  2 -3 -1 -6 -2 -6 -5 -6 -3 -5  0 -4 -5 -5 -1 -3 -1 -3 -5 -6  6  2  6  0 -6 -3 -5 -2 -2  6 -2 -1  2 -1 -3  1 -1 -5 -3 -5 -4 -4 -3  7 -4  7 -6 -3 -4 -1 -4 -4  0 -2 -5 -6 -4 -5 -6 -4 -4  7 -3 -2 -2 -2  5  2  0  7 -3  7 -6  7 -6 -2 -6 -4 -4 -5 -6 -4 -2 -1 -5  3  7 -2 -5 -3 -5  3 -2 -3 -2  1  7  7 -6 -3 -3 -4 -3 -3 -5 -5 -5  1 -2 -1 -2  0 -1  3 -1 -2  0 -2  3
 -3 -4  0 -2 -1 -1 -3 -3  0 -1 -3 -5 -2  0 -5 -5 -2 -3 -5 -5  2  0 -1 -1  1  4  1  1  1 -5 -1 -1  2 -4  1  0 -1 -2 -2 -1 -5  0 -4  5  2 -5 -4 -5 -4 -3 -4 -5 -3 -3 -4 -5 -3 -2 -4  1  1  3 -4  2  0 -2 -5 -1 -5 -2 -3  1  1 -1 -1  1  4 -2 -4 -4 -2 -5 -2 -4  4 -4 -4 -4 -5 -3 -1  2 -2 -4 -1  5 -4 -4  0 -5 -4 -4 -2 -4 -3 -2 -4  1  1 -3 -1 -4 -3 -4 -5 -4 -5 -4 -6 -5  1 -2 -6 -5 -3 -2 11  4 -4 -1 -5  0 -4  2 -2  1 -2  1 -4 -4 -5  1 -4 -2 -4 -1 -4 -5 -4  2 -2 -1  0 -1  0  0 -2 -2 -1  0 -2
 -2 -6 -5 -5 -1 -2  0 -4 -1  0 -6  3 -6 -2  4  3 -4 -6  1  4 -1 -3 -5 -3 -4 -2 -4  1 -1  7 -3 -1 -3  0 -2 -3 -1  1  2  0  4 -2  2 -5 -4  4 -4  6 -6 -6  0  4 -2 -7  0  4  0 -6 -4  1 -5 -4 -5 -5 -5 -5  6 -4  4 -3 -4 -5  0 -3 -2 -4 -4  2 -2  3 -1  2 -3 -6 -5 -6 -4 -6  7 -3 -4 -4 -5  3 -4 -1  2 -2 -5 -6 -2  2 -5 -6 -5 -2 -3 -6 -4  0 -2 -6 -3 -6  0 -6  0 -4  8  5 -5 -5  7  5 -4  0 -6 -4 -6 -1  4 -1  4 -4 -4 -5 -3 -4 -6 -6  0 -2  4 -2  4 -3  2 -5  3 -3  1 -1 -1 -2 -3 -3 -2  0 -4 -4 -3
 -2 -6 -3 -2 -2 -4  2 -4  1  0 -6  5 -6 -2  5  4 -3 -6  1 -1 -2 -3 -5 -2 -2 -1 -4 -3 -3  0 -4  2 -3  5 -1 -2 -1  1  1  0  1  0  2 -4 -4  4 -5  2 -6 -6  2  4 -2 -7  5  1 -2 -6 -4  2 -5 -4 -5 -5 -5 -4  0 -4  2 -2 -4 -5  0 -3  0 -4 -3 -1 -1  2 -3 -1  0 -6 -5 -6 -5 -6  0 -4 -4 -4 -4  3 -4 -3  5  0 -5 -6 -1 -1 -4 -6 -5 -2 -4 -5 -4 -3 -3 -6 -3 -6  6 -6  6 -4 -1  0 -4 -3  0  0 -5 -2 -4 -4 -6 -1  3 -2  4 -3 -5 -4 -4 -3 -6 -6  6 -1 -1 -3  0 -2  5 -4  4 -3  2  0  0 -2 -2 -3 -1 -1 -3 -4 -3
 -2 -3  1 -2 -2 -1 -2 -1 -1 -2 -3 -5 -3 -1 -5 -4  0 -2 -5 -4 -1 -1 -2  1  0 -2 -1  1  0 -5 -1 -2  0 -2 -1 -1 -1 -2  0  0 -4  0 -3 -1 -1 -5 -3 -5  8 -1 -4 -4 -2 -3 -4 -4 -2 -3 -3  0  1 -4 -3  0 -2 -2 -4  4 -4 -2 -2 -2 -1  0  0  2  1  0 -5 -4  0 -5  0 -3 -1 -4 -3 -4 -5  2  0 -1  0 -3  1  2 -4 -5 -1 -4 -6  0  0 -4 -1  1 -3  0 -3 -2  1 -4 -2 -4 -5 -4 -5 -3 -5 -4  6  1 -5 -4 -2  0 -3 -1 -4  2 -4  1 -4  0  0  0  0  2 -3 -4 -5  2 -3  2 -3 -2 -4 -3 -3  2  0  0  3  0  1  1  0  0  5  0 -1
 -2 -5 -3 -4  7 -3  5 -4  0  0 -5  1 -5 -1  0  0 -2 -5 -2 -1 -2 -3 -4 -2 -3 -1 -4 -2 -1 -1 -4  1 -3  0  1 -2  1  0 -1  2  1  1  4 -4 -2  0 -4  3 -4 -5  0  0 -2 -6  7  0 -1 -5 -3  0 -4 -4 -4 -3 -4 -1 -1 -2  0 -3 -3 -4  2 -3 -2 -3 -2 -1 -1 -1 -1 -1 -1 -6 -4 -5 -4 -5  3 -3 -3 -3 -3  2 -2 -2  3  3 -3 -5 -2  0 -3 -5 -5 -2 -3 -4 -4 -3 -2 -5 -3 -5  0 -5  0 -3 -1 -1 -3 -3 -1  0 -4  3 -4 -3 -5  0  0 -2  2 -2 -4 -2 -3 -3 -5 -5  1 -1  0 -2  0 -1  0 -5  1 -2  1  1 -1 -2 -2 -2 -2 -1 -2 -2 -2
 -3 -5 -5 -5 -4 -4  2 -5 -1 -2 -6 -2 -6 -2 -2 -2 -4 -6 -3 -3 -3 -4  2 -4 -3  0 -5 -4 -4  2 -5  1 -3  1 -1 -4 -2 -2 -3  0  1 -1 -1 -5 -5 -1 -5 -2 -6 -6 -3 -1 -4 -7 -2  1 -3 -6 -5  1 -5  0 -5 -4 -5 -2 -2 -3 -2 -2 -4 -1  2 -4 -3 -4  2 -3  0  7 -4 -3 -4 -6 -5 -6 -5 -6 -2 -5 -5 -4 -5 -1 -4 -3 -1  8 -5 -6  9 -3 -5 -6 -6 -4 -4 -5 -4 -4 -4 -6 -4 -6 -2 -6 -2 -4 -2 -2 -5 -5 -2 -2 -5 -3 -4 -4 -5 -2 -2 -3  0 -3 -5 -5 -4 -3 -5 -6  0 -3 -2 -4 -2  0  3 -6 -1 -4 -1 -2 -2 -3 -3 -4 -3 -2 -4 -4 -3
 -2 -4 -4 -2 -4  5 -2 -3  3 -3 -4 -5 -5 -2 -5 -4 -3 -4 -5 -4 -3  2 -2 -3  2 -2 -3 -4 -1 -5 -3 -2 -3 -3 -2  5 -1  4  5  3 -4  5 -4 -2  6 -5 -3 -5 -4 -5 -4 -5 -3 -5 -5 -4 -3 -5 -3 -3 -4 -6 -4 -3 -4  1 -5 -3 -4 -3 -3 -4 -3 -2  0 -1 -4 -3 -5 -5 -3 -5 -3 -4 -4 -5  7 -4 -5  5  6 -3 -3 -4  1 -3 -4 -6 -3  9 -6 -3 -4 -4 -4 -2 -3 -5 -3 -1 -1 -5 -3 -5 -5 -5 -5 -3 -5 -4 -3 -4 -5 -4 -3 -3 -5 -3 -4 -2 -4 -2 -4 -3 -3 -4  3 -3 -4 -4 -5 -2 -3 -3 -3 -4 -5  9 -4  5  0  2  0  5  1  0  3  3 -2 -1 -2
  1 -2  1 -2 -1  1 -1  0 -1 -1  0 -5 -1  1 -4 -2  1 -2 -4 -1  1  2 -3  3  0 -1 -1 -2 -1 -3 -1  0  0 -3  1  0  0  0 -2 -1 -3  0 -2  2  1 -4  5 -5 -3 -4 -1 -4  2 -3 -4 -4 -2 -2 -1 -1 -3 -4  2  0 -2 -2 -4 -1 -4  5  5  0  0  2  0 -1 -1 -1 -3 -4  2 -4 -1 -3 -1 -3 -1 -2 -5 -1 -1  2 -2 -2  0  1 -4 -5 -2 -3 -5 -1 -3 -2 -2  3  0 -3  2  4  2 -3  4 -3 -5 -3 -5  0 -5 -4 -2 -2 -5 -3  1  0 -3  0 -2  2 -4  1 -3  1  0  4  2 -1 -2 -2 -4  2 -2 -2 -2  3 -4 -3 -3  0  0  0  0  1  1  0  2  1  0  1  3
  6 -3 -3 -3 -2  0  2  1 -1  1 -3 -3 -2  2 -3 -1 -1 -4 -2 -2  0  0 -4  0 -1 -2 -2 -2  0 -2  0  3 -1 -2 -1  0  0 -1 -2  0 -1 -1 -2 -2 -2 -3 -2 -3 -4 -4 -2 -3  3 -3 -3 -2  1 -3 -2  0 -3 -4 -1 -1 -3 -4 -2 -2 -2  0  4 -2  1  2 -1 -2 -2 -1 -4 -3  1 -2 -2 -4 -2 -4  0 -4 -3  1 -2 -2 -3 -2 -1  1 -3 -4 -2 -4 -5  4 -3 -4 -3  3 -2 -4  2  3  0 -4  5 -4 -3 -4 -3 -2 -3 -2 -3 -3 -3 -1 -1  0 -4 -2 -4  0 -2  0 -2  0  2 -2 -1 -2 -4 -4 -3 -1 -2  0 -2  0 -3 -4 -2  0  1  1  0  0  0  0  1  2  0 -1  0
 -4 -4 -5 -5 -4 -5 -1 -2 -3 -4 -6 -4 -7 -4 -4 -4 -4 -6 -5 -5 -4 -5 -4 -4 -4  1 -5 -2 -4 -5 -5 -3 -4 -3 -2 -3 -3 -4 -4  0 -4 -1 -4 -5 -5 -4 -5 -5 -6 -6 -5 -4 -4 -7 -4 -4 -4 -6 -5 -2 -5  0 -5 -5 -4 11 -5 -4 -4 -4 -5 -3 -2 -4 -3 -3  3 -4 11 -2 -4 -5 -4 -7 -5 -5 -5 -5 -5 -5 -5 -4 -4 -3 -4 -4 -3 -1 -4 -7 -1 -4 -5 -5 -6 -4 -5 -5 -4 -4 -4 -5 -5 -5 -4 -5 -4 -5 -5 -5 -5 -5 -5 -4 -6 -3 -5 -4 -5 -3 -4 -4 -3 -4 -5 -5 -4 -4 -5 -5 -4 -4 -4 -4 -4  7 -3 -6 -3 -4 -3 -3 -3 -4 -3 -4 -3 -3 -4 -4 -3
 -3 -5 -4 -4 -4 -4 -2 -4 -2 -3 -5 -3 -5 -2 -3 -3 -3 -5 -3 -3 -2 -4  3 -3 -3  6 -4 -3 -3 -3 -4 -2 -2 -2 -1 -2 -1 -3 -3 -1 -3 -1 -3 -3 -2 -3 -4 -4 -5 -5 -3 -3 -3 -6 -3 -2 -3 -5 -4  0 -4  9 -5 -3 -4 -1 -3 -3 -3 -2 -4  3  1 -3 -2 -3  4 -3  3  0 -3 -3 -4 -6 -3 -5 -5 -5 -3 -4 -4 -3 -4 -2 -3 -1 -3  1 -4 -6  1 -2 -4 -5 -5 -3 -4 -4 -4 -3 -3 -5 -3 -5 -3 -5 -3 -4 -4 -3 -3 -4 -3 -3 -4 -3 -1 -2 -5  0 -3 -3 -2 -3 -4 -3 -3 -2 -5 -5 -3 -3 -3 -3 -3  5 -2 -5 -2 -3 -2 -2 -2 -3 -2 -3 -3 -2 -3 -3 -3
 -1 -5 -4 -4 -2 -2  1 -1  0  2 -5  0 -6 -1  2  3 -3 -5  6  5  0  0 -5 -3 -2 -2 -3  1  0  3 -2  1 -2  1 -1 -3 -2  0  1  0  4 -2  1 -4 -3  4 -3  2 -5 -6  4  3  1 -6 -1  5  4 -6 -2  0 -5 -4 -5 -4 -5 -4  4 -3  5 -2 -3 -4  2 -1 -2 -4 -3  4  1  2 -2  7 -3 -6 -5 -6 -3 -6  1 -3 -3 -4 -4  2 -3 -2  2 -3 -4 -5 -3  4 -5 -6 -2 -2 -1 -5 -4 -1  0 -6 -1 -6 -1 -6 -1 -2  1  5 -4 -5  1  5 -4 -1 -6 -4 -5 -1  4  0  3 -3 -3 -4 -2 -3 -5 -6 -1 -1  3 -1  4 -2 -1 -5  3 -2  1  0 -1 -1 -2 -2 -2  1 -3 -3 -2
