# Supplementary material for: Protein Secondary Structure Prediction Based on Data Partition and Semi-Random Subspace Method
Source: Sci Rep. 2018 Jun 29;8:9856. doi: 10.1038/s41598-018-28084-8 (PMC6026213; doi:10.1038/s41598-018-28084-8)
Supplement: Supplementary file 1 — Dataset 1 [file 41598_2018_28084_MOESM1_ESM.zip › astral_cull_DATA/1BXE_A.pssm]

  X  E  A  K  A  I  A  R  Y  V  R  I  S  P  R  K  V  R  L  V  V  D  L  I  R  G  K  S  L  E  E  A  R  N  I  L  R  Y  T  N  K  R  G  A  Y  F  V  A  K  V  L  E  S  A  A  A  N  A  V  N  N  H  D  X  L  E  D  R  L  Y  V  K  A  A  Y  V  D  E  G  P  A  L  K  R  V  L  P  R  A  R  G  R  A  D  I  I  K  K  R  T  S  H  I  T  V  I  L  G  E  K
 -1 -2  6 -2  6 -1  6 -3 -3 -1 -3 -3  4  0 -3 -3  4 -2 -2 -1  1 -3 -2 -3 -3 -2 -3 -1  0  1 -3  6 -2  5 -3 -3 -1 -3 -1 -3 -2  3  5  4 -1  0 -2  1 -2 -1 -3 -2 -1  6  1  6 -4  6 -2 -4 -4 -3 -2 -1 -3  1 -1 -1 -3 -3 -2  2  0  4 -3  2 -3 -2 -1 -2 -1 -3 -3 -3 -3 -3 -1 -3  6 -2 -2 -2  6 -1  0 -3 -3 -3 -3 -2  0 -4 -3 -2 -2 -1 -2  1 -2 -2
 -1 -1 -3  4 -3 -2 -3  5 -3 -4  8 -4 -3 -4  7  1 -3  7 -1 -4 -4 -3 -4 -5  8 -4  1  0 -4  0 -2 -3 -1 -2 -5 -4  5 -3 -3 -3  4  2 -3 -3  1 -3 -4 -1  0 -4 -4  2 -3 -3 -4 -3 -3 -3 -2 -2 -2 -3 -1 -1 -1  1 -2  2 -4 -3 -4 -1  0 -3 -3 -4 -3 -1 -4 -4 -1 -4  0  8 -4  6 -4  8 -3  2 -4  6 -3 -2  4 -2  4  2  8 -3 -3 -2 -5 -3 -4 -4 -4  0 -2  5
 -1 -2 -3 -2 -3 -2 -3  0 -1 -4 -2 -5 -2 -4 -2 -2 -4 -1 -3 -5 -4  2 -3 -5 -2  0 -2  3 -4  2 -2 -3 -3  0 -4 -5  0  0 -2  1  2 -1 -3 -1 -2 -3 -5  0 -2 -5 -5  4 -1 -3 -4 -3  8 -3 -2  6  8  0  3 -1  4 -2  4  5 -5 -4 -5 -1 -1 -3 -4 -4  5 -2 -2 -4 -2 -5 -2 -2 -5 -1 -4 -2 -3 -2 -2 -1 -3  1 -2 -5  5 -2 -2 -2 -1 -1 -5 -2 -4 -4 -5  0 -2 -2
 -1  0 -3 -3 -4 -3 -4 -2 -3 -5 -4 -5 -2 -3 -4 -3 -4 -3 -3 -5 -4  8 -5 -5 -4 -2 -3  3 -5  2  2 -4 -3 -3 -5 -6 -2 -4 -3 -3 -2  0 -3 -2  0 -1 -5  0 -3 -5 -5  0 -2 -4 -4 -4 -1 -4  0 -2 -1 -4  5 -1  6 -2  5  2 -6 -5 -5 -2  0 -4 -5 -4  6  0 -3 -4 -3 -5 -3 -4 -5 -3 -4 -4 -2 -3 -3 -3 -4  3 -2 -5 -1 -3 -4 -3 -2 -3 -5 -3 -5 -5 -5  0  2 -2
 -1 -5 -2 -5 -2 -2 -2 -3 -3 -2 -6 -3 -2 -5 -5 -5 -2 -5 -3 -3  0 -5 -3 -3 -6 -4 -5 -3 -2 -3 -6 -2 -2 -2 -3 -3 -4 -4 -3 -5 -5 -3 -2 -1 -4 -2 -2 -4 -5 -2 -3 -4 -3 -2 -2 -2 -5 -2 -5 -5 -5 -3 -4 -1 -5 -2 -4 -4 -3 -3 -2 -2 -4  4 -1 -1 -1 -5 -4 -5 -3 -3 -5 -6 -4 -4 -5 -5 -2 -4 -4 -4 -2 -3 -3 -3 -4 -5 -5 -3 -2 -5 -3 -3 -2 -2 -2 -3 -5 -5
 -1  4 -2  0 -3 -1 -3  0 -1 -3 -1 -4 -2 -3  0  0 -3  1  2 -4 -3 -2 -2 -5 -1 -3  0  3 -4  0  1 -3 -1 -1 -5 -4  2 -2 -3 -1  1 -1 -2 -2 -1 -3 -4  0 -1 -4 -4  0 -2 -3 -3 -3 -2 -3  0 -1 -1 -2  0 -1 -1 -1  1  0 -4 -3 -4 -1  3 -3 -3 -3 -2  5 -4 -3 -2 -3 -1 -1 -4  1 -3 -1 -2  4 -4  1 -3 -2  2 -4  0  0 -1 -3 -2 -2 -4 -2 -4 -4 -4  0  1  1
 -1  6 -3 -1 -3 -2 -3 -1 -2 -4 -2 -5 -2 -3 -2 -1 -3 -2 -2 -4 -4  0 -3 -5 -2 -4 -1  1 -4  1  7 -3 -1 -1 -5 -5  0 -3 -3 -2 -1 -1 -2 -2  2 -2 -4  5 -1 -4 -4  0 -2 -3 -3 -3 -2 -3  7 -2 -2 -3  3 -1  1  0  3  1 -5 -4 -4  0  5 -3 -4 -4 -1  6 -4 -3 -3 -4 -1 -2 -5 -2 -3 -2 -2 -1 -4 -1 -3 -1 -1 -5 -2 -1 -2 -3 -2 -2 -5 -2 -4 -4 -4  0  7 -1
 -1 -4 -1 -3 -2 -4 -1 -3 -3 -5 -4 -5 -2 -4 -4 -4 -2  0 -4 -5 -4 -2 -5 -6 -4  7 -4 -1 -4  4 -4 -2 -4  0 -6 -6 -3 -4 -3 -4 -3  2  2 -1 -1 -4 -5 -1 -3 -5 -5 -3 -2 -2 -4 -2 -2 -2 -3 -3 -2 -4  0 -1 -3 -2 -2 -2 -6 -5 -5 -2 -3 -2 -5 -4  0 -3  7 -4 -3 -5 -4 -4 -5 -4 -4 -4 -1 -4  7 -3 -1 -2 -3 -6 -3 -3 -4 -3 -2 -4 -6 -1 -5 -5 -5  0 -4 -3
 -1 -1 -3 -1 -3  0 -2 -2  2 -5 -2 -5 -3 -4 -2 -3 -4 -2 -3 -5 -4 -3 -4 -5 -2 -4 -3  0 -5 -2 -2 -4 -3 -2 -5 -5 -1  5 -4 -3 -1 -1 -3 -3 -1 -3 -5 -2 -3 -5 -4  0 -3 -4 -4 -3 -1 -4 -2  9 -1  6  0 -1 -2 -1 -2 -1 -5 -1 -5 -2 -1 -3  1 -4 -2 -1 -4 -4 -3 -4 -3 -2 -3  3 -4  2 -3 -1 -4 -2 -3 -1 -2 -5  1 -1 -1 -4 -3 11 -5 -3 -5 -5 -5 -2 -2 -2
 -1 -5 -3 -4 -3  4 -3 -5 -2  4 -5  6 -3 -5 -4 -5  1 -5  2  2  4 -5  0  7 -5 -6 -5 -4  2 -4 -5 -3  3 -3  7  0 -4 -2 -2 -5 -4 -3 -3 -3 -2  4  5 -3 -5  1  1 -4 -4 -3  4 -3 -6 -3 -4 -5 -5 -2 -4 -1 -3  0 -4 -4  0  0  4 -3 -4  2 -2  1 -5 -5 -6 -3 -1  1 -5 -5  3 -3 -5 -5 -3 -2 -6 -4 -3 -3  0  7 -3 -5 -5 -3 -4 -6  7 -3  4  2  1 -3 -5 -4
 -1 -4 -3 -4 -3  0 -1 -4 -2  0 -3  0 -3 -5 -3 -5 -1 -4  4 -1  2 -6  6  0 -4 -6 -4 -4  0 -4 -5 -3  3 -3  0  6 -3  0 -2 -5 -4 -3 -3 -4 -2  0  1 -3 -5  2  5 -3 -5 -3  0 -3 -6 -3 -4 -5 -5  0 -4 -1 -3 -1 -4 -4  6 -1  0 -3 -4 -2 -2 -1 -5 -4 -6 -4 -3  5 -5 -4 -1 -1 -5 -4 -3 -1 -6 -4 -3 -3 -1  0  0 -4 -4 -3 -4 -5  0 -3  1  0  2 -3 -5 -4
 -1 -1 -2  6 -3 -2 -3  5 -3 -4  0 -4 -2 -3  0  7 -3  1 -2 -4 -3 -2 -4 -4  1 -3  7  1 -4  0 -1 -3 -2 -2 -4 -4  5 -3 -2 -2  5  2 -2 -2  0 -3 -4  0  7 -4 -4  5 -2 -3 -3 -3 -2 -3 -1 -2 -2 -3 -1 -1 -1  1 -1  2 -4 -4 -4  2  2 -3 -4 -3 -2 -1 -3 -3 -2 -4  7  0 -4  1 -3  0 -2  3 -3  1 -3 -2  1 -3  1  7  1 -3 -2 -3 -4 -2 -4 -3 -4  3 -1  6
 -1 -3 -3 -2 -3  0 -2 -3  0  0 -2  3 -3 -4  2 -3  0 -3  1 -1  2 -5  1  0 -3 -5 -1 -3 -1 -2 -4 -3  1 -3  0  1  0 -1 -1 -4 -3 -2 -3 -3 -2  0  0 -2 -3  0  1  1 -4 -3  1 -3 -4 -3 -4 -4 -4 -1 -4 -1 -3 -1 -4 -3  1 -2 -1 -2 -3 -2 -2 -1 -4 -3 -5 -4 -1  5 -3 -3  1  3 -5 -1 -3  6 -5  0 -3 -2  0  1  0 -3 -3  0 -3 -4  0 -3  0 -1  0 -2 -4 -3
 -1 -5 -4 -5 -4 -2 -4 -5  2 -2 -5 -2 -4 -6 -3 -5 -3 -5 -1 -3 -1 -5 -1 -2 -5 -5 -5 -4 -2 -3 -5 -4  3 -4 -2 -1 -4  6 -4 -6 -5 -3 -4 -4 -3 -1 -1 -3 -5 -2 -1 -4 -4 -4 -2 -4 -5 -4 -5 -4 -5  4 -4 -1 -5 -3 -5 -4 -1  3 -2 -3 -4 -3  6 -3 -5 -5 -5 -5 -4  0 -5 -5  7 -3 -6 -5 -4 -2 -5 -4 -4  3 -3 -2 -3 -5 -5 -4 -4 -4 -2 -4 -2 -2 -2 -4 -5 -5
 -1 -3 -3 -3 -3 -3 -3 -3 -4 -4 -4 -4  0  8 -4 -3 -3 -4 -3 -4 -3 -3 -4 -5 -4 -4 -3  0 -4 -1 -3 -3 -4 -2 -5 -5 -3 -5 -3  8 -3 -2 -1 -2  6  2 -4 -2 -3 -4 -4 -3 -3 -3 -4 -3 -4 -3 -3 -4 -4 -4 -3 -1 -3  3 -3 -3 -5 -4 -4 -2 -2 -3 -5 -3 -3 -1 -4  8 -3 -4 -3 -4 -5 -4  9 -4 -3 -3 -4 -3 -3 -3  3 -5 -3 -3 -3 -3 -3 -5 -5 -3 -4 -4 -4 -2 -1 -3
 -1 -2  0 -2  0 -1 -1 -2 -1 -3 -3 -4  4 -1 -2 -2 -1 -2 -3 -3 -2 -2 -4 -4 -3 -2 -2  2 -3  0 -2 -1 -3  1 -4 -4 -2 -3  0 -2 -2  0  1  5 -1 -2 -3  0 -2 -3 -4 -1  7 -1 -2  0 -1 -1 -2 -2 -1 -3  1 -1 -1  0  0  1 -4 -3 -3  4  0 -1 -4 -2 -1 -2 -1 -3  0 -4 -2 -3 -4 -2 -3 -3  1 -2 -2  2  0  4  0 -4 -1 -2 -3  0  7 -3 -4  0 -3 -3 -3  3 -1 -2
 -1 -2 -1  0 -2  2 -2 -2  3 -2 -3 -2  0 -3 -2 -3 -1 -2 -2 -2 -1 -3 -2 -2 -3 -3 -3  0 -1 -1 -2 -2 -2 -1 -2 -3 -2 -3  7 -3 -2 -1 -1  0 -1 -1 -2  0 -3 -1 -2 -2  0 -2 -1 -2 -2 -2 -1 -3 -2 -3 -2 -1 -2  0 -1  0 -3 -2 -2  1 -1  0 -3 -1 -2 -2 -3 -3  7 -2 -3 -3 -3 -2 -3 -3 -2 -2 -3 -2 -2  1 -1 -2 -2 -3 -3  7  0 -4 -2  7 -2 -1 -2  0 -3 -2
 -1 -4 -4 -5 -4 -4 -4 -5  0 -4 -1 -4 -4 -6 -4 -5 -4 -4 -3 -5 -4 -6 -3 -4 -5 -4 -5 -4 -4 -4 -5 -5 -2 -4 -4 -3 -2 -1 -4 -6 -4 -4 -4 -4 -4 -4 -4 -4 -5 -4 -3 -4 -5 -5 -4 -4 -6 -5 -5 -5 -6  0 -5 -1 -5 -4 -5 -4 -3  0 -4 -4 -4 -4  2 -4 -6 -4 -4 -6 -4  1 -5 -5  3  2 -6 -5 -4  0 -4 -4 -4 -2 -4 -1 -4 -5 -5 -4 -5 -5 -4 -4 -4 -4 -4 -4 -5 -5
 -1 -4 -3 -3 -4 -2 -3 -3  7 -3 -4 -3 -3 -5 -1 -4 -3 -4 -2 -3 -2 -5 -3 -3 -4 -5 -4 -3 -3 -3 -3 -4  0 -3 -2 -3 -3  5 -4 -5 -3 -2 -3 -3 -1 -2 -3 -1 -4 -3 -3 -3 -4 -4 -3 -4 -4 -4 -4 -1 -4  6 -3 -1 -3 -2 -4 -3 -3  7 -3 -2 -3 -3  8 -3 -4 -3 -5 -5 -3 -2 -3 -4  3 -2 -5 -3 -4 -1 -5 -3 -4  2 -3 -3 -2 -4 -4 -4 -4  0 -3 -4 -3 -3 -3 -3 -4 -3
 -1 -4 -1 -3 -2  4 -1 -4 -2  5 -5  3 -2 -4 -3 -4  4 -4  1  7  4 -5 -1  3 -5 -5 -4 -3  6 -3 -4 -2  1 -2  2  0 -3 -2 -2 -4 -4 -1 -2 -2  0  3  5 -3 -4  6  2 -3 -4 -2  4 -2 -5 -2 -2 -5 -5 -3 -4 -1 -4  2 -4 -3 -1  3  6 -2 -3  1 -1  6 -5 -4 -5 -1 -1  0 -4 -5  0 -3 -4 -4 -2 -2 -5 -4 -2 -2 -1  1 -3 -3 -5 -2 -4 -6  3 -2  5  6  6 -2 -4 -4
