# Supplementary material for: Protein Secondary Structure Prediction Based on Data Partition and Semi-Random Subspace Method
Source: Sci Rep. 2018 Jun 29;8:9856. doi: 10.1038/s41598-018-28084-8 (PMC6026213; doi:10.1038/s41598-018-28084-8)
Supplement: Supplementary file 1 — Dataset 1 [file 41598_2018_28084_MOESM1_ESM.zip › astral_cull_DATA/1by2_A.pssm]

  A  V  N  D  G  D  M  R  L  A  D  G  G  A  T  N  Q  G  R  V  E  I  F  Y  R  G  Q  W  G  T  V  a  D  N  L  W  D  L  T  D  A  S  V  V  b  R  A  L  G  F  E  N  A  T  Q  A  L  G  R  A  A  F  G  Q  G  S  G  P  I  M  L  D  E  V  Q  c  T  G  T  E  A  S  L  A  D  c  K  S  L  G  W  L  K  S  N  a  R  H  E  R  D  A  G  V  V  b  T  N  E  T  T  L
  2 -1 -1 -2  3  1 -3 -4 -4  1 -3 -2  0 -1  0 -3  4 -3 -4 -3 -4 -3 -4 -4 -1 -2 -1 -6 -2 -3 -3 -2 -4 -5  0 -7 -5 -3  0 -4  7  0 -3 -2 -4 -4  0 -4 -2 -4 -2 -1  7 -2  1  7 -2 -1 -1  7  1 -5 -3  0 -3 -1 -3 -3 -4 -3 -4 -5 -4 -3  0 -4  0 -3 -1 -4  2  1 -4  1  0 -4 -1  1 -1 -1 -7 -2 -1 -4 -4 -2 -1 -5 -2 -4 -5  7 -2 -2 -3 -4 -1 -1  0 -1  1 -3
 -3 -2  0 -3 -2 -1 -4  8 -5 -4 -3 -5  1 -2  6 -3 -2 -4  8 -6 -3 -5 -3 -3  3 -4  1 -2 -5 -4 -5 -7 -5 -5 -3 -7 -5 -3  1 -5 -4  0 -6 -6 -7  8 -2 -5 -4 -7 -4  1 -4 -1 -2 -4 -1 -1  2 -4  3 -6 -3  0 -5 -2 -5  0 -6 -6 -5 -5 -3 -5  1 -7  1 -6 -1 -3 -2  0 -5 -4  1 -7  3 -2  5 -4 -7 -1  2 -3 -2 -7  4 -4  0 -1 -5 -4 -5 -6 -4 -7 -3 -3 -2 -2  2 -4
 -2 -2  2  1 -2 -1 -5 -3 -6 -5  7 -3  1  4 -2  2 -2 -3 -4 -6 -3 -6 -4 -2  3  0 -1 -7 -3 -3 -6 -6 -2  2  0 -8  0 -4  4  0 -4  4 -6 -6 -6 -3 -3 -6 -3 -6 -3  1 -5 -4  3 -4 -3 -2  3 -4 -2 -6 -3 -3 -3  0 -3  0 -6 -6 -6 -1  3 -6  5 -7  1 -3  4 -3 -1  1 -6 -4  2 -7  0 -1  2 -2 -8  0 -1  1  8 -6  2 -2  0 -3 -2 -5 -3 -6 -5 -6 -2  2  0 -1  0 -5
 -3 -3  0  5 -2  3 -5 -5 -7 -5  4 -4  0  2 -3 -6 -2 -4 -5 -6 -2 -6 -6 -1  2 -3 -2 -8 -4 -4 -6 -7  8  8  1 -9  8 -5  1  8 -5 -1 -6 -6 -7 -4 -4 -7  0 -7 -4  0 -5 -4 -1 -5 -4 -2 -1 -4 -4 -7 -4 -2 -4 -3  1  0 -6 -7 -7  8  7 -6  0 -7 -1 -4  0 -2 -1  0 -6 -4  2 -7 -2 -3 -2 -2 -8 -3 -1 -4  3 -7 -1 -5 -1 -1  8 -5 -4 -6 -5 -6 -3  2 -1  0  2 -6
 -3 -2  4 -3 -3 -4 -3 -6 -4 -3 -5 -6 -1 -4 -5 11 -4 -6 -6 -4 -7 -3 -4 -6 -5 -5 -4 -6 -6 -4 -4 12 -7 -7 -3 -6 -6 -3 -3 -7 -3 -4 -4 -4 12 -6 -6 -4 -5 11 -5 -3 -3 -3 -4 -3 -4 -3 -2 -3 -5 -6 -6 -5 -6 -3 -6 -3 -4 -5 -4 -7 -6 -3 -4 12 -3 -6 -3 -7 -3 -3 -4 -4 -3 12 -4 -4 -4 -5 -6 -5 -3 -6 -6 12 -5 -7 -4 -7 -6 -3 -5 -4 -3 12 -4 -5 -3 -2 -2 -3
 -3 -2  0 -1 -3  4 -4  0 -4 -4 -3 -5 -1 -2 -1 -6  3 -5 -2 -5 -1 -5 -3 -1  4  2  5 -5 -5 -4 -5 -7 -3 -3 -2 -6 -3 -4  0 -3 -4  4 -5 -5 -7  0  9 -5 -4 -6 -3  1 -4 -2  0 -4 -2 -2  0 -4  1 -5 -5  6 -5 -2 -4  3 -6 -5 -5 -3 -1 -5  2 -7 -1 -5  0 -1 -1  0 -5 -2  4 -7  0 -2  2 -4 -6 -3  4 -2 -3 -7  0 -3  0  1 -3 -4 -4 -5 -5 -7 -3 -2 -1 -1 -1 -4
 -3 -2  3  1 -2  2 -5 -3 -6 -4 -1 -5 -1 -2 -2 -6  4 -5 -3 -6  8 -5 -5 -4  2 -2  0 -7 -5 -4 -5 -7 -1 -1 -2 -7 -1 -4  0  1 -4  1 -6 -5 -7 -3 -1 -6 -4 -7  0  1 -4 -2  2 -3 -3 -3 -1 -4 -3 -6 -4  3 -5 -3 -4 -2 -6 -6 -6 -1  3 -5  1 -8 -1 -5  0  8 -2 -1 -5 -2  2 -8 -1 -3 -1 -4 -7 -3  1 -2 -3 -7 -2 -4  1  7 -1 -4 -5 -6 -5 -7 -2  4  2 -1  0 -5
  6 -3  0  1  4 -3 -6 -5 -7 -5  2  7  3  3 -2 -6 -3  7 -5 -5 -5 -5 -5 -5  0  7 -2 -6  8 -5 -6 -6 -4 -4  2 -7  0 -6 -2 -4 -2 -2 -6 -6 -6 -4 -4 -7  7 -6  7  0 -2 -5 -2 -2 -4  5  0 -1 -3 -6  7 -3  8 -3  7 -4 -7 -6 -7 -4 -3 -6 -1 -6 -2  8 -2 -6 -2 -2 -6 -1 -3 -5 -2 -3 -2  6 -7  6 -3 -4 -2 -6  4 -6  2 -5 -4 -3  7 -5 -6 -6 -3  5 -1 -2 -1 -6
 -3 -3 -2 -3 -2  0 -5 -1 -6 -5 -3 -5 -3  4  2 -6 -2 -5 -3 -6 -3 -6 -1  8 -1 -1 -1 -6 -5 -5 -6 -7 -4 -4 -1 -6 -4 -5 -1 -4 -5  5 -6 -6 -7  0 -2 -6 -5 -6 -4  2 -5 -3 -2 -3  1 -2  0 -5  8 -4 -3 -1 -5 -1 -5  1 -6 -5 -6 -4 -2 -6  1 -7 -2 -5  2 -3 -1  5 -5 -4  1 -7  1  8  2 -4 -6 -2 -1 10 -1 -7  2 11  4 -3 -4 -5 -5 -6 -5 -7 -4 -2 -2 -3  0 -5
 -4  3 -4 -5 -2 -4  4 -6 -1  0 -6 -7 -4 -4 -4 -5 -4 -7 -6  1 -7  6 -2 -4 -4 -6 -3 -6 -7 -4  3 -5 -7 -6 -3 -7 -6  2 -2 -6 -4 -3  0  1 -5 -6 -6 -1 -7 -5 -7 -2 -4  3 -4 -4 -2 -1 -4 -4 -5 -3 -7 -4 -7 -4 -7 -4  8 -3 -1 -7 -6  1 -4 -5 -2 -7 -3 -7 -3 -3  2 -4 -4 -5 -3 -4 -3 -6 -6 -4  0 -7 -6 -5 -4 -7 -3 -6 -6 -4 -6  0  6 -5 -5 -5 -2 -1 -3  1
 -4  2 -4 -5  0 -4  4 -5  6 -2 -6 -7 -4 -4 -3 -4 -4 -7 -5 -1 -6  1  3 -4 -4 -6 -4 -4 -7 -4 -1 -5 -7 -7  0 -6 -7  5 -2 -7 -4 -4 -2 -2 -5 -5 -5  6 -7 -5 -6 -2 -4  3 -4 -4  1 -3 -3 -4 -4 -3 -7 -4 -7 -3 -7 -3 -1  1  6 -7 -6  2 -4 -5 -3 -7 -4 -6 -3 -3  6 -3 -4 -5 -3 -2  1 -5 -3  0 -2 -6 -6 -5 -4 -7 -4 -6 -7 -4 -6 -2  1 -4 -5 -5 -2  1 -3  6
 -2 -2  1 -2 -2 -1 -4 -1 -5 -4 -3 -5 -2 -2 -1 -6 -2 -5 -1 -5 -2 -5 -3 -4  0 -3 -1 -7 -5 -4 -5 -7 -4 -4 -2 -7 -4 -3  0 -4 -4  0 -5 -5 -7  2 -2 -5 -4 -7 -3 -1 -4 -3 -1 -4 -1 -3 -1 -4 -2 -6 -4 -1 -5 -2 -4 -2 -6 -6 -5 -4 -3 -5  0 -7 -1 -5  1 -2 -2 -1 -5 -4  1 -7  1 -3  1 -4 -7 -3  2 -3 -3 -7  0 -4  3 -1 -4 -4 -4 -5 -4 -7 -3 -2  0 -2 -1 -4
 -3  1 -3 -4  0 -3  3 -4  0  1 -5 -6 -2 -3 -4 -3 -2 -6 -4 -2 -5 -1 -1 -4 -3 -5 -3 -5 -6 -4  0 -5 -6 -6 -1 -5 -6  4 -1 -6 -4 -2 -2 -2 -5 -4  0  0 -6 -5 -5 -1 -4  2 -4 -4  0 -3 -2 -4 -3 -3 -6 -3 -6 -3 -6 -4 -1  3  2 -6 -5  1 -2 -5 -1 -6 -2 -5 -3 -3  0 -3 -2 -5 -3 -4 -2 -5 -5 -1 -1 -5 -5 -5 -4 -5 -3 -5 -6 -4 -5 -2 -1 -5 -4 -4  0  3 -1  1
 -4 -2 -3 -4 -2 -5 -2 -6 -2 -4 -6 -6 -4 -4 -3 -6 -5 -6 -6 -4 -7 -2  5  0 -5 -6 -3 -3 -6 -5 -3 -6 -7 -7  1  0 -7 -1 -3 -7 -5 -4 -4 -4 -6 -6 -6 -2 -6  2 -6 -1 -5 -1 -5 -5 -3 -4 -3 -5 -1  9 -6 -4 -6 -5 -6 -5 -3  0 -2 -7 -6 -3 -4 -6 -3 -6 -3 -7 -3  0 -1  1 -4 -6 -3 -1 -3 -6  0 -1 -3 -5 -6 -6 -4 -5 -3 -6 -6 -5 -6 -4 -2 -6 -5 -5  4 -2 -4 -1
 -3 -1 -2  2 -1  1 -5 -5 -6 -5 -4 -5  3 -3  2 -6 -3 -5 -5 -5 -4 -5 -5 -5 -3 -5 -3 -4 -5 -4 -5 -7 -5 -5 -3 -8 -5 -5  0 -5 -4 -3 -6 -5 -7 -5 -5 -6 -5 -6 -4 -2 -2 -4 -3 -4  6 -1 -3 -4 -3 -7 -5  2 -5 -1 -5  7 -6 -6 -6 -5 -4 -5 -3 -7 -3 -5 -3 -4  2 -3 -5 -4 -3 -7  5 -4 -2  2 -8 -4 -3 -5 -5 -7 -4 -3 -3 -4 -5 -3 -5 -5 -5 -6 -4 -4  0  0 -1 -5
  1 -1  3  3  0  2 -4 -2 -5 -2 -1 -1  2  2  0 -2  2 -3 -4 -5 -3 -4 -3 -4  0 -2  4 -6 -3  0 -5 -5 -3 -3  4 -7 -2 -4  2 -3  0  1 -5 -5 -5 -3 -3 -5 -2 -4 -3  0 -2 -2  5 -1 -2  1  4 -1 -2 -6 -2 -1 -3  6 -3 -1 -5 -5 -5 -3 -2 -4  0 -5  3 -3  1 -3  4  3 -5  2  1 -5  2  4  0 -1 -7 -1  2  1 -1 -5 -2 -5  1 -3 -3 -2  1 -5 -4 -4  6 -1  1  2  2 -4
 -2  2  1 -1 -2 -1 -3 -3 -4 -2 -3 -4  0  0 -1 -3 -2 -5 -4 -3 -4 -3 -4 -4 -2 -4  1 -5 -5  8 -3 -5 -4 -4 -1 -7 -4  1  1 -4 -2  0 -3 -3 -5 -3 -4 -4 -4 -4 -4  1 -3  1 -1 -2  3  0 -1 -2 -3 -5 -4 -2 -5  3 -4 -2 -3 -3 -4 -4 -3 -2 -1 -5  4 -5  3 -4  1 -1 -3  0 -1 -5  0 -1 -1 -3 -6 -3  0 -4 -3 -5 -3 -5 -2 -4 -4 -3 -2 -3 -1 -4  3 -3  0  4  2 -3
 -4 -3 -4 -5 -4 -4 -4 -6 -4 -5 -6 -3 -3 -5 -4 -6 -5 -6 -6 -6 -6 -5  2  0 -4 -5 -2 13 -6 -6 -6 -6 -8 -8 -2 13 -7 -4 -4 -7 -6 -5 -6 -6 -6 -6 -5 -4 -6 -5 -5  5 -6 -4 -5 -5 -5 -2 -5 -6 -1 -2 -6 -4 -6 -5 -6 -6 -6 11 -4 -8 -6 -5 -5 -6 -4 -6  0 -6 -5 -3 -4 10 -3 -6 -4 -5 -1 -5 13 -5 -3 -6 -7 -6  0 -6 -4 -6 -7 -6 -5 -6 -5 -6 -6 -5 -2 -1 -4 -4
 -4 -2 -3 -4 -3 -3 -3 -5 -4 -4 -5 -6 -3 -3 -1 -3 -4 -6 -5 -4 -5 -4  6  7 -3 -5 -4 -2 -6 -5 -4 -6 -6 -6 -1 -2 -6 -3 -3 -6 -5 -3 -4 -4 -6 -5 -5 -4 -6  1 -6 -1 -5 -3 -3 -2 -3 -4 -2 -5  5  3 -6  0 -6 -3 -6 -4 -4  1 -4 -5 -5 -4 -3 -6 -2 -6 -1 -5 -2  3 -3 -2 -1 -6 -1 -2 -3 -5 -1 -4 -3 -1 -3 -6 -2 -2  1 -5 -6 -5 -6 -4 -3 -6 -4 -4  0 -2 -3 -3
 -3  3 -3 -4  0 -3  3 -5 -1  6 -6 -6 -3 -4 -3 -4 -3 -6 -6  7 -6  5 -3 -5 -4 -6 -3 -7 -6 -3  7 -4 -7 -6 -3 -7 -5 -1 -2 -6 -3 -3  7  7 -5 -5 -5 -1 -6 -4 -5  0 -1  3 -3 -2 -2  1 -4 -3 -4 -4 -6 -3 -6 -3 -6 -4  1  1 -2 -7 -6  7 -2 -5 -2 -6 -2 -6 -1 -2  2 -4 -3 -5 -4 -3 -3 -5 -5 -4  0 -6 -6 -4 -3 -7 -3 -6 -6 -2 -5  7  5 -4 -4 -4 -2  0 -2  1
