# Supplementary material for: Protein Secondary Structure Prediction Based on Data Partition and Semi-Random Subspace Method
Source: Sci Rep. 2018 Jun 29;8:9856. doi: 10.1038/s41598-018-28084-8 (PMC6026213; doi:10.1038/s41598-018-28084-8)
Supplement: Supplementary file 1 — Dataset 1 [file 41598_2018_28084_MOESM1_ESM.zip › astral_cull_DATA/1BYF_A.pssm]

  D  Y  E  I  L  F  S  D  E  T  M  N  Y  A  D  A  G  T  Y  a  Q  S  R  G  M  A  L  V  S  S  A  M  R  D  S  T  M  V  K  A  I  L  A  F  T  E  V  K  G  H  D  Y  W  V  G  A  D  N  L  Q  D  G  A  Y  N  F  L  W  N  D  G  V  S  L  P  T  D  S  D  L  W  S  P  N  E  P  S  N  P  Q  S  W  Q  L  b  V  Q  I  W  S  K  Y  N  L  L  D  D  V  G  b  G  G  A  R  R  V  I  a  E  K  E  L  D
 -5 -5 -3 -6 -3 -4 -2  0 -3  0 -1 -4 -7  3 -1  7 -2  2  0 -5 -1  1 -3 -4  5 -4 -6  5  0 -2  0  0 -1 -2 -1 -1 -1 -2  0  0 -2 -2  1  0  1  0  1  1 -1  0 -1  0-11 -5 -5  1 -2 -2  2  1 -2 -4 -2 -1 -1 -8 -4-10 -2 -7 -3 -4  0 -1 -2  1 -2 -5 -1  0-10  2  0 -4 -6 -8 -6 -6  1 -1 -3 -2 -4 -4 -5  1 -2 -3 -3 -1  0  0 -2 -2 -5 -6 -5  0 -1 -6 -1 -1  1 -2 -2 -2 -5 -5  1 -3 -2 -2 -4
 -4  2 -1 -7 -1 -4 -3 -2  0  2  1 -3-10 -2 -1 -7  4  2 -2-11  2  0  2 -2 -5  2 -8 -6 -2 -2 -2 -2  2 -5 -2  0 -2 -2  2  1 -3 -1  2  1 -1  0  0  1  0  2  3 -4-11 -9 -9 -7 -3 -1  1  0  0 -2 -4  1  2 -9  1-11 -6 -7 -2 -2  1 -2 -1 -2  0 -8  0 -2-10 -2  0 -2 -4 -9 -5 -7 -1  1  0  0 -4 -2 -7 -5  0 -4  0 -1  2  0  0  1 -8 -5 -5 -2  0 -6 -2  1  1  4  2 -6 -8-11 -2  4  1 -5 -4
  5 -5 -2 -8 -6 -5  1  2  1  0 -4  5-11  1  1 -7 -1 -1  2-10  0  1 -1  1 -6  5 -9 -3 -3  0  3  0  0  0  1  4 -1  0  0  2 -2  0  0  2  0  1  0  0  3  1  2 -3-12 -9 -7 -7  5  0 -2  2  2 -2 -1  1  1 -9 -4-12 -2  1 -1 -2  0 -1  1 -1  2 -5  0  5-12  3 -2  3 -2 -9  8  9  2  1  3  4  0  1 -2 -4 -1 -1  3  3  1  1  3  0 -1  7  0  0  1 -2  1  1  0  1  3 -8 -9 -6 -5 -3  0 -6  3
  7 -6 -1 -6 -6 -7 -2  2  4 -1 -4  1-11  1  6 -8 -2  0  0-11 -2  0  0 -1 -4  3-10 -6 -1 -1  1  0  1  4 -2  2 -1 -3  0  1 -3 -4  0 -1  1  2  0  0  0  0  2 -6-12 -9 -8 -8  2  8  0  0  0  1 -3  0  0 -9 -5-12 -3  8 -3 -3  1 -2  0 -2  4 -4  0 -1-12  0 -2  0 -1 -9  4  3 -1  1  2  0  0  6  1 -5 -3 -6 -4 -1  2 -1  2 -2 -9  5  9  3 -1 -2  1  2 -2 -3 -2 -8 -9-11 -4 -6  1 -6  7
 -6 -6  9 -8 -2 -6  0 -1 -4 -4 -6 -6 -9 -3 -7 -3 -7 -4 -4 12 -5 -1 -5 -8 -3 -7 -2 -5 -5 -4 -3 -2 -6 -8 -6 -5 -4 -2 -5 -3 -5 -3 -2 -4 -3 -2 -2 -1 -3 -4 -3 -1 -3 -7 -9 -1 -4 -8 -1 -4 -3 -8 -3 -1 -2 -8 -5-10 -2 -9 -7  0 -3 -1 -1 -2 -5 -8 -5 -4-10  4 -5 -8-10-10 -8 -9 -3 -4 -7  2  0  4 11  2  0 -2 -7 -5 -5 -3 -6  3  2 -2 -3 -2  2 12  2  1 -3  0 -4 -8 -7 12 -8 -8 -6 -2 -6
 -3 -2  0 -5 -2 -7 -3 -1  1  2 -1 -4 -7  1  1 -7  3  3  0-10  3  1  3 -1 -6  0 -8 -6 -3 -1  0  0  1  0  3  1  1 -1  4  1 -2 -2  0  1  0 -1  0 -1  0  1  0 -5-10 -8 -8 -7 -2 -4  1  4  2 -1 -2  0  2 -8  1-10 -1 -4 -4 -2  0 -1  0 -1 -1 -1 -1 -2-10 -1 -1 -5  5 -9 -6 -6 -1  2 -3 -1  5 -3 -5 -4  5 -3 -3  0 -1  0 -1  0 -6 -4 -7  0  1 -4 -1  0  1  0 -1 -7 -8-11  3 -2  0 -5 -2
  1 -5  1 -8 -5 -5 -4 -1  3  1 -2 -5-10  0  3 -7  5  0 -1-11  2  1  1 -3 -6 -2 -9 -5 -2 -2 -1  1  4  6  4  1  1 -2  1  0 -5 -3  0 -1 -1  0 -1  1  1  1  1 -6-11 -9 -9 -7 -5 -2  0  2  2  7 -2  0  0 -6  1-11 -1 -4 -5 -1  0 -1 -1 -1  0 -2 -2 -4-11 -3  0 -3  7 -8 -2 -6 -1  0  0  2  6  0 -2 -2  3 -4  0 -2  1 -1 -1 -2 -7 -5 -3  1 -2 -5 -2  0  1 -1 -3 -8 -9-11  6 -4  3 -6  3
 -4 -6 -5 -9 -7 -4 -3 -1 -2 -2 -4 -4-10 -2 -3 -4 -3 -3 -5-10 -1 -1 -4  7  5 -3 -6 -5 -4 -3 -2 -3 -4 -3 -5 -2 -4 -4 -3 -2 -3 -3 -1 -2 -2 -1  1  0  2  1  1 -6-11 -9  8  3 -5 -5 -2 -3 -2  0  6  0  0 -9 -5-10 -4 -1  7 -1 -1 -2 -1 -1  0 -7 -2 -3-10  1 -2  7 -7 -9 -5 -4  0  4  5  2 -2 -4 -3 -1 -3 -5 -3  0  1  1  4  0 -9 -4 -7 -2  0 -7  1 -1 -2 -6  1 -5 -9-10 -5 -4 -3 -6 -4
 -4  3 -5 -4  2 -2 -1 -2 -1 -1 -4 -4 -4  2 -2 -8 -3  0  5-10 -1 -2  0  0 -3  6 -9 -1 -5  7  1 -2  0 -3  4  3 -3 -1 -2  1 -3 -1  0  1  0 -1  3 -1 -1  0  1 -2-10 -9 -9 -7  2 -7 -3  4 -1  0 -3  1 -2 -4 -1-10 -2 -7 -7 -2 -1  0 -2 -1  1 -2 -1  2-10  1 -2 -2 -6 -9 -6 -3  3  1  0 -1 -1  5 -3 -1  5 -3 -1  1 -1  1  0  1 -8 -3 -4 -1  0 -9  2  0  1  1  3 -3 -9-11 -5 -4  0 -6 -3
 -6 -5 -5 -1  1  2  1 -3 -1 -3 -2 -4 -9 -1 -6 -7 -5 -2 -2 -8 -1 -3  0 -8 -5 -4 -3 -1  1  3 -3  1 -2 -4 -3 -3  1  3 -1  0  3  5 -1 -1  0 -2 -1 -2 -3 -2 -2 -1-11  8-10 -3 -5 -8  2 -2 -3 -5 -4  0 -2 -8  0-10 -1 -9 -8 -3 -1  1 -1 -1 -3 -5 -2 -2-10 -4 -3 -7 -9-10 -9-10 -2 -5 -6 -2 -7 -6 -5  1 -2  3 -2 -1 -4 -3 -5 -4 -5 -6 -6  1 -2 -7 -3 -1 -2 -2 -5 -1  7 -9 -6 -4 -6  3 -6
 -7 -5 -2 -2  2 -1 -5 -2 -3 -2  0 -6 -7 -3 -6 -8 -3  0 -3 -9  1 -3  1 -5 -6 -3  7 -2 -3 -2 -3  0 -3 -6 -3 -4 -1  1 -2  0  4  1 -2  0  0 -2 -1 -3 -3 -3 -3 -2-10  0-10  6 -5 -8  1 -4 -3 -6 -4 -1 -3 -4  1 -2 -3 -9 -8 -5 -1  3 -2  0 -4 -1 -3 -1 -9 -3 -5 -9 -8-10 -9-10 -1 -3 -6 -5 -6 -3 -5  1 -2  3 -2 -3 -4 -3 -4  0  0 -7-10 -1 -3 -8 -3 -2 -2 -1 -3 -4 -1 -9 -6 -6 -6  4 -6
 -3 -2  2 -6  0 -6 -4  0  0  2  5 -3-10 -2  0 -7  3  2 -1-10  0  0  1 -2 -6 -1 -8 -4  0 -1  0 -1  3 -2 -2 -1 -1 -2  3  0 -4 -3  2  0  0  0 -1  1 -1  2  0 -5-11 -8 -8 -7 -2 -4  0  0  4 -2 -2  0  0 -7  1-11 -6 -5 -5 -2  1 -2 -1 -1 -1 -6  1  0 -4 -1  0 -2 -3 -8 -6 -6  0  1 -2  1 -2 -3 -5 -6 -1 -2 -3  0  2  0  2  4 -6 -5 -7 -2  0 -7 -2  1  2  4  1 -5 -8-11  3  7  4  0 -3
 -6 -4 -1 -6  0  0 -3 -4 -1 -1  7 -4 -8 -1 -3 -7 -1 -2 -2 -9  0 -4  5 -4  0 -2 -2  0  2 -2  0  1 -1 -4 -3 -3  1  2 -1  0  1  1  2  0  0 -1 -1 -1 -2 -2 -3 -3 -9  1 -9 -2 -6 -8  0 -2 -1 -4 -3  0 -2 -3  4 -9 -3 -8 -7 -6 -1  2 -2  1 -4 -5 -3 -1 -9 -1 -6 -8 -8-10 -8 -9 -1 -2 -5 -2 -5 -2 -1  2  2  6 -1 -3 -3 -2 -3  0  1 -2 -6  0  0 -8 -3 -1 -2  1 -3 -4 -2 -9 -6  0 -4  4 -5
 -7  3 -4  4  5  7  1 -3 -5 -4 -4 -7  2 -3 -7 -8 -7 -2  3-10 -3 -3 -1 -6 -7 -5 -4 -6 -4 -1 -3 -1 -4 -3 -3 -2  6  2 -2  2  2 -1 -1  1  1 -2 -2 -1 -1 -1 -2  4 -2  2-10 -2 -4 -6 -2 -4 -6 -6 -4  0 -1  6  3 -2 -7 -9 -8 -4 -2  1 -3  3 -4  7 -2  4 -2 -3 -5 -5-10 -3 -9 -7  0 -1 -5 -4 -8 -3 -5 -3 -4  2  0  2 -3  0 -3  0  0 -7 -7 -1  0 -6  0 -2 -4  1 -1  7 -2-10 -8 -6 -6 -2 -6
 -5 -6 -5 -9 -6 -7 -2  1 -4  1 -5 -1-11 -1 -6 -7 -6 -4 -5-10 -5 -5 -5 -7 -3 -6 -9 -4 -4 -1 -3  1 -2 -4 -4 -4 -5 -4 -4 -3 -5 -4 -3 -3 -2  1  2 -1 -2  0  0 -5-12 -9 -9 -7 -6 -7 -2 -3 -4 -3 -3 -1 -2 -9 -5-12 -5 -7 -7 -4  3 -2  5 -2  0 -9 -3 -2-12 -4  7 -8 -5  9 -8 -8 -1 -3 -4 -4 -6 -3 -6 -6 -4 -4 -5 -2 -1 -1 -2 -5 -7 -7 -8 -2  3 -6 -3 -3  0 -4  4  0 -8-10 -3 -7  1 -4 -4
  0 -1 -1 -7 -4 -4  5  2  1  0 -2  4-10  1 -1  1 -3  0 -1 -8 -1  4 -3 -3  1 -2 -8 -3  5 -1  4  2 -1 -3  1  0 -3 -2  0  1 -4 -3  1  0  0  1  0  1  2  1  0 -1-11 -8 -3 -5  3 -4 -1 -1  1 -2 -1  0  1 -9 -3-11  6 -3 -4  5  1 -1  0  1  3 -3  2 -1-11  0  0 -3 -6 -8  0 -2  1 -1  0  1 -5 -3 -6 -4 -3 -4 -3  1  2  1  0 -1 -3 -3 -5 -1  2 -2  3  1  2 -1  1  1 -4 -8 -1 -3  2 -3 -2
 -4  0 -1 -6 -5 -5  0  3  2  2 -2  5 -9  1 -1 -4 -4  1  1 -8 -2  0 -3 -6 -3  0 -7 -2  0  0 -1  1 -1 -2  0  1  1 -2 -1  0 -3  0  0  0  1  1  0  1  0  1  0  4-10 -2 -2 -5  4 -2 -1  0  1 -4  0  0  3 -8  0-10  1 -5 -5  5  1 -1  1  1  0 -6  5 -2-10 -2  0 -4 -5 -8 -4 -4 -1 -3 -1 -1 -5 -4 -5 -2 -2 -1 -2  1  0  1 -2 -1 -4 -4 -7  0  0 -4  2  0  2 -2 -3 -5 -3 -8 -5 -1 -1 -3 -3
 -7  2 -6 -4  1  1 -3 -5 -6 -3 -2 -8 13 -3 -4 -9 -7 -4 -1-10 -5 -6 -5 -8 -2 -4 -8 -7 -6 -4 -5 -1 -3 -7 -3 -3  2  1 -5  0 -1  0 -4 -2 -3 -4 -1  1 -2 -2 -1  4 13 -8 -9 -7 -7 -9 -4 -6 -6 -3 -5  0 -1 12 -5 13 -8 -9  3 -7 -2 -2 -3 -2 -3  1 -2 -3 13 -5 -8 -1 -9-11 -9-10  4  0 -1 -1 -7 -7 -7 -6 -6 -1 10  0  0  2 -6  3 12  4-10 -1  1 -1  0 -1 -1 -5 -3  7 -8-10 -8 -8 -7 -5 -7
 -6  8 -3  9  5  4  0 -2 -3 -2 -4 -5  4  1 -4 -8 -5 -2  5-10 -3 -2  1 -3 -4 -3 -7 -6 -5 -2 -3 -1 -2 -4  4  0  0 -1 -1  0  1 -1  0  1 -1 -1  0  1  2  0 -1  5 -1 -6-10 -3 -1 -3 -2 -3 -4 -5 -3  1 -3  2 -1  0 -7 -8 -7 -6 -1  2 -1  0  0  7 -3  3 -3  2 -3 -5 -8 -2 -8 -6  3  0 -6 -4 -5 -1 -4 -4 -2  2  3  4 -1  4 -2  0 -3 -4 -6  0  1 -4  2  1 -1  3  3  6 -7-10 -3 -2 -4 -4 -5
 -6 -3 -4 -3 -2  1  3 -3 -3 -2  0 -5 -7 -2 -6 -6 -4 -2 -3 -8  1 -3 -2 -8 -6 -3 -1  5  1  1 -1  0 -3 -5 -3 -2 -1  3 -1 -1  1  2 -1 -2  0 -1 -1 -1 -3 -1 -2  1-11  1-10 -4 -6 -7  0  0 -1 -7 -3  0 -2 -5  3-10  3 -8 -6 -3  0  0 -1  1 -4 -5 -1 -4 -4 -3 -4 -7 -9-10 -7 -9 -2 -3 -5 -3 -5 -2 -3  5 -2  0 -4 -2 -3 -2 -4 -2 -3 -6 -6  2 -2 -6 -1  0 -1 -4 -5 -4  5 -8 -2 -4 -4  3 -6
