# Supplementary material for: Protein Secondary Structure Prediction Based on Data Partition and Semi-Random Subspace Method
Source: Sci Rep. 2018 Jun 29;8:9856. doi: 10.1038/s41598-018-28084-8 (PMC6026213; doi:10.1038/s41598-018-28084-8)
Supplement: Supplementary file 1 — Dataset 1 [file 41598_2018_28084_MOESM1_ESM.zip › astral_cull_DATA/1BYI_A.pssm]

  S  K  R  Y  F  V  T  G  T  D  T  E  V  G  K  T  V  A  S  C  A  L  L  Q  A  A  K  A  A  G  Y  R  T  A  G  Y  K  P  V  A  S  G  S  E  K  T  P  E  G  L  R  N  S  D  A  L  A  L  Q  R  N  S  S  L  Q  L  D  Y  A  T  V  N  P  Y  T  F  A  E  P  T  S  P  H  I  I  S  A  Q  E  G  R  P  I  E  S  L  V  M  S  A  G  L  R  A  L  E  Q  Q  A  D  W  V  L  V  E  G  A  G  G  W  F  T  P  L  S  D  T  F  T  F  A  D  W  V  T  Q  E  Q  L  P  V  I  L  V  V  G  V  K  L  G  C  I  N  H  A  M  L  T  A  Q  V  I  Q  H  A  G  L  T  L  A  G  W  V  A  N  D  V  T  P  P  G  K  R  H  A  E  Y  M  T  T  L  T  R  M  I  P  A  P  L  L  G  E  I  P  W  L  A  E  N  P  E  N  A  A  T  G  K  Y  I  N  L  A  L  L
  0 -2 -2 -4 -3 -1 -1 -1 -1 -3 -1 -2 -1 -1 -2 -1 -1  6  0  0  6 -3 -3 -2  6  6  1  2  4 -1 -3 -2  0  5 -1 -3 -2 -2 -1  6  0 -1  0 -2 -2 -1  3 -1 -1 -2 -3 -3  0 -3  6 -3  5 -3 -2  2 -2  0  1 -1  3 -2  0 -3  1  2 -1 -3 -2 -2  3 -4  3 -2 -1 -1  0 -2 -3 -3  0  0  5  0 -2 -1 -2 -1 -2  0  2  2  1 -2  0  4 -1 -3  0  3 -2  0  1 -1  6 -2 -4 -1 -2 -1 -2 -1  6 -1 -1 -4 -3 -1 -2 -3  1  1 -1  0 -1 -3  6 -3 -4  0  0  2 -2 -1 -3 -2 -1 -2 -2 -1 -1 -1 -1 -2 -3 -1 -2 -3 -3 -3  6 -2 -3 -1  5 -1  6 -1 -1  2  5 -1 -2 -1 -2  5 -1 -4 -2  6 -3 -1 -1  0  1  1 -1  0 -3 -3  2  0 -3 -2  5  0 -3 -1 -1 -1 -2  0  6 -2 -2 -2 -1 -2 -2 -2 -3 -2  2 -1  1  2  0 -1  2  1  0  0 -1 -3 -2 -2 -2  1  2 -3
 -2  1  7 -4 -4 -4 -2 -3 -2 -3 -2 -1 -4 -3  1 -2 -4 -3 -2 -2 -3 -3 -3  0 -3 -3  3  3  0 -4  0  6 -2 -3 -4 -3  1 -4 -4 -3 -2 -4 -2 -1 -1 -2 -2 -1 -4 -3  7 -2 -1 -3 -3 -3 -2 -3  0  5 -1 -2  0 -2  0 -3  2 -3 -1  0 -4 -2 -4 -3 -2 -4 -2 -1 -3 -2 -2 -4 -2 -4 -3 -2  0 -1 -1 -1  7 -3 -4 -1 -3 -1  1 -3 -2  0 -4 -3  6  0 -3 -1  1  2 -3 -2 -5 -3 -3 -3 -1 -4 -3 -4 -4 -5 -4 -2 -4 -3 -2 -1  1 -1 -2 -4 -3 -3 -5 -4  1  1 -1  3 -3 -4 -4 -4 -3 -4 -4 -4 -4  2 -3 -4 -5 -4 -2 -2 -3 -3 -3 -2 -3  0 -3 -4  3 -1  0 -3 -3  4 -3 -3 -4 -5 -4 -3 -2 -2 -4 -1 -2 -3 -4  4  7 -2  1 -1 -3 -3 -2 -2 -3  4  5  3 -3 -2 -1 -2 -3 -3 -3 -1 -4 -4 -2 -3 -2  0  0 -2 -1  3  0  0 -3 -4  3 -3 -3  0 -3 -1  0 -3
 -1  0 -1 -4 -4 -4 -1 -1 -1  0 -1 -1 -4 -2 -1 -1 -4 -3 -1 -2 -3 -5 -5 -1 -3 -3  3 -1 -2 -2 -3  0 -1 -3 -2 -4 -1 -3 -4 -3 -1 -1 -1 -1 -3 -1 -2  0 -2 -4 -2  8  0  0 -3 -5 -2 -5 -1 -1  6 -1  0 -4 -1 -4  0 -4  0 -1 -4  8 -3 -4 -2 -4 -2 -1 -3 -1 -1 -3  0 -5 -4 -1 -2  0 -1  0 -2 -3 -4  0 -3  0 -2 -4 -1 -1 -2 -5 -1  0 -4 -1 -1 -1 -3  1 -6 -4 -4 -3 -1 -2 -3 -2 -2 -6 -4 -1 -3 -5  0 -1  0 -1 -1 -4 -3  0 -6 -4 -1 -1 -1 -1 -5 -3 -4 -4 -4 -4 -4 -2 -4 -1 -5 -2 -4 -5  8 -1 -3 -4 -5 -1 -3 -1 -3 -4 -1  0 -2 -2 -4 -1 -4 -3 -2 -6 -4 -3  8  0 -4 -1 -3 -3 -2 -1 -2 -1 -1 -1 -4 -4 -2 -1 -5  0  0 -1 -4 -2 -3 -3 -4 -4 -2 -1 -4 -3 -3 -4 -1  1  0 -1 -1  2  0  1 -1 -2 -1 -4 -4  3 -4  0 -2 -5
 -2  0 -3 -5 -5 -4 -2 -2 -2  7 -2  2 -4 -2 -2 -2 -4 -3 -1 -3 -3 -5 -5 -2 -3 -3 -1 -1 -2 -2 -4 -2 -2 -3 -2 -5 -2 -3 -4 -3 -1 -2 -2  3 -4 -2 -1  3 -2 -4 -3  0 -1  7 -3 -5 -3 -5 -2 -2  0 -1 -1 -4 -1 -4  3 -5  3  0 -4  0 -3 -4 -2 -5 -2  0 -3 -2 -1 -3 -3 -4 -4 -1 -2  4  0 -1 -3 -3 -4  3 -3  0 -2 -4 -1  0 -2 -5 -2 -1 -5  1 -1 -1 -3  6 -6 -4 -4 -4  0 -2 -3 -2 -2 -6 -5 -2 -3 -5 -1  2  0 -1 -2 -5 -3  7 -6 -4 -2 -1  0 -2 -5 -3 -4 -4 -5 -4 -4 -2 -4 -2 -5 -2 -5 -4  0 -3 -3 -4 -5 -2 -3  0 -3 -4 -1 -2 -2 -2 -5 -2 -5 -3 -2 -6 -4 -3  0  6 -4 -1 -2 -3 -2 -2 -3 -3 -1  1 -5 -4 -2 -2 -5 -2  0 -3 -4  1 -3 -3 -4 -5 -2  0 -4 -3 -4 -4  0  3  1  0  2 -1  1  3 -3 -2  1 -5 -5  6 -5 -1 -3 -5
 -2 -4 -2 -4 -4 -2 -2 -4 -2 -5 -2 -5 -2 -4 -4 -2 -2 -1 -2  8 -1 -2 -2 -4 -2 -2  0 -2 -2 -4 -3  2  5 -1 -4 -4 -4 -4 -2 -2 -2 -4  6 -5 -2 -2 -2 -4 -4 -2 -5 -4 -2 -5 -2 -2 -2 -2 -4 -3 -4 -2 -2 -2 -2 -2  0 -4 -3 -3 -2 -4 -4  0 -2 -4 -2 -5 -4 -2 -2 -4 -5 -2 -2 -1 -2 -3 -2 -4 -4 -4 -2 -3 -2 -1 -2 -2 -2 -2 -4 -2 -3 -2 -2 -4 -2 -2 -2 -5 -4 -2 -2 -2 -5 -4 -2 -4 -4 -4 -4 -2 -4 -2  0 -3 -2 -2 -2 -4 -2 -5 -4 -2 -2 -3 -5 -4 -2 -4 -2 -2 -2 -2 -2 -4 -2 -4 -2 -4 11 -2 -4 -5 -2 -2 -2 -2 -1 -4 -2 -2 -4 -3 -2 -4 -2 -3 -2 -1 -4 -4 -2 -2 -4 -2 -2 -2 -4 -2 -4 -3 -5 -4 -3 -4 -4 -2 -1 -2 -2  0 -4 -2 -2 -3 -2 -4  4 -2 -4 -4 -2 -4 -4  0  0 -3 -2 -2 -4 -2 -1 -3  3 -4 -2 -4 -2 -4 -2 -2  0 -2
 -1  1  0 -3 -4 -3 -2 -3 -2 -1 -2  1 -3 -3  0 -2 -3 -2 -1 -2 -2 -3 -3  8 -2 -2  0  2  1 -3 -2  1 -2 -2 -3 -3  0 -3 -3 -2 -1 -3 -2  2 -1 -2 -2  3 -3 -2  0 -1 -1 -2 -2 -3  0 -3  8  0 -1 -1 -1 -1  0 -2 -1 -3  2  4 -3 -1 -3 -3 -2 -5 -1  1 -3 -2 -1 -3 -1 -4 -3 -1  0  1  1  3  2 -2 -4  1 -3  0  2 -3 -1  1 -3 -3  0  1 -3  1  3  6 -2  0 -4 -3  1 -3  1 -3 -2 -3 -3 -4 -4 -2 -3 -3 -1  1  3  2 -2 -4 -2 -1 -4 -3  4  5  1  7 -3 -3 -3 -4 -3 -3 -3 -3 -3  0 -3 -3 -5 -4 -1 -1 -2 -2 -3 -2 -2  6 -2 -3  5  6 -1 -3 -3  0 -3 -2 -3 -4 -4 -2 -1 -1 -3  4 -1 -2 -3  1  0  1  4  1 -3 -2  1 -2 -3  3  4 -1 -3 -1 -2 -3 -2 -3 -3  1 -4 -3 -2 -2  0  1  0  0  3  3  3  0 -2 -3  4 -3 -3  0 -3  0 -1 -3
 -1  4 -1 -4 -4 -4 -2 -3 -2  0 -2  6 -4 -3  0 -2 -4 -2 -1 -3 -2 -4 -4  1 -2 -2 -1  0 -1 -3 -3 -1 -2 -2 -3 -4  0 -3 -4 -2 -1 -3 -2  6 -2 -2 -1  4 -3 -4 -1 -2  1  0 -2 -4 -2 -4  1 -1 -1 -1 -1 -3  0 -4  0 -4  3  2 -4 -2 -3 -3 -2 -5  0  7 -2 -2 -1 -3 -2 -4 -3 -1  0  4  6 -1  0 -1 -4  3 -3  1 -1 -4 -1  0 -3 -4  0  1 -4  6  1  1 -2  3 -5 -4 -3 -3  7 -3 -2 -3 -3 -5 -4 -2 -3 -4 -1  4  1  0 -2 -4 -2  1 -5 -3  1  1  7  0 -4 -2 -4 -4 -4 -4 -4 -3 -4  0 -4 -3 -5 -5 -2 -2 -2 -3 -4 -2 -2  1 -2 -4  1  0 -2 -3 -4 -1 -4 -2 -3 -5 -4 -2 -2  1 -4  1 -1 -2 -3  0 -1 -1  0  6 -4 -3 -1 -2 -4  0  1 -2 -4 -1 -2 -2 -4 -4 -3  6 -4 -2 -3 -4  0  3  1  0  4  0  1  1 -3 -3  0 -4 -4  0 -4  0 -2 -4
 -2 -3 -3 -4 -4 -4 -3  7 -3 -3 -3 -3 -4  7 -3 -3 -4 -1 -1  0 -1 -5 -5 -3 -1 -1  1 -2 -1  7 -4 -3 -2 -1  7 -5 -3 -4 -4 -1 -2  7 -2 -3 -4 -3 -1 -3  7 -4 -4 -2  1 -3 -1 -5 -1 -5 -3 -2 -2 -1  0 -4 -1 -5 -1 -5 -1 -2 -4 -2 -4 -4 -2 -5 -1 -3 -3 -3 -1 -4 -4 -5 -4 -1 -1 -2 -3  5 -3 -3 -5 -2 -2  0 -2 -4 -2  0  7 -5 -3 -1 -5 -2 -1 -3 -1 -2 -4 -4 -4 -4 -3  7 -1  7  7 -4 -4 -3 -4 -5 -1  0 -2 -2 -3 -4 -1 -2 -4 -4 -2 -2 -3 -2 -5 -3 -4 -5 -5 -4 -4  7 -4 -3 -5  7 -3 -5 -2 -4 -1 -4 -5 -3 -1 -2 -1 -4 -3 -2 -1  7 -5 -3 -5  0  7 -4 -5 -1 -2  1 -4 -2 -3 -3  7 -2 -4 -4  0 -3 -5 -4 -1 -3 -5 -2 -3 -3 -5 -3 -1 -4 -4 -5  7 -3 -5 -4 -3 -5  1  1  1 -1 -1 -2 -1 -1 -3  7  0 -5 -5 -2 -5  0 -2 -5
 -2 -1 -1 -1 -2 -4 -3 -3 -3 -2 -3 -1 -4 -3 -2 -3 -4 -3 -2 -3 -3 -4 -4 -1 -3 -3 -1  0 -1 -3  1  1 -3 -3 -3  0 -2 -4 -4 -3 -2 -3 -2 -1 -2 -3 -3  1 -3 -4 -1 -1 -2 -2 -3 -4 -3 -4 -1  2  4 -2 -1 -3  0 -4 -1  0  1 -1 -4 -1 -4 -1 -3 -3 -2 -1 -4 -3 -2 -4 10 -5 -4 -2 -2 -1  0 -1  0 -3 -4  2 -1 -1 -2 -3 -2 -1 -3 -4  0  2 -4 -1  0  0 -3 -2 -4 -4 -3 -4 -1 -3 -3 -3 -3 -4 -2 -3 -4 -4 -2 -1  1  3 -3 -2 -3 -2 -4 -4 -1  0 -1  0 -4 -4 -4 -4 -4 -4 -4 -3 -4 -2 -4 -3 -5 -5 -1 10 -3 -3 -4 -3 -3  2 -3 -4 -1  4 -2 -3 -4  2 -4 -3 -3 -4 -4 -3 -1 -2 -4 -1 -3 -3 -3 -1  1 10  1 -1  0 -3 -1 -3 -4  0  0 -1 -4 -2 -3 -4 -3 -4 -3 -1 -4 -4  5 -3 -2  2  0 -1 -1  2  1 -1 -3 -3  4  1 -4 -2 -4 -2 -2 -4
 -2 -4 -4 -3 -1  3 -2 -5 -2 -4 -2 -4  2 -5 -4 -2  2 -2 -4 -2 -2  1  1 -4 -2 -2 -3 -1 -1 -5 -1 -3 -2 -1 -5 -3 -4 -4  2 -2 -4 -5 -3 -4  1 -2 -3 -4 -5  3 -4 -5 -3 -5 -2  1 -2  1 -4 -3 -4 -4 -2  2 -2  1 -3 -3 -3 -3  3 -5 -4  0 -1 -1  0 -5 -4 -2 -4 -4 -5  7  4 -4 -2 -3 -4 -4 -3 -4  6 -2 -1 -2  0  1 -4 -2 -5  1 -4 -2  1 -4 -3 -3 -2 -4 -4  3  1  2 -5 -5 -2 -5 -5 -4 -1 -2 -4  1 -3 -3 -2 -1 -2 -1 -2 -4 -4  1  1 -2 -5 -4  1 -4  2  6  1  2  2 -5  4 -4  1 -5 -3  7 -5 -5 -2  1  1 -2 -2 -3 -2  4 -3 -3 -2 -5  1 -3  1 -2 -5 -4  6 -2 -5 -3  3  1 -4 -4 -5 -4 -4 -5 -3 -4 -3  1 -2 -2  1 -2 -4  0  4 -4 -2 -4  0  1 -5 -3  6 -4 -4  1 -2 -3  0 -2 -2 -2 -2 -3  1 -5 -4 -3  3 -4  3 -3  0  1
 -2 -4 -3 -2 -1  0 -2 -5 -2 -5 -2 -4  0 -5 -4 -2  0 -2 -4 -2 -3  5  5 -4 -3 -3 -3  1  1 -5  1 -3 -2 -2 -5 -2 -4 -4  0 -3 -4 -5 -3 -4  2 -2 -2 -3 -5  4 -4 -5 -3 -5 -3  5 -2  5 -3 -2 -4 -4 -3  3 -2  5 -3 -3 -3 -2  0 -5 -4  3 -2  0  1 -4 -4 -3 -4 -4 -4  1  1 -4 -2 -2 -2 -4 -3 -4  1 -2  1 -2 -1  4 -4 -2 -5  5 -3 -2  5 -4 -2  0 -3 -5 -3  2  5  0 -4 -5 -3 -5 -5 -3  0 -3 -4  5 -4 -3 -3  1 -2  0 -3 -5 -3  0 -1 -2 -4 -3  5 -4  0  1  5  0  0 -5  0 -4  5 -5 -3  0 -5 -4 -3  3  5 -3 -2  0 -3  0 -1 -3 -3 -5  5 -3  5 -2 -5 -3  1 -3 -5 -4  0 -1 -4 -4 -5 -3 -3 -4 -2 -4 -3  4 -2 -2  5 -3 -3  1  4 -3 -3 -4  3  5 -5 -4  0 -4 -3  5 -2 -3  0 -2 -2 -2 -2 -2  3 -5 -3 -2  5 -4  5 -3  2  5
 -1  5  2 -4 -4 -3 -2 -3 -2 -2 -2  0 -3 -3  7 -2 -3 -2 -1 -2 -2 -4 -4  0 -2 -2  1  0 -1 -3  0  1 -2 -2 -3 -3  7 -2 -3 -2 -1 -3 -2  0 -1 -2 -2  0 -3 -3  1 -1 -1 -2 -2 -4 -2 -4  0  2 -1 -1 -1 -3  0 -3 -1 -3  0  0 -3 -1 -2 -3 -2 -4 -2  0 -2 -2 -1 -2 -2 -4 -3 -1 -1 -1  0 -1  1 -2 -4 -1 -3 -1 -1 -3 -1 -1 -3 -4  1  0 -3  0  0  1 -2 -1 -5 -3 -3 -3  0 -3 -2 -3 -3 -5 -4 -2 -2 -4 -1  0  0 -1 -2 -4 -2 -2 -5 -3  1  0  0  1 -4 -2 -3 -4 -3 -3 -3 -3 -3  6 -4 -3 -5 -4 -1 -2 -2 -3 -4 -2 -2  0 -2 -3  2  0 -1 -3 -4  1 -4 -2 -3 -5 -4 -2 -1 -2 -3 -1 -1 -2 -3  5  1 -2  0  0 -3 -3 -1 -2 -4  2  1  0 -3 -1 -2 -2 -3 -3 -3  0 -4 -2 -3 -3 -1  0  0 -1  0  1  0  0 -2 -3  1 -3 -4 -1 -4 -1 -1 -4
 -2 -2 -2 -2 -1  0 -2 -4 -2 -4 -2 -3  0 -4 -3 -2  0 -2 -3 -2 -2  1  1 -2 -2 -2 -2  0  0 -4  0 -2 -2 -2 -4 -2 -3 -4  0 -2 -3 -4 -3 -3  7 -2 -2 -2 -4  1 -3 -4 -2 -4 -2  1 -2  1 -2 -2 -3 -3 -2  1 -1  2 -3 -2 -2  1  0 -4 -4  0 -1 -1  2 -3 -4 -2 -3 -4 -3  0  0 -3 -2 -2 -2 -3 -2 -4  0 -2  0 -1  0  5 -3 -2 -4  1 -2 -1  1 -3 -1 -1 -2 -4 -3  0  1  0 -3 -4 -2 -4 -4 -3 -1 -2 -4  1 -3 -2 -2  0 -1 -1 -2 -4 -3  0  0 -1 -3 -2  1 -4  0  0  2  0  0 -4  1 -3  1 -4 -3  0 -4 -3 -2  7  1 -2 -1 -1 -2  0 -1 -2 -2 -4  1 -2  1 -2 -4 -3  0 -2 -4 -3  0  0 -3 -3 -4 -2 -3 -3 -1 -3 -2  5 -2 -2  1 -2 -2  5  2 -2 -2 -4  4  1 -4 -3  0 -4 -3  1 -2 -2 -1 -2 -2 -1 -1 -2  1 -4 -2 -2  1 -2  1 -2  0  1
 -3 -4 -4  2  8 -2 -3 -4 -3 -5 -3 -4 -2 -4 -4 -3 -2 -3 -4 -3 -3  0 -1 -5 -3 -3 -3 -2 -2 -4  3 -4 -3 -3 -4  2 -4 -5 -2 -3 -4 -4 -4 -4 -1 -3 -4 -4 -4  0 -4 -4 -3 -5 -3 -1 -3 -1 -5 -3 -1 -4 -3 -1 -3 -1 -4  2 -3 -3 -2 -4 -5  2 -3  8 -2 -5 -5 -3 -4 -5 -3 -1 -1 -4 -3 -4 -4 -4 -4 -5 -1 -3  5 -3 -2 -1 -4 -3 -4  0 -4 -3 -1 -4 -3 -3 -3 -5 -1 -1 -1 -2 -5 -4 -3 -4 -4 -1  8 -3 -5 -1 -4 -4 -3  2 -2  8 -3 -5 -1 -2 -3 -3 -5 -4 -1 -5 -2 -1 -1 -2 -2 -4 -2 -4 -1 -4 -4 -1 -4 -3 -3 -1 -1 -3 -3 -3 -3 -1 -3 -3 -3 -4 -1 -3  2 -3 -4 -1 -1 -3 -4 -4 -2 -3 -5 -5 -4 -4 -3 -2 -3 -4  2 -1 -3 -3 -1 -3 -4 -2 -1 -4 -3 -5  3  0 -4 -4 -1 -5  2  0 -3 -3 -2 -3  0  1 -3 -3 -1 -4 -4  3 -1 -4 -1 -3 -1 -1
 -2 -2 -3 -5 -5 -3 -2 -3 -2 -3 -2 -2 -3 -3 -2 -2 -3 -2 -2 -3 -2 -4 -4 -3 -2 -2 -2 -2 -2 -3 -4 -2 -2 -2 -3 -4 -2  8 -4 -2 -2 -3 -2 -2 -3 -2  6 -2 -3 -4 -3 -3 -2 -3 -2 -4 -2 -4 -3 -3 -3 -2 -2 -3  3 -4  3 -4 -1 -2 -4 -3  8 -4 -1 -5 -2 -2  8 -2 -2  8 -4 -4 -3 -2 -2 -2 -2 -3 -3  8 -4 -1  0  0 -2 -4 -2 -2 -3 -4 -3 -2 -4 -2  2 -2 -2 -2 -6 -3 -4 -3 -2 -3 -2 -3 -3 -6 -5 -2  8 -4 -2  2 -2 -2 -2 -5 -1 -3 -6 -3 -2 -2 -2 -3 -4  8 -4 -4 -4 -4 -4 -3 -3 -2 -4 -3 -4 -4 -3 -4 -2 -4 -4 -2 -2 -3 -2 -3 -2 -2 -2 -3 -4  4 -4 -2 -3 -6 -4 -2 -3 -2 -3 -2  7  8 -3 -1 -3 -4  0  0 -4 -4 -2 -2 -4 -2 -3 -3 -4  7 -2  8 -4 -4 -3 -2 -4  8 -4 -4  3 -2  1  5 -1 -2  0  3 -3 -3 -2 -5 -4 -2 -3  1 -1 -4
  3 -1 -2 -4 -4 -3  0 -1  0 -1  0 -1 -3 -1 -1  0 -3  0  6  2  0 -4 -4 -1  0  0  1  0  0 -1 -3 -1  2  0 -1 -3 -1 -2 -3  0  6 -1  5 -1 -2  0  0 -1 -1 -3 -2 -1  5 -1  0 -4  0 -4 -1 -1  0  6  4 -3  1 -3  1 -3  1  0 -3 -1 -2 -3  0 -4  0 -1 -2  0  6 -2 -2 -4 -2  6  0  0  0 -1 -2 -2 -4  0 -1  3 -1 -3  6  1 -1 -4 -1  0 -3  0  1  0  0 -1 -5 -3 -3 -2 -1 -1  0 -1 -1 -5 -4  0 -2 -4  6  0  1 -1  1 -4  0 -1 -5 -2 -1  0 -1 -1 -4 -2 -3 -3 -3 -3 -3 -1 -3 -1 -4 -1 -2 -4  0 -2  0 -3 -4  0  0 -1  0 -3 -1  0  2 -1 -3  0 -3  0 -1 -5 -3  0  0 -1 -3  0 -2 -1 -1 -1 -2 -2  0 -1 -3 -3  1  1 -4  0 -1 -1 -3  0  0 -2 -3 -3 -1 -1 -3 -2 -3 -3  1  0  0  0 -1  0  0  1 -1 -1 -1 -3 -3  1 -3  4 -1 -4
  5 -2 -1 -3 -3 -1  7 -3  7 -2  7 -2 -1 -3 -2  7 -1 -1  1  1 -1 -2 -2 -2 -1 -1  1  0 -1 -3 -2 -1  5 -1 -3 -3 -2 -2 -1 -1  0 -3  0 -2 -1  7  0 -2 -3 -2 -2 -1  1 -2 -1 -2 -1 -2 -2 -2 -1  0  2 -1  0 -2  0 -3 -1  0 -1 -1 -2 -2  5 -3 -1 -2 -2  7  0 -2 -3 -2 -1  0 -1 -1 -1 -2 -2 -2 -2  1 -1  1  2 -2  0  0 -3 -2 -2  1 -2  0  1 -1 -1 -2 -4 -1 -2  2 -2 -3 -1 -3 -3 -4 -3  7 -2 -2  1 -1  4  0  6 -3 -1 -2 -4 -1  0  0 -2 -1 -2 -2 -1 -2 -2 -1 -1 -3 -1 -2 -2 -3 -2 -2 -1 -3 -1 -2 -2  7 -1 -2 -1 -1 -2 -1 -1 -3 -2  2 -2 -1 -3 -4 -1 -1 -1  0 -1  2 -2 -1 -3 -1 -2 -3 -1 -2 -3 -2  1  6 -2  2 -1 -1 -2 -1 -1 -2 -2 -2 -3 -1 -2 -2 -3 -1  2 -1  0 -1 -1  0  1  0  2 -3 -2 -3 -2  1 -2  2 -1 -2
 -3 -4 -4 10  0 -4 -4 -4 -4 -6 -4 -4 -4 -4 -4 -4 -4 -4 -4 -3 -4 -3 -3 -3 -4 -4 -3 -3 -3 -4  3 -4 -3 -4 -4  1 -4 -5 -4 -4 -4 -4 -4 -4 -3 -4 -4 -4 -4  1 -4 -5 -4 -6 -4 -3 -1 -3 -3 -4 -3 -4 -4 -3 -1 -3 -4  1 -3 -1 -4 -5 -5  1 -3  0 -3 -4 -5 -4 -4 -5 -4 -4 -4 -4 -4 -4 -4 -3 -4 -5 -4 -3 -1 -3 -3 -3 -4 -3 -4 -3 -4 -3 -3 -4 -3 -3 -4 -5 12 -3 -3 -4 -4 -4 -4 -4 -4 12  0 -4 -5 -3 -4 -4 -3 -1 -4  0 -4 -6 12 -4 -3 -3 -4 -3 -3 -5 -4 -4 -3 -4 -4 -4 -4 -4 -3 -4 -4 -4 -5 -4 -4 -3 -3 -4 -4 -3 -4 -4 -1 -3 -4 -4 -3 -4 -2 -4 -4 12 -4 -4 -5 -5 -4 -3 -5 -5 -4 -4  3 -3 -3 -4  1 -3 -3 -1 -3 -3 -3 -3 -3 -5 -4 -5  0  1 -4 -4 -4 -5 10 -2 -3 -2 -2 -3 -3 -3 -3 -4 -3 -4 -3  4 -3 -5 -3 -4 -3 -3
 -2 -3 -2  6  3 -2 -3 -4 -3 -4 -3 -3 -2 -4 -3 -3 -2 -3 -3 -3 -3 -2 -2 -3 -3 -3 -2 -2 -2 -4  6 -2 -3 -3 -4  9 -3 -4 -2 -3 -3 -4 -3 -3 -1 -3 -3 -3 -4 -2 -3 -3 -3 -4 -3 -2 -3 -2 -3 -2  3 -3 -2 -2 -2 -2 -3  9 -2 -2 -2 -3 -4  6 -3  2 -2 -3 -4 -3 -3 -4  0 -3 -2 -3 -3 -3 -3 -3 -3 -4 -2 -1  1 -2 -2 -2 -3 -3 -4 -2 -3 -2 -2 -3 -2 -2 -3 -4  1 -2 -2 -2 -3 -4 -3 -4 -4  1  4 -3 -4 -2 -3 -3 -2  1 -3  3 -3 -4  1 -2 -2 -2 -3 -3 -2 -4 -2 -2 -2 -2 -2 -4 -2 -3 -2 -4 -4 -3 -3  0 -3 -2 -2 -3 -3 -2 -3 -2 -2 -2 -3 -4 -2 -2 -1 -3 -4  1 -2 -3 -3 -4 -2 -2 -4 -4 -4 -3  1  2 -2 -3  9 -2 -2 -3 -2 -2 -3 -2 -2 -4 -3 -4 -1 -2 -4 -3 -2 -4  4 -1 -2 -2 -2 -3 -2 -1 -1 -3 -2 -4 -2  8 -2 -3 -2 -3 -2 -2
 -1 -3 -3 -3 -2  5 -1 -4 -1 -4 -1 -4  6 -4 -4 -1  6 -1 -3  0 -1  0  0 -4 -1 -1 -2 -1 -1 -4 -2 -3 -1  2 -4 -3 -4 -4  6 -1 -3 -4 -3 -3  1 -1 -1 -3 -4  2 -4 -4 -3 -5 -1  0 -1  0 -4 -3 -4 -3 -1  4 -1  1 -3 -3 -2 -2  6 -4 -4 -1  1 -2  0 -4 -4 -1 -3 -4 -5  2  4 -3 -1 -1 -3 -4 -2 -3  2 -2 -1 -1  3  0 -3 -1 -4  0 -3 -1  1 -3 -2 -2 -1 -4 -5  5  0  5 -4 -4 -1 -4 -4 -5 -2 -1 -4  0 -3 -2 -2 -1 -1 -2 -1 -4 -5  6  2 -2 -4 -3  0 -4  6  2  0  6  6 -4  5 -4  0 -4 -2  2 -4 -5 -1  1  0 -1  0 -3 -1  5 -3 -2 -1 -4  0 -2  0  1 -4 -5  3 -1 -4 -2  5  1 -2 -3 -4 -3 -4 -4 -2 -3 -3  0 -1 -1  0 -2 -3  2  1 -3 -1 -4  0  0 -4 -1  2 -4 -4  0 -1 -2 -1  0 -2 -2 -1 -2  0 -4 -3 -3  1 -3  1 -2  2  0
