# Supplementary material for: Protein Secondary Structure Prediction Based on Data Partition and Semi-Random Subspace Method
Source: Sci Rep. 2018 Jun 29;8:9856. doi: 10.1038/s41598-018-28084-8 (PMC6026213; doi:10.1038/s41598-018-28084-8)
Supplement: Supplementary file 1 — Dataset 1 [file 41598_2018_28084_MOESM1_ESM.zip › astral_cull_DATA/1byk_A.pssm]

  S  D  K  V  V  A  I  I  V  T  R  L  D  S  L  S  E  N  L  A  V  Q  T  M  L  P  A  F  Y  E  Q  G  Y  D  P  I  M  M  E  S  Q  F  S  P  Q  L  V  A  E  H  L  G  V  L  K  R  R  N  I  D  G  V  V  L  F  G  F  T  G  I  T  E  E  M  L  A  H  W  Q  S  S  L  V  L  L  A  R  D  A  K  G  F  A  S  V  C  Y  D  D  E  G  A  I  K  I  L  M  Q  R  L  Y  D  Q  G  H  R  N  I  S  Y  L  G  V  P  H  S  D  V  T  T  G  K  R  R  H  E  A  Y  L  A  F  C  K  A  H  K  L  H  P  V  A  A  L  P  G  L  A  M  K  Q  G  Y  E  N  V  A  K  V  I  T  P  E  T  T  A  L  L  C  A  T  D  T  L  A  L  G  A  S  K  Y  L  Q  E  Q  R  I  D  T  L  Q  L  A  S  V  G  N  T  P  L  M  K  F  L  H  P  E  I  V  T  V  D  P  G  Y  A  E  A  G  R  Q  A  A  C  Q  L  I  A  Q  V  T  G  R  S  E  P  Q  Q  I  I  I  P  A  T  L  S
  0 -1 -4 -3 -4  1 -2 -5 -3 -2 -4 -4 -2 -3  0  2  0  0 -3  4 -2  1  0 -5 -3 -2  1 -4  0  2  1 -3 -6 -4  1 -3 -4  3 -4 -1 -2 -5 -3  0  0 -3 -2 -1 -2 -2 -5  0 -2 -5  1 -2 -4 -3 -1 -1 -3 -3 -5 -4 -3  5 -4 -2 -1  0 -3 -1  1  2 -2  2  0 -5 -1 -2 -3  0 -3 -1 -3  5 -4 -2  1 -1 -2 -2  2 -2 -3 -3 -5 -5 -5 -1 -1  6  3 -2  0  2 -2 -1 -2 -3 -1  1 -1 -3 -1 -3 -3 -4  5 -4 -3 -2 -1 -2 -2  0 -6 -1  5  1 -4 -1  0 -6 -3 -2  5 -5 -3  1  4 -3  0  1  0 -1 -2 -1  1 -2  2  2 -3  1 -1 -5  0 -2 -1  0  3 -4 -1  2  4  2  0 -3 -3  0  0 -1 -2 -3  6 -4 -3  2  7 -3 -5 -2 -4  7  0 -2  6  0 -2  0 -1 -3 -4 -1 -2 -3 -2 -3 -4  2 -3  5  1 -4 -4  1 -2 -1 -3  1  0 -4 -3 -2 -4  0 -1 -2 -1  0 -2 -4 -2 -6  1 -2  5 -2 -1 -1  6  6 -1 -2 -4 -3  1 -2 -3 -1 -2 -2  0  0  0 -2 -1 -2 -2 -1 -2  1 -2 -4  3
 -3 -3  3 -5 -6 -6 -6 -6 -5 -5  7 -5 -4 -4 -2 -4 -3 -4  5 -4 -6  2 -3 -6 -4  0 -1 -5  1  0  1 -4 -6 -2 -4 -5 -5 -4 -3 -4  1 -5 -2  1  0  3 -4 -1  0 -4 -6  2 -4 -6  3  4  6  1 -6 -4 -6 -6 -7 -5 -5 -5 -4 -3  0  0 -4  1  1 -2 -5  2 -1 -6  2 -3  2 -4 -6 -5 -5 -5  5  0 -2 -2 -2 -3 -4 -4 -6 -2 -5 -5 -5 -1 -1 -5 -4  3 -1 -5 -4  1  1 -5  0  1  2 -5  1  6  2 -6 -4 -6 -6 -6 -6 -2 -1  1 -6  2 -4 -5 -6  0  3  9  2  1 -5 -6  0  0 -3 -6  2  2 -1 -1 -2 -1 -4  2 -3  0 -2 -4 -1 -6 -1 -3 -2 -3 -5 -4  1 -2 -4  0  1 -5 -5 -1  0  0 -5 -2 -5 -5 -5 -7 -5 -5 -5  3 -5 -5 -5 -6 -5 -4  2  3 -5  3  0  1  1  4 -1 -3 -4 -1 -6 -4 -5 -5 -6 -1 -4  1 -5 -4  3 -5 -4 -2 -6  0 -4 -4 -4 -5  0 -5 -3 -6  2 -1 -4 -6  3  0 -5 -5  3 -2 -5 -5  0 -1 -5  0  0  1  0 -1 -2  3  1 -1 -3 -3 -3 -3  3 -5 -2
  2  2  0 -5 -6 -4 -6 -7 -4 -4 -4 -6  3 -3  0 -3 -3  6 -1 -4 -6  1 -2 -6  2  1 -2 -6  1 -1  3  3 -6 -1 -4 -6 -6 -3  5 -2  4  4  3 -2  0 -3 -4  2 -2  1 -7  2 -2 -7  0  2  3  5 -6 -2 -4 -6 -7 -4 -6 -4 -4  1  2 -3  2 -2  0 -2 -6  1  1 -6  2  0  0 -4 -7 -5 -5 -4 -4  1 -1 -1  0 -5  1 -1 -6  2 -2  3  3 -3  2 -5 -4  1 -1 -6 -4  2 -2 -6 -3 -1  1  0 -3 -1  4 -7 -3 -6 -6 -4 -7  2 -2 -1 -3 -3 -4 -4 -4 -2  0 -5 -2  3 -4 -6 -4  1 -4 -5  1 -1  3  3 -4  1 -1  4 -4 -2 -2 -3  1 -7  3 -4 -1  0 -4 -5 -1  1 -4 -1  0 -3 -6  1  1  2 -3 -2 -5 -6 -6 -7 -5 -4 -2  4 -6 -5 -5 -4 -5 -2 -1 -5 -6 -1 -2  3  2 -3  3  1 -6 -3 -6 -4 -3 -5 -4  4  5 -2 -5 -3  1 -6 -5 -1 -6  3 -5 -3 -2 -6  0 -4 -1  1 -2 -1 -4 -4 -1 -2 -4 -5  2 -1 -6 -4  1 -3 -6  5  2  2  1  0 -1  0  1 -2 -2 -4  1 -3  0 -6  2
 -2  3 -3 -5 -6 -5 -6 -7 -6 -4 -5 -7  6 -4  1 -4 -2 -2 -4 -4 -6  1 -4 -7  2  1 -3 -7 -1  1 -2 -1 -7  6 -4 -6 -6 -5  1 -4  1 -4  5 -2  2 -4 -3 -1  1 -5 -7  1 -3 -7 -2 -1 -2 -1 -7  8 -5 -7 -7 -6 -6 -5 -5 -3  3 -2  4  0  1 -3 -6  0  0 -7  0  1 -4 -5 -7 -6 -6 -4 -4  4 -3  3  2 -6 -1 -5 -7 -3 -6  8  8 -1 -2 -5 -5 -2  3 -6 -5  1 -4 -6 -4  2 -2 -2 -4 -2  1 -7 -3 -7 -7 -5 -7  4  2  0  9 -3 -5 -5 -5 -2  0 -6 -4  2 -5 -7 -4  5 -4 -7  0  1 -2  1 -5  0 -4  0 -1 -3 -3 -3  4 -7  2 -5  3  1 -5 -5  2 -3 -5  2  1 -6 -5  1  1  3 -3  5 -5 -6 -6 -7 -5 -5  8 -3 -6 -6 -5 -5 -5 -4 -2 -6 -7 -3  1 -2 -1 -4  3  6 -6 -2 -6 -4 -4 -6 -5  4 -2  3 -6 -3 -1 -6 -5 -1 -4  0 -5 -4 -4 -6  6 -6  0 -6  0  1 -4 -5 -2 -2 -5 -5  0 -4 -7 -6  3 -4 -6  1  0  1  1  1  0 -1 -1 -3 -3 -5  2 -4 -1 -6 -2
 -3 -4 -6 -3 -4 -6 -4 -5 -4 -5  0 -4 -5 -5 -4 -4 -2 -5 -3 -3 -4 -3 -3 -5 -4 -4 -2 -2 -5 -5 -3 -6  1 -6 -2 -4 -4 -4 -1 -2 -5 -5 -3 -2 -5 -6 -5 -3 -3 -6 -5 -4 -3 -5 -4 -5 -6 -5 -4 -7 -7 -4 -5 -4 -5 -5 -4 -5 -5  3 -5 -2 -3 -3 -4 -3 -4  1 -4 -3 -6  1 -4 -2 -4 -2 -6 -2 -1 -5 -5 -1  1  8 -4  7 -6 -7 -7 -2 -5 -4 -2  0 -2  0 -4 -4  0 -4 -2 -3 -1 -6  3 -6 -5 -5 -4  0 -4 -6 -5 -4 -5 -1 -8 -4 -4 -4 -7 -2 -1 -8 -1 -3 -4 -6  1 -3  1  9 -5 -5 -2 -3  4 -4 -2  3  0 -1 -2  2 -5 -5 -4 -4 -6 -3 -5 -6 -4  1  3 -3 -4 -2 -2 -1 -5 -4 -4 -5  1 -4 -4 11 -4 -5 -7 -4 -4  1 -2 -6 -1 -3 -3  4  0 -3 -6 -2 -5 -4 -3 -6 -4 -2 -4  3  3 -4 -6 -3 -4 -3 -4 -2 -4 -2 -1 -2 -7 -4 -3 -4 -3  0 -6 -5 -5 -6 -2 -3  0 -6 -3 -5 -4 -4 -3 -4 -4 -4 -3 -3 -4 -2 -5 -4 -1 -2 -3  0 -5 -2  1 -3 -5  5 -3 -4 -2
 -2  3  0 -2 -6 -5 -5 -6 -5 -4 -1 -5 -2 -4 -1 -3 -2 -3  5 -3 -5  2 -3 -5 -3  2  0 -5  0  3  4  0 -6  6 -3 -5 -5 -4 -2 -4  6  1  0 -1  2 -1 -1  1  0 -1 -6  2 -2 -6  2  4  3  5 -6 -4 -6 -6 -6 -5 -5 -4 -4 -4 -1  0 -2  1  1 -1 -5  2  1 -5  5  0 -3 -4 -6 -5 -5 -4  7  3 -1  0  0 -4 -3 -4 -6 -4  0 -3 -4  1  1 -4 -3  1  1 -4 -4  3  0 -5 -1  3  4 -3 -3  2  1 -6 -4 -6 -6 -6 -6  0  1  2 -5  0 -2 -5 -6  1  1 -3 -1  4 -4 -6  1  1 -3 -5  3  3  1  2 -4  0 -2 -1 -3  3  1 -4  1 -6 -2 -2  4  2 -5 -4  4  0 -4  0  3 -5 -5  1  0  2 -4  4 -4 -5 -5 -7 -4 -4 -4 -3 -4 -5 -4 -6 -4 -1  2 -4 -5  6  3  4  2 -2  2  0 -3  4 -5 -4 -4 -3 -6 -1 -3  1 -4 -3  2 -4 -4 -2 -5  1 -4 -3 -4 -5 -2 -5  0 -5  1  3 -4 -6  2  3 -4 -4  3  5 -5 -5  1  5 -4  2  2  2  1  0  0  2  4 -1 -1  2  2 -3  2 -5 -2
 -2  0 -2 -5 -6 -5 -6 -7 -5 -4 -3 -6 -1 -4  3 -3  5 -3 -1 -2 -6  1 -3 -6 -3  3  1 -6  0  4  2 -1 -6  1 -4 -6 -6 -4  5 -4  2 -5  1  0  5  1  6  0  7 -3 -6  2 -3 -6  1  2 -3 -2 -6  0 -6 -6 -7 -6 -6 -5 -4 -4  0  2  0  3  3 -2 -5  2  2 -6  0  1 -4 -4 -6 -5 -4 -4 -2  3 -2  3  1 -5 -3 -5 -6 -2 -5 -2 -1  2  0 -4 -4  0  1 -5 -4  3  0 -6 -1  3 -1 -4 -3  0 -1 -6 -4 -6 -6 -6 -6  0  5  2 -3  2 -3 -5 -6  0  1 -4 -2  2 -4 -6  0  1 -3 -5  3  4 -1 -1 -3  3  1 -1 -2  0  2 -4  2 -7  0 -3  5 -1 -5 -4  4 -2 -4  2  3 -4 -6  3  1  2 -4  0 -4 -6 -6 -7 -5 -4 -1 -2 -6 -5 -5 -6 -4 -4  1 -5 -6 -1  6 -1 -1 -3  4  2 -5 -1 -6 -4 -5 -4 -6 -2 -3  3 -5 -4  1 -5 -5  0 -4  2 -5 -4 -4 -5  1 -5 -2 -6  3  4 -4 -6  3  4 -4 -4  2 -2 -6 -6  2 -1 -6  2  1  3  2  2  1  1  0  0 -1 -3 -1 -4  1 -6 -2
 -2 -3 -5 -5 -7  7 -6 -7 -6 -5 -5 -7 -2 -4 -2 -3 -4  2 -4 -3 -6 -1  6 -7 -2 -4 -4 -7 -2 -2 -3  6 -7 -5 -1 -6 -7 -2 -4 -3 -2 -4 -4 -3 -4 -5 -5 -4 -3 -6 -7  0 -5 -7 -3 -4 -4  1 -7 -5  8 -7 -7 -6 -6  5 -5 -5  3 -3 -2 -4 -2 -3 -6 -3  0 -6  0 -1 -5 -5 -7 -6 -6  5 -6 -3 -2 -4  5 -5 -3 -5 -7 -3 -6 -5 -4 -4  5 -4  1 -2 -3 -5  2 -2 -4 -6 -3 -1 -4  7 -5 -4 -4 -7  3 -7 -7  7 -7 -2 -4 -3 -6 -4 -4 -5  8 -3 -3 -7 -5 -3  5 -7 -5 -3 -2 -6 -2 -3 -3  4 -5 -3 -3 -3 -4 -2 -4  5  2 -7  0 -5 -4 -3  6 -7 -4 -1 -2 -1 -2 -6 -6 -2 -2  0 -5 -4  1 -6 -6 -4 -1 -5 -4 -3 -7 -2 -3  8 -3 -3 -4 -6 -7 -4 -4 -4  5 -4 -2 -3 -6 -2 -6  0  6 -6  8  3 -2 -3 -5  0 -1 -6 -5 -4 -6  0 -5 -5 -3 -6 -4 -6  5 -7 -1 -2 -1  8 -4 -4  0 -2 -2 -2 -7 -6  0 -5 -6 -1  5  1 -2 -1 -3 -3 -4 -4 -5 -5  0 -1 -2 -6 -2
 -3 -3 -2 -5 -6 -5 -6 -7 -6 -5 -4 -6  0 -5 -1 -4 -4 -3  0 -4 -6 -2 -4 -6 -3 -1 -2 -5  2 -1  3  0 -3  0 -3 -6 -6 -5 -3 -5 -1 -2  0 -2 -1 -4 -4 -3  0  9 -6  1 -4 -6  0  0 -3  4 -7 -5 -6 -6 -7 -5 -5 -5 -4 -5 -2 -3  8  0 -3 -1 -5 -1  0 -5  1  2 -1 -5 -7 -5 -4 -5 -2  2  3 -2 -1 -1  2 -2 -7 -1  7 -5 -2  1  4 -5 -5  1  0 -5 -5 -1  5 -5  2  1  1 -1  9  0  6 -7 -2  0 -6 -6 -7  0  3  1 -5 -1 -5 -6 -6  0 -2 -5  5  1 -5 -3 -2  1 -3 -6  2  0  7  2 -4  1 -4  3 -3 -1 -3 -5 -1 -5  2  4  1 -3 -5 -1  1  3 -5 -3  1 -6 -4 -2  1  1 -5 -4 -3 -6 -5 -7 -5 -5 -4 -2 -6 -5 -4 -6 -5 -1 -2  1 -6  3 -2  4  0 -3 -2  3 -6 -2 -6 -5 -5 -2 -6  1  0 -3 -5 -4  0 -1 -5  5 -2 -1 -3 -3 -5 -6  6 -1  4  1  0 -1 -4 -6 -1 -1 -5 -5 -2 -1 -6 -5 -1  2 -6  0  1  0  0  0 -1  0  5  1 -4 -1 -3  0  3 -5 -2
 -4 -4 -6  3  7 -7  5  8  4 -5 -6  5 -6 -6 -2 -4  3 -6 -5  2  1 -2 -5  7 -1 -5  2  1 -5 -5 -4 -7  0 -6  2  5  6  0 -2 -5 -5 -3 -6  1 -5 -4 -3  4 -5 -4  4 -4  1 -1 -4 -5 -6 -4  3 -7 -8  6  8  1  2 -6  3 -5 -3  2 -6  1 -4  1  3 -4 -4  3 -5  3 -6  3  3  4  5 -5 -4 -4  0 -5 -3  3 -4 -6  5  1 -1 -7 -7 -2 -5 -1  4 -3  0  2 -1 -5 -3  2  3 -4 -4 -7 -1 -5 -5  7 -4 -5  6 -7  1 -2 -3 -4 -8  2 -4 -2 -8  0 -1 -7 -4 -3 -6 -4  1 -5 -4  0 -4 -4 -4 -3  4 -2  0 -1  2 -1  1 -4 -2 -3 -5  3 -5 -6 -6 -2 -3 -1 -1 -3 -4  4  3 -4 -5 -4  1 -5 -2  6  3 -5 -4 -5 -7 -4  6 -5  3 -8 -1  3 -5 -4  1 -4 -5  0 -4  4 -5 -3  5 -2  4 -2 -6  5 -8 -3 -4 -5  3  0 -4  3  3 -2 -7 -3  3  2 -3  4 -4 -2 -5 -3 -4 -4 -2 -8  0 -1 -2 -3 -4  0  3  4 -4  0  6 -4 -5 -4 -1  0  2 -2 -2  4  4  4 -5 -2 -2  1 -3
 -4 -4 -5  3 -2 -7 -1 -1  2 -6 -6  5 -6 -6 -1 -5 -3 -6  0 -1  2 -3 -5  0  4 -5  0  5 -4 -4 -2 -7 -5 -6  1  5  4  2 -6 -5 -3  2 -6  0 -5  1 -2  2 -6 -5  6 -4  3  6 -4 -3 -5 -5 -2 -7 -8 -1  0  5  2 -6 -2 -5 -5  2 -4  1 -4  2  5 -3 -2  3 -4 -1 -6  2  0  3  3 -6 -4 -5  1 -5 -3  0 -5 -6 -1 -2 -3 -8 -8 -3 -3 -3 -2 -2  1  4  2 -4  1  5  2 -4 -2 -7  0 -5 -5  0 -5 -4  4 -5 -3 -4 -2 -4 -8 -1 -5 -4 -8  1  2 -7  1 -2 -6 -4  4 -5 -3  2 -3 -3 -3 -5  4 -4 -2 -1 -1 -2  3 -5 -4  4 -5  0 -4 -5 -6 -4 -1  3 -3 -3 -3  4  5 -3 -4 -4  0 -5 -4  3  1 -6 -5 -5 -8 -5  5 -5  4 -8 -2  2 -3 -5  6 -2 -3  0 -5  0 -4 -5  2 -1  2 -4 -6  0 -8 -5 -5 -4  5  3 -4  0  4 -3 -7 -4  4  1 -5  0 -6  2 -4 -3 -3 -1 -3 -8 -2  0 -5 -4 -3  3  6  4 -3  2  4 -4 -5 -5 -2 -1 -1 -2 -3  1  1  2 -5 -1 -2  6 -3
 -2 -2  7 -4 -6 -5 -5 -6 -5 -4  5 -6 -3 -4 -2 -3 -3 -3  3 -3 -5  1 -3 -6 -3  1 -1 -6  0  2  1 -2 -6 -2 -4 -5 -5 -4 -3 -4  0 -5 -1  0  2  6 -3 -2  0 -4 -6  2 -2 -6  4  2  2  1 -6 -4 -6 -6 -6 -5 -5 -4 -4 -4  2  1 -2  1  3 -1 -3  3  2 -6  2 -1  3 -4 -6 -5 -5 -4 -2  1 -2  1 -1 -5 -3 -5 -6 -2 -5 -5 -4 -1 -1 -4 -4  2 -1 -5 -4  2  1 -5  0  2  5 -1 -1  4  3 -6 -3 -6 -6 -5 -6 -2 -1  3 -5  3 -4 -5 -6  2  0 -2  4  2 -4 -6  1  1 -3 -6  4  2  1  2 -2  1 -2 -1 -3  1  0 -4  0 -6  0 -4  1 -1 -5 -6  1  1 -4  4  3 -5 -5  2  1  1 -4 -3 -4 -5 -5 -7 -4 -4 -4 -2 -5 -4 -4 -5 -4 -2  6 -4 -6  3  0  2 -1 -1 -1 -2 -5  0 -5 -4 -4 -5 -5 -2 -3  0 -4 -3  3 -5 -4 -2 -5  1 -4 -2 -4 -5  2 -5 -3 -6  3  1 -4 -5  2  3 -4 -4  3 -3 -6 -5  2  1 -5  2  1  3  2  0 -1  3  4 -1  0 -3 -2 -3  2 -5 -2
 -3 -3 -4  2 -2 -6 -2 -1  1 -5 -5  1 -5 -5 -2 -4 -3 -5 -3  3 -2 -1 -5  8 -2 -4 -1  1 -3 -4 -3 -6 -3 -5  3  0  4  7 -5 -5 -3 -3 -5  0 -4  0 -4  0 -5 -5 -1 -3  4  1 -3 -3 -1 -4 -1 -7 -7  0 -2  0  3 -5 -2 -5 -4  0 -5  0 -3  4  3 -2 -3  3 -3 -1 -4  3  0  2  3 -5  3 -4  1 -4 -3  0 -1 -5  0 -3 -4 -7 -7 -3 -1 -1 -1 -2  2  5  7 -3  0  3 -1 -3  0 -6 -3 -4 -4 -2 -4 -1  0 -6 -3 -2 -2 -2 -8 -1 -4 -3 -7  0  2 -6 -3 -2 -5 -2  2 -4 -3  4 -3 -3 -1 -4  1 -3 -1 -2  2 -2 -2 -5 -4  1 -4  6 -4 -5 -6  0 -3  0  5 -3 -2  2  4 -2 -4 -3 -3 -4 -3  0 -1 -6 -4 -5 -7  0  3 -5  2 -7 -2  6 -2 -4  0 -3 -1 -1 -3 -1 -3 -1  2  1 -1 -2 -5  3 -7 -4 -4 -3  4  3 -3  1  2 -1 -6 -2  0 -1  0  0 -5 -2 -4 -2 -3 -2 -4 -7  2  1 -4 -2 -3  5  2  3 -2  4  4 -2 -4 -4 -1 -1 -1  1 -3  0  1  4 -4 -3 -2  2 -3
 -4 -5 -6 -3 -1 -7 -3 -4 -3 -6 -6 -3 -5 -6  1 -5 -3 -6 -5 -2 -3 -4 -5 -3 -3 -4 -1  4 -1 -5 -4 -6  2 -6 -2 -2 -3 -3 -6 -6 -3  7 -6 -3 -6 -5 -5 -2 -6  2 -1 -4 -1  6 -4 -5 -6 -4 -4 -7 -7 -2 -4  4  7 -6  7 -3 -5  0 -5 -2 -5 -1  1 -4 -3  2 -5 -3 -7  1 -4  1 -1 -6 -6 -5  1 -6 -2  5 -4 -5 -3  1  3 -8 -7  2 -5 -5 -4 -2 -2 -3 -1 -5  1  3  0 -5 -5 -6 -2 -6 -4 -2 -5  7 -2 -4 -5 -4 -4 -5 -8 -3 -6 -5 -7  0 -2 -7 -1 -5 -6  6 -2 -5  4  0 -5 -5 -1 -5 -1 -5 -4 -2  3 -2 -1 -6 -5  7 -5  2 -5 -6 -6  2 -5 -3 -2 -4 -5 -2  2 -2 -2 -4 -5 -6 -5 -2  5 -7 -6 -6 -7 -4 -3 -6  1 -7 -5 -1 -6  1 -1 -3 -6 -2 -5 -1 -5 -5 -1 -2 -3 -4 -6  4 -7 -5 -4 -4  0 -3 -5  6  0  5 -8 -5 -2  2 -2 -3 -5  5  1  3 -2 -5 -2 -7 -4 -4 -5 -5 -5 -2 -3  0 -4 -3 -3 -5 -5 -5 -2 -2 -3 -3 -5  0 -3 -2 -6  2 -3  1 -4
 -3 -3 -1 -5 -6 -5 -5 -6 -5  7 -5 -6 -4 -5  3 -3 -2 -1 -4 -4 -6 -3 -4 -6 -4  4 -4 -6 -4 -1 -3 -5 -7 -5  4 -6 -6 -5 -5 -4 -4 -6 -4  5 -3 -4 -5 -4 -4 -6 -6 -3 -4 -7 -3 -4 -5 -3 -6 -5 -6 -6 -6 -6 -6 -2 -5 -5  2 -3 -2 -1 -2 -3 -5 -3  3 -6 -1 -1  7 -4 -6 -5 -5 -5 -4 -1 -3  4 -3 -5  2 -5 -6 -5 -6 -4 -5 -2 -4 -4 -4 -4 -3 -5 -5 -3 -4 -6 -4 -3 -4 -5 -5 -4 -4  2 -4 -7 -6 -6 -6  2  3 -3 -6  0 -4 -5 -6 -3 -3 -7 -4 -4 -5 -7 -5 -4 -4 -6 -3 -3 -4 -4 -4  2  6  0 -4 -3 -4  2 -1 -7 -4 -5 -4 -4 -5 -7 -4 -4 -4 -1 -3 -5 -6 -3  5 -1  6 -4 -4 -5 -6 -7 -4 -5 -5 -4 -6 -5 -5 -6 -4 -4 -4 -6 -6 -4 -4 -4 -1  3 -4 -1 -5  0 -6 -4 -5 -5 -6 -4 -4  5 -3 -4 -2 -6 -5 -4  9  2 -3 -3 -4 -5 -4  4 -4 -7 -1 -3 -4 -6 -3 -3 -4 -4 -3 -5 -6 -5 -3 -4 -6 -3 -4  0  0  2  4 -1 -4 -4 -4 -4  6  2 -2 -6 -2
  6  3 -3 -2 -5 -3 -4 -6 -5  3 -4 -5  3  7  1  6  1  4 -2 -1 -5  2  0 -5  2  1 -2 -5  1  0  0 -3 -6 -2 -2 -5 -5 -1 -1  5  0 -3  4 -1 -1 -3 -3 -1 -1 -1 -6  0 -1 -6  0  1 -2 -2 -4 -2 -4 -5 -6 -5 -1  0 -4  3 -2 -1  0 -1  1 -1 -4  1  1 -5  0 -1  1 -2 -5 -3 -2 -1 -3  0  0  1 -1 -3  5  6 -5 -1 -3 -3 -2 -3 -1  0  0 -1 -1 -4 -2  1 -2 -5 -2  0 -1  0 -2  0 -1 -6  3 -6 -5 -2 -5  0 -1  3 -4 -2  1 -2 -4 -2 -1 -5 -3 -1  1 -6 -4  0 -2 -3 -1  0 -1 -1 -4  0 -1 -1  0 -1 -1  0  0 -6  4 -3 -1  6 -2 -4 -2  0 -2  0  1 -4 -5  1  0  1 -2  2 -1 -5 -5 -5 -2  3 -3  2 -5 -2 -3 -3 -2  1 -1 -5 -4 -1 -3 -1 -1 -3  2 -2 -5  2 -5  0  2 -4 -3  0  4 -1 -2  3  2 -5 -2  1 -2  2 -3 -1  4 -4 -1 -5  0 -5 -1  0  3 -4 -1 -1  1 -1  0 -3 -6 -5  1 -3 -5  1  0 -1  1  1 -1  0 -1  0 -2 -3  1  1  0 -5  4
  1  4 -4 -1 -4 -5  0 -4 -3  3 -2 -4 -2  2 -1  4 -1 -1 -2  2 -2  0  3 -4  1 -1  1 -3 -2 -3 -2 -4 -6 -1  0 -4 -3  0 -1  6 -3 -4 -3  0 -2 -3  2 -1 -2 -5 -4 -1  1 -5 -2 -3 -3 -3 -3 -5 -6 -4 -4 -4 -4 -4  3  7 -2 -1  1 -2  0  0 -2  0 -1 -2  0 -2 -2 -1 -4 -1 -2 -4 -3 -2  1  0 -2 -1  1 -2 -4 -1 -3 -5 -5 -2 -3 -3  0  0  0 -3  4  1 -2 -4 -2 -1 -1 -3 -3  0 -2 -3 -3 -6 -4 -4 -4  3 -1  0 -5 -1  6  6 -6 -2 -2 -5 -1 -2 -2 -6 -2 -1  0 -3 -1 -1 -2 -3 -2  3 -2 -1 -2  0  3  2 -1 -5  2 -3 -2 -2 -4 -4 -1 -1  2 -1 -1 -3 -4  3 -1  0  5  5 -1 -2 -3 -4 -3  7 -3  5 -4 -2 -2 -5 -2 -2 -1 -4 -4 -3 -2 -3 -3 -3  0 -2 -2 -1 -3  4 -3 -2 -5 -2  3 -1 -2  1  0 -4  0  2 -2  0  2  5  6 -3 -4 -4 -4 -5 -2  3 -1 -5 -2 -2  0 -2 -1 -2 -4 -4 -1 -3 -4  0 -2 -1  0  1  0  1  0  1  3 -2 -1 -2  1 -4  2
 -5 -5 -6 -5 -6 -6 -6 -6 -5 -7 -6 -5 -6 -7 -3 -6 -5 -6 -5 -5 -6 -4 -5 -6 -5 -5 -4 -4 -2 -5 -4 -6 -2 -2 -4 -5 -5 -5 -6 -6 -5 -3 -6 -4 -5 -6 -6 -4 -6 -3 -5 -4 -4 -4 -4 -5 -6 -2 -6 -8 -7 -6 -6 -4 -3 -6 -3 -6 -5 -4 -6 -3 -5 -4 -4 -5 -5 10 -5 -5 -7 -4 -6 -4 -5 -6 -1 -3 -1 -6 -4 -2 -5 -6 -6 -3 -2 -8 -8 -2 -5 -6 -5 -3 -4 -5 -5 -5 -1 -4  0 -5 -5 -6 -4 -5 -5 -6 -6 -2 -5 -6 -7 -5 -2  0 -9 -4 -6 -6 -7 -2 -2 -7 -4 -5 -6 -2 -4 -6  6 -5 -5 -5 -2 -5 -4 -5 -2  5 -1 -1 -3 -5 -5 -3 -5 -3 -2  0 -6 -2 -5 -4 -5 -5 -5 -5 -1 -5 -5 -5 -6 -6 -6 -5 -4 -7 -6 -6 -8 -6 -5 -6 -4 -6 -6 -1 -6  1 -5 -5 -6 -2 -5 -1 -5 -6 -5 -4 -6 -5 -5 -4 -6 -5 -4 -5 -4 -4 -5 -1 -4 -3 -8 -5 -4 -4 -6 -5 -6 -2 -4 -2 -3 -5 -5 -6 -5  2 -6 -6 -5 -4 -5 -4 -5 -4 -5 -5 -5 -5 -4 -3 -4 -4 -5 -1 -4 -4 -6 -2 -4 -4 -4
 -4 -4 -5 -4 -2 -6 -4 -5 -4 -6 -5 -4 -5 -5  2 -5 -4 -5 -4 -4 -4 -3 -2 -5 -4 -4 -2 -3  7 -4 -1 -6 10 -5 -2 -4 -4 -4 -3 -5 -4  0 -5 -2 -4 -5 -5 -3 -5  6 -4  1 -3 -2  1 -3 -4 -3 -5 -5 -7 -4 -5 -3 -1 -6  0 -5 -4 -2 -1  1 -3 -3 -3 -3 -3  1 -4 -3 -6 -2 -5 -3 -4 -6 -5 -1  3 -5  1  4  1  1 -5  5  8 -7 -7  7 -3 -5 -4  4 -2 -4 -4 -2  5 -3  4 -3 -2 -6  2 -4 -2 -3 -5  8 -4 -7 -5 -1 -4 -2 -8 -1 -5 -5 -7  2 -1 -6  3 -3 -6  9 -1 -4  2 -5 -2 -3  3 -4 -3 -4 -4  0  4  2 -1 -5 -4 -1 -3  4 -2 -5 -6  9 -4 -2 -4 -4 -4 -4 -3 -4  0 -3 -1 -5 -5 -4 -2 -7 -5 -5 -4 -4 -4 -6 -1 -7 -5 -1 -5  8 -4 -1 -5 -1 -5  2 -4 -5 -2 -2 -4 -4 -2 -2 -7 -1  4 -4 -1 -4 -3  3 -1  3 -7 -4 -2  0 -5 -2 -4  5  3  9 -2 -4 -4 -7 -3 -1 -5 -5 -4 -4 -4 -3 -3 -1 -4 -2 -4 -3 -2 -1 -2 -3 -3  1 -3 -3 -5  5 -2 -3 -3
 -3 -4 -5  5  5 -6  6  2  5 -5 -6 -1 -5 -5 -1 -2  1 -5 -4  3  6 -3 -4  0 -2 -3  4 -1 -4 -4 -3 -6 -5 -6  2  3  1  0 -2 -4 -5 -4 -5  0 -3 -4  4  0 -6 -6 -1 -4  4 -3 -1 -3 -6 -5  7 -7 -7  5  2  2  0 -5 -2 -4 -4  0 -5  0 -2  1  1 -3 -3 -2 -4  3 -6  3  7  4  3 -3 -1 -5  1 -4 -3  3 -3 -5  6  0 -5 -7 -7 -2 -4  1  3 -2 -1  1  0 -4 -3  1  0 -3 -3 -6 -2 -4 -4  1  0 -5  0 -7  7 -3 -4 -4 -8  1 -4  5 -7  1 -1 -7 -4 -4 -5 -2 -1 -4 -1  0 -4 -4 -4 -5  0 -2  2  0  1  2 -1 -3 -3 -2 -4  1 -4 -4 -4 -1 -4 -2  3 -3 -4  4  0 -3 -4 -4  0 -4 -1  4  5 -3  2 -4 -7 -4 -1 -4  1 -7  4  0 -3 -3 -2 -5 -4 -3 -4 -1 -4 -3  4  0  6  1 -5  4 -7 -4 -4 -2  2 -2 -3  3  2 -2 -4 -3  1  0 -4  6 -5 -3 -5 -5 -3 -3 -1 -7  0 -2 -2  2 -2 -2 -1  1 -3 -2  1 -3 -5 -4 -1  0  1 -1 -3  0  3  2 -5 -1 -2 -2 -2
