# Supplementary material for: Protein Secondary Structure Prediction Based on Data Partition and Semi-Random Subspace Method
Source: Sci Rep. 2018 Jun 29;8:9856. doi: 10.1038/s41598-018-28084-8 (PMC6026213; doi:10.1038/s41598-018-28084-8)
Supplement: Supplementary file 1 — Dataset 1 [file 41598_2018_28084_MOESM1_ESM.zip › astral_cull_DATA/1BYR_A.pssm]

  E  P  S  V  Q  V  G  Y  S  P  E  G  S  A  R  V  L  V  L  S  A  I  D  S  A  K  T  S  I  R  M  M  A  Y  S  F  T  A  P  D  I  M  K  A  L  V  A  A  K  K  R  G  V  D  V  K  I  V  I  D  E  R  G  N  T  G  R  A  S  I  A  A  M  N  Y  I  A  N  S  G  I  P  L  R  T  D  S  N  F  P  I  Q  H  D  K  V  I  I  V  D  N  V  T  V  E  T  G  S  F  N  F  T  K  A  A  E  T  K  N  S  E  N  A  V  V  I  W  N  M  P  K  L  A  E  S  F  L  E  H  W  Q  D  R  W  N  Q  G  R  D  Y  R  S
 -2 -1  1 -2 -2  1  2 -5  0 -3 -2  0 -1  6 -1  3 -1 -2 -3 -1  1 -3  0  1  6 -2 -1 -1 -3 -3 -2  3  5 -5  1 -5 -2  3  0  0 -2  3  0  6 -4  0  3  7  0 -1 -2 -2 -2 -2 -1  2 -1 -2  2 -4  1 -2  2 -4  0  0 -1  3  2  0  5  6 -3 -1  0  0  3  0  5 -2 -2  0 -2 -4 -1 -2  0  2 -4  2 -1 -2 -5 -4 -3 -2 -2 -3  2 -4 -1  0 -1 -2 -3 -1 -2 -1 -5 -4 -4  2  1  4  7  4 -2  1 -4  2 -3 -4  3 -3 -2 -3 -2 -3  0 -1  2 -2  6  1  2 -5 -1  2 -4 -6 -1  0 -3 -5  2 -1  0 -1 -1 -4 -2  3
  0 -4 -1 -4  0 -4 -4 -5 -3 -5 -2 -3 -1 -4  2  1 -3 -5 -4  3 -3 -5 -1  0 -4  4  2  0 -5  7 -4 -3 -3 -4 -3 -5 -3 -3  0 -2 -5 -3  4  0 -4 -3  2 -4  2  5  8 -5 -5  1 -5  5 -4 -4 -4 -4 -1  4  2 -2  4 -1  4  1 -3  3 -1 -3 -3  0 -2 -4 -2  1 -2 -2 -5 -2 -4  8 -3 -3 -1  3 -4  1 -5 -2 -3 -4  0 -4 -4 -5 -4 -4  1  3 -3 -4 -2 -3 -5 -3 -5 -3 -4 -3  4 -2 -4 -2  5  3 -3 -3 -3 -3 -4 -4 -5 -4  4 -2 -1 -3  0 -4 -4  3  2 -5 -3  0 -3 -6  0  2  7 -6 -1  1 -4  1 -2 -5  4 -2
 -1 -3  0 -5 -1 -2 -2 -5 -2 -5  0 -2 -1 -3 -2 -1 -2 -5 -5  2 -2 -5  4  0 -4 -1 -1  1 -5 -1 -5 -4 -3 -5 -1 -6 -1 -1 -4 -1 -5 -3 -1 -3 -6 -4  2 -4 -2  0 -3 -3 -5  1 -5 -2 -5 -5 -4 -1 -1 -1  1  8 -1  3  0 -2  0 -1 -2 -3 -4  6 -3 -5 -2  5  2 -1 -5 -1 -4 -3 -3  4  1 -1 -5 -2 -5 -2 -2  2 -3 -4 -5 -5 -4 -1  1  1  3 -4 -2 -1 -3 -2 -5  9 -5  0 -1 -2 -4  0  0 -1  9 -2 -3  9 -3 -5 -5 -3 -1  5  1 -4 -1 -4 -4  0 -2 -5 -3  1  2 -7  1 -1 -1 -6  2 -2 -2 -1 -1 -5  0 -1
  2 -3  1 -5  2 -4 -3 -6 -3 -4  3 -3 -1 -4 -1 -1 -5 -5 -3  2 -3 -5  3  1 -4 -2 -1  1 -5  2 -5 -4 -3 -6 -2 -6 -3 -1 -4  5 -5 -4 -2 -4 -6 -1  2 -4 -2 -2 -4 -3 -3  7 -6 -2 -5 -5 -4  8  1 -1 -1 -1 -1  0 -1 -3 -2 -2 -2 -3 -4  1 -2 -5 -3 -1 -3 -1 -5 -1 -4 -4 -3  3  4 -1 -6 -2 -4 -3 -4  7 -3 -3 -5 -5 -4  8 -1  0 -1 -5 -1 -3 -2 -3 -6 -1 -6 -2  0 -2 -4  2 -2 -2 -1 -3 -1 -1 -4 -5 -5 -5 -4  5  2 -4  2 -5 -4  1 -2 -6 -3  1 -2 -7  0  0 -4 -7  3 -1 -3 -1  5 -6 -2 -2
 -4 -4 -2 -2 -4 -2 -4 -5 -3 -5 -5 -4 -2 -3 -4 -3 -3 -3 -3 -4 -2 -3 -2 -3 -3 -5 -4 -3 -3 -5 -3 -1 -3 -5 -3 -5 -3 -3 -5 -4 -3 -2 -4 -3 -3 -2 -3 -3 -3 -4 -6 -5 -3 -5 -3 -3 -3 -3 -2 -6 -4 -5 -1 -5 -3 -2 -4 -2 -2 -3 -2 -1 -3 -4 -2 -3 -2 -4 -3 -4 -2 -5 -2 -6 -3 -3 -3 -3 -5 -3 -3 -3 -6 -5 -6 -3 -3 -1 -1 -6 -4 -3 -3 -3 -6 -3 -5 -3  0 -5 -5 -3 -3 -3 -3 -3 -4  0 -5 -3 -6 -5 -2 -3 -3 -3 -5 -5  3 -5 -3 -3 -2 -2 -3 -5 -3 -3 -6 -5 -5 -3 -5 -5 -3 -4 -4 -3 -5 -5 -3 -2
  5 -3  0 -4  5 -3 -3 -6 -2 -4  0 -3 -2 -3  3  5 -4 -4 -4  1 -3 -5  0  1 -3  5  4  0 -5  2 -3 -2 -3 -4 -2 -6  3 -2 -3 -1 -4 -3  2 -3 -4 -3  1 -3  2  3 -1 -4 -4 -1 -5  2 -4 -4 -3 -3  0  0  1 -2  3 -1  0 -2 -1  3  0 -3 -3 -1 -2 -4 -2  0  0 -1 -4  0 -3 -1 -3 -3 -1  2 -4  0 -4  5 -2 -2 -1 -4 -4 -4 -3 -3 -1  2 -1 -4  5 -3 -4 -3 -5 -3 -4 -2  2  0 -3 -1  0 -1 -3 -2  0 -3 -4 -4 -4 -4 -1 -1  0 -4  1 -4 -3  4  4 -4  2  3 -1 -5  6 -1 -2 -5  2  4 -4  2 -1 -4  3 -2
  4 -3 -1 -4  5 -3 -4 -6 -2 -4  6 -2 -2 -3  4  1 -4 -5 -4  1 -3 -5  1  0 -3  0  1  2 -5 -1 -4 -1 -3 -5 -1 -6 -2 -2 -2  4 -5 -3  0 -2 -5 -3  0 -3  0  0 -3 -4 -5  1 -5 -1 -4 -4 -4  0  3 -1  1 -3 -1 -1 -1 -2 -2 -1  0 -3 -4 -1 -3 -4 -3  0 -2 -2 -5  0 -4 -3 -3 -2 -1 -1 -5 -1 -4 -2 -3 -1 -2 -4 -5 -5 -3 -1 -1  1 -2 -4  6 -3 -4 -3 -6 -3 -5 -2 -1 -2 -3  3 -1  0 -3 -3  7 -3 -4 -4 -5 -4 -2  0  0 -3  2 -4 -3  0  0 -5  0  2  1 -6  2 -1 -3 -6  2  2 -4  2  0 -5  0 -2
 -3 -4 -1 -5 -3 -4  6 -6 -2 -5  0  7  2  1 -4 -2 -5 -5 -5 -2 -2 -6  2  1 -2 -3 -3 -2 -6 -4 -5 -3  4 -6 -2 -6 -4 -2 -4 -3 -5 -3  0 -2 -6 -4 -1 -2 -3 -3 -5  7 -5 -3 -5 -2 -3 -3 -4 -4 -2 -3  3 -3 -1  3  2 -1  1 -3 -1 -2 -4  0 -3 -5 -3  0 -1  6 -5 -3 -5 -5 -4 -3  2 -3 -6 -3 -5 -4 -5 -3 -4 -5 -5 -5 -3 -4  6 -2 -3 -5 -4 -4  7 -3 -6 -3 -6 -2 -2 -1  0 -2 -3 -2 -3 -2 -5 -3 -4 -5 -5 -5 -4  2 -3 -4 -1 -4 -2 -1 -2 -6 -4 -2 -4 -6 -3 -3 -5 -6 -1  0  7 -3 -3 -5 -3 -2
 -1 -4 -1 -5 -2 -4 -4 -3 -3 -5 -2  1 -3 -4 -2 -2 -4 -5 -4  0 -4 -5  0  1 -4  4  4 -1 -5  1 -4 -3 -4 -1 -3 -4 -3 -3 -3 -1 -5 -4 -1 -3 -5 -4 -1 -4  3  1 -3 -4 -5 -2 -5 -2 -5 -5 -4 -4  1  0 -2  0  1 -2 -1 -1 -1  1  0 -3 -4 -2 -2 -4 -3  0  3 -1 -5 -1 -4 -3 -4 -3 -2  5 -1  5 -5  6 11 -3 -3 -3 -5 -5 -4 -4 -2  1  5 -5 -2 -4 -4 -3 -3 -2 -1 -3 -1 -3 -4 -1  1  0 -2 -3 -3 -2 -4 -5 -5 -4  1  3  0 -5 -1 -4 -4 -1 -1 -1 -3 -1 10 -5 -1 -2 -2 -5 -2 -1 -4 -2 -3 -2  2 -3
 -4 -4 -3  5 -4  1 -5 -2 -5 -5 -5 -6 -4 -3 -2 -3  0  2  1 -4  0  7 -4 -3 -4 -4 -4 -4  7 -5  1  0 -4 -4 -4 -2 -3 -4 -5 -4  5  0 -3 -4  0  4 -3 -4 -4 -4 -6 -6  2 -4  1 -3  3  1  3 -6 -4 -5 -4 -5 -3 -4 -4 -2 -4  0 -2 -2  2 -4  1  2  0 -3 -3 -5  6 -5  1 -6  2  2 -4 -1 -3 -4  7 -2 -6 -5 -5  0  6  6  3 -6 -5 -2 -2  2 -5 -2 -6 -5 -3 -6 -3 -3 -3 -4 -4 -3 -4 -3 -6 -5 -6 -6  1  3  1  5 -5 -5 -1 -5 -2  3  0 -4 -2 -4  1 -3 -6 -5 -5 -2 -3 -5 -3 -1 -6 -1 -3 -2 -4 -4
 -3 -4 -3  1 -4 -1 -5 -2 -5 -5 -5 -5 -4 -4  2 -3  6 -1  5 -4 -1  1 -4 -3 -4 -4 -3 -4  1 -3  4  2 -4 -4 -3 -1 -4 -4 -4 -4 -1 -1 -2 -4  6  1 -3 -4 -4 -4 -5 -6 -1 -5 -1 -3  0  0  2 -6 -3 -4 -4 -4 -2 -4 -4 -2 -4  0 -3 -3  4 -4  3  5  0 -3 -3 -5  0 -5  2 -5  1 -1 -5 -2 -3 -3  1  1 -6 -6 -5 -1  1  0 -1 -6 -5 -2 -3  0 -5 -2 -6 -5 -2 -6 -3 -4 -2 -3 -4 -3 -3 -2 -6 -5 -6 -6 -1  4  0  3 -4 -5 -1 -4 -3  3 -3 -3 -2 -4  5 -3 -4 -4 -4 -4  1 -3 -4  0 -6 -2 -2 -2 -4 -4
  1 -3 -1 -4  0 -3 -3 -5 -2 -4 -1 -3 -2 -3 -1  1 -4 -4 -3  3 -3 -5 -1 -1 -3  3  1 -1 -5  0 -4 -3 -3 -5 -2 -6 -1 -2  2 -1 -4 -3  3 -3 -5 -3  0 -2  6  4  0 -4 -5  0 -5  3 -4 -4 -3 -3  2  6 -1 -2  1 -1  4  1 -2  1  0 -3 -2  0 -3 -4 -2 -1 -1 -1 -4 -1 -4  0 -3 -3 -2  0 -5  3 -4 -2 -4 -3  8 -4 -4 -4 -3 -3 -1  1 -2 -4  0 -3 -4 -3 -5 -3 -5 -2  1 -2 -3 -2  3  1 -3 -3 -2 -3 -4 -4 -4 -4  1 -2 -2 -3  0 -3 -3  2  0 -5 -3  2 -3 -6  0 -1  0 -6 -1  1 -3  1 -3 -5  3 -2
 -2 -4 -2  0 -3 -1 -4 -2 -4 -5 -4 -4 -3 -3 -1 -2  1 -1  1 -3 -2  0 -3 -2 -3 -3 -2 -3 -1 -3  6  7 -3 -4 -2  0 -3 -3 -2 -4 -1  3 -2 -3  1  1 -2 -3 -3 -3 -4 -5 -1 -4 -1  0  0 -1  1 -6 -2 -3 -3 -4 -1 -3 -3 -1 -3 -1 -2 -3  7 -3  0  1 -1 -3 -2 -4 -1 -4  1 -4 -1 -2 -4 -2 -3 -3  1  5 -5 -5 -4  1  6  0 -1 -6 -4 -1 -1 -1 -4 -3 -5 -4 -2 -5 -1 -3 -1 -2 -3 -2 -2 -1 -5 -4 -5 -5 -1  1 -1  2 -3 -4  4 -5 -2  1 -3 -2 -1 -4  1 -2 -4 -4 -2 -3 -3 -4 -3  1 -5 -1 -4 -3 -2 -3
 -4 -5 -4 -1 -5 -3 -5  9 -5 -6 -5 -5 -4 -4 -3 -4 -1 -3 -1 -4 -3 -2 -4 -4 -4 -4 -4 -4 -2 -5 -1 -2 -4  1 -4  9 -5 -3 -6 -5 -2 -3 -4 -4 -2 -2 -4 -5 -5 -4 -5 -6 -3 -5 -3 -4 -3 -3 -2 -6 -1 -5 -4 -5 -4 -4 -4 -2 -4 -2 -3 -4 -1 -4  3 -1 -3 -3 -4 -5 -2 -5 -2 -5 -2 -3 -4 -3  5 -3 -2 -1 -4 -6 -6  3  0 -2 -2 -6 -5 -3 -4 -3 -6 -4 -6 -5  8 -6  6 -4 -3 -4 -5 -2 -2 -1 -6 -5 -6 -6 -3 -1 -3 -2 -2 -4 -2 -4 -4 -2 -4 -4 -4  3 -2 -4 -4  4 -5 -4 -4  0 -4 -3 -5 -3 -4  3 -4 -4
 -2  8 -2 -4 -3 -3 -4 -6 -3  9 -3 -2 -3 -3 -3 -1 -5 -5 -5 -3 -3 -5 -3 -2 -3 -3 -3 -3 -5 -4 -4 -4 -3 -6 -3 -6 -3 -2  8  3 -5 -3 -3 -3 -5 -4 -2 -3 -3 -3 -5 -5 -5 -3 -5 -3 -4 -4 -4 -4 -3 -3 -3 -3 -3 -3 -2 -2 -2 -2 -2 -3 -4 -3 -3 -4 -3 -3 -3 -4 -5  7 -4 -5 -3 -4 -3 -3 -6  4 -5 -4 -5 -4 -4 -4 -5 -4 -3 -4 -4 -2 -3 -4 -3 -3 -5 -3 -6 -5 -6 -3  1 -3 -3 -2 -3 -3 -5 -3 -4 -5 -4 -4 -5 -4 -4 -3 -3  8 -2 -4 -3 -2  0 -6 -4 -2 -5 -7 -2 -3 -4 -7 -2 -3 -4 -3  6 -6  0 -2
 -1 -1  4 -3  0  0 -2 -5  7 -2  0 -2  5  0 -1  0 -4 -4 -4  1  1 -5  0  4  0 -1  2  5 -4 -2 -4  0  0 -4  6 -5  0  6 -2  0 -4 -1  0  0 -5 -2  1 -1 -1 -2 -2 -2 -4 -1 -4 -1 -3 -3 -2 -3 -1  0  1  0  1  3 -1  0  5 -1  1 -1 -3  0 -1 -3 -1  1  0 -1 -4 -2 -2 -3 -1 -2  4  0 -4 -1 -3 -3 -4  1 -3 -3 -4 -4 -1 -3 -1  0  0 -3 -2  0 -3  7 -5 -2 -4  5  0  4 -1 -1  0  2 -2  6 -3 -2 -2 -4 -4 -4 -1 -1 -1 -2  0 -3 -1  1  1 -5 -2  0 -3 -6 -1  5 -3 -1  1 -1  1  0 -2 -4  0  5
 -1  0  3 -1  0  1 -3 -5  0 -4 -2 -3  3 -2 -2  0 -3 -2 -3  0  5 -3 -1  1 -2 -1  1  1 -3 -3 -2 -2 -2 -4  1 -5  7 -1 -3 -1 -2  1  0 -2 -3  0  0 -2 -2 -2 -4 -4 -2 -2 -2 -2 -2  0 -2 -4 -2 -2 -1 -2  2 -1 -1  1  1 -1 -1 -1 -2  2 -1 -2  2 -1 -1 -3 -2 -3  2 -3  5 -1 -1  0 -4 -2 -3 -2 -5 -3 -3  0 -2 -1  1 -4 -3 -1  5  2 -3  7 -4 -1 -4 -3 -4  4  0  0 -2 -2  1 -1 -3 -1 -3 -3 -1 -2 -2 -2 -1 -2 -2 -1  0 -1  0 -1  1 -4 -1  0 -4 -6 -1  1 -3 -2 -1 -1 -3  3 -2 -3 -1  0
 -3 -5 -4 -4 -4 -4 -4 -1 -5 -6 -5 -5 -4 -5 -4 -4  1 -5 -3 -4 -4 -5 -4 -4 -5 -4 -4 -5 -5 -5 -3 -4 -4  0 -5 -1 -5 -5 -6 -5 -5 -4 -4 -5 -4 -4 -4 -5 -5 -2 -5 -5 -5 -6 -5 -1 -5 -5 -4 -7  5 -5 -4 -6 -2 -4 -4 -2 -4 -3 -3 -4 -3 -1  2 -3 -4 -4 -4 -4 -5 -5 -4 -5 -4 -5 -5 -4  1 -4 -5 -4 -5 -6 -6 -2 -4 -5 -4 -7 -4 -4 -4 -5 -5 -5 -5 -5 -1 -7  1 -5 -3 -4 -5 -4 -4 -3 -6 -5 -6 -7 -5 -4 -5 -4 10 -5 -3 -6 -4 -4 -5 -4 -4  0 -3 -4 -5 12 -4 -2 -5 12 -4 -3 -5 -4 -6  9 -1 -4
 -3 -5 -3 -2 -3 -3 -5  3 -4 -6 -4 -4 -4 -4 -3 -2 -3 -3 -1 -3 -3 -3 -2 -3 -4 -3 -2 -3 -3 -4 -3 -3 -4 10 -2  1 -4 -4 -5 -4 -3 -3 -3 -4 -3 -3 -3 -4 -3 -3 -4 -5 -3 -4 -3 -3 -3 -3 -3 -6  3 -3 -3 -4 -3 -3 -3  3 -3 -1 -3 -4 -3 -3  2 -3 -2  1 -3 -5 -3 -5 -3 -4 -3 -3 -4 -1  9 -2 -3 -2 -1 -5 -4  4 -3 -3 -3 -6 -4 -2 -3 -3 -4 -4 -6 -4  4 -5  8 -4 -1 -4 -4 -3  0  2 -3 -4 -5 -5 -3 -3 -2 -3  0 -3  1 -5 -3 -2 -4 -3 -3  9 -2 -3  0  0 -4 -2 -4  1 -2 -1 -5 -2 -5  7 -2 -3
 -3 -2 -1  5 -3  5 -4 -3 -4 -5 -4 -5 -3 -2 -2 -1  0  7  0 -3  3  1 -3 -2 -2 -4 -3 -4  2 -4  3 -1 -3 -4 -1 -3 -2 -3 -4 -2  6  4 -3 -2 -1  4 -2 -2 -4 -4 -5 -5  7 -3  7 -2  6  6  4 -6 -3 -4 -2 -5 -2 -3 -4 -1 -3  0 -1 -2  1 -3  0  2  4 -3 -1 -5  4 -4  5 -5  2  4 -4  1 -4 -3  1 -2 -6 -5 -5  4  1  5  4 -6 -5 -1 -2  6 -5  1 -6 -4 -3 -6 -3 -2 -2 -2 -2 -1 -3 -1 -6 -4 -5 -6  6  3  7  3 -4 -5  1 -5  0  4  1 -3 -1 -4  0 -2 -6 -5 -4 -3  0 -6 -2 -2 -5  1 -3 -3 -3 -3
