# Supplementary material for: Protein Secondary Structure Prediction Based on Data Partition and Semi-Random Subspace Method
Source: Sci Rep. 2018 Jun 29;8:9856. doi: 10.1038/s41598-018-28084-8 (PMC6026213; doi:10.1038/s41598-018-28084-8)
Supplement: Supplementary file 1 — Dataset 1 [file 41598_2018_28084_MOESM1_ESM.zip › astral_cull_DATA/1c01_A.pssm]

  S  A  F  T  V  W  S  G  P  G  a  N  N  R  A  E  R  Y  S  K  b  G  c  S  A  I  H  Q  K  G  G  Y  D  F  S  Y  T  G  Q  T  A  A  L  Y  N  Q  A  G  c  S  G  V  A  H  T  R  F  G  S  S  A  R  A  a  N  P  F  G  W  K  S  I  F  I  Q  b
  0 -1 -3 -1  3 -4  2  0  1  0 -1 -1 -2 -2  2  1 -1 -1 -1  2 -2 -1 -2 -1 -1 -2 -1  0 -2  1  0 -3 -1 -4  0 -1 -2  1 -2  0  5  2  2 -3 -2 -1  1 -1  1  1 -1 -1  3 -1 -1 -1 -3  1  0 -1  2 -1  3  0 -1 -1 -3  0 -4 -2  0 -2 -3 -3 -2 -2
 -2 -2 -4 -2 -2 -4 -1 -3 -3 -2 -4 -2 -2  4 -1  0  4 -3 -1  2 -4 -3 -5 -2  2 -4  2 -2  0 -3 -3 -3  1 -4 -1 -3  3 -3  0  0 -3  2 -3 -3  1 -1 -2  0 -4  2 -3  1 -2 -1  0  4 -3  2  0 -2 -2  3 -1 -1 -2 -2 -4 -1 -4  3  1 -4  1 -4  0 -1
 -1 -2 -4 -1 -2 -5 -1 -1  1 -1 -1  4  5  2  0 -1 -1 -3  3 -1  0 -2 -4  4  5 -4  0 -2  3 -2 -1 -3 -1 -5  1 -1  0 -2 -1 -1 -2  0 -3 -4  6  1  0  4 -3  1 -1 -2 -2 -1 -2 -2 -4  1 -1  4 -2 -1 -1 -3  4  1 -4 -1 -5  1 -1 -4  1 -5  0  4
 -2  0 -5  2 -2 -6  1 -2 -3  1 -4  1 -1  1 -2 -1  0 -4  2  1 -3 -3 -5 -1  3 -4  2 -3 -2 -2 -2 -4  2 -5 -2 -4  0 -2 -1  1 -3  0 -3 -5  1 -1 -1  2 -4 -1  0 -3 -2 -2 -2 -2 -4  2 -1  4 -2 -1  1 -1 -1  2 -5 -2 -6  1 -2 -4 -3 -4 -1  4
 -2 -3 -3 -2 -1 -4 -2 -3 -4 -3 10 -3 -4 -4 -2 -2 -3 -3 -3 -2 10 -4 10 -3 -4 -2 -3 -3 -4 -3 -3 -4 -4 -4 -2 -4 -3 -4 -4 -2 -2 -2 -2 -4 -3 -3 -3 -3 10 -3 -4 -2 -2 -3 -2 -3 -3 -2 -2 -3 -1 -4  3  9 -2 -3 -3 -4 -4 -4 -2 -2 -4 -2 -4 -3
 -2  0 -4 -2 -2 -4  1 -2 -3  0 -4 -1 -2  2 -1  2  0 -3 -1  0 -4 -3 -4 -1 -1 -4 -1  2 -1 -2 -2  0  2 -4  0 -3  4 -3  7 -1 -2  1 -2 -3 -1  4 -1 -1 -3  3 -3 -2 -2  2  2 -1 -3  0 -1 -1 -2  5  3 -3  0  1 -4  1 -3  3 -1 -4 -2 -4  6  0
 -2 -2 -4 -1 -2 -4  3 -3 -2  0 -4 -1 -2  1 -1  2  0 -3 -1  0 -4 -3 -5 -1 -1 -4  1 -2 -1 -2 -3 -3  4 -5  0 -3  1 -3  3 -1 -2 -1 -3 -4  1  1  0 -1 -4  0 -3 -2 -2 -1 -1  0 -1  0  2  0 -2  2  0 -3 -1 -1 -4 -2 -4  0 -1 -4 -1 -5  1  1
 -2 -1 -5 -3 -1 -4  1  6 -3  5 -4 -2  4 -1  0 -1 -1 -4  1 -2 -4  6 -4  0 -1 -5  0 -3 -1  6  6 -4  0 -4 -1  1 -3  6 -3 -2  3 -2 -2 -5 -2  1 -1  3 -3  1  6 -3 -2 -1 -3 -3 -4  1  2  0 -2 -3 -1  0  3  2 -4  6 -4 -2 -2 -4 -3 -5 -3 -1
 -2  1 -2 -3 -3 -2 -1 -3 -3  1 -3  1 -2  3 -2 -1  1  1 -2 -2 -4  2 -4  4  3 -4  3  4  8 -3 -3  4 -1 -3 -1  0  2 -3  1 -2 -3 -2 -3  0 -1 -1  0 -1 -3 -1 -3 -3  2  7 -2 -2 -2 -1 -2 -1 -3 -1  1 -3 -1 -2 -2 -3  3  2 -2 -4  2 -4  5  0
 -4 -2 -1  0  1 -3 -2 -4 -4 -4 -3 -3 -4 -3 -1  0 -1  3 -1 -1 -2 -5 -1 -3 -4  5 -1 -2 -4 -4 -4 -3 -3 -2  1 -3 -3 -5 -4 -1  0  0  0 -2 -4 -2 -3 -2 -2 -3 -5  2 -2 -3  0  1 -1 -2 -3 -3  0 -3 -3 -1 -3 -3  1 -5 -4 -3 -4  5 -2  6 -4 -3
 -4 -2  3  0 -2 -3 -2 -4 -2 -4 -2 -3 -4 -3  0 -2 -1  1 -3 -2  0 -5 -3 -2 -4  2 -3 -1 -4 -4 -4 -3 -3 -1 -1 -2 -2 -5 -4 -2 -3 -2  2 -2 -4 -2 -3 -2 -2 -3 -5 -1 -3 -3 -2 -1  2 -2 -3 -4 -1 -3 -3 -2 -3 -1  1 -4 -3 -1 -4  1 -1  0 -3 -3
 -2  0 -4 -2 -2 -4 -1 -2 -2  0 -4 -1  0  1 -1  1  1 -3 -1  2 -4 -3 -4 -1 -1 -4  0 -2  2 -1 -2 -3  3 -5  0 -3  0 -1  2  0 -2  0 -2 -4 -1  0 -1  1 -3  2 -1 -1 -2 -1  1  0  0  0 -1 -1 -2  0 -1 -3 -1 -1 -4 -2 -4  3 -1 -4 -2 -4  0  0
 -3 -2  0 -1 -1 -3 -2 -3 -3 -3 -3 -2 -3 -2  1 -1 -1  1 -2 -2 -2 -4 -3 -2 -3  0 -2 -1 -3 -3 -3 -2 -2 -2  0 -2 -2 -4 -2 -2 -2  0  4 -2 -3 -1 -3 -2 -2 -2 -4 -1 -2 -2 -1 -1  0 -2 -2 -3  2 -2 -2 -2 -2 -2 -1 -3 -3 -1 -3  1 -1  0 -1 -3
 -4  1  7 -2 -3  3 -3 -4 -4 -4  2 -4  0 -3 -2 -3 -3  1 -3 -3 -4 -4 -3 -3 -4 -1 -3  5 -2 -4 -4  3 -4  7  0  3 -2 -4 -5 -3 -3 -3  1  5 -4 -3 -4  0 -3 -3 -4 -2 -3 -1  2 -2  6 -3 -3 -4 -2 -3 -3 -3 -3 -3  7 -4  2 -3 -4  2  6  2 -3 -3
 -2 -3 -5 -2 -2 -5  2 -3  8 -3 -4 -2 -3 -2  1 -2  1 -4 -2 -2 -4 -3 -1 -2  0 -4  3  1 -3 -3 -3 -4 -2 -5 -3 -4 -2 -3 -3  2  0 -2 -3 -5 -3 -2  6 -2 -3 -2 -3  2  5 -3 -3 -3 -4  1 -2 -2 -2 -2 -2 -3 -2  5 -5 -3 -5 -2 -2 -4 -4 -4 -2 -2
  6  1 -4  0  2 -4  1  1 -2 -1 -2  3 -1 -1  2  1  0 -3  4  2 -1  0  0  3 -1 -3  0 -2  0 -1  2 -3  1 -4 -1 -2 -1 -1 -1  2  0  0 -1 -3  1  1 -1 -1 -2  1 -1  0  1  0 -1  0 -3  2  4  2  1  0  2  0  2 -1 -3 -1 -4 -1  6 -3 -2 -4 -1  0
  0  1 -3  4  2 -4 -1 -2 -2 -2  0  4  1  0  2  1 -1 -2  1 -1 -2 -3 -2  2 -1 -2 -1 -2 -2 -2 -2 -3 -1 -4  0 -3  2 -3 -2  4 -1  2  0 -3  1  3  1 -1  0  0 -3  2  0  0  4  2 -3  0  1  1  3  1 -1 -2  3 -2 -3 -2 -4 -1  0 -2 -3 -2 -2 -1
 -4  0 -1 -4 -4 10 -3 -3 -5 -4 -3 -4 -4  0 -3 -3 -3 -1 -4 -4 -4  3 -4 -4 -5 -4 -4  4 -3 -4 -4  0 -4  7 -1  4 -3 -4 -4 -4 -4 -3 -2  1 -4 -3 -4 -3 -3 -3 -4 -4 -4 -2  4  2 -1 -3 -3 -4 -3 -2 -3 -4 -4 -4  0 -4 12 -3 -4 -3  3 -3 -3 -4
 -3  6  3 -3 -2  6 -2 -4 -4 -3  1 -3 -3 -2 -2 -2 -2  6 -3 -2 -4 -3  0 -2 -3 -2 -2  1  2 -4 -4  8 -3  2  3  7  1 -4 -3 -3 -3 -2 -1  8 -3 -2 -3 -2 -1 -2 -4 -2 -3  4  1 -2  1 -2 -3 -3 -2  1 -2 -3 -3 -3  3 -4  1 -2 -3 -1  3 -2 -1 -3
 -3 -1 -1  2  1 -4 -2 -4 -3 -2 -2 -2 -4 -2 -1  1  0  2 -2 -1 -1 -4 -2 -3 -4  3 -1 -2 -4 -1 -4 -3 -2 -1  2 -3 -2 -4 -4 -1 -1 -1  0 -3 -3 -2 -2 -3 -2 -2 -4  3 -1 -1  0  2 -1 -2 -3 -3  2 -3 -2 -1 -2 -3  0 -4 -4 -3 -3  3 -2  1 -3 -3
