# Supplementary material for: Protein Secondary Structure Prediction Based on Data Partition and Semi-Random Subspace Method
Source: Sci Rep. 2018 Jun 29;8:9856. doi: 10.1038/s41598-018-28084-8 (PMC6026213; doi:10.1038/s41598-018-28084-8)
Supplement: Supplementary file 1 — Dataset 1 [file 41598_2018_28084_MOESM1_ESM.zip › astral_cull_DATA/1C0A_A.pssm]

  M  R  T  E  Y  C  G  Q  L  R  L  S  H  V  G  Q  Q  V  T  L  C  G  W  V  N  R  R  R  D  L  G  S  L  I  F  I  D  M  R  D  R  E  G  I  V  Q  V  F  F  D  P  D  R  A  D  A  L  K  L  A  S  E  L  R  N  E  F  C  I  Q  V  T  G  T  V  R  A  R  D  E  K  N  I  N  R  D  M  A  T  G  E  I  E  V  L  A  S  S  L  T  I  I  N  R  A  D  V  L  P  L  D  S  N  H  V  N  T  E  E  A  R  L  K  Y  R  Y  L  D  L  R  R  P  E  M  A  Q  R  L  K  T  R  A  K  I  T  S  L  V  R  R  F  M  D  D  H  G  F  L  D  I  E  T  P  M  L  T  K  A  T  P  E  G  A  R  D  Y  L  V  P  S  R  V  H  K  G  K  F  Y  A  L  P  Q  S  P  Q  L  F  K  Q  L  L  M  M  S  G  F  D  R  Y  Y  Q  I  V  K  C  F  R  D  E  D  L  R  A  D  R  Q  P  E  F  T  Q  I  D  V  E  T  S  F  M  T  A  P  Q  V  R  E  V  M  E  A  L  V  R  H  L  W  L  E  V  K  G  V  D  L  G  D  F  P  V  M  T  F  A  E  A  E  R  R  Y  G  S  D  K  P  D  L  R  N  P  M  E  L  T  D  V  A  D  L  L  K  S  V  E  F  A  V  F  A  G  P  A  N  D  P  K  G  R  V  A  A  L  R  V  P  G  G  A  S  L  T  R  K  Q  I  D  E  Y  G  N  F  V  K  I  Y  G  A  K  G  L  A  Y  I  K  V  N  E  R  A  K  G  L  E  G  I  N  S  P  V  A  K  F  L  N  A  E  I  I  E  D  I  L  D  R  T  A  A  Q  D  G  D  M  I  F  F  G  A  D  N  K  K  I  V  A  D  A  M  G  A  L  R  L  K  V  G  K  D  L  G  L  T  D  E  S  K  W  A  P  L  W  V  I  D  F  P  M  F  E  D  D  G  E  G  G  L  T  A  M  H  H  P  F  T  S  P  K  D  M  T  A  A  E  L  K  A  A  P  E  N  A  V  A  N  A  Y  D  M  V  I  N  G  Y  E  V  G  G  G  S  V  R  I  H  N  G  D  M  Q  Q  T  V  F  G  I  L  G  I  N  E  E  E  Q  R  E  K  F  G  F  L  L  D  A  L  K  Y  G  T  P  P  H  A  G  L  A  F  G  L  D  R  L  T  M  L  L  T  G  T  D  N  I  R  D  V  I  A  F  P  K  T  T  A  A  A  C  L  M  T  E  A  P  S  F  A  N  P  T  A  L  A  E  L  S  I  Q  V  V  K
 -1 -2  0 -1 -2 -1  0 -1 -2 -2 -1  1 -2 -1  0 -1 -1  0  0 -2 -1  0 -3  0 -2 -2 -2 -2 -2 -2  0  1 -2 -2 -3 -2 -2 -1 -2 -2 -2 -1  0 -2  0 -1  0 -3 -3 -2  0 -2 -2  1  0  4 -2  0 -1  5  1 -1 -2 -2 -2 -1 -3 -1 -1 -1 -1  0  0  0  0 -2  5 -2 -2 -1  0 -1 -1 -2  0 -2 -1  4  0  0 -1 -1 -1 -1 -2  5  0  1 -2 -1 -2 -2 -2 -2  3 -1  0 -2 -1 -2 -2  1 -2 -1  0 -2  0 -1 -1  4 -2 -2 -1 -2 -2 -2 -2 -2 -2 -2 -2 -1 -1 -1  4 -1 -2 -2 -1  1 -2  5 -1 -1  0  2 -3  0 -2 -2 -3 -1 -2 -1 -1  0 -3 -2 -2 -1 -1  0 -1 -1 -2  0 -1  5  0 -1 -1  0  5 -2 -2 -2 -2  0 -1  1 -2  0 -2 -1  0 -1 -3 -2  5 -2 -1 -1  1 -1 -1 -2 -3 -1 -1 -2 -2 -1 -1  1  0 -3 -2 -2 -2 -2 -1 -2  0 -1 -1 -3 -2 -2 -1 -2 -2 -2  5 -2 -2 -1 -1 -1 -3  0 -1 -2 -2  0 -1  0  1 -3 -1  0  5 -1 -1  0 -2  0 -1 -1 -1  0 -1  0 -2 -1 -2 -3 -1 -1  0 -1  0  0 -2 -2  0 -1 -3 -1 -1 -1  0 -3  4 -1  5 -1 -2 -2 -2  0  1 -2 -1 -1 -2 -2 -2 -2 -1 -1 -1 -2  0 -2  0  4 -2 -2 -1 -1  0  0 -1 -3  1  0 -3  3  0 -1  5 -2 -2  3 -1  0 -2  0  4  4 -2 -1  0 -1  0  0  4  1 -2  1 -2 -1 -1 -2 -2 -1 -2  1 -1 -3 -1 -1 -2 -2  0  5 -1  0 -2  5 -3 -1 -1  0 -2 -1 -1  4  2  0 -1 -1  0 -1 -1  1 -1 -1  5 -1 -3 -2  0  4 -1 -1 -1  0  3 -2 -2  2 -2  0  1  5  2 -1  0 -2 -1 -2 -2 -3  0  5 -1  0  3 -1 -1  1  3 -2  5 -1  0  5 -2 -2 -2 -1 -1  0 -2 -2 -2  0 -2  0 -2 -1  1  2 -3  4 -1 -2 -3  0 -1 -2 -3 -1 -1 -3 -1 -1 -2  0 -1  0  0 -2  2  5 -1 -2 -2 -1 -3  0  4 -1 -1 -1 -1  1  2  1  0 -2  2  3  2 -1  0  0  5 -1  5 -2  5 -2 -2 -1  0 -2 -2  0 -2 -1  0  0  0  0  1  0 -2 -2 -2 -1  0  0 -1 -1 -1  2  0 -3  0 -2 -2  0 -2 -1  0 -1 -1 -1 -2 -1 -1 -3  0 -3 -2 -2 -2  5 -2 -1 -2  0  1 -1 -1 -2  5  0 -2  5 -3  0 -2 -2 -2 -2  0 -1 -2 -2  0  0  0 -2 -2 -2 -2 -2  0 -2  5 -3 -1 -1  0  0  5  5  5 -1 -2 -1  0 -1  5 -1  1 -2  5 -2 -1  4  3 -2  1 -1 -2  2 -2  2  0  0 -1
 -2  6 -1  0 -2 -4 -3  1 -3  1 -1 -1 -1 -2 -3  1  1 -3 -1 -2 -4 -3 -3 -3 -1  6  6  6 -2 -2 -3 -2 -2 -3 -3 -3 -2 -2  6 -2  6  0 -3 -3 -3  1 -3 -3 -3 -2 -2 -2  5  1 -1 -2 -3  1 -1 -2 -1  0 -2  6 -1  0 -3 -4 -3  1 -3 -1 -3 -1 -3  6 -1  6 -2 -1  3  0  2 -1  2 -2 -2 -2 -1 -3 -1 -3  0 -3 -3 -2 -1 -1 -2 -1 -3 -3 -1  6 -1  0 -2 -2 -3 -2 -2 -1 -1  0 -2 -1 -1  0  0  0  6 -2  2 -2  6 -2 -2 -2 -2  6  6 -2  0 -2 -2  0  6 -3  2 -1  6 -2  4 -3 -1 -1 -3 -3  6  6 -3 -2 -2 -1  0 -2 -3 -2 -2 -3  0 -1 -3 -2 -2 -1  2 -2 -1 -3  0 -3 -2  6 -2 -2 -2 -3 -3 -1  6 -3 -1  2 -3  2 -3 -2 -2 -2 -3  1 -1 -3  1 -2 -3  2  1 -2 -2 -2 -2 -1 -3 -3 -2  6 -2 -2  1 -3 -3  2 -4 -3  6 -2  0 -2 -2  6 -2 -2  6  1 -3  0 -3 -1  1 -3 -2 -3  0 -1 -1 -3 -2 -1 -2 -2  1 -3  6  0 -2 -2  0  4 -2 -3  6  0 -2 -3 -1 -1 -3  2 -2 -3 -2 -2 -3 -1 -3 -3 -1 -2 -1 -3 -2  0 -2 -1  6  6 -2 -3 -1 -2  2 -3 -2 -2  6 -1 -3 -2  0 -2 -3 -2 -3 -2 -2 -2 -3  2 -1 -3  0 -3  1 -3 -3 -1 -2 -3 -2 -1 -2 -2  2 -3  6 -3 -2 -2 -3  6 -3 -3 -2 -3 -2  0 -2 -1  6  2  1 -3 -2 -1 -2 -2  2 -3 -3  0 -3 -2 -3 -2  3 -3 -2 -2 -3 -2  2 -3 -1  0  6 -1  1 -3 -2  0 -3 -3  0 -1 -3 -3 -2  2 -3 -2 -1 -1 -1 -3 -3  0 -1 -3 -2 -1  6 -1 -1 -2  0 -2 -3 -2 -2 -3 -3 -3 -3 -2 -2  2  0  2 -3 -3 -1 -2 -2 -2 -3 -2 -2  6 -2  2 -2 -3  6 -2 -2  0 -3 -1  1 -1  0  1 -3  0 -3 -2 -3 -3 -3 -2 -3 -3 -2 -3  0 -1 -2 -2  0 -3 -1 -2 -1 -2 -2 -1 -1 -3 -3 -1 -1 -2  4 -2 -2 -1 -2  0  0 -2  1 -1 -1 -3 -1  0 -2 -3 -2 -1 -2 -2 -2 -2 -3 -3 -1 -3 -2  0 -3 -3 -3 -3 -1 -3  6 -3 -1  2 -2  0 -2  1  1 -1 -3 -3  1 -3 -2 -3 -3 -1  0  1  0  1  6  0  2 -3 -3 -3 -2 -2 -2 -2 -2  2 -2 -3 -1 -3 -3 -1 -2 -3 -3 -2 -3 -3 -2 -2  6 -2 -2 -2 -2 -2 -1 -3 -1 -2 -1 -3  6 -2 -3 -3 -2 -3 -3  2 -1 -1 -2 -2 -2 -4 -2 -2 -1 -1 -2 -3 -1 -2 -2 -1 -2 -2 -1 -2  0  0 -2 -2 -3  0 -3 -3  2
 -3 -1  0  2 -3 -3 -1  0 -4  6 -2  0  1 -2 -1  0  0 -3  0 -4 -3 -1 -4 -3  6 -1 -1 -1  1 -4 -1  0 -4 -4 -3 -4  1 -3 -1  1 -1 -1 -1 -4 -3  0 -3 -3 -3  1 -2  1  0  0  0 -2 -3  1 -2 -2  0  0 -4 -1  7 -1 -3 -3 -4  0 -4  0 -1 -1 -3 -1 -2 -1  0  0  1  5 -1  7  0  1 -3 -2  0 -1  0 -3 -1 -3 -3 -2  0  0 -4  3 -4 -4  7 -1  0  0 -2 -4 -2 -4  1  0  6  0  1  7  0 -1 -1  0 -1 -4  0 -3 -1 -3 -4  1 -4 -1 -1 -2  0 -3 -2  2 -1 -4  0  0 -1 -2  0 -4  0  0 -3 -3 -1  0 -3 -3  1  2  4  0 -3 -4  1 -4 -1  0 -2 -3 -4  0  0 -2  0 -2 -1 -1 -2 -1  1 -3 -4 -3 -2  0 -1 -3  1  0 -1  0 -3 -3 -2 -4 -2  0  0 -2  0 -4 -3  0  0 -4 -4 -3 -3  0 -1 -3  1 -1 -3 -3  0 -4 -3  0 -3 -3 -1  1 -1  1 -4 -1 -2  1 -1  0 -2 -1 -3  0  0 -4  1 -3 -1  0  0 -3 -3  0 -2 -1  0 -3 -1  0 -3 -2 -1  0 -3 -3 -1  1 -4 -4 -1  1 -3  0  1 -3  1 -4 -1  2 -3 -2 -2 -3  0 -3 -2  0 -2 -2  0 -1 -3 -1  0  1  0 -2  1 -4 -1  7 -2 -3 -1 -4 -3  1 -3 -2  1 -4 -3  1  3 -3  0 -3  0 -3 -3  0  0 -2 -2  7  2 -2  0 -1 -1 -3 -2 -2 -4 -1 -3 -2 -1 -1 -2  0 -4  0 -1  0  0 -4  1  0 -3 -1  1 -3 -3  1 -1 -3 -1 -2  0 -1 -4 -2 -3 -3  0 -3  6  1 -1 -1  0 -1 -3  0 -1 -3  2  0 -2 -3 -2  0 -3 -4  4 -1  0 -3 -3  0 -1 -4 -4  0 -1  0  1 -2  0  1 -1  1 -3 -4 -3 -3 -1 -2  1  3 -1  1 -3 -3 -1  1 -2 -3 -1 -2 -4 -1 -4  0 -3 -1 -1  1 -4  3 -4  0  3  0  3  0 -4 -1 -2 -4 -4 -3 -3  1 -3 -2 -3 -3 -1  1  3  0 -1 -1 -1 -4  0 -2 -3  0  0 -2 -3  0 -1 -2  0  2 -3  0 -2 -1  0 -4  0  1  2 -2 -1  1 -2 -3 -2  7 -2 -3  1 -3 -3 -4  7 -1 -3 -1 -3 -1 -1 -1  0 -3 -1 -4  0  5  1  1 -3  0  0 -1 -3 -3  0 -4 -4 -1 -4  4 -1  0  0  0 -1  0  0 -3 -1 -3 -4 -4  2 -2 -4  0 -3 -1  0 -2 -2  0 -2 -1 -4 -2 -3 -1 -4  1 -1 -4 -2 -3 -4 -4  0  0  0  1  7 -4 -1  1 -3 -4 -2 -3 -2  0  0  0 -2 -2 -2 -3 -4 -3  0  0 -2 -2  2 -2 -2  6 -2 -1 -1 -4  1  0 -4 -1 -4  0 -3 -3  0
 -4 -2 -1  2 -4 -4 -2 -1 -4  1 -3 -1 -1 -2 -2 -1  0 -4 -1 -4 -3 -2 -5 -4  1 -2 -2 -2  6 -4 -2 -1 -4 -4 -4 -4  6 -4 -2  6 -2  1 -2 -4 -3 -1 -4 -4 -4  6 -2  6 -1  0  4 -2 -4  1 -3 -2 -1  2 -4 -2  1  1 -4 -4 -4 -1 -4 -1 -2 -2 -4 -2 -2 -2  5  4 -1  1 -2  1 -1  6 -4 -2 -1 -2  3 -3  1 -4 -4 -2  0  3 -4  0 -4 -4  1 -2 -1  2 -2 -4 -2 -4  6 -1  1 -1 -2  1 -1  1  1 -2 -2 -4 -1 -4 -2 -4 -4  6 -4 -2 -2 -2  3 -4 -2  2 -2 -4 -1 -1 -2 -2 -1 -4 -1 -1 -4 -4 -2 -2 -4 -4  6  5  0  0 -4 -4  6 -4  1 -1 -2 -4 -4 -1 -1 -2 -1 -2  1 -2 -2 -2  6 -4 -4 -4 -2 -1 -2 -4 -1 -1 -2 -1 -4 -4 -2 -4 -2 -1 -1 -2 -1 -4 -4 -1 -1 -4 -4 -4 -4 -1 -2 -4  6 -2 -4 -4 -1 -4 -4 -1 -4 -4 -2  6  1  6 -4 -2 -2  6 -2 -1 -2  1 -4 -1 -1 -4  6 -4  1 -1 -1 -4 -4 -1 -2  1 -1 -4 -2  2 -3 -3  1 -1 -4 -3 -2  2 -4 -5 -2  4 -3 -1  0 -3  6 -4 -2  5 -4 -2 -2 -4 -1 -4 -2  2 -2 -1 -2 -2 -4 -2 -1  6 -1 -2  6 -4 -2  1 -2 -4  1 -4 -3  6 -4 -2  6 -4 -4 -1  4 -4  3 -4 -1 -4 -4 -1  0 -2 -2  1  6 -2 -1 -2 -2 -4 -2 -2 -4 -2 -4 -2 -2 -2 -2  0 -4 -1 -2 -1 -1 -4  6  3 -4 -2  0 -4 -4  1 -3 -4 -2 -2 -1 -2 -4 -2 -4 -3 -1 -4  1  3 -2  0  0 -2 -3  2 -2 -3  0 -1 -2 -4 -2 -1 -4 -4  1 -1  3 -4 -4  1  0 -4 -4  2 -2 -1  1 -2 -1  6 -2  6 -3 -4 -4 -4 -2 -2  6  0 -2 -1 -3 -3 -2  6 -2 -4 -2 -2 -4 -2 -4 -1 -3 -2 -2  6 -4  1 -4 -1  5  2  2 -1 -5 -2 -2 -4 -5 -4 -3  6 -4 -2 -4 -4  1  5  6  2  1 -1 -2 -4 -1 -2 -4 -2 -2 -2 -4 -1 -1 -2 -1  6 -4 -1 -2  1  2 -4 -1 -1  3 -2  0  1 -2 -3 -2  1 -2 -4  6 -4 -4 -4  1 -2 -4  1 -4 -2 -2 -2 -1 -4 -2 -4 -2  1 -1  2 -4 -1 -1 -1 -4 -4  0 -4 -4 -2 -4  2  1  0  2 -1 -2  2 -1 -4 -2 -4 -4 -4  6 -2 -4 -1 -4 -2 -1 -2 -2 -2 -2 -2 -4 -2 -4 -2 -4  6 -2 -4 -2 -4 -4 -4 -1  0 -1  6  1 -4 -2  6 -4 -4 -2 -4 -2 -1 -1 -1 -2 -2 -2 -2 -4 -4 -1  4 -2 -2  0 -2 -2  1 -2  0 -1 -4  1  2 -4 -1 -4  0 -4 -3 -1
 -2 -4 -1 -3 -3 10 -3 -3 -2 -3 -2 -1 -3 -1 -3 -3 -4 -1 -1 -2  9 -3 -3 -1 -3 -4 -4 -4 -4 -2 -3 -2 -2 -2 -3 -2 -4 -2 -4 -4 -4 -4 -3 -1 -1 -3 -1 -3 -3 -4 -3 -4  0 -3 -3 -1 -3 -3 -2 -1 -1 -4 -2 -4 -3 -4 -3 10 -1 -3 -1 -1 -3 -1 -1 -4 -1 -4 -4 -4 -2 -3 -2 -3 -2 -4 -2 -1 -1 -3 -4 -1 -4 -1 -2 -1 -2 -2 -2 -2 -1 -2 -3 -4 -1 -4 -3 -2 -3 -2 -4 -1 -3 -3 -1 -3 -1 -4 -4 -1 -4 -2 -3 -3 -4 -3 -2 -4 -2 -4 -4 -3 -4 -2 -1 -3 -4 -2 -3 -1 -4 -1 -3 -1 -1 -1 -3 -1 -4 -4 -3 -2 -4 -3 -3 -3 -3 -2 -4 -1 -4 -1 -3 -2 -2 -1 -3 -1 -1 -3 -4 -3 -1 -4 -4 -3 -2 -1 -3 -1 -4 -1 -3 -3 -3 -3 -3 -3 -1 -2 -3 -3 -1 -3 -3 -2 -3 -3 -3 -2 -2 -2 -2 -1 -3 -3 -4 -4 -3 -3 -3 -1 -1 -3 10 -3 -4 -4 -4 -4 -2 -4 -1 -4 -4 -3 -3 -4 -3 -1 -3 -2 -4 -1 -4 -1 -1 -3 -2 -1 -1 -3 -3 -1 -4 -3 -1 -2 -4 -3 -2 -1 -4 -3 -2 -3 -2 -3 -1 -3 -1 -1 -4 -2 -3 -3 -3 -3 -2 -2 -1 -3 -1 -4 -1 -2 -4 -4 -3 -3 -1 -4 -3 -3 -4 -2 -4 -3 -3 -2 -4 -2 -1 -4 -1 -1 -4 -2 -1 -3 -3 -1 -4 -3 -2 -1 -3 -1 -3 -3 -1 -3 -4 -2 -3 -3 -4 -1 -1 -1 -1  4 -1 -3 -3 -3 -1 -2 -2  0 -4 -3 -3 -2 -4 -4 -3 -2 -3 -3 -1 -3 -2 -3 -3 -1 -3 -3 -2 -1 -3 -2 -3 -1 -3 -3 -4 -1 -2 -3 -2 -4 -3 -1 -3 -1 -3 -1 -1 -3 -3 -2 -2 -1 -4 -1 -1 -3 -1 -1 -2 -2 -4  1 -2 -1 -2 -3 -3 -4  1 -1 -3 -3 -3 -1 -4  0 -1 -3 -1 -1 -1 -4 -1 -2 -3 -1 -2 -4 -2 -3 -1 -3 -1 -4 -2 -3 -1 -1 -3 -3 -2 -1 -3 -1 -3 -2 -3 -1 -1 -4 -3 -3 -2 -3 -4 -4 -4 -3 -4 -3 -3 -2 -1 -1 -2 -4 -4 -3 -3 -1 -1 -3 -1 -4 -2 -1 -2 -2 -3 -2 -2 -1 -2 -3 -2 -2 -1 -1 -1 -3 -1 -3 -4 -2 -1 -1 -3 -3 -3 -4 -1 -3 -3 -3 -1 -1 -4 -2 -3 -3 -2 -3 -2 -3 -3 -1 -1 -3 -2 -2 -2 -3 -2 -2 -4 -3 -4 -3 -4 -4 -3 -3 -3 -3 -2 -2 -4 -1 -2 -3 -3 -3 -1 -3 -3 -4 -1 -3 -2 -1 -3 -3 -2 -4 -4 -2 -1 -2 -2 -2 -1 -3 -1 -4 -3 -2 -4 -4 -1 -2 -1 -3 -3 -3 -1 -1 -1 -1 -1 10 -2 -2 -1 -4 -1 -3 -1 -3 -1 -3 -3 -1 -1 -2 -2 -4 -2 -2 -1 -1 -1 -1 -3
 -1  1 -1  1 -2 -3 -2  6 -3  0 -1  0  0 -1 -2  6  5 -3 -1 -2 -3 -2 -2 -3  0  1  1  1 -1 -2 -2 -1 -2 -3 -4 -3 -1 -1  1 -1  1  2 -2 -3 -2  6 -3 -4 -4 -1 -2  0  2  5  2 -1 -3  3  2 -1  0  2 -2  1  0  2 -4 -3 -3  6 -3 -1 -2 -1 -3  1 -1  1 -1  1  1  4  0  0  1  0 -1 -1 -1 -2  1 -3  2 -3 -3 -1  1  0 -2  0 -3 -3  0  1 -1  2 -2 -2 -2 -2 -1 -1  0  5 -1  0 -1  2  2  2  1 -2  1 -2  1 -2 -2 -1 -2  1  1 -2  2 -1 -1  4  1 -3  1 -1  1 -1  1 -3 -1  0 -4 -3  1  1 -3 -1  0  0  1 -2 -4 -2 -1 -3  2 -1 -2 -1 -2 -1  1 -1 -1 -2  2 -2 -1  1 -1 -2 -2 -3 -2  0  1 -3  0  1 -2  1 -4 -2 -1 -2 -2  6  0 -2  6 -2 -4  1  6 -2 -2 -1 -1  0 -2 -4 -1  1 -2 -2  6 -3 -3  1 -3 -4  1 -1  2 -1 -2  1 -1 -1  1  6 -2  2 -4 -1  6 -3 -1 -3  2 -1  0 -4 -1 -1 -1  0  6 -3  1  2 -2 -1  2  2 -2 -2  1  3 -2 -2  3  1 -2  1 -1 -2  0 -2 -2  0 -4 -2  2 -1 -1 -3 -1  2 -1  0  1  1 -2 -2  0 -1  1 -2 -1 -2  1  0 -2 -1  2 -2 -2 -1 -3 -1 -1 -2 -2  1  1 -3  2 -4  2 -3 -4  0 -2 -2 -1  0 -1 -1  1 -2  1 -3 -1 -1 -2  1 -3 -2 -2 -2 -1  4 -2 -1  1  1  6 -3 -1  1 -2 -2  3 -4 -3  1 -3 -2 -2 -1  1 -2 -2 -1 -2 -2  1 -3  0  2  1  0  1 -2 -2  2 -2 -3  5  0 -2 -3 -1  1 -4 -2  0  0  1 -3 -3  1  1 -3 -2  1  1 -1  1 -1  4 -1 -2 -1 -2 -3 -3 -4 -2 -1 -1  1  0  1 -3 -2 -1 -1 -1 -2 -2 -1 -2  1 -2  1 -2 -2  1  0 -2  2 -3 -1  0  1  1  0 -2  1 -2 -2 -2 -3 -3 -1 -4 -2 -1 -4  2  1  0 -1  2 -2 -2 -2 -1 -1 -1  0  0 -2 -4 -1 -1 -2  1  0 -1 -1 -1  2  3 -2  1  1  1 -2  1  1 -1 -3 -1  0 -1 -2 -1 -1 -3 -3  0 -2 -2  2 -3 -2 -2 -2  0 -3  1 -3  0  0 -1  3 -1  6  6 -1 -3 -4 -1 -3 -2 -2 -3  0  2  5  2  6  3  2  1 -4 -2 -4 -2 -2 -1 -1 -2  1 -2 -2 -1 -2 -2  0 -1 -2 -2 -1 -4 -2 -2 -1  1 -2 -2 -1 -2 -2 -1 -2 -1  0  0 -3  1 -1 -3 -3 -1 -4 -2  1 -1 -1 -1 -1 -1 -3 -2 -1 -1  1 -1 -2  0 -2 -1  0  0 -1 -1 -2  2  2 -2 -1 -3  3 -3 -2  1
 -2  0 -1  4 -2 -4 -2  2 -3  0 -2  0  0  1 -2  2  3 -3 -1 -3 -4 -2 -3 -3 -1  0  0  0  1 -3 -2 -1 -3 -4 -4 -4  1 -2  0  1  0  6 -2 -4 -3  2 -3 -4 -4  1 -1  2  0  1  3 -1 -3  2 -1 -1  0  6 -3  0 -1  6 -4 -4 -4  2 -3  0 -2 -1 -3  0 -1  0  1  4  0  1 -1 -1  0  3 -2 -1 -1 -2  5 -3  6 -3 -4 -1  1  2 -3  0 -4 -4 -1  0 -1  5 -1 -3 -1 -3  1 -1 -1  1 -1 -1 -1  6  6  0  0 -3  1 -3  0 -2 -3  1 -3  0  0 -1  5 -2 -1  2  0 -3  1 -1  0 -1  0 -3 -1  0 -4 -3  0  0 -4 -2  2  2  1 -1 -4 -3  1 -4  6 -1 -1 -2 -3 -1  1 -1 -1 -1  6 -2 -1  0  1 -2 -3 -3 -1  0  0 -3  0  1 -2  2 -4 -2 -1 -3 -1  2  0 -1  2 -3 -4  1  2 -3 -3 -2 -2  0 -2 -4  1  0 -2 -2  2 -4 -3  1 -4 -4  0  1  6  1 -3  0 -1  1  0  2 -1  6 -4 -1  2 -4  1 -3  6 -1  0 -4 -2 -1 -1  3  2 -3  0  5 -3 -2  6  1 -3 -3  0  4 -3 -3  0  4 -2  0 -2 -2  2 -3 -2  2 -4 -1 -1 -2 -1 -4  0  6 -1  1  0  0 -3 -2  0  1  1 -1  1 -3  0 -1 -1 -3  6 -3 -3  1 -3 -1  1 -3 -3  1  2 -3  5 -4  0 -3 -4 -1 -1 -1 -1 -1  1 -1  1 -2  0 -3 -1 -1 -3 -1 -3 -1 -2 -2 -1  2 -3 -1  0  1  2 -4  1  5 -2 -2  1 -4 -3  4 -3 -2 -2 -1  1 -2 -3 -1 -3 -3  1 -3 -1  4  0  0  0 -2 -3  5 -2 -3  1  0 -1 -3 -1  1 -4 -3  0  1  5 -3 -3  5  1 -3 -3  3  0 -1  0 -1  2  1 -2  1 -3 -3 -4 -4 -2 -1  1  0  0  0 -3 -3 -1  1 -1 -3 -2 -1 -3  0 -3  1 -3 -2  0  2 -3  1 -3 -1  2  4  0  0 -3  0 -1 -3 -3 -3 -3  1 -4 -1 -2 -4  6  4  1  0  6 -2 -2 -3 -1 -1 -2  0  0 -1 -4 -1 -1 -1  0  2 -3 -1 -1  4  5 -3  1  0  1 -1  4  1 -1 -3 -1 -1 -1 -2  1 -2 -3 -3 -1 -2 -2  6 -3 -2 -2 -2  0 -3  0 -4 -1  0 -2  4 -2  2  2 -1 -3 -4 -1 -4 -3 -2 -4  0  5  3  5  2  0  6  1 -4 -2 -4 -3 -3  1 -1 -3  1 -3 -2 -1 -1 -1  0 -1 -2 -3 -1 -4 -2 -3  1  0 -3 -2 -2 -3 -3 -1 -2 -1  2 -1 -4  0  1 -3 -4 -1 -4 -1  1 -1 -1 -1 -1 -1 -4 -3 -3 -1  5 -1 -1  0  0 -1 -1 -1  0 -1 -3  2  5 -3 -1 -4  2 -3 -3  1
 -3 -3 -2 -2 -4 -3  6 -2 -4 -1 -3 -1 -2 -3  6 -2 -2 -4 -2 -4 -3  6 -3 -4 -1 -3 -3 -3 -2 -4  6  4 -4 -4 -4 -4 -2 -3 -3 -2 -3 -2  6 -4 -3 -2 -4 -4 -4 -2 -2 -2 -2 -2 -2  0 -4 -1 -3  0 -1 -2 -4 -3 -1 -2 -4 -3 -4 -2 -4 -2  6 -2 -4 -3  0 -3 -2 -2 -1 -1 -2 -1  0 -2 -3  0 -2  6  0 -4 -2 -4 -4  1 -2  1 -4 -1 -4 -4 -1 -3  0 -2 -2 -4 -3 -4 -2  0 -1 -2 -2 -1 -1 -2 -2  0 -3 -4 -2 -4 -3 -4 -4 -2 -4 -3 -3 -3 -2 -3  0 -2 -3 -4 -2 -1 -3  0 -2 -4 -2  0 -4 -4 -3 -3 -4 -3 -2  0 -1  6 -4 -4 -2 -4 -2 -2 -3 -3 -4 -2 -2  0 -2 -3 -2  6  0 -3 -2 -4 -4 -4 -3 -1 -3 -4 -2 -2  6 -2 -4 -4  0 -4 -3 -2 -1 -3 -2 -4 -4 -2 -2 -4 -4 -3 -3 -1  6 -4 -2 -3 -4 -4 -2 -4 -4 -2 -3 -4 -3 -2 -2 -2 -4 -3  0 -2 -3 -2 -3 -2 -4 -2 -2 -4 -2 -4 -2 -2 -1 -4 -3 -2  0 -2 -2 -4 -3 -2 -4 -3 -2 -2 -4 -3 -3 -1 -4 -3 -3 -2 -3 -2  5 -3 -2 -4  6 -1 -4 -3 -3 -3 -2 -4  0 -2  0 -3 -3 -3 -3  6 -1 -2 -2 -3 -2 -4 -3 -1 -3 -3 -2 -4 -3 -2 -4  1 -2 -4 -4 -2 -1 -4 -2 -4 -1 -4 -4  0  6 -3  0 -1 -2 -1 -2  6 -3 -4  0  0 -4 -3 -4 -3  6  6  0  0 -4 -1 -3 -2 -2 -4 -2 -2 -4  5 -2 -4 -4  3 -4 -4  6  0 -2  6 -4  0 -3 -3 -2 -4 -1 -2 -3  0  0  6 -3 -2  6 -4 -2 -1 -3 -4  0 -2 -4 -4 -1  0 -2 -4 -4 -2  1 -4 -4 -1 -3 -2  4  0 -1 -1  6 -2 -3 -4 -4 -4  6  0  0 -1  0 -1 -4 -3 -1 -2  0 -4  6  0 -4 -3 -4 -2 -3  6 -2 -2 -4  1 -4 -2 -1 -1  0  0 -3  0 -3 -4 -3 -4 -4 -2 -4 -3 -3 -4 -2 -1 -1  5 -2  6  6 -4 -1  0 -3 -2 -2 -3 -4 -2  0 -2 -2 -2 -3 -1 -1 -1 -2 -4 -1  0 -1 -3 -2  0  0 -4  0 -1  0 -4 -2 -3 -4 -4 -1  6 -4 -2 -4  6  6  6 -1 -4 -3 -4 -3 -1  5 -2 -3 -2 -2 -1 -4 -4  4 -4 -4  6 -4 -1 -2 -2 -2 -2 -3 -2 -2 -4  6 -4 -4 -4 -2  0 -4 -2 -3  6 -2 -3 -3 -2  0  6 -4  0 -4  6 -4 -2 -3 -4 -3 -3 -4 -4 -2  6 -2 -2 -1 -4 -3 -2 -4 -4  0 -4 -3 -2 -2 -2  0  0  0 -3 -4 -3 -2 -2  0 -3  1 -3  0 -1 -2  0  0 -4  1 -2 -4  4 -4 -1 -4 -3 -2
 -2 -1 -2  1  2 -4 -2  0 -3  0 -2 -1  8 -3 -2  0  0 -4 -2 -3 -3 -2 -3 -4  2 -1 -1 -1 -1 -3 -2 -2 -3 -4 -2 -4 -1 -2 -1 -1 -1  0 -2 -4 -3  0 -4 -2 -2 -1 -3 -1  4  0 -1 -2 -1 -1 -2 -2 -1  0 -3 -1  0  0 -1 -4 -4  0 -3 -2 -2 -2 -4 -1 -2 -1 -2 -1  0  0 -2  0 -1 -1 -2 -2 -2 -2 -1 -4  0 -4 -2 -2  4  0 -3  0 -4 -3  0 -1 -1  0 -2 -3 -3 -3 -1 -1  0  5 -2  0 -2  0  0 -1 -1 -3 -1  1 -1  2 -3 -1 -3 -1 -1 -3  0 -2 -2  0 -1 -3 -1 -2 -1 -2 -1 -4 -2 -1 -2 -4 -1  0 -1 -2 -1 -1  6 -2 -2 -3 -1 -4  0 -2 -3 -2 -3 -2 -1 -2 -2 -3  0 -2 -2 -1 -1  2 -3 -4 -3 -1 -1 -4  9 -1 -2 -1 -2  2 -2 -3 -3  0 -1 -3  0 -3 -2 -1  0 -3 -3 -2 -2 -1 -2 -2 -1 -1  2  2  0 -4 -4 -1 -4 -2 -1 -1  0 -1 -3 -1 -2 -1 -1  0 -3  0 -2 -2  0 -4 -1 -4  0 -2 -1 -2 -2 -2 -2 -2  0 -4  0  0 -3 -2  0 -1 -3 -3  1  1 -3 -3 -1 -1 -3 -1 -2 -3 -1 -3 -2  1 -2 -3 -2 -2 -2 -1 -2  0 -2 -2  1 -1  1 -2 -1 -1 -1 -3 -1 -3 -1  0 -3 -2  0 -3 -3 -1 -4 -2 -1 -3 -3 -1 -1 -4  0 -2 -1 -4 -2 -1 -2 -3 -2  0 -1 -2 -1 -2 -1 -4 -2 -2 -3 -1 -4 -3 -2 -2 -2  1 -3 -1 -1 -1  0 -4 -1  0  2 -2 -1 -2 -4 -1 -3  2 -2 -2 -1 -2 -3 -2  0 -3 -1 -4  0  0 -1 -2 -1 -2 -3  0 -2 -4  0 -1 -3 -4 -2 -1 -2 -3  0 -2 -1 -4 -3  0 -1 -3 -3 -1 -1 -2  0 -2  0 -1 -2 -1 -3 -3 -2 -2 -2 -2 -1 -1 -1 -1 -3 -3 -2 -1 -2 -3 -2 -2 -3 -1 -3 -1 -3 -2 -1 -1 -3  0 -3 -2 -1 -1 -1 -1 -3 -1 -3 -3 -3 -4 -4 -1 -2 -3 -2 -2  0 -1 -1 -2  0 -2  0 -3 -1 -2 -2  9  9 -3 -2 -2 -2 -3 -1 -1 -2 -2 -2 -1  0 -3 -1  0  0 -3 -1 -1 -2 -3 -2  0 -2  2 -1 -2 -4 -3  0 -2  2  0 -4 -2 -2 -2 -1 -4 -1 -4  8  2 -2  0 -2  0  0 -2 -4 -2 -2 -4 -3 -2 -4  0  0  4  0  0  0  0 -1 -2 -2 -2 -3 -3 -1 -2 -3 -1  1 -2 -2 -3 -3  9 -2 -2 -3 -2 -2 -2 -3 -1 -1 -3 -3 -2 -3 -3 -2 -2 -2 -1  0 -4 -1 -1 -4 -4 -2 -2 -3 -1 -2 -2 -2 -2 -2 -3 -3 -2 -2 -1 -2 -3 -1  0 -2  0 -2 -2 -2 -3 -1  0 -3 -2 -4 -1 -4 -3 -1
  1 -3 -1 -2 -2 -2 -4 -3  2 -4  1 -2 -4  2 -4 -3 -3  3 -1  1 -2 -4 -3  3 -4 -3 -3 -3 -4  1 -4 -3  1  5  0  5 -4  1 -3 -4 -3 -4 -4  5  2 -3  3  0  0 -4 -3 -4 -3 -3 -3  0  0 -3  1 -2 -3 -4  1 -3 -4 -4  0 -2  5 -3  4 -1 -4  1  3 -3 -2 -3 -3 -4 -3 -3  2 -4 -3 -4  1 -2 -1 -4 -3  4 -4  3  0 -2 -2 -3  1 -1  5  5 -4 -3 -2 -4 -2  1 -3  1 -4 -2 -4 -3  2 -4 -2 -4 -4 -2 -3  1 -3 -2 -3 -2  2 -4  1 -3 -3 -3 -4  1 -1 -3 -3  1 -3 -1 -3 -2 -3  5 -1 -3  0  3 -3 -3  0  1 -4 -3 -3 -4  0  2 -4  5 -4 -1 -3  1  1 -1 -3 -2 -1 -3 -4 -4 -2 -3 -4 -2  1  3 -3 -3 -3  3 -4 -3 -4 -3  0 -2 -2  1 -3 -3 -3 -3 -3  1  0 -3 -3  1  1  1  1 -3 -4  0 -4 -3 -2 -2 -3  5  3 -3 -2  0 -3 -4 -4 -4  1 -3 -2 -4 -3 -3 -3 -4  0 -1 -3  5 -4  3 -4 -1 -3  0  1 -1 -2 -3 -3  3 -3 -3  3  1 -4 -3  1  3 -3 -3  1 -3  1 -3  3 -2 -4  3 -4  1 -4 -3  0 -3  2  1 -1 -1 -2 -4 -2  0 -3 -3 -1 -4 -3 -4 -3 -3 -4  1 -3 -4 -3  1 -4  2  2 -4  3 -2 -4  2  2 -3 -3  3 -4  0 -3  3  0 -2 -4 -3 -2 -4 -4 -2 -3 -4 -3  3 -1 -1  3 -3  3 -3 -4 -4 -2 -3  2 -2 -3 -3 -2  5 -4 -4 -2 -3 -3  0  3 -3  5 -2 -4 -2 -3 -4  1 -2 -2  3 -3  3 -4 -3 -3 -2 -2 -3  2 -4 -4  4 -3 -3 -3  3 -2 -3  0  1 -2 -2 -3  4  3 -3 -2  4  2 -2 -3 -1 -3 -2 -2 -3 -4 -4  3  4  0  0 -4 -2 -3 -3 -2 -3  3  2 -1 -4 -2  2 -4 -2  1 -3  2 -3  2 -4 -3 -4  1 -3  4 -1 -3 -1 -3 -2 -3 -2 -3  1 -3  3  4 -4  0 -3  1  0 -4 -3 -3 -4 -4 -4 -4  1 -1 -2  1 -4 -4 -3  0 -1 -2 -3 -3 -3  1 -1 -3 -3 -3  1 -2 -2 -2 -3 -1 -2 -2  4 -2 -4 -2 -2 -4  1  3  4 -4 -4 -2 -4  3 -4 -4 -4 -3  3 -3  5 -4 -3 -4 -3  1 -3 -3 -1  3  0 -3  5  1 -4  5 -2 -3 -3 -4 -3 -3 -3 -3  0 -4  0  1  1 -4 -2  1 -3 -1 -4 -1 -3 -3 -4 -2 -4  2 -2  0 -4  1 -4 -3  2  2  1  1  2 -1 -4 -1 -4 -4  5 -3 -4  3  5 -2  0 -3 -3 -1 -1 -2 -2 -2 -2  1  1 -1 -4 -2 -3 -3 -1 -2 -4 -3 -1 -2  1 -2 -4  1 -3  5 -2  3  3 -3
  2 -3 -2 -2 -1 -2 -4 -3  4 -4  3 -3 -3  0 -4 -3 -3  1 -2  4 -2 -4 -2  1 -4 -3 -3 -3 -4  4 -4 -3  4  1  0  1 -4  2 -3 -4 -3 -3 -4  2  1 -3  1  0  0 -4 -3 -4 -2 -2 -3 -1  1 -2  3 -2 -3 -3  4 -3 -4 -3  0 -2  2 -3  2 -1 -4  0  1 -3 -2 -3 -4 -3 -3 -3  0 -4 -3 -4  2 -2 -2 -4 -3  1 -3  1  2 -2 -2 -3  4 -2  1  1 -4 -3 -2 -3 -3  4 -3  4 -4 -2 -4 -2  0 -4 -2 -3 -3 -2 -3  4 -3 -1 -3 -1  4 -4  4 -3 -3 -3 -3  2 -2 -2 -3  4 -3 -1 -3 -2 -3  1 -2 -3  1  1 -3 -3  0  2 -4 -3 -3 -4  0  4 -4  1 -3 -2 -3  2  4 -2 -3 -2 -2 -3 -3 -4 -2 -3 -4 -1  4  1 -3 -3 -3  1 -3 -3 -4 -3  0 -1 -2  4 -3 -3 -3 -3 -3  4  0 -3 -3  4  4  2  2 -3 -4  0 -4 -3 -1 -1 -3  1  1 -3 -2  0 -3 -4 -3 -4  4 -3 -2 -4 -3 -3 -3 -3  0 -2 -3  1 -4  1 -3 -2 -3  0  2 -2 -2 -3 -3  1 -3 -3  1  2 -3 -2  4  1 -3 -3  4 -2  3 -3  1 -2 -4  1 -4  4 -4 -3  0 -3  1  2 -2  0 -2 -3 -2  1 -3 -3 -1 -4 -3 -4 -3 -3 -4  4 -3 -4 -3  3 -3  4  1 -4  1 -2 -4  4  3 -3 -3  1 -3  0 -2  1  0 -2 -4 -3 -2 -4 -4 -2 -3 -4 -3  1 -1 -1  4 -2  1 -3 -4 -4 -2 -2  4 -2 -3 -3 -2  1 -4 -3 -1 -3 -3  0  1 -3  1 -1 -4 -2 -3 -4  4 -2 -2  2 -3  1 -4 -3 -2 -2 -2 -3  3 -3 -4  1 -2 -3 -3  1 -2 -3  0  4 -3 -2 -3  2  2 -3 -2  2  4 -2 -3 -1 -3 -2 -2 -4 -4 -4  2  3  1  0 -4 -2 -4 -3 -2 -3  1  1 -2 -4 -2  4 -4 -2  4 -3  4 -3  3 -4 -3 -4  4 -3  3 -1 -3  0 -3 -2 -2 -2 -3  4 -2  1  1 -4  0 -3  2  0 -3 -4 -4 -4 -3 -4 -4  4 -2 -2  2 -3 -3 -3  0 -2 -2 -3 -3 -4  2 -2 -3 -3 -3  4 -2 -2 -2 -3 -1 -2 -2  1 -2 -4 -2 -1 -4  2  1  2 -4 -4 -1 -3  1 -4 -4 -4 -3  1 -3  1 -3 -3 -4 -3  2 -3 -3 -1  1  0 -3  2  4 -4  1 -3 -3 -3 -3 -3 -3 -3 -3  0 -4  0  4  4 -4 -2  4 -3 -1 -4 -2 -3 -3 -3 -2 -4  4 -2  0 -4  4 -4 -3  4  0  2  4  4 -2 -4 -2 -4 -4  1 -3 -4  1  1 -2  0 -3 -3 -2 -2 -2 -2 -2 -2  4  2 -2 -3 -2 -3 -3  0 -2 -4 -3 -2 -2  4 -1 -3  4 -3  2 -2  1  1 -3
 -2  2 -1  0 -2 -4 -2  2 -3  0 -1  0 -1 -2 -2  1  2 -3 -1 -3 -3 -2 -4 -3  0  2  2  2 -1 -3 -2 -1 -3 -3 -4 -3 -1 -2  2 -1  2  1 -2 -3 -2  1 -3 -4 -4 -1 -1 -1  1  2  0 -1 -3  3  0 -1 -1  1 -3  2  0  1 -3 -4 -3  1 -3  0 -2 -1 -3  2 -1  2 -1  0  3  0  3  0  3 -1 -2 -1 -1 -2  0 -3  1 -3 -3 -1  0  0 -3 -1 -3 -3  0  2 -1  1 -1 -3 -1 -3 -1 -1  0  1 -1  0 -1  1  1  0  2 -3  5 -2  2 -2 -3 -1 -3  2  2 -1  0 -2 -1  1  2 -3  5 -1  2 -1  4 -3 -1  0 -3 -3  2  2 -3 -2 -1  0  0 -2 -4 -3 -1 -3  1 -1 -1 -2 -3 -1  5 -1 -1 -1  1 -2 -1  2 -1 -2 -3 -3 -1  0  2 -3 -1  5 -2  5 -4 -2 -1 -3 -1  1  0 -1  1 -3 -4  5  1 -3 -3 -2 -2  0 -2 -4 -1  2 -2 -2  1 -3 -3  5 -4 -4  2 -1  1 -1 -3  2 -1 -1  2  1 -1  1 -4 -1  1 -3 -1 -3  1 -1  0 -4 -2 -1 -1  0  1 -3  2  0 -1 -2  1  3 -2 -2  2  1 -3 -4  0  0 -2  5 -1 -2 -1 -3 -2  0 -4 -1 -1 -2 -1 -3 -1  1 -1 -1  2  2 -3 -2  0 -1  5 -1 -1 -3  2  0 -1 -2  1 -3 -3 -1 -3 -1 -1 -3 -3  5  0 -3  0 -4  4 -3 -4 -1 -2 -1 -1  0 -1 -1  5 -2  2 -3 -1 -1 -3  2 -3 -1 -1 -2 -1  1 -3 -1  2  5  1 -3 -1  0 -2 -1  4 -4 -3  1 -3 -2 -2 -1  5 -2 -3 -1 -3 -2  5 -3  0  0  2  0  3 -2 -2  0 -2 -3  1  0 -1 -3 -1  5 -4 -3  0 -1  0 -3 -3  0  0 -3 -3  0  2 -1 -1 -1  1 -1 -2 -1 -2 -3 -3 -4 -2 -1 -1  1  2  4 -3 -2 -1 -1 -1 -2 -2 -1 -3  2 -3  5 -2 -2  3 -1 -3  2 -3 -1  1  0  1  1 -4  1 -1 -3 -4 -3 -3 -1 -4 -1 -2 -4  1  0 -1 -1  1 -2 -1 -3 -1 -1 -2 -1 -1 -1 -4 -1 -1 -1  4 -1 -2 -1 -1  0  1 -3  3  0  0 -1  0  0 -1 -3 -1  0 -1 -2 -1 -2 -3 -3  0 -2 -2  1 -3 -2 -2 -2  0 -3  2 -3 -1  0 -1  1 -2  1  1 -1 -3 -4 -1 -3 -3 -2 -3 -1  1  1  1  1  2  1  5 -4 -2 -4 -3 -3 -1 -1 -3  5 -3 -2 -1 -1 -1 -1 -1 -2 -3 -1 -4 -2 -3 -1  2 -3 -2 -2 -3 -3 -1 -2 -1 -1  0 -3  2 -1 -3 -3 -1 -4 -1  5 -1 -1 -1 -1 -1 -3 -3 -2 -1  0 -1 -1  0 -2 -1  0 -1 -1 -1 -3  0  1 -3 -1 -3  0 -3 -2  5
  7 -2 -1 -2 -1 -2 -3 -1  2 -2  1 -2 -2  0 -3 -1 -1  1 -1  2 -2 -3 -2  1 -2 -2 -2 -2 -4  2 -3 -2  2  1  0  1 -4  7 -2 -4 -2 -2 -3  1  0 -1  1  0  0 -4 -3 -3 -1 -1 -2 -1  0 -1  1 -1 -2 -2  2 -2 -3 -2  0 -2  1 -1  1 -1 -3  0  1 -2 -1 -2 -3 -3 -2 -2  0 -3 -2 -3  7 -1 -1 -3 -2  1 -2  1  0 -1 -1 -2  2  0  1  1 -3 -2 -1 -2 -2  2 -3  2 -4 -2 -3  0  0 -3 -1 -2 -2 -1 -2  2 -2 -1 -2 -1  2 -4  2 -2 -2 -3 -2  7 -1 -1 -2  2 -2  0 -2 -1 -2  1 -1 -2  0  1 -2 -2  0  7 -3 -3 -2 -3  0  2 -4  1 -2 -1 -3  7  2 -1 -2 -1 -1 -3 -2 -3 -1 -2 -4 -1  2  1 -3 -2 -2  1 -2 -2 -3 -2  0 -1 -1  2 -3 -1 -2 -3 -1  2  0 -2 -1  2  2  7  7 -2 -3  0 -4 -2 -1 -1 -1  1  1 -2 -2  0 -2 -4 -2 -4  2 -2 -1 -4 -2 -1 -3 -2  0 -1 -1  1 -4  1 -2 -1 -2  0  7 -1 -1 -3 -1  1 -2 -2  1  7 -2 -1  5  1 -2 -2  2 -2  1 -3  1 -1 -3  1 -3  2 -3 -3  0 -3  1  7 -1  0 -1 -2 -1  6 -2 -2 -1 -3 -2 -4 -2 -3 -4  2 -2 -3 -3  6 -2  2  1 -4  1 -1 -4  2  2 -2 -2  1 -2  0 -1  1  0 -2 -3 -3 -1 -3 -3 -2 -2 -3 -2  1 -1 -1  2 -2  1 -3 -3 -3 -1 -1  3 -1 -2 -2 -1  1 -4 -2 -1 -2 -1  0  1 -2  1 -1 -3 -1 -2 -3  2 -1 -2  5 -2  1 -2 -2 -1 -1 -1 -3  2 -2 -3  1 -1 -2 -3  1 -1 -2  0  2 -2 -1 -2  1  1 -2 -1  2  2 -1 -2 -1 -2 -1 -1 -3 -3 -4  4  1  0  0 -3 -1 -3 -2 -1 -2  1  0 -1 -4 -1  4 -3 -1  2 -2  2 -2  1 -3 -2 -3  2 -2  1 -1 -3 -1 -2 -1 -2 -1 -3  2 -2  1  1 -4  0 -3  7  0 -2 -3 -3 -3 -2 -3 -3  2 -1 -1  7 -2 -2 -3  0 -1 -1 -3 -2 -3  6 -1 -2 -2 -2  2  0 -1 -2 -3 -1 -1 -1  1 -1 -3 -1 -1 -4  7  1  2 -3 -3 -1 -2  1 -3 -3 -3 -2  1 -2  1 -2 -2 -3 -2  7 -1 -1 -1  1  0 -2  1  2 -3  1 -2 -2 -1 -2 -1 -1 -2 -2  0 -3  0  2  2 -3 -1  2 -2 -1 -3 -1 -3 -3 -2 -1 -3  2 -1  0 -3  2 -4 -2  2  0  7  2  2 -1 -3 -1 -3 -3  1 -2 -4  1  1 -1  0 -3 -2 -1 -1 -1 -1 -1 -2  2  7 -1 -3 -1 -3 -2 -1 -1 -3 -3 -1 -1  2 -1 -2  2 -2  1 -1  1  1 -2
  0 -3 -2 -3  3 -3 -4 -4  0 -3  0 -3 -2 -1 -4 -4 -4 -1 -2  0 -3 -4  1 -1 -3 -3 -3 -3 -4  0 -4 -3  0  0  7  0 -4  0 -3 -4 -3 -4 -4  0 -1 -4 -1  7  7 -4 -4 -4 -2 -3 -3 -2  6 -3  0 -3 -1 -4  0 -3 -3 -4  7 -3  0 -4  0 -2 -4 -2 -1 -3 -3 -3 -4 -4 -3 -3 -1 -3 -3 -4  0 -3 -2 -4 -4 -1 -4 -1  6 -3 -2 -3  0 -3  0  1 -3 -3 -3 -4 -4  0 -4  0 -4  0 -3 -3 -2 -3 -3 -4 -4 -3 -3  0 -3  4 -3  3  0 -4  0 -3 -3 -4 -4  0 -2 -3 -3  2 -3 -2 -3 -3 -3  0 -2 -3  7 -1 -3 -3  7  0 -4 -3 -2 -3  7  0 -4  0 -4 -2 -4  0  0 -2 -4 -3 -2 -4 -4 -4 -3 -3 -4  3  0 -1 -4 -3 -3 -1 -2 -4 -4 -4  7  3 -3  0 -4 -4 -3 -4 -4  0  7 -4 -4  0  0  0  0 -3 -4  7 -4 -3  3  3 -4  0 -1 -4 -3  7 -3 -4 -4 -4  0 -3 -3 -4 -3 -4 -4 -4  7 -2 -4  0 -4 -1 -4 -2 -3  7  0 -2 -3 -4 -4 -1 -3 -3 -1  0 -4 -3  0 -1 -3 -3  0  1 -1 -4 -1 -3 -3 -1 -4  1 -3 -3  7 -4 -1  0 -2  7 -3 -4 -3 -1 -3 -3  5 -4 -3 -4 -4 -4 -4  0 -3 -3 -4  0 -4  0 -1 -4 -1 -3 -4  0  0 -3 -3 -1 -4  7 -3 -1  7 -3 -3 -4 -3 -3 -4 -3 -3 -4 -3 -1 -2 -2  0 -3 -1 -4 -3 -3 -3 -3  0 -3 -3 -4 -3  0 -4 -4  3 -3 -3  7 -1 -3  0  3 -4 -3 -3 -4  0 -3  2  0 -4 -1 -3 -3 -3 -3 -3 -3  1 -4 -4 -1 -3 -3 -4 -1 -3 -4  7  0 -3 -3 -4  0  0 -3 -3  0  0 -2 -3 -2 -3 -3 -3 -4 -4 -4  0  0  6  7 -4 -3 -4 -3  0 -3 -1 -1 -2 -4 -3  0 -4 -3  0 -3  0 -4  0 -4 -3 -4  1 -3  0 -2 -4 -2 -3 -3  1 -3 -4  0  1 -1 -1 -4  7 -4  0  7 -4 -4 -4 -3 -4 -4 -3  0 -2 -3  0 -2 -2 -4  7 -2 -3 -4 -3 -4  1 -2 -3 -3 -3  0 -3 -3 -3 -4 -3 -3 -3 -1 -3 -3 -3  3 -4  0 -1  0 -3 -4  3 -4 -1 -4 -4 -4 -3 -1 -3  0 -1 -3 -3 -3  0 -4 -4 -2 -1  7 -3  0  0 -4  0 -3 -4 -3 -4 -4 -3 -4 -4  7 -4  7  0  0 -4 -3  0 -4  5 -4 -2 -4 -4 -2 -3 -4  0 -3  7 -4  0 -4 -3  0 -1  0  0  0 -2 -4 -2 -4 -3  0 -3 -4 -1  0 -3  7 -4 -4 -2 -2 -3 -3 -3 -3  0  0 -2 -4 -3 -4 -3  6 -3 -3 -4 -2 -3  0 -3 -4  0 -3  0 -3 -1 -1 -3
 -3 -2 -1 -2 -3 -3 -2 -2 -3 -2 -3 -1 -3 -2 -2 -2 -1 -3 -1 -3 -3 -2 -4 -3 -2 -2 -2 -2 -2 -3 -2 -2 -3 -3 -4 -3 -2 -3 -2 -2 -2 -1 -2 -3 -3 -2 -3 -4 -4 -2  8 -2 -2 -1 -1 -1 -4 -1 -3 -1 -1 -1 -3 -2 -2 -1 -4 -3 -3 -2 -3 -1 -2 -2 -3 -2  0 -2  5 -2 -1 -2 -2 -2  0 -2 -3  1 -1 -2 -1 -3 -1 -3 -4 -1 -1 -1 -3 -2 -3 -3 -2 -2 -1 -1  8 -3  8 -3 -2 -1 -2 -2 -2 -2 -1 -1 -1 -1 -2 -3 -1 -3 -2 -3 -3 -2 -3 -2 -2  8 -1 -3 -1 -2 -2 -3 -1 -1 -2 -1 -2 -3 -1 -1 -4 -3 -2 -2 -4 -3 -2 -2 -2 -2 -4 -3 -2 -3 -1 -1  8 -3 -3 -1 -1 -1 -1  8 -1 -2 -1 -2 -2 -3 -3 -3  8 -1 -2 -3 -3 -1 -2 -1 -4 -3 -1 -3  8 -2 -1  8 -2 -3 -4 -1 -2 -3 -3 -3 -3 -1 -2 -4 -2 -2 -3 -3 -2 -3 -3 -1 -3 -4 -2 -2 -1 -2 -3 -2 -1 -2 -2 -2  8 -1 -4 -1 -2 -3 -2 -3 -1 -1 -1 -4 -3 -1 -1  6 -2 -3 -2 -1 -3 -3 -1 -2 -3 -3 -2 -1 -3 -4 -2 -1 -3 -1 -2 -3 -2 -3 -2  0 -4  8 -2 -3 -1 -4 -1 -1 -1 -3 -2 -2 -4 -2 -1 -2 -1  8 -2 -3 -2 -2  8 -3 -1 -3 -3 -2 -3 -1 -2 -3 -3 -1 -2 -3 -1 -4 -1 -3 -4 -1 -2  8 -1 -2 -2  6 -1 -2 -2 -3 -1 -1 -3 -2 -3  8 -2 -2 -1 -1 -3 -1 -2 -1 -2 -3 -2 -1 -3 -2 -1 -4 -3 -2 -3 -3 -2 -1 -1 -2 -3 -1 -4 -3 -1 -3 -2 -1 -2 -1 -1 -2  1 -1 -2 -3 -2 -1  8 -3 -1 -1 -4 -3 -2  2 -1 -3 -3 -1 -1 -3 -3 -1 -2 -1 -2 -1 -1 -2 -2 -2 -3 -3 -4 -4 -2 -1 -2 -1 -1 -1 -3 -3 -1 -2 -1 -3 -2 -1 -3 -2 -3 -1 -3 -2 -2 -2 -3 -1 -3 -1 -2 -2 -1 -1 -4 -1  8 -3 -4 -3 -3 -2 -4  8 -3 -4 -1 -2 -2 -2 -1 -2 -2 -3 -1 -1 -3 -3 -3  8 -4 -1 -1  8 -2 -2 -3 -1  7 -1 -1 -3 -1 -1 -1  8 -1 -1 -1 -3 -1 -2 -1 -3 -2 -3 -3 -3 -2 -2 -3 -1 -3 -2 -2 -2 -1 -3 -2 -3 -3 -2 -2 -1 -3 -2 -2 -1 -3 -4 -2 -3 -3 -2 -3 -2 -1 -2 -1 -2 -2 -1 -1 -4 -2 -4 -3 -3 -2 -1 -3 -1 -4 -2 -1  8  8 -3 -1 -2 -3 -1 -4 -2 -3 -2 -2 -3 -2 -3 -3 -3 -1 -2 -1 -2 -2 -3 -2 -2 -3 -3 -1 -4  8 -1 -1 -1 -1 -1 -1 -3  0 -3 -1 -1 -1  8 -1 -1 -1 -2  8 -1 -1 -3 -1 -1 -3 -2 -3 -1 -3 -3 -1
 -2 -1  1  0 -2 -1 -1  0 -3  1 -1  4 -1 -2  0  0  0 -2  1 -3  0 -1 -3 -2  0 -1 -1 -1 -1 -3 -1  3 -3 -3 -3 -3 -1 -2 -1 -1 -1  0 -1 -3 -2  0 -2 -3 -3 -1 -1 -1 -1  0  0  1 -3  0 -2  1  4  0 -3 -1  0  0 -3 -1 -3  0 -3  1 -1  1 -2 -1  1 -1 -1  0  2  0 -1  0  2  0 -2  1  1 -1  0 -2  0 -2 -3  1  2  1 -3  1 -3 -3  0 -1  3  0  0 -3 -1 -3 -1  4  0 -1  0  0  3  0  0  1 -1 -3  0 -2 -1 -2 -3 -1 -3 -1 -1 -1  0 -2  1  0 -1 -3  0  1 -1  1 -1 -3  2  4 -3 -2 -1 -1 -3 -2 -1  1  0  0 -3 -3 -1 -3  0  1 -1 -2 -3  1  0  1  1 -1  0 -1  1 -1 -1 -2 -3 -2 -1  5 -1 -2 -1  0 -1  0 -3 -2  1 -3 -1  0  5 -1  0 -3 -3  0  0 -3 -3 -2 -2  5 -1 -3 -1 -1 -2 -2  0 -3 -2  0 -1 -3 -1 -1  0 -1 -3 -1  1 -1 -1  0 -1  0 -3  1  0 -3 -1 -2  0  1  5 -3 -2  2  1 -1  0 -2 -1  0 -2 -2  0  0 -2 -2 -1  0 -3 -3 -2  0 -2 -1  0 -2  0 -3  0  0 -3 -1 -1 -2  1 -3  1  0  1 -2 -1 -1 -2 -1  5 -1  0 -1 -1 -3 -1  0 -1 -2  0 -3 -2 -1 -2  1 -1 -3 -2  0  1 -2  0 -3  1 -2 -3  4  0 -1  1  0  0  0  0  0 -1 -2  1  1 -3 -1 -2 -1  0  0  1  1 -3  3 -1  0  0 -3 -1  0 -2  0  0 -3 -2  0 -2 -2 -1  1  0 -1 -3  1 -3 -2  0 -2  0  0 -1  1  1 -1 -2  0 -1 -2  0  5 -1 -2  1  0 -3 -3  3  1  0 -2 -2  1  1 -3 -3  1 -1  1  0  1  0  1 -1 -1 -2 -3 -3 -3 -1  1  0  3  1  1 -2 -2  2 -1  1 -2 -1  1 -3 -1 -3  0 -2 -1 -1  0 -3  1 -3  1  0  0  2  2 -3  1 -1 -3 -3 -2 -2 -1 -3 -1 -2 -3  0  0  0  0  0 -1 -1 -3  2  1 -2 -1 -1 -1 -3  1  3 -1  0  0 -2  3  0  1  0 -3  0  2  1 -1  0  2  1 -2  1  0  1 -2 -1 -2 -2 -3  0 -1 -2  0 -2 -1 -1 -1  5 -2 -1 -3 -1  1  1  0 -2  0  0  1 -2 -3  2 -3 -3 -1 -3  1  0  0  0  0 -1  0  0 -3 -1 -3 -3 -3  0  1 -3  0 -2 -1  1 -1 -1 -1  1 -1 -3  1 -3 -1 -3 -1 -1 -3  0 -2 -3 -3  1  0  1  0  0 -3 -1 -1 -2 -3  1 -3 -1  0  1  1  1  1  1 -1 -3 -2  1  0  1 -1  4 -2  1  1 -1  1  3 -3  1  0 -3  2 -3  2 -2 -2  0
 -1 -1  5 -1 -2 -1 -2 -1 -1  0  0  2 -2  0 -2 -1 -1  0  5 -1 -1 -2 -3  0  0 -1 -1 -1 -1 -1 -2  0 -1 -1 -3 -1 -1 -1 -1 -1 -1 -1 -2 -1  0 -1  0 -3 -3 -1 -1 -1 -1 -1 -1  0 -2  0 -1  0  1 -1 -1 -1  0 -1 -2 -1 -1  0 -1  5 -2  4  0 -1  0 -1 -1 -1  0  0 -1  0  0 -1 -1  0  5 -2 -1  0 -1  0 -2  0  3  0 -1  4 -1 -1  0 -1  1 -1 -1 -1 -1 -1 -1  1  0 -1  2  0  4 -1 -1  0 -1 -1  0 -2 -1 -2 -1 -1 -1 -1 -1 -1 -1 -1  0  0 -1 -1 -1  5 -1  0 -1 -1  5  1 -2  0 -1 -1 -2 -1 -1  0 -1 -2 -3 -1 -1 -1 -1  5 -1 -1 -1  5 -1  0  5 -1 -1 -2  0 -1 -1 -2 -1  0 -1  1 -1  0 -2 -1 -2 -1 -3 -2  0 -1 -1 -1  1 -1 -1 -1 -3 -1 -1 -1 -1 -1 -1  1 -2 -3 -1 -1 -2 -2 -1 -1  0 -1 -1 -3 -1 -1 -1 -1 -1 -1  0 -1 -1 -1 -1 -1 -3  5 -1 -1 -1  0 -1  5  1 -3 -1  5  0 -1 -1  0 -1  0  0 -1 -1 -1 -1  0 -1 -1 -1 -3 -1 -1  0 -1 -1  0 -1 -1 -2  0 -3 -1  0 -1  5 -2  0 -1  0 -1 -1 -1 -2 -2  1 -1 -1 -1 -1 -1 -1  0 -1 -1 -1 -1  0 -1  0  0 -1 -1 -1 -1  0  0 -1 -3  0  0 -3  1 -2 -1  0  0 -1 -1 -1 -2 -1  0  0  1 -1 -1  0 -1 -1 -2  0  0 -1  4 -1 -1 -1 -1 -1 -1 -2  2 -1 -3  0 -1 -1 -2 -2  0 -1 -2 -1  0 -3 -1 -1  0  0 -1 -1  0  0 -2 -1 -1 -2 -1  2  1 -1  0  0 -1 -3 -1  2  0 -1 -1 -1  0  0 -1 -1  0 -1  5 -1  0  0  0 -2 -1 -1 -1 -2 -3 -2  0 -1  1 -1  0  0  0  3 -1  0 -1 -2  0 -1 -1 -1 -1  0 -2 -1 -1 -1  0 -1  5  0  0  1  1 -3  0 -1 -1 -3  0 -1 -1 -3 -1 -1 -3 -1 -1  0 -2 -1 -2 -2 -1  3  0 -1 -2 -2 -1 -3  5  0 -1 -1 -1 -1  4 -1  0 -1 -1  0  0  0 -1  1  3  0  0  0  0  0 -2 -1 -1  0 -1  0 -2 -2 -1  0 -2 -2 -2  1  0 -1 -1 -2  0  0  0 -1 -1 -1  4  0 -3  0 -1 -1 -2 -1  3 -1 -1 -1 -1 -1 -1 -1 -3 -2 -3 -1 -1 -1  0 -1 -1 -2 -2  5 -1 -1 -2  0 -2 -1  0 -3 -2 -1 -1 -1 -1  3 -1 -1 -1  5 -2  5 -1  0 -1 -1 -1  0 -1  0 -3 -1 -1  5  5  0  0  0 -1 -1 -1  5 -1  0 -1  1 -2  0  0 -1  1  1 -1  0 -1 -1  0 -1  0  0  0 -1
 -2 -3 -3 -3  2 -3 -3 -2 -2 -4 -2 -3 -3 -3 -3 -2 -3 -3 -3 -2 -3 -3 12 -3 -4 -3 -3 -3 -5 -2 -3 -3 -2 -3  1 -3 -5 -2 -3 -5 -3 -3 -3 -3 -3 -2 -3  1  1 -5 -4 -5 -2 -3 -3 -3  1 -3 -2 -3 -3 -3 -2 -3 -4 -3  1 -3 -3 -2 -3 -3 -3 -3 -3 -3 -3 -3 -4 -4 -3 -3 -3 -4 -3 -4 -2 -3 -3 -3 -3 -3 -3 -3  0 -3 -3 -3 -2 -3 -3 -2 -4 -3 -3 -3 -4 -2 -4 -2 -5 -3 -4 -2 -3 -4 -3 -3 -3 -3 -3 -2 -3  2 -3  2 -2 -5 -2 -3 -3 -4 -3 -2 -3 -3 -3 -2 -3 -3 -3 -3 -3 -3 -3 -3  1 -3 -3 -3  1 -2 -5 -4 -3 -3  1 -2 -5 -3 -3 -3 -4 -2 -2 -3 -3 -3 -3 -4 -3 -3 -3 -3 -5  2 -2 -3 -4 -3 -3 -3 -3 -3 -3 -3  1  2 -3 -2 -4 -2 -3 -4 -2 -2  1 -3 -2 -2 -2 -2 -2 -3 -3  1 -5 -3  2  2 -2 -3 -3 -3 -3  1 -3 -5 -3 -5 -2 -3 -3 -5 -3 -2 -4 -3  1 -3 -2 -3 -5 -3 -3 -3 -3  1 -2 -3 -3 -4 -2 -3 -3 -3 -3 -2 -3 -3 -2 -3 -3 -3 -2 12 -2 -4 -3 -3 -3 -3 -5 -2 -3 -4  1 -4 -3 -2 -3  3 -3 -3 -3 -2 -3 -3  2 -3 -3 -5 -3 -4 -5 -2 -3 -4 -4 -2 -3 -2 -3 -5 -3 -3 -5 -2 -2 -3 -4 -3 -3  1 -3 -3  1 -3 -3 -4 -3 -4 -5 -3 -3 -3 -3 -3 -3 -3 -2 -3 -3 -4 -3 -3 -3 -3 -2 -3 -3 -3 -2 -3 -5 -3  2 -3 -3  1 -3 -3 -3  2 -3 -3 -3 -3 -2 -3 10 -2 -3 -3 -4 -3 -3 -3 -3 -3 -2 -3 -3 -3 -3 -3 -4 -3 -3 -3  1 -2 -3 -3 -3 -3 -3 -3 -3 -3 -2 -3 -3 -3 -3 -3 -3 -4 -3 -5 -2 -3  0  1 -3 -3 -4 -3  1 -3 -3 -3 -3 -5 -3 -2 -3 -3 -2 -3 -2 -3 -2 -3 -3 -5 -2 -3 -2 -3 -4 -3 -3 -3 12 -3 -4 -2 12 -3 -3 -5  1 -4 -2  1 -3 -4 -4 -3 -3 -3 -3 -2 -3 -3 -2 -3 -3 -4  1 -3 -3 -4 -3 -4 -2 -3 -4 -3 -3 -2 -3 -3 -3 -4 -3 -3 -3 -3 -3 -4 -3  2 -5 -2 -3 -3 -4 -3  2 -3 -3 -3 -3 -3 -3 -3 -3 -3 -2 -3 -3 -3 -2 -2 -2 -3 -3  1 -3 -3 -2 -3 -3 -3 -3 -3 -3 -2 -3 -3 -3  1 -3  1 -2 -2 -5 -3 -2 -3  2 -3 -3 -4 -4 -3 -3 -3 -2 -3  1 -3 -2 -5 -3 -2 -3 -2 -2 -2 -3 -3 -3 -5 -4 -3 -3 -5 -3 -3 -3  1 -4 -3 -3 -3 -3 -3 -3 -3 -2 -2 -3 -4 -3 -4 -3  0 -3 -4 -4 -3 -3 -2 -3 -3 -2 -3 -3 -3 -3 -3 -3
 -1 -2 -2 -2  8 -3 -3 -2 -1 -2 -1 -2  1 -2 -3 -2 -2 -1 -2 -1 -3 -3  2 -1 -2 -2 -2 -2 -4 -1 -3 -2 -1 -2  3 -2 -4 -1 -2 -4 -2 -2 -3 -2 -2 -2 -1  3  3 -4 -3 -3  1 -2 -2 -2  3 -2 -1 -2 -1 -2 -1 -2 -2 -2  3 -3 -2 -2 -1 -2 -3 -2 -1 -2 -2 -2 -3 -3 -2 -2 -1 -2 -2 -3 -1 -2 -2 -3 -2 -1 -2 -1  2 -2 -1 -2 -1 -2 -2 -1 -2 -2 -2 -2 -3 -1 -3 -1 -4 -1 -2  0 -2 -2 -2 -2 -2 -2 -2 -1 -2  7 -2  8 -1 -4 -1 -2 -2 -3 -2 -1 -2 -2 -2 -1 -2 -2 -2 -2 -2 -2 -2 -2  3 -1 -2 -2  4 -1 -3 -3  0 -3  3 -1 -4 -2 -2 -2 -3 -1 -1 -2 -2 -2 -2 -3 -2 -3 -2 -2 -4  8 -1 -1 -3 -2 -2 -1  1 -2 -3 -2  3  8 -2 -1 -3 -2 -2 -3 -2 -1  3 -2 -2 -1 -1 -1 -1 -2 -3  3 -4 -2  8  8 -2 -2 -1 -2 -3  3 -2 -4 -2 -4 -1 -2 -2 -4 -2 -2 -3 -2  3 -2 -2 -2 -4 -1 -2 -2 -2  3 -1 -2 -2 -3 -2 -1 -2 -2 -1 -1 -2 -2 -1 -2 -2 -2 -1  2 -1 -3 -1 -2 -3 -1 -3 -1 -3 -2  3 -3 -1 -1 -2  4 -2 -2 -2 -2 -2 -2  7 -3 -2 -4 -2 -3 -4 -1 -2 -2 -3 -1 -2 -1 -1 -4 -1 -2 -4 -1 -1 -2 -2 -1 -2  3 -2 -1  3 -2 -3 -3 -2 -2 -3 -2 -2 -3 -2 -1 -2 -2 -1 -2 -1 -3 -3 -3 -2 -2 -1 -2 -2 -2 -2 -2 -4 -3  8 -3 -2  3 -1 -2 -2  8 -3 -2 -2 -3 -1 -2  5 -1 -2 -1 -2 -2 -2 -2 -2 -3 -1 -2 -3 -1 -2 -2 -3 -1 -2 -2  3 -1 -2 -2 -3 -2 -1 -2 -2 -1 -1 -2 -2 -2 -3 -2 -2 -3 -3 -4 -1 -1  3  3 -3 -2 -3 -2 -1 -2 -1 -2 -2 -4 -2 -1 -3 -2 -1 -2 -1 -2 -1 -3 -2 -3 -1 -2 -1 -2 -3 -2 -2 -2  2 -2 -3 -1  2 -1 -1 -4  3 -3 -1  3 -2 -3 -3 -3 -2 -3 -3 -1 -2 -2 -1  1  1 -3  3 -2 -2 -3 -2 -3 -1 -2 -3 -2 -2 -1 -2 -2 -2 -3 -2 -2 -2 -2 -2 -2 -2  8 -4 -1 -1 -2 -2 -3  8 -2 -1 -3 -3 -3 -2 -1 -2 -2  3 -2 -3 -2 -1 -2 -2 -2 -1  3 -3 -2 -1 -3 -2 -2 -2 -1 -2 -2 -2 -2 -2  3 -3  3 -1 -1 -3 -2 -1 -2  6 -3 -2 -3 -3  1 -2 -3 -1 -2  3 -3 -1 -4 -2 -1 -2 -1 -1 -1 -2 -3 -2 -3 -2 -2 -2 -4 -1 -2 -2  3 -3 -2 -2 -2 -2 -2 -2 -3 -1 -1 -2 -3 -2 -3 -2  3 -2 -2 -3 -2 -2 -1 -2 -2 -1 -3 -2 -2 -1 -1 -2
  0 -3  0 -1 -2 -1 -4 -3  1 -3  1 -2 -3  4 -4 -3 -3  5  0  1 -1 -4 -3  5 -3 -3 -3 -3 -4  1 -4 -2  1  3 -1  3 -4  0 -3 -4 -3 -3 -4  3  4 -3  5 -1 -1 -4 -3 -4 -3 -2 -2  0 -1 -2  0  0 -2 -3  1 -3 -3 -3 -1 -1  3 -2  3  0 -4  1  5 -3  0 -3 -3 -3 -2 -3  1 -3 -2 -3  0  0  0 -4 -3  4 -3  4 -1  0 -1 -2  1 -1  3  2 -3 -3 -1 -3 -2  1 -3  1 -4 -2 -3 -3  3 -3 -1 -3 -3 -1 -3  1 -2 -2 -3 -2  1 -4  1 -3 -3 -3 -3  1  0 -2 -3  1 -3  0 -3  0 -3  3  0 -2 -1  5 -3 -3 -1  0 -4 -3 -3 -3 -1  1 -4  3 -3  0 -3  0  1  0 -3  0  0 -3 -3 -4  0 -3 -4 -2  1  5 -3 -2 -3  5 -4 -3 -4 -3 -1 -2  0  1 -3 -3 -2 -3 -3  1 -1 -3 -3  1  1  0  1 -2 -4 -1 -4 -3 -2 -2 -3  3  5 -3 -1 -1 -3 -4 -3 -4  1 -3  0 -4 -3 -3 -3 -3 -1  0 -3  3 -4  5 -3  0 -2 -1  0 -1  0 -3 -3  5 -3 -2  3  0 -3 -2  1  4 -3 -3  1 -3  0 -3  4 -2 -3  4 -3  1 -3 -3 -1 -3  2  0  0 -1 -1 -3  0  0 -3 -3 -1 -4 -2 -4 -3 -3 -4  1 -3 -3 -3  1 -3  1  5 -4  5 -1 -4  1  3 -3 -2  5 -3 -1 -2  5 -1 -1 -3 -3  0 -3 -4 -1 -3 -4 -3  5  0  0  1 -3  5 -3 -3 -3  0 -2  1 -1 -3 -3 -2  3 -4 -3 -2 -2 -2 -1  4 -3  2 -2 -4  0 -3 -4  1  0 -3  2 -3  4 -3 -2 -2 -1 -1 -2  1 -3 -4  4 -2 -2 -3  4  0 -3 -1  1 -2 -1 -3  3  3 -2 -1  2  1 -1 -3  0 -2  0 -1 -3 -4 -4  2  2 -1 -1 -4  0 -3 -2 -1 -2  4  4  0 -4  0  1 -4  0  1 -3  1 -3  3 -4 -3 -4  1 -2  2  0 -3 -1 -2 -1 -3 -1 -3  1 -3  5  4 -4 -1 -3  0 -1 -3 -3 -3 -3 -3 -4 -4  1 -1  0  0 -4 -4 -3 -1  0 -1 -3 -3 -3  1 -1 -2 -2 -2  1 -1 -1 -1 -3  0 -1  0  3  0 -3  0 -2 -4  0  5  2 -3 -4 -2 -3  5 -4 -4 -4 -2  5 -3  3 -3 -3 -3 -2  0 -3 -3  0  5 -1 -3  2  1 -4  3 -2 -3 -2 -3 -3 -3 -2 -3 -1 -4 -1  1  1 -4  0  1 -3 -1 -4  0 -3 -3 -4  0 -4  1  0 -1 -4  1 -4 -3  1  3  0  1  1  0 -4  0 -3 -3  3 -3 -4  5  3  0 -1 -3 -3  0  0  0  0  0 -1  1  0  0 -3  0 -3 -2 -1  0 -3 -3  0 -1  1 -1 -3  1 -2  2 -2  4  4 -3
