# Supplementary material for: Protein Secondary Structure Prediction Based on Data Partition and Semi-Random Subspace Method
Source: Sci Rep. 2018 Jun 29;8:9856. doi: 10.1038/s41598-018-28084-8 (PMC6026213; doi:10.1038/s41598-018-28084-8)
Supplement: Supplementary file 1 — Dataset 1 [file 41598_2018_28084_MOESM1_ESM.zip › astral_cull_DATA/1c17_A.pssm]

  M  E  N  L  N  M  D  L  L  Y  M  A  A  A  V  M  M  G  L  A  A  I  G  A  A  I  G  I  G  I  L  G  G  K  F  L  E  G  A  A  R  Q  P  D  L  I  P  L  L  R  T  Q  F  F  I  V  M  G  L  V  D  A  I  P  M  I  A  V  G  L  G  L  Y  V  M  F  A  V  A
 -2 -1  1 -2  0 -1  2 -2  0  3 -2  5  3  4 -2  1 -1  1  0  3  6 -1  1  4  4 -2 -1 -3  2 -2 -1  0  1 -2 -2 -2 -3  1  2  6 -3 -3 -3 -2  0  1 -1  0 -3 -2 -1 -2 -2 -4 -3 -1  4  1 -3 -2 -3  6  1  0 -1 -3  3 -1  2 -2  4 -2 -3 -1  1 -4  5  0  4
 -2 -1 -1 -3 -2 -2 -2 -3 -2 -3 -3 -3 -3 -3 -4 -3 -3 -3 -3 -3 -3 -3 -4 -2 -3 -4 -4 -3 -3 -3 -3 -3 -2  4 -3 -4 -2 -3 -3 -3  8 -1 -4 -2 -3  3 -2 -1 -4  3 -3  3 -3 -5 -4 -3 -3 -4 -4 -3 -2 -3 -3 -4 -3 -5 -3 -4 -3 -4 -3 -3 -3 -3 -3 -4 -3 -3 -2
 -3  2  4 -3  3 -3  1 -2  0 -3 -4 -2 -3 -2 -4 -3 -4 -1 -4 -2 -3 -4 -2 -2 -2 -5 -2  4 -2 -2 -4 -2 -1 -2 -3 -5 -2 -1 -2 -3 -2 -2 -4 -2 -4 -2  2 -2 -5 -2 -1  0 -4 -5 -5 -3 -3 -2 -5 -4  0 -3 -2 -3 -4 -5 -2 -4 -2 -4 -2 -4 -4 -4 -3 -4 -2 -4 -2
 -4  3  1 -4  1 -4  2 -4 -2 -3 -4 -3 -3 -2 -4 -4 -4 -2 -4 -2 -3 -4 -3 -2 -3 -5 -3 -1 -3 -4 -4 -3 -2 -2 -4 -5  1 -2 -3 -3 -4 -2 -4  2 -4 -1  0 -2 -5 -2 -3 -2 -5 -6 -5 -3 -4 -3 -5 -4  7 -3 -4 -3 -5 -5 -2 -4 -3 -4 -3 -5 -5 -4 -4 -5 -3 -4 -2
 -2 -4 -2 -2 -2 -2 -3 -2 -2 -2 -2 -2  4 -2 -2 -2 -1 -1 -1  0 -2 -2 -4 -2  6 -2 -4 -3 -3 -2 -2  3 -3 -5 -3 -2 -6 -3  0 -2 -6 -5 -5 -6 -2 -2 -4 -2 -3 -4 -2 -4 -3 -4 -3 -2 -2 -4 -3 -2 -5 -2 -2 -4 -3 -3 -1 -2 -3 -2 -1 -3 -3 -2 -2 -4 -2 -2 -1
 -1  1  0 -2 -1  0 -1 -2 -2 -2 -3 -2 -2 -2 -3 -2 -3 -3 -3 -2 -2 -3 -3 -2 -2 -4 -3 -3 -3 -2 -3 -3 -2  0 -3 -3  1 -2 -2 -2 -1  9 -3  1 -2  0 -1  2 -4  6 -2  3 -3 -5 -4 -3 -2 -3 -4 -3 -1 -2 -3 -3 -3 -4 -2 -3 -3 -3 -2 -3 -3 -3 -2 -5 -2 -3 -1
 -3  4  0 -3  0 -3  2 -3 -2 -2 -4 -2 -2 -2 -4 -3 -4 -3 -4 -2 -2 -4 -3 -2 -3 -4 -4 -3 -3 -4 -4 -3 -2 -1 -4 -4  7 -3 -2 -2 -2  0 -3  7 -3 -1  0  0 -5  0 -2  0 -4 -5 -4 -3 -3 -4 -4 -4  4 -2 -3 -3 -4 -5 -2 -4 -3 -4 -2 -4 -4 -4 -3 -5 -2 -3 -1
 -4 -2 -1 -4 -2 -2  3 -4  0 -2 -4  1  0  4 -5 -3 -4  6 -3  5  1 -4  7 -1  4 -5  7 -3  6 -4 -4  5  5 -3 -4 -5 -4  6 -2 -1 -4 -4 -4 -4 -4  0  3 -3 -5 -4  2 -3 -4 -5 -5  3 -1  7 -5 -4 -3  0 -3 -3 -4 -5  5 -4  5 -5  4 -4 -4 -4 -2 -5  2 -4  2
 -2 -1  0 -3  0 -2 -2 -2 -2 -1 -4 -3 -3 -3 -1 -3 -4 -3 -3 -3 -3 -4 -3 -3 -3 -4 -4 -2 -3 -4 -4 -3 -3 -2 -2 -4 -2 -3 -3 -3 -2 -2 -4 -2 -2 -2 -2 -2 -5 -1 -3 -2 -3 -3 -4 -3 -3 -4 -4 -4 -2 -3 -3 -3 -4 -5 -3 -4 -3 -4 -3 -3 -1 -3 -3 -3 -3 -4 -2
  1 -1 -2  2  1  2 -4  2  2  1  4 -2  1 -3  5  3  4 -4  1 -3 -3  3 -5 -2 -3  6 -5  4 -4  3  3  0 -4 -4 -1  3 -5 -4  3 -3 -5 -5 -5 -5  0  1 -4  0  1 -3 -1 -2 -1 -2  6  2  1 -5  1  4 -5 -3  3 -3  4  7 -2  2 -1  5 -3  1  2  1  2 -1 -1  3 -2
  2 -2 -3  3 -1  2 -4  3  1  0  3 -3 -1 -3  3  2  2 -4  4 -4 -3  4 -5 -3 -3  2 -5 -1 -4  4  4 -2 -4 -4  1  4 -5 -4  0 -3 -4 -4 -5 -5  4  0 -4  1  6 -1 -2 -2  0  0  3  2  0 -5  6  2 -5 -3  2 -3  2  0 -3  1 -2  2 -3  3  2  2  2 -1 -2  2 -2
 -2  1  0 -3 -1 -2 -1 -3 -1 -2 -3 -2 -2 -2 -3 -3 -3 -2 -3 -2 -2 -3 -3 -2 -2 -4 -3 -3 -3 -3 -3 -3 -2  6 -3 -4 -1 -2 -2 -2  0 -1 -3 -1 -3  0 -2  0 -4  0 -2  4 -3 -5 -4 -3 -2 -3 -4 -3 -1 -2 -3 -3 -3 -4 -2 -3 -3 -4 -2 -3 -3 -3 -3 -5 -2 -3 -1
  8 -1 -2  5 -1  6 -3  4  0  0  2 -2 -1 -2  1  5  4 -3  2 -3 -2  2 -4 -2 -3  0 -4  0 -4  3  4 -2 -1 -3  0  2 -4 -3  1 -3 -3 -3 -5 -4  5  3 -3  4  1  2  0 -1  8  1  1  3  3 -4  1  2 -4 -2  1 -3  6  1 -2  0 -2  2 -2  5  3  2  3  0 -2  1 -2
 -1 -3 -2  1 -2  0 -4  2 -1  1  1 -3 -2 -4  0 -1  0 -3  2 -4 -4  1 -4 -3 -4  0 -5  4 -4  0 -1  0 -4 -5  6  0 -5 -4 -2 -4 -5 -6 -6 -5 -1 -2 -4 -2 -1  0 -3 -4  4  8  0 -1 -1 -5  0 -1 -5 -4  2  4  1 -1 -4 -1 -3  1 -4  4  2  5  1  8 -3  0 -3
 -3 -2  2 -3 -2 -3 -2 -4 -2  0 -4 -2 -2 -2 -4 -3 -4 -3 -4 -1 -2 -4 -3 -1 -3 -4 -4 -4 -3 -4 -4 -3 -3 -3 -4 -4 -3 -3 -3 -2 -4 -3  9 -3 -4 -3  6  1 -5 -3 -1 -2 -4 -6 -4 -3 -3 -4 -5 -4 -3 -2 -3  7 -4 -4 -3 -4 -3 -4 -2 -4 -4 -4 -3 -5 -2 -3 -1
 -2 -1  1 -3  0 -2  2 -2  0 -1 -3  1  0  1 -3 -2 -3  0 -3  1  1 -3 -1  2  1 -3 -1 -2  1 -3 -3 -1  4 -1 -2 -3 -2  3  1  1 -3 -2 -3 -2 -2  0  0  0 -4 -2  0 -1 -2 -4 -4 -2 -1 -2 -4 -3 -2  1 -1 -1 -3 -4  1 -3 -1 -3  1 -3 -3 -3 -1 -4  1 -2  2
 -1 -1  1 -1  1  0 -1 -1  2 -1 -2  0 -1 -1 -2 -1 -1 -2 -2 -1 -1 -2 -2  3 -1 -2 -3 -2 -2 -1 -1 -1 -1 -2  2 -2 -3 -1  1 -1 -3 -3 -3 -3 -1  0 -1  1 -3 -1  5  2  1 -4 -2  0  0 -3 -3  0 -2 -1 -1 -1 -2 -2 -1  0 -2 -1 -1 -2 -2 -2  0 -1 -1 -1  0
 -2 -4 -4 -2 -3 -2 -4 -1 -3 -1 -3 -4 -3 -4 -3 -3 -3 -4 -2 -4 -4 -3 -4 -4 -4 -4 -4  3 -4 -3 -3 -3 -4 -5 -1 -3 -5 -4 -4 -4 -5 -4 -6 -5 -3 -3 -4 -3 -3 -3 -4 -2 -3 -1 -3 -3 -3 -4 -3 -3 -5 -4 -3 -3 -3 -4 -4 -4 -4 -3 -4 -2  6 -1 -2 -1 -4 -3 -3
 -2 -3 -2 -1 -2  1 -3  2 -2  4 -2 -3 -2 -3 -2 -2 -2 -4 -1 -3 -3 -1 -4 -3 -3 -2 -5  0 -4 -2 -2 -3 -4 -3  4 -2 -4 -4 -2 -3 -4 -4 -5 -4 -1 -2 -4 -2 -3 -2 -3 -3 -1  2 -2 -2 -2 -5 -2 -2 -4 -3 -1 -1 -2 -3 -3 -2 -3 -2 -3  0  5  1 -1  2 -3 -2 -2
  0 -2 -2  1  1  1 -3  0  2  1  2 -1  2 -2  2  1  3 -3  1 -2 -1  2 -4 -1 -2  2 -5  0 -4  1  2  1 -3 -4 -1  2 -4 -4  2 -1 -5 -4 -5 -4  0  0 -4  0 -1 -3  1 -1  0 -2  2  2  3 -4  0  4 -5 -1  3 -3  1  2 -1  6  2  2 -2  0  0  2  1 -2  1  4 -1
