# Supplementary material for: Protein Secondary Structure Prediction Based on Data Partition and Semi-Random Subspace Method
Source: Sci Rep. 2018 Jun 29;8:9856. doi: 10.1038/s41598-018-28084-8 (PMC6026213; doi:10.1038/s41598-018-28084-8)
Supplement: Supplementary file 1 — Dataset 1 [file 41598_2018_28084_MOESM1_ESM.zip › astral_cull_DATA/1C1D_A.pssm]

  S  I  D  S  A  L  N  W  D  G  E  M  T  V  T  R  F  D  A  M  T  G  A  H  F  V  I  R  L  D  S  T  Q  L  G  P  A  A  G  G  T  R  A  A  Q  Y  S  N  L  A  D  A  L  T  D  A  G  K  L  A  G  A  M  T  L  K  M  A  V  S  N  L  P  M  G  G  G  K  S  V  I  A  L  P  A  P  R  H  S  I  D  P  S  T  W  A  R  I  L  R  I  H  A  E  N  I  D  K  L  S  G  N  Y  W  T  G  P  D  V  N  T  N  S  A  D  M  D  T  L  N  D  T  T  E  F  V  F  G  R  S  L  E  R  G  G  A  G  S  S  A  F  T  T  A  V  G  V  F  E  A  M  K  A  T  V  A  H  R  G  L  G  S  L  D  G  L  T  V  L  V  Q  G  L  G  A  V  G  G  S  L  A  S  L  A  A  E  A  G  A  Q  L  L  V  A  D  T  D  T  E  R  V  A  H  A  V  A  L  G  H  T  A  V  A  L  E  D  V  L  S  T  P  C  D  V  F  A  P  C  A  M  G  G  V  I  T  T  E  V  A  R  T  L  D  C  S  V  V  A  G  A  A  N  N  V  I  A  D  E  A  A  S  D  I  L  H  A  R  G  I  L  Y  A  P  D  F  V  A  N  A  G  G  A  I  H  L  V  G  R  E  V  L  G  W  S  E  S  V  V  H  E  R  A  V  A  I  G  D  T  L  N  Q  V  F  E  I  S  D  N  D  G  V  T  P  D  E  A  A  R  T  L  A  G  R  R  A  R  E  A  S
  0 -2 -3 -1  1 -1  0 -1 -2 -3 -3 -3 -2 -2 -3 -1 -2 -4  0  3  0 -2 -1 -2  6 -3 -3  6 -3 -4 -2 -2  4 -3 -2 -3  6 -1 -2 -2 -1 -3 -1 -2  0 -4  4  0 -3  2  3  6 -2  2 -4  5 -3 -1 -3  5 -3  0 -3  2 -4 -3  0  6  4  6 -2 -3 -3 -3 -2 -2  0 -3  4 -2 -3  0 -2 -2  0  0 -1 -1 -2 -1 -1  0  0  0  0 -1  4 -3 -3 -3  6 -3  0 -3 -3 -2  1  0 -3 -1 -2 -3 -4 -3 -1  6 -2 -4 -2 -2 -2 -2 -1  3 -4 -3 -2 -1 -2  3 -2 -2 -2 -2 -4 -1  0 -2 -2  0 -1  3 -1 -1  0  4 -2 -3 -1  0 -2  0 -2  6 -3 -2 -2 -4 -2  1 -3 -2  6  5  6  0  1  3 -2  0 -1 -1 -3  2 -1 -2 -2 -2  4 -2  3 -2 -1 -2 -1 -2  3 -2  0 -3  2 -1 -3 -1  0  0  2 -2  6 -1 -2 -2  0  1 -4 -2 -2  0  1  5 -1  0 -2  4  0  2  0 -2  5 -1  4  1  2  0  1  2 -2 -2  1  1 -1  1 -3 -2 -4  6 -3 -3  6 -3 -2  4  3 -3 -3 -3  0 -2 -1  0  1 -3 -2  5  0  0 -2  5 -2  5  6 -4 -4 -3 -3  4 -2  0  0 -1 -1 -1  0 -3  3  0 -2 -1 -3 -2 -4  6 -3 -4 -4 -1  0 -4  6 -2 -2 -1 -3 -3  0 -1  6 -3 -3 -2 -2 -1 -4 -3 -1 -1 -2  5 -2  2 -2  4  2  0 -3 -4 -2 -1 -1  0  1 -2 -3  3 -2  5  1  1 -3 -1 -2 -1 -1  4  1  6  6 -3 -3 -3  6 -3 -2 -3 -1  3  0  3  4
 -2 -3 -2  2 -3 -1  1 -2 -2 -3 -2 -1 -4 -4 -4 -1 -1 -4  4  0 -2 -4 -4  3 -3 -5 -5 -1 -5 -2 -3 -3 -3 -3 -4 -4 -3 -4 -4 -4 -3  8 -4 -4 -3 -4 -2 -1 -2 -2 -2 -3 -4  0 -4 -3 -4  6 -4 -3  7 -4 -4 -3 -4  0 -2 -3 -3 -3 -4 -4 -2 -3 -4 -4 -4  0 -3 -4 -5 -1 -4 -3 -3  1  4  1 -1  0 -1  0  0  1  0 -1  0 -3 -4  7 -3 -4 -4  8 -4 -4 -1 -2 -4 -1 -4  8 -4 -4 -3 -3 -3 -4 -4 -4 -3 -2 -3 -1 -4 -4 -3 -3 -4  1  5 -2 -3  4 -4 -4 -3 -4  5 -2 -2 -1  0 -3 -2 -3 -4 -3 -3 -3 -4 -3 -3 -3 -2 -4 -4 -4  3 -4 -4  5  0 -3 -3  2 -1  2 -4 -1 -3 -2 -4  3 -4  5  4 -4 -3 -4 -1 -4 -4 -4  0 -4 -3  1  1 -4 -4  4 -1 -4  0 -1 -2 -4 -3  2 -4 -4 -4 -3 -4 -4  3  0  0  1 -3  2  7 -3  3  0  1 -1 -3  1 -3 -2 -2 -3 -2 -1 -4 -1  2 -2 -2 -4 -4 -4 -4 -3 -4 -6 -3 -4 -4 -3 -3 -4 -2 -3  0 -3 -4  0  3 -4  3 -3  3 -4 -4 -4 -4 -3 -3 -2 -2 -1 -4  0 -2 -2  5 -3 -3  0  0 -4  0 -1  6 -4 -5 -4 -4 -3 -4 -4 -4 -4 -4 -2 -3 -4 -4 -4 -5 -1  0 -4 -3  0 -2 -2 -1 -3 -4 -2  4 -2  8 -3  2  2  5 -3 -2  2 -5 -3 -2 -1 -3  1  3 -4 -4  1  3 -3  2  4 -2 -1 -2 -4 -3 -3  0 -3 -3  0  7 -3 -3 -1  4  8 -4  1  3 -3 -2
  0 -2  1 -1 -2 -1  1 -2  0 -2 -2 -2 -4 -5 -4 -4  0  0 -1  1 -1 -2 -5 -2 -3 -5 -5 -3 -5 -2  1 -2 -1 -5 -2 -4 -3 -5 -2 -2 -2 -2 -4 -5  1 -4 -1  2 -2 -1 -1 -3 -4 -1  0 -3 -5  4 -5 -2 -2 -2 -5 -1 -4 -2  7 -3 -3 -3  0 -5  6 -4 -2 -2 -2 -2 -2 -5 -5 -1 -3  0  1 -2 -1 -1  0  0  4  0  0  0  0 -2 -2 -4 -5 -2 -3 -4 -2 -2 -1 -5  0 -1 -5  5 -2  0 -4 -5 -2 -3 -3  0 -5  0 -2  1 -3 -1  0 -5  1 -2 -5  0 -2 -2 -1  1 -4 -4 -1 -2 -3 -1 -3 -2  3 -2 -1 -1 -2  6 -2 -1 -4 -4 -2 -3 -4 -2 -5 -4 -1 -2 -4 -2 -3 -2 -3 -1 -1 -3 -2  0 -1  0 -5  0 -2 -2 -2 -5 -2 -5 -2 -2 -4 -2  5 -5 -2 -2  2 -5 -4 -1 -2 -5 -1  0 -1 -2 -3  1 -5 -4 -4 -2  0 -4  5 -1 -1  1 -4  1 -2 -3 -3 -1 -2  0 -3 -1 -3 -4  0 -2  2 -1 -5 -3  0 -2  0 -4  0 -5 -4 -3 -4 -3 -3 -5 -2 -2 -3 -5  7  0 -1 -1 -4 -2 -1 -5 -1 -3 -1 -4 -5 -4 -2 -2 -3  8  8 -2 -5 -2  0  0 -1 -2 -2  0 -1 -5 -1 -1 -1 -1 -5 -4 -4 -3 -4  0 -4 -5 -4  8 -3 -2 -2 -5 -5  6  0 -5 -3  0 -2 -4  2 -2 -4  6 -2 -1 -2 -3 -2 -1 -1 -4  0 -1 -5 -4  2  4 -3  0  0 -5 -5  0 -3 -2  0  0  0  3 -5 -3 -2 -2 -2 -3 -3  2 -2 -4 -3 -2  0 -2 -4 -1 -1 -3 -1
 -1 -3  4  1 -3  2  1 -2  6 -4  0 -2 -5 -5 -5 -5 -2  8 -1 -1 -2 -3 -5 -2 -4 -5 -5 -3 -5  0  6 -3 -3 -5 -3 -4 -3 -5 -3 -3 -3 -4 -5 -5 -2 -5  1  0  1  2  4 -4 -5  0  8 -4 -5  0 -5 -3 -3 -3 -6 -2 -5 -3 -1 -4 -4 -3 -3 -5  5 -5 -3 -3 -3 -3 -3 -5 -5 -2 -3  5  5 -1 -2  2  5 -1  2  0  0  0  0  0 -1 -5 -5 -4 -3 -5 -3 -3 -5 -5  2 -2 -5  0 -3 -3 -5 -5 -3 -4 -1  8 -5 -3 -3 -2 -3  1  8 -6  7 -3 -5 -3  0  0 -3  4 -5 -4 -3 -3 -4 -1 -2  0 -1 -3 -2 -2 -3  6 -3 -2 -4 -4 -3 -4 -5 -3 -5 -5 -2 -3 -5 -3 -4 -3 -4 -1 -1 -4 -3  3  5  2 -5  1 -1 -3 -3 -5 -3 -5 -2 -3 -5 -3 -1 -5 -3 -3 -1 -5 -4  0 -3 -5 -2  2  4 -3 -4  0 -5 -5 -5 -3  8 -4  2  0  3 -2 -5  2 -3 -4 -2  3 -3 -1 -3  0 -3 -3  5 -2  5  5 -4 -4  2 -2  5 -5  8 -5 -5 -3 -4 -6 -4 -5 -3 -3 -3 -5  2  7  4 -3 -4 -1 -2 -5  0 -4 -1 -5 -5 -4 -3 -3 -4  0 -1 -2 -5 -2  3  1 -2 -3  0  5  2 -5 -1  4 -3 -2 -5 -5 -5 -3 -4  8 -5 -5 -5 -1 -3 -3 -3 -5 -5 -1  0 -5 -2  7  0 -5  0 -3 -5  4 -3  4 -4 -4 -2 -1 -2 -4  1 -1 -5 -5  7 -2 -3  0  0 -5 -5  1 -4 -3  2  1  6 -1 -5 -3 -3 -1 -1 -4 -4  7 -3 -5 -4  0  0 -4 -5  0  2 -4 -2
 -1 -2 -4 -4  0 -4 -3 -3 -5 -5 -6 -5 -2 -2 -3 11 -4 -6 -4 -2 -2 -4 -3 -5 -2 -3 -3  3 -3 -5 -4 -3 -2 -3 -4 -5 -2 -1 -4 -4  5 -6 -2 -4 -3 -5 -2 -1 -5 -4 -4 -2 -2 -3 -6 -1 -3 -5 -3 -2 -5 -4 -4 -2 -5 -5 -4 -2  0 -2 -4 -3 -5 -3 -4 -4 -4 -5 -2 -3 -3 -1 -3 -4 -4 -3 -3 -3 -4 -3 -2 -1 -1 -1 -1 -4 -3 -3 -3 -5 -2 -4 -4 -5 -1 -2 -4 -3 -3 -4 -4 -5 -5 -3 -3 -2  8 -6 -3 -4 -3  0 -2 -3 -6 -4 -5 -2 -2 -3 -4 -5  6 -4 -4 -2  1 -4 -2 -2 -3 -2 -3 -4 -3 -2 -4 -5 -4 -3 -4 -2 -3 -2 -4 -4  1 -4 -4 -4 -4 -5 -2  2 -1 -4 -4 -2 -4 -3 -4 -3 -3 -3 -4 -4 -3 -2 -2 -2 -4 -4 -1 -4 -4 -3 -3 -4 -3 -3  8 -4 -4 -3 -3 -4 -4 -2 -2 -4 -2 -2 -2  2 -6 -2 -4 -4 -4 -2 -2 -4 -5 -2 -2 -3 -3 -4 -2 -3 -2 -2 -3 -3 -4 -4 -3 -3 -3 -1 -4  8 -6 -3 -4 -2 -5 11 -2 -3 -4 -3 -2 -3 -4 -5 -4 -3 -2 -4 -3 -3 -4  5 -4 -2 -2  8 -4 -1 -2 -5 -5 -5 -3 -3 -5 -4 -3 -4 -4 -5 -3 -3 -3 -4 -4 -4 -3 -2 -5 -2 -5 -6 -5  1 -2 -5  0 -4 -4 -2 -3 -5  0 -2 -2 -5 -6 -3 -4 -4 -4 -4 -4 -5 -5  5 -3 -3 -5 -2 -3 -3 -3 -4 -5 -3 -2 -2 -3 -2 -4 -3 -3 -2 -4 -3 -5 -4 -3 -4 -3 -3 -2 -2 -2 -5 -5 -3 -1 -5 -5 -6 -3 -3 -4 -2 -1
 -1 -3 -1  0 -2  1  4 -2 -2 -2  0  8 -3 -4 -4 -5  7 -2  1  2 -2 -4 -4  0 -3 -4 -5 -2 -4 -2 -2 -3  0 -4 -4 -3 -2 -4 -4 -4 -3 -1 -3 -3  0 -4  0 -2  0  1  0 -3 -4  1 -2 -3 -4 -1 -4 -2  0 -3 -3 -2 -4  0 -2 -3 -2 -2 -3 -4 -2 -3 -4 -4 -4  0 -2 -4 -5 -1 -3 -2 -2 -1  1  1  0  0  0  1  0  1  0  0  0 -3 -4 -1 -3 -4 -4  0 -4 -4  6 -1 -4 -2 -4 -1 -4 -4 -3 -3 -1 -2 -4 -3 -3 -2 -1  2 -2 -3 -1 -2 -4 -1  3  0 -3  0 -3 -4 -2 -4 -2 -2  0  0 -1 -3 -2 -2 -4 -2 -2 -2 -3 -3 -3 -3 -3 -4 -4 -4  5 -3 -3  1 -2 -2 -2  3  1 -2 -4 -1 -2 -1 -4  0 -3  0 -1 -4 -2 -4  7 -4 -4 -4  0 -4 -3 -1 -1 -4 -4  1  0 -4 -1  1  0 -4 -3  3 -4 -4 -4 -2 -2 -4 -1  2  1 -1 -3  2  1 -3 -1  1 -2 -2 -2  2 -2 -2 -1 -2  0  0 -4 -3  0  1  1 -4 -2 -4 -4 -2 -3 -5 -3 -4 -4 -3 -3 -4 -2 -2  1 -2 -4 -2  4 -4  0 -3  1 -4 -4 -3 -4 -2 -3 -2 -2  8 -4  0  0 -1  0 -2 -1  0  1 -4  1  1  0 -3 -5 -3 -4 -2 -3 -2 -4 -4 -4 -2 -2 -4 -4 -4 -5  5  0 -4 -2 -1  0 -3  1 -3 -4  0  1  1 -1 -3  1  1  1 -3  0  1 -5 -4  0  1 -3  0  2 -4 -4  1 -2 -2  1  1  0  0 -4 -3 -2 -2  1 -3 -3 -2  0 -3 -3  0  4 -1 -3  1  2 -2 -1
 -1 -3  3 -1 -3  4  2 -3  1 -3  7  1 -4 -4 -4 -5  0  0  2  1 -2 -4 -4 -1 -3 -5 -5 -3 -5 -2  0 -3 -2 -5 -4 -3 -3 -4 -4 -4 -3 -2 -4 -4 -2 -4  2 -2  7  5  5 -3 -4  3  0 -3 -4 -1 -5 -2 -1 -4 -4 -2 -4 -1 -2 -3 -3 -2 -4 -5  0 -4 -4 -4 -4 -1 -2 -4 -5 -1 -4 -1 -1  1  0  0  0  0  1  0  0  0  0  6  4 -4 -5 -2 -3 -4 -4  0 -4 -4  3 -2 -5 -2 -4 -2 -4 -4 -3 -3  5  0 -4 -4 -3 -3  0  3  0 -4  1 -3 -4 -2  3  7 -3  1 -4 -4 -3 -4 -2 -2  1  4 -2 -3 -2 -2 -4 -1 -2 -2 -3 -3 -3 -3 -4 -4 -4 -4  1 -4 -4 -1 -3 -2 -3  2  4 -3 -4  0  1  0 -5  3 -3 -1 -2 -4 -3 -4  1 -4 -4 -4 -1 -4 -3 -2  0 -5 -4  3 -2 -4 -2  5  5 -4 -3  3 -4 -4 -4 -3  0 -4 -1  4  5 -2 -4  3 -1 -3 -2  4 -1 -2 -2  2 -3 -2  1 -3  3  4 -4 -3  0  0  4 -4  0 -5 -4 -2 -3 -6 -3 -4 -4 -3 -3 -4 -2  1  4 -3 -4  0  0 -4 -1 -3  1 -4 -4 -3 -4 -2 -3 -2 -2  0 -5 -1  4  3  0 -2  4  2  0 -4  1  5 -1 -4 -5 -4 -4 -3 -3  0 -4 -4 -4 -2 -2 -4 -4 -4 -5 -1  0 -4 -2  1  7 -4  2 -4 -4 -1  1  5 -2 -3 -1  1 -1 -3  4  0 -5 -4  1 -2 -3  1  2 -4 -5  4 -2 -2  1  2  4 -2 -4 -3 -2 -2  1 -3 -3  1 -2 -4 -3  7  4 -2 -4  3  4 -3 -1
 -2 -4 -3 -1 -3 -1 -1  2  4 -1 -4 -4 -5 -5 -5 -2 -3 -3 -2 -2 -2  7 -5 -3 -1 -5 -6  0 -5 -4 -2 -4 -2 -5  7 -4  0 -5  7  7 -3 -4 -5 -4 -3 -5  0 -2 -4 -2 -2 -2 -5 -2 -3 -2 -2 -3 -6 -1 -1  7 -5 -2 -5 -4 -2 -2 -2 -1  7 -6 -2 -5  7  7  7 -4 -2 -5 -6 -1  5  5 -3 -2 -2 -2 -2 -2  0  0  0  0  0 -3 -1 -5 -5 -4 -2 -5  7 -4 -5 -5 -3  4 -6  4  7 -4 -5 -5 -4  0 -4 -3 -5  7 -4 -1 -4 -1 -3 -5 -3 -4 -5 -2 -3 -4 -3 -2 -5 -4 -3  7 -4 -1 -3 -1 -2  7  5  0  7 -2 -3 -1 -3 -4 -4 -1 -5  7 -5 -5 -3  7 -5 -3 -2 -1 -2 -2 -3 -3  7 -2  0 -2 -5 -1  7 -4 -3 -5  4 -5 -3  7 -5  7 -2 -5  5 -1 -2 -5 -3  1 -4 -5 -3 -1 -3  7 -1 -2 -5 -5 -4 -2 -3 -5 -2 -3 -2 -1 -5 -1 -4 -2 -3 -2 -3  5 -1 -2 -1 -3  0 -3 -1 -2 -5 -4  2 -3 -1 -3 -3 -5 -5 -1 -4 -5 -2 -5  7  5 -2 -5 -2 -3 -2 -3 -5 -2 -2 -5 -1 -2 -1 -4 -5 -2  7  0 -2 -2 -2 -4 -5 -1 -3 -3  4 -4  5 -2 -3 -5 -2 -3 -4  7 -6 -5 -5 -2 -4 -3 -5 -5 -5 -2 -1  7  7 -5 -6 -3  0 -5  0 -3 -4 -5 -1  7 -5 -2 -3 -3 -4 -2 -3 -2 -3 -3 -1  3 -6 -1 -2 -2 -4 -1 -2 -5 -5 -2 -5 -1 -2 -2 -3  6 -5 -4 -3 -2 -2 -1 -2 -2 -4 -5 -2 -1 -3 -4 -5 -2 -3 -2 -1
 -2 -3 -1  4 -3 -2  1  2 -3  8 -2 -2 -4 -3 -2 -5  5 -3 -1 -1 -3 -4 -4  1 -3 -5 -5 -3 -5 10 -2 -4 -3 -4 -4 -4 -3 -4 -4 -4 -4 -2 -3  3 -3  0 -2 -2 -2 -2 -2 -3 -4  0 -3 -4 -4 -1 -5 -3 -2 -4 -4 -3  0 -3 -1 -3 -3 -3 -4 -5 -1  5 -4 -4 -4 -3 -3 -5 -5 -2 -4 -3 -2 -2  0  1 -2 -2 -1  0  0  0  0 -2 -2 -4 -3 -1 -3  2 -4 -2  0 -5 -1 -3 -5  0 -4 -2  0 -3 -4 -3 -3 -3 -5 -4 -4 -1 -4  1 -3 -4 -3  0 -5  7 -1 -2 -4 -1  4 -5 -3 -4 -3 -3 -3 -2  5 -4 -3 -3 -4 -2 -3 -3 -4 -4 -4 -3  0 -4 -5 -1  0 -4 -4 -2 -3 -3 -3 -1  7 -3 -4 -2 -3 -2 -4  0 -4 -2 -1 -5 -3 -5 -2 -4 -4 -4  3 -5 -3  6  6 -5 -4 -1  9 -4  7 -1 -2 -3 -3  1 -4 -5 -5 -3 -3 -5  3 -2 -1 -2 -4  0  2 -3 -2 -1 -1  6  2 -1 -3 -3 -1 -3 -1 -2 -5  2 -2 -3 -1 -4 -1 -5 -1 -3 -4 -5 -3 -4 -4 -3 -3 -4  0 -3  0 -3 -4 -3 -1 -4 -2 -3 -2 -5 -5 -4 -4 -3 -3 -1 -1 -2 -5 -2  7 -2 -1  8 -3 -2 -2 -4  7 -2 -2 -3 -5 -4  0 -3 -4 -3  0 -5 -5 -1 -3 -4 -4 -5 -5  3  0 -2 -1 -3 -2 -2  5 -4 -1  0  0 -2 -2 -3  1 -1 -2 -4 -2 -2 -5  0  1 -1 -4 -2 -1 -5 -3 -2 -3 -3 -1 -1 -2  0 -5 -4 -3  2 -1 -3 -3 -3  1 -4 -3 -2 -1 -2 -4  2 -1 -3 -2
 -2  3 -3 -3 -1 -2 -4 -3 -5 -4 -5 -5  2  2  0 -3 -4 -5 -4 -2 -4 -6  0 -4 -3  6  7 -3  7 -5 -4 -3 -2  0 -6 -5 -3  0 -6 -6 -2 -5 -1 -4 -3 -4 -3 -3 -4 -4 -4 -3  4  0 -5 -1  0 -5  0 -3 -5 -5 -1 -3 -3 -5 -4 -3  0 -3 -6  0 -5  0 -6 -6 -6 -5 -3  1  7  3  5 -5 -4 -3 -2  0 -3 -1 -2 -1  0 -1 -1 -4 -3  1 -1 -4 -1 -2 -6 -5 -2  5 -4 -4  0 -5 -6 -5 -4  6 -1 -3 -4 -5  1 -6 -1 -2  1 -3 -5  0 -5  3  6 -3 -3 -5 -3 -4 -3  1 -2 -6  3 -4 -2 -2 -2 -5 -4 -3 -6 -5 -4 -4  1  1 -3 -3 -2 -6  2 -2 -2 -5  2 -4 -3 -3 -2 -3 -3 -1 -6 -3 -4 -3  0 -3 -6 -3 -1  4 -3  3 -4 -6  2 -6 -4  1 -4 -3 -2  0 -1 -4 -3  0  0 -4 -4 -6 -3 -3  1  5  3 -3 -5  5 -4 -4 -4 -3  2 -3 -5  1  1 -4 -1 -5 -3 -2  0  1 -3  0 -4 -4  6  2 -3  0 -4  1 -5  6 -2 -3 -5 -4 -3  0 -6 -4  3  5 -5 -5 -4 -2  5 -4 -1  2 -4 -2 -4  4  5 -3 -6 -3 -3 -5 -5 -4  1 -3 -5 -4 -3  1 -5 -4  2  3 -3 -4 -2 -6  7  2 -4 -3 -5 -5 -3  2  5 -5 -3 -6 -6  2  7 -5  0  2 -3 -5 -5  3 -2 -6 -3 -4 -2 -4 -4 -2 -1 -3 -4  1 -3 -3  7 -3 -5 -1  3 -1 -4  5  2 -3  5 -3 -4 -3 -5 -5  6 -3 -3 -3  1 -3 -3 -5 -2  2 -3 -4 -4 -5  5 -3 -4  2 -2
 -2  3 -2 -3  1 -1 -3 -2 -5 -4 -5 -4  3  1  2 -3 -4 -6 -4 -2 -4 -6  6 -4 -3  0  0 -3  2 -5 -5 -3 -3  6 -6 -5 -3  6 -6 -6 -2 -4  0 -3 -3 -3 -3 -4 -2 -4 -4 -3  3 -1 -6 -2  6 -4  6 -3 -4 -5  0 -3 -1 -5 -4 -3  2 -3 -6  6 -5  5 -6 -6 -5 -5 -3 -1  0  1  0 -5 -4 -3 -2 -1 -4 -2 -2 -1  0 -1 -1 -4 -3  4  4  1 -3  1 -5 -4 -2  0 -4 -4  6 -5 -6 -4 -3  0 -3 -3 -4 -6 -1 -6 -3 -3 -1 -3 -6  0 -5  2  1 -3 -1 -5 -3 -4 -2 -1 -2 -6  0 -4 -1 -3 -2 -5 -4 -4 -6 -5 -5 -4 -2  3 -3 -3  1 -6 -1 -1 -1 -5  1 -4 -3 -3 -2 -2 -4 -1 -6 -2 -5 -3  6 -3 -6  0 -2  0 -1  0 -4 -6  3 -6 -4 -1 -4 -2 -3  6 -2 -4  0  6  0 -4 -4 -6 -3 -3  4  1  0 -3 -6  0 -4 -3 -4 -3  1 -3 -3 -1  0 -4  1 -4 -3 -3 -2  0 -3 -1 -4 -4  3  1 -3 -1 -4  2 -6  0 -2 -3 -5 -4 -3  6 -6 -4 -1  4 -5 -5 -4 -3  1 -4 -1  5 -3 -3 -4  0  0 -3 -6 -3 -3 -6 -6 -4  6 -1 -4 -4 -4 -2 -5 -4  1  5 -3 -4 -1 -5  0  4 -3 -3 -5 -6 -3  0  0 -6 -3 -6 -6  1  0 -5  0 -1 -3 -5 -5  5 -1 -5 -2 -5 -2 -4 -4 -3  1 -1 -3 -1 -3 -2  1 -2 -5 -3  2  2 -3  0  1 -3  2 -3 -4 -3 -5 -5  0 -4 -4 -3  0 -3 -3 -5 -4  4 -3 -4 -4 -4  1 -3 -3  0 -3
 -1 -3 -1  0 -2  0  3 -3 -2 -3 -1 -1 -4 -4 -4 -5 -1 -3  4  0 -2 -3 -4  6 -3 -4 -5 -2 -4 -3 -2 -3 -2 -4 -3 -3 -2 -4 -3 -3 -3  0 -4 -4 -2 -4 -1 -1 -1 -1 -1 -3 -4 -1 -3 -3 -4  1 -4 -2  3 -3 -4 -2 -4  7 -2 -2 -3 -2 -3 -4 -2 -4 -3 -3 -3  7 -2 -4 -5 -1 -3 -2 -2  0  3  3  4  5 -1  0  0  1  0 -1 -1 -3 -4  0 -2 -4 -3  1 -4 -4 -1  0 -4 -1 -3  0 -4 -4 -3 -2 -2 -3 -4 -3 -3 -2 -3 -1 -3 -4 -2 -3 -4 -2  1 -1 -3  1 -4 -4 -2 -3  0 -2 -1 -1 -1 -3 -2 -2 -3 -2 -2 -2 -3 -3 -3 -2 -4 -3 -4 -4  1 -3 -4  5 -2 -2 -2  4 -1 -1 -3 -1 -2 -2 -4  1 -3  5  2 -4 -2 -4 -1 -3 -4 -3  4 -4 -3  0 -1 -4 -4  3 -2 -4 -1  1 -1 -3 -2  3 -4 -4 -4 -2 -3 -4 -1  3  0 -1 -4  2  1 -3 -1 -1 -1 -2 -2  3 -2 -3 -1 -2 -1 -1 -4 -3  0 -2 -1 -4 -3 -4 -4 -2 -3 -5 -3 -4 -3 -3 -3 -4 -2 -2  0 -2 -4 -1  1 -4  5 -3  5 -4 -4 -3 -3 -2 -2 -2 -2 -1 -4  4 -1 -1  1 -3 -2  4 -1 -4 -1  0  2 -3 -4 -4 -4 -2 -3 -3 -4 -4 -4 -2 -2 -3 -3 -4 -5 -1  0 -4 -2 -2 -1 -4 -1 -2 -4 -2  1 -1  0 -3  3  4  6 -3 -1  3 -5 -4 -2 -1 -3  1  4 -4 -4  0 -2 -2  5  1 -1 -1 -4 -3 -2 -2  1 -2 -3 -2  1 -4 -2 -1  1  0 -4  0  2 -3 -1
 -2  1 -2 -2  7 -1 -2 -1 -4 -3 -4  1  0  0  0 -4 -2 -5 -3  0 -3 -5  1 -3 -3  0  0 -3  0 -4 -4 -3 -2  1 -5 -5 -3  1 -5 -5 -2 -3  8 -3 -1 -3 -2 -3 -3 -3 -3 -3  1 -1 -5 -2  1 -3  1 -3 -2 -4 10 -2 -3 -3  1 -3  4 -1 -5  1 -4  2 -5 -5 -4 -3 -2 -1  0  1 -1 -4 -4 -3 -2 -1 -3 -2 -2  0  0  0  0 -3 -1  7  1 -2 -2 -1 -4 -3 -1  0 -2 -3  1 -4 -5 -3 -3  0 -2 -3 -4 -5 -1 -5 -3 -2 -1 -2 -5 10 -5  1  1 -3  2 -4 -3 -3 -2 -1 -2 -5  0 -3 -2 -2 -2 -4 -3 -3 -5 -4 -4 -3 -2  3 -3 -3 -1 -5 -1 -2  0 -4 10 -3 -3 -2 -2  0 -3 -2 -5 -2 -4 -2  1 -2 -5 -2 -1 -1 -2  0 -2 -5  0 -5 -3 -1 -3 -1 -2  2 -2 -3 -2  1 -1 -3 -3 -5 -3 -2  0  0 -1 -2 -5  0 -3 -2 -3 -2  0 -2 -3 -1  0 -3 -1 -3 -3 -1 -2  0 -3 -2 -3 -3  1 -1 -2 -1 -3 -1 -5  0 -2 -3 -5 -4 -3  3 -5 -3 -1  1 -4 -5 -3 -2  0 -4 -1  1 -3 -2 -3  0  0 -3 -5 -3 -3 -4 -4 -2  1 -2 -3 -3 -3 -2 -4 -3  2  1 -1 -3  4 -4  0  1 -3 -2 -5 -5 -3 -1  0 -4 -3 -5 -5 -1  0 -3  0 -1 -3 -5 -4  1 -1 -4 -2 -4  0 -3 -3 -2  4 -2 -3 -1 -2 -1  0 -2 -4 -2  2  0 -2  0  0 -3  0 -3 -3 -2 -4 -4  0 -4 -3 -2  0 -3 -3 -5 -3  6 -3 -2 -3 -3  7 -2 -2  2 -2
 -3  0  5  0 -2 -1 -4  2 -5  0 -5 -5 -2 -2  7 -3  0 -6 -4 -3 -4 -5 -1 -4  0 -1 -2 -4 -2 -2 -5 -4 -4 -1 -5 -6 -4 -1 -5 -5 -4 -5  6  1 -4  1 -4 -4 -5 -4 -4 -4  0 -2 -6 -3 -1 -4 -1 -4 -5 -5 -2 -4  1 -5 -5 -4 -2 -4 -5 -1 -5  0 -5 -5 -5 -5 -4 -3 -2  0 -2 -5 -5 -4 -1 -3 -4 -3 -2 -1  0 -1 -1 -4 -4  0  7 -4 -4  6 -5 -5  7 -2 -5 -4 -1 -4 -5 -5  1  0 -4 -4 -5 -6 -3 -5 -4  1 -3 -3 -6 -2 -5  0 -2 -1 -3 -5 -4 -4  5 -3  0 -5 -2 -4 -4 -3  5 -5 -4 -4 -5 -5 -5 -4  0  1 -4 -4  5 -5 -3  7 -3 -5 -2 -5 -4 -4 -4 -4 -2  0 -4 -3 -5 -4 -1 -4 -5 -4 -4 -2 -4 -2 -5 -5 -2 -5 -4 -3 -4  3 -2 -1 -3 -4  0 -1 -2 -5 -5 -5 -4 -4 -1 -1 -2 -4 -6 -2 -2 -4 -4 -4 -2 -4 -4 -3 -2 -4  6 -1 -4 -4 -3 -2 -4 -3 -4 -4 -1  2 -3 -3 -5 -2 -6 -2  7 -4 -6 -5 -4 -1 -5 -4 -2 -1 -5 -5 -4 -4 -2 -5 -3  1 -4 -2 -4 -2 -2 -4 -5 -4 -4 -5 -5 -5 -1 -4 -4 -4 -4 -3 -5 -5 -2 -1 -2 -5 -3 -5 -2 -1  2 -4 -6 -6  4 -2 -2 -5 -4 -5 -5 -2 -2 -5  0 -2 -4 -5 -5 -1 -1 -5  6 -5  5 -5 -5 -4  0 -3 -5 -3 -4 -3 -2  5 -5 -4 -2 -2 -4 -2  7 -3 -2 -4 -4 -4 -5 -5 -2 -5 -4  1 -2 -4 -4 -5 -4 -1 -4 -5 -4 -5 -2 -4 -4 -2 -3
 -2 -3 -2 -3  0  0 -2 -3 -3 -4 -3 -3 -4 -4 -5 -5 -3 -3  1 -1 -2 -4 -4 -3 -3 -4 -5 -3 -4 -4 -3 -3 -2 -5 -4  9 -3 -4 -4 -4 -3 -4 -5 -5  6 -5  0 -2 -3 -2 -2 -3 -4 -2 -3 -3 -4 -3 -5 -2 -4 -4 -5 -2 -5 -3 -4 -3 -3 -2 -4 -5  1 -4 -4 -4 -4 -3 -2 -4 -5 -1 -4  0  6  6 -1 -2 -2 -2 -1  3  0  0  0 -1 -2 -4 -5 -4 -3 -5 -4 -4 -5 -4 -3 -3 -5 -3 -4 -4 -5 -4 -3 -3  0 -3 -4 -4 -3 -3 -3  0 -3 -5 -3 -3 -4 -3 -3 -3 -3  1 -5 -4 -3 -4 -4 -1  6 -2 -3 -4 -3 -2 -4 -3  7 -3  7 -3 -3 -3 -5 -4 -4 -5 -3 -4 -5 -3 -3 -2 -3 -2 -3 -3 -4 -2  5 -2 -3 -2 -4 -3 -3 -4 -3 -4 -3 -4 -4 -4 -3 -4 -3 -4 -3 -5 -4 -2 -4 -4 -3 -2 -3 -4 -3 -2 -4 -4 -4 -3 -3 -3 -3  3  0 -2 -4 -2 -4 -3 -3 -1 -3 -3  5 -2 -2 -3  0  6 -1 -2 -4 -4 -2 -3  2 -4 -3 -4 -5 -2  9 -5 -3 -5 -4 -3 -3 -4 -4 -3 -2 -3 -4  7 -2 -4 -2 -3 -2 -4 -4 -3 -4 -2 -3 -4 -4 -3 -5 -2 -3  6 -2 -4 -3 -3 -3 -4 -3 -2 -3 -4 -5 -4 -5 -3  9 -3 -5 -4 -4 -4 -2 -4 -4 -4 -5 -3  0 -4 -2 -3 -3 -3 -3 -4 -5 -3  0 -3 -4 -3 -3 -2 -3 -3 -2 -2 -5 -3 -3 -3 -3 -2 -2 -4 -5 -2 -4 -2 -2 -2 -3 -3 -4  8  6 -3 -2 -3 -3 -3 -4 -4 -3 -3 -3 -4 -4 -2 -2 -3 -1
  3 -1 -1  0  2 -1  0 -1 -2 -3 -2 -2 -3 -3 -3 -3  0 -2 -1  1  6 -2 -4 -2 -1 -4 -4  0 -4 -3  4  0  0 -4 -2 -3  0 -4 -2 -2  0 -3 -3 -4 -1 -4  1  5 -2 -1 -1 -1 -3  0 -2 -1 -4 -2 -4  3 -2 -1 -4  3 -4 -2  0  0 -1  1 -2 -4 -1 -4 -2 -2 -2 -2  1 -4 -4 -1 -2 -1  0 -1 -1 -1  0  2  2  0  0  0  1 -1 -1 -4 -4 -3  0 -4 -2 -3 -3 -3 -1  5 -4  0 -2 -2 -4 -4  0  0 -2 -2 -4 -2  0  0  1  0 -2 -4 -2 -2 -4 -1 -2 -1  0  0 -4 -2  0 -2 -2  6 -1  1  0 -2  4  5 -2  0  4  6 -3 -2  0  0 -3 -2 -3 -4 -1 -1 -4 -2  0  3  0 -1 -1 -1 -2  3 -1  5 -4  0 -2 -2 -1 -3  0 -3  0 -2 -3 -2  0 -4  0 -2  1 -4 -2  0 -3 -4 -1 -1 -1 -2  0  1 -3 -3 -3  1 -2 -3  1 -1 -1  2 -3 -1 -2 -1 -2  0 -2 -2 -1  0  0 -2  0 -1  0 -1 -4 -3  2  1 -1 -2 -2 -4 -4  2 -3 -3 -1 -4 -2 -1  0 -4  0 -2 -1  2 -3 -1 -1 -4  0 -1  1 -3 -3 -1 -2  3  0 -1 -1 -2 -4  0 -1  0 -1 -3  0 -1 -1 -4 -1 -1 -2 -1 -4 -3 -4  0 -3 -2 -4 -3 -3 -1  2 -2 -2 -3 -4 -1  0 -3  0 -2 -1 -4 -1 -2 -4  1 -2  0 -3  0 -2  0 -2 -1  1  0 -4 -4 -1  1 -1  0  0 -3 -4  0 -3  4 -1  0 -1 -1 -4 -1  1  0 -1  0  0 -2 -2 -4  0 -2 -1 -3 -3  1  0 -1  4
  5  1 -2 -1  0 -1  0  0 -3 -3 -3 -2  0 -2 -1 -3 -2 -3 -1  1  3 -3 -3 -2 -2 -2 -2 -2 -2 -4 -1  7  5 -3 -3 -3 -2 -3 -3 -3  6 -3 -3 -4  3 -4 -1  3 -1 -2 -2 -2 -2  1 -3 -1 -3 -2 -3 -1 -3 -3 -3  6 -4 -3 -1 -2 -1 -1 -3 -3 -2 -3 -3 -3 -3 -3  4 -2 -2 -1 -2 -3 -2 -1  1  1 -2  2  0  0  0  1  0 -2 -1 -2 -3 -3 -1 -3 -3 -3 -3 -2 -2  1 -3 -2 -3 -3 -4 -2  7 -2 -3 -3 -2 -3  7  4  0 -1 -3 -3 -3  1 -2 -2 -2  0  6 -1 -4  2  7 -3 -1  1 -1  0 -2 -3  0  0 -3 -2 -1  0 -2  0  7 -2 -3 -3 -1 -4 -2 -3 -3 -2 -1  2 -2 -2 -1 -2 -3  4 -2  3 -3 -1 -3 -2  5 -2 -1 -2 -2 -3 -2 -3 -2 -2 -2 -3  0 -3  0 -1 -3 -3 -2 -1 -2 -3 -2  0 -2 -1 -2  6 -3  0 -2  0 -2 -1 -1 -1 -3 -1  0  0  0 -3 -2  2  0  0 -1  2 -1 -1 -2 -2  1  1 -2 -2 -3 -2 -4 -1 -3 -3 -2 -3 -3 -2  2 -2  1 -1 -1  7 -2 -2  0 -3  2 -1 -1 -2 -2 -1 -3 -1 -2 -2 -2 -3 -3 -2  0  1 -2 -3 -2 -2 -1 -3 -2 -2 -2 -3 -2 -2 -4  0 -3 -3 -4 -2 -2 -2 -1 -3 -3 -2 -3 -2  0 -2 -2 -3 -3 -2 -2 -2 -4 -1 -2 -2 -3 -2 -1 -1 -2 -1  2  1 -2 -4 -2  5  4  0 -1 -1 -3  0 -1 -1 -1  0 -2 -2 -2  1  4 -2  0 -2 -2 -3  0 -2 -1 -3 -1 -3 -2 -1 -1 -1  0
 -3 -3 -2 -1 -3 -4 -4  4 -5 -1 -5 -4 -4 -4 -1 -4 -3 -6 -4 -4 -4 -4 -3 -4 -4 -4 -5 -4 -4 -3 -5 -5 -4 -3 -4 -6 -4 -3 -4 -4 -4 -5 -2 11 -4  0 -4 -4 -5 -4 -4 -4 -3 -3 -6 -4 -3 -5 -3 -4 -4 -4 -4 -4  0 -5 -5 -4 -3 -4 -4 -3 -6 -3 -4 -4 -4 -5 -4 -5 -4  4 -4 -5 -5 -4 -3 -3 -4 -3 -2 -1  0  0  3 -4 -4 -3  0 -4 -4  0 -4 -5  0 -4 -4 -4 -3 -4 -4 -5  0  3 -4 -4 -5 -6 -5 -4 -4 -1 -4 -1 -6 -4 -6  1 -4 -3 -4 -5 -4 -4  7 -4 -4 -4 -4 -4 -4 -3 -1 -4 -4 -4 -4 -6 -5 -5 -5 -3 -5 -4  5 -4 -5  2 -3 -4 -4 -4 -4 -4 -4 -4 -2  7 -3 -4 -5 -4 -3 -4 -4 -4 -4 -4 -4 -4 -4 -4 -4 -4 -5 -5 -4  0 -3 -3 -4 -4 -2 -3 -3 -4 -5 -4 -4 -4 -3 -4 -4 -4 -6 -4 -2 -4 -4 -4 -4 -3  4 -4 -4 -4  0 -2 -4 -4 -4 -4 -4 -4 -4 -4 -4  0 -4 -4 -5 -4 -6 -4  0 -4 -6 -5 -4 -3 -4 -4 -4 -3 -5 -6 -3 -4 -4 -5 -3 -3 -4 -4 -4 -4 -4 -4 -4 -4 -4 -6 -6 -4 -3 -4 -4 -4 -4 -4 -4 -5 -2 -3 -3 -5 -3 -4 -4 -3  0 -4 -6 -6  0 -4 -4 -6 -4 -4 -4 -4 -5 -5  0 -5 -4 -6 -5 -1 -2 -4  4 -5 -2 -5 -5 -4 -2 -4 -4 -4 -4 -3 -4  0 -5 -4 -3 -2 -4 -4 -1 -4 -4 -4 -4 -4 -5 -4 -4 -5 -5 -1 -3 -4 -4 -6 -4 -3 -4 -5 -4 -5 -4 -4 -4 -4 -3
 -2 -2  0  6 -3 -3 -3  6 -5  7 -4 -3 -2 -3  2 -4  1 -5 -3 -3 -3 -5 -2 -2 -3 -3 -3 -3 -3  4 -4 -4 -3 -3 -5 -5 -4 -3 -5 -5 -3 -4  0  6 -3  9 -3 -3 -4 -3 -4 -4 -2 -2 -5 -3 -3 -3 -3 -3 -3 -5 -3 -3  9 -4 -4 -4 -3 -3 -5 -3 -4 -1 -5 -5 -5 -4 -3 -3 -3 -1 -3 -5 -4 -3 -2 -2 -3 -2 -2 -1  0  0  0 -3 -3 -2  0 -3 -3  6 -5 -4  6 -3 -3 -3 -3 -4 -5 -4  9  3 -4 -4 -4 -5 -3 -5 -4  5 -3 -2 -5 -3 -5  1 -3  3 -2 -4 -4 -3  7 -3 -3 -5 -2 -3 -3 -2  3 -5 -4 -3 -5 -4 -4 -4 -3 -2 -4 -4  7 -5 -3  7 -2 -5 -3 -3 -4 -3 -3 -3 -1  0 -5 -3 -4 -3 -3 -3 -5 -3 -3 -3 -3 -3 -3 -5 -3 -5 -3 -3 -4  6  3 -3 -3 -3  4 -3  1 -3 -4 -5 -4 -2 -2 -2 -3 -3 -5 -3 -1 -3 -3 -3 -3 -3 -3 -3 -2 -3  2  1 -3 -3 -2 -3 -3 -3 -3 -4 -3  6 -3 -2 -4 -3 -5 -3  7 -3 -5 -5 -4 -3 -5 -4 -3 -2 -4 -5 -3 -3 -3 -4 -2 -2 -3 -2 -3 -3 -3 -4 -5 -3 -4 -4 -4 -3 -3 -3 -2 -4 -2 -1 -4 -4 -2 -3  0 -4 -3 -5 -3 -2  9 -3 -5 -5  9 -3 -3 -4 -3 -5 -5 -3 -3 -3  0 -3 -1 -5 -4 -1  3 -5  8 -4  1 -4 -4 -3  0 -3 -3 -3 -3 -3 -3  8 -3 -3 -2 -2 -3 -3  2 -3 -3 -3 -3 -3 -3 -4 -3 -5 -4  6 -2 -4 -4 -5 -3 -2 -4 -4 -3 -4 -3 -2 -3 -2 -2
 -1  1 -3 -3 -1 -1 -3 -3 -5 -3 -5 -4  5  6  0 -3 -4 -5 -3 -1 -3 -5 -1 -4 -2  4  2 -1  2 -5 -4 -2 -1 -1 -5 -5 -2  0 -5 -5 -1 -5 -2 -4 -3 -3 -2 -3 -4 -3 -3 -2  3  0 -5  3 -1 -4 -1 -2 -4 -5 -1 -2 -3 -4 -4 -2  1 -2 -5 -1 -5 -1 -5 -5 -5 -4 -2  7  2  1  0 -5 -4 -3 -2 -1 -3 -2 -2  0  0  0 -1 -3 -2  0 -1 -4 -2 -2 -5 -5 -2  5 -3 -3 -1 -4 -5 -5 -3  3 -2 -2 -3 -5  7 -5 -2 -2  5 -2 -5 -1 -5  3  4 -3 -2 -3 -2 -3 -3  6 -1 -5  2 -3  1 -2 -3 -5 -3 -2 -5 -5 -4 -3  3  3 -2 -2 -1 -5  6 -3  0 -4 -1 -4 -2 -2  1 -3 -3  2 -5 -2 -4 -3  0 -2 -5 -2  1  6 -2  6 -3 -5  5 -5 -4  7 -3 -3 -3 -1  3 -3 -3  0  1 -4 -3 -5 -2 -2  4  5  6 -2 -5  4 -4 -3 -3 -1  6 -3 -4  3  4 -2 -2 -4 -1 -1  3  5 -2  1 -3 -3  2  1 -2  4 -4  1 -5  4 -3 -2 -5 -3 -2 -1 -5 -3  3  1 -4 -5 -3  0  4 -4  1  0 -3  1 -3  5  5 -2 -5 -2 -2 -5 -5  0 -1 -2 -4 -3 -3  3 -4 -4  0  0 -3 -4 -3 -5  2  3 -3  0 -5 -5 -3  6  4 -5 -2 -5 -5  6  1 -4  0  6 -2 -4 -3  1 -2 -5 -3 -3 -2 -3 -2  1 -1 -2 -4  5 -1 -2  2 -3 -4 -2  2 -1 -3  5 -1 -2  1 -2 -3 -2 -4 -4  4 -4 -3 -2  2 -1 -2 -5 -3  0 -1 -4 -3 -5  1 -2 -3  4 -1
