# Supplementary material for: Protein Secondary Structure Prediction Based on Data Partition and Semi-Random Subspace Method
Source: Sci Rep. 2018 Jun 29;8:9856. doi: 10.1038/s41598-018-28084-8 (PMC6026213; doi:10.1038/s41598-018-28084-8)
Supplement: Supplementary file 1 — Dataset 1 [file 41598_2018_28084_MOESM1_ESM.zip › astral_cull_DATA/1C1K_A.pssm]

  M  I  K  L  R  M  P  A  G  G  E  R  Y  I  D  G  K  S  V  Y  K  L  Y  L  M  I  K  Q  H  M  N  G  K  Y  D  V  I  K  Y  N  W  C  M  R  V  S  D  A  A  Y  Q  K  R  R  D  K  Y  F  F  Q  K  L  S  E  K  Y  K  L  K  E  L  A  L  I  F  I  S  N  L  V  A  N  Q  D  A  W  I  G  D  I  S  D  A  D  A  L  V  F  Y  R  E  Y  I  G  R  L  K  Q  I  K  F  K  F  E  E  D  I  R  N  I  Y  Y  F  S  K  K  V  E  V  S  A  F  K  E  I  F  E  Y  N  P  K  V  Q  S  S  Y  I  F  K  L  L  Q  S  N  I  I  S  F  E  T  F  I  L  L  D  S  F  L  N  I  I  D  K  H  D  E  Q  T  D  N  L  V  W  N  N  Y  S  I  K  L  K  A  Y  R  K  I  L  N  I  D  S  Q  K  A  K  N  V  F  I  E  T  V  K  S  C  K  Y
 -2 -2  1 -2 -2 -2 -2  0 -1  0 -1 -2 -2 -2 -2  2 -3 -1  2 -4 -2  0 -4 -3  4 -3 -3 -1 -4 -4  1 -1 -2 -4 -3 -2  0 -3 -3 -1 -2 -1 -1 -2  3 -1 -2  1  3 -4  0  0 -3  0 -3 -1 -1 -3 -5  1 -3 -2  5 -1 -2 -3 -1 -2 -1 -2 -1  0 -1 -3 -3 -1  4 -1 -3  1  3  0 -1 -2  3 -4 -1 -1 -1 -3  1 -1  2 -2  4 -1  0  0 -4 -1 -2 -3 -2 -1 -2 -2 -1  1 -2  0 -3 -1 -4 -1 -2 -2 -1 -2 -1 -3 -2 -2 -2  2 -1  0  0 -2 -1 -1  1 -2 -1 -1 -3 -3 -1  0  0  0  1 -1 -1 -3 -2  0 -1 -3 -2 -1 -3 -2  1 -2 -2 -3 -1 -2 -3 -2 -3  0  0 -3 -3 -1  0 -3 -2 -4 -2 -2 -1 -3 -3 -1 -1 -1 -2 -4 -2 -1 -2 -1 -1 -2  2 -1 -3 -1 -2  3 -4 -1 -1 -3 -3 -1 -3 -3  0  0 -1  3 -2  0 -1 -3 -2 -2 -1 -1 -2  1 -1 -1 -2
 -2 -3  2 -3  4 -2 -3 -2  2 -2  1  4  2 -3 -2 -3  0 -1 -4 -4  2 -2 -4 -1 -3 -4  2  1 -3 -5 -1  0  2 -2 -3 -4 -3  2  0  2 -4  3 -3  5 -3 -2  0 -1 -2 -4 -2  1  7  5 -1  5 -3 -4 -5  1  4 -4 -3  4  4 -3  0 -2  1 -2 -1 -1  0 -1 -4 -4 -3 -3 -4 -3  0 -2 -2  0 -3 -4 -4  1 -2 -4 -2  2  0 -2 -2  0 -1 -1 -4  3  1 -1  2  1  5  0  0  2 -4 -2 -3  1 -5  3  0 -3 -3  1  3 -4 -3 -1 -2 -2  0  2  0  0 -2  0 -1 -2  0  1 -4 -4  1 -2  0 -1  1 -1  0  0 -3 -3 -4 -4  2  1 -3 -2  1  0  1 -5 -2 -3 -2 -3 -4 -4 -4 -4 -2  1 -4 -4  0 -4 -1  0  1 -3 -3  2 -1 -2 -1 -3 -4 -4 -5  0 -2 -3  3  1  5 -4  2  0 -4  4 -2 -4 -4  0 -4 -3  0  0  0 -3  4  0 -1 -4  2  1 -3 -4  3  1 -2  1 -2
 -3 -4  0 -1 -1 -3 -3 -2  4  3  3 -2 -2 -4  4 -2 -3  2 -4 -4 -1 -3  0 -5 -2 -5 -2  3 -2 -5  5 -1  1 -4  1 -4 -3 -2 -4  3  0  0 -2  4 -3  0 -2  0 -2 -5  3  1  0  0 -1 -2 -1 -4 -5 -1 -2 -5 -3  0 -1 -3  2  0  2 -1 -4 -2  2 -4 -5 -4 -2  8 -5 -4  2  6 -2  4 -2 -5 -4 -1  1 -4  0  2  0  3  0 -1  1  3 -4  1 -1 -5 -2 -2  1 -2 -1  2 -4 -1  0  3 -5 -1  1  0 -4  2  4 -2 -4 -1  0 -1  1  0  0  2  2  1  1 -4  2  0 -2 -4  0  0  4  0  1  0  2  0 -3 -3 -5 -4  0 -1 -4 -1  1  4 -1 -5  0 -4 -2 -2 -5 -4 -4 -5  4  0 -4 -4  3 -5 -4  3  2 -3  2  1 -1 -1  1  3 -4 -4 -6  3  2 -3 -1  0 -2 -4  1 -1 -4  1 -3 -5 -5  3 -4  4  1  0  0 -4 -2  2 -2 -5 -3  0 -2 -4  3  1  2 -1 -3
 -4 -4  0 -3 -2 -4 -3 -2  2 -1  2 -3 -2 -4  3 -1 -4  1 -4 -5 -2 -3 -5 -5 -3 -5 -3 -2 -4 -6 -1  2  3 -5  7 -5 -3 -1 -5  0 -4 -2 -4 -2 -3  0  3 -1 -2 -5  1  0 -3 -2  7 -3 -4 -4 -6  1 -3 -5 -3  2 -2 -4  1  3  1  4 -4 -2  2 -5 -5 -4 -3 -1 -5 -4  0  3  1  4 -1 -6 -4 -3  3 -5 -2  5  2  5 -1  1  1 -2 -5  0  1 -6 -2 -3 -2 -3  1 -1 -5 -1 -2 -2 -6  0  2  6 -4  3  1 -4 -4  3  2 -1  2  0 -1  0  0  3  0 -4  4  2  0 -4  1 -2  1  0  1  1 -1 -3  0 -3 -5 -5 -2  2 -4 -3 -1  0  1 -5 -2 -1  0 -3 -5 -4 -4 -5  5 -2 -4 -5  1 -5 -4  4  0 -4  8  0  0 -2  4  7 -4 -5 -7  0  3 -3 -2 -2 -3 -5 -2 -3 -6  1 -3 -5 -5  1 -1  7 -2  2 -1 -4  0 -1 -3 -5 -3  2 -3 -5  0  0 -2 -2 -4
 -2 -2 -3 -2 -3 -2 -4 -3 -3 -3 -3 -3 -3 -2 -3 -3 -4 -4  2 -5  5 -2 -5  2 -2 -1 -5 -3 -6 -4 -3 -4 -4 -4  0 -1 -3 -5 -1  0 -4  1 -2 -4  1 -3 -4 -3 -2 -4 -4 -4 -5 -4 -5  1 -3 -1 -5 -4 -5 -3 -2 -4 -4 -4 -3 -3 -4 -5  1  2 -3 -4 -3 -2 -2  1 -4  0 -2  0 -4 -4 -2 -4 -3  2 -4 -3 -2 -3 -2 -4  2 -2 -2 -2 -5 -3 -4 -4 -3  2 -4 -3 -4 -3 -3  0 -4 -3 -5 -4 -4 -5  2 -4 -3 -3 -3 -3 -1  1 -2 -3 -2 -3 -2 -3 -2 -4 -4 -3 -3 -3 -1  2 -3  1 -2  0 -3 -4 -4 -3 -3 -3 -5 -3 -3 -3 -2 -4 -3 -3  1 -3 -5 -3 -3  3 -2  0 -5  0  6  1 -4 -4  2 -4 -3 -4 -5 -4 -1 -2 -4 -5 -3 -3 -5 -4 -3 -3  0 -3 -4 -2 -3 -4 -5 -4 -4 -3 -3 -3 -1 -5  6 -3 -4  1 -5 -4  2 -3 -3 -4 -2 -3 -4 -3  7 -4 -3
 -1 -3  1 -2  1 -2 -2  0  2 -2  0 -1  0 -3 -1 -3 -2  2 -3 -4  3 -1 -4 -3  0 -3 -1  4  0 -5 -1 -1  0 -4  0 -4 -2  1 -3  1 -3  0 -2 -1  0 -1  1  3 -2 -4  2  2 -1  1  1  0 -1  1 -5  1  1 -4 -2  0  0 -1  0 -1  2  1 -3  0  1 -4 -4 -3 -2 -2  0 -3  0 -1  3 -1 -2 -4 -3  0  1 -4 -1 -1  1  2 -1  1  0 -2 -3  1  2 -4  0  0 -1  3  4  1 -4  0  1  0 -5  0  4  0 -3  1  0 -3 -1 -1 -1 -1  1  1 -1  0  2  2 -1 -3  0  1 -3 -4  1 -2  0  1  1  0  2  1 -3 -2 -4 -4  1 -1 -3  4  1  0  1 -4 -2 -3  0 -3 -4 -3 -3 -4  0 -1 -3 -4 -1 -4 -3 -1  1 -3 -2  2  2 -2 -1 -2 -3 -4 -3  2  1 -2 -1 -1  0 -3  0 -1 -4  2 -1 -4 -4  0 -3 -2  0  2  2 -3 -1  3  0 -4 -1  3 -2 -4  2  3 -2  0 -2
 -3 -4  2 -3 -1 -3 -2 -1  0 -2  2 -2 -1 -4 -1 -3 -3  4 -4 -4 -1 -1 -4 -4 -2 -4 -1 -1 -2 -5 -2  1  0 -4  0 -4 -2  0 -4 -1 -4  0 -3 -1 -2 -1  5  2 -2 -5  3  1  0 -1  0 -1 -3 -4 -6  4 -1 -4 -2  2  1 -3  2  0  2  5 -3  1  2 -4 -5 -4 -2 -2 -4 -3  0  0  0  0 -2 -5 -4 -2  4 -4 -2  0  2  1  1  0  2 -2 -4  0  4 -4  1 -2 -2 -2  4 -1 -4  1 -1 -1 -5  1  4  4 -4  3  0 -2 -3  1  0 -1  3  0  1  1  1  2 -1 -4  1  2 -3 -4  2 -2  1  2  0 -1 -1 -2 -2 -3 -4 -4  0 -1 -4 -1  0 -1  3 -5 -2 -2  7 -3 -4 -4 -4 -4  3 -1 -2 -4 -2 -5 -4  2  0 -3  0  2  1 -2  0  1 -4 -4 -5  2  2  1  0 -1 -1 -4 -1 -1 -5  0 -1 -5 -4  1 -1  1  0  2  3 -3 -1  2 -1 -5 -2  4 -3 -4  2  2 -1  0 -3
 -4 -4 -2 -4 -3 -4 -3 -2 -1  0  0 -3 -3 -4 -2  6 -4 -1 -4 -5 -3 -4 -5 -5  1 -5 -4 -2 -5 -5 -1  4 -2 -5 -3 -5 -2 -3 -2  4  5  0 -4 -1 -2 -2 -4 -2 -1 -5 -3 -2 -4 -1 -2 -3 -4 -4 -6 -2 -4 -5 -2 -3 -3 -4 -1  0  1 -3 -4 -3  1 -5 -5 -4 -1 -3 -5 -4 -1 -1 -2 -2  3 -5  0  5 -1 -5 -1  0  0  2  1  0  0 -2 -5 -3 -2 -5 -3  4 -3 -4  0  1 -4 -2 -4 -3 -5 -3 -3 -3 -4 -2 -2 -5 -3 -3 -2 -2 -1 -2 -2  1  1 -1 -1 -4 -1  0 -4 -1 -2  1 -2  0  1  4  3 -4 -3 -2 -5 -5 -3 -1 -5 -4  1  4 -1 -5 -1 -4 -4 -3 -5 -4  1 -5 -3 -1 -4 -5  5 -5 -5 -2 -2 -4 -3 -3 -3 -3 -3 -3 -4 -5 -5 -2  0 -4 -2 -3 -4 -5 -3 -1 -6 -3 -1 -5 -5 -2 -5 -3 -1 -1 -3 -3 -4  2 -4 -5 -4 -3 -4 -5 -2 -2  1 -3 -3
 -3 -4 -1 -3 -1 -2 -3  0 -1 -1 -1 -2 -1 -4 -2 -3 -2  0 -4 -1 -2 -1 -1 -4 -3 -4 -3  0 11 -3 -2 -2 -2 -1 -3 -1  3 -2  0 -1 -4 -2 -3 -2 -2 -2 -2 -2 -3 -2  0 -2  1  0 -3 -2  1  0 -3 -2 -2 -4 -3 -2 -2  2  1  2  1 -2 -3 -2  0 -2 -3 -4 -3 -2 -3 -4  2 -1 -2 -2 -3 -3 -4 -3  0  1 -3 -2 -1 -1 -2  2  0  2  4 -2 -2  2 -2 -3  1  2 -2 -2 -3 -2 -1  4 -3 -1 -1  0 -4  1 -1 -4  0 -1 -2 -2  2  0 -2  1 -2 -1 -1  0 -1  0 -3 -3 -1  0  2 -1 -1 -2  1  8 -4 -2 -4 -4 -2  1  1 -2 -2 -2  2 -4  0 -2 -2 -3 -4 -4 -4 -4  3  2 -4 -4 -2 -2 -4  2 -1  5 -3 -1  0 -2 -2  3 -4 -3 -5  1 -2 -1  1 -2 -2 -4  0 -3 -1  2 -3 -4 -4  0  1 -2 -2 -1  0 -1 -3 -2 -1 -4 -3 -2  1 -4  1 -1  1 -2  1
  0  5 -3  2  1  1 -4 -3 -4 -3 -2  2  0  4 -3 -4  0 -4  1 -3 -2  1 -3  1 -2  3 -4 -2 -6 -2 -3 -4 -4 -3 -5  2  3 -4 -3 -4 -4 -3  2 -4  0 -4 -3 -3 -3 -2 -2 -4 -5 -4 -4 -2 -2  0 -2 -2 -5  2 -3 -3 -4 -2 -3 -1 -4 -2  3  1 -2  3  1  4  0 -5 -1  3 -2 -4 -4 -4 -1 -1  5 -4 -4  5  1 -3 -2 -4 -2  0  0  0 -4 -1 -3 -4  2  0 -3  2 -2 -1  2 -3 -2  1 -1 -2 -4 -5  3 -3 -2  4  0  0  1  1  0 -2 -1 -2  1 -2 -1 -1 -1 -2  4  0 -1  0 -2 -2 -2 -1 -2 -4 -4  2  5  3 -4 -1  2  2 -3 -4  1  6 -4  2 -5 -1  1  3  4  2 -5 -3  3  0 -5  3  5 -4 -2  0 -5 -4  2  1 -3 -3  4  4 -5 -4 -2  1 -4 -1 -3  4  0 -4 -4 -3 -4  2  2 -1  6 -5 -1 -2 -2  1 -4 -4  3  3  3 -4  3  6 -4 -3 -2 -4 -1
  2  2 -3  4  0  3 -4 -4 -3 -3 -2  1 -1  1 -4 -4  0 -4  0 -3 -1  3 -3  5 -2  4 -4  1 -5 -1 -3 -4 -4 -1 -5 -1  0 -1 -3 -3 -2 -3  1 -4  0 -4 -3 -3 -3  0 -1 -4 -4 -3 -5 -3 -2 -1 -2 -3 -4  5 -4 -3 -4  0 -3  2 -4 -4  4  1  0  1  2  2 -2 -5  3  2 -3 -4 -4 -4 -2 -3  0 -4 -4  2  1 -4 -2 -4 -2  1 -1 -1 -3  0 -3 -1  1 -3  0  2 -2 -3  3 -3 -3 -2  0 -1 -3 -5  2 -2 -1  4  3 -1 -1  0 -2 -2 -1 -2  0 -2 -2  2 -3 -1  3  0 -1 -1 -3 -1 -2 -1 -1 -3 -5 -2  4  4 -4  2  2  3 -3 -4 -1  1 -4  3 -4 -3  4  1  2  4 -5 -3  1  4 -5 -1  0 -4 -1  0 -5 -4  0  3 -2 -5  1  0 -4 -4 -3 -1 -4  0  0  4  1 -4 -4 -3 -3  3  4 -2  0 -6 -2 -2 -2 -1 -2 -4  2  3  2 -3  1  0 -4 -3 -2 -4 -1
 -2 -3  4 -3  2  0 -2 -1  2 -1  1  0  2 -3 -1 -3  2 -1 -3 -4  4 -1 -4 -4 -2 -4  7 -1 -3 -5  0  4  4 -4 -2 -4 -3  6 -3  1 -4  4 -3  4 -2  2 -1  3  0 -5 -1  5  1  4 -2  4  0 -4 -5  3  6 -4 -2  2  6  0  1  0  3  1 -3 -1 -1 -4 -4 -4 -2 -2 -4 -1  0 -2 -1  3 -2 -5 -3  1 -1 -4 -1  0  1 -1 -1  0  1 -2 -4  2  3 -4  3  3  3  0  1  0 -4  2 -2  2 -5  4  1 -2 -3  3  0 -4 -3 -2 -1 -2  2  4  2 -1 -1  2  1  0  3  2 -3 -4  3 -2  1  0  2  0  0 -2 -1  0 -4 -4  6  0 -3 -2  0  3  1 -4  1 -3 -1 -3 -4 -3 -3 -4 -2  4 -4 -4  1 -5 -2  2  2 -3 -2  4  1  0  2 -2 -3 -4 -3  2  0 -1  2  1  5 -4  3  6 -4  3  3 -4 -4  2 -4  0  2  1  4 -3  6  3  1 -4  3  2 -3 -2  4  0 -2  6 -2
  8  1 -2  3 -1  4 -4 -3 -2 -3  2  4  1  6 -3 -4 -1 -3  0 -3  1  5 -3  4  4  4  1  1 -4  4 -3 -3 -3 -2 -4 -1 -1 -3 -3 -3  1  2  6 -3 -1 -3  0 -2 -2 -2 -2 -3  0 -3 -2 -2  1 -2 -2 -2 -3  3 -3 -3 -3 -2 -2 -1 -3 -3  3  0 -1 -1  4  1 -2 -4  2  2  0 -3 -3 -3  0 -3  0 -3 -3  2  1 -3  0 -3 -2  1 -1 -1 -3  0 -1 -1  1 -1 -2  1 -2 -1  3 -3 -3  0 -2 -2 -3 -4  2 -2 -1  3  2 -2 -1  1 -2  0 -1 -2  0  0 -1 -1  1 -1  1  1 -1 -1 -2 -1 -1 -2  0  2 -4 -2  1  4 -3  1  2  0 -2 -3 -1  0 -3  2 -4 -2  3  0  2  2 -4  2  0  1 -4 -2  2 -3 -1  1 -5 -3  1  2 -3 -5 -1  0 -2 -3 -1 -1 -3  4  1  3 -1 -3 -4 -2 -1 -1  1 -2 -1 -5 -2 -2 -2  0 -1 -3  0  1  0 -3  2  1 -3 -2 -2 -2 -1
 -1 -1 -3  0 -2  0 -5 -4 -4 -2 -3 -2  2 -1 -4 -4  6 -4 -2  5 -4 -1  4 -1 -3  0 -5 -3 -4  8 -4 -4 -4  5 -5  4  4 -4  2 -4 -3 -4  0 -4  1 -4  2 -4 -2  7 -2 -5 -5 -4 -5 -1  3  7  9 -3 -5  1 -4 -4 -4  5 -3 -1 -4 -5 -1  0  0  4  6  1 -4 -5  7 -2 -1 -4 -3 -4 -1 -1 -2 -4 -4  4 -2 -4 -3 -3 -2 -1 -2  5  3 -3 -4  0 -2 -3  0 -1 -4 -4  5 -4  1 -3  8 -4 -4 -5  1 -4 -2 -1  2  1  5  1 -3  0 -2  0 -2 -3  1  7 -4 -3 -1  7 -2  0 -3 -2 -2 -3 -3 -3 -5  0  0  5 -5  1  1  0 -3 -4 -3  1 -4  4 -4  3  5 -2 -1  4 -5 -3  4  4 -5  7  0 -4  0  5 -5 -4 -2 -1 -4 -5  0  2 -2 -4 -4  2 -4  3 -1 -1 -3 -5  0 -4 -4  6  1 -2  1 -5 -3  0 -3  1 -5 -4 -2  6 -2 -4 -2 -2 -4 -4  1 -4  4
 -4 -3 -2 -3 -3 -3  8  7 -2  6 -2 -3 -3 -4 -2  3 -4 -2 -3 -5 -3 -3 -5 -4 -3 -4 -3 -3 -5 -6 -3  1 -2 -5 -3 -4 -3 -3 -5 -3  1  0 -3 -3 -3  0  0 -2 -2 -5 -3 -3 -4  0 -3 -3 -4 -5 -6 -2 -3 -4 -3 -3 -3 -4  2 -1  0 -3 -3 -2 -3 -5 -5 -4 -2 -4 -5 -3 -2 -3  6 -3  2 -5  0 -2 -3 -4 -3 -2 -2 -2 -1 -2 -1 -2 -5 -3 -3 -5 -3 -3 -3 -4 -3 -3 -4  0 -4 -3 -6 -3 -3 -3 -4 -3 -3 -4 -2 -2  2 -2 -1 -1  4 -2 -1  1  0 -4 -3 -2 -4 -4 -1  1 -2  3 -1 -2 -2  0  7  4 -4 -4 -3 -3 -4 -3 -2 -3  0 -5  3 -4 -3 -3 -5 -4 -4 -5 -3 -3 -4 -4 -3 -5 -4  0 -2 -4 -3 -2 -2 -3 -3 -1  5 -4 -6  1  0 -3 -3 -1 -3 -4 -3 -3 -5 -3  6 -5 -4  2 -4 -3  0  0 -1 -4 -3 -2 -3 -5 -3 -3 -2 -4 -2 -2 -3 -2 -3
 -2 -3  0 -2 -1 -2 -2  1  1  0  0 -1 -1 -3  2  0 -3  3 -2 -4 -1 -2 -4 -4  2 -4 -1  0 -3 -4  1 -1  2 -4 -2 -3  0 -2 -2  0 -3 -1 -1  1 -1  5 -2  2  4 -4 -1  0 -2  0 -1 -1 -1 -2 -5 -1 -1 -4  3 -1 -2 -3  1  0  0 -2 -3  0 -1 -4 -4 -3  4 -1 -4 -2  1  1  0  0 -1 -4 -1 -1  2 -4  3  1  1 -1  1 -1  1 -1 -4  0 -1 -4 -2 -1 -2 -2 -1  4 -2  3  1 -1 -5 -1  0 -2 -1 -1  1 -4 -3  0 -2  2 -1  1 -1  0 -1  0  2 -3  0  0 -3 -2  0 -1  2  1  1  0  0  0  3 -2 -4 -3 -2 -1 -2 -2  3  0 -1 -4  5 -3 -2  1 -4 -2 -3 -4 -2  3 -2 -3  0 -4 -2  0  0 -3 -1  0 -1 -1  1 -2 -3 -3 -5  1  2 -2  3  0 -2 -3  0 -1 -4  1  1 -4 -3  0 -3 -1  1  0 -1 -2 -2  1 -2 -4 -1  0 -1 -3  0  2  0 -1 -2
 -2 -1  0 -1 -1 -2 -2 -1 -1 -1 -1  1  1  0  4 -2 -3 -1  0 -4 -1  0 -4 -3  0 -2 -3  0 -4 -4  4 -2  0 -4 -3 -3 -2 -2 -3 -2 -3 -1  2 -1  0  2 -2  1  3 -4 -2 -1 -3 -2 -3 -2 -2 -2 -4 -2 -1 -1 -1  2 -1 -3  2 -1 -1  0 -1  0 -2 -3 -3 -1  0  1 -3 -1  0  0  0 -1  0 -4 -2  1  2 -2  0  1  0 -1  0 -1  1  0 -4  1  0 -1  0  0 -2 -1 -1 -1 -2  4  0  1 -4  1 -1 -3 -2 -2  0 -2 -2  1 -2 -1 -1 -1  0 -1 -1 -1  1 -3 -1  0  0 -3  0  0  1  0  0  0  1  2  0 -2 -2 -3  1 -1 -2 -1  2 -2  0 -2  0 -1 -3  6 -3  0 -2 -3 -2  1 -2  1 -2 -3 -1  1  0 -3 -3  1  0  1  2 -3 -2 -2 -2 -1  1  1 -1  2 -2 -2  0 -2  1 -1 -2 -3 -1  0 -2 -3  0  0  0 -1 -3 -1 -1 -3 -2  0  4 -2 -2  2  0 -2 -2
 -2 -3 -3 -2 -3 -1 -5 -4 -4 -3 -3 -3  4 -3 -4 -4 -1 -4 -4  0 -4 -3  0 -3 -4 -3 -5 -4 -5  2 -4 -4 -4  0 -5 -1  4 -5  0 -4  9 -4 -3 -5 -2 -5 -3 -4 -4  2 -3 -4 -5 -4 -6 -4  3  3 -1 -4 -5 -3 -5 -4 -4  0 -4 -3 -4 -5 -3 -2 -3 -1 -1 -3 -4 -6 -1 -4 -3 -5 -4 -5 -3 11 -4 -4 -4 -2 -4 -4 -3 -3 -2 -2 -3 -1  5 -4 -4 10 -4 -4 -3 -2 -4 -4 -2 -4 -1 -4 -1 -4 -4 -6 -3 -4 -4 -3 -1 -1 -1 -2 -3 -3 -3 -1 -3 -3 -2 -2 -4 -4 -2 -1 -3  1 -3 -2 -2 -3 -3 -4 -5  5 -3 -2 -5 -2 -1 -2 -3 -4 -4 -3  3 -1  6 -3 -2 -4 -3 -2 -5 -4 -3 -2 -4 -1 -4 -4 -2  5 -6 -4 -3 -2 -5 -6 -4  5 12 -4 -4  4 -4 -2 -4 -3 -4 -5  0 -4 -4  5 -3 -4 -3 -6 -4 -3 -3 -1 -5 -4 -3 -2 -4 -4 -3 -4 -4 -4 -2 -4  2
 -2 -2 -2 -2 -2  2 -4 -3 -3  2 -2 -2  3 -2 -3 -4  4 -3 -3  9 -3  1  9 -3 -3 -2 -4 -3 -1  1 -3 -4 -3  8 -5  6  0 -4  9 -3 -2 -3 -2 -3  2 -3  0 -3 -3  6  2 -3 -3 -3 -5 -3  7  1  4  0 -4 -2 -4 -3 -3  7 -2 -2 -3 -4 -2  1  0  6  2 -2 -3 -4  0 -2 -1 -3 -3 -3 -2  6 -3  0 -3 -1 -3 -3 -2  0 -1  0 -2  1  9 -3 -3  6 -3 -3  1  4 -3 -3  2 -3  8 -1  4 -3 -3 -4 -2 -2 -2  0  4  4  2  1 -2  0 -2  4 -2 -2  1  0 -3 -3  3  2 -2  4  0 -2 -2 -3 -2 -1 -4  4 -2 -1 -4  0  6  2 -3 -3 -2  1 -3  3 -3 -2 -1 -3 -3  1 -4  0 -1 -1 -4  5 -2 -3  1  6 -5 -3 -2  1 -3 -4 -1  3  2 -3 -3  5 -3 -1 -3 -3 -2 -4  9 -3  0  0 -2 -2  1 -5 -3 -2  1  6 -4 -3 -2  0 -3 -3  0 -3 -3 -3  1 -3  7
  0  3 -2  1  0  0 -3 -3 -3 -3 -2  0 -1  3 -3 -4 -2 -4  5 -3 -3  1 -3  0 -1  1 -4 -2 -6 -3 -2 -4 -4 -3 -5  3  2 -4 -3 -3 -4 -1  3 -4  2 -3 -1 -2 -2 -3 -1 -4 -4 -3 -2 -2  0 -1 -3 -1 -4  0 -2 -2 -4 -3 -2 -2 -3 -1  2  0 -2  0 -1  4 -1 -5  0  4 -1 -3 -3 -4  1 -4  3 -4 -3  0  2 -3 -1 -3 -1  0  1 -1 -4 -1 -2 -4  0  0 -1 -1 -3 -3  1 -2 -3  1 -3 -1 -4 -5  4 -3 -2  1  2 -2 -1  0 -2 -2  1 -2  2 -1 -1 -1 -3 -1  1  0  0  1 -1 -1 -1  0 -2 -3 -4 -1  1  0 -4  0  1 -1 -1 -4  0  2 -3  1 -4 -2  1  4  3 -1 -5 -3  1  1 -4 -1  3 -3 -2 -2 -5 -3  1  0 -2 -5  2  4 -5 -3 -2  2 -3 -1 -3  2  1 -3 -4 -3 -4  1  3  0  2 -5  0 -1 -2  0 -4 -3  2  0  0 -3  2  4 -4 -2 -2 -3 -1
