# Supplementary material for: Protein Secondary Structure Prediction Based on Data Partition and Semi-Random Subspace Method
Source: Sci Rep. 2018 Jun 29;8:9856. doi: 10.1038/s41598-018-28084-8 (PMC6026213; doi:10.1038/s41598-018-28084-8)
Supplement: Supplementary file 1 — Dataset 1 [file 41598_2018_28084_MOESM1_ESM.zip › astral_cull_DATA/1c1l_A.pssm]

  G  G  L  Q  V  K  N  F  D  F  T  V  G  K  F  L  T  V  G  G  F  I  N  N  S  P  Q  R  F  S  V  N  V  G  E  S  M  N  S  L  S  L  H  L  D  H  R  F  N  Y  G  A  D  Q  N  T  I  V  M  N  S  T  L  K  G  D  N  G  W  E  T  E  Q  R  S  T  N  F  T  L  S  A  G  Q  Y  F  E  I  T  L  S  Y  D  I  N  K  F  Y  I  D  I  L  D  G  P  N  L  E  F  P  N  R  Y  S  K  E  F  L  P  F  L  S  L  A  G  D  A  R  L  T  L  V  K  L  E
  3 -2 -3 -2  1 -2 -5 -3  0 -4 -3  0 -3 -2 -2 -4  0 -3 -2 -2 -2 -3  2  0 -3  6 -1 -2 -4  3 -3 -5 -4 -2 -2 -2  1 -2 -3 -4  5 -4 -6 -5 -5 -1 -5 -5 -2  2 -1  0 -2  0 -1 -1 -4 -4 -4 -4 -2 -2 -1  0 -2 -1 -1  1 -6 -3  2 -5 -4 -5 -3  2  0 -5 -3 -6 -1  0 -2  0 -1  1 -3 -3 -1 -4  0 -2 -2  2  0 -1 -2 -3 -3  2 -4 -3 -4  1 -4 -3 -3 -2 -6 -3 -5 -5 -3 -2  0 -2  1 -2 -2 -3 -4  1  1  0 -2 -4  1 -3 -3 -3  0 -4  0 -3 -3
 -3 -2 -4 -1 -4  0 -3 -5 -2 -2  2 -4  0  1  1 -5  2 -6  3 -6  0 -5 -2 -2 -3 -4 -1  4 -6 -2 -5 -4 -5 -2  2 -3 -1 -1  0 -5 -4 -5 -4 -6 -4 -5  8 -5  1 -1 -1 -1 -2  1  2 -4 -6 -6  3 -4 -4  3 -1  0 -1  0 -1 -1 -3 -4  0 -3 -1  8 -3 -1  0 -5 -3 -6  0  2 -6 -1 -2 -5 -1 -5 -3 -5 -2 -5 -2 -1 -1 -2 -6  1 -6 -1 -5 -5 -3 -3 -1 -2 -5 -1 -7 -2 -4  8 -3 -2 -3  0  0 -5  0 -4 -5  0 -5  0 -4 -4 -5  4 -5  1 -4 -5  3 -5 -2
 -2 -1 -5 -2 -4 -1  8 -5  3 -6 -3 -4 -3 -1 -2 -6 -2 -6 -1 -4 -1 -4  3 -1  5 -4  2  1 -6 -1 -5  8 -5 -3  0  1 -1  4  5 -6  1 -6 -3 -6  8 -5 -4 -6  5 -1 -1  1  0  0  6 -3 -6 -6 -6  9 -2 -2  0  0 -1  2  3  1 -7 -3 -2 -4 -1 -3 -1  1  2 -1 -3 -6 -1 -3  0 -1  0 -5 -3 -5 -2 -6  0 -5  2  1  2 -1 -6 -1 -7 -2 -6  4  3 -1 -2 -2 -6  0 -7  0  8 -3 -3  3 -4  2  0 -6  4 -4 -6  1 -5  0 -3  0 -5 -1 -6 -2 -1 -6 -2 -6 -2
 -3 -2 -5 -1 -2 -3  2 -6  3 -6 -4 -4 -5  2 -4 -6 -2 -6 -3 -5 -1 -6 -1  2  6 -5  3 -2 -7 -3 -5  3 -6 -2 -2  5  0  4  5 -6 -3 -6 -5 -7  2 -5 -5 -6  4  1  1 -1  7 -1  0 -4 -6 -7 -7 -2 -4 -3  2 -2  3  3  1 -1 -8 -1  1 -1 -1 -5  3  1  0 -6 -4 -7 -2 -3 -2  0  1 -5  0 -6 -3 -6 -1 -3  4 -1  5  2 -7 -2 -7 -2 -7 -2  7 -1 -3 -2 -6 -1 -8 -5 -2 -5 -5 -1  0  3 -2 -6  3 -4 -6  1 -6  3 -2  7 -6 -2 -6 -3  1 -6 -1 -6  5
 -3 -5 -4 -3  3 -3 -6 -4 -4 -4 -4 -4 -6  1  6 -4 -3 -4 -5 -2 -5 -4 -1 -4 -2  2 -5 -1 -6 -3 -3 -6 -1 -1  4 -3 -2 -4 -5 -4  4 -2  0  2 -6 -6  0 -5 -3  2 -1 -1 -2 -3  0 -2 -4 -4 10 -6 -4  1 -1  0  3 -3  0  3 -6  3 -4 -8 -4 -4 -5 -3  2 -5  6 -6 -2 -4 -6 -1 -4  0 -6 -2  5 -4 -2  6 -3  0 -2  1 -5 -1 -4 -4 -4 -6 -6 -5 -1 -5 -4  0 -6 -6 -2 -4 -4  1  0  1 -4 -4 -4 -4 -2  3 -4 -2 -2 -6 -4 -5 -3 -3  4 -4 -5 -4 -6
 -2  0 -4 -1 -4  1  0 -4 -2 -4  2 -1 -4  3 -1 -5  0 -5  0 -5  0 -5 -1 -1 -2 -4  0  0 -6  0 -5 -3 -5 -1  3 -3 -1  0 -2 -5 -3 -5 -2 -6 -3 -5 -1 -6  0 -1  0 -2 -1  2 -2 -2 -6 -6 -5 -4 -3  0  2  2 -1  0  0 -1 -6  2  3 -2  6 -1  1  0 -2 -5 -5 -6  5  3 -5  2  0 -5  1 -5  1 -5 -1 -5  1  2  1  2 -6  1 -6 -1 -5  0 -3  1  1  4 -5  2 -7 -2 -4 -2 -1 -3 -3  1  2 -5 -1 -2 -5  0 -5  1 -4 -2 -2  2 -5  1  0 -5  1 -5  3
 -3 -1 -5  5 -4 -1 -1 -5  0 -5 -1 -2 -4  2  0 -6  0 -6 -1 -6  3 -5 -1  0  1 -3  1 -1 -6  0 -5 -2 -5 -4  1 -2  1  2  0 -5 -3 -6 -4 -6 -3 -4 -3 -6  1  1  0 -2  0  3 -2 -4 -6 -6 -6 -4 -3 -2  1  0  0  1  0  0 -7  0  4  8  3 -3  5 -1 -2 -6 -5 -6  1 -1 -4  2  4 -5  4 -5 -3 -6  1 -5  4  0  1  4 -6  1 -6  0 -6 -3  1 -3 -2  4 -6  3 -7 -4 -4 -3 -1 -2 -4  4  1 -6  0 -4 -6  2 -5  3 -4  0 -5  0 -6 -2 -1 -6  2 -6  4
  5  6 -5 -5 -4 -3 -3 -5  2 -6 -2 -4  7 -2 -3 -6 -3 -7 -3  7 -3 -6 -2 -3  0 -3 -1  2 -6 -3 -6 -3 -6  6 -3  4 -1 -2 -4 -6  2 -6 -6 -6 -4 -5 -5 -6 -1 -1  1  4 -1  0 -3 -4 -6 -7 -6 -4 -4 -3 -2  3  5  0  2  1 -6  6 -2 -6 -4 -6 -3  1  0 -6 -5 -6 -3 -4  7 -1 -3 -4 -3 -6 -3 -6 -3 -6 -2  1 -2  1 -6 -3 -7 -4 -7 -4  2  6 -5 -4 -6 -4 -7 -4 -4 -6 -5  5 -5 -3 -3 -6 -3 -5 -6  0 -5 -1  7  3 -5 -4 -6 -4  0 -6 -4 -6 -4
 -3 -3 -4 -3 -4 -1  2 -5  0 -3  2 -2 -5  1 -1 -6 -3 -6 -3 -6 -2 -6  1  0 -2 -5 -3  0 -5  0 -5 -3 -5 -4  3 -3 -1 -1  1 -5 -4 -5 11 -5 -2 -1 -4 -4  1  0  7  1 -1 -2 -2 -4 -6 -7 -6 -3  1 -2  0  2 -1 -1 -1 -1 -6 -4 -1 -4  5  1 -2 -1  7 -4 -2 -5  1  1 -5  0  0 -4 -3 -5 -1 -6 -2  0 -1 -1  3  3 -5  0 -7  1 -6 -5 -3 -1  9 -2 -5  2 -4 -4  6  0  3 -1  3  0  3 -4 -2  1 -5  0 -5  1 -5 -1 -5  3 -6 -2 -2 -5 -2 -5 -3
 -4 -4  0  0  4 -1 -7  0 -3  1 -4 -3 -7 -3 -3  4 -2  6 -2 -5 -1  6 -3 -4 -6 -3 -5 -5 -2 -1  6 -6  2 -5 -4 -5 -3 -5 -5  5 -2  0 -7 -1 -5 -5 -6 -2 -4 -1 -2 -2 -3  0 -5  2  7  1 -3 -5 -5 -2  0 -3 -3 -3 -2 -1 -6 -6 -3 -7 -4 -6 -3 -1 -3 -2 -6 -3 -3 -4 -7 -3 -2  2 -5  5  3  6 -1 -2 -4 -2 -5 -4  0 -2  4 -2  1 -6 -6 -4 -5 -1  3 -3 -4 -6 -4 -7  0 -5 -1 -4 -2  6 -5 -1  2 -4  4 -2 -7 -6  3 -4  5 -1 -5  4 -5  4 -5
 -4 -5  3 -2  0 -1 -7  4 -4  4 -4  0 -7 -2 -1  5 -4  1 -3 -7 -3 -1  0 -5 -6 -4 -5 -4 -2 -2  2 -6  5 -3 -4 -6 -3 -3 -5  5 -3  6 -7  2 -7 -4 -5  0 -4 -1 -1 -2 -3 -2 -5 -2  0 -2  0 -7 -4  0  1 -3 -3 -3 -2 -1 -5 -6 -4 -7 -2 -4 -5 -3 -4  1 -6  0 -3 -2 -7 -4 -3 -2 -4  2 -1  0  0  0 -1 -3 -5 -3  1 -2 -2 -4  6 -5 -6 -3 -3  0  3 -4 -3 -6 -7 -6  5 -5  4 -5 -3  2 -5 -2  5 -3  0 -3 -7 -6  1 -4  4  0 -4  1 -5  2 -5
 -2  4 -4  0 -2  3 -2 -5 -1 -4  6 -2 -5  1 -1 -5  5 -6  6 -5  4 -5  2  2 -2 -4  5 -1 -6 -2 -5 -3 -5  1  4 -2 -1  1  2 -5 -3 -5 -5 -6 -2 -4 -1 -6  1 -1  0 -1 -2  0  2 -1 -5 -6 -5 -4 -4  3  0  3 -1  0  0 -1 -7 -3  2 -3 -1  2  0  0 -1 -5 -4 -6  0  1 -5  1  0 -4  6 -5 -2 -5  0 -5 -1  1  0  2 -6  5 -6  5 -6 -4 -3 -4 -2  0 -5  3 -7  1 -4 -1 -3  2 -3  0  4 -5  0 -1 -5 -1 -5  2 -4 -4 -5  4 -5  3 -3 -5  5 -6  4
 -3 -4  5 -2  2  0 -5  7 -3  6 -1 -2 -6  3  2  3  0 -1 -1 -2 -1 -2 -1 -4 -5 -4 -4 -3 -1 -1  1 -5  0  0 -3 -5 -2 -4 -5  0  0  3 -5  0 -6 -3 -5  0 -3 -1 -1 -2 -3 -1 -4 -2 -2 -3  0 -6 -5  2  0 -2 -3 -2 -1  0 -6 -5 -3 -6 -2 -5 -4  0 -3  3 -6 -3  1 -4 -6  2 -3 -1 -1  4 -1  1  0  2 -2 -1 -2 -1  1 -2 -2 -2  2 -6 -5 -3 -4  1  1 -3 -4 -6 -6 -5  3 -5  3 -4 -2 -1 -3 -1  5 -2  1 -1 -6 -6  0 -3  0 -3 -4  1 -4  0 -4
 -4 -5  5 -1 -1  2 -6  0 -5  4 -5 -2 -7 -4 -3 -1 -1 -1 -5 -7 -2 -2 -3 -4 -5 -5 -5 -5  9 -4 -1 -6  2 -5 -4 -5 -3 -4 -5 -1 -4  4 -5  8 -6 -6 -6  9 -4  0  0 -1 -3 -2 -5 -4  2 -4 -1 -7 -5  3  0 -2 -3 -3 -1 -2 -3 -6 -5 -7 -5 -4 -5 -4 -3  8 -7  9 -2 -5 -7 -4 -3  6 -6  2  1  2  1  7 -5 -3 -5 -3  8 -4 -4 -5 -2 -7 -6 -5 -2 -2  6 -4  9 -7 -1 -7  2 -5  0 -5 -3  1 -5  3  3 -3  3 -2 -6 -6  6 -5 -1 -3 -3  5 -5  7 -6
 -3 -4 -1 -4  0 -3 -5 -5  1 -6 -1  7 -6 -3 -4 -5 -4 -6 -4 -6 -4  2  1  6 -4  3 -3 -4 -7 -3 -1 -5 -5 -5  0 -4  3 -3 -4 -5 -4 -6 -6 -6 -5  8 -5 -6 -2 -1 -2 -1 -1 -3 -3 -4 -6 -6 -6 -6 -4 -3 -1 -2 -3 -2 -1 -1 -7 -5 -1 -3 -4 -6  0  2 -2 -6  8 -7 -3  6 -6 -3  2 -4 -4 -5 -4 -5 -3 -6 -4  2 -3 -3 -6 -3 -6 -4 -6  8 -4 -5 -3 -4 -6 -2 -8  8 -6 -6 -4  1 -5 -1 -2 -6  1 -6 -6 -3 -5 -3 -5 -4 -3 -4 -5 -4 -4 -6 -4 -6 -3
 -1 -2 -4 -2 -3  1 -2 -2  2 -5 -2 -1 -2 -1  1 -5 -1 -5  0 -3 -2 -4  1  1  0  0  0  3 -6  2 -4 -1 -5 -2  1  2  4  2 -1 -5 -1 -5 -5 -5 -1 -3 -4 -4  0  0 -1  0 -1  0  3 -1 -5 -5 -4 -2  7 -2  0 -1 -1  3  0  0 -7 -3  0 -4 -3 -4  0  2 -1 -4 -2 -6  3 -1 -3  4  0 -3 -2 -4  1 -5  2 -4 -1  1  1 -1 -5 -2 -5 -1 -5  0 -2 -2  1 -1 -5  1 -6 -2 -3 -3 -3  0 -2  2  0 -5  3 -3 -5  3 -4  0 -2 -3 -4  0 -5  1  6 -5  0 -5 -2
 -2 -2 -2 -1 -2  3 -3 -2  0 -4 -1  0 -5  1  5 -3  3 -3  1 -5  1 -1  0 -1 -1 -1  0 -2 -5  1 -3 -3 -3 -4 -2 -2  1 -1  0 -3 -1 -4 -3 -5 -3 -4 -4 -5 -1 -1 -2  0 -2  0 -2  5 -1 -3 -4 -2  1 -2  0 -1 -2  0 -1  0 -6 -4  1 -5 -3 -4 -1  1 -1 -5 -4 -5 -1 -2 -5  1  1  1  0 -3  2 -2  3 -4  2  0  0 -1 -5  3 -4  3 -4 -4 -3 -4 -2  2 -3  3 -6 -2 -4 -5 -2 -3 -2 -2  1 -4  2  0 -4 -1  0  0 -5 -4 -4  2 -3  4 -1 -3 -1 -4 -3
 -4 -5 -3 -5 -4 -3 -7 -2 -5 -2 -5 -6 -6 -4 -5 -5 -5 -5 -2 -6 -5 -6 -4 -6 -6 -2 -5  0 -3 -4 -5 -7 -4 -5 -3 -6 -4 -5 -6 -4 -5 -4 -6 -3 -7 -6 -6 -2 -4 -1 -2 -2 -3 -4 -1 -5 -5 -6 -5 -7 -6  3 -2 -3 -3 -3  2 -2 13 -6 -5 -7 -5  1 -6 -4 -4 -3 -7 -3 -4 -2 -6 -5  0 -3 -6 -4 -1 -5 -3 -3 -5 -4 -5 -4 -3 -4 -6 -5 -5 -7 -6 -3 -4 -5 -3 -5 -2 -7 -7 -7 -4 -5 -3 -5 -4 -4 -6 -2 -4 -4 -4 -4 -6 -6 -3 -5 -5 -3 -6 -4 -5  3 -5
 -4 -4 -1 -3 -3  0 -5 -3 -4 -2 -2 -4 -7 -3 -3 -4 -3 -4 -4 -7 -2 -4 -2 -5 -3 -5 -4 -4  0 -3 -3 -5 -3 -5 -2 -5 -2 -4 -5  0 -1 -3  0 -1 -6 -6 -5  1 -2  1 -1 -2 -3 -2 -4 -4 -3 -5 -2 -6 -5  3 -1 -2 -3 -2 -1 -1 -2 -6 -4 -6 -2 -4 -2 -3  1 -1 -6  0 -1 -3 -7 -3  2 -1 -5 -3  0 -3  0  1 -4 -3 -3 -3  1  1 -5 -2 -4 -6 -5 -5  3 -4 -2 -3  5 -4 -1 -5 -1 -4  2 -4 -3  4 -4  8 -3 -2 -2 -1 -6 -6 -1 -3 -4 -2 -5 -2 -4  0 -4
 -3 -5  2  4  3 -2 -6  1 -4  0 -3  1 -7 -3 -2  2 -2  5  0 -3  2  5 -2 -4 -5  0 -3 -4 -4  2  3 -6  1 -4 -3 -5 -3 -4 -5  1 -1 -2 -7 -2 -6 -1 -6 -1 -4 -1 -2 -1 -3  1 -5  4  2  7 -4 -6 -5 -2  0 -2 -3 -2 -1  0 -7 -6 -3 -6 -1 -1 -2 -2  0 -3 -5 -4 -1 -4 -7 -3  0  3 -5  4  1  3 -1  0 -4 -1 -4 -2 -1 -1  7 -3  3 -6 -6  0 -5 -1  2 -2 -5 -4 -4 -6  0 -3 -1 -3  0  1 -4 -1  1 -2  5 -2 -6 -6  2 -3  4 -1 -4  4 -4  0 -5
