# Supplementary material for: Protein Secondary Structure Prediction Based on Data Partition and Semi-Random Subspace Method
Source: Sci Rep. 2018 Jun 29;8:9856. doi: 10.1038/s41598-018-28084-8 (PMC6026213; doi:10.1038/s41598-018-28084-8)
Supplement: Supplementary file 1 — Dataset 1 [file 41598_2018_28084_MOESM1_ESM.zip › astral_cull_DATA/1c3z_A.pssm]

  E  T  P  R  E  K  L  K  Q  H  S  D  A  a  K  A  E  S  G  V  S  E  E  S  L  N  K  V  R  N  R  E  E  V  D  D  P  K  L  K  E  H  A  F  a  I  L  K  R  A  G  F  I  D  A  S  G  E  F  Q  L  D  H  I  K  T  K  F  K  E  N  S  E  H  P  E  K  V  D  D  L  V  A  K  b  A  V  K  K  D  T  P  Q  H  S  S  A  D  F  F  K  b  V  H  D  N  R  S
 -4 -1 -3 -2  2  0  2 -2  0 -2  1  0  1 -3  0  2 -2 -2 -1  2 -1 -1  2  1  0  0  1  2 -2  1 -1 -3 -3  1 -3 -4 -1  0 -1 -1 -1 -3  2 -1 -2 -2 -1 -1  0  2 -1  1 -2 -3  1  0 -2 -2 -2 -3 -1 -1  1  1 -1  2 -2 -2  1  0  0  0  0 -1  1  1  1  1  1  2  0  0  1 -2 -2  2 -1 -1 -1  2 -3  1 -3 -2 -3  6 -2  0  0 -1 -3 -4 -3 -2  0 -2 -2  5
 -4 -3 -2  4 -1  0 -3  4  0 -2  3  0 -1 -9  0 -1 -2 -4 -2 -6 -3 -1 -2 -2 -4  0  1 -3  4 -1 -1 -2 -3 -3 -2 -3  0  0 -4  1 -2 -4 -2 -1 -6 -4 -4  1  1 -3 -2 -4 -4 -2 -2 -1 -3 -1 -5 -1 -1 -3 -1 -4  2  0  1 -5 -1  1 -1 -1  0  0  0 -1  1 -1 -1  0 -4  0  1 -2 -1 -2 -1  0 -1 -2 -5 -1 -4 -3  2 -6 -6  1 -3 -5  0 -9 -5  1  0 -1  4 -3
 -3 -1 -2 -3  0  0 -5  0 -1 -1 -3  2  0 -8 -3  0 -2  0  1 -4  1 -2 -1 -1 -5  2  2 -4  2  4  0  2  0 -2  3  2 -1  3 -3 -2  0 -2 -2  1 -6 -3 -2  0  0 -1  1 -4 -5  3 -1  3  1  2 -4  4 -1  1  1 -5 -2  0 -1 -6 -2  1  1 -2  0  2  0  0 -1 -1  3 -1 -3 -1  2 -1  2  1  0 -1 -1  0  4  0 -4 -1 -1 -6 -6  2 -4  1 -3 -8 -6 -3  1  7 -3  0
  5  1  0 -3  1  1 -5 -1 -2 -3 -4  3  1 -9 -3  0  0 -4 -1 -6  4  1  3  1 -6  2  1 -3 -2  2 -2  4 -1 -1  5  7  2 -2 -5 -3 -2 -5 -2 -1 -6 -4 -4  1 -2 -2  0 -5 -5  6  4  4 -3  1 -5  4 -1  6 -2 -5 -3  0 -2 -6 -3  1  1 -2  2  4  3  2 -1 -2  3  0 -2  0  1 -1  2  0  0 -1 -1  3  5  0 -3  6 -4 -6 -3  0 -5 -4 -2 -3 -6 -3  2 -1 -2 -3
 -7 -5 -5 -4 -5 -4 -3 -5 -4 -4 -4 -5 -3 12 -3 -4 -6 -4 -6 -4 -5 -5 -5 -3 -4  0 -5  1 -5 -4 -5 -2 -4 -3 -6 -6 -5 -5 -3 -6 10 -5 -1 -3 12 -1 -3 -4 -4  0 -5  0 -4 -5 -5 -4 -5 -4 -4 -3 -3 -6 -3 -3 -3 -3 -4 -4 -4 -4 -3 -3 -2 -4 -2 -4 -3 -2 -5 -4  0  2 -1  9  8  1 -3 -2 -6 -2 -5 -3 10 -7 -5  0 -2 -5 -1 -5 -4 12 -1 -6 -6 -5 -5 -3
  0  1  6  1  2  1 -3  2  4 -3  1  0  2 -8  1  1  4 -3 -3 -5 -2  2  1  1 -3  2  2 -3  0 -1 -2  1 -2 -1  0 -4  0  0 -3  1 -2 -1 -2  1 -6 -3 -2  2  2 -1  0 -3  1 -1 -1  0 -3  1 -4  3 -1  0 -1 -4  0  1  2 -5  0  1  0 -2  0  0  2  0  0 -1  0  0 -1 -1  1 -2 -2 -1  0  2 -3 -1 -3 -1  1  0 -1 -5 -5  3 -4 -4  3 -8 -5  0  2 -1 -1 -2
  6  6  1  1  5  1 -4  0  1 -4 -1  2  4 -9 -2  3  6  0 -3 -5 -1  4  5  0 -4  3  1 -4  0  1 -3  3 -1  1  4 -1  4  0 -4 -2  1 -4 -3  0 -6 -3 -3  2  1 -2  0 -4 -4 -1  4  1 -3  3 -5 -1  1  4 -1 -4  0  3 -1 -5 -1  2  1 -1  2  1  2  4  2 -1  3  1 -3  0  2  1 -1 -1  0  1  0  2 -2 -1  1  5 -3 -5 -4  3 -4 -5  1 -9 -6 -3  4  1 -1 -3
 -5 -4 -3 -5 -4 -3 -3 -2  0 -3 -1 -2 -2 -8 -2  0 -5 -4  6 -6 -3 -4 -3 -3 -5 -3 -2 -4 -3 -2  6 -2 -3 -3 -3 -2 -2 -3 -5  0 -5 -5 -1 -2 -6 -3 -3 -2 -1 -2  6 -3 -4 -1 -2 -2  7  0 -4 -4 -3 -2 -1 -4 -3 -1 -3 -6  0 -1  0 -2  1 -1 -2 -2 -2 -1 -1 -2 -3 -3 -2 -5  1  1 -2 -2  5  1 -4  0 -7 -5 -5  0 -4 -3 -2 -4 -4 -8 -5 -5 -2 -2 -4 -2
 -4  0 -1  0 -2  0 -2  1  0  4  6 -2 -1 -8 -2 -2 -4  2 -2 -6 -4  0 -4  0 -3  1 -2 -2  1 -1  0  1 -2  1 -1 -4 -1 -2 -4 -2 -4  5 -1  2 -6 -4 -3  1  0 -1 -4 -4 -4 -1 -2 -1 -2  1 -3  4 -2  0  1 -5  1  0  1 -2 -3  1 -1  0  1  2  0 -1  1 -3 -1 -1 -3 -1 -2 -6 -1  0  0  0 -3 -4 -3  0 -1  2 -2 -6  0  1 -1  3 -5 -8 -2  6 -3 -1  1 -3
 -7 -3  0 -1 -3 -1  2 -3 -2  2 -1 -3  0 -6  2 -3 -4 -2 -7  3 -4 -2 -5  1  5 -2 -5  1 -2 -3 -4 -1  1  1 -4 -5 -2 -2  1 -5 -4 -4  2 -2 -5  4 -1 -2 -3  1 -6  3  3 -4 -5 -4 -6 -1  3 -2  0 -5 -1  4  1 -2 -1  3 -2 -2  0  1 -2 -3 -2 -2  0  2 -1 -1  4  2 -4 -6 -3 -2  3 -3 -3 -4 -4 -3 -5 -5 -3 -3 -3 -4  3  0 -5 -7  1 -1 -5 -3 -5 -4
 -7 -4  0 -3 -4  0  3 -2 -3  2 -3 -2 -3 -6  1 -4 -4 -2 -7  0 -3 -2 -6  2  3 -2 -3  2 -2 -3 -5 -5  1 -2 -4 -4 -4 -2  4 -4 -3 -2  1  1 -5  2  3 -3 -3  1 -6  2  1 -4 -4 -4 -5 -3  2 -1  1 -6 -1  3  2 -2 -1  5 -2 -2  0  0 -1 -3 -3 -3 -1  0 -3 -1  3  0 -4 -4 -3 -2  0 -5 -5 -4 -6 -1 -3 -5 -2 -6 -3 -1  2  0 -5 -7  1 -1 -4 -6 -3 -4
 -1  0 -1  5  1  4 -3  5  2 -3  1  3  1 -8  0  3  2 -3  1 -5 -1  1  0 -1 -3  2  5 -4  4  3 -1  2 -2 -1 -1 -4 -1  5 -4  7  1 -4 -2  3 -6 -4 -3  4  5 -2  1 -4 -4  1  1  1 -2  2 -4  1  1 -1  2 -4  2  1  4 -5  1  2 -1  0  1  2  1  2  2  1  2  3 -3  0  3  5  2  0  0  5  4  0 -2  1 -3  0  2 -4 -6  2 -4 -5  7 -8 -5 -1  4  2  6 -3
 -6 -4  4 -3 -3  3  3 -1  2  2 -2 -1 -2 -7  3 -3 -5 -4 -6 -2 -3 -2 -5  0  0 -1 -3  0  2 -2 -2 -4  0  0 -5 -6 -1 -4  2  0 -2 -2  4  0 -5  4  4  0  1  3 -5  2  7 -4 -4 -4 -5 -1  2 -1  2 -5  2  3  1 -1  2  2  0 -1  0  3  0 -2 -3 -1  0  1 -2  1  4  1 -2 -3 -3 -2  0 -3 -3 -4 -3 -3 -6 -6 -3 -5  1  1  2  2 -1 -7  2  2 -4 -5 -4 -3
 -7 -5 -2 -5 -6 -3  0 -4 -4  1  0 -4 -3 -8 -1 -5 -6 -1 -5 -4 -6 -5 -6 -2  1 -3 -5  2 -3 -5 -2 -5  6 -3 -6 -6 -5 -4  3 -6 -3  5  0  2 -6  3  5 -4 -4  3 -6  4  2 -5 -5 -4 -4 -4  4 -2  0 -6 -2  0 -1 -4  0  2 -3 -3 -1  2 -1 -3 -4 -5 -2 -1 -5 -2 -2 -1 -4 -7 -5 -2 -2 -5 -6 -5 -6 -5 -7 -7 -4 -4  7 -5  3  5 -3 -8  4  2 -6 -6 -5 -4
 -5 -4  0 -2 -3 -2 -4 -2  1 -3 -4 -2 -3 -8 -4 -1 -5 -4 -3 -4  0  2 -4 -3 -4 -3 -3 -3 -3 -4 -4 -3 -1  4 -1 -1  5 -2 -3 -2 -3 -5 -3 -3 -6 -4 -4 -3 -3 -3 -5 -4 -5 -4 -1 -3 -5 -3  1 -4  1 -2 -3 -4 -3 -2 -2 -3  5  2  1 -1  1 -1  2 -2 -2 -2 -1 -1 -5 -3 -3 -4 -4 -2  0 -1 -3  0 -4  6 -2 -5 -4 -5 -7 -4 -5 -5 -5 -3 -6 -3 -4 -5 -4 -3
 -3  0 -3 -3 -2 -1 -3 -2  0 -3  0  0  0 -6 -1  0 -1  3 -2 -3  3 -2  0  1 -4 -1  0 -2  0  1 -2 -2 -2  1 -1 -1 -1  0 -2 -3 -2 -3  0 -1 -4 -2 -1 -1 -1  0  0 -3 -3  0  0  2 -2 -1 -4 -1 -1 -2 -1 -3 -2  1 -1 -4  0  0  1  0 -1  0  0 -1 -1 -1 -1 -1 -2 -1  0 -3  0  1 -2  0 -1  1  1 -1 -3 -3  0  0 -3 -1 -2 -2 -4 -6 -3 -3 -2  0  1  4
 -4  1 -1 -2 -2 -2 -2 -2  0 -1 -1  0  1 -6 -1  1 -2  5 -5  0  3  0 -1  0 -3  0 -1 -1 -2  0 -3 -2 -2  0 -2  0 -2 -1  0 -2 -3 -3  0 -1 -5 -1 -2  0 -1  0 -2 -1 -1  1 -2  0 -3  0 -2 -3  0 -2  1  0 -1  1 -1 -3  1 -1  0 -1 -1 -1 -1  0  0  0 -1  0 -2 -1  1 -3 -1  2 -1  1 -2  0  4 -3 -3 -3  6 -2 -5 -2  2  0 -3 -6 -3 -3 -1 -1 -3  1
 -7 -6 -5 -6 -6 -5  2 -5 -3  1 -4 -5 -5 -8 -4 -5 -6 -5 -6 -6 -6  0 -6 -2 -1 -5 -5 -4 -5 -3  1 -5  3 -2 -6 -7 -5 -6 -3 -1 -5  0 -3 -3 -6 -3  2 -4 -4  1 -6  2 -4 -6 -5 -5 -5 -4 -1 -2  1 -6 -4 -4 -3 -4 -4 -4 -5 -3 -1 -3 -1 -4 -4 -5 -4 -4 -5 -4 -4 -4 -5 -7 -6 -4 -3 -5 -6 -5 -7 -5 -7 -7  2 -7  6  1 -4 -1 -7 -8  2 -1 -6 -6 -6 -5
 -6 -3 -3 -4 -5 -4 -2 -4 -4  4  0 -3 -4 -8 -2 -4 -5 -2 -3 -5 -5 -4 -5 -1 -3 -3 -4  1 -2 -2 -3 -3  3 -3 -5 -6 -5 -4  0 -3 -5  7 -1  1 -6 -1  1 -3 -4  0 -5  0 -1 -4 -4 -2 -5 -3  0 -2  0 -3 -1 -2 -1 -2 -1 -1 -2 -3 -1  1  0 -1 -3 -3 -1 -2 -3 -2 -2  0 -3 -6 -5 -1 -3 -2 -4 -5 -6 -3 -3 -4 -1 -6  6 -3  0  4 -6 -8  7  6 -5 -2 -4 -4
 -6 -4 -3 -3 -4 -2  1 -2 -2  2 -1 -3 -1 -6  2 -3 -4 -1 -6  6 -3 -1 -3  1  3 -2 -4  3 -2 -3 -4 -2 -1  1 -4 -3 -3 -2  2 -4 -3 -4  1 -2 -5  2 -1 -1 -3  0 -6  2  2 -3 -3 -4 -6  1  3 -3  1 -4  2  3  1 -1  0  1 -2 -2  0  1 -1 -2 -1 -2  1  3 -2  0  2  2 -2 -5 -4  0  2 -2 -5 -3 -4 -2 -3 -4 -2  0 -5 -3  1  1 -3 -6  0 -2 -4 -4 -5 -3
