# Supplementary material for: Protein Secondary Structure Prediction Based on Data Partition and Semi-Random Subspace Method
Source: Sci Rep. 2018 Jun 29;8:9856. doi: 10.1038/s41598-018-28084-8 (PMC6026213; doi:10.1038/s41598-018-28084-8)
Supplement: Supplementary file 1 — Dataset 1 [file 41598_2018_28084_MOESM1_ESM.zip › astral_cull_DATA/1c44_A.pssm]

  S  S  A  G  D  G  F  K  A  N  L  V  F  K  E  I  E  K  K  L  E  E  E  G  E  Q  F  V  K  K  I  G  G  I  F  A  F  K  V  K  D  G  P  G  G  K  E  A  T  W  V  V  D  V  K  N  G  K  G  S  V  L  P  N  S  D  K  K  A  D  C  T  I  T  M  A  D  S  D  L  L  A  L  M  T  G  K  M  N  P  Q  S  A  F  F  Q  G  K  L  K  I  T  G  N  M  G  L  A  M  K  L  Q  N  L  Q  L  Q  P  G  K  A  K  L
  3  1  2  1 -1  2 -4 -2  3  0  3  1 -5  1  1 -3  1  0  2 -3  0  2 -2 -1  2  1  1  0 -2 -2 -1 -2  5 -3 -5  2 -5 -2 -3 -1 -2  1  1  0  0  0  2  3 -1 -6 -2 -2 -5  0 -4 -3  1  0 -2  1 -2 -1  0 -1  2  2 -1 -2  5 -3  1 -2 -4 -1 -2  1 -4  1 -4 -4  0  2 -3  4  1 -3 -4  1 -4  3 -4 -1  6 -5 -4  0 -3 -2 -4 -4 -1 -1 -3 -2 -2  0 -1  6 -1 -3 -4 -1  0 -3 -2  0  1  2  3 -3  5 -3 -4
 -3 -3  0 -2 -2 -2 -5  0 -4 -3 -2 -4 -6 -1 -1 -5 -1  2  3 -4  0 -1 -2  3 -1 -1 -3 -4  0  1 -4  2 -4 -5 -5  0 -5  1 -5  0 -1 -2  0 -2 -1 -1 -2 -1 -1 -5 -4 -5 -5 -4 -1 -2 -3  0 -4 -1 -3  0  0 -2 -2 -2  2  0 -3 -4 -5 -4 -5 -3 -4 -2 -4 -2 -4 -5 -3 -1 -4 -4 -2 -4  0 -4 -3 -5 -2  2 -4 -6 -5  0 -5  2 -5  0 -5  2 -5 -3 -4 -3 -2 -4 -3  0 -4 -1  0 -3 -2  1  1 -1 -1  1 -3  0 -5
  0 -1  0  2 -1 -1 -6  0 -2  1 -2 -5 -6 -1 -1 -6  2  0 -1 -5  1 -1  1 -2  0  1 -2 -5 -1 -1 -4  6 -3 -4 -6 -2 -6  3 -6 -1  6  1 -1  1  0  0 -2 -2 -1 -7 -2 -5  2 -5 -3  6  0  1 -3 -2 -4 -1  0  3 -2 -1 -1 -1 -4  1 -4 -3 -5  0 -5  0 -1 -1  1 -6 -3  1 -5 -4  0 -1 -2 -5  8 -4 -2 -1 -4 -6 -5  0 -2 -3 -6 -2 -3 -2 -3  8 -5 -2 -4 -3 -2 -2 -6  0  2 -4 -2 -1  0  0  0 -1 -2 -1 -6
 -2 -2  0  1  5  1 -6 -2 -3  3  0 -5 -7  3  1 -6  0  1 -3 -5  2  2  4 -2  1  3 -3 -5  0 -3 -4 -1 -4 -5 -6 -2 -6  2 -6 -2  3  3 -1  0  0 -1 -1 -1 -1 -8 -4 -5  8 -5 -4  0 -1 -1 -4  0 -4 -1 -2  1  0  1  0 -3 -4  8 -5 -4 -6 -3 -5  0  8  4  7 -6 -4  4 -6 -5  0 -4 -3 -5  2 -4 -2 -3 -5 -7 -6 -2 -4 -4 -6 -4 -5 -3 -4  2 -5 -5 -5 -4 -3 -4 -6  2  1 -3 -1 -2  2 -2 -2 -1 -3 -3 -6
 -3 -2 -3 -3 -4 -4 -5 -5  1 -2 -3 -3 -3 -4 -3 -4 -3 -3 -3 -3 -4 -2 -4 -4 -4 -4 -3 -3 -6 -5 -2 -5 -2 -2 -5  1 -5 -4 -3 -4 -4 -3 -2 -4 -3 -3 -3 -2 -2 -6 -1 -3 -7  0 -6 -4 -1 -4 -4  0 -2 -3 -3 -4 -1 -3 -3 -4  0 -6  6 -4 -4 -3 -2 -3 -7 -4 -6 -2 -2 -4 -3 -1 -3 -6 -6 -2 -6 -5 -6 -4 -3 -5 -5 -3 -5 -6 -4 -6 -3 -4 -5 -5 -3 -4 -4 -3 -4 -6 -2 -4 -3 -3 -3 -3 -3 -3 -2 -5 -3 -6 -4
 -2 -2  0 -1 -1 -1 -5  4 -3 -1  0 -4 -6  1  2 -5  1  1  0 -4  2  1  0 -1  1  3  1 -2 -1  3 -4 -1 -4 -5 -6  4 -5  0 -5 -1 -1 -1  1 -2  0  1  0  0  2 -4 -3 -5 -3 -4 -2 -1 -2  0 -4 -1 -3  0  2 -1  0 -1  0 -1 -3 -2 -4 -2 -5 -2 -4 -2 -3  0 -3 -5 -1  2 -4 -3  1 -2  0 -3  0 -4  9  2 -4 -6 -4  4 -5  0 -4 -1 -4  2 -5  0 -4 -2 -3 -3  5 -1 -4  4  0 -4  3  0  3  2  1  2 -3 -1 -4
 -2 -2  1  0  3  1 -6  0 -3  0  2 -4 -6  4  4 -5  3  2 -1 -5  3  4  4  0  3  3 -2 -4  1 -1 -4 -2 -4 -5 -6  2 -6  1 -5 -2  0 -1  1 -2  0  3  4  0  0 -7 -3 -5 -2 -5 -2  1 -1  1 -2  1 -2  1  0 -1  1  0  1 -2 -3  0 -4 -3 -5 -2 -5 -1  1  4 -1 -6 -3  2 -5 -4  0 -5 -1 -4 -3 -4 -1 -2 -4 -6 -5 -1 -5 -2 -5 -2 -5 -1 -5 -2 -5 -4 -4 -3 -2 -2 -5  3  0 -4 -1 -1  1 -1 -1 -1 -3 -2 -5
 -2 -2  0  2  1  5 -3 -4 -3 -2 -2 -5 -6 -2 -1 -6  2 -2  0 -5 -2 -2 -2  5 -2 -1 -3 -4 -3 -3  1  3  5 -6 -6  1 -6 -3 -6 -3 -2  4 -2  6  4 -2 -3  2 -3 -6 -3 -6 -4 -5 -5 -2  5  2  6 -3 -2  2  2  5  1  3  2 -3 -1 -2 -4 -5 -6 -3 -5 -1 -4 -2 -4 -6  0 -2 -6 -3 -2  7 -5 -5 -3  3 -5 -3 -3 -6 -6  0  7 -4 -6 -4 -5 -3  7 -3 -5  3 -5  0 -4 -4 -6  0  0 -5 -4 -2 -2 -1  2 -3 -2 -4 -6
 -3 -3 -2 -2 -3 -2 -3 -2 -4  0 -3 -4 -5 -2 -1 -5 -1  1  2 -4 -2 -1 -1 -3  0 -2 -3 -5 -3 -3 -5 -2 -4 -5 -3  0 -4  3 -6 -3 -2 -1 -1 -3 -1 -2 -2 -1 -2 -6  3 -5 -4 -5 -4 -2 -3 -2 -4 -1 -3  1 -1 -3 -3 -2 -2 -3 -4 -4 -5 -5 -5 -3 -5 -3 -3 -1 -3 -4 -3 -2 -5 -4 -2 -5 -4 -4 -2 -2 -2 -3 -4 -4 -4 -2 -5 -3 -5 -4 -5  0 -5 -2 -5 -4 -4 -4 -2 -4 -5 -2 -2  0 -2 -2  0 -1 -2 -3 -4 -3 -5
 -4  1 -3 -1 -4 -4 -1 -4 -2 -4 -1  3  1 -4 -1  6 -3 -1 -3  3 -4 -4 -1 -4 -4 -4  0  4 -5 -5  4 -6 -4  5  0 -3  0 -2  6 -2 -4 -3 -2 -5 -3 -2  0 -2  0 -6  0  6 -6 -1 -6 -4 -4 -4 -3 -1  2 -2 -3 -5 -3 -4 -2 -5 -4 -6  0  1  5  2  4 -3 -6 -4 -3  0  2 -4  2  2 -1 -7 -6  1 -6 -5 -6 -2 -3 -3 -1 -4 -7 -5  2 -6  6 -4 -7 -6  5 -2  0 -4 -2 -5  0 -3 -3  4 -1 -1 -3 -2 -2 -5 -3 -5  0
 -4  2 -3 -1 -5 -4  3 -4 -4 -4  1  2  0 -4 -1  3 -4 -3 -2  4 -3 -4 -3 -4 -4 -4  3 -1 -5 -5 -1 -5 -3 -1 -2  0  1 -4  2 -2 -4 -3 -2 -5 -3 -3 -2 -1 -1 -3 -2  2 -7  5 -6 -5 -4 -4 -4 -3  0 -1 -2 -5 -2 -4 -2 -5 -4 -6 -2 -3  3 -1  3 -3 -7 -4 -5  1  1 -3  5 -1  1 -7 -5  5 -6 -5 -6 -3  1 -2  1 -4 -7 -4  6 -5  0 -4 -7 -6  1  0  5 -3 -1 -3  6 -3 -2  4  2  1 -3 -1 -2 -5 -4 -5  6
 -2 -2  4 -1  0  0 -5  5 -3 -1  0 -4 -6  3  0 -5  2  2  1 -4  4  1  0  2  3  1 -2 -2  7  7 -4  2 -3 -4 -6 -1 -5  3 -5  5  3  0  3 -2  3  3 -1  1  1 -7 -3 -5 -4 -4  8  2 -1  3 -2  2 -1  1  2  0  0  2  3  7 -3 -3 -4 -4 -5 -2 -4  1 -4  0 -3 -5 -3  2 -5 -3 -1 -3  7 -4  0 -4 -2  5 -4 -6 -5  2 -3  7 -5  8 -4  5 -4  0 -4 -4  2 -3 -2  8 -5  0  0 -4  2  5  2  1  0  7 -2  7 -5
 -3 -1 -2 -1 -4 -4  0 -3 -4 -3 -1  0  0 -3  0  5 -3 -2 -1  4 -2 -3 -1 -3 -3 -3  2  0 -4 -2  0 -4 -4 -1 -3 -2  1 -3 -1 -2 -3 -3 -2 -4 -2 -2 -2 -1 -1 -5 -2  1 -6  3 -2 -4 -3 -3 -4 -2  1 -2 -2 -4 -3 -3 -2 -4 -4 -6 -2 -2  1 -2  6 -3 -6 -2 -5  3  5 -3  3  4  1 -6 -4  4 -4 -5 -1  1 -1 -3  9 -2 -6 -4  3 -3 -1 -3 -6 -5  7  8  2 -2  6 -4  3 -1  2  0  3 -1 -2  0 -2 -4 -3 -4  0
 -4 -3 -4 -3 -5 -5  7 -6 -5  0 -1 -1  9 -5 -3  0 -4 -3 -1  3 -5 -4 -4 -4 -4 -4  1 -3 -6 -6  0 -5 -5 -3  8 -3  7 -4 -2 -4 -4 -3 -2 -4 -2 -4 -3 -3  0  1 -1 -2 -7  0 -6 -5 -4 -4 -5 -3 -2 -1  0 -4 -4 -4 -4 -6 -5 -6 -4 -5  5 -4 -1 -4 -7 -5 -6  8  0 -5  1 -1 -2 -6 -6 -2 -6 -6 -7 -4 -4  9  6 -4 -6 -6  1 -6 -2 -5 -6 -6 -2 -3  0 -5 -3 -6  2 -4 -4 -1  3 -2 -2 -2 -3 -5 -4 -6 -2
 -3 -2 -2  1  1 -3 -6  3 -3 -2  1 -4 -7 -2 -3 -5 -3 -1 -3 -3 -3 -3 -3  1  1 -2 -3 -4 -2 -3 -4 -4 -4 -5 -6 -3 -6 -3 -5 -3  0 -2  4 -3 -2  0 -2 -2 -2 -8 -4 -5 -5 -5 -4 -4 -1 -1  0 -1 -4 -3  3  1  4  1  1  2  5 -4 -4 -4 -5 -4 -5  1 -5  0 -4 -6 -4 -3 -5 -4 -3 -5 -4 -4 -2  7 -5 -3 -4 -7 -6 -3 -5 -3 -5 -4 -4 -2 -2 -4 -5 -5 -4 -1 -4 -4 -5  0  4 -4 -3  0 -1  3  2 -1 -1 -2 -5
  6  3  1  0  2  0 -5 -3  5  4  0 -3 -6  0 -1 -5  1  0  0 -4  0  0 -1 -2  0  1 -2 -3 -1 -1 -3 -1 -1 -2 -5 -1 -5 -1 -4  0 -1  1  0 -1 -1 -1 -1  0  2 -7 -1 -4 -2 -3 -3  1 -1  2 -2  3 -3  0 -1 -1  2  1  0  0 -1 -2 -3 -1 -5  2 -4  4 -2  1 -2 -5 -2  0 -4 -2  2 -3 -2 -2 -2 -2 -3  0 -1 -5 -4  3 -2 -3 -5 -3 -3  1 -3  0 -4 -1 -4  2 -2 -3 -5 -1  0 -4 -2 -1  0 -1  1 -2  3 -3 -5
  1  2  0  0 -1 -1 -3 -3  0  1 -1 -2 -5  0  0 -3 -1 -1 -1 -2 -1  1 -2 -2 -2 -1 -2 -2 -3 -2  1 -3 -2 -1 -5 -1 -4  1 -3  5 -1 -1 -1 -3 -1  2  2 -1  3 -6  5 -2 -4 -2 -4  2  0  0  0  0 -1  1  0 -3  0  0  0 -1 -2 -1  3  7 -3  5 -2  1 -3  0  1 -4 -1 -2 -3 -2  3 -4 -1 -1 -2 -3 -3  2 -3 -5 -3  2 -4 -3 -3 -4  0  1 -4 -3 -2 -2 -3  0  4 -3 -3  1  1 -2 -2  0  0 -1  1 -2 -1 -3 -3
 -5 -4 -4 -1 -5 -4 -1 -5 -5 -4 -4 -4  0 -5 -4 -5 -4 -4 -3 -3 -5 -4 -5 -4 -4 -4 -2 -5 -6 -5 -4 -6 -5 -5 -2 -4  7 -5 -5 -5 -4 -3 -2 -4 -3 -4 -4 -3 -3 12 -4 -5 -8 -4 -6 -5 -4 -4 -5 -4 -3 -2 -3 -4 -4 -4 -4 -6 -5 -7 -5 -5 -3 -5 -4 -5 -7 -5 -7 -2 -3 -5 -4 -4 -3 -6 -6 -4 -7 -6 -5  0 -5 -2 -3 -4 -5 -6 -4 -6 -5 -5 -5 -6 -4 -4 -4 -5 -3 -6 -4 -4 -4 -4 -1 -4 -4  3 -4 -5 -5 -6 -4
 -4 -3 -3 -3 -4 -4  1 -4 -4 -1 -2 -1  0 -4 -3 -3 -2 -3  0 -2 -4 -4 -3 -4 -3 -3 -1 -3 -5 -4 -3 -4 -4 -4  6 -3  3 -3 -4 -2 -3 -3 -2 -4 -2 -3 -3 -3  0  2  2 -3 -6 -3 -5 -4 -4 -3 -5  1  3  4  1 -1 -3 -4 -3 -5 -5 -6 -4 -4 -2 -4 -3 -4 -6 -4 -5  0 -1 -4 -3 -2 -3 -6 -5 -3 -5 -5 -5 -4 -4  2 -2 -3 -6 -5 -3 -5 -2 -4 -6 -5 -3 -4 -3 -4 -4 -5 -3 -3 -3 -3 -1 -3 -3  2 -3 -4 -4 -4 -3
 -3  1 -2  1 -3 -2 -2 -5  0 -3  0  4 -3 -3 -1  0 -3 -2 -1  2 -4 -3  0 -3 -3 -3  0  5 -5 -5  4 -5 -3  5 -2 -1 -3 -1  4 -2 -3 -3 -2 -4 -2 -1  1  0  1 -6  3  4 -6  1 -5 -4 -3 -3  0  1  5 -1 -2 -4 -2 -2 -1 -5 -1 -6  5  1  0 -1  2 -3 -6 -3 -1  0  3 -4  2  4 -1 -6 -5  0 -5 -4 -6 -3 -2 -4 -2 -3 -6 -5  0 -5  4 -4 -6 -5  3 -2 -1 -3 -2 -5 -1 -3 -1  3 -1 -1 -3 -2 -1 -4 -3 -5 -1
