# Supplementary material for: Protein Secondary Structure Prediction Based on Data Partition and Semi-Random Subspace Method
Source: Sci Rep. 2018 Jun 29;8:9856. doi: 10.1038/s41598-018-28084-8 (PMC6026213; doi:10.1038/s41598-018-28084-8)
Supplement: Supplementary file 1 — Dataset 1 [file 41598_2018_28084_MOESM1_ESM.zip › astral_cull_DATA/1c4e_A.pssm]

  X  Q  a  V  K  K  D  E  L  b  I  P  Y  Y  L  D  c  a  E  P  L  E  b  K  K  V  N  W  W  D  H  K  c  I  G
 -1 -1  3  0 -1 -1 -2 -1 -2 -1 -1 -1 -2 -2 -2 -2  0  3 -1 -1 -2 -1 -1 -1 -1  0 -2 -3 -3 -2 -2 -1  0 -1  0
 -1  1 -2 -3  2  2 -2  0 -2 -2 -3 -2 -2 -2 -2 -2 -4 -2  0 -2 -2  0 -2  2  2 -3  0 -3 -3 -2  0  2 -4 -3 -3
 -1  0 -2 -3  0  0  1  0 -4  3 -4 -2 -2 -2 -4  1 -3 -2  0 -2 -4  0  3  0  0 -3  6 -4 -4  1  1  0 -3 -4  0
 -1  0 -3 -3 -1 -1  6  2 -4  3 -3 -2 -3 -3 -4  6 -4 -3  2 -2 -4  2  3 -1 -1 -3  1 -5 -5  6 -1 -1 -4 -3 -1
 -1 -3  7 -1 -3 -3 -4 -4 -1  7 -1 -3 -3 -3 -1 -4  9  7 -4 -3 -1 -4  7 -3 -3 -1 -3 -3 -3 -4 -3 -3  9 -1 -3
 -1  6 -2 -2  1  1  0  2 -2 -1 -3 -1 -2 -2 -2  0 -3 -2  2 -1 -2  2 -1  1  1 -2  0 -2 -2  0  0  1 -3 -3 -2
 -1  2 -2 -3  1  1  2  5 -3 -1 -4 -1 -2 -2 -3  2 -4 -2  5 -1 -3  5 -1  1  1 -3  0 -3 -3  2  0  1 -4 -4 -2
 -1 -2 -1 -3 -2 -2 -1 -2 -4 -2 -4 -2 -3 -3 -4 -1 -3 -1 -2 -2 -4 -2 -2 -2 -2 -3  0 -3 -3 -1 -2 -2 -3 -4  6
 -1  0 -2 -3 -1 -1 -1  0 -3 -1 -4 -2  2  2 -3 -1 -3 -2  0 -2 -3  0 -1 -1 -1 -3  1 -3 -3 -1  8 -1 -3 -4 -2
 -1 -3 -1  3 -3 -3 -3 -4  2 -2  4 -3 -1 -1  2 -3 -1 -1 -4 -3  2 -4 -2 -3 -3  3 -4 -3 -3 -3 -4 -3 -1  4 -4
 -1 -2 -2  1 -3 -3 -4 -3  4 -2  2 -3 -1 -1  4 -4 -1 -2 -3 -3  4 -3 -2 -3 -3  1 -4 -2 -2 -4 -3 -3 -1  2 -4
 -1  1 -2 -3  5  5 -1  1 -3 -2 -3 -1 -2 -2 -3 -1 -3 -2  1 -1 -3  1 -2  5  5 -3  0 -3 -3 -1 -1  5 -3 -3 -2
 -1  0 -1  1 -2 -2 -3 -2  2 -2  1 -3 -1 -1  2 -3 -2 -1 -2 -3  2 -2 -2 -2 -2  1 -2 -2 -2 -3 -2 -2 -2  1 -3
 -1 -4 -3 -1 -3 -3 -4 -4  0 -3  0 -4  3  3  0 -4 -3 -3 -4 -4  0 -4 -3 -3 -3 -1 -3  1  1 -4 -1 -3 -3  0 -3
 -1 -1 -2 -3 -1 -1 -2 -1 -3 -2 -3  8 -3 -3 -3 -2 -3 -2 -1  8 -3 -1 -2 -1 -1 -3 -2 -4 -4 -2 -2 -1 -3 -3 -2
 -1  0  0 -2  0  0  0  0 -3  0 -3 -1 -2 -2 -3  0 -1  0  0 -1 -3  0  0  0  0 -2  1 -3 -3  0 -1  0 -1 -3  0
 -1 -1  0  0 -1 -1 -1 -1 -1 -1 -1 -1 -2 -2 -1 -1 -1  0 -1 -1 -1 -1 -1 -1 -1  0  0 -3 -3 -1 -2 -1 -1 -1 -2
 -1 -2 -3 -3 -3 -3 -5 -3 -2 -3 -3 -4  2  2 -2 -5 -3 -3 -3 -4 -2 -3 -3 -3 -3 -3 -4 12 12 -5 -3 -3 -3 -3 -3
 -1 -2 -2 -1 -2 -2 -3 -2 -1 -3 -1 -3  7  7 -1 -3 -3 -2 -2 -3 -1 -2 -3 -2 -2 -1 -2  2  2 -3  2 -2 -3 -1 -3
 -1 -2 -1  4 -3 -3 -3 -3  1 -2  3 -3 -1 -1  1 -3 -1 -1 -3 -3  1 -3 -2 -3 -3  4 -3 -3 -3 -3 -3 -3 -1  3 -3
