# Supplementary material for: Protein Secondary Structure Prediction Based on Data Partition and Semi-Random Subspace Method
Source: Sci Rep. 2018 Jun 29;8:9856. doi: 10.1038/s41598-018-28084-8 (PMC6026213; doi:10.1038/s41598-018-28084-8)
Supplement: Supplementary file 1 — Dataset 1 [file 41598_2018_28084_MOESM1_ESM.zip › astral_cull_DATA/1c4k_A.pssm]

  S  S  S  L  K  I  A  S  T  Q  E  A  R  Q  Y  F  D  T  D  R  V  V  V  D  A  V  G  S  D  F  T  D  V  G  A  V  I  A  M  D  Y  E  T  D  V  I  D  A  A  D  A  T  K  F  G  I  P  V  F  A  V  T  K  D  A  Q  A  I  S  A  D  E  L  K  K  I  F  H  I  I  D  L  E  F  D  A  T  V  N  A  R  E  I  E  T  A  V  N  N  Y  E  D  S  I  L  P  P  F  F  K  S  L  K  E  Y  V  S  R  Y  L  I  Q  F  D  C  P  G  H  Q  G  G  Q  Y  Y  R  K  H  P  A  G  R  E  F  Y  D  F  F  G  E  T  V  F  R  A  D  L  C  N  A  D  V  A  L  G  D  L  L  I  H  E  G  P  A  V  A  A  E  K  H  A  A  R  V  Y  N  A  D  K  T  Y  F  V  L  G  G  S  S  N  A  N  N  T  V  T  S  A  L  V  S  N  G  D  L  V  L  F  D  R  N  N  H  K  S  V  Y  N  S  A  L  A  M  A  G  G  R  P  V  Y  L  Q  T  N  R  N  P  Y  G  F  I  G  G  I  Y  D  S  D  F  D  E  K  K  I  R  E  L  A  A  K  V  D  P  E  R  A  K  W  K  R  P  F  R  L  A  V  I  Q  L  G  T  Y  D  G  T  I  Y  N  A  H  E  V  V  K  R  I  G  H  L  C  D  Y  I  E  F  D  S  A  W  V  G  Y  E  Q  F  I  P  M  M  R  N  S  S  P  L  L  I  D  D  L  G  P  E  D  P  G  I  I  V  V  Q  S  V  H  K  Q  Q  A  G  F  S  Q  T  S  Q  I  H  K  K  D  S  H  I  K  G  Q  L  R  Y  C  D  H  K  H  F  N  N  S  F  N  L  F  M  S  T  S  P  F  Y  P  M  Y  A  A  L  D  V  N  A  A  M  Q  E  G  E  A  G  R  K  L  W  H  D  L  L  I  T  T  I  E  A  R  K  K  L  I  K  A  G  S  M  F  R  P  F  V  P  P  V  V  N  G  K  K  W  E  D  G  D  T  E  D  M  A  N  N  I  D  Y  W  R  F  E  K  G  A  K  W  H  A  Y  E  G  Y  G  D  N  Q  Y  Y  V  D  P  N  K  F  M  L  T  T  P  G  I  N  P  E  T  G  D  Y  E  D  F  G  V  P  A  T  I  V  A  N  Y  L  R  D  H  G  I  I  P  E  K  S  D  L  N  S  I  L  F  L  M  T  P  A  E  T  P  A  K  M  N  N  L  I  T  Q  L  L  Q  L  Q  R  L  I  E  E  D  A  P  L  K  Q  V  L  P  S  I  Y  A  A  N  E  E  R  Y  N  G  Y  T  I  R  E  L  C  Q  E  L  H  D  F  Y  K  N  N  N  T  F  T  Y  Q  K  R  L  F  L  R  E  F  F  P  E  Q  G  M  L  P  Y  E  A  R  Q  E  F  I  R  N  H  N  K  L  V  P  L  N  K  I  E  G  E  I  A  L  E  G  A  L  P  Y  P  P  G  V  F  C  V  A  P  G  E  K  W  S  E  T  A  V  K  Y  F  T  I  L  Q  D  G  I  N  N  F  P  G  F  A  P  E  I  Q  G  V  Y  F  K  Q  E  G  D  K  V  V  A  Y  G  E  V  Y  D  A  E  V  A  K  N  D  D  R  Y  N  N
  1  0  0 -2 -2 -2  5  3  0  1  1  1  0  0  0 -3  0  0  0 -3 -1 -1 -1  1  0 -1  0  0 -3 -3  0 -3 -1  5  5  2 -1 -1  0 -1  0 -1  1  0  0 -2  2  0  0 -1  2 -1  0 -3 -1 -2 -2  0 -3  0  2  0 -1  0  0 -1  0 -1 -1  2 -1 -1 -1  1  0  0  0  1 -1 -2  0 -1 -1  2 -1  1  1 -2 -2  1  0 -2 -2 -2  3  5  5  0  1 -3 -2  0  1 -2 -2 -2 -2 -3 -3 -1  2 -2  0 -1 -3 -1  0 -1  0 -2  2  3 -3  3 -2 -2 -1 -3 -2 -1 -1  2 -3 -3 -2 -2 -3 -2  5 -1 -2  0 -3 -1 -2 -3 -3 -1 -1 -1 -1 -3 -2  4 -3 -2 -2 -3  6 -3 -1  3 -2 -1 -3 -2 -2 -2 -3 -2 -1  4  4 -1  1  5 -2 -1 -2  6  6 -1 -1 -3 -2  6 -3 -2 -1 -3 -3 -1 -2 -2 -1 -1  0  4  4 -3 -2 -1  1 -1 -2  5 -1 -2  3 -2 -1 -3 -2 -1 -2 -3 -3 -2 -3 -3 -3 -2  0 -2 -3 -3  0  6 -2 -1 -2  5 -1  5 -1 -2 -1 -3 -2 -2  2  5 -2 -3  0 -3 -1 -3 -2 -1 -1 -2 -3  4 -2 -2 -3 -2 -2  1 -2 -2 -2 -1 -2 -1  2 -1  0  5 -1 -1 -2  5  0  2  2 -2 -2 -3 -2 -2  6 -1 -2 -2 -2 -1 -1 -3 -3 -1 -1 -2 -3 -3  6 -2 -2 -1 -1 -3 -1 -2 -1 -2 -2 -2 -3 -3 -2 -2 -3 -3  0  6 -4 -1 -1 -3 -2 -2 -3 -2 -2 -2 -2  3 -2 -1  0 -2 -2 -2 -2 -2  0 -2 -2 -1 -2 -2 -2 -1 -2 -2 -1 -1 -2  0 -1 -3 -2 -2 -2  6 -1 -3  0 -2  1  0 -2 -2 -3 -2 -2 -3 -1 -3 -2 -2  0 -2  2 -2 -3 -1 -2 -3 -1 -2 -2 -3 -3  5 -3 -2 -1 -3  5  0 -1  0 -2 -3 -3 -2 -2 -3  5  5 -2 -3 -1 -3  6 -1 -2 -2  1 -1  0  3 -1 -2 -1 -2 -4  2 -2  1 -1  0 -1 -1 -2 -2  5 -2 -2  2 -2 -2  2  0 -1 -1 -1 -2 -2 -2 -3 -1 -2  0 -1 -1  1 -1 -1 -1 -4 -2 -1 -2 -1 -1  1  1 -2  5 -1 -2 -1 -2 -3 -3  0 -3 -1 -1 -1  2 -1 -4 -3  3 -3  0 -1 -3  4 -1 -1 -2 -3 -3 -1 -3 -2 -2 -2 -2 -2 -2 -1 -1 -1 -1 -2 -2  3  1 -1 -1 -1 -3  0  1 -3 -1 -1 -2  5  1 -2 -2  6 -2 -3 -2 -2 -2 -2  0 -2 -1 -2 -2 -2 -1 -3 -2 -3  0 -2 -2 -3 -2 -2 -1 -2  5 -2 -1  0  3 -2 -2  2 -2 -2  0  5 -1 -2  3 -1 -3 -2 -1 -2 -2  0  1 -3  4 -2 -2  2 -2 -1 -2 -2  1 -1 -3  0  1 -2 -1  1 -2 -3  1 -1 -3 -1 -2 -2 -1 -2 -2 -2 -2 -2 -3 -3 -2 -3  2  0 -2 -2  0 -1 -1 -2 -2 -2  1 -2 -3 -2  0  3 -1 -3 -2  0  0  2 -2 -2  0 -2  0  6 -2 -1  3 -3 -1 -2  0 -2  1 -2 -2 -1  1 -2  1 -2  4  0 -1 -2 -2  6  5 -2 -1  6 -2 -2 -3 -2 -2 -1 -1 -2 -2 -1  0 -2 -1 -2 -1 -4  0  0  4  3 -2 -2 -3 -3 -1  5 -2 -2 -1 -1 -2 -3 -1 -2 -2 -1 -3  4 -2 -2 -2 -2 -1 -1 -3 -1 -1 -1 -1  1 -1 -1 -1 -1  3 -3 -1 -3 -1 -2 -1  1 -1  1  3 -1 -1 -2 -2 -1 -2 -2 -2
 -1 -1  0 -3  1 -4 -2 -2 -2  3  0 -3  1 -1  0 -4  0 -2  0  7  0 -2 -3  0 -3 -1  0 -2 -2 -3 -2 -3 -3 -2 -2 -3 -4 -3 -2 -2 -1  2  0 -3 -1 -3 -1  1 -3  1  3 -1 -2 -4 -1 -3 -3 -3 -4 -3 -2  0 -1  0 -1  0  1 -2  0 -1 -1 -2 -2 -1  3 -3 -1  1 -3 -3 -1 -1  0 -1  1  1  0 -2 -2 -1  5  0 -3 -1 -1 -2 -2  0  2 -3 -1  0  0 -3  2 -3 -3 -4 -4  2 -1 -3  1  1 -3 -3 -1  1 -2 -1 -2 -1 -4 -2 -5 -3 -3 -1  0 -3 -3  0 -4 -4  6  4 -1 -3 -2 -3  6  0 -4 -3 -2 -4 -3 -3 -1 -1 -3 -4  7 -2 -3 -3 -5 -1 -2 -3 -3  1 -3 -3 -3 -3 -3 -4 -1 -1 -3 -2 -2 -1 -2 -2  0  1 -1 -2 -2  3 -3 -3 -1 -2 -3  1 -2 -3 -4 -3 -3 -1 -3 -2 -2 -2 -2 -1  1 -3 -3 -2 -1 -2 -3 -3 -2  4 -3 -3 -3 -3 -3 -4 -3  7 -1 -1 -1  1 -2 -2 -1 -1 -3 -2 -3 -3  0 -2 -3 -2 -1 -3 -3 -3 -3 -1 -2 -2  7 -1 -3 -3 -3 -4 -4 -3 -3 -4 -3 -2  0 -5 -4 -2 -1  2 -2 -3  7  0 -1 -4  4  0 -2 -1 -3  0  5 -2  1 -1  1  7 -3 -4  7 -3 -2 -3 -4  0 -3 -3 -2 -3 -3 -3 -2 -4 -3 -1 -2  7  0 -3 -3 -2  3 -4 -3 -1 -3 -5 -3 -3 -4 -3 -4 -3 -2 -2 -4 -3 -3 -3 -1  0 -4 -4 -3 -3 -3  2 -2 -4 -2 -3 -3 -3 -3 -1  0 -3 -2 -1 -1 -3 -3 -3 -4 -3 -3 -2  0 -2 -3 -1  1  0  0 -2 -3 -4 -2  0 -2 -2  0 -4 -1  1  1 -3  2 -1 -4  4 -3  0  1  7 -3 -4 -2 -1  1  7 -3 -1 -1 -2 -4 -3 -2 -1 -2 -2 -2 -2 -3 -4 -3 -3 -3 -4 -2 -2 -3 -3 -3 -1 -2  4 -3 -1 -1 -3  1 -2 -3  6  6 -3 -4  0  0 -4 -3  2 -2 -3 -4 -1 -2  7  1 -1 -3 -3  1  1 -5  2 -2 -4  5 -3 -4 -4 -3 -2 -1 -3 -1 -3  5  0 -4  0 -1 -2 -2 -2 -1  0 -3 -2  2 -2  2  6 -4 -4  1 -4 -1 -3 -2 -1  4 -4 -1 -2 -4 -1 -3 -3 -2  1  0  0 -3 -4 -3 -3 -3 -4  1 -3 -2 -3 -2 -2 -3 -3 -4 -2 -2  1 -2 -3  0 -3 -1 -1 -4 -3 -4 -3 -2 -2 -4 -3 -2 -1 -3 -3  7 -1 -1 -3 -4 -4 -3 -1  1 -4 -3 -3 -1 -2 -4 -3 -4 -3 -3 -2 -3 -2 -1 -2 -1 -2  1 -3  0  0 -3 -3 -2  0 -3 -2  5 -4 -1  4 -2 -3 -1  1 -2 -2 -3 -3  0  0 -3 -3 -3 -2 -3 -3  3  1 -1  0 -1  7 -3  4 -3 -3 -1 -3  7  3 -3 -5  0 -1 -3 -1 -2 -3 -3  1  2  3 -1 -3  1  0 -3  0  2  1 -3 -4  7  3  0 -1 -4 -3  3  1 -2 -3 -1 -3  0 -1 -2  0  0 -1 -3 -3  7 -2  0 -3 -1 -3 -3  3 -3  1  0 -2 -1 -3  7 -4 -2 -2 -1 -3 -2 -3 -3 -3 -3 -3 -3 -3 -3 -5 -3 -3 -3 -3 -1  1 -4 -3 -2 -2 -3  0  5 -3 -4 -2 -2 -3 -1 -1 -3 -4 -1  1 -3 -3 -3 -4 -2 -3 -1 -3  0 -3 -3 -3 -3  1  0 -1 -2 -3  4  1  5  2 -1 -3 -3 -3 -3  1  1  2 -1 -1  3  0 -1 -2  5 -2  0  0
  1  4  1 -4  0 -4 -2 -2  1 -1  1 -2 -2  1 -2 -4  0  0  1 -1  0 -2 -4  2 -3  2  2 -1  2 -4  0  0 -4 -2 -3 -3 -4 -4  0  0 -1  1  1  0 -3 -4  1  0 -3  0  1  0 -1 -4  4 -4 -3 -3 -4 -3 -3 -1  1  1  0  0  0 -1  0  1  0 -2 -3  0 -1 -3  1 -1 -4 -3  1 -1  3  0  3  1  1 -3  0  1  0 -1 -4 -1  0 -2 -2  1  0 -3 -1  0  3 -4 -3 -3 -3 -4 -4  2 -1 -4 -1  1 -3 -4  1  1 -1  7 -1 -1 -4  0 -4 -3 -1  0 -1 -1 -1 -1 -4 -4 -1 -1  0 -3 -2 -1  3 -1 -4 -3  1 -4 -4 -1 -1  5 -4 -4 -1 -1  0 -4 -4  8 -2  0 -4 -1 -4 -1  0 -4 -4 -4  0 -1 -1 -2 -3 -2  0 -2 -1 -1  0 -2 -2  0 -4 -4  7 -2  0 -1 -1 -3 -4 -4 -4  7 -1 -1  0  0 -1  8  1 -4 -4 -2  7 -2 -4 -4 -1 -1 -1  1 -4 -4 -4 -4  0 -1  8  8  0 -1  0  7  0  2 -1 -2 -4 -4 -1 -1 -1 -2  0 -3 -4 -3 -4 -1 -1 -1 -1  8 -3 -4 -1 -4 -4 -1 -1 -4  0  0  0 -4 -4  2 -1  1 -3 -4 -1  0 -2 -4 -1 -1 -3 -1 -3  0 -1 -2  2 -1 -1 -1 -3 -4 -1 -4 -2 -4 -4 -1 -4 -1 -1 -3  0 -1 -1 -4 -3  8 -2 -1 -1 -4 -4  0  0 -4 -1  0 -4 -4  0 -3 -4 -4 -4  0  0 -2 -5 -4 -1 -3 -1 -1 -4 -4 -3 -3 -3  0  1 -3  0 -3 -4 -4 -4  0  0 -4  6 -1  6  0 -3 -1 -4 -4 -4 -1 -1  0 -4  0 -1 -1 -1 -2 -1 -4  0 -1 -1  0 -1 -4  0 -1 -1  0  3  0 -4  0 -1 -1 -1 -1 -3 -4  5  0 -1 -1 -4  8  8 -2 -4 -1 -3 -1 -2  0 -1  0 -3 -4 -3 -3 -4 -4 -2 -2 -4  0 -4  8 -2 -1 -4  0 -1 -1 -1 -1 -1 -1  2 -4 -5 -2  1 -4 -4 -1  1 -1 -4  1 -2 -1 -1 -2 -4 -4  1  4 -4  0 -2 -4 -1 -3 -4 -4 -3 -2 -1 -4  3  0 -1  0 -5 -1  1 -1  0 -1  0 -1 -4 -2  5  3 -3  0 -4 -4  2 -4 -1 -3  0 -1  0 -5  0  0 -4 -1 -1 -3 -1  0  3 -1 -3 -4 -4  0 -3  1 -1 -4 -3 -4 -1 -1 -3 -1 -4  5 -2  0  2 -1  0 -3 -1  0 -4 -1 -4 -3 -2  2 -4 -4 -2  7 -3 -4 -1 -1  7  1 -4 -4 -3 -1 -1  0  0 -4  8  0 -4 -4 -4 -4 -4 -1 -3 -2 -1  2 -2 -1 -1 -3  1  2 -4 -4 -1 -1 -4 -2 -1 -4 -1 -1 -2 -4  0  0  2 -2 -3 -4 -1  0 -4 -4 -3  1 -4 -3  2  3  5 -1 -1 -1 -3  0  2 -3 -1 -4 -1 -1 -4 -4 -1 -1 -3  0  2 -4 -3 -2  1  1  5 -4 -1  0 -4 -1 -1  0 -3 -4 -2  0  0  0 -4 -3 -1 -3 -2 -2  6 -3 -1  0 -2  6 -2 -1 -4 -4 -1  3  5 -1 -1 -4 -4 -1 -4  0  1 -3 -1 -1 -1 -4 -2 -3 -1 -1 -2 -4 -3 -3 -3 -3 -1 -4 -4 -4 -4 -3 -3 -1 -1 -3 -5  0  0 -1 -3 -2  0 -3 -4 -3 -2 -4 -1 -1 -1 -4  8 -1 -4 -3 -1 -4 -1 -3 -1 -4 -1 -1 -4 -3 -2 -1  0  0  1  0 -1  0 -1 -2 -3 -1  0 -4 -4  1  0  1 -1 -1  0  4  1  1  0 -2  6  6
  0  0  0 -4 -2 -4 -3 -3 -1  0  1 -3 -2  3 -3 -4  2 -2  1 -3  2 -3 -4  4 -4  3  2 -2  7 -4 -2  7 -4 -2 -3 -3 -4 -4 -1  6  0  3  0  2 -3 -4  4 -1 -3  1  1 -2 -2 -4  2 -4 -3 -4 -4 -4 -3 -2  1  2  2  2  0 -2  2  2  4 -2 -3  0 -1 -3  0 -2 -4 -3  5  0  3 -1  4  0  3 -3 -2 -1 -1 -1 -4  1 -2 -3 -3  1  0 -4  1  2  1 -4 -4 -3 -3 -5 -5  3  0 -5 -1  3 -4 -4  1 -1  1  0 -1 -2 -5  5 -5 -3 -2 -2 -1 -2 -2  0 -5 -5 -2 -2 -2 -3 -3 -2 -2 -1 -5 -4  6 -5 -4 -2  1  0 -4 -5 -3 -2  7 -4 -5  0 -3  7 -4 -2 -4 -2  7 -5 -5 -4 -2  1 -2 -2 -2 -3  3 -3 -1 -1 -2 -3 -3 -1 -4 -4  0 -3  7 -2 -2 -4 -5 -4 -5  0 -2 -2 -1 -2 -2  0 -1 -4 -4 -3  0 -3 -4 -4 -2 -2 -1  7 -5 -4 -5 -5  7 -3  0  0 -2 -2 -1  0  0 -2 -2 -3 -5 -4 -1 -2 -2 -3 -2 -3 -4 -4 -5  1 -2 -2 -3  0 -3 -4 -2 -4 -4 -2 -2 -4  7  2 -2 -2 -5  5  2  2 -4 -4 -3  3 -2 -4 -1  1 -3  2 -2  2 -2 -3  2  2 -1 -3 -3 -5 -3 -5 -3 -4 -4 -1 -5 -2 -2 -4  7 -2 -2 -4 -4  0 -3 -3 -1 -4 -4  7 -1 -4 -2 -2 -5 -5  7 -4 -4 -4 -5  7 -1 -3 -6 -4 -2 -4  1 -1 -5 -4 -2 -4 -4 -2  6 -4 -1 -2 -4 -5 -5  4  1 -5  2  0  2  7 -3 -2 -4 -4 -4 -2 -1 -1 -4 -2 -2 -1 -1 -3 -2 -5 -1 -1 -2 -1 -1 -4 -2 -2 -2  7  1 -2 -4 -2 -2 -1  2 -3 -4 -4  2 -2 -2 -2 -4  0  0 -2 -5 -4 -4 -2 -3 -1 -2 -1 -3 -5 -4 -2 -5 -5 -3 -2 -5  7 -4  0 -3 -2 -4 -2  1 -2  1 -1 -2 -2 -2 -4 -6 -1  5 -4 -4 -1 -2 -2 -4  3 -2 -3 -2 -3 -4 -4  1  0 -5  0 -3 -4 -2 -3 -5 -4 -3  0 -2 -4  5 -2 -2 -1 -6  0  6 -3  5 -2  3  2 -4 -3  1  6 -4  1 -5 -5  1 -5 -1 -2  0  2 -1 -6 -2 -2 -5  3 -2 -4 -1  2  3 -1 -4 -5 -4  7 -3 -4 -2 -4 -4 -5 -2 -2 -3 -2 -4  6 -2  1  1 -2  2 -4  1  4 -5 -2 -4 -2 -3 -1 -4 -5 -3  0 -4 -5 -3  2  0 -2 -4 -4 -3  1 -2 -4  7 -5  0  1 -4 -5 -5 -5 -4 -2 -3 -3  1  4 -2 -1 -2 -4  1  1 -5 -4  0 -2 -4 -3 -2 -5  1 -1 -3 -4  3  3  7 -2 -3 -4 -1  4 -4 -5 -3 -1 -4 -4 -1 -1 -1  0  2 -2 -4 -1  3 -4 -2 -4 -3 -1 -5 -5 -1  1 -4 -2  7 -4 -4 -3  1 -2  4 -4 -2  3 -4 -1 -2  2 -4 -5 -3 -1  2 -1 -4 -3 -1 -3 -3 -4  1 -3 -1  5 -3  0 -3  0 -4 -4 -3  1  1 -3  2 -5 -4  0 -4  1  3 -3  1 -1 -2 -4 -3 -3  1 -2 -3 -5 -3 -4 -3 -3 -2 -4 -4 -5 -4 -4 -3 -2  1 -3 -6 -2  0 -2 -3 -2 -1 -4 -5 -3  0 -5  1  3 -2 -4  0 -2 -4 -3 -2 -5 -2 -3  1 -4 -1 -2 -4 -4 -3  0  0  4  4  5 -2 -2 -2 -3 -4 -2 -3 -4 -4  1  0  1  1  1 -1  1  5  6 -2 -3  1  1
 -1 -2 -2 -2 -4 -2 -1  1 -2  0 -2  5 -2 -2  7 -3 -2  2 -3 -5 -4  1 -2  1 -2 -1 -3  0 -4 -3  2 -5 -2 -1 -1 -1 -2 -2 -2 -4 -2 -2  1 -3 -2 -2 -3 -2 -2 -3 -2 -2 -3 -3 -3 -2 -4 -1 -3 -1 -1  1  3  3 -1 -3 -2 -1 -1 -2 -1 -2  1 -2 -1 -1 -2 -3 -2 -2 -3  2  2 -1 -3 -2 -3 -2 -3 -2 -3 -4 -2 -5 -1 -1 -1  3 -3 -4 -5 -3 -2 -2 -2 -4 -4 -3 -3 -4 -1 -2 -2 -3 -4 -2 -3 -3 -3 -4 -1 -2 -3 -2 11 -4 -3 -4 -4 -3 -3 -3 -3 -3  0 -4 -4 -4 -1 -3 -4 -3 -3 -3 -4 -3 -3 -3 -5 -2 -2 -3 -5 -1 -5 -2 11 -4 -1 -5 -2 -2 -2 -3 -5 -2 -2 -2 -4 -5 -3 -2 -2  8 -2 -1 -4 -4 -4 -1 -1 -4 -2 -3 -4 -1 -5 -4 -2 -4 -3 -2 -2 -4 -3 -2 -2 -1 -1 -4 -4 -2 -2  1 -4 -1 -2 -2 -1 -4 -3 -5 -2 -2 -2 -3 -5 -5 -4 -4 -4 -4 -2 -3  0 -4 -3 -1 -2 -2 -4 -1 -3 -1 -2 -4 -2 -4 -2 -5 -2 -1 -5 -4 -4 -3 -3 -3 -2 -3 -3 -2 -4 -2 -4 10 -3 -4 -5 -3 -4 -2 -4 -4 -1 -2 -2 -4 -2 -2 -4 -4 -4 -1 -3 -3 -3 -5 -4 -3 -5 -2 -1 -2 -2 -4 -2 -3 -2 -4 -5 -3  2 -2 -4 -4 -1 -4 -4 -2 -2 -5 -3 -2 -3 -4 -2 11 -5 -4 -2 -2 -3 -5 -2 -1 -4 -2 -3 -4 -5 -4 -3 -2 -4 -3 -3 -2 -4 10 -2 -4 -2 -2 -2 -4 -1 -2 -3 -4 -4 -5 -4 -3 -2 -2 -2 -2 -4 -2 -2 -4 -4 -4 -4 -1 -3 -3 -2 -4 -2 -2 -4 -2 -4 -4 -4 -5 -3 -4 -2 -4 -3 -4 -2 -5 -3  9 -4 -4 -4 -4 -2 -4 -4 -1 -3 -3 -2 -4 -1 -2 -2 -2 -4 -3 -4 -4 -2 -3 -1 -1 -2 -5 -2 -4 -1 -4 -2 -4 -3 -3 -3 -1 -3 -4 -4 -2 -4 -2 -4 10 -2 -3 -2 -3 -2 -5 -1 -5 -4 -2 -2 -2 -3 -1 10 -3 -2 -2 -4 -4 -3 -2 -4 -3 -2 -2 -3 -3 -4 -3 -4 -4 -3 -1 -4 -2 -3 -2 -2 -1 -3 -4 -2 -4 -3 -3 -3 -3 -3 -4 -3 -3 -3 -4 -4 -2 -3 -4 -3 -4 -2 -4 -3 -4 -4 -3 -2 -5 -4 10 -4 -2 -2 -2 -2 -2  1 -3 -2 -4 -1 -3 -2 -3 -4 -4 -3 -3 -3 -3 -2 -4 -1 -2 -2 -2 -1 -4 -3 -2 -5 -5 -4 -3 -2 -2 -4 -5 -4 10 -5 -2 -4 -2 -2 -2 -3 -2 -2 -2 -4 -1 -5 -3 -2 -2 -4 -2 -3 -4 -2 -2 -1 -3 -2 -1 -4 -3 -5 -4 -3 -2 -4 -3 -4 -1 -4 -2  1 -4 -2 -2 -4 -1 -2  1 -3 -3 -4 -4 -3 -4 -4 -3 -3 -4 -2 -2 -5 -4 -2 11 -4 -5 -3 -4 -4 -2 -4 -2 -2 -3 -4 -2 -4 -3  0 -4 -4 -3 -2 -3 -4 -3 -2 -1 -3 -4 -3 -2 -1 -2 -3 -4 -4 -4 -1 -4 -2 -3 -3 -2 -5 -3 -4  0 -5 -2 -2 -3 -2  0 -4 -1 -4 -3 -4 -2 -1 -1 -5 -3 -1 -2 -4 -4 -4 -4 -3 -2 -2 10  1 -2 -4 -3 -5 -2 -4 -3 -3 -1 -1  2 -4 -4 -3 -2 -1 -2 -4 -4 -3 -2 -4 -1  0 -4 -3 -3 -1 -4 -5 -2 -4 -3 -2 -4 -2 -4 -3  2 -3 -4 -4 -2 -4 -1 -3  5 -4 -2 -2 -3 -3 -3  1 -2 -3 -3 -4 -3 -3 -2 -3 -3
  0  0  2 -3  0 -4 -2 -2 -1  1  0 -2  1  1 -2 -4  0 -2  2  0  2 -2 -3 -1 -3  0  3 -1 -1 -4 -2 -1 -3 -2 -2 -3 -3 -3 -1 -1  0  1  1 -1 -2 -3  0  1 -2  2  1 -1 -1 -4  0 -2 -2 -3 -4 -3 -2 -1  2  0  1  2  1 -2 -1  0  1 -1 -2 -1  2 -2  1 -1 -3  0  0 -1  0 -1  2  1  1  0 -1 -1  0  6 -3  1 -1 -2 -2  2  1 -3  2  2  2 -3 -2 -2 -2 -4 -4  0 -1 -3  0  3 -3 -3  2  3 -1 -1 -1  3 -4 -1 -4 -2 -3 -1  7 -2 -3  5 -4 -4  0  1 -1 -2 -2 -3  0  6 -4 -3  0 -4 -4 -3  1 -1 -3 -4  0 -1 -1 -2 -4 -1 -2 -1 -3  0 -2 -3 -1 -3 -3 -4 -1  1 -3 -1 -2 -1 -1 -2  7  4  0 -2 -2  3 -3 -4 -1 -2 -1  1 -2 -3 -4 -3 -3 -1 -3 -2 -1 -1 -1 -1  1 -3 -3 -2 -1 -2 -3 -3 -1 -1 -3 -1 -3 -3 -3 -4 -1  0 -1 -1 -1  1 -1 -1 -1  1 -2 -2 -3 -3  7 -2 -3 -2 -1 -2 -3 -3 -3  2 -1 -1  0 -1 -2 -3 -3 -4 -4 -3 -3 -4 -1  0  0 -4 -4  0  1  0 -2 -3  0  2  3 -3  0  1 -2 -1 -2  2  1 -1  2  2  1  0 -2 -4  0 -3 -2 -3 -4  7 -3 -3 -2 -3 -1 -3 -2 -4 -3 -1 -2  0  7 -3 -3 -1  0 -4 -3  0 -3 -4 -1 -3 -4 -3 -4 -1 -1 -2 -3 -3 -3 -3  1  7 -4 -4 -2 -2 -2  0  0 -4 -1 -2 -3 -3 -3  1  0 -3 -1  1  0 -1 -2 -3 -4 -3 -3 -2  7 -1 -3 -1  1  7  7 -2 -3 -4 -1  7 -2 -1  7 -4 -1  1  1 -1  0 -1 -4  1 -3  7  1  0 -2 -4 -1 -1  1  1 -3 -1 -1 -2 -4 -1 -2  1 -2 -1 -2 -1 -2 -4 -3  0 -3 -4 -2 -1 -3 -1 -3 -1 -2  1 -2  3  1 -3  2 -1 -3  1  1 -2 -3 -1  0 -4 -3  1 -1 -3 -4  1 -1  0  1  2 -3 -3  1  1 -4  2  0 -3  2 -2 -4 -3 -2  0  1 -3 -1 -2  1 -1 -3  6 -1 -1 -1 -2  1  2 -3 -2  1  0 -2  0 -4 -4  1 -4  0 -2 -2  1  1 -3 -1 -1 -4  1 -3 -3 -1  2  0  7 -3 -4 -3 -1 -2 -3  1 -3  1 -3 -2 -2 -2 -3 -4 -1 -2  2 -1 -3  2 -3  1  0 -4 -3 -3 -2 -2 -1 -4 -3 -2 -1 -3 -3  0  2  0 -2 -4 -3 -2  1  1 -3 -1 -3 -1 -1 -4 -3 -4 -3 -2 -2 -2 -2  1 -1  0  0  1 -2  5  4 -3 -3 -1  5 -3 -2  4 -4  2  4 -2 -3  1  3 -1 -1 -2 -3  1  1 -3 -3 -2 -1 -3 -3  2  3 -1  2  2  0 -3  2 -2 -3 -1 -3  0  6 -3 -4  7  1 -2  0 -1 -3 -3 -1  0 -1  0 -3  1  5 -3  7  1  1 -2 -4  0  2  1 -1 -4 -2  2  0 -2 -2  0 -2  7  2 -2  2  1  2 -3 -2  0 -2  2 -2  1 -3 -3 -1 -3  0  3 -2  1 -3  1 -4 -2 -2  1 -3 -2 -3 -2 -3 -2 -2 -3 -3 -3 -4 -3 -1 -2 -3  1 -1 -3 -2 -1 -1 -2  5  2 -3 -4 -1 -2 -3  2  1 -3 -4 -1  1 -3 -2 -3 -4 -1 -2  1 -3  7 -3 -3 -3 -2  4  3  1  0 -2  0  0  3 -1 -2 -3 -2 -3 -3  1  3  2  0  0  3  2  1  0  1 -1  0  0
  0 -1  1 -4  0 -4 -2 -2 -1  1  2 -3  0  1 -3 -4  2 -2  1 -1  5 -3 -3  1 -3  2  1 -2  1 -4 -2  1 -3 -2 -2 -3 -3 -3  0  2  0  2  0  0 -2 -4  2  2 -1  3  1 -2 -1 -4  0 -4 -2 -3 -4 -3 -2 -1  2  2  3  4  1 -2  0  1  3 -1 -2  0  0 -3  0 -1 -3 -3  3 -2  2  0  0  1  2 -2 -1 -1  0  3 -4  6 -1 -2 -2  0  1 -3  6  4  1 -3 -3 -2 -2 -4 -4  0 -1 -4  0  2 -3 -3  5  0  0 -1 -1 -1 -4  0 -5 -2 -3 -1  1 -2 -3  4 -4 -4 -1  0 -1 -2 -2 -3 -1  1 -4 -3  4 -4 -4 -3  6 -1 -3 -4 -1 -1  1 -3 -5 -1 -2  1 -3  0 -3 -3  1 -4 -4 -4 -1  7 -3 -1 -2 -2  1 -2  2  1 -1 -2 -2  0 -3 -4 -1 -2  1  0 -2 -3 -4 -3 -4 -1 -3 -2 -1 -1 -1 -1  0 -3 -3 -2 -1 -2 -4 -4 -1 -1 -3  1 -4 -3 -4 -4  1 -1 -1 -1 -1  0 -1 -1 -1 -1 -3 -2 -4 -3  1 -2 -3 -2 -2 -2 -3 -3 -4  6 -2 -1 -1 -1 -2 -4 -3 -4 -4 -3 -3 -4  1  2 -1 -4 -4  3  6  1 -3 -4 -1  4  1 -4  0  5 -3 -1 -2  4  0 -2  1  3  1 -1 -2 -4 -1 -4 -2 -3 -4  1 -4 -3 -2 -3  1 -3 -2 -4 -3 -1 -2 -1  2 -3 -3  1  0 -4 -3 -1 -4 -5  1 -3 -4 -2 -4  1 -1 -2 -4 -3 -3 -3  7  1 -4 -4 -2 -3 -3  0  2 -4 -1 -2 -4 -4 -4  5  0 -4 -1  6  2  1 -2 -3 -4 -4 -3 -2  1 -1 -3 -1  0  1  1 -2 -3 -4 -1  1 -2 -1  1 -4 -1  0  0  1  0 -1 -4  0 -3  1  1 -1 -3 -4 -1 -1  0 -1 -4 -1 -1 -2 -4 -3 -3 -1 -2 -1 -2 -1 -2 -4 -3 -2 -4 -4 -2 -1 -4  1 -3 -1 -2  0 -3 -1  5 -3  5 -1 -3  0  0 -3 -4  0  4 -4 -3  2 -2 -3 -4  6 -2 -1  0 -1 -4 -4  2 -1 -5  1 -2 -4  0 -2 -4 -4 -2  2  0 -3  1 -2  0 -1 -4  4  2 -2  2 -2  4  3 -4 -2  0  3 -3  2 -4 -4  2 -4  3 -2 -2  4  0 -4 -1 -1 -4  5 -3 -3  0  4  1  1 -3 -4 -3  1 -2 -4  0 -4 -2 -4 -2 -2 -2 -3 -4  0 -2  4 -1 -3  5 -3  4  3 -4 -3 -4 -2 -2 -2 -4 -4 -2 -1 -3 -4 -1  6 -1 -3 -4 -4 -2  7  0 -4  1 -4 -1 -1 -4 -4 -4 -4 -3 -2 -2 -2  7  1 -1  2  0 -3  2  0 -4 -3 -1  0 -4 -2  0 -4  6  1 -2 -4  5  3  1 -1 -2 -4  0  4 -3 -4 -2 -1 -4 -3  0  0 -1  4  3 -1 -3  1 -1 -3 -2 -4 -1  2 -4 -5  1  7 -3 -1  1 -4 -3 -1  0 -1  1 -3  0  2 -4  1  0  4 -3 -4 -1  1  2  0 -4 -2  2 -2 -2 -3 -1 -2  1  3 -2 -1 -2  5 -4 -3 -1 -2  2 -3  6 -4 -3 -1 -4  2  3 -2  5 -3  1 -4 -2 -2  7 -3 -2 -4 -2 -3 -2 -2 -3 -3 -4 -5 -3 -3 -2 -3  7 -2 -4 -2  1 -1 -2  0  0 -3 -4 -2 -2 -4  6  6 -3 -4 -1 -1 -4 -2 -3 -4 -1 -2  6 -4  1 -3 -3 -3 -3  4  3  3  1  0 -1 -1  0 -2 -3 -3 -1 -3 -4  1  2  3  0  2  1  2  3  1  0 -2  0  0
  0 -1 -2 -4 -3 -5  1 -2 -1 -2  0 -2 -2  0 -3 -4  0 -2  1 -3 -1 -4 -4 -1 -3  0  0 -2 -2 -4 -3 -2 -4  2 -1 -3 -4 -4 -2 -2 -2 -2 -1  6 -3 -4 -1 -2 -4 -2 -1 -2  6 -4  4 -4 -3 -4 -4 -3 -2 -2 -1  1  2 -1 -1 -2 -2 -1 -1 -2 -3  1  1 -2 -2  5 -3 -4 -1  1 -1  1  0 -1  0 -4 -3  4 -2 -3 -4 -3 -1 -1 -1 -2 -1 -4 -3 -2  0 -4 -4 -3 -3 -4 -4  1 -1 -5 -2 -2 -4 -4 -1 -3  5 -2 -1 -2 -4 -1 -4 -3  7 -3 -3  6  7 -2 -4 -4 -3 -3 -3 -3 -1  7 -3 -2 -4 -4 -2 -4 -4  7 -3 -2 -4 -4 -3 -1 -2 -4 -4 -1 -1 -2 -4 -1 -4  7 -2 -5 -5 -5 -3 -3  7 -1 -1 -3 -2  0 -3 -2 -3 -1 -1 -2 -4 -4 -1 -1 -2 -3 -3 -4 -4 -4 -5  0  7 -3 -1 -1 -1 -1 -2 -4 -4 -3 -1 -1 -4 -4 -1 -3  7 -2 -5 -4 -5 -4 -2 -3 -1 -1 -3 -3 -1 -2 -3 -3  6 -1 -5 -4 -3 -1  7  1 -3 -3 -4 -4 -5 -3 -2  0 -3 -1 -3 -4  7 -4 -5  7  7 -5 -2 -1 -2 -4 -4 -2 -3 -1 -4 -5 -3 -1 -4 -4  0 -3 -3 -1 -3 -1 -3 -1  0 -2 -2 -3 -3 -4 -3 -5 -1 -4 -5 -3 -5  7 -3 -4 -2  7 -3 -5 -4 -1 -1 -3 -3 -4 -4 -2 -2 -5  7 -2 -5 -4 -2 -4 -5 -4 -4 -2 -1 -1 -4 -4  7 -4 -3 -1 -4 -5 -3 -4 -4 -1 -2 -2 -1 -3 -4 -5 -5 -2  0 -5  2 -3 -2 -2 -3  7 -5 -4 -4 -3 -3 -1 -4 -3 -3 -3 -3 -1  7 -4 -1 -3 -2 -1 -3 -5 -3 -3 -3 -2 -1 -3 -5 -2  7 -3 -1 -3 -4 -4 -2 -3 -2 -3 -4 -1 -1 -1 -4 -4 -4 -3 -1 -1 -3 -1 -3 -4 -4 -3 -5 -4 -1 -1 -5 -2 -4 -1 -1 -2 -4 -3  0  6 -1  0  7 -3 -3 -4 -4 -2 -2 -3 -4 -2 -3  6 -5 -3 -1 -3 -3 -2 -4 -4 -1 -1 -2 -2 -3 -5 -3 -3 -4 -4 -3 -2 -3 -4  0  6 -3 -2 -4 -1 -2  1 -2 -3 -2 -2 -4 -1 -1 -2 -4 -3 -4 -4 -1 -4 -2 -3  6 -2 -2 -4 -3  4 -4 -2  7 -4  3 -2  1 -3 -4 -4 -4 -2 -3 -3 -3 -4 -4 -4 -3 -3 -3  7 -5 -2 -1 -2 -2  7  0 -4 -2 -1 -4  7 -4 -3  1  0 -5 -5 -1 -1 -4 -5 -3 -3 -1  6 -5 -4 -3 -3 -3 -3 -2 -5 -1 -1 -5 -5 -4 -5 -4 -3 -3  0 -3 -2 -2  0 -3 -4 -2 -2 -5 -4 -1 -3 -4  0 -3 -4 -3 -2 -4 -4 -2 -2 -2 -1 -3 -4 -1 -2 -4 -5 -3 -1 -4 -4 -1 -1 -2 -3 -2 -3 -4 -1  5 -4 -2 -5 -3 -3 -5 -4 -3 -3 -4 -3 -2 -4 -4 -2 -1 -2 -1 -4 -2 -2 -4 -3 -2 -2 -4 -4 -3 -2 -1 -2 -4 -3 -2 -3 -1 -4 -1 -3 -3 -2 -1 -2 -3 -2 -4 -4 -3  5 -2  0 -3 -5 -4 -2 -4  0 -2 -1 -2  7 -3 -5 -1 -1 -3  7 -1 -5 -3 -4 -3 -3  7 -4 -4 -4 -4 -4 -3  7 -3 -4 -4  6  5 -1 -2 -3 -3 -4 -4 -3 -1 -5 -3 -3  7 -5 -1 -3 -4 -3  7 -4 -1 -3 -3 -4 -3  7 -4 -4 -3 -3 -2 -1  1  4  3 -3 -2 -1 -4  6 -4 -4 -4 -2 -2 -2 -2 -1 -2  0 -2 -1 -2 -3  0  0
 -1 -1  3 -3  2 -4 -3  0 -1  3 -1 -3 -1 -1  1 -3  0 -3  5  1  0 -3 -4 -1 -3  3  2 -2  0 -1 -3 -2 -4 -2 -3 -3 -4 -4 -2 -2 -2  1  0 -2 -2 -4 -1  1 -2  1  0 -1 -1 -2  1 -4 -3 -4 -2 -3 -2 -2  2  0  0  0  1 -3 -1 -2  0  0 -2 -2 -1 -3  1  3 -4 -2 -1 -2  0 -1  1  1  0 -1  3 -1 -1 -1 -4 -1 -2 -3 -3  1  2  1 -1  0  0 -3 -3 -3 -3 -2 -2 -1 -2 -4 -2  1  1 -4 -1 -1 -2  1 -2 -2 -2 -2 -4 -3 -3 10 -1  4 -3 -1 -1 -2 -1 -1 10 -3 -3 -3 -1  1 -2  0 -1 -2 -1 -3 -1 -1 -4 -2 -1 -2 -2 -3 -4  0 -3 -2 -4 -2 -3 -3 -2 -4 -4 -4 10 -1 -3 -2 -3 -1  4 -3  0 -1  8 -3 -3 -1 -4 -1  2 -3 -2 -2 -3  1 -2 -4 -4  0 -3 -3 -2 -2 -2  0 -1 -4 -4 -3  0 -3 -4 -4 -2 -2 -3 -2 -4 -4 -4 -2 -2 -1  0  0 10 -2 -2 -1  9  9 -3 -3 -4 -4 -1 -2 -3 -3 -2 -3 -4  1 -4 -1 -3 -2 -1  0 -3 -1 -3 -2 -4 -3 -3 -4 -2 -2  9 -4 -2 -1 -1  0  1 -4 -1 -1 -2 -4 -1  0 -3 -2 -3  1  0 -2  0 -1 -2 -1 -3 -2 -1 -4 -3 -4 -4 -1 -4 -3 -3  1 -2 -3 -3 -4  1  0 -3  1 -1 -4 -4 -2 -1 -4 -3  9 -4 -4 -2  1 -4 -3 -2 -2 -2 -3 -4 -4 -3  1 -1 -1 -2 -4 -3 -3 -3 -1 -2 -4 -2 -3 -4 -4 -4 -1  0 -4  0 -1  1 -2 -3 -3 -4 -3 -4 -3 -1 -2 -4 10 -2 -1 -1 -3 -3 -2 -2 -1 -3 -2 -1 -4 10 -2 -2 -2  0 10 -4 -1 -3 -1 -1 -1  3 -4 -1 10  0  3 -3  0  0 -2 -2 -3 -3  9 -3 -2 -3 -2 -3 -2  1 -3 -4 -2 -3 -2 -4 -2 -4  0 -3 -1 -3  9 -1 -3 -1 -2 -3 -1  1 -3 -4  2 -1 -4 -4 -1 -2 -3 -4 -1 -2 -1 -2 -2 -4 -3 -1  2 -4  3  4 -4 -1 -3 -2 -4 -3 -2 -1 -4  0 -3 -1 -2 -4  0 -1  6 -2 -3  1 -1 -4 -2  1 -1 -3  0 -2 -2  3 -2  3 -3 -1 -1  1 -4 10 -2 -2 -1 -3  1 -2  0  4 -1  1 -2 -4 -2 -3 -3 -2 -3 -3 -3 -3 -3 -3 -3 -4  0 -3 -1 -2 -3  0  1 -1  0 -2 -3 -4  2 -3 -2 -4 -4 -3  4  0 -4 -1 -1  3  1 -4 -4 -3 -1 -2 -4 -2 -4  0 -2 -4 -4 -2 -4 -3 -3 -3 -3 -1 -2 -1 -2 -2 -3 -1  6 -4 -4 -2  1 -4 -3  0 -2 -1  0  6 -4 -1  0 -2 -2 -3 -3 -1 -1 -4 -4 -3 -2 -4  1  2 -1  5 -1 -1 -1  1  1 -1  1  0 -4 -1  0 -4 -4 -1 -1 -3 10 -2 -3  1 -2 -1  5 -1 -4 -1 -1 -3 -1 -1 -1 -3 -2 -1  1 -1  6 -2 -3  0 -2 -3 -3 -1 -3  1 -1 -3  3  0 -1 -1 -3 -1 -2  3 -3 -1 -4 -4 -2 -4 -1  0 -3 -1 -3 -1 -4 -3 -3 -1 -3 -3 -4 -3  1 -3 -3 -3 -4 -3 -4 -4  1 -3 -3 -1 -3 -4 -2 -2 -2 -3 -1  2  1 -2 -3 -3 -4 -1 -1 -3 -4  0 -2 -3 -3 -3 -2 -2 -3 -1 -4 -1 -3 -4  1 -3 -1  0  2 -2 -2  0 -1  2 -2  1 -3  1 -4 -3 -1 -1 -1  2 -1  0  2 -1 -1  0  2  1  1
 -2 -3 -2  1 -4  6 -2  0 -3 -2 -2  1  0 -3 -1  1 -2 -1 -2 -4 -3  3  3 -2  3 -2 -3 -2 -4 -1  2 -4  3 -2 -1  3  3  3 -2 -3  2 -3 -1 -4  3  3 -3 -1  4 -3 -1 -1 -4 -1 -4  5 -4  3  0  3  1  1 -2 -3 -2 -2  0  2 -2 -2 -3  1  2 -2 -2  3 -2 -4  3  3 -3  0 -2 -2 -3 -1 -3  0 -2 -2 -2 -3  3 -3 -2 -2 -1 -1 -2 -2 -4 -3 -3  2  1 -4 -4 -1 -1 -4 -2  1 -1 -3 -2  2 -4 -1 -4 -4  0 -2 -1 -3 -2 -4 -5 -5 -4 -5 -5 -3 -1 -1 -4 -4 -4 -4 -2 -5 -4 -3 -1  0 -4 -1 -1 -5 -4 -3  3 -1 -4 -3 -4  2 -2 -4 -2 -4  2 -3  1 -5 -4  1  1  6 -5 -4 -5 -2 -3 -1  0 -2 -4 -3 -3 -2 -2 -3  3 -1 -4 -2 -4 -4 -2 -2 -1  2  1 -4 -5 -2 -3 -2 -3 -4 -4  2  2  1 -4 -2  1  1 -2 -4 -5 -4  2  2  1 -1 -4 -4 -4 -4 -5 -4 -3  1 -4 -3 -5 -2  1  4 -2 -2 -5 -2 -1 -4  3 -2  1 -4 -2 -2 -4 -4 -4 -1 -5 -1  6 -5 -5  6 -3 -3 -4 -2 -1 -4 -4 -3 -2  2 -4 -4  0  5 -3 -4  2 -2 -4 -3 -4 -2 -3 -2 -3 -4 -4  1 -4  1 -2  4  6 -4  1 -5 -2 -2 -4 -5 -2  6 -2 -4 -2 -4 -4  2  3 -4 -3  6 -5 -4  1 -2 -4 -2  6  1 -1 -4 -3 -2 -4  2 -5 -2 -4 -4 -1  6 -4  0  0 -3 -4 -2 -3 -4  1  1  1 -3  0  1 -4 -4 -4 -4 -4 -5  6  2  2 -1 -4 -3  2 -5 -4 -4 -4 -2 -5 -1 -3 -4 -2 -3 -4  6 -5 -4 -4 -4 -3 -5  6 -4 -5 -4 -2 -4 -2  1 -4 -4 -4 -4  1 -4 -4 -2 -1  0  1 -4 -2 -3 -2 -3 -4 -1 -2 -4  1 -1 -2 -2  1 -4  3 -4 -2 -4  4 -4 -4 -5 -3 -3 -5 -3 -4  1 -4  0 -4 -2  2 -1  1 -3  6 -4 -2 -4 -4  0  4  3 -3 -3 -2 -3  0  5 -3 -4 -1  4 -4 -2  1  4 -3 -5 -3 -3 -4 -4 -4 -3 -4 -2 -3 -1  5 -2 -3 -4  2 -4 -1 -1 -3 -1  1 -4 -4 -3 -3 -4 -5 -3 -1 -4 -5 -2 -2 -3 -4 -4 -2 -1  3 -4 -4 -2 -4  1  1  1 -1 -2 -4 -5  6 -4  0 -1 -2 -5 -4 -2 -3 -3 -1 -5  5 -4 -2 -2  6  1 -2 -4 -2  1 -4 -4 -4 -5  6  4 -4 -4 -4 -2 -4  1 -4 -3  6  1 -1  1  1 -2 -4 -2 -4 -3  0 -2 -4  0 -3 -3  1  3 -2 -1  4  1 -3 -1 -4 -3  0  4 -4 -3 -4 -2 -3  1 -2 -4  2  1 -4 -2  4 -2 -3 -3 -3 -2 -1 -4 -2 -3 -4 -2 -2  4 -4 -4  2 -2 -4 -4  0 -5 -4  1 -2  1 -3 -2 -4  2 -3 -2  1 -4 -4 -3  1 -1 -3 -3 -3 -3  0 -4 -3  1  1  1 -3 -4 -4 -3 -2 -4  2 -3 -1  4 -4 -4 -4  2 -4  1  3 -3  3 -2 -4  2 -2 -5 -4  6 -2 -1 -4 -5 -2  1 -4 -2 -4 -4 -5  2  1 -2  2  2 -4 -5 -4  3 -4 -4 -4 -2  1 -1 -3 -2 -1  1  0  1 -3 -4 -5  6 -4  0  1 -4 -5 -1 -2 -4 -4  3 -4 -5  2 -2  3 -4 -3 -3 -3 -4 -4  2 -3  1 -2 -4 -3  2  3 -3 -3 -3 -1 -2 -3 -3 -3 -3 -3 -1 -3 -3
 -2 -3 -2  5 -4  1 -3 -1 -3 -1 -1  2  0 -3 -1  2 -2 -2 -2 -3 -3  1  0 -1  3 -2 -3 -2 -5  0 -1 -5  0 -3 -2  0  0  3 -2 -4  0 -2 -2 -4  1  4 -3  1  3 -2 -2 -1 -4  1 -4  3 -4  1  0  2  1  1 -2 -3 -3 -2 -1  2 -3 -2 -3  0  3 -1 -1  2 -2 -4  0  1 -3  2 -3 -2 -3 -1 -2  2 -2 -2 -1 -3  4 -4 -2 -2 -2 -1 -1 -2 -4 -3 -3  4  4 -4 -4  0  0 -3 -2  5 -2 -3 -2  0 -3  0 -4 -2 -1 -2  0 -3 -2 -4 -5 -4 -3 -4 -5 -3 -1 -1 -3 -3 -4 -4 -1 -5 -3 -2  1 -1 -4 -1 -1 -5 -4 -3  3  0 -3 -3 -5  3 -2 -5 -2 -5  0 -3  4 -5 -5  5  5  1 -4 -4 -5 -3 -3  0  0 -2 -3 -3 -3 -2 -2 -3  0 -1 -4 -2 -5 -4 -2 -2  0  0  5 -5 -5 -2 -4 -3 -3 -5 -3  0  0  3 -4 -2  5  5 -2 -3 -5 -5  5  0  5 -1 -5 -3 -5 -5 -4 -4 -4 -2 -4 -4 -4 -2  5  3 -2 -2 -5 -2 -2 -4  0 -2  5 -4 -2 -2 -3 -5 -4 -1 -5  0  1 -5 -5  1 -1 -3 -4 -3  0 -4 -4 -3 -2  5 -3 -3  4  1 -3 -4  0 -3 -4 -3 -3 -1 -3 -1 -3 -3 -4  0 -3  5 -2  1  1 -3  5 -5 -2 -2 -5 -5 -2  1 -2 -5 -2 -3 -3  0  0 -5 -3  1 -5 -4  5 -2 -5 -2  1  5  0 -5 -4 -2 -3  0 -5 -2 -4 -3  0  1 -4  1  2 -3 -4 -2 -4 -4  5  5  5 -3  0  5 -4 -4 -3 -5 -4 -5  1  3  0 -2 -3 -4  0 -4 -4 -3 -3 -2 -5  0 -4 -3 -2 -4 -3  1 -4 -4 -4 -5 -3 -4  2 -3 -5 -3 -2 -3 -2 -1 -4 -4 -3 -3  4 -5 -5 -2  0  1  4 -4 -2 -3 -2 -4 -4  0 -2 -4  5  0 -2 -2  5 -5  0 -5 -2 -3  1 -4 -3 -5 -3 -3 -5 -1 -3  4 -3  0 -4 -1  1 -2  2 -4  1 -4 -2 -3 -4  2  3  4 -3 -2 -3 -3  2  2 -2 -4  1  1 -4 -2  0  0 -3 -5 -3 -3 -3 -3 -4 -2 -4 -2 -3 -1  1 -2 -3 -4  3 -3 -1 -1 -3  0 -1 -4 -4 -3 -3 -3 -4 -3  0 -4 -5 -2 -3 -3 -4 -3 -2  0  0 -5 -4 -2 -4  4  4  5 -2 -2 -4 -5  1 -4 -1 -2 -2 -5 -3 -2 -3 -3  0 -5  1 -4 -2 -2  1  5 -2 -4 -1  5 -3 -4 -4 -4  1  1 -4 -4 -4 -2 -5  5 -5 -3  1  5  0  5  5 -2 -4 -2 -4 -3  1 -2 -4  3 -3 -2  5  0 -2  1  4  0 -2  0 -4 -3  3  3 -3 -3 -5 -2  0  5 -2 -4  0  5 -4 -3  2 -2 -3 -3 -3 -2 -2 -3 -2 -3 -4 -2 -2  4 -3 -3  5 -2 -3 -4  1 -4 -5  4 -2 -1 -3 -1 -4  0 -3 -3  5 -3 -3 -3  3  0  0 -3 -3 -3  2 -4 -3  0  0  2 -1 -4 -3 -3 -2 -4  0 -3  1  2 -3 -4 -4  0 -4  5  0 -3  4 -3 -3 -1 -3 -5 -3  1 -2  1 -4 -5 -2  5 -4 -2 -4 -4 -5  0  5 -2  0  0 -4 -5 -4  1 -3 -4 -4 -2  0  2 -3 -2  0  4 -2  5 -3 -4 -5  1 -5  3  5 -4 -5  0 -2 -4 -4  4 -3 -5  0 -2  2 -3 -3 -3 -3 -4 -2 -1 -3  0 -1 -4 -2  0  3 -3 -3 -3 -1 -2 -3 -3 -4 -4 -2 -1 -3 -3
  0 -1  2 -3  6 -4 -2 -2 -1  0  1 -2  1  0 -2 -4  0 -2  0  1  0 -2 -3 -1 -3  0  0 -1 -1 -4 -2 -2 -3 -2 -2 -3 -3 -3 -1 -1 -1  0  0 -1  0 -3  1  1 -3  3  1 -1  1 -4  0 -3 -2 -3 -4 -3 -2 -1  1  1  0  0  1 -1 -1 -1  1 -2 -2  0  2 -3  0 -1 -3 -2  0 -2  1 -1  0  1  0 -2 -2 -1  2  1 -3  0 -1 -2 -2  1  3 -3  0  1  1 -3 -1 -2 -2 -4 -4  2 -1 -3  3  3 -3 -3  1  0 -1 -1 -1 -1 -4 -1 -4 -2 -2 -2  0 -2 -2  0 -4 -4  3  5 -2 -2 -2 -2  1  1 -4 -3 -1 -4 -4 -2  0 -1 -3 -4  1 -1 -2 -3 -4 -1 -2 -2 -3  4 -3 -2 -2 -3 -3 -4 -2  0 -2 -1 -2  3 -1 -2  0  5 -2 -2 -2  5 -3 -4 -1 -2 -2  6 -2 -3 -4 -3 -3 -1 -2 -2 -1 -1 -1 -1  6 -3 -3 -2 -1 -2 -3 -3 -1  0 -2 -2 -3 -3 -3 -4 -2  1 -1 -1 -2  6 -1 -1 -2 -1 -2 -2 -3 -3  0 -1 -2 -2 -1 -2 -3 -3 -3  0 -1 -1  1 -1 -2 -4 -2 -4 -4 -2 -2 -4 -2 -1 -1 -4 -4 -1  0  2 -1 -3  2  2 -1 -3  2  2  0 -1 -2  1  4 -1  2  0  3  1 -2 -4  1 -3 -2 -3 -4  0 -3 -2 -2 -3 -2 -2 -2 -4 -3 -1 -2  2  0 -3 -3  0  5 -4 -2  0 -3 -4 -2 -3 -4 -3 -4 -2 -1 -2 -4 -3 -2 -3  0  0 -4 -4 -2 -3 -3  4 -1 -4 -1 -2 -3 -3 -3  0  0 -3 -1  0 -1 -2 -2 -2 -4 -4 -3 -2  0 -1 -3 -2  6  0  0 -2 -2 -4 -1  0 -1 -1  0 -4 -2  6  6 -2  2 -2 -4  6 -2  0  1  1 -3 -4 -1 -2  6  2 -3 -1 -1 -1 -4 -2 -3 -2 -2 -1 -2 -1 -2 -4 -3 -2 -3 -4 -2 -1 -3 -2 -3 -1 -2  5 -3 -1  0 -2  1 -1 -2  3  2 -3 -4  0  0 -4 -3  4 -2 -2 -4  0 -1  1  6 -1 -3 -3  2  0 -4  3 -2 -3  4 -2 -4 -3 -2 -1 -1 -3  0 -2  5  2 -4  0 -1 -2 -1 -2  1  1 -3 -2  0 -1 -1  1 -4 -4  1 -4 -1 -1  0  0  4 -4 -2  0 -4  0 -2 -3 -1  2  1  0 -3 -4 -3 -2 -2 -4  6 -3 -2 -3 -2 -2 -2 -2 -4 -1 -2  1 -1 -2  1 -3  0  0 -4 -2 -3 -2 -2 -1 -4 -3 -2 -1 -3 -3  1  0 -1 -2 -4 -3 -2  0  6 -4 -2 -3 -1 -1 -4 -3 -4 -3 -3 -2 -2 -2  0 -1  0 -1  6 -3  0  0 -3 -3 -1  1 -3 -1  1 -4  0  3 -2 -3  1  0 -2 -1 -2 -3  1  0 -3 -3 -2 -1 -3 -3  3  3 -1  1  0  2 -3  3 -2 -3 -1 -3  1  1 -3 -4  0  0 -3 -2 -1 -3 -3  2  0 -1  1 -3  6  0 -3  0  6  1 -3 -4  1  5  0 -1 -4 -2  2  0 -2 -3 -1 -2  0  0 -2  0 -1  0 -4 -2  1 -2  1 -2  2 -3 -3  0 -3  0  2 -2  0 -2  1 -3 -2 -2  0 -2 -2 -3 -2 -3 -2 -2 -2 -3 -3 -4 -3 -3 -2 -2  0  1 -4 -2  0 -1 -2  0  3 -3 -4 -2 -2 -3  0  0 -2 -3 -1  0 -3 -2 -2 -4 -1 -2  0 -3  0 -2 -3 -3 -2  2  3  0 -1 -2  2  3  3 -1 -3 -3 -3 -3 -3  5  3  2 -1  0  4  0  0 -1  2 -2  0  0
 -1 -2 -2  4 -2  1 -2 -1 -1 -1 -1  0  0 -2 -1  0 -1 -2 -1 -2 -2  1  0 -2  1 -1 -2 -2 -4 -1 -1 -4  0 -2 -1  0  0  2  0 -3  0 -1 -1 -3  2  2 -2  0  1 -1  0 -1 -3  0 -3  1 -4  0  0  1  0  0 -2 -2 -2 -1  0  1 -3 -2 -2  0  2 -2  0  1 -1 -3  0  1 -3  0 -1 -1 -2 -1 -2  0 -1  0 -1 -1  1 -3 -2 -2 -1 -1 -1 -2 -3 -2 -2  3  1 -4 -4 -1 -1 -3  1  2 -1 -2 -2  0 -2  6 -3 -3 -1 -1 -1 -3 -3 -4 -4 -3 -1 -3 -4 -1 -1 -1 -2 -2 -1 -4 -1 -4 -2  0  0 -1 -4 -1 -1 -4 -3 -2  1 -1 -2 -2 -4  6 -3 -3 -2 -4  0 -2  5 -4 -4  1  1  0 -3 -3 -4 -2 -2 -1 -1 -2 -2 -1 -2 -2 -2 -2  0 -1 -3 -2 -4 -2 -2 -2 -1  0  3 -3 -4 -2 -2 -2 -2 -3 -2  0  0  0 -3 -2  1  1 -1 -3 -4 -4  1  0  1 -1 -4 -2 -3 -3 -3 -2 -2 -2 -3 -2 -3 -2  1  1  2 -2 -4 -2 -1 -4  0 -2  1 -3 -2 -2 -2 -3 -3 -1 -4 -1  0 -4 -4  0 -3 -2 -3 -3 -1 -3 -3 -2 -2  1 -2 -2  1  0 -2 -3  0 -2 -4 -2 -2 -1 -2 -1 -2 -2 -4 -1 -2  2 -2  0  0 -1  1 -4 -2 -2 -4 -4 -2  0 -2 -3 -2 -2 -1  0  0 -4 -2  0 -4 -3  1 -3 -4 -2  0  1 -1 -4 -2 -2 -3  0 -4 -2 -3 -1 -1  0 -4  9  9 -2 -4 -2 -2 -4  2  1  1 -3  0  1 -3 -3 -3 -4 -4 -4  0  1  0 -2 -1 -2  0 -3 -2 -1 -1 -2 -4 -1 -2  1 -2 -2 -1  0 -3 -2 -2 -4 -2 -3  1 -2 -4 -1 -2 -2 -2 -1 -3 -3 -2 -2  3 -3 -3 -2 -1  9  6 -2  0 -2 -2 -2 -4 -1 -2 -3  2 -1 -2 -2  1 -4  0 -3 -2 -2  7 -2 -3 -4 -2 -2 -4 -2 -2  5 -3  5 -3 -2  0 -1  1 -3  0 -3 -2 -2 -2  3  1  2 -2 -2 -3 -2  5  1 -2 -4 -1  0 -4 -2  2  0 -3 -4 -2 -3 -3 -2 -3 -2 -3 -2 -2 -1  5 -2 -2 -4  1 -2 -1 -1 -2 -1 -1 -3 -3 -2 -2 -3 -3 -2 -1 -3 -4 -2 -2 -2 -3 -1 -2  0  0 -4 -4  1 -2  1  4  1 -1 -2 -3 -4  0 -3 -1 -2 -2 -4 -2 -2 -2 -3 -1 -4  0 -4 -2 -2  0  1 -2 -3 -1  1 -2 -3 -3 -3  0  0 -4 -3 -2 -3 -4  2 -3 -2  0  1 -1  1  4 -2 -4 -2 -3 -2  4 -2 -2  8 -1 -2  1  0 -2  4  1 -1 -2 -1 -3 -2  0  1 -3 -2 -4 -1 -2  4 -2 -3  0  1 -4 -2  1 -2 -2 -2 -2 -1 -2 -2 -2 -2 -3 -2 -2  1 -2 -2  1 -3 -1 -3  9 -3 -4  1 -2 -1 -2 -1 -3  0 -2 -2  1 -1 -2 -2  8 -1 -1 -2 -2 -2  0 -4 -2  0  1  8 -2 -3 -1 -3 -2 -3  0 -2  0  2 -2 -3 -3  0 -3  1  0 -2  1 -2 -2 -1 -2 -4 -2  0 -2 -1 -3 -4 -2  1 -4 -2 -4 -4 -4  0  1 -3  0  0 -4 -4 -3  0 -3 -3 -3 -1  0  0 -2 -2 -1  2 -1  1 -2 -3 -4  0 -3  2  2 -4 -4 -1 -2 -4 -3  1 -1 -4  0 -2  1 -2 -1 -3 -3 -4 -2 -1 -2 -1  1 -3 -2  2  2 -2 -2 -2 -1  0 -1 -2 -3 -3 -1 -1 -2 -2
 -2 -3 -3  1 -4 -1 -3  0 -3 -2 -3 -1 -2 -2  0  6 -3 -3 -2 -4 -4 -1 -1 -3  0 -2 -3 -3 -4  7 -2 -5 -1 -3 -3 -2 -2 -1 -3 -4 -1  0 -3 -4  0  0 -3 -2 -1 -2 -3 -2 -4  7 -4 -1 -5 -1  7 -1  1 -2 -1 -3 -3 -3 -1  0 -4 -3 -3  3  1 -3 -2 -1  1 -3 -1  5 -4 -1 -3  1 -3 -1 -1  5  2 -2 -2 -4  0 -4 -3 -3 -3 -2 -2  2 -4 -3 -3  0  0 -5 -5  8  8 -4 -3  0 -2 -4  2 -2 -4 -2 -3 -2 -3 -3  8 -4 -4 -5 -4 -2 -4 -4 -4 -4  7  7 -4 -4 -2 -5 -3 -4 -4  0  7  5 -4  7  7 -4 -4 -3 -1  8 -4 -3 -5  0 -4 -4 -3 -5 -2 -3  0 -4 -5  0  0 -1 -2 -4 -4 -2 -4 -2 -2 -3 -4 -4  3 -3 -3 -4 -2  7 -4 -3 -5 -4 -3  2  8 -2  0 -4 -4 -3 -3 -3 -3 -4 -4 -2 -2 -1 -4 -3  0  0 -3 -4 -4 -5  0 -2  0  8 -5 -4 -4 -4 -2 -4 -3 -3 -1 -2 -4 -3  0 -1 -4 -3 -4 -3 -3 -5 -2  2  0 -4 -3 -3 -4 -4 -5  7 -4  8 -1 -4 -4 -1 -3 -3 -2 -4  8 -4 -4 -3  2  0 -4 -4 -1 -1 -3 -4 -2 -3 -5 -4 -4 -3 -3 -3 -4 -4 -5  8 -4  0 -3 -1 -1 -4  0 -4 -3  2 -5 -4 -3 -1  2 -4 -3 -4 -4 -2 -1 -5 -4 -1 -4 -2  0 -4 -5  2 -1  1  8 -5 -3 -3  0 -2 -4  2 -4 -4  8 -1 -5 -1 -1 -3 -4 -2 -3 -5  0  0  0 -3 -1  0 -4 -4 -4 -5 -5 -4 -1  5 -2 -3 -4 -3 -2 -2 -4 -4 -4 -3 -4  8 -3 -4 -3 -3 -4 -1 -2 -4 -4 -5 -3 -2 -1 -4 -4 -4 -3 -4  4 -2 -4 -2 -4 -4  4 -4 -4 -3  8 -1 -1  0 -3 -3 -3 -3 -5  8  2 -5  0  8 -3 -3  0 -5 -1 -4 -3 -4 -1 -3 -4 -4 -4 -3 -4 -3 -2  0  0 -1 -4 -3 -2 -3  1 -4 -1 -4 -3 -4 -4 -1  0  1 -3 -3 -4 -3  1  1 -4 -5  8 -1 -5 -3 -1 -1 -3 -4 -4 -4  0 -4 -4  2 -4 -3 -4 -3 -1 -3 -3 -4 -1 -4  7  8 -3  8 -2 -5 -4 -4 -3  0 -2 -3  8 -4 -4  2 -3 -4 -3 -4  2  8 -1 -5 -5 -3 -4  4  0  2 -3 -3 -5 -4 -1 -4 -2 -3 -3 -4 -4  2 -3 -4  8 -4 -1 -5 -3 -3 -1  0 -3 -4  6  0 -4 -4 -4 -4 -1 -1 -5 -4 -4 -4 -5  0 -4 -3 -1  0  8  0  0 -3 -5 -3 -4 -3 -1 -3 -4 -1 -4 -3  0 -2 -3 -2  0 -2 -3  8 -4 -4  2 -1 -4 -3 -5 -3 -4  0 -3 -4 -2  0 -5 -3 -1  3 -2 -4  0 -3 -3 -4  2 -3 -4  2 -3  0 -4 -4  0 -4 -4 -4 -1 -2 -5  4  2 -2 -3  4 -4 -2  0 -4  0 -4 -4 -4 -1  8 -3 -3 -3  1  7 -5 -3 -1 -2 -1 -3 -5 -3 -4 -3 -4  2 -4  7 -1 -4 -4 -4 -2 -4  0 -2 -4  0 -3 -4 -2 -4 -4 -4 -1 -3 -2 -4 -4 -3  0 -5  2 -5 -5 -4 -2  2 -4 -2 -2 -5 -4 -4 -1  0 -4 -4 -3 -2 -2 -3  2  8 -1 -3  0 -4 -4 -4 -1 -4 -1  3 -5 -4  8 -3 -5 -4  0 -4 -4 -2  2  0 -4 -3 -4 -4 -4 -3 -2 -3 -2  3 -4  2 -2  0 -4 -3 -4  2 -3 -4 -3 -4 -3 -3  3 -3 -3
 -1 -2 -2 -4 -2 -4 -2 -2 -2  2 -2 -2  3  1 -3 -4 -2 -1 -1 -3 -1 -3 -3  1 -3 -2 -2 -2 -2 -4 -2 -2 -3 -2 -2 -3 -3 -3 -2 -1 -2 -2 -2 -3 -3 -3 -2 -2 -3 -2 -2 -2 -2 -4 -2 -4  8 -3 -4 -3 -2 -1  0  1  1 -2  0 -1  6  3  0 -2 -1  4 -2 -3 -2 -3 -3 -3 -1 -3 -1 -2 -2 -2 -1 -3 -3 -2 -2 -2 -3 -2 -2 -2 -2 -2 -2 -4 -2 -2 -2 -3 -4  8  8 -5 -5 -2 -2 -4 -2 -2 -4 -3 -2 -3 -2 -3 -2 -2 -5 -2 -4  8 -3 -3 -2 -3 -3 -2 -5 -5 -3 -2 -3  8 -2 -3 -3 -2 -5 -4 -2 -5 -4 -3 -1 -2 -3 -5 -3 -1 -2 -3 -4 -3 -2 -2 -3 -2 -4 -3 -2 -4 -4 -4 -3 -2 -3  4  6 -3 -2 -2 -2 -2 -3 -2 -2 -2 -3 -4 -3 -2 -2 -2 -2 -4 -5 -3 -4 -3 -3 -2 -2 -1 -1 -3 -2 -3 -3 -2 -3 -2 -4 -4 -2  7 -3 -2 -4 -3 -4 -5 -2 -3 -3 -3 -3 -2 -2 -3 -3 -3 -3 -2 -4 -3 -2 -2 -3 -2 -2  8 -3 -4 -4 -2 -2 -2 -3 -3  8 -4 -3 -4 -4 -3 -3 -4 -1 -1 -3 -4 -5 -2 -2  0 -4 -4 -3 -2 -3 -3 -2 -2 -3 -2  8 -2 -2 -2 -2 -2  4 -3  8 -5 -3 -4 -2 -3 -4 -2 -4 -3 -2 -4 -2 -3 -2 -4 -4 -3 -2 -3 -2 -3 -3 -2 -2 -4 -3  0 -4 -4 -2 -4 -4 -4 -5 -2 -2 -2 -5 -3 -3 -4 -2 -2 -5 -4  8 -4 -4 -2  0 -4 -2  8 -2 -4 -4 -2  0 -4 -3  4 -3 -2  8 -3 -4 -4 -3 -2 -2 -2 -3 -3 -2 -2 -2 -2 -3 -5 -2 -2 -2 -2 -2 -4 -3 -2 -2 -2 -2 -3 -4 -2 -3 -2  2 -3 -4 -4  6 -3 -2 -3 -4 -3 -3 -2 -5 -4 -3 -3 -2 -2 -2 -2  8 -5 -4  8 -4 -5 -2 -2 -4 -2 -3 -3 -2 -2 -4 -3 -2 -3  0 -2 -3 -2 -3 -4 -5 -2 -2 -4 -3 -2 -3 -3 -4 -2 -2 -3 -2 -2 -3 -4 -2 -2 -4 -2 -3 -4 -2  8 -5 -3  8  6 -2 -3 -2 -3 -2  7 -5 -2 -2 -3  5 -2 -2 -2 -4 -2 -2 -2 -3 -3 -5 -5 -2 -5 -2  8 -3 -2 -2 -5 -3 -2 -5  0 -3 -4 -2  1 -2 -2 -4 -5 -3 -2  8 -4 -2 -4 -3 -4 -2 -2  8 -3 -4 -2  3 -2 -2 -3 -2 -4 -2 -2 -5 -3 -3  8 -2 -2 -4 -4 -2 -3 -4 -4 -3 -2 -3 -3 -4 -3  8 -2 -2 -4 -2 -4 -3 -2 -4 -4 -5 -4 -4 -2  8 -2 -2 -2  2 -1 -2 -4 -2 -2 -4 -3 -2 -2 -4 -2 -3 -5 -2 -2 -3 -3 -2 -2 -2 -2  8 -4 -1 -2 -3 -4  8 -1 -3 -4 -2 -2 -3  4 -1 -3 -4 -2 -3 -4 -2 -4 -3 -2 -4 -4 -2 -2 -4 -3 -2 -4 -4 -2 -2 -3 -2 -3 -2 -2 -4 -2 -2 -2 -4 -5 -3 -2 -1 -3 -4  8  2 -3 -1 -4 -3  8 -2 -2 -2 -3 -3 -2 -4 -3 -3 -3 -2 -3 -2 -4 -3  6 -4  1 -2 -2 -2 -3 -3 -4 -2 -2 -2 -3 -2 -4  8 -4  8  8 -3 -3 -4 -4 -3 -3  8 -3 -2 -3 -5 -3 -2 -2 -2 -3 -2 -4 -5 -3 -2 -4 -2 -2 -3 -4 -3 -3 -4  8 -3 -5 -1  8 -2 -4 -2 -3 -3 -4 -3 -2  0 -2  2 -3 -3 -2 -2 -2 -4 -3 -4 -3 -3 -2  2  2  0  0  1 -2 -1 -1 -2 -3 -2 -2
  4  3  2 -3 -1 -3  0  0  5  0  1  0  0  2  0 -3  3  1  0 -2  0 -1 -2  0 -2  1  1  2 -1 -3  0 -1 -3  1  0 -1 -3 -2  4  0  2 -1  2 -1 -2 -3  1  0 -2  0  1  1  0 -3  0 -3 -2 -2 -3 -2  0  1  1  0  0  0  0 -1  1  1  0 -2 -1  1  0 -2  1  0 -2 -2  0  0  1  1  1  1  0 -3 -2  1  0 -1 -3 -1  2  0  0  1  0 -3 -1  0  1 -3 -3 -1 -2 -3 -3  0  2 -3  1  0 -3 -2  0  0 -1  0  4  1 -3  0 -2 -2 -1 -2 -1 -1 -1  0 -3 -3 -1 -1 -2 -2  0 -1 -1 -1 -3 -2 -1 -3 -3 -1 -1  1 -2 -3 -2  4 -1 -3 -2  0  0 -1 -3  1 -3 -1 -1 -3 -3 -3 -2 -1 -1  2  0 -1  0  0 -1 -1 -2  0  0 -1 -3 -3  0  0 -1 -1  1 -3 -3 -3 -3  0 -1  1  6  3  4  0 -1 -2 -2  0  0  1 -3 -3  2 -1 -1 -1 -3 -3 -3 -3 -1 -2  0  0 -2 -1  6 -1 -2 -2  0  0 -3 -3 -1  1 -1  0  1 -2 -3 -3 -3 -1  1  1 -2  0 -1 -3 -1 -1 -3 -1 -1 -3 -1  2 -1 -2 -3  0 -1  1 -3 -3 -2  0 -2 -3  1 -1 -2  1 -2  0 -1  0  0  0  0 -2 -2 -3 -2 -3  0 -3 -3 -1 -3 -1  1 -3 -1 -1  1 -3 -3  0  0 -2 -1 -3 -3 -1  0 -3 -1 -1 -3 -2 -1 -3 -3 -3 -3 -1  6  0 -4 -3 -1 -3 -1 -1 -3 -3 -2 -3 -3  0 -1  0  6 -2 -3 -3 -3 -1  0 -3  0 -1  0 -1 -2 -1 -3 -3 -3  1 -1  6 -3 -2 -1 -1 -1  0 -1 -3  6 -1  1  6 -1 -3 -2 -1 -1 -1  3 -2 -3 -1 -1 -1  1 -2 -3 -2  0 -2 -1 -2 -3  0  0  1 -3 -3 -2 -2  0  6  1  6 -2 -3 -3 -2 -3 -3  1  2 -3 -1 -3  0  0 -1 -3 -2  0  0  0  4 -1 -1 -1 -3 -4 -1  0 -2 -3  0 -1 -1 -3 -1  1 -2 -1  0 -3 -3  0  1 -2  2 -2 -3 -1 -2 -3 -3 -2  0  0 -3  0 -1 -1 -1 -4 -1  2 -2  0  1  0  0 -3  1  1 -1 -2 -1 -3 -3  2 -3 -1 -1 -1  0  0 -4 -2  2 -3  0 -1 -3  0  0  0 -1 -3 -3 -3 -1 -2 -2 -1 -3 -3 -3  1  1 -2 -1 -3  0  0  0  2 -1  0 -3  1  1 -3 -1 -3 -2  0  1 -3 -3  0  0 -3 -3 -2 -1  0 -1 -3 -3 -2 -1 -1  0 -1 -3  0  5 -3 -3 -3 -3 -3  1 -2  0 -1  2  0  1 -1 -3  0 -1 -3 -2  1 -1 -3  0 -1 -3 -1 -1 -2 -3  0  1 -1  2 -2 -3  3 -1 -3 -3 -2  3 -3 -3  0  0 -1  0  0 -2 -3  0 -1 -3  1 -3 -2 -1 -3 -2 -1 -1 -3 -2 -1 -3 -3 -1  4 -1  0 -2  0  0 -3 -1 -1  0 -3 -3 -2  0  1  2 -3 -2  0 -2  0 -3  1 -2 -1 -1  0  0  0  0 -3 -3 -2 -1  0 -1 -1 -3 -3  1 -3  2 -1  0 -1 -1 -2 -3  0  0 -1 -1  0 -3 -2 -3 -2 -2 -1 -3 -3 -2 -3 -2 -2 -1 -1 -2 -4  2  0  2 -1 -2 -1 -3 -3 -1  0 -3 -1 -1  0 -3  0 -1 -3 -2 -1 -3  3 -2 -1 -3 -1 -1 -3 -3  1 -1  0  0  0 -1 -1 -1 -1  0 -3 -1 -3 -2 -3  0  0  0  0  0  0  1  0  0 -1 -2  1  1
  1  2  1 -2 -2 -1 -1  1  2 -1  1  1  0  0  0 -2  1  6  0 -2 -1  1  0  0  0 -1  0  6 -2 -3  5 -2 -1 -1 -1 -1 -1 -1  4 -1  0 -1  1 -2 -1 -2  0  0 -1 -1  0  5 -2 -3 -1 -1 -2  0 -3 -1  0  2  1  0  0  0  0  0 -1  0  0 -1 -1  0 -1 -1  2 -2 -1 -1  0  0 -1  2  0  0  0 -2 -2  0 -1 -1 -1 -2  3 -1 -1  0 -1 -3 -2  1  0 -1 -2 -2 -2 -3 -3 -1  4 -2  2  0 -3  0 -1 -1 -2 -1  1  4 -3 -1 -2 -2 -2 -3 -2 -2 -2 -1 -3 -3 -2 -2 -3 -2  0 -2 -2 -1 -3 -2 -2 -3 -3 -2 -2  4  0 -3 -2  0 -2 -2 -2 -1 -1 -2 -1 -1 -2 -2 -2 -2 -2 -2 -3 -2 -2  0 -1 -1  0 -1 -2 -1 -2 -1 -1 -1 -1 -3 -1 -1 -2 -2  6 -3 -3 -1 -2 -1 -2  6  1  1  0 -1 -1  0 -1  4 -1 -1 -2 -2  5 -2 -2 -2 -2 -1 -2 -3 -2 -2 -1 -1 -3 -2  1 -1 -3 -2 -2 -1 -2 -1 -2 -1 -2 -1  6 -2 -1 -3 -2 -2  6  0 -2 -1 -1 -3 -2 -3 -2 -2 -2 -2 -2 -1 -2 -2 -3 -1 -2  0 -3 -2 -2 -1 -2 -1 -1 -1  0 -1 -2 -1 -2  0  0 -1 -1 -2 -2 -3 -2 -2 -1 -1 -2 -2 -2 -2  6 -3 -2 -2  6 -1 -3 -1 -1 -2 -2 -1 -1 -2  1 -2 -2 -2 -2 -2 -2 -3 -2 -2 -3 -2  1 -1 -4 -1 -2 -3 -2 -2 -3 -2 -2 -2 -2 -1 -2 -1  1 -2 -2 -2 -2 -1  1 -2  0 -2 -1 -2 -2 -2 -2 -2 -1  6 -2  1 -1 -3 -2 -2 -2 -1 -2 -3  1 -2  6  1 -2 -1 -3 -2 -2 -2  0 -3 -2 -2 -2 -2 -1 -2 -3 -1 -1 -3 -2 -2 -2 -1 -1 -1 -3 -2 -2 -3 -1  1  6  1 -2 -3 -3 -2 -2 -3 -1  1 -2 -2 -1 -1 -1 -1 -2 -3 -1 -2 -1  0 -2 -2 -2 -2 -4 -1 -2 -2 -1 -1  1 -1 -2 -2  3 -2 -2 -1 -1 -2 -1  1 -2  1 -2 -2 -1 -2 -3 -1 -2  1  3 -1 -1 -2 -1 -1 -4 -2 -1 -2 -1  6 -1  1 -1 -1  1 -2 -1 -1 -3 -3  0 -3 -1 -2 -1 -1  0 -4 -3 -1 -3 -1 -2 -3 -1 -1 -1 -2 -3 -3 -1 -2 -2 -2 -2 -2 -2 -2  6  6 -2 -2 -2 -1  1 -1  5 -2 -1 -3  3  0 -3 -2 -1 -2 -1  5 -1 -2 -1 -1 -3 -2 -2 -2 -1 -2 -1 -1 -2 -2 -2 -2 -2 -2 -1  1 -2 -2 -3 -2 -2  6 -2 -1 -2  2  0  2 -2 -2  0  0 -2 -1  1 -1 -2  0 -2 -3 -2  0 -2 -1 -1  0 -2  2 -2 -2  0 -1 -1 -2 -2  4 -1 -3 -1 -1 -2 -1 -1 -2 -3 -1 -2 -3  6 -2 -2 -2 -2 -2 -2 -2 -2 -3 -2 -2 -3 -1  0 -2 -1  0 -1  2 -2 -2 -2 -1 -2 -3 -2 -1  0  1 -3 -2 -1 -1  0 -2  1 -2 -2 -1 -1 -1  0 -1 -3 -1 -2 -2 -1 -1 -2 -2 -1 -1 -2  1 -1 -1 -1 -2 -2 -1 -1 -1 -2 -2 -1 -2 -2 -3 -2 -2 -2 -1 -2 -1 -1 -1 -2 -2 -2 -1 -4 -1 -1  3 -1 -1  0 -3 -3  0  0 -2 -2 -2 -2 -1 -1 -1 -2 -2 -2 -3  1 -2 -2 -2 -2 -2 -1 -3 -1 -1  2 -1 -1 -2 -2  0 -1 -1 -3 -2 -3 -1 -1  1 -1 -1 -1  0 -1  0 -1 -1 -1 -2  0  0
 -3 -3 -3 -2 -4 -4 -4 -2 -4 -3 -3 -3 -3 -3 -1  0 -3 -3 -3 -4 -4 -3 -4 -3 -3 -3 -3 -3 -5  1 -3 -5 -4 -3 -3 -3 -4 -3 -3 -5 -3 -3 -3 -4 -2 -3 -4 -3 -3 -2 -3 -3 -3  0 -4 -3 -5 -3  0 -3 -2 -3 -3 -3 -3 -3 -3 -2 -4 -3 -3  2 -2 -3 -3 -3 -1 -3  1 -1 -4 -2 -4  0 -4 -3  4  0  1  2 -3 -3 -3 -4 -3 -3 -3 -3 -3  1 -4 -3 -3 -2 -2 -5 -5  0  0 -4 -3 -2 -3 -3  1 -4 -4 -3 -3 -3 -3 -3  0 -4 -4 -5 -3 -4 -3 -3 -3 -3  0  0 -4 -4 -4 -5 -3 -3 -4 -2  0  1 -5  0  1 -3 -4 -4 -3  0 -4 -3 -5 -2 -4 -5 -4 -5 -4 -4 -2 -3 -5 -2 -2 -4 -4 -4 -3 -3 -4 -3 -3 -4 -3 -3 -1 -4 -4 -4 -4  1 -5 -4 -5 -4 -4  3  0 -4 -2 -5 -3 -4 -4 -3 -3 -5 -4 -4 -4 -3 -5 -4 -2 -2 -3 -4 -3 -5 -2 -4 -2  0 -5 -4 -5 -5 -4 -4 -4 -4 -3 -4 -3 -4 -2 -3 -3 -3 -3 -3 -3 -5 -4  1 -2 -4 -3 -3 -4 -5 -5  1 -3  0 -4 -3 -3 -4 -4 -3 -4 -4  0 -4 -4 -3  2 -2 -4 -4 -2 -3 -3 -4 -4 -4 -5 -3 -4 -3 -3  2 -3 -4 -5  0 -4 -2 -4 -4 -4 -3 -2 -3 -4  1 -5 -3 -3 -4  1 -5 -4 -4 -3 -4 -4 -5 -4 -4 -3 -4 -2 -4 -5  1 -4 -2  0 -5 -4 -4 12 -4 -3  1 -4 -3  0 -4 -5 -3 -3 -3 -5 -3 -4 -5 -2 -2 -2 -3  0 -2 -4 -4 -4 -5 -5 -3 -4 -1 -4 -3 -3 -4 -4 -4 -4 -3 -3 -4 -3  0 -4 -3 -3 -4 -3 -4 -4 -4 -4 -5 -4 -4 -3 -4 -3 -3 -3 -4  1 -3 -5 -3 -4 -4 -1 -5 -5 -3  0 -3 -2 -3 -3 -4 -4 -4 -5  0  1 -5 -2  0 -4 -3 -2 -5 -4 -5 -4 -4 -3 -3 -4 -3 -3 -3 -3 -3 -3 -2 12 -3 -4 -3 -4 -3 -2 -3 -4 -4 -3 -4 -4 -2 -3 -2 -3 -4 -4 -3 -1 -3 -3 -5  0 -4 -5 -4 -3 -4 -3 -3 -4 -4 12 -3 -4  4 -4 -4 -4 -3 -3 -3 -4 -5 -3 -4  0  5 -3  0 -3 -5 -3 -4 -3 12 -4 -3  0 -4 -3  1 -3 -3 -4 -3  1  0 -4 -5 -5 -3 -4 -1 -2 -2 -3 -4 -5 -3 -4 -5 -3 -3 -3 -3 -4  1 -3 -4  0 -3 -3 -5 -3 -3 -4 -2 -4 -4  1 -2 -4 -4 -5 -3 -3 -4 -5 -4 -4 -4 -5 -2 -5 -4 -4 -2  0 -2 -2 -4 -5 -4 -4 -4  3 -3 -4 -2 -3 -3 -2 -4 -3 -3 -3 -3 -3  0 -4 -3 -1 -3 -4 -3 -5 -3 -4 -2 -3 -4 -4 -2 -5 -3 -3  4 -3 -3 -1 -3 -3 -4  1 -3 -4  1 -3 -3 -4 -3 -2 -4 -3 -4 -3 -4 -5 -1  1 -3 -4 -1 -5 -4 -3 -3 -2 -3 -4 -4 -2  0 -4 -3 -3 -1  0 -5 -3 -2 -3 -3 -4 -5 -2 -4 -4 -4  4 -3  0 -3 -4 -4 -4 -3 -4 -2 -4 -4 -3 -3 -4 -3 -4 -3 -4 -3 -4 -3 -4 -3 -4 -2 -5  1 -5 -5 -3 -4 -2 -4 -4 -4 -5 -3 -4 -3 12 -3 -3 -3 -4 -3 -3  1  0 -2 -3 -2 -4 -4 -3 -4 -5 -2 -2 -5 -3  0 -3 -5 -4 -3 -3 -3 -4  1 -3 -3 -3 -4 -4 -4  4 -1 -3 -3  6 -3  1 -4 -2 -4 -3 -3 -2 -3 -3 -3 -4 -4 -3  2 -4 -4
 -2 -2 -1  0 -1 -2 -3  3 -3 -1 -2 -2 -2 -1  4  2 -2 -3 -1 -3 -3 -2 -2 -2 -1 -2 -2 -3 -4  5 -2 -4 -2 -3 -3 -2 -2 -2 -2 -4  0  0 -2 -4  1 -2 -3 -2 -2  1 -2 -2 -3  3 -3 -2 -4 -2  3 -2  0 -2 -1 -2 -2 -2 -1 -1 -3 -3 -2  5  0 -2 -2 -2  3 -2 -2  1 -3  0 -2  2 -2 -1 -1  3  7 -1 -2 -2 -2 -3 -2 -3 -3 -2 -2  9 -3 -2 -2 -2 -2 -4 -4  2  3 -3 -2 -2 -1 -2  9 -2 -3 -2 -1  2 -2 -2  2 -3 -4 -4 -4  1 -3 -2 -4 -2  4  4 -3 -3  1 -4 -3 -4 -3  2  2  6 -4  4  5 -4 -3 -3 -2  2 -3 -2 -4 -2 -4 -3 -3 -4 -2 -2 -2 -4 -4 -2 -2 -2  1 -3 -4 -2 -3 -2 -1 -3 -3 -2  3 -3 -3 -2 -2  5 -3 -3 -4 -3 -3  9  2 -2 -2 -3 -4 -3 -3 -2 -2 -3 -3 -2 -2 -2 -3 -3 -2 -2 -2 -3 -4 -4 -2 -2 -2  4 -4 -3 -3 -3  1 -3 -3 -3  3  1 -4 -3 -2 -2 -2 -3 -4 -3 -3 -4 -2  9 -2 -3 -3 -3 -3 -3 -4  6 -4  2 -2 -4 -4 -2 -1 -3  1 -4  2 -3 -3 -2  8 -2 -3 -3 -2 -2 -2 -3 -2 -3 -4 -2 -2 -3 -2 -2 -3 -3 -4  2 -3 -2 -3 -2 -2 -3 -2 -4 -3  9 -4 -4 -3 -2  9 -3 -3 -2 -3 -2 -2 -4 -3 -2 -4  1 -2 -4 -4  9 -2 -1  2 -4 -3 -3  1 -2 -4  9 -3 -3  2 -2 -4 -2 -2 -2 -4 -3 -3 -4 -2 -2 -2 -3  0 -2 -3 -3 -3 -4 -4 -4 -2  1 -2 -3 -3 -3 -2  1 -3 -3 -3 -3 -4  2 -3 -2 -3 -3 -3 -2  1 -3 -3 -4 -2  1 -2 -3 -4 -3 -2 -3  7 -3 -3  1 -3 -2  0 -3 -3 -3  3 -2 -2  2 -3 -3 -3 -3 -4  2  9 -4 -2  3 -3 -3 -2 -4 -2 -3 -3 -3 -2  1 -3 -4 -3 -1 -4 -2 -1 -2  1 -2 -3 -3 -2 -2  0 -4 -2 -3 -3 -3 -3 -2 -2 -1 -2 -2 -4 -1  3 -1 -2 -4  2 -2 -4 -2  0 -2  0 -4 -2 -3  1 -2 -3  5 -3 -3 -2 -2 -2 -3 -2 -4 -2 -3  4  2 -1  2 -1 -4 -4 -3 -2  1  1 -3  3 -3 -4  9 -3 -2 -1 -3  9  3 -2 -4 -4 -3 -3  0 -2 -1 -3 -3 -4 -4 -2 -3 -2 -2 -2 -4 -3  9 -3 -3  2 -4 -2 -3 -3 -3 -2 -2 -3 -2  7 -2 -3 -3 -2 -3 -2 -2 -4 -3 -3 -3 -4 -2 -3 -3 -2 -2  2 -2 -2 -3 -4 -3 -3 -3 -2 -2 -3 -2 -2 -1 -2 -2 -3 -2 -2 -2 -2  2 -3 -2  3 -2 -3 -2 -4 -2 -4 -2 -2 -3 -2 -2 -4 -2 -2  8  1 -2  5 -3 -2 -3  9 -2 -4  9 -2 -2 -3 -2 -2 -4 -3 -3 -2  1 -4  0  9 -2 -2  3 -3 -2 -2 -2  1 -3 -3 -3 -2  2 -3 -1 -2  4  2 -4 -2  3 -2 -2 -3 -4  1 -3 -3 -2  4 -3  5 -2 -3 -4 -2 -2 -3 -2 -2 -3 -2 -2 -3 -2 -3 -4 -3 -2 -3 -2 -3 -4 -3 -2 -4  9 -4 -4 -4 -2 -1 -4 -2 -2 -4 -4 -3 -2  1 -3 -3 -2 -2 -2 -2  9  2 -2 -3 -2 -3 -3 -4 -2 -3 -2 -1 -4 -4  2 -2 -4 -3 -2 -3 -4 -2  9 -1 -2 -2 -2 -3 -4 -2 -2 -2 -2  7 -4  8 -2  0 -3 -2 -2  1 -2 -2 -2 -3 -3 -2  7 -2 -2
 -2 -2 -2  0 -3  3 -1  2 -2 -2 -1  2  1 -2 -1  0 -2 -1 -2 -4 -2  3  5 -2  2 -2 -3 -1 -4 -2  0 -4  5 -1  1  4  5  3 -2 -2  2 -3  0 -4  2  2 -2 -1  2 -2 -1 -1 -3 -1 -3  2 -4  4 -1  3  2  2 -2 -2 -2 -1  0  2 -2 -2 -2  1  1 -2 -1  3 -1 -3  5  1 -3  0 -2 -1 -3 -1 -2  0 -2 -2 -2 -2  2 -3 -1 -1  1  0 -2 -2 -3 -2 -2  2  0 -3 -4 -2 -2 -3 -1  0  1 -3 -2  6 -3 -1 -3 -3 -1 -1 -2 -2 -2 -4 -4 -4 -3 -4 -4 -2 -2 -2 -3 -3 -4 -4  0 -4 -4 -2 -1  2 -4 -2 -2 -4 -3 -2  3 -2 -4 -2 -4  1 -2 -4 -1 -4  6 -2  0 -4 -4  0  0  2 -4 -4 -4 -1 -2  0 -1 -1 -3 -3 -3 -1 -1 -3  5 -2 -4 -1 -4 -3 -1 -2 -2  6  0 -4 -4 -1 -3 -1 -2 -4 -3  6  5  0 -4 -1  1  1 -1 -3 -4 -4  0  6  0 -2 -4 -4 -4 -4 -4 -3 -3  0 -4 -4 -4 -1  0  3 -2 -1 -4 -1 -1 -4  5 -2  0 -3 -1 -1 -4 -4 -3 -2 -4 -2  2 -4 -4  2 -3 -2 -4 -2 -2 -4 -4 -2 -2  1 -3 -3  0  3 -2 -3  5 -1 -3 -1 -3 -1 -3 -2 -2 -4 -4 -1 -4  0 -1  5  2 -3  0 -4 -1 -2 -4 -4 -1  3 -2 -4 -1 -4 -3  6  5 -4 -3  2 -4 -4  0 -2 -4 -2  2  0 -2 -4 -3 -1 -4  6 -4 -2 -4 -3 -2  2 -4  0  0 -2 -4 -2 -3 -3  0  0  0 -3  0  0 -3 -3 -4 -4 -4 -4  2  0  6  0 -3 -3  6 -4 -3 -3 -3 -1 -4 -2 -3 -3 -1 -3 -3  2 -4 -3 -3 -4 -3 -4  2 -3 -4 -3 -2 -4 -2  3 -3 -4 -3 -4  0 -4 -4 -1 -2  0  0 -4 -1 -3 -1 -3 -4 -2 -2 -3  0 -2 -1 -1  0 -4  5 -4 -1 -3  1 -4 -3 -4 -2 -2 -4 -3 -3  0 -4  0 -4 -2  6  0  1 -1  2 -3 -1 -4 -3  0  3  1 -2 -2 -2 -2 -1  2 -3 -4 -2  4 -4 -1  2  5 -3 -4 -3 -3 -4 -3 -3 -3 -3 -1 -3  0  2 -1 -2 -4  1 -3 -2 -2 -2 -2  2 -3 -4 -2 -3 -4 -4 -2 -2 -3 -4 -2 -1 -3 -3 -3 -2 -2  5 -4 -4 -2 -3  0  0  0  0 -1 -3 -4  2 -4  1 -1 -1 -4 -3 -2 -2 -3 -2 -4  4 -4 -1 -1  2  1 -1 -4 -2  0 -4 -3 -3 -4  3  4 -4 -4 -3 -2 -4  0 -4 -3  2  0 -2  0  0 -1 -4 -1 -4 -2  0 -1 -3  0 -2 -3  0  5 -1 -1  1  2 -3 -2 -3 -3 -1  3 -3 -2 -4 -1 -3  0 -1 -3  6  0 -4 -1  3 -2 -3 -2 -3 -2  1 -3 -2 -2 -4 -2 -1  1 -4 -3  0 -2 -3 -4  0 -4 -4  0 -2  3 -3 -3 -4  5 -3 -2  0 -3 -3 -3  0 -2 -3 -3 -2 -3 -1 -4 -2  4  3  0 -3 -3 -3 -2 -1 -4  1 -2 -1  3 -4 -4 -3  4 -3  0  6 -2  1 -2 -3  1  0 -4 -3  3 -1  0 -4 -4 -1  0 -4 -2 -4 -4 -4  6  0 -2  6  5 -4 -4 -4  3 -4 -4 -3  0  4  0 -2 -2 -2  0  0  0 -1 -3 -4  3 -4  0  0 -4 -4 -2 -1 -3 -4  1 -3 -4  6 -2  2 -3 -2 -3 -2 -4 -3  1 -2  2 -2 -3 -2  5  2 -3 -2 -3  0 -1 -3 -3 -3 -3 -2 -1 -3 -3
