# Supplementary material for: Protein Secondary Structure Prediction Based on Data Partition and Semi-Random Subspace Method
Source: Sci Rep. 2018 Jun 29;8:9856. doi: 10.1038/s41598-018-28084-8 (PMC6026213; doi:10.1038/s41598-018-28084-8)
Supplement: Supplementary file 1 — Dataset 1 [file 41598_2018_28084_MOESM1_ESM.zip › astral_cull_DATA/1C4O_A.pssm]

  T  F  R  Y  R  G  P  S  P  K  G  D  Q  P  K  A  I  A  G  L  V  E  A  L  R  D  G  E  F  T  L  L  G  A  T  G  T  G  T  V  T  M  A  K  V  I  E  A  L  G  R  P  A  L  V  L  A  P  N  K  I  L  A  A  Q  L  A  A  E  F  R  E  L  F  P  E  N  A  V  E  Y  F  I  S  Y  Y  D  Y  Y  Q  P  E  A  Y  V  P  G  K  D  L  Y  I  E  K  D  A  S  I  N  P  E  I  R  L  R  H  S  T  T  R  S  L  L  T  R  R  D  V  I  V  V  A  S  V  S  A  I  Y  G  G  D  P  R  E  Y  R  A  R  N  L  V  G  F  V  L  F  P  A  T  H  Y  L  S  P  E  G  L  E  E  I  L  K  E  I  E  K  E  L  W  E  R  V  R  Y  F  E  E  R  G  E  Y  A  Q  R  L  K  E  R  T  L  Y  D  L  E  M  L  R  V  M  G  T  C  P  G  V  E  N  Y  A  R  Y  F  T  G  K  A  P  G  E  P  P  Y  T  L  L  D  Y  F  P  E  D  F  L  V  F  L  D  E  S  H  V  T  V  P  Q  L  Q  G  M  Y  R  G  D  Y  A  R  K  K  T  L  V  D  Y  G  F  R  L  P  S  A  L  D  N  R  P  L  R  F  E  E  F  L  E  R  V  S  Q  V  V  F  V  S  A  T  P  G  P  F  E  L  A  H  S  G  R  V  V  E  Q  I  I  R  P  T  G  L  L  D  P  L  V  R  V  K  P  T  E  N  Q  I  L  D  L  M  E  G  I  R  E  R  A  A  R  G  E  R  T  L  V  T  V  L  T  V  R  M  A  E  E  L  T  S  F  L  V  E  H  G  I  R  A  R  Y  L  H  H  E  L  D  A  F  K  R  Q  A  L  I  R  D  L  R  L  G  H  Y  D  C  L  V  G  I  N  L  L  R  E  G  L  D  I  P  E  V  S  L  V  A  I  L  D  A  D  K  E  G  F  L  R  S  E  R  S  L  I  Q  T  I  G  R  A  A  R  N  A  G  E  V  W  L  Y  A  D  R  V  S  E  A  M  Q  R  A  I  E  E  T  N  R  R  R  A  L  Q  E  A  Y  N  E  H  G  I  T  P  E  T  V
  1 -4 -1 -2 -1  2 -3  0 -2  1 -1 -3 -2 -2  1  6 -3  2  0 -3  0  0  0 -2 -1  1 -1 -2 -2 -1 -3 -3 -1  5 -1 -1 -1 -1 -1  0 -1 -1  4 -3 -1 -2  2  0 -1 -2 -2 -2  0 -3 -1 -2  6 -3 -3 -2 -1 -3  6  4 -2 -3  2  1 -2 -4 -2 -2 -4 -4 -2 -3 -3  6 -2 -2 -1 -4 -1  0 -3 -3 -3  1 -4 -1 -2 -2  2 -3 -1  0 -1 -2 -3  0 -2 -2 -2 -2 -3  0 -1 -2 -2 -3  0 -3 -3 -3 -2  0 -2  1 -2 -1  1 -3 -3 -1 -3 -1 -3 -1 -2 -2 -2  1 -2  4  0  0 -3 -3 -1 -1 -2 -2 -2 -1 -2  0 -1 -1 -2 -2 -1 -3  0  4 -3 -4 -1  6  0 -3 -3  0  1  0 -2 -2 -2 -1 -1  5 -2  1 -1 -3 -2  1 -2 -2  0 -1 -2 -2  3 -1 -2 -2  2  0 -1 -2 -3  6 -2 -3 -3 -2 -2 -3 -2 -2 -4 -3 -2 -2 -3 -3  0 -2 -2 -1 -3 -2  0 -1 -3 -2 -3 -4  0 -3 -3 -3  0 -1 -3  1  2 -1  2  1 -3 -2 -2 -3 -2 -3 -3 -4 -2 -2 -3 -2 -3 -2 -2 -1 -3 -2  0 -4 -1  0 -2 -2 -3 -2 -2  3 -3 -3  0 -1 -3 -1  5 -3 -2 -1  0 -3 -1 -2 -3 -1 -4 -3 -3 -3  0  6 -1 -3 -3 -3 -3 -3 -2 -4 -1 -2 -4 -2  0 -2 -1 -2 -2  2 -2 -2 -1  0  6 -2 -3  0 -1 -3 -2 -2 -1 -2  1  0 -1 -2  0 -2 -3 -2 -3 -3 -3 -2 -1 -3 -2 -3 -3 -1 -2 -2 -2 -3 -2 -1 -1 -1 -3 -3 -3 -3 -3 -2  0 -2 -3 -2  0 -3  1  2 -2 -2 -2 -3 -1 -3 -2 -2 -2 -3 -2 -2 -2 -3  5 -2 -3 -3 -1 -1 -4 -3 -1 -2  0 -1 -2 -2 -1  0 -4 -3 -4  0 -3 -2 -1  0 -2 -2 -3 -2  0 -3 -2 -3 -2 -3 -3 -2 -1  0 -3 -3 -1 -3 -2 -1 -3 -3 -3 -3 -3 -2 -1 -3 -3 -2 -3 -2 -2  1 -3 -2  5 -3 -3 -3  6 -3 -2 -2 -1 -4 -3 -3  1 -2 -2  0 -3 -3 -2 -2 -2 -1 -3  6  6 -3 -3  4 -1 -2 -2 -3 -3 -4  6 -3 -1 -2 -1 -2  1 -3  0 -1  6 -3 -1 -2 -2 -1 -3 -3 -3  1 -2 -2 -1  4 -3 -3 -1 -3 -1 -3 -1 -2 -1 -1 -2
 -2 -4  1 -3  0 -2 -3  0 -4  1 -4 -3 -1 -4  2 -3 -4  1  1 -3 -3  2  1 -4  3  2 -2 -1  0 -3 -3 -3 -4 -3 -3 -4 -2 -4 -3 -4 -3 -3 -2 -1 -3 -4  0  3 -3 -1  5 -4 -3 -3 -4 -4 -3 -2 -2  1 -3 -3 -3 -3 -1 -3 -3 -2 -2 -4  4 -1 -4 -4 -4 -1 -2 -2 -4 -2 -3 -4 -4 -2 -3 -3 -3 -3 -3 -1 -4 -1 -2 -3  3  0  3  7 -3 -1 -3 -4  6  4 -3 -3 -2 -4  1 -3 -1  7  1 -3  2 -2 -4  1  7 -1  0 -4  7 -3  7  1 -3 -3 -1 -2 -2 -4 -3  0 -2 -1 -4 -4 -4 -3 -2 -4 -1  6 -2  5 -1  0  0  6  0 -1  0 -2 -4 -4 -4 -2 -2  0 -3 -3 -1  2  0  4 -2  2  4 -3 -4  1  1 -5  0  3 -2 -3  0 -1  7 -3  0  0 -3  6  0  1 -3  2 -3 -3  0  8 -3  2 -1  8 -3  6 -3 -3 -3 -2 -3 -3  5 -1 -3 -4 -4 -5 -1 -4 -5 -2 -2 -4 -2  7 -2 -3 -2 -3  7 -1  0 -4 -2 -2 -4 -3 -3 -4 -3 -3 -3 -4 -4  0 -3 -4 -3 -3 -4 -4 -3 -2 -2 -2 -4 -3 -3 -4 -1 -4  6 -3 -3 -3  0 -4 -3  5 -1  8  1  1 -3 -4 -4 -2 -2 -4 -5  8 -4 -4 -2 -3 -1 -3 -2  8 -4 -4  3 -4 -1 -2 -4 -1  1  4 -1 -1  0 -2 -4 -3 -4 -2 -3 -3 -4 -4 -3 -3 -2  1 -1  2 -2 -2  1 -3 -4 -1 -1 -4 -5  8 -4 -3 -4 -4 -3 -3 -4 -1 -4 -1 -4  7 -4 -3  1 -4 -1 -4 -3 -3 -4 -4 -2 -1 -4  4  0  7 -2  1  5 -1 -1  8 -4 -4 -4 -3 -3 -4 -3  1  3 -3 -2 -2 -3 -4 -3 -2 -4 -3  2 -2 -2 -4 -4  4 -4  6 -4 -3 -2 -2 -2 -4  0 -3 -3  1  8 -3 -1 -4 -4  8 -2 -4  8 -2 -3  0 -4 -3 -4 -4 -4 -4 -5 -2 -4 -4  8 -2 -4 -4 -3 -4 -4 -2 -4 -2 -4 -4 -3 -5 -4 -3 -3 -3  1 -2 -4 -4 -4  8 -2 -1  6 -2 -3 -4 -1 -3 -4 -4  8 -3 -3  8 -2 -2 -4  3 -4 -4 -3 -3 -3 -3  3 -3 -3  0 -2 -3  3  4 -3 -4  0 -2 -3  0  8  8  8  1 -1 -1 -2 -1 -3 -2  0 -2 -3 -5 -3 -4  2 -2 -4
  0 -5  0 -4 -1  0 -1  0 -4  0 -2  0 -2 -4  0 -3 -5 -1 -1 -5 -3  1 -1 -4  2  1  1 -1 -1 -2 -5 -5 -2 -3 -1 -2 -1 -2 -1 -4 -1 -4 -2  6 -4 -5 -1  0 -4  6 -1 -4 -1 -5 -4 -4 -3 -1  8 -2 -1 -5 -3 -2 -2 -5 -3  2 -2 -5 -1 -1 -5 -5 -4  6  8 -3 -4 -2 -4 -4 -4 -1 -3 -3  0 -2 -4  1 -4 -1 -1 -4 -2 -1  0 -1  4 -1 -4 -4 -1  0 -2 -3  0 -3  3 -3  0 -2  7  0 -3  5 -3 -1 -1  1 -1 -4 -2 -3 -2  0  0 -3 -4 -2 -4 -4 -3 -3  0 -2 -4 -4 -2  0 -1 -4  0 -1 -4 -1  0 -2  2 -2  2 -1 -3 -2 -5 -4 -4 -1 -1 -1 -2 -3 -1 -1 -1  0 -4  0 -1 -3 -4  0  5 -5 -1 -1 -2 -5 -1 -1 -2 -4 -1 -1 -4  1  0  3  3 -1 -5 -3 -2 -2 -5 -1 -2 -2 -2  3 -3  0 -4 -2 -4 -4  0 -2 -4 -2 -4 -5  0 -2 -5 -2  8 -4 -1 -2 -1 -4 -1 -2 -2 -1 -3 -2 -1 -2 -4  0 -2 -5 -4  0 -4 -5 -4  0  1 -4 -5 -4 -4 -4  0 -2 -1 -1 -4 -1 -4 -4 -2 -4 -1 -2 -4 -4  6 -2  0 -1 -2 -2 -2  1 -1 -5 -4  1 -1 -2 -5 -2 -5 -4 -1 -3 -3  0  8 -2 -4 -5  1 -5  0 -2 -5 -1  0 -1 -4  5  0 -2 -4 -3 -4 -1 -3 -2 -4 -2 -2 -4 -2 -3  0  0  0 -1  0 -4 -4 -2 -2 -5 -5 -2 -4 -2 -2 -5 -4  0 -4 -1 -4 -1 -4 -2 -4 -3 -1  0 -2 -5  0  1 -5 -4  0 -2 -5  4  0 -2 -3 -1  0  5 -1 -2 -4 -5 -4 -2 -2 -5 -2 -2 -2 -4 -2 -2  0 -5 -2  1 -4 -5 -1  0 -2 -1 -4 -1 -4  1 -4 -4 -1 -1 -1 -4  1 -2 -4 -2 -2 -4 -1 -5 -5 -2  0 -5 -2 -4 -2 -1 -4  0 -4 -5 -4 -2 -5  8 -5 -5 -2 -2 -2 -5  0 -4 -4 -2 -4 -1 -5 -4 -2 -5 -5  0 -3  0 -2 -2 -2 -5 -5 -2  0 -1 -2 -1 -5 -5 -2 -2 -4 -2 -2 -3 -3 -2  8 -2 -2 -1 -4 -4 -4 -4 -3  1  1 -4 -1  2 -1 -4  0 -1 -3 -5  2 -2 -2  4 -2 -2 -2  0 -3 -2 -2 -2 -4  8 -1  1  1 -5 -1 -4 -1 -1 -4
 -1 -5  1 -4 -2 -1  0  0 -3 -1 -3  8 -2 -3 -1 -3 -5  2  0 -5 -3  2 -2 -4  0  1 -2  0 -2 -3 -5 -5 -3 -3 -3 -3 -2 -3 -2 -5 -3 -4 -2  0 -4 -5 -1  0 -4  0 -2 -3 -3 -5 -4 -4 -3 -3  0 -2 -3 -5 -3 -3 -2 -5 -4 -1  0 -5 -2  1 -5 -5 -3  2  0 -3 -5  1 -5 -5 -5 -2 -4 -4  7 -3 -5  1 -3  2  2 -5 -3  2  3 -2  7  1 -4 -5  0  0  2 -4  6 -4 -1  1  1 -3  0  7 -4  4 -4 -1 -3 -2 -2 -3 -3 -3 -3 -1  8 -4 -4  0 -4 -3 -1 -3 -1  1 -4 -5 -2  7  2 -4  5  0 -4 -2  0 -3  5 -1  3 -2 -3 -2 -5 -5 -3 -3 -2 -3 -2 -2 -2  0  2 -1 -5  1 -2 -3 -4  2  1 -5  1  0  0 -5  1  1 -3 -5  0  0 -5 -1  2  1  3 -2 -5 -3 -2 -3 -5  1 -2 -3 -3 -2 -5  8 -5  0 -5 -5 -2  0 -4 -3 -4 -5 -1 -3 -5  0  0 -5 -2 -3 -3 -5  2 -3 -3 -1 -3 -3  0 -2 -3 -4 -3 -5 -5  8 -5 -5 -3  5  8 -5 -5 -4 -4 -4  8  0 -2 -3 -4 -2 -4 -3 -2 -4 -3 -3 -5 -5  0 -3  8 -2 -2 -3 -2  1 -3 -5 -4  5 -3 -3 -5 -3 -5 -3 -2 -3 -4  8  0 -3 -3 -5 -2 -5  3  0 -5  1  1 -2 -4  0 -2 -3 -4 -5 -5 -2 -3 -3 -3 -3  0 -5  0 -4  1 -2 -2  1  1 -4 -4  0 -2 -5 -5 -3 -3 -3 -3 -5 -5  8 -3 -1 -4  4 -5 -3 -3 -3  1 -2 -2 -5  8  7 -5 -4  1  0 -5 -1  2 -3 -3  1 -2  4  0 -3 -4 -5 -5 -3 -3 -5 -3 -2 -2 -5 -2  0  7 -5 -3  7 -5 -5 -2  2 -3 -1 -4 -2 -5 -2 -5 -5 -3 -2  6 -4  4 -3 -5  0 -3 -4  0 -5 -5 -3  6 -5 -3 -4 -3 -1 -5  7 -5 -5 -5 -3 -5  0 -5 -5 -3  0 -3 -5  8 -5 -3  0 -5 -2 -5 -5 -3 -5 -5  8 -3  8 -2  0 -3 -5 -5 -3 -1  1 -3 -2 -5 -5 -2 -3 -4 -3 -3 -3 -3 -3  0 -2 -3 -2 -5 -4 -5 -5 -3  8 -2 -4 -3  4 -2 -5  1 -2 -3 -5  5  0 -3  0 -3 -3 -3  0 -3 -2 -1  0 -5  0  0 -3 -2 -5  1 -3 -1 -2 -4
 -1 -4 -4 -2 -2 -2 -4 -3 -5 -1 -4 -5 -5 -5 -3 -2 -3 -3 -4 -2  0 -4 -4 -2 -3 -3 -4 -4 -4 -2 -2 -2 -4 -2 -2 -4 -2 -4 -2 -3 -2 -2 -2 -4 -2 -2 -3 -4 -2 -4 -5 -5 -2 -2 -2 -2 -2 -5 -4 -5 -2 -3 -2 -2 -5 -3  7 -2 -5 -4 -4 -5 -4 -4 -5 -4 -4  0 -2 -5 -4 -4 -2 -2 -4 -4 -5 -3 -4 -3 -5 -4 -3 -4 -2 -4 -4 -4 -5 -3 -2 -2 -4 -4 -3 -2 -4 -2 -4 -4 -3 -4 -4 -4 -2 -4 -3 -2 -4 -2 -1 -4 -4 -2 -5 -4 -5 -2 -2 -4 -2 -3 -4 -2 -2  7 -3 -2 -4 -4 -5 -3 -4 -4 -2 -3 -4 -2 -4 -4 -3 -4 -1 -2 -2 -4 -4 -2 -2 -5 -2 -2 -2 -1 -5 -4 -3 -4 -3 -2 -2 -3 -3 -3 -5 -3 -5 -1 -4 -5 -4 -2 -2 -3 -3 -4 -3 -4 -4 -5 -3 -2 -5 -5 -2 -5 -4 -5 -2 -4 -4 -5 -2 -5 -3 -3 -4 -5 -3 -4 -4 11 -2 -4 -3 -5 -4 -4 -2 -5 -4 -2 -2 -3 -5 -3 -3 -4 -2 -3 -5 -2  1 -3 -2 -5 -4 -4 -5 -5 -5 -4 -2 -1 -2 -2 -5 -5 -2 -5 -2 -2 -2 -5 -5 -2 -5 -3 -3 -4 -4 -4 -5 -4 -2 -5 -5 -3 -2 -3 -2 -5 -4 -4 -4 -5 -3 -5 -1  0 -2 -5 -4 -5 -5 -3 -3 -4 -4 -5 -4 -3 -4 -4 -2 -4 -5 -1 -2 -2 -2 -2 -2 -2 -5 -4 -4 -4 -5 -2 -4 -4  4 -3 -3 -2 -2 -5 -5 -2 -3 -5 -5 -2 -4 -3 -1 -5 -5 -3 -2 -3 -2 -5 -5 -2 -4 -4 -5 -3 -5 -5 -3 -2 -3 -5  0 -4 -3 -4 -2 -3 -4 -4 -5 -5 -2 -3 -2 -2 -2 -3 -2 -5 -5 -3 -2 -5 -5 -3 -1 -4 -4 -3 -4 -5 -2 -4 -2 -5 -2 -4 -4 -3 -5 -2 -5 -2 -4 -2 -2 -5 -5 -2 -4 -2 -2 -5 -5 -3 -5 -2 -4 -3 -4 -5  1 -3 -2 -4 -3 -4 -3 -3 -5 -5 -4 -3 -5 -2 -5 -5  1 -2 -3 -2 -2 -3 -3 -5 -2 -5 -5 -5 -4 -4 -3 -5 -2 -5 -4 -2 -3 -3 -5 -2 -1 -4 -5 -2 -2 -5 -4 -2 -4 -4 -2 -3 -3 -4 -2 -5 -3 -2 -2 -4 -2 -3 -4 -3 -1 -3 -4 -5 -2 -4 -5 -5 -5 -3 -3 -5 -3 -2 -4 -4 -5 -5 -4 -3 -2 -5 -4 -2 -2
 -1 -5  3 -3  1 -1 -2  3 -3  4 -3 -2  8 -3  3 -2 -4  1  3 -3 -2  2 -2 -3  2  2 -2  0  7 -2 -3 -3 -3 -2 -2 -3 -2 -3 -2 -4 -2 -2 -2  2 -3 -4  3  3 -3  4  0 -3 -2 -3 -4 -3  0 -1 -1  0 -2 -3 -2 -2  8 -3 -3 -1  1 -4  1  2 -4 -5 -3 -1 -2 -2 -4  0 -3 -3 -4 -2  1 -3 -1 -2 -3  5 -3  3  0 -3 -1  0  2  0 -1  3 -3 -3  0  1 -3 -3  0 -4  7 -2  2 -1 -1 -2 -1 -1 -4  2  0 -1 -1 -4 -1 -2  0 -2 -2 -3 -3  0 -4 -4 -2 -2 -1 -1 -4 -4 -3 -2  0 -3  0  0 -3  0  0 -2  1  0  2  0 -3 -2 -4 -4 -3 -2 -1 -1 -3 -3 -1  1  1  0 -2  2  1 -2 -4  2  0 -4  2  2  1 -3  1  2  3 -3  1  1 -3  0  1  4 -2  0 -3 -2  8  0 -3  1  7  0 -2  0 -3 -2 -3  1 -2 -2  3  2 -2 -3 -4 -5  1 -3 -4  1 -2 -3 -2 -1 -1 -3 -1 -3  0  1 -2 -3  0 -1 -3 -3 -2 -4 -3 -2 -3 -5 -3  0 -2 -4 -2 -3 -3 -3 -2  1 -2 -1 -2 -2 -3 -3  8 -4  0 -3 -2 -3 -1 -3 -2  4 -2  0  0  4 -2 -4 -4  0 -2 -3 -5  0 -4 -3 -2 -2 -2 -2 -2  0 -3 -4  1 -5  1  1 -5  1  2  0 -3 -1  8 -2 -4 -3 -4 -2 -2 -2 -3 -3 -2 -3  1 -1  1  1 -1  1  3 -2 -3  3  8 -4 -4  0 -3 -2 -3 -4 -3 -2 -3  0 -4  0 -4  0 -3 -3  2 -3  8 -4 -2 -2 -3 -3 -1  1 -4  3  1  0 -2  1  1  0  3  0 -4 -3 -4 -2 -2 -4 -2  0  0 -2 -2  1 -2 -4 -2 -1 -3 -3  1  1 -1 -3 -4  1 -4  3 -3 -3 -1 -1  0 -4  0 -2 -3  1  0 -1  3 -4 -4  0  1 -4  0 -2 -3  0 -4 -2 -4 -4 -4 -3 -4 -2 -4 -4  0  1 -3 -3 -2 -4 -3  1 -4 -2 -4 -4 -2 -4 -4 -2 -2 -2  0  1 -3 -5 -3  0 -1  1 -1 -2 -3 -4  8 -2 -4 -3  0 -2 -2  0 -1 -1 -3  3 -4 -4 -2 -3 -2 -2  1 -3 -2  0 -1 -2  3  0 -2 -4  0  1 -2  1  0  0  0  2 -2  8  1  0 -3 -2  1 -1 -3 -4 -2 -3  5 -2 -4
 -1 -5  4 -4  0  0  0  3 -3  1 -4  0  0 -3  2 -2 -5  3  4 -4 -1  4 -3 -4  1  2 -3  3  0 -2 -4 -4 -4 -2 -2 -4 -2 -4 -2 -4 -2 -3 -2 -1 -3 -5  3  4 -3  0 -1 -3 -2 -4 -4 -4 -1 -2 -2 -1 -2 -4 -2 -2  0 -4 -3 -1  7 -5  0  6 -5 -5 -3  2 -2 -2 -4  7 -4 -4 -4 -2 -3 -3  2 -3 -4  1 -3  6  5 -4 -1  3  3 -1  0  3 -4 -4  2  0 -2 -2  2 -4  0  0  5 -2 -1  1 -3  0 -3  0 -2 -2 -1 -4 -2  1 -2 -3  0 -3 -4  6 -4 -4 -2 -2 -1  4 -4 -4 -2  0  6 -3  4  1 -3  0  5 -2  2  0  3  0 -3 -1 -5 -5 -3 -2 -1 -2 -4  0 -2  4  6  0 -4  4  0 -2 -4  2  2 -5  6  1  7 -4  5  6 -1 -3  2  4 -4  2  3  3 -1  0 -3 -1  1 -1 -4  6  1 -2 -2 -1 -4  0 -4  7 -4 -4  1  6 -4 -4 -4 -6 -1 -4 -5  7 -2 -4 -2 -2 -2 -4  0 -3 -2  3 -1 -4  3 -2 -3 -3 -2 -4 -4  1 -4 -5 -3  4  0 -4 -4 -4 -4 -4  0  7 -2 -2 -4 -2 -4 -3  0 -4 -2 -3 -4 -3  2 -4  0  0 -2 -2 -1  3 -2 -4 -4  5 -2 -4 -5 -2 -4 -3 -2 -2 -3  0 -2 -2 -3 -4 -1 -5  5  7 -5  6  3 -1 -3 -1  1 -3 -4 -4 -4 -2 -2 -2 -3 -3 -1 -4  7 -2  6  0 -1  0  4 -3 -4  7  0 -4 -5 -2 -3 -2 -4 -4 -4  0 -3  3 -4  4 -4 -1 -3 -3  4 -3  0 -5  0  0 -4 -4  0  7 -5 -1  3 -2 -2  4 -1  0  6 -2 -4 -4 -4 -2 -2 -4 -2 -1 -1 -4 -2  7  1 -4 -2  1 -4 -4  1  6 -3 -3 -4 -1 -4  0 -4 -4 -2 -2  5 -4  0 -2 -4  6 -2 -3  6 -5 -4 -2  3 -4 -2 -3 -4  3 -4  0 -4 -4 -4 -4 -5 -2 -4 -4 -2  7 -4 -4  0 -4 -3  7 -4 -2 -4 -4 -2 -5 -4  0 -2  0 -1  7 -4 -5 -4 -2 -1  6 -2 -2 -4 -5  0 -2 -4 -4 -2 -2 -2 -2 -2  1 -4  1 -4 -4 -4 -4 -2  0  0 -4 -2  2 -2 -4  3 -1 -2 -4  2  7 -2  3 -1 -2 -2  3 -3  0  3  4 -4 -2  6 -2 -3 -5 -1 -3  1 -2 -4
 -1 -5 -2 -5 -3  0 -4 -2 -4 -1  7 -3 -4 -4 -2 -1 -5 -2 -2 -5 -3 -2  6 -5 -2 -1  6 -3 -3 -3 -5 -5  7 -1 -3  7 -2  7 -3 -4 -3 -4 -1 -2 -4 -5 -2 -2 -4 -1 -3 -4 -3 -5 -5 -5 -1 -4 -2 -3 -3 -5 -1  4 -4 -5 -3  1 -4 -5 -3 -3 -5 -5 -4 -2 -2 -1 -5 -3 -4 -5 -5 -2 -4 -4 -3 -3 -5 -2 -3 -3 -2 -5 -2 -2  0 -3 -2 -2 -4 -5 -3 -2 -4 -4 -2 -5 -3 -4 -2 -4 -2 -3 -4 -2 -3 -2 -4  6 -2 -5 -4 -4 -4  6 -3 -4 -4 -4 -5 -1 -3 -2 -1 -3 -5 -5  7  1 -2 -4 -2 -2 -2 -2 -3  0 -2 -2 -2 -2 -4 -1 -5 -5 -4 -1 -2 -4 -4 -4 -3 -2 -3 -2 -4 -2 -3 -1  0 -1  1 -5 -3 -2 -4 -5 -2 -3 -4 -5 -1 -3 -5 -3  0 -2  5 -3 -5 -1 -3 -4 -5 -3 -3 -4 -3 -2 -5 -3 -5 -4 -5 -5 -3 -3 -4  7 -4 -4 -2  7 -5 -4 -2 -5 -2  0 -4 -5 -2  5 -4 -1 -2  7 -2 -3 -4 -4 -3 -5 -5 -3 -5 -5 -3 -2 -3 -4 -5 -4 -4 -4 -3 -4 -2 -4 -4 -3 -5 -4 -4 -5  2  6 -5 -5  0  7 -3 -3 -1 -4 -3 -1 -3 -5 -4 -3 -4  7 -5 -4 -5 -4 -2 -1 -4 -3 -2 -4 -4 -5 -3 -5 -2 -4 -5 -3 -1 -3 -4  2 -3 -3 -5 -4 -5 -2 -1 -3 -4  7 -3 -5 -4 -4 -2 -3 -2  1  1 -4 -4 -4 -4 -5 -5 -4 -4 -3  7 -5 -5 -3 -4 -3 -5 -3 -5 -4 -3 -4 -3  7 -4 -5 -3 -3 -5 -5  5 -2 -5 -2 -2 -4 -3 -2 -3  2 -2 -4 -5 -5 -5 -3 -3 -5 -3 -3 -3 -5 -1 -4 -3 -5 -3 -2 -5 -5 -3 -2 -3  7 -5 -3 -4 -3 -5 -5 -4 -2 -3 -5 -2 -3 -5 -4 -4 -4 -3 -5 -5 -4 -3 -5 -4 -4  7 -3 -5 -3 -4 -5 -5  7 -5 -2 -5 -5 -4 -4  7 -5 -3 -5 -4 -4 -5 -2 -5 -5 -1 -5 -5 -3 -1 -3 -3 -4  7 -5 -5 -4 -2 -1 -3 -2 -5 -5 -4 -3 -5  7 -4 -1 -1 -4 -2 -1  7 -3 -5 -5 -5 -5  1 -3 -2 -5 -3  0 -1 -5 -2 -3 -1 -5  0 -4 -3 -2 -4 -4 -4 -2 -4 -4 -3 -2 -5 -2 -3 -4  7 -5 -3 -4 -3 -3 -5
 -2 -3 -1 -4  0 -2  0 -1 -4 -1 -3 -3 -1 -4  0 -3 -5 -1 -1 -4 -3 -1 -3 -4  1 -1 -1  7 -1 -3 -4 -4 -3 -3 -3 -3 -3 -3 -3 -2 -3 -3 -2  1 -4 -5 -1 -1 -4 -1 -2 -4 -3 -4 -4 -4 -3  9 -1 -2 -3 -4 -3 -3 -1 -4  0 -2 -2 -3 -2 -1 -3 -3 -4  4 -1 -3 -5 -1  0 -2 -5 -2  2  0 -2 -1  1 -1 -4 -1 -2  0 -2 -1  1 -2 -2 -1 -2 -4  3 -2 -3 -4 -2 -4 -1  0 -1 -2 -1 -3 -2  4 -3  0 -2 -3 -2 -3 -2 -4  0 -3 -3 -4 -4 -2 -4 -2 -3 -3 -2 -2 -3 -2 -3 -3 -1 -4 -2 -2 -3 -2 -1 -1  1 -1 -1  9 -2 -1 -5 -2 -4 -3 -2 10 -1 -4 -1  0 -2 -1 -3 -1 -1 -3 -4 -1 -1 -5 -1 -1 -2 -4 -1 -1  0 -4 -1  0 -3  1 -1  0 -2 -2 -4 -3 -1 -2 -4 -1 -1 -2 -3  0  0 -3 -4 -2 -3 -3  0 -1 -3 -4 -1 -5 -2 -4 -5 -2 -1  0 -2 -2  9 -4 -3 -3 -2 -2 -3 -4  0 -3 -4  2 -3 -4 -4 -3  0 -3 -4 -2 -3 -2 -4 -4 -4 -4 -3 -2 -2 10 -4 -3 -4 -4 -1 -4  0 -3 -3  0  0 -4 -3  0 -2 -2 -2 -1 -3 -4 -4 -2  9 -4 -3 -2 -4 -4 -2 -3 -2 -3 -1 -2 -4 -4 -1 -3  0 -2 -3 -1 -1  6 -4  4  0 -3 -4  0 -4 -2 -3 -3 -4 -3 -3  0 -2 -2 -1  8 -2 -2 -1 -3 -4 -1 -1 -5 -5 -2 -4 -3 -4 -4 -4 -3 -4 -2 -4  0 -5  0 -4 -4  0  0 -1 -5 -3  0 -4 -4  2 -2 -5  4 -1 -2 -3 -1 -2 -1 -1 -2 -5 -4 -5 -3 -3 -4 -3 -2 -2 -3 -2 -2 -3 -4 -3 -2  0 -4  0 -1 -1 -3 -4 -2 -5 -1  0 -4 10  3 -2 -5 -1 -3 -4 -1 -2 -3 -1 -5 -4 -2 -2 -4 -2 -4 -4  0  1  2 -5 -4 -5 -4 -5 -1 -4 -4 -2 -2 -4 -4 -3 -4 -4 -2 -5 -2 -4 -5 -3 -5 -4 -3 -3 -3 -2 -2 -4 -2 -4 -2 -2 -1 -2 -2 -4 -5 -1 -3 -4 -4 -2 -3 -3 -2  0 -2 -3  5 -5  2 -3  0 -3 -3  0 -3 -3 -1 -2 -3 -1 -2 -3 -4 -1 -2 -3 -1 -2 -2 -2 -1 -3 -1 -1 -1  2 -1 -1 10  0 -5 -3 -4 -1 -3 -4
 -1 -2 -3  2  1 -3 -3 -3 -4 -3 -5 -5 -5 -4 -3 -3  7 -3 -4  2  1 -4 -5  5 -2 -3 -5 -4 -4  0  1  1 -5  0 -2 -5 -2 -5 -2 -1 -2  4 -3 -4  2  7 -3 -4  3 -4 -4 -5 -2  1  4  5 -3 -5 -5 -4 -1  0 -3 -3 -5  0 -3 -4 -5 -1 -4 -5 -1 -1 -5 -4 -5 -2  1 -5 -3 -2  3 -4 -3 -2 -5 -2 -3 -1 -4 -2 -3 -3  2 -3 -4 -4 -5 -1  3  4 -4 -4  0  2 -3  6 -4 -3 -3  2 -5 -2  5 -4 -2  0 -4 -5 -2 -1 -3  1 -5 -5 -5  2  4  1  6  1 -3  0  0 -3  4 -2 -5 -2 -5  6 -1 -4  5 -1  0  3 -3 -1 -3 -3  3 -1  6 -2 -4 -3 -4 -5 -2  2 -2 -3 -1 -3  1 -2  1 -1  6 -1 -4  7 -4 -2 -4  1 -4 -4 -4  1 -3  0  0 -4 -3 -3 -5 -4  1 -3 -5 -5  2 -4 -4 -5 -2 -3 -3 -5  4 -5 -1  0 -3 -4  3 -5 -2 -3 -4 -5  7 -5 -5 -3 -4 -4 -4  2 -2 -1 -4 -4 -3 -5 -3 -3 -5 -3 -2  0  3 -5 -3 -2 -5 -4 -5 -1  1  4  3  5 -5 -5 -4 -5  2 -2  3 -5 -5  5 -5 -4 -1 -3 -4 -5 -5 -3 -3 -5 -4 -3  1  0  3 -5 -4 -5 -2 -5  0 -5 -4 -3  0 -5 -5 -5 -5  0 -3 -2 -4 -5 -2 -2 -4 -4  4 -4 -5  3  5 -2  2 -4 -3 -2 -5 -5 -4 -3 -5  2 -4 -4 -2 -4 -3  3  3 -5 -5  6  7 -5 -5 -2 -5  0  2 -5 -5  1  6  0  3 -4 -5  4 -4 -5 -5  7 -5 -5  1  5 -4 -5  7 -4 -1 -4  3 -3 -4 -4 -5 -5  1  0  4 -2 -2  0 -2 -4 -4 -1 -3 -5 -5  0 -2 -4 -3  0 -3 -5  3 -5  6 -4  2 -4 -3  0 -5 -4 -5  6 -4 -2  3 -5 -5  4 -4  6  6 -5 -4  0 -5  1 -5 -1 -2 -5  1  1  4 -5  7 -5  0  0 -5 -5 -5  1 -5  5 -5 -5  1 -4  0  2 -2  7  0 -5 -3 -5 -4 -5 -5 -2  0 -5 -4 -5 -4 -4  0  7 -5 -1  6 -5 -5 -3 -3 -5 -5 -1 -5 -3  1  6  0 -3 -3 -5 -3  5 -2 -4 -4  0 -3  1 -3  6 -4 -5 -2 -3 -5 -5 -5 -3  5 -5  2 -3 -3 -5 -4 -5 -5  7  0 -5 -3 -2  6
 -2 -1 -3  4 -1 -4 -3 -3 -4 -2 -5 -5 -4 -5 -3 -3  0 -3 -3  5 -1 -3 -5  2 -1 -3 -5 -3 -4 -2  6  6 -5 -2 -3 -5 -3 -5 -3 -1 -3  1 -3 -4  1  1 -3 -3  2 -4 -3 -5 -3  6  0  3 -3 -4 -5 -4 -3  6 -3 -3 -4  5 -2 -4 -5  1 -4 -4  0  0 -5 -5 -5 -3 -1 -4 -3 -1  0 -4 -3 -3 -5 -2 -3 -3 -5 -3 -3  0  0 -3 -3 -3 -5 -1  3  4 -4 -3  5 -1 -4  1 -4 -3 -2 -2 -5  0  1 -4 -1 -2 -3 -5 -2  1 -1 -1 -3 -5 -5  0  1 -3  0 -1 -4 -2 -2 -3  2 -1 -5 -4 -4  0 -2 -3  1 -1 -1  1 -3  0 -3 -1  1 -2  1 -1 -5 -3 -4 -5 -2  0 -3 -3 -3 -3  3 -2  0 -2  2 -2 -4  0 -4 -2 -4  5 -4 -4 -3  5 -3 -2  4 -3 -3 -3 -5 -4  5 -3 -4 -4  5 -4 -3 -4 -3 -2 -3 -5  4 -5  0  3 -2 -4  1 -5 -1 -3 -4 -5  0 -5 -5 -3 -4 -3 -4  5 -3  2 -2 -4 -3 -5 -3 -3 -5 -2 -3  6  5 -5 -2 -1 -5 -4 -5 -1  5  3  0  1 -5 -5 -4 -5  0 -3  4 -5 -4  1 -4 -4  0 -2 -4 -5 -5 -3 -3 -4 -4 -3 -1  6  0 -5 -4 -5 -1 -4  6 -5 -4 -3  4 -5 -5 -4 -5  6 -3  0 -4 -5 -1 -1 -3 -3  1 -4 -4  1  1 -2  1 -4 -3 -3 -5 -5 -4 -1 -5  4 -4 -3 -3 -4 -3  0  0 -4 -4  1  0 -4 -5 -3 -5  6  4 -5 -5 -1  1 -2  0 -4 -5  0 -3 -5 -4  0 -4 -5  6  3 -4 -4  0 -4  0 -3  0 -3 -3 -5 -4 -4 -1  6  0 -3 -3  6 -3 -4 -4  0 -3 -5 -5  6 -3 -4 -3  5 -1 -4  2 -5  1 -4  0 -3 -3  5 -5 -4 -5  1 -4 -3  4 -4 -4  1 -4  2  3 -4 -5  6 -4  5 -5 -2 -1 -5 -1  6  0 -5  0 -5  6  6 -4 -5 -5  6 -5  4 -5 -5 -1 -4  6  0 -3  0  6 -5 -3 -5 -4 -5 -5 -1  6 -4 -4 -4 -3 -4  6  0 -4 -3  0 -5 -4 -3 -3 -4 -5 -2 -5 -2  0  0  2 -3 -3 -5 -3  1 -3 -4 -4  0 -3 -1 -3  1 -4 -4 -3 -3 -4 -4 -4 -3  1 -4  1 -3 -2 -5 -4 -4 -5  0 -2 -5 -3 -3  0
 -1 -5  3 -3  1 -1 -2  3 -3  1 -3 -2  0 -3  3 -2 -4  2  3 -4 -2  2 -1 -4  2  2 -1  1  1 -2 -4 -4 -3 -2 -2 -3 -2 -3 -2 -4 -2 -3 -2  1 -3 -4  3  2 -3  1  5 -3 -2 -4 -4 -3 -2 -2 -2  7 -2 -4 -2 -2  0 -4 -3 -1 -1 -4  6  0 -4 -5 -3 -1 -2 -2 -4 -1 -3 -4 -4 -2 -3 -3 -2 -2 -4  0 -3  0 -1 -4  0  1  0  1 -2  0 -3 -4  2  5 -3 -3 -1 -4  0 -2  0  0  1 -2 -2 -1 -4  1  1 -2  1 -4  1 -2  1 -2 -2 -3 -3 -1 -3 -4 -2 -2 -2 -1 -4 -4 -3 -2 -1 -3 -1  1 -3  1  0 -2 -1  0  0 -2 -2 -2 -4 -4 -3 -2 -2 -2 -4 -3 -1  1  0  5 -3  3  2 -2 -4  2 -1 -4  1  3  0 -4  1  0  1 -4  3  1 -4  3  0  1 -2  7 -4 -2  0  1 -4  1  0  1 -2  1 -4 -2 -4 -1 -3 -3  1 -1 -3 -3 -4 -5  2 -3 -4 -1 -2 -4 -2  1 -2 -4 -2 -3  2  1 -1 -3 -1 -1 -3 -3 -2 -4 -4 -2 -4 -5 -3  2 -2 -4 -4 -3 -4 -4 -2 -1 -2 -3 -3 -2 -3 -3  0 -4  1 -2 -3 -4  0 -3 -2  1 -2  1  7  1 -2 -4 -4 -1 -3 -3 -5  1 -4 -3 -2 -2  0 -2 -2  1 -3 -4  4 -5  0 -1 -5 -1  3  4 -3  0  0 -2 -4 -4 -4 -2 -2 -2 -3 -3 -2 -4 -1 -1  1  2 -1 -1  1 -3 -3  0  0 -4 -4  1 -3 -2 -3 -4 -3 -2 -3  1 -4 -1 -4  3 -2 -3  4 -3  0 -4 -2 -2 -4 -3 -1 -1 -4  1  2  1 -2  2  5  0  0  1 -4 -4 -4 -2 -2 -4 -2  7  6 -3 -2 -1 -2 -4 -2 -2 -4 -4  5 -1 -2 -3 -4  6 -4  2 -4 -4 -3 -2 -1 -4  5 -2 -4  0  1 -3  0 -4 -4  1 -1 -4  1 -2 -3  3 -4 -2 -4 -4 -4 -3 -4 -2 -4 -4  1 -1 -3 -4 -2 -4 -3 -1 -4 -2 -4 -4 -2 -4 -4 -2 -2 -2  7 -1 -3 -5 -4  1 -2 -1  0 -2 -4 -4  0 -2 -4 -3  1 -2 -2  1 -2 -1 -3  3 -4 -4 -3 -4 -2 -2  4 -3 -2  1 -2 -3  2  3 -2 -4  0 -1 -2  2  1  1  1  2  2  0  0  0 -3 -2  3 -2 -3 -4 -2 -3  3 -2 -4
 -1 -1 -2  1 -1 -3 -3 -2 -3 -1 -4 -5 -2 -4 -2 -2  0 -2 -1  1 -1 -2 -4  0 -1 -1 -4 -2 -2 -1  1  1 -4 -1 -2 -4 -2 -4 -2 -1 -2  6 -2 -3  2  0 -2 -2  1 -3 -3 -4 -1  1  0  4 -2 -3 -4 -3 -2  1 -2 -3 -2  1 -2 -3 -4  0 -2 -3  1 -1 -4 -3 -4 -2 -1 -4 -3 -2  0 -1 -2 -2 -4 -2 -3 -2 -4 -1 -3 -2  0 -2 -2 -3 -4 -1  1  1 -3 -2  1 -1 -3  2 -2 -3 -2 -2 -3  1  2 -3 -1 -1 -3 -3 -1 -1 -2 -1 -3 -4 -5 -1  0 -3  0 -1 -4 -1 -2 -3  3 -1 -4 -4 -3  0 -2 -3  0 -1 -2  2 -3 -1 -2 -2  0 -1  0 -2 -4 -2 -3 -3 -2 -1 -2 -3 -2 -2  8 -2  0 -2  2 -1 -3  0 -3 -1 -2  2 -3 -1 -2  1 -2 -2  3 -2 -2  0 -4 -2  1 -2 -2 -3  2 -2  2 -3 -2  0 -3 -5  2 -4 10  9 -1 -3  8 -4 -1 -3 -3 -4  0 -4 -4 -3 -3 -2 -3  2 -2 -1 -2 -3 -3 -4 -2 -2 -4 -2 -2  1  2 -5 -2 -1 -4 -3 -5  1  1  4  1  1 -5 -4 -3 -3  1 -1  2 -4 -2  0 -3 -3 10 -2 -3 -4 -5  1 -2 -3 -3 -1  2  1  0 -4 -3 -4 -2 -3  1 -4 -3 -2  4 -5 -4 -3 -4  1  1 -1 -3 -4 -2 -2 -2 -1  1 -3 -2  0  1 -2  0 -3 -2 -2 -4 -4 -4 -2 -4  3 -3 -1 -2 -3 -2  6  0 -3 -2  0  0 -3 -4 -2 -4  1  1 -5 -4 -1  1 -2  0 -3 -4  0 -1 -4 -2  2 -5 -5  1  2 -3 -4  0 -2  0 -3  0 -2 -2 -3 -3 -3 -1  1  0 -2 -2  1 -2 -3 -3 10 -2 -4 -5  1 -2 -4 -3  2 -1 -3  3 -4  1 -3 -1 -2 -3  5 -3 -3 -4  0 -3 -2  1 -3 -3  6 -2  0  0 -3 -4  1 -3  3 -4 -2 -2 -5 -1  1  0 -4  0 -4  1  1 -3 -4 -4  1 -5  1 -4 -4 -1 -3  1 -1 -2  0  1 -5 -2 -5 -3 -4 -4 -1  1 -3 -3 -3 -2 -3  1  0 -2 -2  3 -4 -3 -2 -2 -3 -4 -1 -4  0 -1  0  9 -3 -2 -5 -2  4 -2 -3 -3 10 -2  0 -2  3 -3 -4 -2 -2 -3 -3 -3 -1  0 -2  4 -2 -2 -4 -3 -2 -4  0 -1 -4  0 -2  0
 -3  8 -4 -1 -2 -4  1 -4 -5 -3 -5 -5 -5 -5 -4 -4 -1 -3 -4 -1 -2 -4 -4  0 -2 -3 -4 -1 -3 -3 -1 -1 -5 -3 -4 -5 -3 -5 -4  7 -4 -1 -3 -3 -2 -1 -4 -4 -1 -4 -4 -5 -4 -1 -2 -1 -4 -3 -5 -5 -4 -1 -4 -4 -5  1  0 -4 -5  8 -4 -5  8  8 -5 -4 -5 -4 -2 -5  2  8 -2 -4  1  2 -3  1  3 -4 -5 -4 -4  2  1 -3 -4 -4 -5 -3  1 -1 -4 -4  1 -2 -4 -1 -5  2 -4 -4 -5 -4 -1 -3  8 -3 -4 -4 -3  8  1 -2 -4 -4 -5 -1 -1 -4 -1  7 -5 -3 -3 -4  5  8 -4 -3 -5 -2 -3 -4  0 -3 -3 -1 -4 -3 -3 -3  0 -2 -1  8 -5 -4 -4 -2  6 -2 -3 -4 -4 -4 -1 -4  0  1 -1 -3 -4 -2 -4 -3 -5 -1 -4 -4 -4 -1 -3 -1  4 -4 -4 -4 -4 -5 -1 -4 -5 -4 -1 -4 -4 -5 -4 -4  2 -5 -1 -5 -2 -1 -4 -5 -1 -5  7 -4 -4 -5 -2 -5 -5  1 -4 -4 -2  1 -3  2 -4 -4 -4 -5 -3 -4 -6  3 -4 -1  1 -5  4  8 -5 -4 -5  8 -1 -1  3 -1 -5 -5 -4 -3 -2 -4 -1 -5 -5 -1 -4 -4 -2  4 -4 -5 -5 -2 -4 -5 -5 -4 -2 -1 -2 -5  1 -5  8 -5 -1 -6 -4 -4  2 -5 -5 -5 -6 -1 -4  8 -4 -5  8 -3 -4 -2 -1 -3 -5 -1 -1  6 -2 -4 -4 -4 -6 -5 -5  3 -5 -1 -4 -3 -3 -4 -4  0 -2 -5 -5 -1 -2 -5 -6 -4 -5 -1 -1 -5 -6 -3 -1 -1 -2 -4 -5 -2 -4 -4 -5 -1 -5 -5 -1 -1 -4 -5 -2 -4 -3 -4 -2 -4 -4 -4 -3 -5 -2  0 -2 -4 -4 -1 -4 -5 -5 -2 -4 -5 -5 -1 -4 -5  2  3 -4 -5 -1 -5  0 -4 -2 -4  1 -1 -3 -4 -5 -1 -4 -4  0 -5 -5 -1 -4 -1 -1 -5 -5 -1 -5 -1 -5 -3  7 -5 -2 -1 -2 -5 -2 -5 -1 -1 -5 -5 -5 -1 -5 -1 -6 -5 -2 -4 -1 -2 -3 -2 -1 -5 -4 -5 -5 -5 -5  8 -1 -4 -4 -5 -4 -4 -1 -1 -5 -4 -1 -5 -4 -4 -4 -4 -5 -3 -5 -3 -2 -1 -2  2 -4 -5 -4 -1 -4 -4 -4 -2 -4 -2 -4 -1 -4 -5 -4 -3 -4 -4 -4 -3 -2 -5 -2 -4  3 -5 -4 -3 -4 -1 -3 -5 -4 -4 -1
 -1 -5 -2 -4 -3 -2  3 -2  8 -2 -4 -3 -3  8 -2 -2 -4 -2 -2 -4 -3 -2 -3 -4 -2 -2 -3 -3 -3 -3 -4 -4 -4 -2 -3 -4 -2 -4 -2 -4 -3 -4 -2 -3 -3 -4 -2 -2 -3 -3 -3  8 -2 -4 -4 -4 -2  4 -4 -2 -3 -4 -2 -2 -3 -4 -4 -2 -3 -5 -2 -2 -5 -5  8 -3 -4 -2 -4 -3 -5 -5 -4  3 -4 -4 -3 -3 -5 -2  8 -2 -2 -5 -3  4 -2 -3 -3 -2 -4 -4 -3 -2 -4 -3 -2 -4 -3 -2 -2 -4 -3 -3 -3 -3 -4 -2 -3 -3 -2 -5 -4 -3 -4 -3 -3 -3 -4 -3 -4 -4  8 -2 -2 -3 -4 -5  0 -3 -2  3 -2 -3 -4 -3 -2 -3 -2 -3 -2 -4 -3  0 -4 -5  8 -2 -2 -4 -4 -3 -2  4 -2 -2 -4 -2 -3 -2 -4 -2 -2 -4 -2 -2 -3 -4 -2 -2 -3 -4 -2 -2 -4 -2 -2 -2 -3 -2 -4 -2 -3 -4 -4 -2 -3 -4 -3 -3 -5 -3 -4 -3 -4 -4 -3 -3 -4 -4 -4 -5  0 -4 -4 -3 -4 -5 -2 -4  1 -4 -2 -4 -4  5  7 -4 -2  5  9 -1 -3 -4 -4 -3 -5 -5  8 -1 -2 -5 -4 -4 -4 -4 -3 -3 -2 -4 -4 -3 -4  8 -3 -4 -3 -3 -4 -5 -3 -4 -3 -3 -2 -4 -3 -2 -3 -4 -4 -3 -4 -4 -5 -4 -4  9 -2 -2 -3 -3 -4 -4  9 -4 -2 -5 -1 -3 -5 -3 -2 -3 -3  0 -3 -3 -4 -5 -4 -2 -2 -3  9 -3  8 -5 -3 -3 -2 -3 -2  6 -2 -3 -3 -3 -3 -4 -4 -4  9 -3 -4 -4 -4 -3  9  0 -4 -2 -4 -3  8 -3 -2 -4 -3 -4 -3 -3 -4 -4 -3 -3 -4 -3 -2 -4 -3 -2 -3 -3 -3 -4 -4 -4 -4 -3 -3 -4 -3 -3 -3 -4 -2 -3 -3 -4 -3 -3 -5 -4 -2 -3 -3 -4 -4 -3 -4 -3 -5 -4 -4 -2 -3 -4 -2 -3 -4 -3 -4 -4 -2 -4 -4 -4 -3 -4 -4 -4 -4 -2 -5 -3 -4 -4 -4 -4 -4 -4 -4 -4 -4 -3 -4 -4 -3 -4  9 -3 -4 -2 -4 -4 -2 -4 -4 -3 -2 -3 -3 -3 -4 -5 -4 -4 -2 -2 -3 -2 -4 -4 -3 -3 -4 -4 -4 -2 -2 -4 -4 -2 -4 -3 -4 -4 -4 -5 -2 -3 -2 -4 -3  2 -2 -4 -2 -2 -2 -4 -2 -3 -3 -2 -4 -4 -4 -2 -3 -3 -3 -2 -5 -4 -2 -4 -3 -4 -2  8 -2 -2 -4
  2 -4 -1 -3  0  5 -2  2 -2  1 -2 -2 -2 -2  0  0 -4  0  0 -4  0  0 -1 -3 -1  1 -1 -2 -2  0 -4 -4 -2  0  0 -2  3 -2  1 -3  0 -2  4 -1 -2 -4  0 -1 -2 -1 -2 -2  0 -4 -3 -3  0 -2 -1 -2  0 -4  0  0 -2 -4 -2  5 -2 -4 -2  0 -4 -4 -2 -1 -1  1 -3 -1 -3 -4 -3  6 -1 -1 -2 -1 -3  3 -2 -1  0 -3 -1  0  1  0 -1  0 -3 -4 -1 -1 -3  0  1 -3 -1 -3  0 -2 -1 -2 -3  0  1  0 -2  1  1 -4 -1 -2 -2 -1 -2 -1 -3 -2 -3 -2  1  0  5  0 -3 -3 -1 -1  0 -2 -1 -1 -3  0 -1 -1 -1 -1  1 -2 -2  1 -4 -4 -2  0  6 -1 -2 -2  1  0 -1 -1 -3 -1 -1  0 -3  0  2 -4 -1  0 -2 -4 -1 -1 -2 -3  0 -1 -3 -1  1 -1 -1 -2 -4  0 -2 -2 -4 -1 -1 -2  0 -1 -3 -2 -3 -2 -3 -3 -1 -1 -3 -2 -2 -3  5 -2 -4 -2 -1 -4  6 -2 -3 -4  2 -2 -2 -1  0 -2  3  0 -3 -3  0 -4 -3 -2 -3 -4 -2 -1 -2 -3 -4 -3 -3 -3 -2 -2  6 -3 -3  1 -3 -2 -2 -3 -2 -1 -3 -3 -1 -2 -2 -1  3 -2 -2  0  1 -4 -3 -1 -3 -2 -4 -2 -4 -3  6  0 -2 -2 -1 -2 -3 -4 -1 -4 -1 -2 -4 -1  0 -2 -2  0 -2 -1 -3 -3 -3  6  0  0 -3 -1 -2 -3 -2 -3  0 -2  4  0 -1 -3 -2 -1 -2 -4 -4 -2 -3  0 -2 -4 -3 -2 -3 -1 -3  0 -3 -2 -2 -1 -1 -1 -2 -4 -2 -2 -4 -3  1 -2 -4 -1 -1 -2 -1  0 -1 -1 -1 -2 -3 -4 -3  0  0 -4  0 -2 -2 -3  4 -2 -1 -4  1  0 -4 -4 -1 -1 -2 -1 -3 -1 -3 -1 -4 -4 -3  6 -1 -3 -1  0 -3 -2 -2 -3 -1 -4 -4 -2 -1 -4 -2 -2 -2 -1 -4 -2 -3 -4 -3 -2 -4 -1 -4 -4 -2 -2 -2 -4 -2 -4 -3 -2 -3  6 -4 -3  0 -4 -4 -2  0 -2 -2 -2 -2 -4 -4 -2  6 -1 -1  6 -4 -4 -2  0 -3 -2 -2  0  0 -2 -1  2 -1 -1 -3 -3 -3 -3  0 -2  0 -3  0 -1  6 -3  0 -1  0 -4  1 -2  0  0 -2 -2 -2  1 -3 -2 -1  0 -3 -1 -1 -2 -1 -4  0 -2 -1  1 -3
  5 -4 -1 -2 -1  0 -2  1 -3  1 -3 -3 -2 -3  0 -1 -2 -1 -1 -2  1 -1 -2 -1 -1  0 -3 -2 -2  6 -2 -2 -3 -1  7 -3  6 -3  7 -3  7  0  0 -1  0 -2 -1 -1  0 -1 -2 -3  7 -2 -1 -2 -1 -3 -2 -2  7 -2 -1 -2 -2 -2 -2  0 -2 -3 -2 -2 -3 -4 -3 -2 -2 -1 -1 -2 -3 -4 -1  0 -2  1 -2  4 -3  0 -2 -2  0 -3 -1 -1 -1  0 -2  2 -2 -2 -2 -2 -2 -1 -1 -2 -2 -3  1 -2 -2 -2 -1 -1 -2  3  2 -2  5 -3 -2  0 -3 -3 -2  1 -1 -2 -2 -3 -2  0  0 -2 -2 -3 -3 -2 -2 -1 -2  0 -1  2  1 -1 -1 -1  0 -2 -1  0 -2 -4 -3 -1  2 -3 -2 -1  6 -1 -2  1 -2 -1 -1 -1 -2 -1  0 -2 -2 -1 -2 -2 -1 -2 -2 -2  0 -2 -2 -1 -1 -1 -2 -2 -2 -1 -2 -3 -2 -2 -2 -3  7  0 -3 -3 -2 -2 -2 -2 -2 -1  0 -3  0 -1  0 -3 -2 -2 -2 -3  0 -3 -3 -2  5 -2 -3 -1 -2 -3  0  4 -3 -3  7 -3 -2 -3 -3 -4 -3 -2 -3 -3 -2 -1 -1 -1 -3 -2  0 -4 -1  7 -2 -3 -2 -1 -2 -2 -3 -3 -1 -3 -3 -2  0 -3 -2  0  3 -3 -1 -2 -3 -3 -4 -3 -3 -3  0 -1 -2 -3 -2 -3 -3 -3  2 -4 -1 -2 -4 -1 -1 -2  0 -1 -2  1 -1 -3 -1  0 -1  7 -3 -3 -2 -3 -2 -2 -1 -2  4  0  0 -1  0 -2 -2 -2 -2 -3 -3  7 -3 -3 -2 -3 -3  2 -1 -1 -1 -2 -3  4 -1 -2 -2 -2 -3 -3 -2 -2 -2 -2 -2 -2  0  0  1 -1 -2 -2 -2 -3  0 -2 -1  7  7 -3  7 -2 -2 -3  0 -2 -2 -3  7 -1 -3 -2 -1 -2 -1 -3 -2 -2 -1 -1 -3 -2 -4  0 -2 -2 -2  7 -2 -2 -3 -1 -2 -2 -2 -3 -2 -3 -3 -2 -3  2 -3 -3 -1 -2 -1 -3 -2 -2 -3 -3 -3 -2 -3 -2 -3 -2 -3 -2 -1  0 -3 -1  2 -2 -3 -3 -1 -3 -2 -2 -3 -4 -2 -3  0 -1  3  0 -2 -2 -2  7 -1 -3 -3 -1 -1 -3 -2 -1 -3 -1 -1 -2 -2 -3 -1 -3  2 -2  7 -2  0 -2 -1 -1 -1 -2 -1 -2  7  0 -3 -3 -3  1 -1 -2 -1 -1 -3 -2 -2 -3 -3 -2  5 -3  1  7 -2
 -3  0 -4 -3 -4 -4  0 -3 -5 -3 -4 -6 -4 -5 -3 -4 -4 -4 -4 -3 -4 -4 -4 -3 -3 -3 -4 -2 -3 -4 -3 -3 -4 -4 -4 -4 -4 -4 -4  0 -4 -3 -4  5 -4 -4 -4 -4 -3 -4 -4 -5 -4 -3 -4 -3 -4 -4 -5 -5 -4 -3 -4 -4 -4 -3 -1 -4 -4 -1 -4 -4 -1 -1 -6 -5 -6 -4 -4 -4  1  0 -4 -4  0  0 -5  0  1 -4 -5 -4 -4  1 -2 -3 -4 -4 -6 -2 -2 -3 -4 -4 -3 -4 -5 -4 -4  0 -4 -4 -5 -5 -3 -4 -1 -3 -4 -4 -4 -1 -3 -4 -4 -4 -6 -4 -4 -4 -4  0 -5 -4 -4 -4 -2  0 -4 -5 -4 -4 -4 -4 -2 -3 -4 -3 -5 -3 -4 -4 -3 -3 -4  1 -5 -4 -4 -4  0 -4 -4 -4 -4 -4 -3 -4 -3 -3 -4 -4 -4 -4 -4 -3 -4 -3  0 -4 -2 -3 -4  2 -2 -4 -4 -4 -4 -4 -3 -4 -4 -4 -3 -3 -4 -4 -4 -4  1 -6 -3 -5 -3 -3 -4 -4 -3 -4  0 -4 -4 -4 -4 -5 -6  1 -4 -4 -3 -3 -4 -3 -4 -4 -4 -4 -4 -4 -6  0 -4 -3 -3 -6  1 -1 -6 -5 -6  2 -3 -3 -2 -4 -6 -5 -4 -4 -4 -4 -3 -6 -4 -4 -4 -4 -3  1 -5 -4 -6 -3 -4 -4 -5 -3 -4 -3 -4 -5 -2 -4 -1 -4 -3 -6 -4 -4 -2 -6 -6 -4 -6 -3 -4  5 -4 -5  3 -1 -4 -4 -3 -4 -4 -3 -4  0 -4 -4 -4 -4 -6 -4 -5  3 -5 -3 -4 -4 -4 -4 -3 -3 -4 -4 -4 -4 -4 -4 -6 -4 -4 -3 -3 -6 -6 -3 -4 -4 -4 -4 -6 -4 -4 -4 -4 -4 -6 -6 -3 -3 -4 -4 -4 -4 -3 -4 -3 -4 -4 -5 -4 -4 -4 -3 -4 -4 -4 -3 -4 -5 -4 -3 -4 -5 -6 -3 -4 -5  1 -2 -4 -4 -3 -4 -4 -4 -4 -4  1 -3 -4 -4 -5 -4 -5 -4 -3 -4 -4 -3 -4 -4 -4 -4 -5 -3 -4 -3 -4 -4  0 -6 -4 -3 -4 -4 -4 -6 -3 -3 -4 -5 -4 -3 -6 -3 -6 -5 -4 -4 -3 -4 -4 -4 -3 -6 -4 -6 -5 -5 -4  0 -3 -4 -4 -4 -4 -4 -3 -4 -4 -4 -4 -4 -4 -4 -4 -4 -5 -4 -4 -3 -4  0 -3  1 -4 -6 -3 -3 -4 -4 -4 -3 -4 -3 -4 -4 -4 -4 -4 -3 -4 -4 -4 -3 -4 -4 -3 -3  1 -5 -4 -4 -4 -4 -4 -6 -3 -4 -4
 -2  2 -3 -1 -2 -3  7 -3 -5 -2 -5 -5 -3 -5 -2 -3 -3 -3 -3 -2 -2 -3 -4 -2 -1 -2 -4  3 -3 -3 -2 -2 -5 -3 -3 -5 -3 -5 -3  4 -3 -2 -3 -2 -2 -3 -3 -3 -2 -3 -3 -5 -3 -2 -2 -2 -3  0 -4 -3 -3 -2 -3 -3 -3 -2  6 -3 -4  1 -3 -3  2  2 -5 -2 -4 -3 -3 -4  9  4 -3 -3  8  8 -4  7  9 -3 -5 -3 -3  9 -1  0 -3 -3 -4 -2  3 -2 -2 -3 -2 -2 -4 -2 -3  8 -3 -3 -4 -4 -1  0  1 -2 -3 -4 -3  1 -2 -3 -3 -4 -5 -2 -2 -3 -3  2 -4 -3 -2 -3  0  4 -3 -4 -3 -3 -3 -3  3 -1 -3 -2 -3  0 -2  0 -2  0 -2  4 -5 -3 -3  0  6 -2 -3 -3 -3 -3 -2 -3 -1 -2 -2 -2 -3 -3 -1 -2 -4 -2 -3 -3 -3 -1 -2  2  0 -3 -3 -3 -4 -3 -1 -3 -3 -3 -2 -3 -3 -3 -3 -3  9 -5 -2 -4 -3 -3 -3 -3 -2 -5  4 -4 -3 -5 -3 -4 -4  9 -3 -3  2 -2 -3 -2 -3 -3 -4 -5 -3 -3 -5  8 -3 -2 -2 -5  8  2 -5 -4 -5  3 -2 -2 -1 -2 -5 -4 -3  0 -3 -3 -2 -5 -3 -2 -3 -4 -3  8 -3 -5 -5  0 -3 -3 -3 -3 -2 -2 -2 -4  5 -5  2 -3 -2 -5 -3 -3  2 -5 -4 -3 -5 -2 -3  2 -3 -4  2  1 -3 -1 -2 -2 -3 -2 -2  7 -2 -3 -3 -3 -5 -4 -4  8 -4 -2 -3  0 -3 -3 -2 -2 -2 -3 -3 -3 -3 -3 -5 -3 -5 -2 -2 -5 -5 -2 -2 -2 -3 -3 -5 -2 -3 -4 -3 -3 -5 -4 -2 -1 -3 -4 -3 -2 -2 -3 -2 -3 -3 -3 -1 -3 -3 -2 -2 -3 -3 -2 -3 -3 -3 -3 -3 -4 -5 -2 -3 -4  9 -1 -3 -4 -1 -5 -2 -3 -3 -3  9 -2  0 -3 -4 -2 -3 -3 -2 -3 -3 -2 -3 -3 -2 -3 -4 -2 -3 -2 -5 -2  6 -4 -3 -2 -2 -5 -3 -4 -2 -2 -3 -4 -5 -2 -5 -2 -5 -4 -3 -3 -2 -3 -3 -3 -2 -5 -3 -5 -3 -4 -5  3 -2 -3 -3 -3 -3 -3 -2 -3 -3 -3 -3 -5 -3 -3 -3 -3 -4 -3 -5  0 -3 -2 -3  9 -3 -5 -2 -1 -3 -3 -3 -3 -3 -1 -3 -3 -3 -4 -3  0 -3 -3 -3 -2 -2 -3 -2 -3  9 -4 -3  1 -4 -3 -3 -5 -3 -3 -2
 -1 -2 -2  3  4 -3 -3 -2 -4 -2 -5 -5 -4 -4 -2 -1  2 -2 -3  0  5 -3 -4  3 -2 -2 -4 -4 -3  2  0  0 -5  3 -1 -5 -2 -5 -1 -1 -1  2 -2 -4  5  2 -3 -3  5 -4 -4 -4 -1  0  6  1 -1 -5 -5 -4 -1  0 -2 -2 -4  0 -2 -3 -4 -2 -4 -4 -2 -2 -4 -4 -5 -1  6 -4 -3 -2  6 -3 -3 -2 -5 -2 -3 -1 -4 -2 -2 -3  2 -3 -3 -4 -5  1  2  1 -4 -3 -1  5 -3  3 -4 -3 -2 -1 -4 -3  2 -4 -2  1 -3 -4 -1 -2 -3  6 -4 -4 -5  5  5  0  3 -1 -2  3  0 -3  1 -2 -4 -3 -4  2 -2 -3  1  0 -1  3 -1 -1 -2 -2  4  1  2 -2 -4 -1 -3 -5 -2  5 -1 -2 -2 -3  1 -2  1 -1  2  0 -3  1 -4 -1 -3  0 -3 -3 -3  1 -2  0  0 -3 -2 -3 -4 -4  0 -2 -4 -4  0 -3 -3 -4 -1 -3 -3 -5  1 -4 -1 -1 -3 -3  2 -5 -2 -3 -3 -5  2 -4 -5 -3 -3 -3 -1  0 -1 -2 -4 -3 -2 -5 -2 -2 -4 -3 -2  0  0 -5 -3 -2 -4 -4 -5 -2  0  2  4  4 -5 -4 -3 -5  6 -1  3 -4 -4  4 -4 -3 -1 -3 -4 -5 -5 -3 -2 -4 -4 -3  4  0  6 -4 -4 -5 -2 -4  0 -4 -3 -2  0 -5 -5 -4 -4  0 -2 -2 -3 -4 -2 -2 -3 -3  4 -4 -4  3  4 -2  6 -3 -2 -2 -4 -4 -3 -3 -4  0 -3 -4 -1 -3 -2  4  5 -4 -4  3  2 -4 -4 -2 -5  0  3 -5 -4  1  4  0  6 -4 -4  2 -3 -4 -4  2 -5 -5  0  3 -3 -4  2 -4 -1 -2  3 -2 -3 -4 -4 -4  6  0  6 -2  0  0 -2 -3 -4 -1 -2 -4 -5  0 -2 -4 -3  0 -2 -4  2 -5  3 -4  6 -3 -3  0 -5 -3 -4  4 -3 -1  1 -4 -4  2 -3  2  2 -4 -4  0 -4  1 -5  2 -2 -5  6  0  6 -5  1 -5  0  0 -4 -4 -5  0 -5  1 -4 -4  6 -3  0  6 -1  1  0 -5 -2 -5 -4 -4 -5 -2  0 -4 -3 -4 -3 -3  0  2 -4 -1  1 -5 -4 -2 -2 -4 -5  2 -5 -3  6  2 -1 -3 -2 -5 -3  3 -2 -4 -3 -1 -3  0 -1  1 -3 -3 -2 -3 -4 -4 -4 -2  1 -4  0 -2 -3 -5 -3 -5 -5  2  2 -4 -2 -1  4
