# Supplementary material for: Protein Secondary Structure Prediction Based on Data Partition and Semi-Random Subspace Method
Source: Sci Rep. 2018 Jun 29;8:9856. doi: 10.1038/s41598-018-28084-8 (PMC6026213; doi:10.1038/s41598-018-28084-8)
Supplement: Supplementary file 1 — Dataset 1 [file 41598_2018_28084_MOESM1_ESM.zip › astral_cull_DATA/1C4Q_A.pssm]

  T  P  D  a  V  T  G  K  V  E  Y  T  K  Y  N  D  D  D  T  F  T  V  K  V  G  D  K  E  L  A  T  N  R  A  N  L  Q  S  L  L  L  S  A  Q  I  T  G  M  T  V  T  I  K  T  N  A  a  H  N  G  G  G  F  S  E  V  I  F  R
  0 -1 -2  0  4 -1  0 -1 -1 -1 -1  0 -1 -2 -2 -1 -1  1 -1  0  0 -1  1  1  2 -1  2 -1 -2  0  0 -1 -1  2 -2 -1  1  3 -1 -2 -1  0  2 -1 -1  2  3 -1  0  2 -1  0 -1  0  0  4  0  0 -1  0  0  0 -2  2 -1  0 -1 -2 -1
 -1 -2 -2 -4 -2  1 -3  2 -3  0 -2 -1  2 -2 -1 -1 -1 -1  3 -2 -1  0  0 -2 -2  1  3  1 -2 -1 -1 -1  5 -3 -2 -3  0 -2 -2  4  1  4 -2  0  0 -2 -2 -1  1 -2  1 -2  0 -1 -1 -2 -2  0 -1 -3 -2 -3 -2 -1  0 -3  0 -3  6
  0 -2  1 -3 -2  0 -1 -1 -3  0 -2  0  0 -2  6  0  2  3 -1 -2  0 -2 -1 -2  0  2 -1  3 -1 -2  0  2 -1 -2  5 -3  0 -1 -2 -2 -1  0 -2  1 -3 -1 -1 -1 -1 -2  0 -1 -1  0  2 -1 -1  0  3 -1  1 -1 -2  0  0 -3 -1 -3  0
 -1 -2  6 -4 -2 -1 -1 -1 -3  1 -3 -1 -1 -3  1  4  4  3 -2 -3  2 -1  0 -3  3  4 -2  2 -3 -1  3  1 -2  1  5 -4 -1 -2 -2 -3 -1 -1 -2 -1 -3 -2 -2 -2 -2 -3 -1 -2 -1 -1 -1 -2 -2  0 -1 -2  4 -2 -1 -1  1 -3 -1 -4 -2
 -1 -3 -4  9 -1 -2 -3 -3 -1 -3 -2 -1 -3 -3 -3 -4 -3 -2 -2 -2 -1 -2 -3 -1 -2 -3 -2 -3 -2 -2 -2 -2 -3 -2 -4 -1 -2 -1 -2 -2 -3 -2 -1 -3 -1 -1 -2 -2  7 -1 -2 -1 -2 -1 -2 -1  7 -2 -2 -3 -3 -3 -3 -1 -4 -1 -2 -3 -4
 -1 -1  0 -3 -1  1 -2  1 -3  1 -2 -1  1 -2  0  1  0  0  0 -2 -1  1  1 -2 -1 -1  0  1 -2  0 -1  2  0 -2 -1 -2  4 -1 -2  0  3  0 -1  6 -2 -1 -2  0 -1 -2  1 -2  0 -1 -1 -1 -2  0 -1 -2 -1 -2  0 -1  3 -2  3 -3  1
 -1 -1  2 -4 -1  0 -2  0 -3  5 -2 -1  1 -2 -1  5  2  1 -1 -2  0  1  3 -2  0  0  0  4 -3  2  0  0  0 -2  0 -3  1 -1 -3 -1  0  0 -2  1 -3 -1 -2 -1 -2 -2  2 -2  0 -1 -1 -1 -2  2 -1 -3  1 -3  3 -1  4 -3  1 -3  0
 -2 -2 -1 -3  0 -2  6 -2 -4 -2 -3 -1 -2 -3 -1  0  1 -1 -2 -2 -1 -3  2 -2  3  4 -1 -2 -3 -2 -1 -2 -2  1 -1 -4 -1 -1  4 -3 -2 -1 -1 -2 -4 -1  5 -2 -2 -2 -2 -2 -2 -1  4  0 -1  2 -2  6  3  6 -3  1  0 -1 -2 -3 -2
 -2 -2 -1 -3 -2 -1 -2 -1 -3  0  0 -1 -1  2  0 -1 -1 -1 -1  4 -2 -2 -1 -2 -2 -1 -1  0  0 -1 -2 -1  1 -2 -1 -3  0 -2 -3  1 -1  1 -2  0 -3 -2 -2 -2 -2 -3 -1 -2 -2 -2 -1 -2 -2  3 -1 -2 -1 -2 -1 -1  0 -3 -1 -1  0
 -1 -3 -3 -1  0 -2 -4 -2  4 -3 -1 -2 -3 -2 -4 -4 -3 -2  1  0 -2  1 -3  2 -3 -4 -2 -3  2 -2 -2 -1 -3 -1 -4  2 -3 -2  0  0 -1 -3  0 -3  3 -1 -3  0 -1  1 -2  3  1 -1 -3 -1 -2 -3 -1 -4 -3 -4 -2 -2 -3  2  1  0 -3
 -1 -3 -4 -1 -1 -2 -4  0  1 -3  0 -2 -3 -1 -4 -3 -3  0 -1 -1 -2  0 -3  2 -3 -4 -2 -3  2 -2 -2  2 -3  0 -4  3 -2 -2  2  2  0 -3  2 -2  2  0 -3  0 -2  0 -2  0 -1 -2 -3 -2 -2 -3  0 -4 -3 -4 -1 -3 -3  1  0  0 -2
 -1 -1 -1 -3 -1  4 -2  4 -3  0 -2 -1  5 -2  0  0 -1 -1  1 -2 -1  2  3 -2 -1 -1  4  0 -2 -1 -1 -1  2 -2 -1 -3  0 -1 -2  0  3  1 -2  1 -2 -1 -1  1 -1 -2  3 -2  3 -1 -1 -1 -2  0 -1 -2 -1 -2 -1 -1  1 -2  2 -3  2
 -1 -3 -3 -2 -1 -1 -3 -1  2 -2 -1 -1 -2 -1 -3 -3 -3 -1 -1 -1 -1  1 -2  2 -2 -3 -1 -2  1 -1 -2  0 -2 -1 -3  1 -1 -2  0  1  0 -2  1 -1  1 -1 -2  4 -1  0 -1  0  0 -1 -2 -1 -2 -2  5 -3 -3 -3 -1 -2 -2  0  0  0 -1
 -2 -4 -4 -3 -2 -3 -3 -2  0 -3  5  2 -3  3 -3 -4 -3 -2 -2  4 -3 -2 -3 -1 -3 -3 -3 -3  1  2 -3 -2 -3 -1 -4  1 -3 -3 -1 -1  1 -3 -1 -2 -1 -2 -3 -1 -3 -2 -3 -1 -2 -3 -3 -2 -3 -1 -2 -4 -3 -4  5 -3 -3 -1 -2  7 -3
 -1  8 -2 -3 -1 -1 -2 -1 -3 -1 -3 -1 -1 -3 -2 -2 -2 -2 -2 -3 -1 -2 -1 -2 -1 -2 -1 -2 -3 -2 -1 -2 -2 -3 -2 -3 -1  5 -3 -3 -2 -2 -2 -2 -3  2 -2 -2 -2  0 -1 -2 -2  0 -2 -1 -2 -2 -2 -3 -2 -3 -3 -1 -1 -3 -2 -4 -2
  1 -1  0 -1  1  0  0 -1 -2  0  0  3  0 -2  0  0  0  0  1 -1  2 -1  0 -1  2  0  0  0 -2 -1  2  1  1 -1  0 -2  3  2 -1 -2 -1  3  1  0 -2  1  0  0  0  0  0  2  0  2  2  1  3  1  2 -1  2 -1 -1  4  0 -2 -1 -3 -1
  5 -1 -1 -1  0  3 -2 -1 -1  1 -1  2 -1 -2  0 -1  1 -1  2 -2  4 -1  0  0  0 -1 -1  1 -1 -1  4  0 -1 -1 -1 -1  0  0 -2 -1 -1  0  0 -1 -1  3 -1  3  3  0  3  0  3  4  0  3  0 -1  0 -2  0 -2 -2  1 -1  0 -1 -2 -1
 -3 -4 -4 -3 -3 -3 -3 -3 -3 -3  1 -2 -3  2 -4 -3 -4 -3 -3  0 -3 -3 -3 -2 -3 -3 -3 -3  0  7 -3 -3 -3  8 -5 -2 -3 -3 -2 -2 -2 -3 -2 -1 -3 -3 -3 -2 -3 -3 -3 -3 -3 -3 -3 -3 -3 -2 -3 -3 -3 -3 -1 -3 -3 -3 -2  1 -3
 -2 -3 -3 -3 -2 -2 -3 -2 -1 -2  4  0 -2  7 -2 -3 -3 -2 -2  4 -2 -2 -2 -1 -3 -3 -2 -2  5  2 -2 -2 -2  0 -3 -1 -2 -2 -2 -1 -1 -2 -2  2 -1 -2 -3 -2 -2 -2 -2 -2 -2 -2 -3 -2 -2  2 -2 -4 -1 -4  1 -2 -2 -1 -2  3 -2
  0 -2 -3 -1  1 -1 -3 -2  3 -2 -1 -1 -3 -1 -3 -3 -3 -1  0 -1 -1  3 -2  3 -2 -3 -2 -3  1 -2 -1 -1 -3  0 -4  3 -2 -1  0 -1 -1 -2  1 -2  3  0 -2  0 -1  3 -1  1  0 -1 -2  0 -1 -2 -1 -4 -3 -4 -2 -2 -3  4  0 -1 -3
