# Supplementary material for: Protein Secondary Structure Prediction Based on Data Partition and Semi-Random Subspace Method
Source: Sci Rep. 2018 Jun 29;8:9856. doi: 10.1038/s41598-018-28084-8 (PMC6026213; doi:10.1038/s41598-018-28084-8)
Supplement: Supplementary file 1 — Dataset 1 [file 41598_2018_28084_MOESM1_ESM.zip › astral_cull_DATA/1c52_A.pssm]

  Q  A  D  G  A  K  I  Y  A  Q  C  A  G  C  H  Q  Q  N  G  Q  G  I  P  G  A  F  P  P  L  A  G  H  V  A  E  I  L  A  K  E  G  G  R  E  Y  L  I  L  V  L  L  Y  G  L  Q  G  Q  I  E  V  K  G  M  K  Y  N  G  V  M  S  S  F  A  Q  L  K  D  E  E  I  A  A  V  L  N  H  I  A  T  A  W  G  D  A  K  K  V  K  G  F  K  P  F  T  A  E  E  V  K  K  L  R  A  K  K  L  T  P  Q  Q  V  L  A  E  R  K  K  L  G  L  K
 -2  6 -1 -3  2  2 -2 -5  4 -3 -5  4  4 -5 -6 -4  4 -2 -1  1 -4 -1  2 -1  3  0 -3 -2 -5  5 -2  0  0  1 -1 -2  2  1  2  0  1 -1 -2  3  0 -1  2  0  1 -2 -3 -4 -4 -3  0 -2 -2 -3 -2  0 -1 -3  0  0 -5 -1 -1  1 -6 -1  3 -4  2  0 -3 -1 -3  2 -3 -2  7  4 -2  1 -2 -6 -3  0 -1  1 -5 -2 -2  1  3  1  2  1  0  1  0  0 -2 -1  4  3 -2 -2  4  4  2 -4  4  1  0 -1  1  2  2  2 -2  1  3  0 -3  1  3 -2  1  0 -2
  2 -4  1 -6  1  0 -4 -6 -2  2 -8 -3 -3 -8 -5 -3 -2 -2 -6  0 -6 -2 -2 -2 -1 -6 -7 -3 -6 -2 -2  2 -1  0  0 -2 -2  0  0 -1 -2 -2  6  1  2 -3 -5  3 -5 -5 -1  0 -7 -3 -1 -6  1 -5  0 -5 -1 -5  0  0 -6 -1 -3 -3 -6 -6 -2 -4  1  0 -6 -3 -5 -2 -3 -4 -4 -3 -6 -5 -3 -5 -5  5 -1  0 -5 -4 -2  0  0 -1 -1  0 -1 -1  1  0 -5 -4 -3 -2 -1 -6  2  0 -1  8 -3  0  3  0 -2  0 -1 -1 -4  1 -1  0  7  1  2 -4 -2 -2  3
 -1 -1  2 -4 -2  0 -5 -5  0  6 -7 -3 -1 -7 -4 -1 -2  4 -4 -1 -4 -2 -3  2 -2 -1 -6 -5 -7 -2  2  2 -1 -1  0 -3 -3  2  1  2 -1  3 -3 -1 -1 -3 -5  1 -5 -6 -4  4 -5 -5  1 -4 -2 -6 -1 -5  6 -2  1  0 -6  7  3 -1 -7 -6 -1 -3  0  1 -7  2  1 -1 -3 -6 -5  3 -6 -6  6 -5 -6 -1  5  2 -2  1  8  2  0 -1 -1 -1  0 -1  0 -2 -5 -3 -4 -2 -3 -4 -3 -1 -3 -4 -1 -1  0 -3 -1 -4 -1  0 -3 -1 -2 -2 -3  0 -1 -5  3 -3 -2
 -2 -4  5 -5 -3 -1 -5 -7 -2  1 -8 -4 -3 -8 -6 -4 -1  3 -5 -1 -4 -2  0 -3 -4 -6 -6 -6 -7 -1  0  0  0  1  5 -3 -3 -1 -1  3  1  4 -3  1 -3 -4 -5  1 -5 -6 -5 -2 -6 -6  0 -4 -3 -6 -1 -6  1  0 -1  0 -7  2 -3 -3 -8 -5 -4 -5 -1 -1 -7  2  8  3  3 -6 -6  4 -7 -6 -2 -7 -5 -4 -1 -2 -6  1  1  1 -2  0 -1  0  1  0  0 -2 -5 -1 -3  3  3 -6 -2 -2 -3 -4 -1  0 -2 -3  1 -4 -1  2 -5 -1  1 -1 -2  0 -2 -6  2 -2 -2
 -4 -3 -5 -6 -5 -3 -3 -6 -3 -5 12 -3 -3 12 -8 -6 -3 -5 -6 -4 -7 -3 -5 -5 -3 -5 -7 -7 -5 -3 -5 -2 -2 -3 -3 -3 -2 -1 -2 -3 -3 -4 -5 -4 -2 -3 -4  0 -4 -4 -3 -4 -7 -4 -4 -6 -5 -4 -4 -4 -5 -6 -4 -3 -6 -5 -5 -3 -6 -6 -4 -4 -4 -3 -5 -4 -7 -5 -7 -4 -4 -4 -4 -4 -5 -6 -4 -4 -4 -3 -5 -4 -4 -3 -3 -2 -2 -1 -1 -1 -2 -2 -4 -4 -4 -5 -6 -3 -4 -4 -3 -7 -4 -4 -4 -3 -3 -5 -3 -4 -3 -3 -4 -4 -6 -4 -3 -4 -4 -2 -5
  6 -3  2 -4  3  3 -3 -5  2  3 -8  1 -1 -8 -4  8 -1  0 -6  4 -6  0 -2 -2  1 -6 -6 -5 -4 -2 -2  0  0 -2  0 -2 -2  1  0  0  0 -2  0  1  0 -2 -5  2 -2 -4 -2  0 -6  0  4 -4  0 -5  0 -4  0 -4  3  1 -5  0 -1 -1 -5 -2 -2  2  1  4 -3 -2 -4  3  4 -5 -5 -1 -6 -5 -3 -5 -5 -1  1  1 -5 -3 -1  1  0  0  0  0  0  0  0 -1 -3 -3 -2  0  3 -5  0  1  1 -2 -1  1  0 -1 -1 -2  2  4 -4  0  1  2 -1  3  0 -4 -1 -1  3
  1 -3  2 -4  2  2 -5 -6 -1 -2 -8 -2 -3 -9 -5 -2 -1  1 -6  3 -6 -4  0 -3 -1 -6 -6 -5 -6 -3 -1  0  1 -1  2 -3 -2 -1 -1  1  2 -1  0  3  0 -3 -5  0 -5 -5 -5 -1 -6 -5  0 -3  3 -5  3 -5  0 -4  1  1 -6 -1 -4 -1 -7 -5 -3 -4 -1 -1 -5 -1 -1  4  6 -6 -4 -1 -6 -5 -4 -6 -1 -3 -2  0 -5 -2 -3  0 -1  0 -1  0  0  0  1  1 -5 -2  0  5  6 -5 -1  1  0 -4  1  1  0 -2 -1 -3  0  3 -4 -1  3  4 -2  2  0 -4  0 -2  0
 -3 -2 -1  7 -1 -1 -4 -7  2 -3 -7  0  0 -7 -7  1 -1  1  7 -2  8 -4 -2  6 -2 -5 -7 -6 -7 -2  5 -1 -1  1 -3 -3 -2  0 -1 -2  4  4 -4 -1 -3 -3 -3 -1 -3 -6 -6 -3  8 -5 -2  7 -3 -6 -3 -6  0  7 -2 -2 -6 -3  5 -3 -8 -6  1 -5  4  0 -6 -1 -4 -2 -5 -6 -4 -1 -7 -5 -4 -7 -6 -3 -1 -1 -4  6 -1 -1  3  1  0  0  2  0  0 -2 -5 -4 -3 -2 -5 -5 -3 -2 -2 -6  1  0 -2 -2 -1  0  0 -3  1  1 -3 -2 -3 -1  0 -6  4  0 -3
  2 -4 -2 -6 -2 -2 -5 -3 -3  2 -8 -3 -2 -8 11  2 -3 -1 -6 -1 -6 -3 -5 -2 -4 -3 -7 -6 -6 -4 -3  3 -1 -2 -1 -1 -3 -1 -1 -1  0 -1 -1  1  1  0 -5  3 -5 -6 -3  7 -6 -3  1 -6 -3 -6 -3 -6  0 -5 -1  0 -3 -2 -4 -3 -7 -6 -3  2 -2  1 -3 -3 -3 -1 -3 -6 -5 -1 -6 -5 -4  6 -2 -3  0 -1 -5 -3  0  0 -2 -2  1 -1 -1 -1 -1 -1 -4 -3 -3 -2 -3 -4 -2 -3 -1 -4 -4  0 -1 -3 -2 -1 -1 -2 -5  3  0  1  1 -1 -2 -5 -2 -4 -2
 -4 -3 -3 -8 -4 -2  4 -5 -3 -5 -6  1  0 -6 -8 -5 -2 -5 -8 -3 -8  3 -5 -6  0  0 -7 -7  0 -2 -5 -2  1 -4 -2  3  1 -1 -1 -3 -2 -4 -5 -3 -2  1  6 -4  5  4  0 -5 -8  1 -3 -6 -5  7 -1  2 -5 -6 -2 -2 -3 -5 -5  1 -4 -6 -5 -2 -4 -1 -1 -5 -7 -5 -6  6 -5 -5  4  1 -5 -5  5 -2 -3 -4 -2 -5 -5 -3 -3 -2 -1  0 -1  0 -2 -1  4 -4 -2 -5 -5  3 -5 -3  2 -5 -4 -3 -3  0 -3 -5 -3 -4  1 -1 -3 -3 -4 -3 -2  1 -4  2 -5
 -4 -3 -2 -7 -4 -2  3 -4 -3 -4 -6 -1 -3 -6 -8 -1 -3 -5 -8 -2 -8  3 -5 -6  1 -3 -7 -7  7 -3 -5 -2  0 -4 -2  1  3 -1 -1 -2 -3 -4 -4 -3 -1  4  0 -2  0  3  5 -4 -8  5 -3 -7 -5  2 -3 -2 -4 -6 -3 -3 -4 -4 -4 -1 -3 -4 -5  0 -4 -2  6 -5 -8 -4 -6  2 -4 -3  1  5 -6 -5  1  1 -4 -1 -1 -4 -3 -3 -3 -1 -1 -1 -1 -1 -2 -1 -1 -3 -2 -4 -3 -1 -5 -3  1 -5 -4 -3 -3  2 -4 -3 -3 -4  1  1 -3  2  1 -3 -1  6 -4  4 -4
  4 -3  0 -5  5  2 -4 -5  0  0 -8 -2 -3 -8 -5 -1 -1  0 -5  3 -6 -3 -1 -1 -2 -6 -5 -4 -6  1  3 -1  0 -2  1 -3 -2  0  1  1  0  1  3  1  0 -3 -4  2 -4 -5  1  2 -6 -2  0 -4  2 -5  2 -5  2 -4  3  2 -6 -1 -3 -1 -6 -5 -2 -4  0  0 -6  1 -4  0 -1 -5 -4 -3 -6 -5 -4 -6 -5 -1 -1 -2 -4 -3 -2  3  2  1  0  1  0  0  3 -1 -4 -1  0 -1  0 -4  5  3 -2  1  2  3  3  3  0 -2  0  1 -4 -1  2 -1 -1  4  3 -5  0 -3  6
 -2 -3 -3 -6 -3 -1  0 -5  1 -3 -6  2  0 -6 -6  3 -2 -4 -7  0 -7  3 -4 -5  0 -3 -7 -7 -1 -3 -4 -1 -1 -3 -2 -1  0  1 -1 -2 -2 -3 -4 -2  0  1 -1 -2 -1  1  1 -4 -7  4  1 -6 -3  1 -1 -3 -3 -6  0 -2 -5  0 -3  2 11 -2 -4  4 -3  1  1 -4 -7 -3 -5  0 -5 -4 -1  4 -5 -5 -1  2 -3 -2 -3 -4 -4 -2 -3 -1  0 -1 -1  0 -1  1 -1 -1 -3 -4  2 -2 -3 -2  0 -5 -4 -2 -3  2 -3 -1 -2  0  2 -1 -3  0 -3 -3 -2  0 -2  0 -3
 -4 -5 -5 -7 -5 -3  0  5 -4 -4 -7  0 -3 -7 -6 -6 -4 -5 -7 -5 -7 -3 -6 -6 -3  8 -8 -5 -3 -2 -5 -2 -1 -3 -3  2  0 -2 -2 -2 -4 -4 -5 -4  0 -1 -3 -4 -3 -3 -2  1 -7 -1 -1 -7 -6 -1 -4 -3 -4 -6 -4 -4  3 -5  0  0 -5 -7 -5  7 -5  0  0 -5 -8 -4 -7 -3 -6 -5 -4 -2 -6  2 -3 -3 -3 -4  5 -5 -5 -3 -3 -2 -2 -1 -1  2 -2 -1  5 -4 -4 -5 -3 -1 -5 -5 -2 -4 -5 -2 -4 -2 -3 -5 -1 -5 -2  0 -4 -3 -3 -4 -4 -2 -4 -1 -5
 -3 -2 -1 -3 -2 -2 -5 -7 -3 -4 -8 -3 -2 -8 -7 -5  4 -4 -6 -3 -4 -4  7 -1 -4 -6  9  9 -6 -4 -3 -1  3  0 -1 -2 -2 -1 -2  3  1 -1  3 -2 -2 -1 -2 -3 -5 -3 -5 -5 -6 -5 -3 -6  6 -4 -3 -5 -4 -5 -3  1 -6  0 -5  2 -8  8  5 -5  1 -2 -6  0 -4 -3 -5 -6 -5 -4 -6 -5 -5 -7 -5 -4 -4 -3 -4 -4 -4  0 -1  3  3  2  1  1  2  5 -5 -3  5 -3 -4 -4 -4 -3 -3 -6 -3 -1  3 -1 -2  7  0 -3  0 -2 -3 -3 -5  0 -1 -5 -3 -3 -3
 -1  2 -2 -4 -1  0 -4 -5  2 -1 -6  2  1 -6 -6 -4  0  1 -4  0 -4 -2 -2 -1  0 -5 -5 -2 -6  0 -2  2  0  4 -1 -3 -1  0  1 -1 -1  0 -2  0 -2  0 -3  0 -2 -4 -4 -3 -4 -4  3 -4 -1 -4 -1 -2 -1 -3 -1  1 -5  0  2 -1 -6 -2  2 -4  0  0 -5  5 -3 -2 -2 -5 -1  0 -5 -3  1 -5 -5  0  3  5 -4 -1 -1  1  1  1  0  0  0  0  1 -1 -4  3 -2 -1 -2 -5  0  0 -2 -3  0  0  0 -1  3  0  1 -1 -2 -2  0 -1 -2  0  0 -4  0 -2 -2
 -2 -2 -2 -5 -2  1 -1 -5  1  0 -6 -1  2 -6 -6 -2 -1  2 -5 -1 -6 -1 -1 -3  1 -3 -4 -4 -5  0 -3  1  0 -2 -1 -2 -2  1  1  0 -2 -2 -2  1 -1 -1 -1 -1  1 -1 -1 -4 -6 -4  1 -4 -3 -3  4 -2 -3 -4  1  3 -4 -1 -2 -1 -6  2 -2 -4 -1  0 -4  2 -4 -2 -3 -2 -2 -2 -2 -2  6 -5 -2 -1  2  0 -5 -3 -2  0 -1  1  0  0  0  0  0  0 -3  6 -1 -2 -2 -3 -1  0 -1 -2  0  1  1  0  4 -1  1 -1 -1 -2 -1 -2 -3 -1 -1 -2 -2 -2 -2
 -4 -5 -5 -6 -5 -4 -4 -2 -5 -5 -7 -4 -5 -7 -7 -6 -5 -5 -6 -5 -7 -4 -6 -6 -4 -1 -8 -8 -5 -5 -5 -1 -2  7 -2  6 -2 -1 -3 -2 -4 -4 -5 -4  1 -3 -5 -1 -5 -5 -5  0 -7 -4 -4 -6 -6 -5 -5 -6 -5 -6 -4 -4  0 -5 -3 -4 -6 -7 -6  4 -4  1  1 -6 -8 -5 -6 -6 -7 -6 -6 -5 -6  4 -5 -4 -5 -5 11 -4 -5 -3 -4 -3 -2 -1 -1  0 -2 -2 -3 -5 -5 -5 -5 -6 -6 -5 -2 -7 -5 -4 -4  0 -5 -6  5 -5 -5  3 -5 -4  1 -4 -4 -4 -4 -3 -5
 -3 -4 -4 -7 -4 -3 -1  9 -3  2 -7 -2 -4 -7 -3 -5 -4 -4 -7 -3 -7 -3 -5 -4 -3  3 -7 -7 -5 -4 -4  0 -1  0 -3  5 -2 -2 -2 -2 -3 -3 -4 -3  5 -2 -4 -2 -4 -4 -3  4 -7  0 -2 -7 -4 -4 -4 -1 -4 -6 -2 -2  9 -3 -3 -1 -6 -7 -4  2 -4  0 -4 -2 -7 -4 -5 -4 -6 -3 -5 -4 -4  9 -4  2 -4 -4 -1 -5 -4 -3 -2 -2 -2 -1 -1  0 -2 -2  2 -4 -4 -4 -4 -4 -5 -4 -2 -6 -4 -3 -3 -1 -3 -5 -1 -4 -3  2 -3 -3 -4 -3 -2 -3 -4 -3 -3
 -4  0 -3 -7 -4 -1  4 -4 -3 -4 -5  1  1 -6 -8 -5 -1 -4 -7 -2 -7  4 -2 -6  3 -1 -7 -5 -1  0 -5 -1  1 -3  1  0  2  0  1 -2  0 -4 -4 -2 -1  1  2 -4  4  5  0 -5 -7  1 -2 -7 -5  2  1  7 -4 -6  1 -1 -5 -4 -4  4 -4 -5 -3 -2 -4 -2 -2 -4 -6 -3 -5  4 -3 -3  6  0 -5 -5  5 -1 -2 -3 -4 -5 -4 -2 -3 -2  1  0 -1  0 -2 -1  5 -3  1 -4 -3  7 -3 -3  3 -5 -2 -2 -2  0 -3 -4 -2 -3  5 -2 -3 -3 -4 -3 -2  1 -4  1 -4
