# Supplementary material for: Protein Secondary Structure Prediction Based on Data Partition and Semi-Random Subspace Method
Source: Sci Rep. 2018 Jun 29;8:9856. doi: 10.1038/s41598-018-28084-8 (PMC6026213; doi:10.1038/s41598-018-28084-8)
Supplement: Supplementary file 1 — Dataset 1 [file 41598_2018_28084_MOESM1_ESM.zip › astral_cull_DATA/1C6V_A.pssm]

  N  S  D  L  G  T  W  Q  M  D  C  T  H  L  E  G  K  I  V  I  V  A  V  H  V  A  S  G  F  I  E  A  E  V  I  P  Q  E  T  G  R  Q  T  A  L  F  L  L  K  L  A  G  R  W  P  I  T  H  L  H  T  D  N  G  A  N  F  A  S  Q  E  V  K  M  V  A  W  W  A  G  I  E  H  T  F  G  E  A  M  N  H  H  L  K  N  Q  I  D  R  I  R  E  Q  A  N  S  V  E  T  I  V  L  M  A  V  H  C  M  N  H  K  R  R  G  G  I  G  D  M  T  P  A  E  R  L  I  N  M  I  T  T  E  Q  E  I  Q  F  Q
 -2  3 -1 -2  0  0 -3 -1 -1 -2  0  0 -2 -2 -1  0 -1 -1 -1 -1  0  4  0 -2  0  4  1  0 -2 -1 -1  4 -1  0 -1 -1 -1 -1  0  0 -2 -1  0  4 -2 -2 -2 -2 -1 -2  4  1 -2 -3 -1 -1  0 -2 -2 -2  0 -2 -2  0  4 -2 -2  3  1 -1 -1  0 -1 -1  0  4 -3 -3  4  0 -1 -1 -1  0 -2  0 -1  4 -1 -2 -2 -2 -2 -1 -1 -1 -1 -2 -2 -1 -2 -1 -1  4 -2  1  0 -1  0 -1  0 -2 -1  4  0 -2  0 -1 -2 -2 -1 -2 -2  0  0 -1  0 -2 -1  0 -1  4 -1 -2 -2 -1 -2 -1 -1  0  0 -1 -1 -1 -1 -1 -2 -1
  0 -1 -1 -2 -3 -1 -3  1 -1 -2 -4 -1  0 -2  0 -3  2 -3 -3 -3 -3 -2 -3  0 -3 -2 -1 -3 -3 -3  0 -2  0 -3 -3 -2  1  0 -1 -3  6  1 -1 -2 -2 -3 -2 -2  2 -2 -2 -2  6 -3 -2 -3 -1  0 -2  0 -1 -2  0 -3 -2  0 -3 -1 -1  1  0 -2  2 -1 -3 -2 -3 -3 -2 -3 -3  0  0 -1 -3 -3  0 -2 -1  0  0  0 -2  2 -1  1 -3 -2  6 -3  6  0  1 -2  0 -1 -3  0 -1 -3 -3 -2 -1 -2 -3  0 -4 -1  0 -2  2  6  6 -3 -3 -3 -3 -2 -1 -1 -2 -2  0  6 -2 -3  0 -1 -3 -1 -1  0  1  0 -3  1 -3  1
  6  0  1 -4  0  0 -4  0 -2  1 -3  0  1 -4  0  0  0 -4 -3 -4 -3 -2 -3  1 -3 -2  1  0 -3 -4  0 -2  0 -3 -4 -2  0  0  0  0  0  0  0 -2 -4 -3 -4 -4  0 -4 -2  0  0 -4 -2 -4  0  1 -4  1  0  1  6  0 -2  6 -3 -1  1  0  0 -3  0 -2 -3 -2 -4 -4 -2  0 -4  0  0  0 -3  0  0 -2 -2  6  1  1 -4  0  5  0 -4  1  0 -4  0  0  0 -2  6  0 -3  0  0 -4 -3 -4 -2 -2 -3  1 -3 -2  6 -2  0  0  0  0  0 -4  0  1 -2  0 -2 -2  0  0 -4 -3  6 -2 -4  0  0  0  0  0 -4  0 -3  0
  1 -1  5 -4 -1 -1 -5  0 -3  6 -4 -1 -1 -4  2 -1 -1 -3 -3 -3 -3 -2 -3 -1 -3 -2  0 -1 -4 -3  2 -2  2 -3 -3 -2  0  2 -1 -1 -2  0 -1 -2 -4 -4 -4 -4 -1 -4 -2 -1 -2 -5 -2 -3 -1 -1 -4 -1 -1  6  1 -1 -2  1 -4 -2  0  0  2 -3 -1 -3 -3 -2 -5 -5 -2 -1 -3  2 -1 -1 -4 -1  2 -2 -3  1 -1 -1 -4 -1  1  0 -3  6 -2 -3 -2  2  0 -2  1  0 -3  2 -1 -3 -3 -4 -3 -2 -3 -1 -4 -3  1 -3 -1 -2 -2 -1 -1 -3 -1  6 -3 -1 -2 -2  2 -2 -4 -3  1 -3 -3 -1 -1  2  0  2 -3  0 -4  0
 -3 -1 -4 -1 -3 -1 -3 -3 -2 -4  9 -1 -3 -1 -4 -3 -3 -1 -1 -1 -1  0 -1 -3 -1  0 -1 -3 -3 -1 -4  0 -4 -1 -1 -3 -3 -4 -1 -3 -4 -3 -1  0 -1 -3 -1 -1 -3 -1  0 -2 -4 -3 -3 -1 -1 -3 -1 -3 -1 -4 -3 -3  0 -3 -3 -1 -1 -3 -4 -1 -3 -2 -1  0 -3 -3 -1 -3 -1 -4 -3 -1 -3 -3 -4  0 -2 -3 -3 -3 -1 -3 -2 -3 -1 -4 -4 -1 -4 -4 -3  0 -3 -1 -1 -4 -1 -1 -1 -1 -2  0 -1 -3  9 -2 -3 -3 -3 -4 -4 -3 -3 -1 -3 -4 -2 -1 -3  0 -4 -4 -1 -1 -3 -2 -1 -1 -1 -4 -3 -4 -1 -3 -3 -3
  0  0  1 -2 -2 -1 -2  6  0  0 -3 -1  0 -2  2 -2  1 -3 -3 -3 -2 -1 -2  0 -2 -1  0 -2 -3 -3  2 -1  2 -2 -3 -1  6  2 -1 -2  1  6 -1 -1 -2 -3 -2 -2  1 -2 -1 -1  1 -2 -1 -3 -1  0 -2  0 -1  0  0 -2 -1  0 -3 -1  0  6  2 -2  1  0 -2 -1 -2 -2 -1 -2 -3  2  4 -1 -3 -2  2 -1  0  0  0  0 -2  1  0  6 -3  0  1 -3  1  2  6 -1  0  0 -3  2 -1 -3 -2 -2  0 -1 -2  0 -3  0  0 -2  1  1  1 -2 -2 -3 -2  0  0 -1 -1 -1  2  1 -2 -3  0  0 -3 -1 -1  2  6  2 -3  6 -3  6
  0 -1  4 -3 -2 -1 -3  2 -2  2 -4 -1  0 -3  5 -2  1 -3 -3 -3 -3 -1 -3  0 -3 -1  0 -2 -3 -3  5 -1  5 -3 -3 -1  2  5 -1 -2  0  2 -1 -1 -3 -3 -3 -3  1 -3 -1 -1  0 -3 -1 -3 -1  0 -3  0 -1  2  0 -2 -1  0 -3 -1  0  2  5 -3  1 -2 -3 -1 -3 -3 -1 -2 -3  5  1 -1 -3 -2  5 -1 -2  0  0  0 -3  1  0  2 -3  2  0 -3  0  5  2 -1  0  0 -3  5 -1 -3 -3 -3 -2 -1 -3  0 -4 -2  0 -2  1  0  0 -2 -2 -3 -2  2 -2 -1 -1 -1  5  0 -3 -3  0 -2 -3 -1 -1  5  2  5 -3  2 -3  2
  0  0 -2 -4  6 -2 -3 -2 -3 -1 -3 -2 -2 -4 -2  6 -2 -4 -4 -4 -3  0 -3 -2 -3  0  0  6 -3 -4 -2  0 -2 -3 -4 -2 -2 -2 -1  6 -3 -2 -2  0 -4 -3 -4 -4 -2 -4  0  4 -3 -3 -2 -4 -2 -2 -4 -2 -2 -1  0  6  0  0 -3 -1  0 -2 -2 -3 -2 -3 -3  0 -3 -3  0  6 -4 -2 -2 -1 -3  6 -2  0 -3  0 -2 -2 -4 -2 -1 -2 -4 -1 -3 -4 -3 -2 -2  0  0 -1 -4 -2 -2 -4 -3 -4 -3  0 -3 -2 -3 -3  0 -3 -2 -3 -3  6  6 -4  6 -1 -3 -2 -2  0 -2 -3 -4 -4  0 -3 -4 -2 -2 -2 -2 -2 -4 -2 -3 -2
  1 -1 -1 -3 -2 -2 -3  0 -2 -1 -3 -2  8 -3  0 -2 -1 -4 -4 -4 -3 -2 -3  8 -3 -2 -1 -2 -1 -4  0 -2  0 -3 -4 -2  0  0 -2 -2  0  0 -2 -2 -3 -1 -3 -3 -1 -3 -2 -2  0 -3 -2 -4 -2  8 -3  8 -2 -1  1 -2 -2  1 -1 -2 -1  0  0 -3 -1 -2 -3 -2 -3 -3 -2 -2 -4  0  6 -2 -1 -2  0 -2 -2  1  8  8 -3 -1  0  0 -4 -1  0 -4  0  0  0 -2  1 -1 -3  0 -2 -4 -3 -3 -2 -2 -3  8 -3 -2  1  4 -1  0  0 -2 -2 -4 -2 -1 -2 -2 -2 -2  0  0 -3 -4  1 -2 -4 -2 -2  0  0  0 -4  0 -1  0
 -4 -2 -3  2 -4 -1 -3 -3  1 -3 -1 -1 -4  2 -3 -4 -3  4  4  4  3 -1  3 -4  3 -1 -3 -4  0  4 -3 -1 -3  3  4 -3 -3 -3 -1 -4 -3 -3 -1 -1  2  0  2  2 -3  2 -1 -3 -3 -3 -3  4 -1 -4  2 -4 -1 -3 -4 -4 -1 -4  0 -1 -3 -3 -3  2 -3  1  3 -1 -3 -3  1 -4  4 -3 -3 -1  0 -4 -3 -1  1 -4 -4 -4  2 -3 -3 -3  4 -3 -3  4 -3 -3 -3 -1 -4 -2  3 -3 -1  4  3  2  1 -1  3 -4 -1  1 -4 -1 -3 -3 -3 -4 -4  4 -4 -3  1 -1 -3 -1 -3 -3  2  4 -4  1  4 -1 -1 -3 -3 -3  4 -3  0 -3
 -4 -2 -4  4 -4 -1 -2 -2  2 -4 -1 -1 -3  4 -3 -4 -3  2  1  2  1 -2  1 -3  1 -2 -3 -4  0  2 -3 -2 -3  1  2 -3 -2 -3 -2 -4 -2 -2 -1 -2  4  0  4  4 -3  4 -2 -3 -2 -2 -3  2 -1 -3  4 -3 -1 -4 -4 -4 -2 -4  0 -1 -3 -2 -3  1 -3  2  1 -2 -2 -2  0 -4  2 -3 -3 -2  0 -4 -3 -2  2 -4 -3 -3  4 -3 -3 -2  2 -4 -2  2 -2 -3 -2 -2 -4 -2  1 -3 -1  2  1  4  2 -2  1 -3 -1  2 -4  0 -3 -2 -2 -4 -4  2 -4 -4  2 -1 -3 -2 -3 -2  4  1 -4  2  2 -1 -1 -3 -2 -3  2 -2  0 -2
  0 -1  0 -3 -2 -1 -3  1 -1 -1 -3 -1 -1 -3  1 -2  5 -3 -3 -3 -2 -1 -2 -1 -2 -1  0 -2 -3 -3  1 -1  1 -2 -3 -1  1  1 -1 -2  2  1 -1 -1 -3 -3 -3 -3  5 -3 -1 -1  2 -3 -1 -3 -1 -1 -3 -1 -1 -1  0 -2 -1  0 -3 -1  0  1  1 -2  5 -1 -2 -1 -3 -3 -1 -2 -3  1  1 -1 -3 -2  1 -1 -1  0 -1 -1 -3  5  0  1 -3 -1  2 -3  2  1  1 -1  0  0 -3  1 -1 -3 -2 -3 -1 -1 -2 -1 -3 -1  0 -3  5  2  2 -2 -2 -3 -2 -1 -1 -1 -1 -1  1  2 -3 -3  0 -1 -3 -1 -1  1  1  1 -3  1 -3  1
 -2 -1 -3  2 -3 -1 -2  0  6 -3 -2 -1 -2  2 -2 -3 -1  1  1  1  1 -1  1 -2  1 -1 -2 -3  0  1 -2 -1 -2  1  1 -3  0 -2 -1 -3 -1  0 -1 -1  2  0  2  2 -1  2 -1 -2 -1 -2 -3  1 -1 -2  2 -2 -1 -3 -2 -3 -1 -2  0 -1 -2  0 -2  3 -1  6  1 -1 -2 -2  0 -3  1 -2 -1 -1  0 -3 -2 -1  6 -2 -2 -2  2 -1 -2  0  1 -3 -1  1 -1 -2  0 -1 -2 -1  1 -2 -1  1  1  2  6 -1  1 -2 -2  6 -2  0 -1 -1 -1 -3 -3  1 -3 -3  6 -1 -3 -1 -2 -1  2  1 -2  6  1 -1 -1 -2  0 -2  1  0  0  0
 -3 -3 -4  0 -3 -2  1 -3  0 -4 -3 -2 -1  0 -3 -3 -3  0  0  0 -1 -2 -1 -1 -1 -2 -3 -3  7  0 -3 -2 -3 -1  0 -4 -3 -3 -2 -3 -3 -3 -2 -2  0  7  0  0 -3  0 -2 -3 -3  1 -4  0 -2 -1  0 -1 -2 -4 -3 -3 -2 -3  7 -2 -3 -3 -3 -1 -3  0 -1 -2  1  1 -2 -3  0 -3 -2 -2  7 -3 -3 -2  0 -3 -1 -1  0 -3 -3 -3  0 -4 -3  0 -3 -3 -3 -2 -3 -3 -1 -3 -2  0 -1  0  0 -2 -1 -1 -3  0 -3  6 -3 -3 -3 -3 -3  0 -3 -4  0 -2 -4 -2 -3 -3  0  0 -3  0  0 -2 -2 -3 -3 -3  0 -3  7 -3
 -2 -1 -1 -3 -2 -1 -4 -1 -3 -2 -3 -1 -2 -3 -1 -2 -1 -3 -3 -3 -3 -1 -3 -2 -3 -1 -1 -2 -4 -3 -1 -1 -1 -3 -3  8 -1 -1 -1 -2 -2 -1 -1 -1 -3 -4 -3 -3 -1 -3 -1 -2 -2 -4  8 -3 -1 -2 -3 -2 -1 -2 -2 -2 -1 -2 -4 -1 -1 -1 -1 -3 -1 -3 -3 -1 -4 -4 -1 -2 -3 -1 -2 -1 -4 -2 -1 -1 -3 -2 -2 -2 -3 -1 -2 -1 -3 -2 -2 -3 -2 -1 -1 -1 -2 -1 -3 -1 -1 -3 -3 -3 -3 -1 -3 -2 -3 -3 -2 -3 -1 -2 -2 -2 -2 -3 -2 -2 -3 -1  8 -1 -1 -2 -3 -3 -2 -3 -3 -1 -1 -1 -1 -1 -3 -1 -4 -1
  1  3  0 -3  0  2 -3  0 -2  0 -1  2 -1 -3  0  0  0 -3 -2 -3 -2  1 -2 -1 -2  1  4  0 -3 -3  0  1  0 -2 -3 -1  0  0  2  0 -1  0  2  1 -3 -3 -3 -3  0 -3  1  3 -1 -3 -1 -3  2 -1 -3 -1  2  0  1  0  1  1 -3  1  4  0  0 -2  0 -2 -2  1 -3 -3  1  0 -3  0 -1  2 -3  0  0  1 -2  1 -1 -1 -3  0  1  0 -3  0 -1 -3 -1  0  0  1  1  4 -2  0  2 -3 -2 -3 -2  1 -2 -1 -1 -2  1 -2  0 -1 -1  0  0 -3  0  0 -2  2 -1  1  0 -1 -3 -2  1 -2 -3  2  2  0  0  0 -3  0 -3  0
  0  1 -1 -1 -2  5 -3 -1 -1 -1 -1  5 -2 -1 -1 -2 -1 -1 -1 -1  0  0  0 -2  0  0  2 -2 -2 -1 -1  0 -1  0 -1 -1 -1 -1  4 -2 -1 -1  5  0 -1 -2 -1 -1 -1 -1  0  0 -1 -3 -1 -1  5 -2 -1 -2  5 -1  0 -2  0  0 -2  3  2 -1 -1  0 -1 -1  0  0 -3 -3  0 -2 -1 -1 -1  4 -2 -2 -1  0 -1  0 -2 -2 -1 -1  2 -1 -1 -1 -1 -1 -1 -1 -1  0  0  3  0 -1  5 -1  0 -1 -1  0  0 -2 -1 -1  0 -2 -1 -1 -1 -2 -2 -1 -2 -1 -1  5 -1  0 -1 -1 -1 -1  0 -1 -1  5  5 -1 -1 -1 -1 -1 -2 -1
 -4 -3 -4 -2 -3 -3 12 -2 -2 -5 -3 -3 -3 -2 -3 -3 -3 -3 -3 -3 -3 -3 -3 -3 -3 -3 -3 -3  1 -3 -3 -3 -3 -3 -3 -4 -2 -3 -3 -3 -3 -2 -3 -3 -2  1 -2 -2 -3 -2 -3 -3 -3 12 -4 -3 -3 -3 -2 -3 -3 -5 -4 -3 -3 -4  1 -3 -3 -2 -3 -3 -3 -2 -3 -3 12 12 -3 -3 -3 -3 -2 -3  1 -3 -3 -3 -2 -4 -3 -3 -2 -3 -4 -2 -3 -5 -3 -3 -3 -3 -2 -3 -4 -3 -3 -3 -3 -3 -3 -2 -2 -3 -3 -3 -3 -2 -4  0 -3 -3 -3 -3 -3 -3 -3 -5 -2 -3 -4 -3 -3 -3 -2 -3 -4 -2 -3 -3 -3 -3 -2 -3 -3 -2  1 -2
 -2 -2 -3 -1 -3 -2  2 -2 -1 -3 -3 -2  2 -1 -2 -3 -2 -1 -1 -1 -1 -2 -1  2 -1 -2 -2 -3  3 -1 -2 -2 -2 -1 -1 -3 -2 -2 -2 -3 -2 -2 -2 -2 -1  3 -1 -1 -2 -1 -2 -2 -2  2 -3 -1 -2  2 -1  2 -2 -3 -2 -3 -2 -2  3 -2 -2 -2 -2 -1 -2 -1 -1 -2  2  2 -2 -3 -1 -2  1 -2  3 -3 -2 -2 -1 -2  2  2 -1 -2 -2 -2 -1 -3 -2 -1 -2 -2 -2 -2 -2 -2 -1 -2 -2 -1 -1 -1 -1 -2 -1  2 -3 -1 -2  3 -2 -2 -2 -3 -3 -1 -3 -3 -1 -2 -3 -2 -2 -2 -1 -1 -2 -1 -1 -2 -2 -2 -2 -2 -1 -2  3 -2
 -3 -1 -3  1 -3  0 -3 -2  1 -3 -1  0 -3  1 -3 -3 -2  3  3  3  4  0  4 -3  4  0 -2 -3 -1  3 -3  0 -3  4  3 -3 -2 -3  0 -3 -3 -2  0  0  1 -1  1  1 -2  1  0 -3 -3 -3 -3  3  0 -3  1 -3  0 -3 -3 -3  0 -3 -1  0 -2 -2 -3  4 -2  1  4  0 -3 -3  1 -3  3 -3 -3  0 -1 -3 -3  0  1 -3 -3 -3  1 -2 -2 -2  3 -3 -3  3 -3 -3 -2  0 -3 -1  4 -3  0  3  4  1  1  0  4 -3 -1  1 -3 -1 -2 -3 -3 -3 -3  3 -3 -3  1  0 -3  0 -3 -3  1  3 -3  1  3  0  0 -3 -2 -3  3 -2 -1 -2
