# Supplementary material for: Protein Secondary Structure Prediction Based on Data Partition and Semi-Random Subspace Method
Source: Sci Rep. 2018 Jun 29;8:9856. doi: 10.1038/s41598-018-28084-8 (PMC6026213; doi:10.1038/s41598-018-28084-8)
Supplement: Supplementary file 1 — Dataset 1 [file 41598_2018_28084_MOESM1_ESM.zip › astral_cull_DATA/1c6w_A.pssm]

  G  D  a  L  P  H  L  K  L  b  K  E  N  K  D  c  a  S  K  K  b  K  R  R  G  T  N  I  E  K  R  c  R
  0 -2  3 -1 -1 -2 -1 -1 -1 -1 -1 -1 -2 -1 -2  0  3  1 -1 -1 -1 -1 -1 -1  0  0 -2 -1 -1 -1 -1  0 -1
 -2 -2 -2 -2 -2  0 -2  2  4 -2  2  0  0  1 -2 -3 -2 -1  2  2 -2  2  5  5 -2 -1  0 -3  0  2  5 -3  5
  0  1 -2 -3 -2  1 -3  0 -2  2  0  0  6  4  1 -3 -2  1  0  0  2  0  0  0  0  0  6 -3  0  0  0 -3  0
 -1  6 -2 -4 -1 -1 -4 -1 -2  3 -1  2  1  0  6 -3 -2  0 -1 -1  3 -1 -2 -2 -1 -1  1 -2  2 -1 -2 -3 -2
 -2 -3  7 -1 -3 -3 -1 -3 -2  7 -3 -4 -3 -3 -3  9  7 -1 -3 -3  7 -3 -3 -3 -2 -1 -3 -2 -4 -3 -3  9 -3
 -2  0 -2 -2 -1  0 -2  1  0 -1  1  2  0  1  0 -3 -2  0  1  1 -1  1  1  1 -2 -1  0 -2  2  1  1 -3  1
 -2  2 -2 -3 -1  0 -3  1 -1 -1  1  5  0  0  2 -4 -2  0  1  1 -1  1  0  0 -2 -1  0 -2  5  1  0 -4  0
  6 -1 -1 -4 -2 -2 -4 -2 -3 -2 -2 -2  0 -1 -1 -2 -1  0 -2 -2 -2 -2 -2 -2  6 -2  0 -3 -2 -2 -2 -2 -2
 -2 -1 -2 -3 -2  8 -3 -1 -1 -1 -1  0  1  0 -1 -3 -2 -1 -1 -1 -1 -1  0  0 -2 -2  1 -3  0 -1  0 -3  0
 -4 -3 -1  2 -3 -3  2 -3  0 -2 -3 -3 -3 -3 -3 -1 -1 -2 -3 -3 -2 -3 -3 -3 -4 -1 -3  2 -3 -3 -3 -1 -3
 -4 -4 -1  4 -3 -3  4 -2  2 -2 -2 -3 -3 -3 -4 -1 -1 -2 -2 -2 -2 -2 -2 -2 -4 -1 -3  0 -3 -2 -2 -1 -2
 -2 -1 -2 -2 -1 -1 -2  4  1 -1  4  1  0  3 -1 -3 -2  0  4  4 -1  4  2  2 -2 -1  0 -2  1  4  2 -3  2
 -3 -3 -1  2 -2 -2  2 -1  1 -2 -1 -2 -2 -2 -3 -1 -1 -1 -1 -1 -2 -1 -1 -1 -3 -1 -2  0 -2 -1 -1 -1 -1
 -3 -3 -2  0 -4 -1  0 -3 -1 -3 -3 -3 -3 -3 -3 -2 -2 -2 -3 -3 -3 -3 -3 -3 -3 -2 -3 -1 -3 -3 -3 -2 -3
 -2 -1 -2 -3  7 -2 -3 -1 -2 -2 -1 -1 -2 -1 -1 -3 -2 -1 -1 -1 -2 -1 -2 -2 -2 -1 -2  5 -1 -1 -2 -3 -2
  0  0  0 -2 -1 -1 -2  0 -1  0  0  0  1  0  0 -1  0  4  0  0  0  0 -1 -1  0  1  1 -1  0  0 -1 -1 -1
 -2 -1  0 -1 -1 -2 -1 -1 -1 -1 -1 -1  0  0 -1 -1  0  1 -1 -1 -1 -1 -1 -1 -2  5  0 -1 -1 -1 -1 -1 -1
 -2 -4 -2 -2 -4 -2 -2 -3 -2 -3 -3 -3 -4 -3 -4 -2 -2 -3 -3 -3 -3 -3 -3 -3 -2 -2 -4 -3 -3 -3 -3 -2 -3
 -3 -3 -2 -1 -3  2 -1 -2 -1 -2 -2 -2 -2 -2 -3 -2 -2 -2 -2 -2 -2 -2 -2 -2 -3 -2 -2 -2 -2 -2 -2 -2 -2
 -3 -3  0  1 -2 -3  1 -2  0 -2 -2 -2 -3 -3 -3 -1  0 -2 -2 -2 -2 -2 -2 -2 -3  0 -3  1 -2 -2 -2 -1 -2
