# Supplementary material for: Protein Secondary Structure Prediction Based on Data Partition and Semi-Random Subspace Method
Source: Sci Rep. 2018 Jun 29;8:9856. doi: 10.1038/s41598-018-28084-8 (PMC6026213; doi:10.1038/s41598-018-28084-8)
Supplement: Supplementary file 1 — Dataset 1 [file 41598_2018_28084_MOESM1_ESM.zip › astral_cull_DATA/1c75_A.pssm]

  V  D  A  E  A  V  V  Q  Q  K  C  I  S  C  H  G  G  D  L  T  G  A  S  A  P  A  I  D  K  A  G  A  N  Y  S  E  E  E  I  L  D  I  I  L  N  G  Q  G  G  M  P  G  G  I  A  K  G  A  E  A  E  A  V  A  A  W  L  A  E  K  K
 -2 -2  4 -1  2 -2  1  0  2 -1 -4  2  1 -4 -5  1  1 -3 -3 -1 -3  2  2  1 -3  3 -4  0 -1  0 -1  1 -1 -3 -2  2  0 -1 -3  1 -1  0 -1  0 -3 -2 -2 -2  1 -4 -3  4 -2 -2 -1 -1  0  0 -4  3  0  3 -3  6  0 -6 -4  5  0 -3 -4
 -4 -3 -4 -1 -1 -4 -4  0  0 -1 -7 -3 -2 -7 -4 -5 -2 -2 -3 -1 -5  0 -3 -5 -5 -2 -5  1 -1 -3 -4 -2  3 -2 -3  0 -2 -2 -5  0 -1 -3 -5  0 -2 -5  3 -2 -1 -5 -5 -3 -3  0 -4 -1 -3 -2 -3 -2 -2 -1 -4 -4 -1 -6 -5 -3 -1 -1 -1
 -4  4 -3 -3 -2 -4 -5  0  2  5 -6 -4  0 -6 -3 -3  1  6 -4 -2 -3  0  0 -2 -5  4 -6  1  2 -3 -2  1 -1 -4  0 -2 -1 -2 -6 -2  2 -4 -6  0  7 -3 -1  1  1 -6 -4 -3  1  0 -4  1 -1 -1  1 -3  0  2 -5 -4  0 -7 -6 -2  0 -2 -3
 -5  6 -4  0  1 -4 -5 -1 -1 -2 -7 -4 -2 -7 -5 -4  3  5 -6  0 -4 -2 -2 -4 -4  1 -6  0  1 -4 -2  2  0 -4  3 -1  5  2 -6 -2  4 -4 -6 -1  1 -4 -3 -3 -1 -7 -5 -2  0 -3 -3  1  4  3  4 -4  4 -1 -6 -4  2 -8 -6 -3  2 -3 -3
 -2 -5 -4 -5 -3 -3 -4 -5 -4 -4 12 -2 -3 12 -7 -5 -3 -5 -4 -5 -5 -4 -2 -5 -6 -3 -4 -3 -3 -3 -4 -3 -4 -4 -4 -4 -5 -6 -4 -3 -4 -3 -4 -3 -5 -5 -4 -5 -3 -5 -6 -3 -4 -3 -3 -4 -5 -5 -6 -3 -4 -3 -3 -3 -4 -6 -4 -3 -4 -5 -6
 -3 -2 -3  2  2 -3 -3  5  5  0 -7 -1  0 -7 -3 -4  2  2 -4  4 -5 -1 -2 -4 -4 -1 -5  3  1 -3 -3  0  1 -3 -2  2  0  4 -5  0  0  1 -5  2  0 -5  2 -3  1 -4 -3 -2  1  2 -3  2 -1  1  2 -2  2  2 -4 -3  1 -6 -5 -2  1  5  1
 -4  3 -3  6  3 -4 -4  2  0 -2 -7 -3 -2 -7 -4 -5  1  0 -4  5 -5 -2 -3 -4 -4 -1 -5  0  0 -3 -2  0  1 -3 -2  3  5  6 -6  1  2 -4 -5  2  2 -5 -1 -3 -2 -6 -4 -2 -3 -2 -4  2  3  6  6 -2  4  1 -5 -3  4 -7 -5 -1  4 -1 -2
 -5 -3  3 -4 -1 -5 -5 -3  0 -1 -6 -3  3 -6 -6  7  3 -2 -4 -1  7  5  0  7 -5  0 -6 -1  3 -3  7  1 -1 -5 -2 -3 -3 -2 -6 -3 -1 -5 -6 -3 -3  7  1  7  3 -2 -2  2  5 -3 -3 -2  4 -3 -4 -3 -2 -1 -6 -2 -2 -6 -6 -2  0 -4 -4
 -4 -3 -4 -2 -1 -2 -2 -2 -2 -1 -7 -4 -3 -7 11 -5 -2 -1 -4 -2 -5 -3 -3 -4 -5 -2 -5  1  0 -4 -3 -2  0  3 -3  0 -3 -1 -6  1  0 -4 -6  2  0 -5 -2 -4 -2 -5 -5 -4 -1 -2 -3 -2 -3 -2 -1 -4 -2  0 -5 -3  0 -5 -5 -2 -2  2 -3
  3 -5 -3 -4 -2  4 -2 -3 -4 -5 -5  4 -4 -5 -7 -6 -3 -5 -1 -5 -7 -3  0 -4 -5 -4  1 -2 -3  4 -3 -3 -3 -1 -4 -3 -5 -5  7  0 -4  6  7 -1 -5 -7  0 -6 -2 -2 -6 -4 -3  1  3 -4 -5 -4 -6  4 -4 -1  2 -2 -3 -6  3 -2 -4 -1 -6
  1 -6 -4 -3 -3  2 -2 -4 -4 -5 -5  2 -4 -5 -7 -6 -4 -5  6 -4 -7 -3 -2 -5 -5 -4  6 -2 -3  0 -5 -3 -3  4 -5 -2 -5 -5  1  1 -4 -1  1 -1 -5 -7 -3 -6 -3 -2 -6 -4 -4  3  3 -4 -4 -4 -6  1 -5 -2  4 -4 -2 -5  5 -2 -4  2 -5
 -3 -2 -3 -1  2 -3 -1  5  1  1 -7 -3 -2 -7 -4 -4  0 -2 -5  2 -3  0 -2 -4 -3 -1 -5  1  3 -3 -3  0  4 -1 -2  3  0 -1 -5  2  1 -1 -5  2  2 -4  4 -2 -1 -5 -4  0 -2  1 -2  2 -2  0  0 -1  1  2 -4 -3  2 -7 -5 -2  2  5  8
  4 -5 -4  1 -2  1 -2  0 -3 -4 -5  2 -2 -5 -5 -5 -3 -4  3 -3 -6 -1  3 -5 -5 -2  0 -1 -2  0 -4 -2 -2  3 -4 -2 -4 -4 -1  0 -3 -1  0  0 -4 -6 -1 -5 -1 11 -2 -1  0  2  0 -3 -4 -4 -5  0 -3 -1  4 -3 -1 -5  0  1 -2  1 -4
 -2 -6 -5 -4 -4  1  4 -5 -4 -4 -6 -2 -5 -6 -5 -6 -4 -6  0 -5 -6 -4 -1 -2 -6 -4 -2 -3 -3 -2 -5 -3 -4  0 -5 -3 -5 -5 -1 -1 -4 -2 -3 -3 -5 -6 -4 -6 -3 -4 -3 -5  3 -2  1 -4 -5 -5 -6 -3 -5 -4 -2 -5 -4  2 -1 -4 -5 -4 -6
 -4 -4  4 -2 -2 -4 -5 -3 -3 -3 -7 -3 -2 -7 -6 -5 -2 -4 -5 -3 -5 -4 -3 -4  8  1 -3 -2 -1 -4 -4 -2 -2 -5 -2  0 -3 -4 -5 -3 -3 -4 -5 -3 -4 -5  1 -1 -1 -6  8  4 -3 -2 -4  2  1 -2 -3 -3 -2 -3 -5 -3 -3 -7 -5 -3 -3 -4 -4
 -3 -2 -2 -2  0 -2 -4 -1  1  3 -4  0  5 -5 -5 -3  0 -1 -5  1 -2 -1  2 -2 -3  3 -5  0 -1 -3 -2  3  0 -4  5 -1 -1 -2 -5 -1  0 -3 -4  0 -2 -3 -1 -2  2 -5 -3  1 -2 -2 -3  2 -1 -1 -2 -1  0  0 -4  1 -1 -6 -5  4  1 -3 -3
 -2 -3 -2 -3  0  0 -3 -2  0  2 -4 -1  1 -5 -5 -4  0 -2 -4 -1 -4 -2  0 -3 -2 -1 -4  2 -1 -1 -3  1  0 -3  2 -1 -2 -2 -3 -1  2  0 -2  1 -2 -5  0 -3  0 -4 -3 -2 -3 -1 -2  2 -2 -2 -3 -1  0  0 -3  0  0 -6 -3 -1  1 -3 -3
 -4 -6 -5 -4  0 -3 -1 -4 -4 -5 -6 -4 -5 -6 -6 -5 -4 -6 -3 -5 -6 -4 -3 -5 -6 -5 -4  1 -3 -4 -4 -4 -4 -1 -5 -4 -5 -5 -5 -3 -5 -5 -5 -4 -6 -6 -4 -5 -4 -5 -7 -5 -4 -3 -2 -5 -5 -5 -6 -4 -5 -4 -4 -5 -4 12 -4 -5 -4 -4 -6
 -2 -5 -3  1 -2  0  8 -3 -2 -3 -6 -3 -4 -6 -2 -6 -3 -5  2 -4 -6 -4  0 -4 -6 -4 -4 -2 -3 -3 -5 -3 -3  5 -4 -2 -4 -3 -4  1 -3 -3 -4 -3 -4 -6 -2 -5 -3 -5 -6 -4 -2  0 -1 -4 -5 -4 -5 -3 -4 -3 -3 -3 -3  5 -3 -4 -4 -3 -5
  5 -5 -2 -2 -2  3  1 -3 -3 -4 -4  2 -3 -4 -7 -5 -1 -5 -2 -4 -6 -2  2 -4 -4 -3 -1 -2 -3  5 -4 -2 -2 -2 -4 -1 -5 -5  2  0 -3  3  2  0 -4 -6 -1 -4 -2 -3 -5 -3 -3  0  3 -3 -4 -3 -5  1 -4  0  4  0 -3 -6  2 -2 -3 -3 -5
