# Supplementary material for: Protein Secondary Structure Prediction Based on Data Partition and Semi-Random Subspace Method
Source: Sci Rep. 2018 Jun 29;8:9856. doi: 10.1038/s41598-018-28084-8 (PMC6026213; doi:10.1038/s41598-018-28084-8)
Supplement: Supplementary file 1 — Dataset 1 [file 41598_2018_28084_MOESM1_ESM.zip › astral_cull_DATA/1C8N_A.pssm]

  N  S  T  V  V  S  N  S  E  L  I  L  N  L  T  P  I  A  L  A  Y  T  V  Q  S  L  P  L  I  A  T  Q  P  A  W  L  G  T  I  A  D  N  Y  S  K  W  R  W  V  S  L  R  I  I  Y  S  P  K  C  P  T  T  T  S  G  T  V  A  M  C  L  S  Y  D  R  N  D  V  A  P  G  S  R  V  Q  L  S  Q  T  Y  K  A  I  N  F  P  P  Y  A  G  Y  D  G  A  A  I  L  N  T  D  V  T  P  T  S  A  I  Y  V  D  V  D  V  T  R  F  D  K  A  W  Y  S  T  I  G  T  A  A  F  A  A  L  T  A  F  D  Q  N  Q  F  C  P  C  T  V  H  I  G  S  D  G  G  P  A  V  A  V  P  P  G  D  I  F  F  K  Y  V  I  E  L  I  E  P  I  N  P  T  M  N
 -2  0 -2 -2 -2 -1 -3 -1 -3 -3 -2  1  0 -1  0  1  1  2  1  2  0  0  0 -2  0 -1 -2 -1 -1  1  2 -1  0 -1 -4 -3  1  1 -1  6  2  0 -5 -1 -3 -4 -1 -4 -1  0  0  0 -2 -2 -5 -1  0  0 -1  3  0  0  0  1 -1  0 -3  2 -1  3 -4 -1 -2 -4  2  2 -1  1  0  1  0 -1 -2  1  1 -3  1  0 -2  1 -1  1  1 -2  0  2  0 -2  3  0  2  0  0  1  1  1 -2  0 -1  0  0  0  0  0 -1  2 -2  0  0 -2 -1 -1  0  0 -2  0 -1 -2  0 -2 -1 -2 -1 -1 -1  1  2  1  1  1  2  1  0  0  0 -2  1 -1 -1 -1  0 -1  3  0 -1  1 -1  3  1  0 -1  0  1  3  2  2 -1  1  0 -3 -3 -4 -4  1 -1 -4 -1 -3 -2 -4 -2 -2  0 -2  2  2  3  1 -3
 -2 -2 -3  2 -3  2  1  4 -3 -1 -3 -1 -1 -3 -1  1 -3 -3 -2 -2 -2 -1 -1  1 -1 -3 -2  2 -2 -4  1 -1 -5 -2  3 -4  1 -1 -3 -4  2  0 -5 -2  2 -4  5 -5  3  3 -4  3 -4  4 -5  0 -4  1 -3 -3 -3 -2 -3 -1 -5  3 -5 -3 -4 -2 -4 -2  0 -1 -1 -1 -1 -3 -2 -1 -1 -3  4 -1  0 -3 -2  0 -3  0  0 -1 -1 -1 -2 -2 -2 -2 -1 -1 -1  0  0  0  0  1 -2  0 -2  0  0 -2  1  0  0  4 -3  0  2  0 -1 -1 -3  0  4  0 -1  1  1 -1 -2  3  2 -2  1 -1  0 -2 -3  0 -2  0  0 -2 -1 -2  0  0 -1 -2 -2 -2 -2  4 -2 -2 -2  1 -2 -2 -2 -1 -2 -2 -2 -2 -1  1 -4 -6  2 -5  0 -4  1 -4  0 -5  0 -5  2 -2 -2 -2 -2 -4 -1 -3 -2
  6  0 -3 -2 -5 -1  3 -1 -3 -4 -2 -1  2 -2  3  2  0  2  0 -1  0  0  0  2 -1  4  0 -2  6 -1 -1  2 -5  0 -1 -5  0  2 -3 -3 -1  5 -5  3 -2 -5 -2 -5  1  2 -5  0 -5 -1 -5 -1 -2 -2 -4  0 -1  2  0  2 -3  1 -5 -2 -5 -2 -5  2 -2  2  0  1  2 -1  0 -4  1  2 -1  0  0 -4 -2  3 -1  0  0 -1 -1  0  0 -1 -2 -3 -1  0 -1  1 -1  1  0 -2 -3  3  0  1 -1  1  1 -1  1  1 -3 -1  1 -1  0  1 -1  1  1  0 -1  0 -1  0 -3  0  1 -1  1  0  1  1  0 -1  0  0  0  0  1  1 -1  5  0 -2 -1 -2 -2  0 -3 -1 -3  0  1 -1  0 -1  0  0  1  1  1  1 -4 -4 -1 -6 -5 -5 -1 -5 -2 -5 -2 -6 -3  2 -5 -2  2 -3 -2 -1  8
  5 -2 -4 -3 -5 -3 -2 -2  1 -5 -5 -3  3 -5  0 -1 -1  1  0 -2  0  1 -3 -2 -1  1 -2 -3  0 -3  0 -1 -5 -2 -5 -5 -2 -1 -3 -4  0 -2 -6  4 -3 -6 -3 -5  0  1 -5  0 -5 -2 -6 -3 -4 -1 -4 -2  1  1 -2  1 -4 -2 -5 -2 -5 -2 -5  4 -1  7 -2 -2  2 -1 -1 -4  0  4 -3 -2  2 -4 -2  1 -3  0 -2 -2 -3  1 -1 -2 -2 -3 -1 -1 -1  1 -1  0 -1 -1 -3  0 -1  0 -2  4 -1 -1  1 -2 -4 -3  0  5 -2  5 -2  3  3 -1  3 -2 -2  4 -2 -1 -2 -2  0  2 -1  0 -1  1  3 -1  1  1  1  6 -2 -1  1 -3  2 -2 -2  0 -2 -2 -2 -2 -2  3 -1 -1  1 -2  1  1  1 -1 -4 -5  5 -6 -3 -3  0 -6  0 -6  1 -6 -3  4 -5 -3  2 -3 -3 -3  2
 -4 -3 -3 -3  0  2 -5  3 -6 -4 -3  1 -4 -3 -3 -3 -3 -3 -3 -2 -3 -3 -3 -3 -2 -3  0  3 -4 -4 -2  0 -4 -4 -5  0  0 -1  0  0 -1  3 -5 -4 -4 -5 -5 -4 -3 -3  2 -3 -3 -2 -5 -2 -5 -2  9 -3 -3 -3 -3  2  1 -3 -3  2 -3  2 -4 -3 -4 -6 -3 -1 -2 -2 -2 -4 -2 -3 -3 -2 -3  0  1 -2  2 -3  1  0  1 -3  1 -3 -1 -3  2 -2  0 -2  0  2  2 -1  0 -2  3 -3  5  1 -3  0 -3 -3 -3  5  0 -4  0 -1  5 -2 -3 -2 -3 -2 -2 -3 -3 -3 -1  0 -2 -2  1  0 -3 -2 -2 -2 -2 -2 -2 -3 -1 -3 -2  0  3  0  0 -3 -1  0 -1  1  1  0 -3  0 -3 -2 -2 -2 -2 -2  1 -6 -5 -4 -5  2 -4  0  0  1 -1 -4 -3 -3 -5 -2 -3 -4 -2 -2 -5
 -1 -2 -2 -2 -4  0 -2  2  0 -4 -3 -1  2 -4  0 -1 -2 -2 -1 -1 -1  1 -2  2 -2  0 -4 -2 -2 -1 -1  0 -4 -1  3 -4  1  0  0 -3  1 -1 -5  2  3 -4  0 -4 -1  1 -4  1 -4  1 -5  0 -3  0 -4 -1 -3  1  1  0 -5  0 -4 -1 -3  0 -4  1 -2 -3 -1  2  0 -1 -1 -1 -1 -2 -1  2  2 -3  0  2  0  1  0 -1 -2 -1 -1  0 -2 -2  0 -1  0  0  0  1  0 -1 -2  0 -1 -1 -1 -1 -1  0  2 -1 -1 -2 -1  0 -1  0 -3  0  1 -1  1  0  0 -2 -3 -1  2 -1 -1 -1 -1  0 -2 -1 -1 -1  0 -1  1 -2  1  0  2  0 -1 -2 -2  2 -1  0 -1  0 -2  2  1  0  2 -1 -2  0 -2  1 -3 -5  1 -5 -3 -4  2 -5  0 -5  2 -5 -2  1 -4  3  3 -3 -2 -2 -2
  1 -2 -3 -3 -5 -1 -1 -1  7 -4 -4 -2  2 -4 -1 -1 -2 -2 -1 -1 -1 -1 -2  0 -1 -1 -4 -3  0 -2  0 -1 -5 -3 -3 -5 -2 -2  0 -3 -1 -2 -5  2  0 -5  0 -5  0 -1 -4  1 -5  1 -5 -1 -3  1 -4 -2 -1  0  2  0 -5  0 -5  0 -4 -3 -5 -1 -2 -1 -2  0  1 -1  0 -3 -2 -1 -1  0  3 -4  0  1 -1  1 -2 -2 -1  4 -2 -1 -2 -2  0  0 -1  2  0  1  0 -1 -3  0 -1  1 -2 -1 -1  0  2 -2 -3 -3 -1  1 -2  1 -3 -1  0 -1  0 -1  0  1 -3 -1  0 -2 -2 -1 -1 -1 -2 -1 -1  0  0  0  0  0  0 -2  0 -2 -1 -2 -2 -1 -2 -1 -2 -2 -2 -1 -1 -2 -1 -2 -2  1 -1 -1 -4 -4  4 -5 -4 -4  3 -5  3 -5  4 -5 -3  4 -4 -2 -1 -3 -1 -3 -2
 -2  2 -4 -3 -4 -2  0 -2 -2 -5 -5  2  0 -5  0  1  2  0  3  1 -1 -3 -3 -1 -1 -2 -2  0 -3  0  1 -2 -1 -3 -5 -4  0  3 -4  1  0  2 -5 -2 -4 -6 -4 -5 -2  0 -5 -3 -5 -4 -6 -3 -4 -2 -2  2 -3 -2 -2  0  7  1 -6  0 -5  3 -5 -3 -2 -4 -2 -1  1 -1 -1 -4  0  0 -3  0  0 -4 -2  0 -2  0  3 -1 -3 -1  2 -2 -2 -3 -1  4  0  0  4 -1 -1 -1 -3 -1  0  0  1 -1  1  0  1 -2 -2 -2 -1 -1 -2 -2 -2 -1 -2 -1  1  0 -2 -3 -2  2 -3 -1  2 -1 -1  1 -3  2  0 -2  0  2 -1 -2  0  3 -2 -3  0 -1  4 -2 -3  1 -2  1 -1 -1  5  4  0  1  0  1  1 -1 -4  7 -4 -6 -5 -4 -3 -6 -2 -6 -4 -6 -4  0 -5 -3 -2 -3 -1 -3 -2
 -1 -3 -2 -3 -5  1  8 -1 -3 -1 -4 -3 -1 -4  1 -1 -1 -2 -3 -3 -1 -3 -2 -2 -3 -2 -4 -3 -2 -4 -2 -2 -2 -4  2 -5 -3  0 -1 -4 -1 -2  1 -2 -2  2 -2 -4  0  0 -4 -1 -3  4 -2 -3 -1 -2 -4 -3 -3 -3 -3 -2 -5 -1 -5  2 -4 -2  1 -1 -1 -3 -2 -2 -1 -3 -2 -4 -2 -2 -2 -2 -2 -4  1 -1  0 -1  4  2  0 -2 -2 -2 -2 -2 -2 -1  0  1  1 -1  1 -1  0  1 -1 -2 -2  0 -2  0 -2  1  0 -3  1 -1 -2  0 -3 -2  0  0 -2 -2 -2 -2 -1 -2 -1  0  1 -2 -1 -2  0 -2 -2 -1 -2 -2  0 -2 -1 -2 -1 -1 -2  0 -1 -2  1  1 -2 -2 -1  1 -2 -2  1 -2 -1 -2 -2 -2 -1 -5  2 -5  2 -4  2 -2 -1 -6 -3 -5 -1 -2 -5 -3 -2 -4 -3 -3 -1
 -4 -2  2  1  5 -3 -5 -3 -6  2  3 -1 -3  3 -1 -2 -2 -2 -2  1  0 -1  1 -1  2  1 -2  2  1 -2 -1  0 -1 -3 -5  2 -3 -1  3 -4  0 -2 -3 -4 -2  0 -4  3  0 -4  1 -1  2  0 -2  2 -5  0 -1 -4 -3 -3 -1 -2 -6 -2  4  2  3 -2 -2 -1 -3 -6 -3 -2 -2 -1  1 -4 -1 -3  0 -1 -3  2 -2 -2  0 -3 -1 -1  1 -2 -1 -3  0 -1 -2 -2 -1 -1 -1 -1  0  1  2 -1  2 -3  0 -2 -1  0 -2 -3  2  1  0 -1  1 -1  1 -1 -3  0 -2 -1  1 -1 -2 -1 -1  3 -2  0 -1 -1  0 -2 -1  0 -1 -1  1 -2  0 -1  1  2  1  0 -1 -2  1  1  3 -2 -1 -3 -1 -2 -1 -1 -2 -1  0 -1  2 -7 -4  4 -2  4 -1 -4 -3  5 -2 -1  3 -2 -6  3 -4 -4 -3  1 -5
 -5 -4 -1  0  2 -3 -5 -3 -6  2  3  0 -4  1 -1 -2 -3 -3 -2  0 -1 -1  0 -1  1 -1 -3  2 -3 -3 -2  1  1 -3 -4  5 -2 -2  2 -4 -1  0 -3 -5 -1 -3 -4  1 -1 -4  4 -2  3 -2 -3  0 -5  0 -2 -4 -3 -4 -3 -2 -6 -2  0 -2  3 -2  0  0 -3 -6 -3 -2  0 -1  0 -4 -2 -2  0 -1 -3  4  0 -3  1 -3 -3  1 -1 -2 -2 -3 -1 -1 -2 -1 -1 -2 -2 -1  0  1  4 -2  0 -2 -1 -3 -2 -1 -2 -3  1  1  0 -3  2 -2 -2 -2 -3  1 -3  2  0 -1  0 -1 -1  1 -1  0 -1 -2 -1 -2 -2  1 -1  1 -1 -2  0 -2  1  1  0  0 -2 -2  3 -1  1 -1 -1 -2 -2 -1 -3 -1 -2 -3  0 -2  3 -7 -3  5 -1  0 -3 -2 -3  0 -2  5  0 -4 -6  0 -4 -2 -1  3 -5
 -1  0 -3 -1 -4  0  2  1 -2 -4 -4 -2 -1 -4  1  0 -2 -2 -1 -1 -1 -1 -2 -1 -1 -2 -3 -1 -2 -3  0 -2 -5 -3 -3 -4  0 -1 -3 -3  0 -2 -5 -2  5 -5  4 -5  1  2 -4  2 -4  0 -5  0 -2  1 -4 -2 -2 -2 -1 -1 -4  1 -4 -2 -4 -2 -5 -2  2 -2 -2  0  1 -2 -1 -3  0 -2  3  0  0 -3 -2 -1 -3 -1  0  0  0 -2 -1  0 -2 -3  0 -1  0  0  0  0  0  0 -2  0 -1  0  0  0  0  1  2  0 -2 -2 -1 -2 -1  0 -3  1  1  0  4  3  2 -1 -1  1  0  0 -1 -1 -1 -2 -2 -1  1 -1  2 -1 -1 -2  1  2  0 -2 -1 -2 -2  1 -2 -2 -2  0 -2 -2 -1  1 -2 -1 -2 -1 -1 -1 -3 -5  1 -5 -3 -4  1 -5 -1 -5 -2 -5  1  1 -4 -2 -2 -3 -2 -3 -2
 -4 -3  4 -2  1 -1 -1 -1 -5  2  2  1 -3 -1 -2 -2 -3 -3 -3 -1 -2 -2 -1 -2  0 -2 -4  1  0 -3 -2  1  0 -4 -4  1 -3 -2  2 -1 -1  0 -3 -3  3 -3 -2  0 -2 -3  3 -1  0 -2 -3  0 -4  2 -3 -3 -3 -3 -1 -2 -5 -1  1  1  7  0  1 -2 -3 -5  0 -1 -1 -2  0 -4 -2 -3 -2  0 -1  6  2 -2  4 -2 -2  0  1 -3 -2  0 -1 -2 -2 -1 -1  0 -1 -1  1  1  1 -1 -1 -1 -1 -1  0 -1 -2  0  1  0  0 -1  2 -3 -2 -2 -1  1 -1 -1 -1  0  0  0 -2  1 -2 -1 -2 -2 -2 -2 -2  1 -1 -1 -1 -3 -1 -1  1 -1  0  0 -1 -2  0 -1  0  0  1 -2 -2 -1 -2 -2 -2 -2 -1 -1 -1 -6 -4 -1  1  2 -3 -4 -3  2 -1  3  0 -4 -5 -1 -3 -3 -2  2 -4
 -4 -4 -3 -3 -2 -3 -2 -4 -6  5  0 -2 -4  2  0 -2 -2 -4 -4 -1  4 -3  3 -3 -1  1 -5 -2 -2 -2  0  0  7 -5 -1  0 -4 -3  1 -5 -3 -3  6 -5 -4  2 -5  5 -3 -4  2 -3  5 -2  4 -2 -5  0 -4 -4  1 -4 -2 -3 -6 -3 -1 -2 -1  0  6 -1  1 -6 -3 -3 -2 -3 -2  2 -1 -4 -2  0 -4  1  1 -3  1 -1  0  1  0 -1  1 -3 -2  1 -2 -2  0 -2  0 -2 -1  0  0 -2 -2 -1 -2 -1 -3 -3 -2 -3  4 -2 -2 -4 -2 -3 -3 -3 -3  1 -3 -1 -1 -1  3 -3  1  0 -1  0 -2 -3  4 -3 -3 -1 -2 -2  0 -3  1 -3  0  3 -2  0 -1 -3  2  1  0 -3 -2 -2 -1  0 -3 -1 -3 -3 -1 -1  0 -3 -5 -2  6  3 -4  1 -4 -3 -4  5  2 -1 -7 -2 -4 -5 -4 -1 -5
 -3 -2 -1  1 -5 -2 -4 -3 -4 -5 -4 -3 -1 -4 -3 -1 -2  0  0  0 -3  0 -2 -2 -3 -2  7 -2  1  6 -2 -3 -1  7 -5 -5  2 -1 -4 -3 -1 -3 -6 -3 -3 -6 -3  0 -3 -3 -4 -3 -5 -3 -6 -3  7 -2 -4  4 -3 -3 -3  1 -5 -2 -5 -3 -5 -3 -3 -3  3 -4  0 -2 -1  4  3  7 -1 -3  0  0 -2 -4  0 -2 -3 -1  1 -2 -2 -3 -2  5  5 -3 -1  1 -1 -1 -1  1  0 -1 -2  1 -1  5  0  2  4  1 -1  0 -1 -1 -2  2 -3  2  2 -2  1  1 -2 -2  3 -3 -3  2 -2 -2 -2 -2 -1  2  0 -1 -2  2  0  1  0 -2  1 -2 -2 -2 -2  5 -2 -2 -3 -1 -2 -2 -2 -1 -1 -1  4 -1 -2  1 -1  2  2 -6 -4 -5 -6 -4 -3 -3 -3 -5 -3 -6 -4 -3  8 -2  4  7 -3 -2 -4
  1  5  0 -2 -3  2  1  2 -1 -2 -2  1  0 -2  1  2  3  2  1  1  1  1  0  1  1  0 -3  1 -1  0  2  1 -3  0 -1 -3  3  1 -2  2  2  1 -5  3 -2 -4  0 -4  0  3 -3  1 -4 -1 -5  2  2  1  0  3  1  2  0  1 -3  2 -4  1 -4  0 -4  1  1 -1  4  3  1  1  0 -1  1  3 -2  1  1 -3  2  1  0  1  0  1  0  2  1  2  0 -2  3  0  1  1  0  2  0 -1 -2  1  0  0  1  1 -1  1  1  1 -2  0  1  0  2  1  0  2 -1 -1  1  0 -1 -2 -2 -1  0 -1  1  1  1  1 -1  2  1  0  2  0 -1  0  0 -1  0 -2  0 -1 -1  0 -2  0 -2  1  2  2  0  2  2  2  0  1  0  0 -3 -4 -2 -5 -3 -3  2 -3  2 -4 -1 -5  1 -2 -2 -1  0  2  2  0 -1
 -1  2  4  4 -2  4 -3  2 -2 -3 -2  2  2 -2  2  1  3  3  3  0  2  3  0  2  1 -2  0 -1  0 -2  2  2 -2  2 -1 -1 -1  1  0 -2  0  0 -4 -1 -1 -4 -1 -3  3  0 -3  1 -3  2 -4  0  0  1  0  0  6  5  5  1 -4  1 -2  0 -2 -2  1  1 -1 -3  0  2  1  2  1 -1  3  3  1  2  0 -1  0  0  1  1 -1  0  1  3  3 -1 -1 -2  0  0  1  0 -1 -1  0  0 -2  1  1  1  1  0  0  1  1  1 -1  1  1  2  0  0  2  2 -1 -1  0 -1  0 -2 -1 -1  1  0  2  1  2  2  0  2  0 -1  1  0  0  0  0 -1  1 -1  0 -2 -1  2  0  0  0 -1  4  0 -1 -1  0  2  4  0  2  1  0 -5 -1 -3 -4 -2  2 -5  4 -3  2 -4 -1 -3 -2  3 -1 -2  5  0 -2
 -5 -4  3 -4 -5 -4 -5 -4 -6 -2 -4 -3 -4 -4 -3 -4 -4 -4 -4 -3 -2 -4  2  0 -3  4 -2 -4 -5 -4 -3 -3 -2 -5 10 -4  3 -3 -3 -5 -4 -4  6 -5 -4  6 -5  8 -4 -4  4 -2  2 -4  5 -4 -6 -3 -4 -4 -4 -4 -4 -4 -5 -3 -4 -3 -4 -1  6 -4  2 -6  1 -4 -3 -4 -3 -5 -3 -4 -4 -3 -4 -3 -2 -3 -2 -2 -3  0 -3  2 -3 -3  3 10 -2 -1  2 -2 -1 -2 -2 -1 -2 -1 -2 -3 -3 -3 -3 -3  1 -4 -2  1 -3 -4 -3 -4 -3 -3  0 -2 -3 -2 -2  8  5 -3 -1 -3  0  0 -3  1 -1 -3 -3 -2 -2 -2 -2 -3 -2 -3 -2 -1 -2 -2 -2 -3  0 -2  1 -3 -1 -2 -2 -3 -4 -3 -3 -3 -3 -3 -3 -6 -5 -5  6 -4 -4 -1 -5 -5 -5 -3 -3 -5 -7 -3 -5 -5 -4 -3 -6
 -4 -4 -3 -3 -3 -3 -1 -3 -5  5 -3 -1 -3 -2 -2 -2 -3 -3 -4 -1  1 -3  3 -3 -2  1 -5 -3 -1  0 -1 -2  0  0  1 -3 -3  0 -2 -4 -3 -2  7 -4 -3  9 -4  1 -3  0 -2 -3  2  0  9 -3 -5  0 -4 -4 -3 -1 -2 -3 -6 -1  1 -1 -3  2  4 -1  6 -5  3 -2 -2 -3 -2 -3 -1 -3 -3  0 -3 -2  3 -2  4  3  0  2  0 -3 -2 -3 -2  4  0 -2  2 -1  0 -2 -1  1 -1 -2 -2 -1 -2 -2 -1 -2 -2 -2  2 -1 -2 -3 -1 -2 -1 -3 -3  0 -3 -2 -2  1  6 -1  4 -2  1 -1 -2 -2  4 -2 -2 -1 -2 -2 -1 -3 -1 -3 -1  5 -2 -2 -2 -2  2 -1  1 -2 -1  4 -2 -3 -3 -1 -3 -3 -2 -1 -1 -6 -2 -4  5 -2 -3  9 -4 -4 -4  0  3 -2 -6 -2 -4 -4 -3 -2 -4
 -4 -2  3  2  4  0 -5  0 -3  0  3  0 -1  5  0  1 -2 -1 -1  1  0  1  2  2  2  0  1  0  0  1 -1  1 -1 -4 -3  1 -2  0  2 -3  0 -3 -4 -4 -3 -4 -1  1 -1 -3  2  0  2  0 -1  3 -4 -1  3 -3  0 -2  0  0 -6 -2  5  2  1 -1 -1  0 -3 -5 -1 -1 -2  1  1 -4  0 -2  0  1 -3  1 -2 -1 -1 -1 -1 -1  3 -3  0 -1  3 -2 -2 -2 -1 -1 -1 -1  0  1  1  0  1 -2  1 -1 -1  0 -2 -3  2  3  1 -2  1 -3  2  0 -3  1 -2 -1  1 -1  0 -1 -1  2 -1  0  0 -1  0 -1  0  0  0 -1  2  0  1 -3 -1  1  1  1  0  0  1  2  3 -1  1 -1 -2 -3 -2  0  2 -1  2  1  3 -7 -4  3 -4  4 -1  0  0  5  2 -2 -1 -3 -5  2 -2 -2 -2  1 -5
