# Supplementary material for: Protein Secondary Structure Prediction Based on Data Partition and Semi-Random Subspace Method
Source: Sci Rep. 2018 Jun 29;8:9856. doi: 10.1038/s41598-018-28084-8 (PMC6026213; doi:10.1038/s41598-018-28084-8)
Supplement: Supplementary file 1 — Dataset 1 [file 41598_2018_28084_MOESM1_ESM.zip › astral_cull_DATA/1C94_A.pssm]

  G  G  R  E  G  V  L  K  K  L  R  A  V  E  N  E  L  H  Y  N  K  S  L  L  E  E  V  K  D  E  L  Q  K  M  R  Q  L
  0  0 -1 -1  0  0 -1 -1 -1 -1 -1  4  0 -1 -2 -1 -1 -2 -2 -2 -1  1 -1 -1 -1 -1  0 -1 -2 -1 -1 -1 -1 -1 -1 -1 -1
 -2 -2  5  0 -2 -3 -2  2  2 -2  5 -1 -3  0  0  0 -2  0 -2  0  2 -1 -2 -2  0  0 -3  2 -2  0 -2  1  2 -1  5  1 -2
  0  0  0  0  0 -3 -3  0  0 -3  0 -2 -3  0  6  0 -3  1 -2  6  0  1 -3 -3  0  0 -3  0  1  0 -3  0  0 -2  0  0 -3
 -1 -1 -2  2 -1 -3 -4 -1 -1 -4 -2 -2 -3  2  1  2 -4 -1 -3  1 -1  0 -4 -4  2  2 -3 -1  6  2 -4  0 -1 -3 -2  0 -4
 -2 -2 -3 -4 -2 -1 -1 -3 -3 -1 -3  0 -1 -4 -3 -4 -1 -3 -2 -3 -3 -1 -1 -1 -4 -4 -1 -3 -3 -4 -1 -3 -3 -1 -3 -3 -1
 -2 -2  1  2 -2 -2 -2  1  1 -2  1 -1 -2  2  0  2 -2  0 -1  0  1  0 -2 -2  2  2 -2  1  0  2 -2  5  1  0  1  5 -2
 -2 -2  0  5 -2 -2 -3  1  1 -3  0 -1 -2  5  0  5 -3  0 -2  0  1  0 -3 -3  5  5 -2  1  2  5 -3  2  1 -2  0  2 -3
  6  6 -2 -2  6 -3 -4 -2 -2 -4 -2  0 -3 -2  0 -2 -4 -2 -3  0 -2  0 -4 -4 -2 -2 -3 -2 -1 -2 -4 -2 -2 -3 -2 -2 -4
 -2 -2  0  0 -2 -3 -3 -1 -1 -3  0 -2 -3  0  1  0 -3  8  2  1 -1 -1 -3 -3  0  0 -3 -1 -1  0 -3  0 -1 -2  0  0 -3
 -4 -4 -3 -3 -4  3  2 -3 -3  2 -3 -1  3 -3 -3 -3  2 -3 -1 -3 -3 -2  2  2 -3 -3  3 -3 -3 -3  2 -3 -3  1 -3 -3  2
 -4 -4 -2 -3 -4  1  4 -2 -2  4 -2 -1  1 -3 -3 -3  4 -3 -1 -3 -2 -2  4  4 -3 -3  1 -2 -4 -3  4 -2 -2  2 -2 -2  4
 -2 -2  2  1 -2 -2 -2  4  4 -2  2 -1 -2  1  0  1 -2 -1 -2  0  4  0 -2 -2  1  1 -2  4 -1  1 -2  1  4 -1  2  1 -2
 -3 -3 -1 -2 -3  1  2 -1 -1  2 -1 -1  1 -2 -2 -2  2 -2 -1 -2 -1 -1  2  2 -2 -2  1 -1 -3 -2  2  0 -1  5 -1  0  2
 -3 -3 -3 -3 -3 -1  0 -3 -3  0 -3 -2 -1 -3 -3 -3  0 -1  3 -3 -3 -2  0  0 -3 -3 -1 -3 -3 -3  0 -3 -3  0 -3 -3  0
 -2 -2 -2 -1 -2 -2 -3 -1 -1 -3 -2 -1 -2 -1 -2 -1 -3 -2 -3 -2 -1 -1 -3 -3 -1 -1 -2 -1 -1 -1 -3 -1 -1 -2 -2 -1 -3
  0  0 -1  0  0 -2 -2  0  0 -2 -1  1 -2  0  1  0 -2 -1 -2  1  0  4 -2 -2  0  0 -2  0  0  0 -2  0  0 -1 -1  0 -2
 -2 -2 -1 -1 -2  0 -1 -1 -1 -1 -1  0  0 -1  0 -1 -1 -2 -2  0 -1  1 -1 -1 -1 -1  0 -1 -1 -1 -1 -1 -1 -1 -1 -1 -1
 -2 -2 -3 -3 -2 -3 -2 -3 -3 -2 -3 -3 -3 -3 -4 -3 -2 -2  2 -4 -3 -3 -2 -2 -3 -3 -3 -3 -4 -3 -2 -2 -3 -1 -3 -2 -2
 -3 -3 -2 -2 -3 -1 -1 -2 -2 -1 -2 -2 -1 -2 -2 -2 -1  2  7 -2 -2 -2 -1 -1 -2 -2 -1 -2 -3 -2 -1 -1 -2 -1 -2 -1 -1
 -3 -3 -3 -2 -3  4  1 -2 -2  1 -3  0  4 -2 -3 -2  1 -3 -1 -3 -2 -2  1  1 -2 -2  4 -2 -3 -2  1 -2 -2  1 -3 -2  1
