# Supplementary material for: Protein Secondary Structure Prediction Based on Data Partition and Semi-Random Subspace Method
Source: Sci Rep. 2018 Jun 29;8:9856. doi: 10.1038/s41598-018-28084-8 (PMC6026213; doi:10.1038/s41598-018-28084-8)
Supplement: Supplementary file 1 — Dataset 1 [file 41598_2018_28084_MOESM1_ESM.zip › astral_cull_DATA/1c9f_A.pssm]

  M  C  A  V  L  R  Q  P  K  C  V  K  L  R  A  L  H  S  A  C  K  F  G  V  A  A  R  S  C  Q  E  L  L  R  K  G  C  V  R  F  Q  L  P  M  P  G  S  R  L  C  L  Y  E  D  G  T  E  V  T  D  D  C  F  P  G  L  P  N  D  A  E  L  L  L  L  T  A  G  E  T  W  H  G  Y  V  S  D
 -3  1  3 -1  0 -1 -1  1 -2 -1 -4 -4 -3 -3  0  2 -2 -3 -1 -2 -4 -4 -1 -3  4  6  0 -1 -2  0 -3 -1 -2 -1 -2  3  0 -1  2 -2  0 -1  1  0  1 -1  0 -2 -2 -2 -2  1 -2 -4 -1 -1  0 -2 -1  0 -1 -4 -5  0  0 -2  0  0 -3  1 -1 -3 -3  2 -3  1  0 -2 -3  0 -6  0 -1 -2  0  0 -3
 -4 -2 -3 -1 -3  5  4 -2  6 -2 -5  5 -5  5  2 -1  1  7  1  2  6  1 -6 -1 -5 -2  3 -4 -2  2 -2 -5  3  2  1 -4  2  1  1 -4  0  0 -1 -1  0 -2 -3  4 -4 -5 -3 -2 -2 -4 -5 -2 -2 -4 -3 -1 -3 -3 -5  2 -1 -4 -2 -2 -2 -3 -1 -4 -4 -4 -3  1  0 -1 -2  1 -2  2 -3 -2 -3 -1 -3
 -4 -2  0 -2 -3 -1  0  0 -2 -5 -5 -3 -1 -4  4  1  2 -1  1 -1 -3 -4 -4 -6 -3 -5 -1  2 -2 -1 -2 -6 -2  1 -3 -3 -3 -1 -2 -5  0 -1  1  0 -1  0 -1 -2 -5 -1 -5 -2 -1 -1 -1 -2 -2 -5 -1 -2 -1 -1 -6 -2 -1 -5 -3  1  7 -2 -2 -5 -5 -4 -5 -1  0  2 -2 -1 -7  0 -1  1  3 -1  0
 -5 -3 -2 -2 -2 -1 -1 -3 -4 -5 -6 -4 -6 -5  4 -3  4 -3 -1 -1 -4 -4 -5 -6 -5 -5  0  0 -5  1  5 -6 -4  1 -4 -1 -4  4 -1 -5  1 -3  0  1  0  0 -4 -2 -5 -5 -5  1  1  8 -4 -3 -1 -5  4  4  6 -1 -6 -2 -2 -5  0  5  3 -3  0 -6 -5 -4 -6 -1 -1  1 -1 -2 -8 -2 -3 -3 -2 -1  7
 -3  3 -3 -3 -3 -4 -4 -3 -6  0  7 -6 -4  7 -1  3 -5 -4 -1 -1 -2 -5 -6 -4  1  1 -1  2  4 -5 -6 -4 -2 -1  0 -3  7  0 -1 -4  0 -3  1  3  2  1  3 -1 -3  8 -1 -3 -2 -6 -5 -3 -2 -3 -4 -5 -5 -2 -5  0  4 -3 -5  0 -5 -2  1 -3 -3 -1 -1 -1  0 -5 -3 -3 -6 -3 -4  3  0  4 -5
 -3 -2 -2  0  0  3  2 -3 -1 -1 -5  1 -5 -1 -3 -1 -1  0  2  1  2 -3 -5 -5 -4 -2  0 -2 -4  3 -1 -5 -1  0  2 -3  2  1 -1 -4  1 -2  0  0  1 -1 -2 -1 -4 -3 -4  0  1 -3 -4 -3  1 -4 -1  0 -1 -4 -6  4 -2 -4 -2 -1  3 -3  0 -4 -2 -3  0  1  0 -2  6  1 -5  4 -3 -2 -2 -2 -2
 -4 -1 -1  1 -2 -1  0 -3 -2 -4 -5 -2 -5 -4 -1 -3 -1 -2  1  1 -1 -3 -4 -5 -4 -4  0 -4 -2  4  6 -6 -3  1 -1 -3 -2  2 -2 -2  0 -3 -1  0  0 -1 -3 -1 -4 -5 -4  4  6 -1 -4 -3  4 -5  1  6  4 -2 -6 -1 -2 -5  3  1 -2 -3  3 -5 -4 -4 -4  2  1 -1  5 -1 -6 -1 -3 -3 -1 -2  1
 -5 -3  4 -4 -3  0 -1 -2 -5 -1 -6 -2 -6 -5 -2 -2 -2 -1 -2 -2 -5 -5  7 -6 -4  2  0 -2 -2 -3 -2 -6 -2 -1 -3  3 -1 -2 -2 -5  0 -2 -1  1  0  2 -3 -2 -5 -3 -5 -3 -3 -4  7 -4 -2 -5 -3 -1 -1 -3 -6 -2 -1 -5 -2 -2  0 -3 -3 -5 -5 -3 -6 -1  0  6 -4 -3 -3 -1  6 -1 -3 -1 -3
 -4 -2 -3 -1 -3  0 -1 -4 -2 -5  0 -4 -6 -1 -3  4  5 -2 -2 -1 -2  4 -6 -5 -5 -5  3 -4 -3 -1  0 -6  0  3 -4 -4 -2  0  0 -4  0  0  1 -1  0 -3 -4  2 -4 -1 -4 -1 -2 -4 -4 -4 -2 -5 -3 -2 -2 -1 -4  1  0 -5 -3 -1  2 -4  2 -4 -4 -4 -5  1 -1 -3 -1  0 -6  0 -2  1 -3 -2 -3
  0 -2 -3  0  1 -4 -4 -2 -6 -3 -3 -5  4 -3 -5 -1 -5 -5 -4  2 -6 -1 -2  5 -1 -3 -3 -5  0 -4 -3  0  2 -2 -3 -1 -2 -2  0  0 -1  2 -3  0 -2 -1  1 -1  3 -1  1 -4 -4 -6 -6 -3  2  3 -4 -5 -5 -2 -2 -2 -3  1 -5 -4 -5 -1 -1  0  2  2  0 -2 -4 -6 -5 -3 -6 -3 -4 -2  1 -3 -5
  3 -2 -4  2  2 -4 -4  1 -5 -1 -3  0  3 -4 -5  0 -5 -6 -3 -1 -3 -4 -7  1 -1 -3 -2 -6  5 -2 -5  6  3 -2 -5 -3  0  0  0  5  0  2 -1  0 -2  0  1 -2  5 -2  5 -2 -1 -6 -6 -4  0  2 -3 -5 -5 -3  0  1 -2  5 -5 -4 -4 -3 -1  5  1  4  6 -3 -3 -6 -5 -3 -5 -3 -4 -1  0 -2 -5
 -4 -2 -2 -1 -2  1  3  0  6 -4 -2  5 -5  0 -2 -2  1  0 -1  2  5  5 -4 -2 -4 -2  0 -2 -5  1 -3 -5  1  0  7 -3 -1  1  2 -4  0  0 -1 -1  1  0 -4  1 -4 -4 -4 -2 -1 -3 -4 -3 -1 -4 -2 -1 -1 -4 -6  0 -2 -4 -1 -1 -2 -3  1 -5 -4 -3 -4  1  3 -1 -1  4 -6  0 -3 -2 -3 -1 -2
  9 -2 -3  2  4 -1 -3  1 -5 -5 -3 -4 -2 -2 -3 -2 -4 -5 -2 -1 -4 -4 -6  1  6 -4 -2 -3  0 -2 -2  0  1 -1 -4 -3  0 -2 -2  1  1  1  0 -1 -1  0  0 -3  1 -2  2 -3 -3 -6 -5 -3 -1 -1 -3 -4 -4 -3 -2  0 -1  1 -4 -4 -4  0  1  1  7  0  1 -2 -2 -5 -2 -1 -5 -2 -3 -2 -1 -2 -5
 -2  5 -4 -2  3 -4 -4 -4 -6 -6  6 -5 -3 -5 -5  0 -5 -6 -2 -3 -6  3 -7 -2 -4 -5 -3 -6  0 -4 -5 -2 -2 -3 -6 -1 -3 -2  0  4 -1  1 -4 -2 -2 -1  1 -1 -1 -2  0  0 -4 -6 -6 -5 -2 -1 -4 -5 -5  5  9 -3  0 -2 -5 -3 -5 -4 -3  5 -2  0 -2  0 -4 -5 -6 -4 -2 -4 -2  2 -1 -1 -5
 -5 -3 -3  4  1  2  0  6 -5  7 -6 -5 -5 -2 -4 -2 -4 -5  2 -3 -5 -5 -6 -1 -3 -2  0 -5 -4 -3 -1 -2 -4  0 -4  0 -1 -3 -1 -2  0 -1  4  0  2  3 -1 -4 -4 -4 -4 -3 -3 -4 -5 -3 -3 -4 -3 -3 -3 -5 -6  1 -3 -2  7  3 -4 -3 -1 -5 -5 -4 -5 -1  4 -4 -4 -3 -7 -2  1 -3 -3 -3 -3
 -4  3  2 -1 -1  0  1 -1 -4 -1 -4 -4 -2  2  2  0  2  2  4  0  1 -3 -3 -5 -1 -1  2  6 -3 -1 -1 -3 -2  1 -1  0  1  0  1 -1  0 -1  1  0  1 -1  2  1 -4 -2 -4 -2  1 -3 -3  2 -1 -4  2  0 -1 -3 -5  0  2 -4 -2  0 -1  2 -1 -4 -4 -3 -4  1  0 -2 -2  1 -6  2 -1  0 -1  5 -2
 -3 -1  0 -1  0 -1  0 -2 -4  1 -4 -3 -3  1  1 -2  1 -3  1 -1 -1 -1 -5 -3  1 -2  1  3 -4 -1 -4 -4 -2  0 -2  0 -2  0  1 -1  0 -1  1 -1 -1 -1  0  4 -2 -2 -3 -3 -2 -4 -4  7 -1 -2  5 -2 -2 -4 -5 -2  5 -3 -3 -2 -2  6  1 -3 -2 -2 -3  2 -1 -3 -3  3 -6  3 -3 -1 -1  0 -3
 -3 -2 -4 -4 -3 -4 -4 -5 -6 -6  0 -6 -5  3 -6  3  0 -6 -5 -4 -6 -4 -6 -5 -5 -6 -2 -6 -4 -4 -6 -5 -4 -4 -5 -4  2 -4  0  2 -3 -2 -4  0 -4 -4 -5  0 -4 -4 -3  2 -5 -7 -5 -5 -4 -4 -5 -5 -5 -1  1  4 -4 -4 -5 -5 -5 -5 -4 -3 -4 -3 -4 -2 -4 -2 -5 -4 13 -4 -2  0 -4 -3 -6
 -3  1 -4 -3 -1 -3 -3 -4 -5 -6  4 -5 -4 -4 -5  0 -2 -5 -4 -3 -3  4 -7 -1 -4 -5 -2 -3 -2 -1 -5 -4 -3 -1 -5 -4 -2 -3 -1 -2 -2  1 -3  0 -1 -3 -4 -1 -3 -1 -3  5 -4 -6 -5 -4 -3 -3 -4 -4 -4  8  0 -1 -1 -3 -5 -4 -4 -4 -2 -1 -3 -2 -3 -1 -3 -5 -4 -3 -1 -3  3  6 -2  1 -5
 -1 -2 -2  1  0 -2 -3 -3 -5 -4  1 -3  5 -2 -4  1 -4 -6 -3  2 -5 -1 -2  4  3  0 -3 -4 -1 -2 -3  2 -1  0 -3  3 -1 -1 -1 -1 -1  1 -1  0  0 -1  3 -2  3  5  0 -3 -3 -6 -6 -2  1  6 -3 -4 -4 -3 -3 -2 -2  2 -4 -4 -5 -1  2  0  4  3  0 -2 -3 -5 -5 -2 -6 -2 -4  0  4 -3 -5
