# Supplementary material for: Protein Secondary Structure Prediction Based on Data Partition and Semi-Random Subspace Method
Source: Sci Rep. 2018 Jun 29;8:9856. doi: 10.1038/s41598-018-28084-8 (PMC6026213; doi:10.1038/s41598-018-28084-8)
Supplement: Supplementary file 2 — Dataset 2 [file 41598_2018_28084_MOESM2_ESM.zip]

Archive with 102 entries (101 files):
- T100_DATA/
- T100_DATA/5BJZ_A.pssm
- T100_DATA/5BK1_A.pssm
- T100_DATA/5GZI_A.pssm
- T100_DATA/5GZJ_A.pssm
- T100_DATA/5K4W_A.pssm
- T100_DATA/5K4Y_A.pssm
- T100_DATA/5KDB_A.pssm
- T100_DATA/5KDY_A.pssm
- T100_DATA/5LCP_A.pssm
- T100_DATA/5LH4_A.pssm
- T100_DATA/5LUH_A.pssm
- T100_DATA/5M3U_A.pssm
- T100_DATA/5M88_A.pssm
- T100_DATA/5MB5_A.pssm
- T100_DATA/5MNV_A.pssm
- T100_DATA/5MOI_A.pssm
- T100_DATA/5MOJ_A.pssm
- T100_DATA/5MOK_A.pssm
- T100_DATA/5MOP_A.pssm
- T100_DATA/5MOS_A.pssm
- T100_DATA/5MR5_A.pssm
- T100_DATA/5MR9_A.pssm
- T100_DATA/5MVO_A.pssm
- T100_DATA/5MZV_A.pssm
- T100_DATA/5N1D_A.pssm
- T100_DATA/5N1N_A.pssm
- T100_DATA/5N2O_A.pssm
- T100_DATA/5NA1_A.pssm
- T100_DATA/5NEC_A.pssm
- T100_DATA/5NXG_A.pssm
- T100_DATA/5NXP_A.pssm
- T100_DATA/5O3U_A.pssm
- T100_DATA/5O5C_A.pssm
- T100_DATA/5O5I_A.pssm
- T100_DATA/5O6V_A.pssm
- T100_DATA/5O7K_A.pssm
- T100_DATA/5OQ1_A.pssm
- T100_DATA/5OQZ_A.pssm
- T100_DATA/5ORK_A.pssm
- T100_DATA/5OTY_A.pssm
- T100_DATA/5OYD_A.pssm
- T100_DATA/5QAE_A.pssm
- T100_DATA/5QAK_A.pssm
- T100_DATA/5QAN_A.pssm
- T100_DATA/5UB4_A.pssm
- T100_DATA/5UG6_A.pssm
- T100_DATA/5UOE_A.pssm
- T100_DATA/5UOZ_A.pssm
- T100_DATA/5URT_A.pssm
- T100_DATA/5V23_A.pssm
- T100_DATA/5V6F_A.pssm
- T100_DATA/5VDF_A.pssm
- T100_DATA/5VSA_A.pssm
- T100_DATA/5W30_A.pssm
- T100_DATA/5W92_A.pssm
- T100_DATA/5WAT_A.pssm
- T100_DATA/5WCT_A.pssm
- T100_DATA/5WDD_A.pssm
- T100_DATA/5WHI_A.pssm
- T100_DATA/5WOT_A.pssm
- T100_DATA/5WOZ_A.pssm
- T100_DATA/5WPX_A.pssm
- T100_DATA/5WVM_A.pssm
- T100_DATA/5WXE_A.pssm
- T100_DATA/5XBK_A.pssm
- T100_DATA/5XEE_A.pssm
- T100_DATA/5XXR_A.pssm
- T100_DATA/5Y5Z_A.pssm
- T100_DATA/5YPK_A.pssm
- T100_DATA/5YQW_A.pssm
- T100_DATA/5YWZ_A.pssm
- T100_DATA/5Z0T_A.pssm
- T100_DATA/6AOK_A.pssm
- T100_DATA/6AVD_A.pssm
- T100_DATA/6AX2_A.pssm
- T100_DATA/6AX6_A.pssm
- T100_DATA/6AZ2_A.pssm
- T100_DATA/6B2N_A.pssm
- T100_DATA/6B3G_A.pssm
- T100_DATA/6B5G_A.pssm
- T100_DATA/6B7Z_A.pssm
- T100_DATA/6BB5_A.pssm
- T100_DATA/6BBQ_A.pssm
- T100_DATA/6BGN_A.pssm
- T100_DATA/6BT3_A.pssm
- T100_DATA/6BVC_A.pssm
- T100_DATA/6C2I_A.pssm
- T100_DATA/6C8S_A.pssm
- T100_DATA/6EHH_A.pssm
- T100_DATA/6EM0_A.pssm
- T100_DATA/6F0E_A.pssm
- T100_DATA/6F0Z_A.pssm
- T100_DATA/6F1D_A.pssm
- T100_DATA/6F1T_A.pssm
- T100_DATA/6F2L_A.pssm
- T100_DATA/6F40_A.pssm
- T100_DATA/6F73_A.pssm
- T100_DATA/6FD3_A.pssm
- T100_DATA/6FEL_A.pssm
- T100_DATA/6FO0_A.pssm
- T100_DATA/T100_DATA.txt
