# Supplementary material for: Protein Secondary Structure Prediction Based on Data Partition and Semi-Random Subspace Method
Source: Sci Rep. 2018 Jun 29;8:9856. doi: 10.1038/s41598-018-28084-8 (PMC6026213; doi:10.1038/s41598-018-28084-8)
Supplement: Supplementary file 2 — Dataset 2 [file 41598_2018_28084_MOESM2_ESM.zip › T100_DATA/5BK1_A.pssm]

  E  I  S  E  V  Q  L  V  E  S  G  G  G  L  V  Q  P  G  G  S  L  R  L  S  C  A  A  S  G  F  N  V  Y  Y  S  S  I  H  W  V  R  Q  A  P  G  K  G  L  E  W  V  A  S  I  Y  S  Y  Y  G  S  T  S  Y  A  D  S  V  K  G  R  F  T  I  S  A  D  T  S  K  N  T  A  Y  L  Q  M  N  S  L  R  A  E  D  T  A  V  Y  Y  C  A  R  E  Y  H  S  Y  V  Y  E  P  P  L  Y  G  M  D  Y  W  G  Q  G  T  L  V  T  V  S  S  A  S  T  K  G  P  S  V  F  P  L  A  P  S  S  K  S  T  S  G  G  T  A  A  L  G  C  L  V  K  D  Y  F  P  E  P  V  T  V  S  W  N  S  G  A  L  T  S  G  V  H  T  F  P  A  V  L  Q  S  S  G  L  Y  S  L  S  S  V  V  T  V  P  S  S  S  L  G  T  Q  T  Y  I  C  N  V  N  H  K  P  S  N  T  K  V  D  K  K  V  E  P  K  S  C  D  K  T  H  T
 -1 -2  3 -4 -2 -4 -4 -2 -4 -2 -3  3 -2 -3 -2 -3 -3 -2  2 -2 -3 -3 -4 -2 -4  4  6 -2 -3 -3 -1 -4 -1 -1 -3  2 -4 -1 -7 -3 -5 -4  5 -4 -3 -4 -2 -4 -4 -7 -3  4  0 -4 -2  0 -1 -1 -1  0  0 -2 -5  5 -1  0 -2 -3 -2 -5 -1 -2 -3 -2  2 -4 -3  3 -1 -3 -2  3 -4 -4 -4 -4 -2 -2 -4 -3  4  1 -5 -2  7 -3 -6 -5 -4  6 -2  0  0  0  0  0  0  0  0  0  0  0 -1  1 -3  0 -2 -7 -3 -2 -3 -2 -2 -3 -2 -3 -2  0  7 -2 -3 -4  2 -5 -2 -3 -6 -5 -5  7 -1 -2 -2  0  1 -3 -2 -3 -2 -3  6  7 -5 -1 -4 -5 -2 -4 -4 -6 -6 -5 -4 -5 -3 -3 -3 -2 -7 -5 -2 -3  7 -4 -3 -2 -3 -3 -6 -4 -6 -5  7 -3 -5 -4 -2 -2 -2 -5 -6 -2 -4 -2 -2 -2 -3 -3 -3 -4  0 -2 -2 -2 -2 -2 -3 -2 -5 -3 -4 -5 -3  2 -5 -3  3 -2 -3 -3 -3 -3 -5 -4 -3 -2 -3 -3 -3 -1 -3 -4 -3 -2 -4 -2
  0 -3 -2 -2 -5  0 -5 -3 -3 -4 -6 -4 -2 -4  0  2 -6 -4  1 -4 -3  6 -5 -4 -8  0 -4 -4 -5 -5 -2 -5  0  0 -4 -3 -5 -3 -6 -6  8 -1 -1 -5 -3  1  2 -5 -3 -6 -5 -4  0 -5  1 -1  0 -2 -1  0 -2  0 -5 -2 -1 -1 -5  1 -3  8 -5 -4 -5 -4  6 -5 -1 -4  1 -2 -3 -4 -5 -5  0 -5  1  0 -5  6 -3 -3 -5 -4 -4 -1 -6 -5 -7 -4  7  0  1  0  0  0  0  0  0  0  0 -1 -1 -2 -4 -3 -3 -6 -6  1 -6 -4 -2 -6 -4 -6 -4 -4 -5 -3 -4 -1 -4 -6 -4 -6 -6 -6 -5 -5 -6  0 -4  3 -4 -4 -4 -5 -5 -4 -5 -4 -5 -6 -8 -5 -6 -1 -5 -6 -6 -6 -4 -6 -6 -5 -6 -4 -7 -4 -4 -6 -4 -5 -4 -4 -6 -6 -4 -5 -7 -6 -4 -6 -5 -3 -4 -4 -4 -5 -6 -4 -5 -4 -4 -5 -6 -4 -5 -5 -4 -4 -2 -3 -5 -4 -2 -4 -5 -5 -7 -4 -6 -3 -4 -1 -5 -4 -3 -4  0 -5 -5  0  5 -5 -3 -1  3 -3 -6 -4  0 -3 -2 -3
  0 -4 -1 -3 -6 -2 -6 -4 -3 -3 -4 -3 -2 -6 -4 -2 -6 -3 -2 -3 -6 -2 -6 -3 -7 -2 -4 -3 -2 -4  1 -6  1  3 -1 -1 -6  4 -8 -6 -4 -4 -3 -5 -3 -2 -3 -6 -4 -8 -5 -3 -1 -5  3  0  1  1  0  2 -2  3 -3  3 -1  0 -6 -1 -2 -4 -6 -2 -6 -2 -3 -1  6 -3 -1  7 -2 -4 -4 -5 -1 -6  6  1 -6 -3 -2 -2 -2 -3 -5 -5 -6 -6 -7 -4 -3  0 -1  0  0  0  0  0  0  0  0  0  0 -1 -4  0 -2 -8 -4 -3 -4 -3 -3 -6 -3 -6 -3 -2 -5 -2 -3 -3 -3 -6 -3 -6 -6 -6 -7 -5 -6 -3 -3 -3 -2 -3 -3  1 -3 -1 -5 -4 -7 -4 -7 -7 -6 -3 -2 -6 -7 -6 -4 -6 -6 -4 -6 -3 -8  9 -3 -4 -4 -6 -3 -3 -4 -6 -3 -4 -7 -6 -4 -6 -7 -4 -3 -3 -3 -7 -6 -2 -6 -2 -2 -5 -6 -3 -6 -5 -2 -2  0 -5 -3 -2 -3 -1 -5 -4 -6  9 -6  7 -3 -3 -5 -2  8 -3 -3 -6 -2 -3 -2 -5 -3 -4 -3 -1 -5  1 -2 -2 -1 -2
  2 -4 -2 -2 -6 -3 -7 -4 -2 -3 -4 -4  1 -5 -5 -3 -5 -4 -2 -3 -6 -3 -6 -3 -8 -3 -4 -4 -3 -1 -1 -6 -1  3 -3  0 -6 -2 -9 -6 -5 -4 -4 -5 -2 -3 -4 -7 -1 -9 -6 -4 -2 -6  1 -1  3  1  0  2 -3  1 -6 -2  5 -1 -6 -3  0 -5 -6 -4 -6 -3 -4  8  1 -3 -3  0 -4 -4 -4 -6  0 -6  0 -2 -6 -2 -3  3  8 -4 -5 -4 -7 -7 -7 -5 -4  3 -1  0  1  0  0  0  1  0  0  0 -1  0 -4  7 -3 -8 -5 -4 -5 -4 -3 -6 -4 -7 -4 -4 -5 -3 -5 -4 -4 -5 -4 -7 -7 -5 -7 -5 -5 -4 -3 -3  2 -4 -3 -3 -4 -4 -5 -5 -7 -5 -8 -7 -7 -4  8 -7 -7 -5 -2 -5 -7 -5 -7 -4 -9 -2 -4 -5 -5 -7 -4 -4 -5 -7 -5 -5 -7 -5 -5 -6 -7 -4 -3  1 -4 -7 -7 -2 -6 -3 -3 -5 -6 -4 -6 -5 -3 -3 -3 -6 -4 -3 -2 -4 -6 -5 -7 -2 -6  1 -5 -4 -4 -3 -2 -4 -4 -6  8 -4 -3 -6 -1 -4 -3  2 -6  8 -3 -3 -3 -3
 -4 -2 -2 -6 -4 -6 -4 -4 -7 -4 -6 -4 -5 -4 -4 -6 -6 -5 -4 -4 -4 -5 -4 -4 12 -3 -3 -4 -6 -5 -4 -5 -4 -4 -1 -3 -4 -4 -7 -4 -5 -7 -3 -6 -6 -6 -5 -4 -7 -5 -4 -4 -3 -4 -3 -3 -3 -4 -4 -3 -3 -4 -5 -3 -5 -4 -4 -6 -5 -7 -2 -4 -4 -4 -5 -7 -4 -4 -4 -5 -4 -3 -5 -4 -6 -4 -4 -4 -4 -5 -3 -6 -7 -4 -4 -3 -6 -6 12 -3 -3 -2 -2 -2  0  0  0 -1 -1  0 -1  0 -2 -1 -3 -5 -3 -7 -4 -6 -6 -4 -3 -4 -4 -4 -4 -4 -4 -4 -4 -6 -5 -7 -4 -4 -6 -7 -4 -4 -6  5  4 -5 -4 -4 -4 -5 -5 -4 -3 -3 -4 -6 12 -4 -4 -6 -6 -6 -6 -7 -7 -7 -4 -4 -4 -4 -7 -6 -4 -6 -3 -4 -4 -4 -6 -4 -7 -4 -6 -7 -4 -4 -4 -7 -4 -4 -5 -4 -6 -4 -4 -4 -4 -3 -4 -4 -4 -6 -4 -3 -4 -4 -5 -4 -6 -4 -5 -4 12 -6 -4 -5 -7 -6 -5 -4 -5 -4 -6 -4 -7 -6 -5 -3 -6 -5 -6 -1 11  1 -5 -3 -5 -3
  2 -3 -2  7 -4  8 -5  3  6 -3 -5 -4 -1 -5 -3  6 -5 -4  1 -3 -4 -1 -5 -3 -7 -1 -4 -3 -4 -5 -3 -6 -2 -2 -4 -2 -4 -1 -6 -5 -2  9 -3 -3 -4  4 -3 -5  1 -6 -4 -4 -2 -6 -2 -2 -1 -2 -3 -1 -2 -2 -4 -2  3  0 -5  4 -4  0 -5 -3 -5 -3 -2 -3 -2 -3  1 -2  3 -3 -4 -5  7 -4 -2 -3 -4 -1 -2 -1 -4 -4 -4 -4 -5 -5 -7 -4 -1  0  0  0  0 -1 -1 -1  0  0 -1  0 -1 -1 -3 -1 -3 -6 -5  8 -5 -4  0 -5 -4 -6 -3 -3 -4 -2 -4 -2 -4 -5 -4 -6 -6 -5 -5 -4 -5 -3 -3 -2 -3  1 -3 -4 -4 -4 -4 -4 -5 -5 -7 -4 -5 -2 -4 -5 -7 -5 -1 -5 -6 -4 -6 -3 -6 -4 -4 -5 -4 -5 -4 -4 -5 -6 -3 -4 -7 -5 -4 -5 -5  9 -3 -3 -4 -5 -5 -3 -2 -3 -3 -4 -5 -4 -5 -5 -3 -3 -3 -4 -4 -3  8 -4 -5 -5 -7 -3 -5 -3 -3 -2 -4 -3 -3 -4 -1 -5 -3 -1 -1 -5 -1 -4 -1 -2 -6 -2 -1 -3 -2 -2
  5 -3 -2  6 -1 -1 -6 -2  6 -3 -5 -4  4 -5 -3 -1 -5 -4  2 -3 -5 -2 -5 -3 -8 -1 -4 -3 -4 -4 -3 -6 -2 -1 -4 -2 -5 -2 -7 -6 -3 -1 -3 -5  0 -1 -5 -6  8 -7 -5 -4 -1 -6 -2 -2  0 -2 -2  0 -2 -1 -6 -2  1 -2 -5  0 -4 -3 -5 -4 -6 -3 -3 -1  0 -3  0 -2 -3 -4 -5 -6  3 -5 -2 -3 -6 -2 -3  6 -2 -4 -4 -4 -6 -6 -8 -4 -3  1 -1  0  0 -1 -1  0  0 -1  0  0 -1 -1 -4  0 -4 -7 -5 -1 -5 -4 -2 -6 -4 -6 -4 -3 -4 -2 -4 -2 -5 -5 -4 -6 -6 -5 -6 -4 -5 -3 -3 -1 -3 -4 -3  1 -4 -4 -4 -4 -6 -5 -8 -6 -6 -3 -2 -6 -7 -5  8 -5 -6 -4 -6 -3 -7 -4 -4 -5 -4 -6 -4 -4 -5 -6 -4 -4 -7 -5 -4 -6 -6 -2 -3 -3 -4 -6 -6 -3 -5 -3 -3 -5 -6 -4 -5 -4 -3 -3 -3 -5 -4 -3  1 -4 -5 -5 -7 -3 -5 -3 -4 -2 -4 -3 -3 -4 -2 -5 -1 -2 -2 -5  7 -4 -1 -1 -7 -1 -1 -3 -2 -3
 -2 -4 -1 -5 -5 -5 -7 -5 -5 -4  7  5  6 -6 -5 -4 -6  7  4 -4 -6 -4 -6 -4 -7 -2  0 -4  7  1 -3 -5 -1  0 -4  2 -5  0 -7 -6 -6 -6 -2 -6  7 -4  7 -7 -6 -7 -6  5  1 -7 -1  0  2  5  6 -1 -4 -2 -6 -1 -3 -2 -6 -4  7 -6 -5 -4 -6 -4 -4 -5 -3 -2 -3 -2 -4 -3 -6 -6 -4 -6 -3  0 -6 -4 -2 -2 -5 -5  0 -5 -7 -7 -6 -3 -3  2  2  2  1  1  1  1  1  2  0  0  0  3 -4 -2 -4 -7  7 -5  8 -5 -4 -7 -5 -7 -4 -3 -2 -3 -5 -5  7 -6 -4 -7 -7 -6 -7 -3 -6  1 -2  1 -3 -4 -3  7  6 -5 -3 -3 -7  7 -7 -7 -6 -5  3 -7 -7 -6 -6 -6 -7 -5 -7 -4 -7 -3 -4  8 -3 -7 -4 -4  7 -7 -6 -5 -7 -6 -3 -6 -7 -6 -3 -4  7 -7 -7 -3 -6 -3 -3 -5 -6 -5 -6 -5 -3 -3 -3 -5  6  0 -5 -4 -6 -5 -6 -4 -6 -3 -6 -4 -4 -3 -3 -5 -4 -6 -4 -4 -4 -6 -2 -5 -4 -3 -2 -3 -4 -4 -4 -3
  0 -3 -2 -3 -6  1 -6 -4 -3 -4 -5 -4 -4 -5 -5 -3 -6 -5 -3 -4 -5 -3 -5 -4 -7 -3 -4 -4 -5 -2 -3 -5 -3  0  3  0 -5  7 -7 -6 -4 -2 -3 -2 -5 -2 -4 -6 -2 -7 -5 -4  1 -5  0 -1  1 -2 -3  0 -4  2  1 -2 -2 -2 -5 -2 -5 -2 -4 -4 -6 -4 -3 -3 -2 -3 -3 -2 -2 -4  0 -5  1 -5 -1 -4 -6 -2 -3 -3 -5 -5 -5 -5 -2 -1 -7 -4 -2  1  0  1  0  0  0  1  0  0  0  1  1  1 -3 -2  3 -7 -5  0 -5 -5 -3 -6 -5 -7 -4 -4 -5 -4 -5 -4 -5 -6 -4 -7 -4 -6 -6 -5 -6 -4 -4 -3 -4 -5 -4 -4 -5 -5 -5 -5 -6 -5 -7 -6 -6 -4 -4 -2 -5 -6 -4 -6 -7 -5 -6 -4 -7 -3 -4 -5 -5 -6 -5 -4 -5 -7 11 -5 -5 -6 -5 -6 -6  0 -4 -4 -4 -6 -1 -4 -5 -4 -4 -5 -6 -5 -6 -5 -4 -4 -4 -5 -4 -4 -3 -5 -2 -5 -7 -3 -6 -2 11 -4 -5 -4 -2 -5 -4 -6 -4 -4 -3 -6 -3 -5 -3 -3 -6 -3 -3 -4 10 -4
 -3  3 -3 -6  1 -5 -1  0 -6 -6 -7 -5 -6  0  0 -6 -6 -6 -5 -5  0 -4  2 -5 -5 -3 -2 -6 -7 -2 -1  2 -2 -3 -3 -2  4 -4 -7  3 -7 -6 -2 -5 -7 -6 -6 -1 -7 -7  4 -5 -1  8  0 -3 -1 -3 -4 -1  1 -2 -4 -3 -5 -4 -1 -6 -6 -6  0 -2  7 -4 -2 -6 -2 -4 -1 -6 -1 -1 -4 -1 -5  1 -4 -5 -1 -5 -3 -5 -7 -4 -5  2 -5 -5 -5 -3 -3 -2 -1 -1 -1 -1 -1 -1 -1 -1 -1 -1 -2 -2  0 -5  0 -7 -7 -6 -7 -1 -1  0  0  0 -6 -5 -4 -6 -4 -5 -6 -7 -6  0 -4 -7 -1 -4 -6 -5 -5 -5 -5 -4 -5 -6 -6 -4 -1 -4 -1 -7 -5 -1  0 -6 -6 -5  0 -7 -7 -7 -1 -4  0 -5 -7 -7 -6 -7 -5 -1 -4 -6 -7  0 -7 -4 -4 -7 -5  0 -1 -6 -5 -6 -5 -1 -5 -5 -1 -5 -6  0  0 -4  0 -6 -5 -6 -5 -1 -6 -4 -6 -4 -1  7 -5 -7  0 -5 -7 -6 -5 -5 -6 -4 -6  0 -6 -6 -3  3 -4 -3 -5 -5 -4 -5 -5 -3 -6 -3
 -3  4 -4 -5 -1 -5  7  0 -6 -6 -7 -5 -6  5 -2 -5 -6 -6 -5 -5  5 -5  5 -5 -5 -3 -3 -6 -7 -3 -4  0 -4 -4 -3 -3  0 -5 -6 -1 -6 -4 -3 -6 -7 -5 -6  6 -6 -4  1 -5 -1 -1 -3 -3 -2 -3 -4 -3 -3 -3 -4 -3 -5 -5  2 -5 -6 -5  0 -4  1 -5 -2 -6 -4 -4 -4 -6 -3  3 -4  6 -5  4 -4 -5  6 -5 -3 -5 -7 -5 -5  0 -5 -4 -5 -4 -4 -2 -1 -1 -1 -1 -1 -1 -1 -1 -1 -1 -1 -2  1 -5  0 -6 -7 -4 -7 -4  4 -1 -4 -2 -6 -5 -5 -6 -5 -5 -6 -7 -6 -2 -3 -7  7 -5 -7 -5 -5 -5 -4 -4 -5 -6 -6 -4 -4 -5  6 -7 -5  7 -2 -6 -7 -5 -3 -6 -7 -7 -2 -5 -1 -5 -6 -7 -6 -7 -5  7 -5 -6 -7 -2 -7 -5 -3 -6 -5 -2  6 -5 -6 -6 -5  7 -5 -5  6 -6 -6  0 -2 -4  0 -6 -5 -6 -5  5 -6 -4 -5 -4 -4 -1 -5 -7 -2 -6 -6 -5 -5 -5 -6 -4 -5 -2 -7 -5 -4 -1 -5 -3 -5 -5 -4 -6 -5 -3 -5 -3
  1 -3 -2 -2 -5  1 -5 -2 -2 -3 -5 -4 -3 -5  3  6 -5 -4 -2 -3 -4  5 -5 -3 -7  3 -4 -4 -5 -5 -3 -6 -1 -1 -4 -3 -5 -2 -7 -5  1 -2 -2 -5 -3  7 -3 -5 -2 -7 -5 -3 -2 -6  0 -2 -1 -2 -3  0  1  0 -5 -2 -2  3 -5  6 -4  1 -5 -3 -5 -3  0 -4  1 -3  5 -2 -3 -4 -5 -5  1 -5 -1 -2 -5  4 -3 -2 -4 -4 -4 -3 -6 -5 -7 -3  3 -1  0 -1 -1 -1 -1 -1 -1 -1 -1 -1 -1 -2 -4 -3 -3 -7 -5  0 -5 -4 -3 -6 -4 -6 -4 -3 -4  1 -2  7 -4 -5 -4 -6 -6 -5 -6 -4 -5 -3 -2  6 -3 -2 -3 -4 -4 -4 -4 -4 -5 -5 -7 -6 -6  8 -4 -6 -7 -5 -3 -5 -6 -4 -6 -3 -7 -4 -4 -5 -4 -5 -4 -4 -5 -6 -5 -4 -7 -5 -4 -6 -6 -2 -3 -4 -4 -6 -6 -3 -5 -3 -3 -4 -5 -4 -5 -4 -1 -3 -3 -5 -4 -3  2 -4 -5 -4 -7 -3 -5 -3 -4  7 -4 -3 -1 -4  8 -5 -4  8  6 -5 -2 -3  7 -2 -6 -3  7 -3 -3 -2
 -2  3 -3 -4  0 -1  0 -1 -4 -5 -6 -4 -5  1 -2 -3 -6 -5 -3 -4  1 -3  0 -5 -5 -2 -3 -5 -6 -3 -2 -1 -3 -3 -4 -3  8 -3 -6 -1 -5 -4  0 -6 -6 -4 -5 -1 -5 -6  6 -4 -1  2 -2 -3 -1 -4 -4 -2 -2 -3 -4 -3 -4 -3  0 -3 -5 -5 -2 -3  4 -4 -2 -6 -2 -4 -1 -5 -2  0 -4  6 -4  8 -4 -4  1 -4 -3 -5 -7 -1 -4  4 -5 -4 -5 -3 -3 -2  0 -1 -1 -1 -1 -1 -1 -1 -1 -1 -1 -2  6 -4 -2 -6 -6 -4 -6 -4  3 -2 -4 -2 -5 -5 -4 -5 -4 -4 -5 -6 -5 -2 -3 -6  0 -4 -6 -4 -4 -4 -4 -4 -5 -5 -5  3 -2 -4 -1 -6 -5 -1 -2 -5 -6 -5 -3 -6 -6 -6 -3 -4  0 -5 -6 -6 -5 -6 -4 -1 -4 -5 -6 -2 -6 -4 -4 -6 -4 -2 -1  2 -5 -5 -5 -1 -5 -4  0 -5 -5  3 -2 -4 -2 -6 -4 -5 -4 -1 -5 -3 -4 -4 -4 -2 -5 -5 -2 -5 -5 -4 -5 -4 -5 -4 -4 -2 -6 -4 -3 -2 -4 -5 -4 -4 -4 -5 -3 -3 -4 -2
 -3  0 -4 -6 -3 -6 -2 -4 -6 -6 -6 -5 -6 -1 -4 -6 -7 -6 -5 -6 -2 -5 -2 -6 -6 -4 -2 -3 -6  7 -4  8 -4 -4  3  0 -1 -3 -3 -2 -6 -5 -3 -7 -6 -6 -6  0 -7 -3 -3 -5  0 -1 -1 -1 -1  0 -4 -2 -4  1  1 -5 -5 -3  5 -6 -6 -6  7 -5  1 -4 -5 -7 -4 -3 -4 -5 -3  2  3 -2 -6 -1 -5 -5 -2 -5 -2 -6 -7 -6 -6 -3  1  4 -6 -5 -5 -2  0  0 -1  1  0  1  0  0  1  0  2 -1  6 -5  2 -3 -6 -6 -6 -5 -2 -4 -3 -4 -5 -5 -5 -6 -4 -6 -6 -8 -6 -4  9 -8 -3 -5 -7 -5 -5 -5 -5 -5 -5 -6 -6 -5 -5 -5  1 -6 -7 -3 -4 -6 -7  1  9 -8 -7 -8 -4 -6 -4 -6 -3 -7 -6 -6 -5 -3 -5 -6 -7 -4 -5 -6  9 -8 -5 -4  0 -7 -6 -6 -5 -3 -1 -5 -2 -6 -6 -3 -4 -5 -4 -7 -5 -6 -5  0 -6 -5 -6 -5  3  0 -6 -6 -4 -6 -5 -6 -6 -5 -6 -5 -6 -4 -7 -6 -5 -3 -5 -6 -6 -5 -5 -6 -5 -4 -3 -4
 -1 -3 -2 -4 -4 -4 -6 -5 -4 -2 -5  4 -4 -5 -5 -3  9 -4 -3 -3 -5 -4 -5 -3 -7 -3 -3 -3 -5 -5 -2 -6 -3 -2 -6 -2 -6 -4 -8 -5 -6 -5  2  9 -5 -4 -5 -1 -5 -8 -5 -4 -3 -6 -3  5 -3 -3 -4 -2  0 -4 -6  1  4 -2 -5 -3 -4 -5 -6 -4 -5 -4 -3 -5 -4 -2 -3 -4 -4 -4 -6 -6 -4 -6 -4 -4 -4 -4  2 -4 -5 -4 -4 -5 -7 -7 -7 -4 -4 -1  1  0  0 -1  0 -1  0  1  1  0 -2  0 -3 -3 -1 -8 -5  1 -5 -4  0 -6 -4 -6 -4 -2 -3 -1 -4 -4  1  9 -4 -6 -7  9 -6 -4  9 -2 -4 -4 -4 -4  1 -5 -1 -4 -4 -4 -6 -5 -7 -6 -6 -4 -5 -7 -7  9 -5  9 -6 -5 -6 -4 -8 -6 -4 -5 -4 -6 -4 -4 -5 -6 -6 -5 -7  9 -4 -6 -6 -5 -1 -4 -4 -6 -7 -4 -6 -4 -4 -5 -5 -4 -5  9 -4 -4 -2 -5  3 -4 -4 -4 -6 -5 -7 -5 -5 -4 -6  5  8 -4 -4 -4 -4 -5 -4 -4 -2 -5 -2  8 -4 -3 -6 -4 -3 -3 -4 -3
  0 -3  5 -3 -4 -3 -5 -3 -3  7 -3 -1 -2 -4 -4 -3 -3  1  1  7 -5  1 -5  7 -5  0 -1  7 -3 -4  3 -5  5  4  0  0 -5  3 -6 -5 -4 -3  0 -3 -3 -3 -2 -5 -3 -6 -4  2  1 -5  3  2  1  2  2  2  0  0 -4  1 -1  5 -4 -3  1 -4 -4  1 -4  6 -2 -3 -1  6  0  3  1 -2  1 -5 -2 -5  4  6 -5 -2  4 -1 -4  1 -2 -3 -6 -4 -4 -1 -2  0  0  0  1  0  0  1  0  0  1  0  0  0 -3 -2 -1 -7 -3 -3 -3  0  0 -5 -1 -5  7  7 -2  7 -2 -2 -3 -5  7 -5 -6 -5 -6 -1 -4  6  7 -3  6 -1  7 -2  4 -1 -2 -1 -6 -3 -5 -6 -5  0 -2 -6 -6 -5 -4 -3 -5 -2 -5  7 -7 -3  7 -4  2 -5  3  7 -3 -5 -5 -2 -6 -5  2 -3 -6 -4  7  7 -3 -6 -6  7 -5  7  7  1 -5 -1 -5 -3  7  7  7 -1  0  2 -3  1 -5 -3 -4 -2 -5 -2 -4 -3 -3  7  3 -1 -3 -4 -3 -3 -3 -4 -3 -2 -3  6 -4 -2 -2  0 -1  0
 -1 -1  0 -4 -3 -2 -4 -3 -4 -1 -5 -2 -3 -3 -3 -2 -4 -2 -1  3 -3  1 -3  3 -5  1  0 -1 -5 -4  6 -4  3  1 -2  0 -3  0 -7 -3 -5 -4  1 -3 -3 -3 -4 -4 -4 -7 -3 -2  1 -2  0  1 -1  1 -1  2  6 -1 -4 -1 -3  1 -3 -2 -3 -4 -3  7 -3  4 -1 -4  4 -1  2  0  7 -2 -3 -4 -2 -3  2 -1 -4  4  2 -3 -5  8 -3  1 -5 -5 -5  1  0  0  0  0  0  0  0  0  0  0  0  0 -1 -1 -3 -3 -2 -7 -5 -4 -5  7  2 -3  7 -3 -1 -1 -3 -1  8  3 -4 -5 -1 -3 -5 -5 -4  0 -5 -2 -1 -3 -2  8  2 -4 -3  7 -3  2 -4 -5 -5 -4 -3 -4 -4 -5 -6 -5 -4 -5 -3  8 -3  3 -7 -4 -2 -5 -3 -4  7 -2 -5 -3 -6  8 -6 -5 -3 -3 -4 -4 -2 -2 -4 -4 -6  3 -4 -1 -2 -2 -3  8 -3 -1  0 -2  2 -3 -1  7 -4  7 -4  4 -4 -3 -3 -3 -5 -3 -4  0 -1  8 -2 -3 -4 -3 -1 -2 -3 -1 -3  2 -2 -3  0  7 -4  7
 -3 -2 -4 -5 -6 -5 -5 -5 -6 -1 -6 -5 -5 -4 -6 -5 -7 -6 -5 -4 -4 -5 -4 -6 -6 -3 -5 -6 -6 -2 -5 -2 -4 -3 -1  6  6 -2 13 -3 -6 -6 -5 -7 -6 -6 -6 -5 -6 13 -5 -5  6 -5  3  2 -1  0 -1 -2 -5  0 -1 -5 -3 -1 -3 -2 -6 -3 -3 -6 -5 -6 -2 -7 -5 -4 -5 -6 -4 -4 -1 -4 -5  2 -6 -6 -5 -5 -5 -6 -8 -6 -6 -5 -1 -1 -6 -5 -5 -1  1  1  0  3  2  2  1  1  1  3  4  3  1 -6 -1 13 -6 -5 -6 -6 -4 -6 -6 -6 -6 -6 -6 -6 -6 -6 -6 -8 -6 -6 -2 -8 -5 -6 -7 -6 -3 -5 -6 -5 -6 -5 -5 -6 -6 -6 -4 -6 -6 -5 -6  4 -7 -1 -3 -8 -6 -8 -6 -6 -6 -6 13 -8 -6 -6 -6 -5 -6 -6 -6 -6 -6 -6 -3 -8 -6 -6 -5 -6 -6 -6 -5 -5 -1 -6 -4 -6 -6 -5 -6 -6 -6 -7 -6 -6 -6  6 -5 -5 -5 -6 -1 -5 -6 -7 -6 -6 -6 -6 -6 -6 -6 -6 -6 -6 -7 -6 -5 -5 -5 -6 -5 -5 -5 -7 -5 -5 -5 -4
 -2 -2 -3 -5 -4 -3 -4 -4 -5 -3 -6 -5 -5 -3 -4 -4 -7 -6 -4 -5 -4 -4 -4 -5 -7 -4 -4 -2 -6  6 -4  0 -3 -2  8  4 -3  1 -2 -4 -5 -4 -3 -6 -6 -4 -6 -4 -5  0 -4 -5  3 -4  3  2  2 -1 -2  2 -3  6 10 -4 -4 -3 -2 -4 -6 -5 -1 -4 -4 -3 -4 -5 -4 -2 -4 -4 -4 -2  9 -4 -4 -4 -4 -5 -4 -4 -3 -5 -7 -5 -5 -3 10  9 -6 -3 -4 -2  1  2  1  3  2  3  1  1  2  3  5  3  1 -5  7 -2 -6 -5 -6 -5 -3 -4 -5 -5 -4 -5 -5 -5 -5 -5 -6 -7 -5 -5  5 -7 -4 -5 -7 -5 -5 -4 -5 -5 -5 -6 -5 -5 -5 -5 -4 -6 -7 -4 -4 -5 -6 10  0 -7 -6 -7 -5 -5 -4 -5 -2 -6 -5 -6 -5 -4 -5 -5 -6 -5  0 -5  0 -7 -5 -5 -4 -5 -5 -5 -5 -4 10 -5 -4 -5 -5 -4 -4 -5 -4 -6 -5 -5 -4 -2 -5 -4 -5 -5  9 -3 -6 -5 -4 -5 -2 -5 -5 -5 -5 -5 -5 -4 -6 -5 -4 -4 -4 -5 -4 -4 -5 -5 -4 -4  0 -4
 -3  1 -2 -5  7 -5 -2  6 -5 -5 -6 -4 -3  4  6 -5 -5 -6 -4 -4  4 -5  3 -4 -5  0  2 -5 -6 -3 -3 -1 -3 -3 -4 -2  1 -4 -7  7 -6 -6  0 -6 -6 -5 -6 -2 -4 -7  5 -4  0  1 -2 -3 -2 -3 -3 -2  0 -2 -4 -2 -4 -4  5 -5 -5 -6  3 -2  1 -4  1 -5 -3 -3 -2 -5 -2  2 -3 -2 -5  0 -4 -5  2 -4 -1 -3 -7 -3 -3  5 -5 -5 -5  1 -4 -1 -1  0 -1 -1  0 -1 -1 -1 -1 -1 -2 -1  0 -4  2 -7 -6 -5 -6  1 -1  7  0  8 -5 -4 -2 -5 -3 -5 -5 -6 -5  8 -4 -6 -2 -3 -6 -2 -5 -5 -4 -3 -5 -6 -5 -3  3 -3 -2 -6 -5 -2  7 -6 -6 -5 -4 -6 -6 -6  8 -4  7 -4 -7 -7 -5 -5 -3 -2 -3 -5 -7  8 -7 -4 -4 -6 -3  7 -2 -6 -5 -5 -5 -2 -5 -4 -2 -5 -5  6  7 -3  7 -6 -4 -5 -4 -2 -5 -3 -5 -3  1  1 -4 -6  7 -4 -7 -5 -4 -5 -5 -3 -5  7 -6 -5 -4  7  0 -5 -5 -4 -4 -5 -4 -2 -5 -2
