# Supplementary material for: Protein Secondary Structure Prediction Based on Data Partition and Semi-Random Subspace Method
Source: Sci Rep. 2018 Jun 29;8:9856. doi: 10.1038/s41598-018-28084-8 (PMC6026213; doi:10.1038/s41598-018-28084-8)
Supplement: Supplementary file 2 — Dataset 2 [file 41598_2018_28084_MOESM2_ESM.zip › T100_DATA/5GZI_A.pssm]

  R  G  S  H  M  E  T  W  V  L  G  R  R  D  V  A  E  V  V  A  A  V  G  R  D  E  L  M  R  R  I  I  D  R  L  T  G  G  L  A  E  I  G  R  G  E  R  H  L  S  P  L  R  G  G  L  E  R  S  E  P  V  P  G  I  W  E  W  M  P  H  R  E  P  G  D  H  I  T  L  K  T  V  G  Y  S  P  A  N  P  A  R  F  G  L  P  T  I  L  G  T  V  A  R  Y  D  D  T  T  G  A  L  T  A  L  M  D  G  V  L  L  T  A  L  R  T  G  A  A  S  A  V  A  S  R  L  L  A  R  P  D  S  H  T  L  G  L  I  G  T  G  A  Q  A  V  T  Q  L  H  A  L  S  L  V  L  P  L  Q  R  A  L  V  W  D  T  D  P  A  H  R  E  S  F  A  R  R  A  A  F  T  G  V  S  V  E  I  A  E  P  A  R  I  A  A  E  A  D  V  I  S  T  A  T  S  V  A  V  G  Q  G  P  V  L  P  D  T  G  V  R  E  H  L  H  I  N  A  V  G  A  D  L  V  G  K  T  E  L  P  L  G  L  L  E  R  A  F  V  T  A  D  H  P  E  Q  A  L  R  E  G  E  C  Q  Q  L  S  A  D  R  L  G  P  Q  L  A  H  L  C  A  D  P  A  A  A  A  G  R  Q  D  T  L  S  V  F  D  S  T  G  F  A  F  E  D  A  L  A  M  E  V  F  L  E  A  A  A  E  R  D  L  G  I  R  V  G  I  E  H  H  P  G  D  A  L  D  P  Y  A  L  Q  P  L  P  L  P  L  A  A  P  A  H
 -1  1  1 -1 -1  0 -2 -1 -4 -2 -1  1  0 -1 -1  3 -1 -2 -2  2  1 -1 -2  0  0  1 -1 -3  1 -1 -3  4  1  1 -3  0  0  0 -2  3 -1 -1  0 -3 -4 -1  0  0 -2 -1 -1  2 -3  0  5 -1  0  3  2 -4  0  1 -1 -1 -2 -4 -3 -3 -4 -3 -1  3 -4  1  1 -1  0 -4  3 -4 -3 -4 -2  0 -2 -4 -3  1 -4  0  3 -2  0 -1 -3 -3 -2 -2 -1  6 -4 -2  3 -3  5 -3 -2  2 -2 -2  1 -3 -1  1 -3  2 -3 -3 -2 -3  0 -2  7 -3 -4 -2  6  7  1 -1  6 -2  6  6 -2  2 -3  7 -1 -1 -2  4 -1 -1 -1  6 -3 -3 -2  2 -2  6 -3  4 -3 -4 -3  6 -3  6 -4 -1  4  0 -2 -2 -3 -2 -1 -1 -2  0 -4 -4 -2 -4  0  5  6  1  3 -2  0  3  2 -4 -1  4  0  0  0 -3 -1 -2 -1  2  4  1  0  5  0  4  5  2  0  6 -3 -3 -2 -2 -2  2 -2  6 -2 -1  0  2 -1  6 -1 -3 -3  0  1  0 -2 -2  0  2 -2 -2 -4 -3 -4  6 -2 -2  2 -4 -3 -3 -2 -3 -2 -3 -3  1  2  1 -2 -3 -1  0  5 -1 -2 -3 -1 -3 -4  0 -2 -3  2 -4 -2 -3 -2 -3 -3 -3 -2 -3  2  4 -3 -2  1 -1 -2 -2 -3  0 -3 -2 -2  4 -2  0  4  2  1 -1  1  0  3  0 -1 -2 -2 -2 -5 -4 -1 -2 -2 -5  7 -3 -2 -4 -2  1  6 -3 -3 -3 -2 -2  1  2  4  2  1 -1 -1 -1 -1 -1 -1 -2  0 -3 -1  4  0 -1  1 -3  1 -3 -4 -3 -4  2 -2 -1  1  2  3  1  2  2  3  4  1  5 -2
  6 -2  0  0 -3  1 -3  4 -4 -4 -3  0  2 -1 -4 -1  5 -4 -4  2  3  0 -5  1  0  2 -3 -4  3  3 -4 -3 -1  3 -4  3  1 -2 -2  4  3 -2  2  7 -5  0  2 -2 -2  0 -2 -2  7 -2 -3  3 -1  2 -3 -3 -3  2 -1 -5 -5 -5 -2 -4 -4 -5 -3  2 -3  0 -1  2 -1 -4 -3 -5  0 -4 -5 -3 -4 -3 -5  2 -3 -1 -1  6 -1 -4  1 -2 -4 -5 -3 -4 -5 -4 -3  2 -3 -1 -4 -2 -3 -5 -1 -4 -1 -4 -4 -3 -2 -4 -3 -4 -3 -4 -4 -4  8 -4 -4 -4 -3 -3 -4 -4 -4 -3  6  0 -4 -4  7  0 -3 -3  6  0 -4 -4 -4 -5 -5 -3 -5 -3 -1 -3 -2 -5 -1 -3 -2 -4 -4  4  0 -3 -4 -4 -5  2  4 -4  7 -4 -4 -4 -3 -4  0  0 -3 -1  1  2 -4  1  6  3 -4  0 -1  0 -3 -1  2 -4  3  1 -4  1 -3 -1  1 -2 -3  3 -3 -3 -3 -5 -5 -3 -4 -4 -4 -3 -4  0  0  1  2 -3 -3 -5 -4 -2 -3 -2 -1 -4  3 -3 -4 -4 -3 -4 -3 -4 -5 -5 -4 -4 -6 -5 -5  0 -4 -2 -4 -2  4 -1 -4 -4  4  7 -3  3 -4 -5 -5 -2 -4  0 -3 -1 -3  7  0 -2 -5 -2 -5 -1  2 -3 -3 -2 -3 -1 -4 -4 -3 -2 -4 -4  4 -4 -4  0 -3  2  0 -1 -4  7  3  1  2  2  0 -4 -3 -4 -5 -4 -3 -4 -5 -5 -4 -4 -2 -4 -4 -3 -4 -4  7 -4 -4  5 -1  1 -3  2  0  1 -1 -3 -3  1  3 -4 -1 -4 -3 -3  0 -4 -1 -3 -4  5 -4 -4 -5 -2 -3 -1  3  2  0  0 -1  0  0  0 -2 -1 -1
  0  0  2  1 -3  2 -2 -2 -5 -5 -1 -3  0  5 -4 -3 -1 -5 -5  1 -1 -2 -3 -4 -1  0 -4 -5 -1 -1 -5 -3 -1 -2 -5 -2  0  0 -2 -2  0 -2  0 -2 -5  0 -1 -3  0 -1 -1 -2 -2 -2 -2 -1 -1 -1  2 -2 -1  0  0 -3 -5 -6 -3 -5 -5 -5 -2 -2  0  0  0 -1 -1 -4 -2 -5 -2 -4 -5  8 -3 -2 -5 -1  8 -1 -1 -1  0 -1 -4 -2 -2 -5 -3 -3 -5 -3 -4 -5 -3  0 -4 -1  4 -3 -4 -5 -3 -5 -5 -2 -2 -4 -2 -5 -3 -2 -4 -5 -3 -2 -3 -4 -2 -2 -4 -5 -4 -3 -2 -2 -5 -4 -3 -3  1 -2 -2 -2 -5 -3 -5 -5 -3  7 -3 -3 -3 -2 -3 -5 -3 -3 -3 -3 -5 -1 -2 -4 -4 -2 -5  0 -1 -5 -3 -5 -4 -1 -2  0 -4 -1 -3 -2 -2 -2 -4 -3 -2  8 -5 -2 -2 -2 -2 -5  0 -5 -2 -3 -4  0 -1 -3 -2 -2 -4 -3 -2 -3 -1 -5 -5 -2 -2 -4 -2 -3 -1 -2 -1  0  4 -1 -2 -5 -5 -1  0  5 -3 -4 -2 -3 -2 -4 -2 -5  8 -4 -5 -3 -2 -1 -5 -4 -3 -2 -2 -3 -5 -1 -2 -1 -5 -5 -1 -1 -2  0 -5 -5 -5 -2 -4 -3 -3 -3 -2 -3 -4 -3 -3 -2 -5 -3 -1 -4 -2 -3  0 -2 -4 -4 -1 -2 -5 -6 -1 -5 -4  0 -1 -1 -2 -2 -2 -3 -1  1 -1 -1 -2 -5 -2 -5 -6 -1 -2 -4 -3 -6 -4 -4 -1 -1 -4 -2 -4 -5 -2 -4 -4 -2 -1 -2 -3 -1 -1 -1  0 -4 -2 -1  0 -5 -1 -5 -4 -3  0 -4 -1  2 -4 -2  4 -5 -5 -2 -4 -3 -1 -1 -2 -1 -3 -2 -2 -2 -2 -2  0
 -2  1 -1  0 -4  0 -3 -2 -5 -5  4 -4  3  5 -5 -4 -1 -5 -5  0  0 -1 -4 -4  3 -1 -4 -5  1  2 -5 -3  5 -3 -5  1  2  6 -3 -2  4 -2 -1  1 -6  3  1 -3  6 -2 -2 -2 -3  0 -3 -1 -1 -1 -1 -1 -2  1  3 -3 -5 -5 -1 -6 -6 -4 -3 -2  7  1 -2  3 -2 -5 -3 -6 -3 -5 -6 -1 -4 -3 -4 -2 -1 -1  0 -1  0 -2 -5 -3 -3 -5 -4 -4 -5 -4 -4 -5 -3  7  2  4 -2 -4 -4 -4 -3 -5 -5 -2  4 -5 -3 -5 -4 -3 -4 -5 -4 -3 -4 -4 -3 -3 -4 -5 -4 -3 -3 -3 -6 -4 -3 -2  6 -3 -1 -3 -5 -4 -5 -5 -4 -1 -4 -3 -3 -3  0 -5 -3 -4 -4 -4 -6 -2 -1 -4 -5 -1 -5  4  1 -5 -4 -5 -5  8 -4  8 -3  0 -4 -3  2 -3 -5 -3 -1 -1 -5 -1  1 -2 -1 -5  4 -5 -2 -3 -4  2 -1 -3  2  1 -4 -2 -1 -4  7 -4 -5 -3 -3 -5 -3 -3  7 -1 -1 -1  0 -2 -3 -5 -5 -2  6  4 -1 -5 -2 -1 -3 -5 -4 -5 -1 -4 -5 -4 -3  8 -6 -4 -4 -3 -3 -1 -6  2 -3  5 -5 -6  1 -3 -3  3 -5 -5 -5  3 -5 -2 -1 -3 -3 -4 -5 -1 -4  3 -5 -3 -3 -5  2 -1  7 -1 -4 -5 -3  0 -5 -3 -1 -5 -5 -2  2  0 -2 -1 -3 -3  0  2  3  3  1 -5 -3 -5 -6  8 -2 -5 -4 -6 -4 -5 -1  8 -5 -2 -4 -6  1 -5 -5 -3  6 -2 -4  0  1 -3  4 -3 -3  1  3 -5  6 -5 -3 -3  5 -4  5  7 -4 -3  7 -5 -6 -1 -5 -3 -1 -1 -3 -2 -3 -1 -2 -2 -1 -2 -2
 -4 -2 -2 -3 -2 -2 -3 -3 -4 -3 -3 -3 -3 -4 -3 -1 -5 -3 -3 -3 -3 -2 -5 -2 -4 -3  4 -3 -1 -4 -3 -1 -4  0 -3 -4 -2 -2 -2 -1 -2 -2 -2 -5 -5 -4 -1 -3 -3 -3  2 -2 -5  0 -2 -1 -1 -1  1 -6 -3 -3 -3 -5 -3 -3 -6 -3 -4 -5 -3 -2 -6 -1 -2 -3 -2 -4 -3 -4 -6 -5 -3 -5 -5 -5 -5 -3 -5 -2 -2 -4 -1 -5 -3 -3 -3 -3 -3 -3 -1 -4 -2 -3 -2 -5 -3 -3 -3 -5  0 -5  0 -3 -3  1 -6 -4 -3 -3 -3 -3 -3 -3 -6 -3 -2 -3 -2 -3 -2 -3 -2 -2 -5 -2 -3 -3 -4 -5 -5  0 -5  2 -4 -3 -3 -3 -5 -1 -5 -1 -6  1 -5 -4 -6  1 -2 -3 -4 -4 -1 -2  4 -5 -3 -3 -4 -2 -5 -2 -4 -6 -3 -6 -5 -2 -3 -2 -3 -5  6 -1 -3 -5 -3 -3 -1 -1 -4 -3 -3 -3 -3  3  8 -3 -3 -2 -5 -3 -1  0 -4 -1 -5 -3 -3  4 -3  7 -1 -2 -3 -5 -1  1 -3 -2 -2 -3 -2 -2 -4 -4 -4 -3 -4 -4 -5 -3 -6 -3 -5 -3 -3 -5 -4 -6 11 -5 -5 -6 -3 -6 -3 -4 -2 -4 -3 -3 -3 -5 -2 -4 -3  2 -1 -6 -5 -4 -5 -6 -3 -5 -3 -6 -5 -6  5 -6 -5 -3 -4 -2 -5 -4 -4 -3 -2 -5 -3 -5 -5 -3  4 -2 -5 -4 -1 -3 -4 -5 -3 -2 -3 -3 -5 -3 -3 -3 -5 -6 -3 -3 -5 -5 -3 -3 -6 -6 -4 -2 -2 -3 -3  0 -1 -3 -4 -1 -2 -2 -4 -3 -4 -2 -2 -2 -3 -3 -5 -3 -3 -3 -4 -4 -4 -6 -5 -5 -6 -3 -5 -3 -2 -2 -2 -2 -1 -2 -3 -2 -2 -2 -3 -1 -4
  1 -1 -1  1 -2  1 -3  1 -4 -4 -2  0  2 -1 -3 -2  2 -4 -4  2  1  0 -4 -3  1  1 -3 -3  0  1 -3 -3  0 -1 -4  0  2 -1 -2 -1  0 -2  0  1 -4  2  1 -1 -1  0 -1  0 -1 -2 -2  0  0  0 -2 -1 -2  0 -1 -4 -4 -5  0 -4 -3 -4 -2 -2  1  0 -1  1  0 -4 -2 -5 -1 -3 -5 -2 -4 -2 -4  0 -2 -1  0  2  0 -1 -3  6 -3 -4 -3 -3 -5 -4 -3 -3 -2 -1 -4 -1 -2 -4 -3 -4 -2 -4 -3 -2  0 -3 -3 -4 -3 -3 -3 -4 -1 -3 -3 -3 -3 -2 -3 -3 -3 -3  1 -1 -4 -3 -1 -2 -2 -2  0 -2 -3 -3 -3 -5 -4 -1 -4 -2  9 -2  0 -5  9 -3 -3 -3 -4  1  0 -3 -4 -4 -4  1  1 -4  1 -4 -4 -3 -3 -3 -3  0 -3 -2  0 -1 -4  0  0 -2 -4  1 -2  0 -3 -4  0 -4 -1 -2 -4 -1 -2 -1  3  0 -3 -1 -1 -3  2 -4 -4 -3 -3 -4 -3 -3 -2  0  1  3  2 -2 -2 -5 -4 -1 -2 -1  0 -4  0 -2 -3 -3 -2 -4 -2 -3 -4 -4 -4 -3 -5 -4 -4 -1 -3  0 -4  1 -1 -1 -4 -4  0  0 -2  0 -4 -5 -4  0 -3 -1 -2  9 -3 -1 -4  0 -4  0 -5  9  8 -2 -2 -2 -2 -1 -2 -4 -2  1 -4 -3  5 -4 -4 -1 -1  3  0  1 -4 -1  0 -1  0  1  6 -4 -3 -4 -6 -3 -2 -4 -4 -6 -3 -4  0 -3 -4 -2 -3 -4 -1 -3 -4  0  0  2 -3  2  1 -1 -1 -3 -1  3  1 -4  1 -4 -2 -2  1 -3  0 -2 -4 -1 -2 -4 -5 -2 -2  1  2  1 -1  1 -1 -1 -1  1 -1 -1  0
  0 -1 -1  0 -3  2 -3 -1 -5 -4 -1  0  2  0 -4 -3  1 -4 -4  0  1 -1 -4 -3  5  0 -4 -4  0  3 -4 -2  2 -1 -5  5  3  0 -2 -2  2 -1  0  0 -5  4  1 -3  2 -1 -2 -1 -2 -2 -2  0  0  0 -2  0 -1  0  2 -4 -5 -5  7 -5 -5 -4 -3 -2  2  0 -2  4 -1 -4 -3 -5 -1 -4 -5 -3 -4 -3 -4 -1 -3 -1  0  0  1 -3 -4 -1 -3 -5 -3 -3 -5 -4 -3 -4 -3  2 -3  0 -3 -4 -2 -4 -3 -4 -3 -2  7 -4 -3 -4 -4 -3 -3 -5 -2 -3 -3 -3 -3 -2 -3 -4 -3 -3 -1 -2 -5 -3 -1 -1  0 -2 -1 -3 -4 -3 -4 -5 -4 -2 -4 -3 -1 -2  7 -5 -1 -3 -3 -3 -5 -1 -1 -3 -5 -4 -5  4  4 -4 -2 -4 -4 -1 -4  0 -3  0 -3 -2  4 -1 -4  0  0 -2 -4  2 -2 -1 -3 -4  2 -4  0 -2 -4  1 -2  1  5  3 -1  0  1 -3  1 -5 -5 -3 -3 -4 -3 -3 -1  0  0 -1 -1 -2 -3 -5 -5 -2 -1  2 -3 -4  3  1 -4 -4 -3 -5 -3 -3 -5 -4 -4 -1 -3 -4 -4 -1 -3  7 -5  1 -2  2 -5 -5  2 -2 -2  1 -4 -5 -4  7 -4  4  3 -1 -3 -2 -4  7 -4  7 -5 -1 -1 -4  0  1  1  0 -2 -4 -2  7 -5 -5  4 -4 -4 -1 -1  2  0  1 -4  0  1  0  0  2  3 -4 -3 -4 -6 -1 -2 -4 -4 -6 -3 -4  7 -1 -4 -2 -3 -5  1 -4 -4 -2  3 -1 -3  1  4 -2  0 -3 -2  2  3 -4  2 -5  1 -3  2 -3  2  2 -3 -2 -1 -4 -5 -2 -3 -3 -1  0 -1  0  0 -1 -2 -1  0 -2 -1
 -2  4 -1 -2 -4 -2 -4 -2 -5 -5  2 -4 -1 -2 -5 -1 -2 -5 -5  0 -2 -3  7 -4 -1 -1 -4 -5  0  3 -5 -2  1 -3 -5 -3  0  1 -2 -2 -2 -2  1 -4  1 -3 -2 -1 -2 -2 -2 -2 -4  0  2 -1 -1  0  0 -2 -2 -3 -1  7 -5 -6 -5 -6 -6 -5 -4 -2 -3  0  6 -2 -1 -5  4 -5 -4 -5 -6  0  7 -4 -5  1 -3 -2  0 -3 -1  7 -5 -4 -4 -5 -4  2 -5  7 -3 -5 -1 -3 -5  1 -3  7 -4 -5 -4 -4 -5 -1 -4  2 -4 -5 -4 -4 -1 -5 -5 -4  2 -2 -3 -3 -1 -5 -2 -1 -3 -3 -6 -2 -4 -4  4 -2 -4 -3 -5  2 -5 -6  7 -2  7 -2 -4 -2 -4 -5 -4 -2 -5  2 -5 -3  0 -3 -5  7 -5 -2 -3 -5 -4 -4 -5 -4 -4 -4 -4 -1 -2 -2 -2 -2 -4 -2 -2 -3 -5  0  4 -3  7 -5 -2 -5 -3 -3 -2  0 -2 -1 -3 -2 -2 -3  6  0 -3 -6 -5 -4 -4 -4 -4 -2 -3 -2 -1  2 -2  2 -3 -6 -6 -2 -1  0 -2 -5  4 -3  7 -5 -5 -5 -3  0 -5  7  7 -4 -5 -5  7 -4 -4 -5 -6 -3 -1  1 -5 -6 -3 -2  2 -2 -5 -5 -5 -4 -5 -4 -2 -4 -3 -5 -5 -5  7 -4 -5 -4 -4 -5 -2 -1 -1 -4 -3  1 -2 -4 -5 -2 -4 -5 -5 -2  6 -3 -2 -2  7 -4  0  0 -1  1 -1 -5 -4 -5 -6 -4  0 -5  7 -6 -1 -5 -4 -4 -5 -2 -2 -6 -4 -5 -5 -3 -2 -2 -2 -1  3 -3  5 -4  5 -2 -2 -5 -1 -5 -4 -2 -2 -4 -1 -3 -4 -4 -3 -5 -5  5 -4 -4  0  0 -1 -1 -3 -1  2  0 -1  1 -3
  0 -2 -1  6 -3  1 -4 -2 -2 -5 -3 -4  1  4 -4 -3  1 -4 -5  5  4  1 -4 -4 -2 -1 -3 -4 -2 -2 -4 -3 -1  1 -5  0  0 -2 -2 -2 -1 -1  1 -2 -4  0 -1  1  0 -2 -2 -2 -2 -3 -3  0  0 -1 -2 10 -3  1 -2 -4 -5 -5 -2 -5 -4 -5  4  0 -3  1 -2 -1  2 -1 -3 -4 -3 -1 -5 -2 -3 10 -5  0 -2 -1 -2  0  2 -4 -3  0 -4 -5 -4 -4 -3 -4 -4 -4 -3 -2 -5  2 -2 -4  1 -5 -3 -4 -4 -3 -2 -4 -4 -4 -4 -4 -4 -5 -3 -4 -4 -4 -4 -3 -4 -4 -4 -3 -2  5 -5 -4  2 -2 -3 -3  2 -3 -1 -4 -4 -5 -4 -2 -4 -3 -2 -3 -2 -4 -2 -4  4 -4 -2  6  4 -1 -4 -3 -5 -1  1 -4  0 -4  3 -4 -4 -3 -3  1  5 -2 -2 -3 -3 -2  0  2 -4 -2  0  0 -4 -4  1 -5  0 -2 -3 -1 -3 -3  0 -2 -4 -3 -3 -4 -1 -5 -5 -4 -4 -4 -4 -3 -3 -2 -1  0  1 -2 -3 -5 -5  1 -2  0 -1 -1 -2 -3  5 -4 11 -5 -2 -4 -5 -4 -4 -4 -5 -4 -4 -3 -4 -2 -5  8 -2 -2 -5 -5  1 -2 -3 -1 -5 -3 -5 -2  5 -3 -4 -2 -4  1  1 -2 -4 -2 -5 -2  1 -4 -3  0 -1  6 -4 -5  0 -2 -4 -1  1 -5 -4 -3 -3  2  0 -1 -4  1 -1  1 -2  1 -2 -5 -4 -5 -4 -4 -3 -5 -4 -4 -4 -4 -2 -4  4 -3 -4 -5 -2  2 -4  4 -2 -1 -3  0 -1  4  0  1 -1  1  1 -4 -2 -4 -4  4  3 -4 -1 -2 -4 -2 -3 -5 -2 -3 -2 -3  0 -2 -2 -1 -3 -1 -1 -2 -3 -2  9
 -3 -2 -2 -3  0 -2 -2 -2 -1  3 -4  1 -4 -5  1  0 -4  2  4 -3 -3  3 -6  3 -4 -2  2  3 -2 -4  3  2 -4 -3  6 -4 -2 -2 -1 -2 -2  0 -1 -5 -4 -4 -1 -2 -1 -3  0 -2 -5  2 -3 -1  1 -1 -4 -6 -4 -2  0 -6  3  7 -6  0 -1 -5  2 -4 -5 -1 -3 -2  0  1 -3  0 -5 -4  1 -5 -5 -6 -5 -3 -6 -1 -2 -3 -1 -6  0 -4 -3  3 -1 -4 -2 -4  0 -1 -3 -5  0 -2 -3 -6 -3 -4  1  0  2 -2 -5 -1  0  3  0 -3 -4  3 -6 -3 -4 -3 -2 -5 -2  1 -2 -3 -5 -2  0 -4 -5 -4 -5 -4 -4  0 -1 -4  2  7 -6 -4 -6 -3 -6 -4 -3 -2 -6 -2  2 -4 -1 -4 -2  3  0 -6  6 -4 -4  3 -3  2 -3 -6  5 -6 -4 -3 -4  0 -4 -5 -1  0 -4 -6  1 -3 -3 -1 -5  1 -3  4  0  2 -3 -3 -3 -2 -4  1 -1  2 -5 -3 -5  7  5 -3 -3  1 -3 -3 -2 -5  0 -2 -3 -3 -2  6  1 -3 -4 -4 -1  4 -4 -4 -6  1 -6  6 -6 -4  5 -6 -5 -6 -3 -1 -6 -5 -3 -6  0 -5 -3 -4  6  0 -2 -4 -4 -3  4  0  0 -5 -3 -4 -5 -6 -3 -4  6 -6 -6 -5  7 -6 -5  0 -4 -3 -5 -3 -2  1  0 -5  1 -5 -5  1  3 -2 -6 -3 -1 -2 -5 -5 -2 -3 -3 -4 -5  5 -3  3 -3 -6 -5  0 -6 -1 -4  5 -6 -6 -3 -3 -3  0 -5 -2  2 -3 -4 -1  2 -2 -4 -2 -5  2 -3  0 -3  4 -5  3  4 -4 -3 -3 -4 -5 -4 -2 -5 -1 -3 -5  0  1 -2 -2 -3  0 -3  0 -1 -2 -2 -2 -4
 -2 -3 -2 -3  1 -2 -3  0  1  3 -4 -1 -4 -5  2 -1 -4  4  0 -1 -3  0 -6  2 -4 -2  1  4 -1 -3  4 -1 -4 -3  4 -4 -2 -2  1  0 -2 -1  0 -4 -3 -4  1 -1  0 -2 -2 -1 -4 -1 -3  0  1 -1 -4 -5 -4 -2 -1 -6 -1  0 -5  6 -1 -6 -2 -4 -5 -1 -3 -3  2 -3 -4  0 -5 -3 -1 -6 -5 -5 -6 -2 -6 -1 -2 -3  0 -6  5 -2 -4 -1  1 -4 -1 -4  2  5 -2 -5 -1 -3 -4 -6 -2  1  2  5  5 -3 -5  3 -3  5  4 -4 -4  5 -5 -4 -4 -4 -2 -5 -2  3 -3 -4 -4  1  6 -4 -4 -4 -5 -4 -4 -2  2 -4  4  0 -6 -1 -6 -4 -5 -4 -4 -2 -5  0  5 -4  2 -4 -1  3  5 -6  2 -4 -4  4  1  4 -3 -6  0 -6 -5 -2 -4 -1 -3 -4  3  0 -3 -5  5 -3 -3  2 -5  4 -3  1 -2 -1 -3 -3 -3 -3 -3 -3 -1 -1 -5 -4 -5  0  1 -3 -4 -1 -4 -4 -4 -5  0 -2 -2 -4 -3  0  6 -3 -5 -4  0  1 -4 -4 -6  2 -6  3 -6 -4 -1 -6 -5 -6  1 -4 -6 -5 -4 -5  6 -5 -1 -4  2  6  1 -3 -4 -2 -1 -1 -1 -5 -2 -4 -3 -5 -3  0  0 -5 -6 -5  1 -5 -5  4 -4 -3 -6 -2 -1 -1 -2 -5  5 -4 -4  2  4 -1 -5 -2 -2 -1 -5 -4 -3 -2 -3 -4 -4  2 -4  4 -2 -6 -5 -1 -6 -2 -4  4 -5 -6 -2  0 -3  6 -4  0  4  1 -4  1  1 -1 -4  1 -5  3 -2 -1 -3  4 -4  5  2 -4 -2  1 -4 -6 -5  0 -6  6 -2 -5  4  4 -1 -1 -1  0 -3  1 -1 -1 -1 -2 -4
  3 -1 -1 -1 -3  0 -3  0 -4 -4 -2 -3  0 -2 -4 -2  3 -4 -4 -1  0  1 -4 -2 -1  0 -3 -4  0  0 -4 -3 -1 -2 -4  0  0 -1 -2  0  0 -2  1  0 -5 -1  0 -2 -1  6 -1 -2  3 -2 -2  0 -1  0 -2 -3 -2  0 -1 -4 -4 -5 -1 -5 -4 -4 -3 -2 -2  0 -2  0 -1 -4 -2 -5  8 -4 -5 -2 -4 -3 -4  4 -3 -1 -1  2 -1 -3 -3 -1 -3 -4 -3 -3 -5 -4 -3 -3 -2 -2 -4 -2 -2 -4 -2 -3 -2 -4 -4 -2 -1 -4 -3 -4 -3 -3 -3 -4  0 -3 -3 -3 -3 -3 -3 -4 -3 -3  4 -1 -4 -3  0  3 -3 -2  2 -1 -4 -3 -4 -5 -4 -2 -4 -2 -1 -2 -2 -5 -1 -3 -3 -3 -5  3 -1 -3 -4 -3 -4  0  0 -4  0 -4 -4 -3 -3 -3 -2  0 -3 -2 -1  7 -4 -1  0 -2 -4 -1 -2 -1 -3 -3  1 -4  0 -2 -3  0 -2 -2 -1 -2 -3 -1 -3 -3 -2 -5 -4 -3 -3 -4 -3 -3 -3  7  1 -1  0 -2 -2 -5 -4 -2 -2 -1 -3 -4  0 -2 -3 -4 -3 -4 -3 -3 -4 -4 -3 -3 -5 -3 -4  8 -3 -1 -4 -2  0 -2 -4 -4  1  0 -2  0 -4 -5 -4 -1 -4 -2 -2 -1 -3  0 -3 -1 -4 -1 -5 -1 -1 -1 -2 -2 -2 -3 -3 -4 -2 -1 -4 -5  1 -4 -4 -2 -2  1  1  0 -3  0  0 -1  0  0 -1 -4 -3 -4 -6 -3 -2 -4 -4 -6 -3 -4 -1 -3 -4 -2 -3 -4  1 -4 -4  0 -1  1 -3  1 -1 -2 -2 -3 -3  0  1 -4 -2 -4 -3 -3 -1 -3 -1 -3 -3  5 -3 -4 -5 -2 -3 -3  0  0 -1  0 -2 -1 -1 -1 -1 -1 -1
 -2 -2 -2 -2  8 -1  0  1 -1  0 -3 -1 -3 -4  8  6 -3  1  0 -2 -2  0 -5  0 -3 -2  3  5 -1 -3  6  0 -3 -2  0 -3 -2 -2 -1 -1 -2 -1 -1 -3 -3 -3  0 -1 -2 -2 -2 -2 -3 -1 -2  0  0 -1 -3 -4 -3 -2 -2 -5 -1 -1 -4  0 10 -5 -2 -3 -5 -1 -3 -2  0 -3 -3 -2 -4 -3 -1 -4 -4 -4 -5 -2 -5  2 -2 -2 -1 -5  3 -3 -3 -1  6 -3 -2  0  2  0 -3 -5  1 -3 -3 -5  0 -3  2  2  1  0 -4  8 -2  2  1 -3 -3  2 -4 -3 -3 -3  3 -4 -3  6 -2 -3 -3 -1  2 -3 -4 -3 -5 -3 -3 -1  9 -3  6 -1 -5 -3 -5 -3 -3 -3 -4 -2 -3 -2  1 -3  5 -2 -2  2  1 -5  0 -3 -3  0 -2  0 -3 -6 -1 -5 -4 -2 -3  2 -3 -3  0  1 -3 -4  3 -2 -3  0 -4  0 -3  0 -1 -1 -3 -2 -3 -2 -3 -2 -1 -1 -4 -3 -5 -1 -1 -3 -3 -2 -3 -3 -4 -3  0 -1 -2 -3 -3 -1  0 -2 -4 -3  9  0 -3 -4 -5  6 -4  0 -5 -3 -1 -5 -4 -6 -3 -4 -5 -4 -3 -4  1 -3 -2 -4  0  1 -1  0 -3 -2  0 -1 -1 -4 -3 -4 -4 -3 -3 -3 -1 -4 -5 -4  0 -3 -3  7 -4 -3 -5 -2 -3 -1 -2 -4  2 -4 -3 -1  2 -2 -4 -1 -2 -2 -4 -4 -1 -3 -3 -3 -3  0 -3  0 -2 -6 -4 -1 -5 -2 -3  1 -4 -6 -2 -2 -2  2 -3 -2  2 -2 -4  1 -1 -1 -3 -1 -4  1 -2 -1 -1  1 -4  4  0 -3 -1  0 -3 -5 -4 -2 -5  0 -2 -4  7  1 -1 -1 -1 -1 -2  0 -1 -2 -2  0 -2
 -3 -3 -3 -3  1 -3 -4 -2  7 -1 -4 -2 -4 -4 -2 -3 -4 -1 -2 -3 -3 -2 -5 -2 -5 -3  4  0 -3 -4 -1 -3 -4  0 -1 -4 -2 -2  7 -3 -2  4 -2 -5  4 -4 -2  7 -3 -3 -2 -3 -5 -2 -3  2  0 -1 -4 -4 -4 -4  0 -5 -3 -2 -6 -1 -3 -6 -3 -4 -6 -1 -3 -3 -1  3 -4  8 -6  1 -3 -5 -3 -4 -6 -2 -6 -2 -2 -4  2 -5  2 -5 -5 -3 -3 -4  8 -5 -2 -2  0 -5 -3 -3 -4 -5  1 -5 -2  3  0 -4 -6 -1 -4 -1 -2 -5 -4  0 -5 -5 -4 -4 -4 -5 -4 -1 -1 -4 -5  0  0 -4 -5 -5 -5 -4 -4 -3 -2 -4  0 -2 -5 -4 -5 -4 -6 -4 -5  8 -6 -4 -1 -4  7 -3 -3 -1  1 -5 -2 -4 -4 -1 -4 -1  5 -6 -2 -6 -6 -4 -4 -3 -4 -5  4 -2 -4 -5 -1 -4  3  0 -5  5 -4 -2 -3 -2 -2 -4 -4 -4 -5 -4 -3 -3 -5 -4 -6 -2 -2 -4 -5 -3 -5 -4 -5 -5 -1 -3  0 -4 -4 -2  1 -4 -5 -4 -2 -2 -4 -5 -5 -2 -4 -2 -6 -4 -2 -5 -5 -6 -4 -5 -5 -6 -4 -6 -1 -4 -4 -5 -2 -1 -3 -5 -4  0 -2  8 -3 -6  5 -5 -5 -6 -4 -4 -2 -6 -5 -6 -2 -6 -6 -2 -5 -4 -6  6 -4 -3 -3 -5  4 -2 -5 -1  0 -3 -5 -4 -3 -3 -5 -5 -3 -3 -4 -4 -5 -2 -5 -2  9 -6 -5 -3 -5  9 -4  0 -6 -6  7 -4 -4  0 -5  3  1 -1 -5 -1 -2 -3 -4 -3 -5  3  3 -3 -3 -1 -5 -1 -2 -4 -4 -4 -4 -6 -6 -4 -6 -2  8 -4  1  0 -3 -3 -1 -2 -4 -2 -3 -3 -3 -3 -2
 -2 -2 -2  4 -3 -1 -3 -2 -5 -4 -3 -2  2 -3 -4 -3 -3 -5 -4 -3 -2 -3 -4  1  3  2 -4 -4 -2 -3 -4 -3 -2 -4 -5 -3 -1 -1 -2 -2 -1 -2  1 -4 -5  2 -1 -3 -1 -2  3  6 -4 -2  1  0 -1  0 -1 -1  2  5  2 -4 -4 -5 -4 -5 -5  9 -3 -3 -4  3 -3 -2 -2 -5 -3 -6 -3 -5 -5 -4 -4 -4  9 -2 -5  5 -2 -3 -1 -4 -4  5 -4 -4 -3 -3 -5 -4 -3 -5 -3 -3 -4 -2 -3 -4 -4  8 -3 -4 -5 -3 -3 -5 -3 -4 -1 -4 -3 -5 -5 -4 -3 -3 -3 -3 -3 -4 -3 -3 -4 -3 -5 -3  4  7 -3 -3 -3 -3 -5 -3 -4 -5 -4 -3 -4 -3 -4 -3 -3 -5 -4 -3 -4 -3 -5 -3 -2 -4 -4  3 -4 -3 -3 -4 -4 -4 -5 -4 -3 -4  8 -2 -3 -3 -2 -3 -4 -3 -3 -4 -4 -2  3  2 -1 -3 -2 -4 -2  1 -4 -1  3  1 -2 -3 -3 -3 -4 -3 -3 -5 -4 -3 -3 -4 -3 -3 -4  0  0 -2 -3 -1  3 -5 -5  2  4 -3  0 -4 -3  7 -4 -4 -5 -4 -5 -3 -4 -4 -4 -4 -5  8 -4 -3 -3 -4 -5  3  4 -3 -4 -5 -2 -4 -3  0 -4 -5  2 -3 -5  6  7 -4 -3 -4 -4 -4 -4 -3 -5 -4 -4 -4  6  5 -4 -4  7 -4  1 -2 -5 -2 -3 -4 -4 -2 -4  3 -2  5 -4 -4 -2 -2  2 -2 -3 -2 -3 -4 -6 -4 -3 -4 -4 -6 -3 -4 -3 -4 -5 -3 -3 -5 -4 -5 -4 -4 -3 -2 -3 -1 -2 -2 -1 -2 -4 -2  1 -4 -3 -5 -4  5 -1  8  0 -4  8 -3 -4  3 -6 -3 -2 -3  2  2  5 -1  7  0 -2 -1  6 -1 -3
 -1  0  3  0 -2  1  0 -1 -4 -4  4 -2  0  0 -3  1 -2 -4 -4  0  1 -2 -2 -3 -1  0 -3 -4  1 -1 -4  0  0 -2 -4 -1  0 -1 -2  0 -1 -2  0 -2 -4 -1  1 -2 -1  1  2 -1 -3  0 -1  0 -1  0  5 -3  6 -1 -1 -2 -4 -5 -2 -4 -4 -3 -1  5 -2  0  1 -1  1 -4  2 -5 -2 -3 -4 -1 -2  1 -3  1 -2 -1  1 -2  0 -2 -4  0 -1 -4 -1 -1 -4 -2 -2 -4  2 -2 -3  1  1 -2 -2 -3 -1 -3 -4  5 -2 -4 -1 -4 -2 -1 -1 -4 -3 -1 -1 -1 -1  7 -1 -4 -1  2 -1 -2 -4 -1 -2 -1 -2  5 -1  1 -4 -1 -4 -4 -2 -1 -2  3 -3  5 -2 -4 -3  0 -3 -1 -4  1  0 -2 -4 -2 -4 -1  0 -3 -2 -3 -2 -3 -2 -2 -1  0 -1  2 -1  1 -3 -1 -1 -2 -4  0 -1  1 -2 -4  0 -3  0 -1 -1  3  5  0 -1 -1 -1 -1 -1  1 -2 -4 -4  1 -1 -2 -1  2 -2 -2  0  0 -1  0 -1 -4 -4  2 -1  0 -3 -3 -1  1 -2 -3 -4 -4 -2 -1 -4 -2 -2 -3 -2 -3 -2 -2 -1 -2 -4 -2 -1  1 -4 -4 -1 -1  3  1 -3 -3 -3 -2 -4 -2 -2 -3  2 -3 -3 -2 -2 -2 -2 -3 -2 -4  0  0 -1 -1 -2 -3 -1  0 -4 -5 -1 -4 -3  1 -2 -1  0  0 -2 -3  1  4  0  0 -2 -3  0 -4 -5 -3  7 -3 -2 -5 -1 -3 -1 -3 -4  6  0 -4 -2 -4 -3 -2  0  0  0  0 -1  1 -1 -3 -2  0 -1 -4 -1 -4 -3 -1 -1 -2  0 -2 -3 -2 -2 -4 -4  2 -3 -2  0  0  0  1 -1  0  0  1  0  1 -1
 -1  3  4  0  0  1  7  1 -3 -2  1  1  0 -1 -1 -1 -2 -3 -1 -1  0  1 -3 -1 -1  3 -1 -2  2 -1 -2  1 -1  0 -2 -1  0 -1 -2  0 -1 -2 -1 -3 -4 -1  0 -2 -2  0  4 -2 -3  1 -2 -1  0  0  0 -4  2 -1  0 -4 -2 -3 -3 -3 -3 -4  5  0 -3  0 -2  1  2 -1  2 -4 -3  2 -2 -2 -4 -1 -4  0 -2  1  3 -2  0 -3 -3 -3  8 -2  5 -2  2 -3 -1 -3 -1 -3 -2  0  6 -4 -2 -3  2 -3 -3  3 -3 -3  7 -2  3  8 -2 -3 -4  8 -2 -2  6 -1 -2 -2 -1  0 -2 -1 -3 -2 -3 -2 -3 -1  0  4 -3 -2 -3 -3 -4  1 -4 -1 -3 -1 -3  2 -3  0 -2 -2 -4 -1  0 -1 -3 -3 -2  1  2 -2 -1 -2 -4 -3  3 -3 -3 -1 -2  5 -1 -2 -2 -1 -2 -2 -2 -1 -2  1 -3 -2  1 -2  3 -1 -1  2  3 -1 -2 -2 -2 -1 -3 -1 -3 -2 -2  7  7 -1  7  0 -3 -3  2 -1 -2 -2  6 -2 -3  5 -2  0 -3  0 -2 -2 -4 -1 -4 -2 -2 -2 -2 -4 -3 -3 -3 -3 -4 -3  7 -3 -3 -3 -1 -2 -2 -3 -1 -2 -1  0  0  0 -2 -3 -4  1 -3 -3  6 -3 -2 -3 -4 -3 -2 -3 -3 -3 -1 -2 -2 -2 -2 -1  6 -1 -3 -5 -2 -2 -2  3 -3 -1  0  0 -3 -3  3  0 -1  0  0 -1  7 -2 -5 -3 -1  2 -4 -5 -2  0 -3 -3 -4  1 -1 -3 -2 -2 -2 -3 -1  0  0  0 -1  4 -2 -2 -3  2 -1 -2 -2 -3 -1 -1 -1 -2 -1 -3 -3 -3 -3 -3 -4 -2 -1  0  1  0 -1  0 -1  0  0  0  0 -1 -2
 -3 -3 -3 -3 -3 -3 -4  5 -1 -4 -5 -4 -4 -5 -4 -4 -4  7 -5 -4 -4 -4 -5 -4 -5 -4 -2  0 -4 -4 -3 -4 -5 -1 -4 -4 -2 -2  0 -3 -2  7 -2 -5 11 -4 -2 -1 -3 -3 -3 -3 -5 -3 -3  0 -1 -1 -5 -5 -5 -4 -3 -5 -5  5 -5  6 -4 -6 -4 -4 -6 -1 -3 -3 -2  0 -4 -1 -5  0 -5 -6 -3 -5 -6 -4 -6 -2 -3 -4  0 -5 -3 -4 -5 -5 -4 -5 -1 -5 -4 -3 -3 -6 -5 -4 -5 -5  0 -6 -3 -3 -1 -4 -5 -4 -5 -3 -3 -5 -5 -3 -5 -5 -5 -5 -4 -5 -5 -3 -4 -5 -5  0 -4 -5 -5 -5 -5 -5 -4 -4 -4 -5 -3 -5 -5 -5 -5 -5 -5 -5 -5 -2 -5 -4 -3 -5 -2 -4 -4 -3 -3 -5 -4 -4 -4 -4 -4 -4  7 -7 -4 -7 -6 -4 -5 -4 -4 -5 -2 -4 -4 -6 -3 -4 -2 -3 -5 -2 -4 -3 -4 -4 -4 -4 -5 -4 -4 -4 -4 -4 -4 -5 -6 -5 -4 -5 -5 -4 -5 -5 -6 -5 -1 -2 -2 -4 -4 -5 -3 -4 -5 -5  1 -4 -4 -5 -5 -4 -5 -4 -6 -5 -5 -5 -5 -7 -5 -6 -5 -5 -5 -5 -4 -5 -4 -5 -4 -4 -4 -5 -4 -3 -5 -1 -5 -5  0 -5 -5 -5 -5 -1 -4 -5 -5 -5 -4 -5 -4 -3 -5 -4 -6 -1  0 -5 -4 -5 -3 12 -4 -4 -3 -4 -5 -4 -4 -4 -5 -5 -4  1 -4 -2 -4 -4 -5 -4  0 -7 -5 -5 -5 -1 -5 -3 -5 -7  0 -5 -5 -3 -5  4 -3 -1 -5 -2 -4 -3 -4 -3 -4  0 -2 -3 -4 -4 -5 -3 -4 -4 -4 -5 -5 -6 -6 -4 -6 -4 -1 -4  0 -2 -3 -3 -2 -3 -5 -3 -3 -4 -4 -3 -3
 -2 -3 -2  0 -2 -2 -3 -2  4 -3 -4 -3 -3 -3 -3 -3 -3 -1 -3 -2 -2 -2 -5 -3 -4 -3  0 -2 -3 -3 -3 -3 -4  6 -3 -3 -2 -2  2 -2 -2  3 -1 -4  0 -3 -2  1 -3 -2 -2 -3 -4 -2 -3  0  0 -1 -3  0 -4 -3 -2 -5 -3 -3 -4 -2 -4 -6 -2 -3 -5 -1 -3 -3 -1  9 -4  1 -4  9 -3 -4  4 -1 -6 -2 -5 -1 -2 -3  0 -5  1 -2 -4 -3 -3 -4  1 -5 -3 -2  2 -5 -3  0 -4 -5  8 -5 -2 -1 -2 -3 -4 -3 -4 -2 -3 -4 -4 -3 -4 -4 -4 -4 -3 -4 -4 -3 -3 -4 -4  4 -3 -4 -4 -4 -5 -4 -3 -3 -3 -4 -3 -3 -5 -4 -5 -4 -4 -4 -4  1 -4 -3 -2 -4  0 -2 -1 -2 -2 -5 -3 -3 -3 -3 -2 -3  7 -6 -3 -6 -5 -3 -3 -3 -3 -4  1 -3 -3 -4 -3 -3  0  0 -5  0 -3 -3 -2 -3 -4 -3 -3 -3 -3 -3 -3 -3 -5 -4 -5 -3 -3 -4 -4 -3 -4 -4 -5 -3 -1 -2  5 -4 -3 -3 -2 -2 -4 -3 -3 -3 -4 -4 -4 -3 -1 -3 -5 -4 -3 -5 -5 -6 -5 -5 -5 -4  0 -4 -3 -1 -3 -4 -3 -3 -2 -4 -4  1 -3  1 -3 -4  8 -4 -5 -4 -4 -3 -3 -4 -5 -4 -3 -4 -4 -3 -4 -3 -5  3 -4 -3 -3 -4 -1 -1 -3 -3 -2 -3 -5 -3 -3 -3 -5 -4 -3 -3 -3 -3 -3 -3 -4 -3  1 -6 -4 -3 -5  1 -4 -2 -4 -6  5 -3 -4 -3 -4  7 -2  2 -4 -2 -3 -2 -3 -2 -4  2  4 -2 -2 -3 -4 -3 -3 -1 -3 -4 -4 -5 -5 -3 -5 -3  6 -4 -1 -2 -2 -3 -3 -2 -4 -2 -3 -3 -3 -3  1
 -3 -2 -1 -3  1 -1 -1 -1  1  5 -4  5 -3 -4  3  1 -4  1  6 -2 -2  3 -5  3 -3 -1  2  0 -1 -4  1  2 -3 -1  2 -3 -2 -2 -1 -1 -2  0 -1 -5 -4 -2  0 -2 -2 -3 -1 -2 -4  4 -2 -1  1 -1 -3 -6 -3  1  1 -5  7  1 -5 -1 -2 -5  2 -3 -3 -1 -3 -1  0 -1 -3 -1 -5 -3  7 -5 -5 -5 -5 -2 -6 -1 -1 -2 -1 -5 -1 -4 -2  6  1 -2 -3  1  4 -1 -2 -5  6 -1 -3 -6 -3 -4  3  0  1 -2 -5 -2  1  1 -1 -2 -2  1 -5 -2 -2 -2 -1 -4  1  3  2 -2 -4  0 -1 -2 -4 -4 -5 -3 -4  3  0 -2  1  2 -6 -3 -6 -2 -5 -3  1 -3 -5 -1  0 -2 -2 -4 -1  3  1 -5  3 -3 -3  4 -3  4 -3 -6  3 -6 -4 -1 -2  0 -3 -4 -1  2 -3 -5  2 -2 -2 -1 -5  0 -2  5  2  3 -1 -2 -1  0 -4 -1  3  2 -5 -2 -5  3  5 -2 -1  4 -2 -2  1 -4  1 -2 -3 -2 -1  4  1 -2 -4 -3 -2  5 -3 -4 -5  4 -6  2 -6 -2  5 -6 -5 -6 -3  1 -6 -5 -2 -5  0 -4 -1 -3  3  1 -2 -4 -2 -3  6  0  6 -5 -3 -4 -4 -5 -2 -4  3 -5 -6 -5  1 -5 -5  0 -3 -2 -5 -3 -2  6  0 -4 -1 -5 -4  6  2 -1 -5 -3  0 -2 -3 -5 -1 -3 -2 -3 -4  4 -2  4 -3 -6 -4  6 -6 -3 -2  1 -5 -6 -3 -1 -1  0 -4  2  4 -2 -4  0  2 -1 -3 -1 -4  0 -2  0 -3  3 -4  0  3 -2 -2 -3 -2 -5 -1 -3 -5 -1 -3 -4  0  3 -2 -1 -2  2 -1  2  0 -1  0 -1 -4
