# Supplementary material for: Protein Secondary Structure Prediction Based on Data Partition and Semi-Random Subspace Method
Source: Sci Rep. 2018 Jun 29;8:9856. doi: 10.1038/s41598-018-28084-8 (PMC6026213; doi:10.1038/s41598-018-28084-8)
Supplement: Supplementary file 2 — Dataset 2 [file 41598_2018_28084_MOESM2_ESM.zip › T100_DATA/5K4Y_A.pssm]

  M  P  R  V  L  V  T  G  A  L  G  Q  I  G  T  D  L  S  L  A  L  R  D  K  F  G  A  D  S  V  L  V  S  D  V  V  E  P  G  A  K  H  P  L  A  G  L  K  G  V  E  K  L  D  C  L  D  S  N  G  F  E  K  L  V  K  E  F  K  P  T  W  M  Y  H  L  P  A  I  M  S  V  R  G  E  A  E  P  D  L  A  M  D  I  N  V  N  T  T  R  Y  A  L  E  L  A  R  K  Y  N  I  R  I  F  I  P  S  T  I  A  A  F  G  D  K  C  G  K  T  M  T  K  D  D  T  I  M  N  P  S  T  V  Y  G  V  T  K  V  Y  T  E  L  L  G  T  W  Y  R  Q  K  Y  G  V  D  F  R  S  V  R  L  P  G  I  I  S  A  A  T  L  P  G  G  G  A  T  D  Y  A  I  H  M  Y  H  S  A  L  L  Q  K  K  C  V  C  P  V  L  P  Y  E  S  L  P  M  M  Y  M  P  D  T  L  N  S  L  V  K  I  M  E  A  P  L  E  K  L  T  R  T  V  Y  N  I  T  G  F  S  F  S  P  S  E  L  R  F  S  I  E  R  C  T  D  R  T  I  E  V  E  Y  V  E  G  P  A  Q  K  I  A  N  S  W  P  D  S  L  D  D  S  N  A  R  N  D  W  G  H  Q  V  K  Y  D  I  D  M  M  S  E  D  M  L  R  Q  I  P  I  L  H  G  L  P  S  L
 -3 -3 -3 -3 -3 -2 -2 -2  5 -2 -2 -3 -3 -2 -1 -2 -3  2 -1  1 -3 -4 -1 -2 -4 -2  1 -2 -3 -2 -3  5  0 -4 -3 -2 -1  1  0  1 -1  0  0 -1  1 -1  1 -1 -3 -1  0 -2  1 -4  0 -2 -4  2 -1  1 -3  1 -1 -1  3 -1 -2 -4 -2  1 -3 -2 -3 -3 -4 -3  5  6 -3 -3 -1  6 -1  5 -3  3 -3 -3  0 -2  6 -5  0 -2 -3 -3 -1 -1 -3 -2 -4  4 -3 -3  1  6  0 -1 -2 -2  0  2 -3 -5 -1 -3 -1 -1 -4  3  6 -5 -2 -2 -1 -1 -3 -2 -2 -2 -2 -3 -3 -3 -2 -3 -3 -3 -3 -1 -2 -3 -4 -2 -2 -1 -3 -2  4  2 -3 -3 -3  0 -3 -4 -4 -3 -2 -3 -4 -2 -2 -4 -2 -4  0 -2 -4 -4 -3 -2 -3 -4 -1  1  0  2 -2 -3 -2 -2 -2 -1 -2 -4 -4  7 -2 -1 -3 -4 -4  0  6 -2 -2 -1 -2 -1 -4 -1 -2 -3 -3  2  0 -2 -2 -2 -3 -4 -4 -4 -4 -3 -3 -4  6 -3 -2  6  1 -2 -1 -3 -3 -3  6 -3  2  1 -1 -3 -3 -3 -3  4 -4 -4 -2  2  6 -4 -1 -3  1 -2 -1 -2 -3  5  4  2 -3 -1 -2 -3 -2 -3 -1  0 -4 -1 -2 -1 -4 -1 -2 -4 -2 -2 -3  4 -4  7 -3 -1 -6 -3 -2  0 -3 -4  1 -1  3  7 -2  0 -3 -6 -2 -5 -2  2 -1 -4 -4 -3  1  1 -3 -2  1 -3 -4 -3  0 -1 -3  0  1 -2 -3  1  0  1  2 -2
 -4  1  5 -5 -4 -5 -3 -5 -3 -4 -5 -1 -5 -5 -3 -2 -4 -3  0  2 -4  8  0  3 -4 -4  0 -2 -2 -5 -4 -3 -3 -4 -3  6  2 -2 -1 -1  0 -1 -2 -2  0 -1 -1 -2 -4 -4 -2 -2 -3 -4 -4 -2 -2  0  1  2 -4  2  0 -4 -4  1  2 -3  3 -4 -3 -3 -4 -4 -3 -4 -3 -3 -4 -4 -3 -4 -1 -4 -2  0  1 -4  0 -3 -4  2  1 -4 -3 -4 -3 -4 -4 -1 -1 -3 -4 -2 -4 -3  7 -1 -2  1 -4  4 -4 -5 -3 -5 -3 -3 -5 -4 -3 -5 -5 -4 -2 -3 -5  4 -2  0 -3 -4 -1 -3 -4 -5 -1  7 -5  4 -3 -4 -4 -5 -5 -2  0 -4 -2 -4 -2 -2 -4 -4 -2 -4 -4 -1  1  5 -4 -4 -4 -4 -3  8 -4 -4  8 -5 -5 -5 -4 -5 -3 -3 -2 -2 -3 -5 -5 -5 -5 -3 -4 -4 -4 -4 -5 -2 -5 -4 -4 -1 -4 -4  3  0  0  3 -4 -2 -4 -4 -4  2  0 -3 -3  3 -4 -4 -4 -4 -4 -4 -4 -4 -4 -4  4 -3 -3 -4 -1 -4 -4 -1 -4 -4 -2 -2  4 -4 -1  7  3 -3 -5 -3 -4 -3 -3 -4 -3 -5 -2 -5 -1 -2 -4 -1  0 -2 -5  4  2 -1 -2 -5  0 -1 -4  0 -4 -2 -4  0 -4 -4 -4  7 -1  0 -5 -4 -3 -2 -6 -5 -1 -1 -4 -4 -3 -2 -3 -4  6  1 -2 -6 -3 -5  1 -3  0 -4 -4 -4 -2  1 -4 -3  0 -2 -4 -4  1  0 -4  3  1  3 -3 -1 -2 -1  1 -3
 -5 -2  2 -5 -5 -5 -2 -2 -2 -4 -2 -2 -5 -2 -1 -2 -5 -3  0 -2 -5 -3  1 -1 -3 -2  3  2  7 -5 -5 -3 -1  0 -4 -1 -1  1  0  0  2  0 -1 -2  0  1  1 -1 -3 -4 -2 -3 -4  2 -5 -2  3 -2  2  2 -4 -1  0 -4 -4 -1  3  2  3 -4  0 -3 -5 -4  4 -4 -3 -3 -5 -5 -2 -4 -2 -3 -3  0  6 -4 -1 -5 -4 -6  5 -5  8 -5  2 -2 -5 -2  8 -3 -5 -1 -4 -3 -2 -2  1  5 -4 -2 -5 -5 -2 -5 -2 -1 -6 -2 -3 -6 -3 -3  2 -2 -4 -2  4  4 -2 -4  1 -1 -2 -5 -3  0 -5  2 -2 -5 -5 -3 -5  4 -2 -5 -2 -2 -3 -4 -5 -3  1 -5 -5 -1  1 -2 -4  0 -5 -1 -3 -3 -2 -5 -3 -5 -5 -3 -5 -6 -2  2 -1 -2 -2 -5 -3 -3 -3 -2 -2 -1 -5 -4 -5 -1 -5 -5 -3 -1 -4 -5 -1  3 -1 -1 -5 -1 -3  2 -5  0 -2  0 -2 -2 -5 -1 -5 -5 -5 -5 -3 -1 -4 -5  4 -3 -3 -4  1 -5 -5  0 -4  0 -2 -1  0 -5 -1 -3  7 -2 -5  8 -5  1 -3 -5  0 -5 -1 -5 -1 -1 -5 -3  1 -2 -5 -2 -2 -1 -4 -4  0  2 -5 -1 -3  1 -4  3 -4  0 -4 -3 -2  0 -4 -4  3 -1 -7 -5  6  2 -5  0 -1 -1  2 -4 -2  2 -2 -7  0 -6  3 -3  0 -5  2 -5 -1  0 -5 -2 -1 -1 -5 -5  2  1 -5  0  0  1 -3  2 -3  0  0 -4
 -6 -2 -2 -5 -5 -5 -3 -3 -3 -4 -3 -3 -5 -3 -2  0 -6 -3 -2 -2 -6 -4  2 -1 -5 -3  1  6 -1 -5 -5 -4 -2  7 -4 -3 -1 -1  2  2  2  0  0 -3 -1  1  1 -2 -4 -5 -1 -3 -4  8 -5 -4  7 -1  2 -1 -5 -1  3 -4 -4  0  2 -3  0 -4  7 -3 -5 -5 -3 -5 -3 -4 -5 -6 -3 -4 -4 -3 -1 -1 -1 -4 -1 -5 -4 -6  3 -5 -1 -5  2 -3 -6 -4 -1 -4 -6  3 -4 -4 -3  0 -3  1 -5 -2 -5 -6 -3 -4 -3 -2 -6 -3 -3 -6 -4  0  2 -3 -4 -3  5  0 -3 -4  3  6 -3 -5 -3 -1 -4 -2 -3 -5 -6 -4 -5 -2 -3 -5 -3 -3 -1 -6 -6 -4  7 -6 -6 -4 -2 -3 -5 -2 -5  8 -4 -4 -3 -5 -4 -6 -4 -4 -5 -5 -3 -3  3 -2 -3 -4 -3 -4 -4 -3 -3  8 -6 -4 -5  5 -5 -6 -5  3 -4 -5 -2  1 -2 -2 -6 -1 -4 -4 -5  2 -1  4 -3 -4 -6  7 -6 -6 -6 -6  3  8 -4 -5  2 -4 -4 -5  4 -5 -6  0 -4  7 -2  2 -2 -6 -3 -4 -1 -1 -6 -1 -5 -2 -3 -6 -2 -6  3 -4  1  2 -5 -3 -1 -1 -5 -2 -3 -3 -4 -1  1  3 -5 -1 -3  3 -1  4  0  8 -3 -4 -3 -1 -5 -4  7 -2 -7 -4  4 -2 -5  8  6 -2 -2 -4 -3  0  4 -7  2 -6  0 -3  3 -6  8 -6  4 -1 -6 -3  0  7 -6 -5  1  0 -5 -1  0 -2 -3 -1 -3 -1 -1 -4
 -4 -5 -5 -3 -3 -3 -3 -5  2  1 -5 -6 -3 -5 -3 -6  2 -2 -3 -3  0 -6 -3 -3 -3 -5 -3 -5 -3 -3 -3  0  0 -5 -3 -4 -4  0 -3  0 -3 -2 -2  1  0 -3 -1 -3 -5  0 -4 -3  1 -6  3 -1 -5 -3 -4 -2 -3 -2 -4 -2  0 -4 -4 -5 -4 -2 -5 -3 -3 -3 -5 -3 -2 -2 -3 -3 -3 -2 -2 -2 -6 -3 -5 -5 -3 -3  1 -5 -4 -3 -5 -3 -4 -4 -3 -2 -5 -1 -3 -6 -1 -2 -5 -5 -1 -4  8 -4 -3 -2 -1 -5 -3 -3 -3 -4 -1 -5 -5 -5 -3  1 -5 -5 -4 -3  0 -5 -5 -4  5 -3 -4 -6 -5 -3 -3 -3 -5 -5 -3  1 -6 -3 -2 -3 -6 -3 -3  9 -5 -5 -5 -2 -4 -5 -5 -4 -3 -6 -3 -6  6 -3 -6 -5 -5 -5 -3 -3 -3 -3 -3 -2 -4 -5 -5 -5 -5 -3 -3 -6 -5 -3 -2 -5 -3 -5 -5 -4 -3 -2 -4 -3 -4 -4  0 -3  9 -3 -3 -3 -4 -4 -3 -1 -4 -5 -4 -4 -5 -4 -5 -6  6 -3 -4 -2  2 -1 -4 -3 -4 -4 -2 -5 -2 -2 -3 -3 -5 -5  0 -1 -5 -5 -3 -2 -2 -4 -3 -2 -1 -5 -5 -4 -3  0 -3 -4 -3 -2 -5  0 -3 -5 -2 -2 -4 -3  0 -3 -3 -1 -3 -6 -4 -5 -6 -2 -3 -3 -5 -3 -5 -5 -4 -1 -3 -6  0 -3  7 -3 -4 -4 -6 -5 -5 -5 -3 -2 -4 -5 -6 -3 -4 -3 -4 -1 -3 -5 -4 -3 -4 -4 -3 -3 -3 -5 -3 -3 -2 -3 -2 -2
 -3  0  0 -4 -4 -4 -3 -4 -2 -3 -4  9 -5 -4 -2  0 -4 -3  0  0 -4 -1  1  1 -4 -3  0  0  0 -4 -4 -3 -2 -2 -4  0  1 -1  0  0  1  0 -1 -1  0  1  0 -2 -4 -4  0  0 -3 -2 -4 -3 -1  0  3  2 -3  1  1 -2 -3  0  1 -1  2 -4 -2  0 -4 -3 -2 -3 -2 -3 -4 -4 -2 -3 -3 -3  0  2  0 -4  3 -2 -3 -4  1 -4 -2 -3 -1 -4 -4 -2 -2 -3 -4  0 -3 -3 -1  3 -1  0 -4  4 -4 -6 -3 -4 -2 -2 -5 -3 -3 -6 -4 -3 -1 -2 -3  0  0  1 -3 -4  8 -1 -3 -4  8  0 -4  0 -3 -3 -4 -4 -4 -2 -1 -1 -2 -3  0 -4 -4 -3 -1 -4 -4 -1  2 -1 -4 -4 -4 -3 -3 -1 -3 -4 -1 -5 -4 -4 -4 -5 -2 -3 -2 -2  2 -4 -4 -4 -4 -3 -3 -3 -4 -3 -4  3 -5 -4 -3  1 -3 -4  1  2  0  1 -4  0 -4 -3 -4  0  1 -2 -3 -1 -3 -3 -3 -3 -4 -3 -3 -3 -3 -4  2 -3 -3 -3  3 -4 -3  1 -3 -2 -2  0  1 -4 -1  0 -2 -2 -5 -2 -4 -2 -3 -3 -2 -5  0 -4  0  3 -4 -2  3  0 -5  3  0  1 -3 -4  1 -1 -4  3 -3 -1 -2  1 -3 -2 -3 -1  8  1 -5 -3 -1 -2 -5 -4  2 -1 -4 -3 -2 -1 -2 -3  1  2  0 -5 -3 -5  2 -2  3 -4 -2 -4  0  0 -3 -3  2 -2 -3 -4  1  2 -4  1  1 -1 -2  2 -2 -1  0 -2
 -4  0 -1 -5 -5 -5 -3 -4 -3 -4 -4  0 -5 -4 -2  7 -5 -3 -1  1 -5 -2  3  1 -5 -4  1  3 -2 -5 -5 -3 -2 -1 -4 -1  2 -1  3  0  2  0  2 -1  0  3  0 -2 -3 -5  6 -1 -3  0 -4 -3  0 -1  2  0 -4  1  5 -4 -3  1  1 -3  2 -4 -1 -3 -4 -4 -3 -4 -3 -3 -5 -5 -2 -3 -3 -3  7  1  0 -4  0 -4 -3 -5  0 -4 -3 -5  1 -4 -5 -3 -3 -3 -5  7 -3 -3 -1  6 -1  0 -4 -1 -4 -6 -3 -4 -2 -2 -6 -4 -3 -6 -4 -2  1 -3 -4 -1  1 -1 -3 -4  0  0 -3 -5 -1 -1 -4 -1 -3 -5 -5 -4 -5 -2 -1 -4 -2 -3  7 -5 -5 -3  3 -5 -5 -3  0 -1 -5 -4 -4  0 -3 -2 -3 -4 -2 -5 -4 -4 -5 -6 -2 -3  1 -2  0 -4 -4 -4 -4 -3 -3 -1 -5 -3 -5  4 -5 -5 -4  4 -3 -4  1  2  1  0 -5  3 -4 -4 -5  0  3 -1 -1 -3 -5 -1 -5 -5 -5 -5 -1 -1 -3 -5  0 -3 -3 -4  3 -5 -5  7 -3 -1  0  3 -1 -5 -2 -2 -2 -2 -5 -3 -5 -2 -3 -5 -2 -5  3 -4  6  5 -5 -1  0  5 -5  0 -1 -1 -4 -3  4  0 -3  4 -4  2 -3  2 -2  0 -3 -2  0 -1 -6 -3  3 -2 -6 -4 -1 -2 -5  0 -1 -2  0 -3 -1  4  6 -6 -3 -5  0 -3  3 -5 -1 -5  3  2 -5 -3  2  0 -5 -5  4 -1 -4  0  2 -1 -3 -1 -1 -1  1 -3
 -5 -4 -3 -5 -5 -5 -4  7  3 -2  7 -4 -6  7 -3  1 -6 -3 -1 -2 -6 -4 -1 -3 -5  7 -1 -1 -2 -5 -5 -1  2 -1 -5 -4  1 -2  0  1 -1  2 -2 -3 -1  4  1  6 -2 -5 -4 -4 -3 -3 -5 -4 -3  2 -2  0 -5 -2 -2 -4 -3 -3 -3 -4  0 -4 -2 -4 -5 -5 -4 -5 -2 -1 -6 -6 -3 -2 -4  4 -5 -1 -3 -5 -3 -4 -2 -5 -2 -5  2 -5  5  7 -6 -4 -3 -2 -6 -4 -4 -1 -4 -4 -3  2 -4 -2 -5 -6 -4 -5 -3 -3 -6  6 -2 -6  7 -4  0 -3 -2 -3 -3 -1 -4 -5 -4 -3 -4 -5 -4 -4 -5 -2 -4 -5 -6  7 -5 -2 -4 -5 -2  6 -5 -6 -5  3 -3 -6 -6 -4 -3 -4 -5  7 -5 -4 -4 -5  5 -5 -5 -5 -5  7 -5 -6 -2 -3 -3 -2 -4 -5  7  7  7 -4 -4 -4 -6 -2 -5 -3 -6 -5 -5 -2 -1 -5 -3  1  5 -3 -5 -3 -4 -4 -5  1 -3  5 -4 -4 -5 -4 -6 -6 -6 -5 -4 -4 -2 -5 -2 -1 -4 -5 -2 -5 -5 -4 -2 -4  0 -1 -3 -6 -3 -5 -3  0 -5 -3 -5 -2 -1 -5 -2 -5 -2 -5 -2 -2 -5 -2 -1 -3 -6 -3 -3 -4 -5 -5 -1  1 -5 -3 -5 -1 -6 -2 -5 -2 -3 -4 -4  1 -6 -2 -3 -2 -6 -5 -3 -2 -5 -4 -3 -2 -2 -2 -4 -2 -4 -6  6 -5 -3 -3 -3 -5 -2 -6 -2 -1 -5 -4 -2 -3 -6 -5 -2 -3 -5  0 -2 -3 -5  4 -3  2 -1 -4
 -4 -2  0 -5 -4 -5 -4 -4 -3 -4 -4 -2 -5 -4 -3 -2 -5 -4 -2  0 -5 -3 -1 -1 -1 -4 -1  0  3 -5 -5 -4 -3 -2  0  0 -1 -2 -1 -1  3  1 -2  2 -1 -1 -1 -2 -3 -3 -2 -1 -4 -3 -5 -4 -3 -1 -1  0 -4  2  0 -4 -4 -2 -2  6  2 -4 -3 -4 -4 -2 10 -3 -3 -4 -5 -5 -3 -4 -4 -4 -2  0 -2 -5 -1 -4 -4 -4  2 -5 -2 -4 -2 -4 -5  5  1 -4 -5 -2 -4 -4 -1 -2  5  1 -4  0 -4 -3 -4 -5 -3 -3 -6 -4 -3 -4 -4 -3 -2 -3 -5  2 -2  2 -4 -5 -2 -3 -4 -5 -1 -1 -5 -2 -4 -4 -1 -4 -5 -2 -3 -5  5 -4 -2 -5 -4 -4 -3 -1 -1  7  6 -2 -1 -3 -5 -3 -4 -3 -3 -5 -3 -2 -5 -4 -5 -6 -3  2 -3 -3 -2 -5 -4 -4 -4 -4 -4 -3 -1 -4 -5  3 -5 -1  6  0 -4 -4 -1  2 -3  2 -1 -2 -4 -1 -5 -2 -2 -1 -4  0 -4 -4 -4 -4 -1 -4 -4 -3 -4 -5  1 -4 -4 -1 -1 -4 -4 -1 -4 -3 -3 -2 -2 -5  9  2 -1 -3 -2 -2 -5 -3 -3 -4 -3 -4 -2 -5 -1  0 -5 -2 -2 -2 -5 -1 -2  9 -4 -5  1 -1 -3  1 -4  0 -1  0 -4 -3 -4 -2 -2 -2 -6 -4 -2 -3 -5 -5  0 -1 -4 -3 -3 -2 -3 -4 -2 -1 -2 -5 -4  0 -1  6 -1  0 -3 -5 -2 -2 -4 -4 -1 -3 -4 -5 -1  1 -3 -1 -1 -2  3 -2 -2 -2 -1 -3
 -1 -5 -5  6  1  6  3 -6 -3  0 -6 -5  7 -6 -1 -5  0  1  0 -1  0 -5 -4  3 -3 -6 -2 -4 -5  2  6 -2 -3 -5  7 -1 -3 -1 -3 -3 -3  0  0  2  0 -4 -2 -3 -1 -2  2  3  1 -6  4 -1 -5 -2 -4 -3  3 -1 -4  4  2 -1 -4 -4 -4  5 -5 -3  5  4 -5  0 -3 -3  3  0 -5 -2  1 -4 -6 -3 -5 -3 -1  0 -3 -3 -4  4 -6  5 -4 -6  0  1 -5  2  1 -5  3 -3 -4 -3 -1 -5  1 -4  2 -2  1 -5 -5 -4  8 -5 -3 -3 -6 -5 -3 -3 -5 -4 -2 -3 -3 -5 -5 -1 -2  6 -2 -5 -5 -3 -3  4 -4 -6  3 -4 -5  1 -3 -4 -6  0  0 -4 -5 -4 -4 -3 -2 -3 -3 -6  1 -6 -2 -6 -4  1 -6 -2 -5 -6  4  8 -5 -4  0 -2 -2 -5 -6 -6 -6 -3 -3 -6 -4 -4  1 -5  7 -3 -4 -4 -3  4 -4 -4 -5 -4 -3 -1 -4 -3  6 -3 -4 -5 -3 -2 -1 -5 -1 -1 -4  3 -5 -6 -3  3 -4 -3  4  5 -4  2  0 -5 -3 -5 -3 -3 -4  1 -5 -3 -5 -2 -3 -6  5 -3 -3  0 -5  0 -3 -5 -5 -1  5 -2 -3 -4  7 -3 -5 -2  5 -5 -2 -2  0 -2  4 -3 -4 -3  2 -5 -2 -3 -5 -3  8 -4 -5 -5 -6 -5 -4 -2  5 -6 -2 -4 -2 -4 -1 -4 -5 -6 -6 -4 -4 -3 -4 -3 -5  2 -4 -3 -1 -1 -1 -3  0  2 -3 -3  3 -3  0 -3  0 -4  3 -3 -3  2
  1 -4 -4  0  6  0 -2 -6 -4  5 -6 -5  2 -6 -3 -5  6 -2  1  1  6 -5 -4  0 -2 -6 -3 -4 -5 -1  2  1 -4 -5  0 -3 -3 -1 -3 -3 -3 -1  0  2  0 -3 -1 -3 -3 -2 -3  1  4 -6 -1  3 -5 -2 -3 -2  3 -1 -4  2 -1 -2 -4 -3 -4  0 -5 -3  3  0 -3  5 -3 -4  5  6 -5 -3 -1 -4 -5 -3 -5 -4  1  5 -4 -3 -4  3 -6  1 -4 -6  6  0 -6 -1  6 -5  1 -4 -3 -4  2 -4  3 -3  2 -2 -2 -6 -5 -4 -1 -5 -3 -2 -6 -4 -4 -3 -5 -3 -4 -2 -4 -5 -5  1 -3  2 -2 -4 -6 -3 -4  0 -4 -6 -1 -4 -5 -1 -3 -4 -5  6  5 -4 -5 -4 -4 -3 -2 -4 -2 -6  3 -6 -2 -5 -4  3 -5 -1 -6 -6  5  0 -5 -3 -1 -3  2 -5 -6 -6 -6 -4 -4 -6 -4 -4 -1 -5  0 -3 -4 -4 -4  3 -1 -4 -5 -4 -3 -3 -4 -3  4 -2 -4 -5 -3 -1  4 -6 -1  0 -4  0 -5 -6 -3  5 -4 -3  1  2 -4  5  1 -5 -3 -6 -2 -3 -3  6 -5 -3 -5 -3 -2 -6  1 -3 -4  0 -5 -1 -3 -5 -5 -3  3 -2 -3 -4  1 -2 -4 -3  1 -5 -1 -2  1 -2  2 -3 -4 -3 -1 -6 -2 -4 -5 -3 -1 -4 -5 -5 -5 -6 -3 -4  4 -6 -4 -4 -3 -4 -3 -4 -5 -5 -6 -3 -4 -4 -4 -3 -6  6 -4 -3  2 -2 -2 -3  0  5 -3 -3  5 -3 -1 -1  5 -4  2 -3 -3  4
 -4  6  5 -4 -4 -4 -3 -4 -2 -4 -4 -1 -5 -4 -2 -1 -4 -3  1  4 -4  0  4  1 -4 -3  2 -1 -2 -4 -4 -3 -2 -3 -4  2  4  0  0  0  2  0 -1 -1  1  0 -1 -1 -3 -5 -1  0 -3 -3 -4 -2 -1  0  4  2 -4  0  2 -3 -3  5  5 -3  3 -4 -2 -3 -4 -4 -3 -4 -2 -3 -4 -4 -2 -3  0 -3 -1  2  5 -3  1 -3 -3 -3  2 -4 -2 -4 -2 -3 -4 -3 -2 -3 -4 -1 -3 -3  3  1 -1  2 -4  2 -4 -5 -3 -4 -2 -2 -5 -3 -3 -6 -4 -3 -1 -3 -3  6  0  2 -3 -2 -1 -3 -3 -4 -1  1 -4  1 -3 -4 -5 -4 -4 -2  8 -4 -2 -3 -1 -4 -4 -4 -2 -4 -4 -3  2  6 -5 -3 -4 -3 -3  0 -3 -4  0 -5 -4 -4 -4 -5 -2 -3  1 -1 -2 -4 -4 -4 -4 -3 -3 -3 -5 -3 -4 -1 -5 -4 -4  2 -3 -4  5  1  3  5 -4  0 -4 -4 -4  3  4 -2 -3  1 -4 -3 -4 -4 -4 -4 -3 -3 -3 -4  2 -3 -3 -4  1 -4 -4 -1 -3 -3 -2  0  5 -4  1  0 -1 -2 -5 -3 -4 -2 -2 -4 -2 -5 -1 -4  0 -1 -4 -1  0 -1 -5  4  7 -2 -1 -3  0 -1 -4  2 -4 -1 -4  2 -4 -3 -3  2  0  1 -5 -3 -2 -2 -6 -4 -1 -1 -4 -3 -2 -2 -2 -3  3  3 -1 -6 -3 -5  5 -3  3 -4 -2 -4  0  3 -4 -3  3 -2 -4 -4  1  5 -4  3  2  6 -3 -1 -1  1  3 -3
 10 -3 -3  0  3 -1 -2 -5 -3  1 -5 -3  0 -5 -2 -4  0 -2  4  0  3 -4 -3  0 -3 -5 -2 -4 -4 -1  0  0 -3 -5  0 -3  0 -1 -2 -2 -2 -1 -1  1 -1 -3 -1 -3 -4 -2 -2  0  1 -5 -1  3 -5 -1 -2  1  6  0 -2  1 -1 -2 -3 -3 -3 -1 -4 -3  3  4 -4  4 -3 -3  1  2 -4 -3 -1 -3 -4 -2 -3 -3  0  1 -3  1 -3  0 -5  8 -3 -5  1  4 -4  0  1 -4  0 -3 -3 -3  0 -3  2 -2  0 -1 -2 -5 -4 -3 -1 -4 -3 -2 -5 -5 -3 -3 -5 -2 -3  1 -3 -5 -3 -3 -3  0  5 -4 -5 -3 -3  9 -4 -5 -1 -3 -4 -1 -3 -3 -4  1  5 -4 -4 -4 -4 -2 -2 -3 -1 -5  0 -6 -2 -4 -4  0 -4 -2 -5 -5  0 -1 -4 -3 -1 -2 -1 -5 -5 -5 -5 -3 -3 -6 -4 -3 -1 -4  1 -3 -3 -3 -3  0 -2 -3 -4 -3 -3 -2 -4 -3  0 -2 -3 -4 -3 -1  9 -5 10 10 -4  9 -5 -6 -3  1 -3 -3  1  1 -1  1 10 -4 -3 -5 -3 -3 -2  0 -4  4 -4 -2 -2 -5  0 -3 -3 10 -4 -2 -3 -5 -4  1  0 -2 -2 -3 -1 -2 -3 -3  3 -5 -1 -1 -2  1  6 -3 -4 -3 -1 -5 -3 -3 -3 -2 -1 -3 -5 -4 -4 -5  3 -2  2 -5 -4 -3  0 -3 -1 -2 -4 -4 -5 -3 -2 -3 -3 -2 -5  2 -3  0 10 -1 -2 -3 10  1 -2 -2  0 -2 -1 -2  1 -3  1 -2 -2  3
 -2 -5 -5 -2  0 -2 -4 -5 -4 -1 -5 -6 -2 -5 -4 -5 -1 -3 -2  0 -1 -5 -4 -2  4 -5 -3 -4 -4 -3 -2 -3 -4 -3 -2 -4 -4 -3 -4 -3 -3 -1  2  0 -1 -4 -2 -3 -5  8 -4  2 -1 -6 -2 -2 -5  1 -4 -3  1  2 -4 -1 -2 -4 -4  4 -4 -2 -5 -3 -1  2 -4  2 -4 -4 -1 -1 -5 -4 -3 -4 -6 -4 -4 -5 -2  4 -4 -1 -4 -1 -5 -2 -4 -5 -1  2 -5 -3 -1 -5 -2 -4 -5 -5  1 -4 -2 -3  5  9 -1 -6 -5 -4 -2 -5 -4  9 -5 -6 -4 -4 -6 -5 -4 -3 -5 -6 -6 -3 -4 -1 -4 -5 -6 -4 -5 -2  1 -5 -3 -4 -6 -3 -3 -5 -6 -1 -1 -4 -5  1  1  5 -2 -5  7 -5 -2 -6  4 -5 -4 -2 -5  8 -6 -5 -1 -2 -5  0 -3 -4 -3 -6 -5 -5 -5 -5 -5 -6  1 -4 -3 -5 -2  6  2 -4 -4 -1 -4 -3 -5 -4  6 -4 -5  5 -1 -4 -5 -4 -4  2 -2 -6 -3 -3  2 -2 -6 -6 -4 -1 -4 -4 -2  0 -4  2 -2 -5 -4 -6 -4 -4 -4 -1 -4 -4 -5 -4  8 -6 -1 -4 -4  1 -5  8 -4 -6 -5 -4  0  0 -1 -4 -2 -4 -5  1 -1 -6 -1  1  8 -4 -1 -3  1 -4 -2 -6  0 -5 -6 -4 -2 -4 -5 -5 -2 -6 -4 -3  3 -6 -4 -4 -4 -4 -4 -4 -5 -2 -5  6 -5 -2 -4  4 -6 -1 -4 -3 -2 -4 -3 -2 -3  0 -4  0 -1 -4 -3 -4  1 -1 -1 -4 -3  2
 -5  4 -3 -5 -5 -4 -3 -4 -3 -4 -4 -4 -5 -4 -3 -3 -5 -3  1 -3 -5 -4 -2 -3 -5 -2 -2 -3 -4 -5 -4 -2 -3 -4 -4  1 -1  5  4  4 -1 -1  3 -2 -2 -2 -1 -2  8 -5 -3 -3 -3 -4 -4 -3 -3  1 -2 -2 -4 -2 -3 -4 -3 -3 -3 -5 -3  0 -3 -4 -4 -4 -5 -5  0 -3 -5 -5 -3 -3 -3 -3 -3 -2 -3  8  2 -4 -3 -6 -3 -4 -4 -5 -3 -4 -5 -4 -4 -3 -5 -3 -3 -3 -4 -3 -4 -3 -4 -3 -4 -6 -3  9 -3 -3 -5 -4 -3 -6 -4  8 -2 -3  9 -1 -3  3 -3  9 -4 -3 -3 -4 -4 -4  9 -3 -3 -5 -6 -4 -4 -3 -3 -4 -3 -3 -3 -5 -5 -4 -3 -6 -6 -5 -3 -3 -6 -4 -4 -4 -4 -5 -3 -4 -5 -6  9 -4 -4 -5 -3 -3 -3 -2  6  9 -4 -4 -4 -3 -3 -4 -6 -3 -5 -3 -5 -6 -5 -2 -3 -4 -3 -2 -3 -3 -5 -3 -4  4 -5 -1  4 -3 -3 -4 -5  5 -5 -5 -6 -5  8 -4 -3 -5 -3 -3 -3 -4 -2 -4 -5 -3 -3  5  6 -2 -3 -5 -3 -4 -4 -2 -6 -5 -4 -3 -3 -5 -3 -6 -2  9 -3 -3 -4 -3 -2 -3 -5 -3 -3 -4 -4  9 -1 -1 -5 -2 -4 -2 -5 -3  3  0  7 -4 -4 -2 -5 -3 -3 -3 -7  9 -3 -3 -4 -4  0 -3 -3 -3 -4 -2 -3 -7 -4 -6 -3  6 -2 -5 -4 -5  3 -2 -5 -3 -2 -3 -5 -5 -2 -3 -4  0 -1 -3 -4 -3 -1  5 -1 -3
 -4 -2 -2 -4 -4 -4 -1 -2  2 -2 -2 -3 -4 -2  5 -2 -4  0 -1 -1 -4 -2  1 -2 -4 -2  1  0  1 -4 -4 -1  4 -1 -4 -1  0  0  1  2  0  1 -1 -2  2  0  3 -1 -3 -1 -2 -2  0 -2 -3 -1 -2  0 -1  0 -4 -1  0 -3 -2 -1 -1 -3 -1 -3 -1  0 -4 -4 -3 -4  3  0 -4 -4  7 -1 -1 -1 -2  1 -1 -3  0 -4 -1 -5  0 -4 -2 -4 -1 -1 -4 -3 -2 -1 -4 -2 -2  1 -2 -2 -2  0 -2  0 -4 -4 -1 -3  7  6 -5 -1  2 -5 -2 -2  3  3 -3 -2 -1 -1 -1 -3 -2 -2  0 -4 -3 -3 -3  1  0 -4 -4 -2 -4  4 -2 -4  3 -1 -2 -4 -4  2 -2 -4 -4 -3 -1 -2 -4 -2 -4 -3 -1 -3  3 -4 -3 -4 -3 -2 -4 -5  7  1 -1  2 -2 -3 -2 -2 -2 -1 -1 -3 -4 -1 -4 -1 -4 -4 -3  1 -1 -3 -1  0 -1  0 -4  0  4 -3 -4  0  0  0  0 -1 -4 -2 -4 -4 -4 -4 -2 -3 -1 -4 -1  1 -1 -3  0 -4 -4 -2 -1 -2  1  3  0 -4  1 -3 -1  3 -4 -2 -4  3  2 -4  7 -4  1 -3  0 -2 -4 -1  0  2 -4 -1 -2 -3 -3 -3  0  1 -4 -1 -3  2 -4 -1 -3 -2  0 -3 -3  2 -5 -1 -2  7 -6 -3 -1  5 -4 -2  1  6  0 -1 -2 -1 -2 -6 -2 -5  0 -2  0 -4 -2 -4  0  2 -4  0  0 -2 -4 -4  0 -1 -4  2  0 -1 -3  1 -1  0  2 -3
 -3 -2 -2 -2 -3 -2  6 -4 -1  2 -4 -3 -3 -4  3 -3 -3  4  1 -1 -3 -3 -1  0 -4 -3  1 -1 -2 -2 -2 -2  5 -3 -2 -2 -1  1 -1  0  0  0  0 -1  1 -1  1 -2 -3 -3 -2  0 -2 -3 -2  5 -3 -1 -1  0 -2 -1 -1  0 -1 -1 -1 -3 -2 -2  2  6 -2 -3 -4 -3 -1 -2 -3 -3 -1 -2  4 -2 -3 -1 -2 -3 -1 -3 -2 -5 -1 -2 -2 -3  2 -2 -1 -2 -2  0 -3 -3  2 -2 -2 -2 -2 -2 -1 -1 -2 -4  5 -4 -1  3 -3 -3 -2 -5 -4 -3  3  6 -4 -2  0 -2  7 -4 -3 -2  7 -2 -3 -3 -4  5  7 -3 -4 -4 -2  4 -3 -2  2  1 -3 -3 -3 -2 -1 -4 -4 -3  1 -3 -4 -4 -2 -3  6 -4 -2 -2 -4 -4 -4 -4 -2 -3 -1 -2 -1  5 -2 -4 -4 -4 -4  7  8 -3 -4 -2 -2 -2 -3 -4 -4 -2 -2 -1 -1  1 -3  0 -4  5 -2 -3 -2 -1 -2 -3  7 -2 -3 -3 -3 -3 -4 -3 -2 -3 -1 -3 -1 -2  3 -1  0 -3 -3 -2 -1 -3 -1  1 -1 -3  0 -3  0  2 -4 -2 -2  5 -1 -3 -1 -4  3 -4 -2 -1 -2 -1 -1 -2 -3 -1 -2 -3 -1 -3  0  1 -4  2 -2  3 -4 -1 -2 -3 -3 -3 -3 -1 -3 -2 -3  0 -6 -4 -2  0 -3 -3 -1  3 -1 -2 -2 -1 -3 -6 -3 -5 -1 -1 -1 -4 -2 -3 -2  0 -3  6  1  1 -3 -3  0 -1 -3  0  0 -2 -2 -1 -1 -1  0 -1
 -4 -5 -5 -4 -3 -4 -4 -5 -4 -3 -5 -5 -4 -5 -5 -5 -4 -4 -3 -3 -4 -2 -4 -4  0 -5 -4 -5 -5 -5 -4 -4 -4 -4 -4 -3 -4 -3 -4 -4 -3 -2  0 -2 -2 -3 -2 -3 -6  0 -5 -2 -3 -7 -4 -4 -6 -2 -4 -4 -3 -2 -4 -4 -4 -4 -5 -1 -4 -4 -6  8 -4 -1 -5 -2 -5 -5 -4 -4 -5 -5 -4 -4 -5 -4 -5 -6 -3 -3 -5 12 -5 -4 -6 -4 -4 -5 -4  4 -6 -4 -4 -5 -4 -5 -5 -5 -2 -4 -4 -4 -2 -1  3 -6 -5 -5 -5 -4 -5 -1 -5 -6 -4 -5 -6 -5 -1 -1 -5 -6 -5 -5 -5 -4 -4 -5 -6 -4 -5 -4  0 -5 -5 -5 -5 -5 -4 -4 -5 -4  3 -4 -6  3  0  1 -3 -5  2 -5 -4 -7 -3 -5 -4 -4 -5 -1 -6 -5 -4 -5 -5  2 -4 -4 -4 -6 -5 -5 -5 -5 -5 -7  0 -5 -5 -5 -5  0  0 -1 -5 -3 -4 -4 -4 -4  0 -4 -5 -1 -4 -4 -4 -4 -5  0 -4 -6 -4 -4  0 -4 -6 -7 -5 -4 -4 -5 -4 -4 -4 -3 -4 -5 -5 -6 -4 -4 -4 -4 -5 -5 -5 -4 -1 -6 -4 -4 -5 -4 -5 -1 -4 -6 -5 -4 -4 -3 -4 -4 -5 -4 -5 -3 -4 -6 -1 -2 -1 -4 -4 -3  0 -4 -5 -6 -5 -5 -5 -4 -5 -5 -6 -5 13 -6 -5 -5 -3 -7 -5 -5 -4 -5 -4 -4 -5 13 -5 11 -5 -4 -4  3 -6 -3 -5 -4 -4 -5 -4 -5 -4 -3 -2 -4 -3 -4 -3 -5  0 -3 -3 -4 -3 -2
 -3 -4 -3 -3 -3 -3 -4 -5 -4 -3 -5 -4 -3 -5 -3 -4 -3 -3 -2  1 -3 -4 -3 -2  9 -5 -2 -2 -3 -3 -3 -3 -4  3 -3 -3 -3 -3 -3 -3 -2 -1  0  0 -2 -3 -2 -3 -5  3 -4  3 -2 -5 -3 -3 -5  3 -3 -3 -1  1 -3 -2 -2 -3 -3  7 -3 -3 -5 -2 -3  5 -1  3 -4 -4 -3 -3 -4 -3 -3 -4 -4 -3 -4 -5 -2 -1 -4  0 -3 -3 -5 -3 -4 -5 -3  3  0 -3 -3 -4 -3 -4 -3 -4  4 -3 -2 -3  0  2 -2 -6 -4 -4 -4 -5 -4  1 -5 -5 -3 -4 -6 -3 -2 -3 -4 -5 -4 -1 -4 -3 -4 -4 -6 -3 -4 -3 10 -5 -3 -4 -4 -1  0 -4 -4 -3 -3 -4 -5  9 10  5  2 -4  7 -5 -3 -6 -2 -4 -4 -3 -4  6 -6 -5 -3 -4 -4  7 -3 -3 -3 -6 -5 -5 -5 -4 -4 -6 10 -4 -3 -3 -3  8  8 -1 -4 -3 -3 -1 -4 -3  8 -2 -4  7 -3 -3 -3 -1 -4  7 -3 -5 -4 -4  9 -3 -5 -6 -4 -3 -3 -4 -3 -2 -3 -2 -4 -4 -4 -5 -4 -3 -3 -3 -1 -3 -4 -3  6 -5 -3 -3 -4 -3 -4  1 -3 -6 -4 -3 -2  2 -2 -3 -3 -3 -4  4 -1 -5 -1 -1  1 -3 -3  1  9 -3 -3 -5 -1 -4 -4 -3 -4 -4 -5 -4 -1 -6 -4 -3 -1 -5 -4 -4 -3 -4 -3 -3 -4 -1 -5  0 -3 -1 -3  9 -5 -3 -4 -3 -3 -3 -2 -4 -4 -3 -3 -1 -3 -3 -2 -3  2 -3 -2 -3 -2  0
 -2 -4 -4  4  0  5  0 -5 -2  0 -5 -5  1 -5  1 -5 -1  3  0 -1 -1 -5 -3  1 -3 -5 -1 -4 -5  7  4  0 -3 -5  2 -1 -3 -1 -3 -2 -3  1  1  2  1 -3 -1 -3 -3 -1  0  2  2 -5  5 -1 -4 -2 -3 -2  1 -1 -2  3  5  2 -3 -4 -4  4 -4 -2  2  1 -5 -1 -1 -2  0 -1 -4  1  4 -3 -5 -2 -4  2  0  0 -2 -1 -4  4 -5  1 -3 -5  0  2 -5  3 -1 -5  4 -2 -3 -3 -1 -4  0 -3  3 -3  3 -5 -4 -3  1 -4  0 -3 -5 -5 -3 -2 -5 -4 -1 -3 -2 -5 -5  0 -2  3 -4 -5 -5 -2 -2  1 -4 -5  7 -3 -5  7 -2 -4 -5 -1 -1 -3 -5 -4 -4 -3 -3 -4 -3 -5  6 -6  1 -5 -4  5 -5 -3 -5 -5  2  1 -4 -3  4 -1 -2 -5 -5 -5 -5 -2 -2 -6 -4 -2  7 -4  1 -3 -4 -4 -2  3 -3 -3 -4 -4 -3  1 -3 -3  2 -3 -3 -5 -1 -2 -1 -5 -2 -2 -4 -1 -5 -6 -2  1 -4 -2  1  4 -3  2 -2 -5 -2 -5 -2 -3 -3  0 -4 -4 -4  0 -3 -5  5 -2 -2 -1 -4  0 -2 -5 -4 -3  2  0 -2 -3  2 -3 -4 -2  3 -5 -1 -2 -1 -1  2 -2 -4 -1  5 -5  0 -2 -5 -2  1 -2 -5 -4 -6 -5 -3 -1  0 -6 -2 -3 -1 -2 -2 -3 -5 -6 -5 -4 -4 -1 -3 -3 -5 -1 -3 -2 -2  3  0 -3 -2  1 -2 -2  1 -3  0 -3 -1 -3  3 -2 -2  1
