# Supplementary material for: Protein Secondary Structure Prediction Based on Data Partition and Semi-Random Subspace Method
Source: Sci Rep. 2018 Jun 29;8:9856. doi: 10.1038/s41598-018-28084-8 (PMC6026213; doi:10.1038/s41598-018-28084-8)
Supplement: Supplementary file 2 — Dataset 2 [file 41598_2018_28084_MOESM2_ESM.zip › T100_DATA/5KDB_A.pssm]

  T  I  P  H  L  A  I  D  P  F  S  L  D  F  F  D  D  P  Y  P  D  Q  Q  T  L  R  D  A  G  P  V  V  Y  L  D  K  W  N  V  Y  G  V  A  R  Y  A  E  V  H  A  V  L  N  D  P  T  T  F  C  S  S  R  G  V  G  L  S  D  F  K  K  E  K  P  W  R  P  P  S  L  I  L  E  A  D  P  P  A  H  T  R  P  R  A  V  L  S  K  V  L  S  P  A  T  M  K  T  I  R  D  G  F  A  A  A  A  D  A  K  V  D  E  L  L  Q  R  G  C  I  D  A  I  A  D  L  A  E  A  Y  P  L  S  V  F  P  D  A  M  G  L  K  Q  E  G  R  E  H  L  L  P  Y  A  G  L  V  F  N  A  F  G  P  P  N  E  L  R  Q  T  A  I  E  R  S  A  P  H  Q  A  Y  V  N  E  Q  C  Q  R  P  N  L  A  P  G  G  F  G  A  C  I  H  A  F  T  D  T  G  E  I  T  P  D  E  A  P  L  L  V  R  S  L  L  S  A  G  L  D  T  T  V  N  G  I  G  A  A  V  Y  C  L  A  R  F  P  G  E  L  Q  R  L  R  S  D  P  T  L  A  R  N  A  F  E  E  A  V  R  F  E  S  P  V  Q  T  F  F  R  T  T  T  R  E  V  E  L  G  G  A  V  I  G  E  G  E  K  V  L  M  F  L  G  S  A  N  R  D  P  R  R  W  S  D  P  D  L  Y  D  I  T  R  K  T  S  G  H  V  G  F  G  S  G  V  H  M  C  V  G  Q  L  V  A  R  L  E  G  E  V  M  L  S  A  L  A  R  K  V  A  A  I  D  I  D  G  P  V  K  R  R  F  N  N  T  L  R  G  L  E  S  L  P  V  K  L  T  P  A
 -2 -1 -1  1 -2  1  0 -5 -4 -6  2 -1  3  2 -3  3 -4 -4 -3  0  2 -5  4  2 -4 -5  2  3  1  0  2 -1 -4 -4  0  0 -4 -3  0 -5  6 -2  3 -5 -5  4 -1 -1 -2  5  4 -3  1 -2 -4  0 -2 -5 -1 -2  3  2 -1 -1  3 -1  1 -1 -1  2 -3 -2  2  0 -1 -1  0  1  0 -1 -2 -4  2  2 -5 -2  0  0 -6  1  2 -1 -5  2  1 -2  3  0  2 -4  1 -2 -1  5 -2 -1  2 -4  0  1  0 -4  1  3  0  7  1  2 -2  0  2  2  2  0  3  0 -2 -1 -4 -5  5  0  3  0 -4  7  0  4 -5 -4 -1  2 -1 -3  3 -3  3 -3 -4 -4 -2 -1  1 -1 -5  1 -3 -4 -3  0 -5  4  3  4  2 -5 -2  3 -1 -2 -3  0 -4  1 -2  2  1  2  5  1  1  2  3  2  1  0  0  3 -4  1  1  1  0  2  2  1 -2  2 -1  2 -2 -3 -2 -3  2  4  1 -3  0  4  6  5 -1  2 -3 -1 -3  0  0  1 -1  5  0  0 -3 -1 -1  2 -5 -3  2  6  0 -3 -5  1 -4 -1  1  5 -3  2  2  4 -3  0  2 -5  6  0 -4 -5 -1 -1 -6  4  2 -4 -4  4 -4 -3  2 -4  3 -1  2  7 -3 -2 -5  3 -3 -5 -4 -1  1 -3  1 -4  2 -5  0 -5 -2  3  1 -1 -1  0 -1 -3  2 -3  0  0 -4  0  4 -3  3 -4 -2  2 -2 -3 -5  4  4  7 -5 -5 -6 -2  1 -2 -7  0 -1  2 -2  0 -6 -5 -3 -1 -5 -1  3  1 -2 -6 -4  3 -6 -3  2 -3  0 -6  2 -5  4 -3  1  0 -3  7 -4 -3 -5  3  1  5 -3 -4  0  6 -5  4  0 -3  2  1 -1 -4 -2 -2  3  2 -1 -1 -1 -4  2 -3 -4 -4 -1 -3 -5  1 -4  1  0 -3 -3 -2 -1 -2 -2  4  7
 -3 -3 -4  0 -4  1 -3 -4 -5 -5 -2  0 -2 -4  0  1 -4 -3 -5 -2 -1 -5  4  4 -5  9 -1  1 -4  2 -5 -4  2 -5  0  5 -3  2 -4 -5 -5 -5 -4  8 -5  0 -3 -6  5  0 -4 -5  4 -5  2  3  2 -6  2 -4 -2  3  0 -3 -3 -4 -1  0 -2  2  2  3 -1 -1 -2  6 -1  3 -4 -3 -4 -5 -2 -3 -5 -6 -5  1 -5 -1  5  2  9  5 -4 -5 -2  4  3 -4  0 -2  7  0 -5  7  3 -3  5 -2  2 -5  2  2  2 -5  1  2 -2 -6 -1  3 -5 -4  1  6  2  2 -6 -5 -5 -5  0 -2 -5 -5  3 -1 -5 -6 -5  2 -6 -6 -4 -2 -4 -5 -6 -5  0  2  0 -2  8 -1  1 -5  2  3 -5 -4 -3 -4 -3 -5 -4 -3 -4 -5 -6  1 -4  1  5  0  2  3 -3 -1  2  3 -3 -1  0 -4  0  2 -6 -4  3  2 -1 -4  4  6  4  3 -3  2 -4 -5 -3 -5 -5  1  1 -5 -5  0 -1 -3 -2  4 -4  2 -5 -1  1 -1 -1 -5 -1  0 -4 -5  5 -3 -5 -5 -1 -5 -5 -4 -5 -5 -5 -6 -3 -4 -5 -4 -3 -4 -5  0 -3 -6 -5  5 -1 -5 -2 -3 -7  1  3 -5  8  0  0  2  0  1 -3  5  1 -5 -6 -2 -4 -4 -5  9 -4 -2 -4 -6 -5  4 -3 -6 -3  9  1 -4  0  5 -3 -3  0 -5 -3 -5 -3  2 -6 -1  3 -4 -1  6 -6 -4 -5 -4 -5 -5 -4 -5 -4  8 -6 -3  7  4 -7 -1  2 -6 -4  5 -6  0 -5  3  9  3 -4  0  2 -4 -4 -5 -7 -6 -1 -6 -4 -5 -1 -8 -5 -6 -1 -3 -5 -5  8 -4 -4 -4  0 -4 -4 -5  3 -2 -5 -3  5  7 -5  1  6 -5  2 -3 -2 -4 -1 -5  3  6  4 -2 -4 -4 -4 -5  8  2 -4  0  3 -5 -1 -5  6 -5  0 -2 -4
 -2 -5 -6 -2 -2 -1 -4  0 -6 -6 -1 -2 -2  0 -5 -1  3 -6 -5 -5 -2 -3 -2 -2 -7 -4 -1 -3 -4 -5 -6 -5 -5 -6 -2 -3  1  2 -2 -6 -5 -5 -3 -3 -5 -1 -2 -6  0 -2 -5 -6  0  2 -3 -2  0 -6 -2  0 -2  0 -2 -4 -3 -4  6  4 -3 -1  6 -2 -1  0 -2 -1 -1 -2 -1 -1 -4 -6  2 -2 -2 -5 -5 -2 -4 -1 -3 -2 -4 -2 -5 -5  0 -1  1 -6 -1 -5 -3 -2 -6 -1 -2 -5 -2 -2 -1 -6 -1 -2 -1 -5  0 -1 -5 -6 -2 -1 -5 -5 -2 -1 -3 -1 -6 -1 -4 -5 -1 -2 -6 -5 -2 -3 -6 -6 -5  0 -5 -6 -4 -1 -5 -6 -4 -6 -3 -1 -1 -1 -4 -2  5 -6 -5 -2 -4 -3  1 -3  1 -4  6 -3 -4  2 -6 -1  8 -2 -3 -3 -2 -1  0 -3 -3 -1 -3 -1 -3 -4 -2 -1 -5 -4  1  0  1 -4 -1 -2 -2  4 -5 -1 -5 -1 -3 -6 -3 -2 -1 -6 -5 -3 -3 -4 -1 -1 -2 -1 -6 -2 -2 -1 -2 -5 -4 -2 -5 -5 -2 -2 -6 -6  2 -5 -3 -4 -2 -3 -4 -6  5 -4 -5 -3  6 -3 -6 -2 -3 -6 -4 -1  5 -6 -2 -4 -8 -1 -3 -6 -4  0  3 -5 -1 -6 -5 -3  4 -5 -6  5 -4 -4 -6 -4 -5 -3 -3 -6 -5 -2 -2 -6 -3 -4 -2 -4 -1 -2 -1 -4 -2 -6 -2 -2 -4 -2 -6 -4 -2 -1 -2 -3 -6 -4 -5 -5 -5 -4 -3 -5  9 -4 -3 -4 -2 -3 -7 -2  3 -6 -1 -2 -6 -1 -6 -1 -2  4 -1  2 -2 -1 -6 -3 -7 -4  0 -4 -3 -4 -1 -7 -5 -4 -1  1 -6 -5 -2 -6 -4 -4 -1 -3 -5 -6 -1 -4 -7 -4 -1 -3 -6 -1 -2 -6 -3 -5 -1 -3 -3 -5 -2 -4 -2 -4  8  8 -3 -5 -3 -2 -6 -2 -1 -6 -4 -6 -2 -6 -3 -5 -4
 -3 -5 -5 -2 -3  6 -1  8 -5 -7  3  5  4 -3 -6 -1  8 -6 -4  0 -2 -3  0 -1 -7 -6  4 -3 -4 -2 -6 -6 -5 -6  0 -3 -4  5 -4 -7 -5 -6 -4 -4 -2  3  4 -6 -2  1 -5 -6 -1  8  2  1 -1 -6 -3 -3 -2  1 -3 -5 -4 -5  0  5 -2 -3 -1  1  0 -2 -2 -1 -1 -2 -2 -3 -4 -6  2 -2  8 -2  0  4 -5  4 -3 -4 -6 -2 -5 -6 -1  1 -3 -6 -3 -5 -2 -4 -6 -3  0 -6 -2  3  2 -6  2  1  0 -6  4  1 -6 -6  6  1 -6 -6  1 -1  0  0 -6  8 -5 -5  1  7 -6 -5 -2 -1 -7 -5 -6  0 -6 -6 -4  7 -5 -6 -5 -6 -1  2  4  3 -4  3  0 -7 -6  2 -7 -4  3  1 -3 -7  4 -4 -5 -3 -6  1 -1  3 -4 -3  0  1 -2 -4 -1  0 -4  0  0 -5 -3  2 -7 -5  0  1 -2 -3  0  0  3  2 -3  0  1  4  1 -5 -4  1  1 -6 -6  2 -3  1  7  2  2  3 -6  1 -1  3  1 -5 -3 -3 -6 -6 -4  4 -7 -6 -3 -5 -4 -5  8 -5 -5 -6 -1 -4 -6 -4 -2 -4 -6 -3 -5 -7 -5 -1 -2 -5  6 -3 -8  3 -3 -7 -5  2  7 -5  0 -6 -5 -2 -2 -5 -6  4 -2 -4 -6 -6 -6  4 -4 -5 -5 -4 -3 -7 -3 -6 -4 -5 -4  1  7 -5  2 -6  4  2 -4 -1 -6 -2 -1  1  1 -4 -6 -5 -6 -5 -6 -5 -4 -5 -3 -5  8 -2  0 -3 -8  4  6 -5  7 -1 -7  8 -6  1 -6  4  2 -2  4 -5 -6 -4 -7 -4 -3 -5 -4 -4 -3 -8 -5 -5 -4 -4 -6 -5 -5 -6 -2 -4  0 -4 -5 -6 -1 -5 -7 -5  2 -4 -6  2 -3 -6  0 -5  1 -1  1 -4 -2 -5 -3 -2 -2 -3 -4 -6 -5 -4 -6  3 -2 -7 -2 -6 -2 -6 -3 -4 -5
 -3 -2 -6 -3 -1 -5 -3 -7 -5 -6  0 -5 -5 -3 -4 -2 -7 -7 -4 -6 -3 -6 -4 -4 -4 -8 -3 -3 -6 -6 -4 -1 -5 -4 -4 -4 -3 -5  1 -4 -1  0 -4 -3 -6 -4 -5  5 -4 -3 -1 -5 -3 -7 -6 -5 -3 -5  3 -4 -3 -3 -5 -2 -4 -3 -4 -5 -3 -2 -4 -4 -2 -2 -2 -3 -2 -4 -4 -2 -2 -4  2 -1 -7 -6 -6 -4 -8 -4 -4 -3 -8 -4 -3 -4 -3 -3 -3 -4 -3 -7 -6 -3 -4 -6 -4 -4 -4 -4 -3 -3 -3 -4 -3 -4 -5 -3 -3 -4 -4 -3 -2 -1 -4 -4 -5 -3 -3 -2 -4 -4 -3 -6 -1 -3 -1 -3 -5 -6 -1 -3 -4 -4 -5 -7 -4 -4 -6 -3 -5 -4 -5 -3 -7 -5 -4 -4 -4 -5 -6 -4 -4 -2 -2  5 -6  2 -1 -6 -7 -3 -3 -3 -4 -3 -1 -3 -1 -3 -3 -3 -2 -3 -4 -3 -3 -3 -4  3 -3 -4 -1  8 -4 -5 -5 -4 -4 -3 -6 -6 -5 -4 -5 -4  0 -4 -5 -3 -4 -3 -6 -4 -6 -5 -1 -4 -5 -5 -5  6 -4 -3 -3  4 -4 -4 -5 -4 -1 -4 -5 -4 -7 -4 -5 -4 -4 -4 -4 -3 -3  1 -4 -3  4 -4 -3 -3 -4 -7 -6 -7 -6 -4 -3 -4 -5 -4 -6 -6 -3 -3 -2 -6 -3  0 -5 -6 -8 -2 -4 -8 -3 -6 -4 -7 -3 -6 -2 -6  0 -8  0 -2 -3  0 -6 -1 -5 -2 -3 -6 -1 -3 -4 -6 -4 -6 -3 -6 -4 -3  2 -1 -5 -5 -1 -4 -7 -7 -8 -6 -6 -5 -7 -5 -5 -6 -7 -3 -6 -4 -4 -3 -8 -4 -4 -3 -5 -7 -4 -4 -6 -6 -3 -6 -4 -8 -4 12 -3 -6 -6 -4 -4 -4 -7 -4 -8 -3 -4  2 -3 -4 -3 -4 -5 -3 -5 -6  2 -4 -4 -4 -6 -2 -2 -5 -5 -5 -4 -6 -4 -3 -3 -6 -2 -4 -7 -3 -4 -4 -3 -3 -6 -2 -5 -4 -3 -5 -3
 -2 -4 -5 -1 -3 -1 -3 -4 -4 -6 -3 -2  0 -3 -4 -2 -3 -5 -4 -2 -2  0  1  1 -5 -2  0  0 -5 -4 -5 -3 -3 -5 -1  1  2  0  2 -5 -4 -4 -3 -1 -5 -1  2 -5  0  1 -4 -5 -1 -3 -4  3 -2 -6  0 -3 -2  2 -4 -4 -4 -4 -1 -1  0 -1  0  1  0 -1 -1  0  0  1 -3 -3 -3 -4  0 -2 -4 -4 -3  0 -2 -2  2 -1 -3  0 -4 -4  0  0  1 -5 -2 -3 -1 -2 -4  1  1 -3  1 -1  1 -5  2  2  2 -5  0  1 -3 -5 -2  1 -4 -4  0  1 -1  0 -6 -4 -4 -3 -1 -1 -5 -4  3 -1 -5 -5 -4  0 -5 -6 -4 -2 -4 -5 -6 -5  0  2  0  0 -1  0  1 -4 -4 -2 -3 -4  1 -2 -3 -6  0 -2 -1 -5 -5  0 -2  2  2  0  2  2 -3 -1  0  0 -2  1  2 -2  1  1 -4 -3  0  1  3 -4  2  0  0 -1 -3  0 -3 -3 -4 -5 -4 -1  2 -5 -3  2 -2 -2 -2  0 -4  0 -5 -2  1  3  4 -3 -3 -1 -4 -4 -1  1 -5 -5 -2 -4 -4 -4 -3 -4 -5 -4 -3 -4 -5 -3 -2 -3 -5 -2  0 -6 -4  2 -2 -3  0  8 -6  3 -1 -5 -2  1 -1 -4 -1 -3 -3 -2 -1 -4 -6 -1 -2 -4 -5 -3 -5  0 -3 -5 -4  7 -1 -6 -3 -3 -2 -4 -3  1 -1 -3  0 -5 -3 -4 -1  0 -5 -3  1 -2  0  2 -5 -3 -4 -3 -5 -4 -4 -4 -4 -3 -4 -2 -1  1 -6  0 -1 -5 -2  0 -6 -3 -5  0 -3  0 -3 -2  0  2 -5 -4 -7 -5  0 -6 -4 -4  3 -8 -4 -6  8 -2 -5 -4 -2 -3  1 -3  2 -3 -4 -5  0 -2 -5 -4  1  2 -5  0 -1 -5 -1 -3 -2 -3  0 -4  0 -1  0 -3 -3 -3 -3 -5 -1 -3 -5  0  0 -4 -2 -5  0 -5 -1 -4 -4
 -3 -4 -5  0 -4  1 -1 -2 -5 -6 -1  1  5 -4 -5  0 -1 -5 -2  0 -2 -4  2  4 -6 -4  5 -2 -5 -2 -5 -5 -4 -6  4  0 -3  0 -3 -6 -4 -5 -4 -4 -5  3  5 -6 -1  2 -4 -6 -1 -1 -4  4 -3 -6 -1 -4 -1  0 -4 -5 -4 -4  0  0 -1 -2 -1  5  2 -1 -2 -1  0 -1 -1 -3 -4 -6  4 -3  2 -4 -1  3 -4 -1  0 -3 -4 -1 -5 -4 -2  2 -2 -6 -3 -5 -2 -2 -5  2  1 -5  0  3  0 -6  3  2  2 -5  4  3 -5 -6  3  3 -5 -5  3 -1  0  3 -6  2 -4 -5  0  3 -6 -4  5 -2 -6 -5 -5  1 -6 -6 -4  3 -4 -5 -6 -6 -1  4  4 -1 -3  5  0 -6 -5  0 -6 -4  1 -3 -3 -7  0 -3 -5 -3 -5  0  1  4 -2 -3  1  2 -3 -2  2 -1 -3  1  5 -4 -3  2 -5 -4  0  3  0 -4  0  1  4 -1 -3  0  2 -1 -1 -5 -4  1  1 -6 -4  3 -3  1  3  2 -3  4 -6  1  4  4  5 -4 -1 -2 -5 -5 -3 -2 -6 -5 -3 -4 -5 -5  3 -5 -5 -6 -3 -4 -5 -4 -3 -4 -5 -3 -3 -6 -4  1 -2 -5  4  2 -7  2 -1 -6 -3  3  2 -4  0 -4 -4 -3 -2 -4 -6  5  8 -4 -5 -4 -5  6 -3 -5 -5 -2 -3 -7  1 -4 -3 -4 -2  1  3 -4  6 -5  1 -3 -4  0 -6 -1  3 -2  2  2 -6 -4 -5 -5 -5 -5 -4 -4 -4 -4 -2  5  0  2 -7  3  2 -5  3  1 -7 -2 -6  1 -4 -1 -2 -2 -2 -4 -5 -4 -7 -6 -2 -6 -2 -4 -3 -8 -4 -6 -2 -3 -6 -4 -2 -5  8 -4  4 -2 -5 -6  2  0 -6 -4  3 -2 -5  3 -1 -6  6 -4 -2 -1  5 -2  2 -4 -1 -3 -4 -4 -4 -5 -4 -3 -5  4  1 -6 -1 -5  2 -5  0 -4 -4
 -3 -4 -6 -3 -4 -1 -3 -5 -6 -7 -1 -3 -2 -3 -6 -3 -5 -5 -4 -3 -3 -6 -1 -3 -7 -6 -2 -3  7 -2 -5 -5 -6 -6 -3 -2 -5  4 -4 -6  0 -6  2 -2 -7 -3 -4 -6 -3 -2 -3 -7  1 -4 -5 -1 -2  0 -2 -4  4  1  7 -2  6 -5 -2 -2 -2 -1 -3 -1 -1 -2  0 -3  0 -2  5  0 -4 -5 -2 -3 -5  3 -4 -3 -7 -1 -3 -3 -6  0 -5 -6  1 -1 -3 -6  1 -6  0 -1 -6 -3  1 -6  0  0  0 -6 -3  0 -3 -3  0 -1 -6 -5 -1  0 -5 -5  0 -1  6  2  1 -5  4 -5 -2 -3 -6 -2 -4 -3 -6 -6 -5 -1 -6 -6  0 -5 -4 -6  8 -6 -1  0 -1  5 -5 -1 -3 -7 -6 -2 -3  5  2  0 -1 -6  1  0 -5  7 -3 -2  0 -1 -4 -2 -3 -2  1 -3 -3 -1  0  2  0 -5 -3  1 -6 -4 -1 -1 -2 -3 -2 -3  0 -2 -5 -2 -4  6  5 -6  6  1  0 -6 -5 -2 -2 -2 -3  0  7 -1 -6 -2 -3  0 -3 -3  1  0 -6 -5 -2 -1 -6 -6  2 -1  6 -6 -5 -5 -6 -6 -1  4 -6  5 -1  2 -6 -3 -3 -7  1 -3 -5 -6  1 -5 -7 -3 -4 -7 -6 -2 -4 -6  1 -6 -3 -2  0 -3 -6 -4 -6  0 -6 -6 -6 -4 -3 -6 -4 -5  1 -6  2 -5 -4 -4 -2 -2 -4 -4 -4 -6  4  7 -3 -3 -7  0 -2  7 -2 -4 -6 -2 -5 -5 -6  6 -2  1 -1 -6 -5 -4 -3 -5 -7 -1 -3 -5 -2 -4 -7 -5 -6  0 -6 -3 -3  1  4 -6 -6  5 -7  7 -2  8 -5 -7  3 -7 -4  8 -4  3 -6 -3 -6 -6 -6  3 -2 -2 -5 -6  1 -3 -7 -3 -3 -5 -5 -1 -1 -6 -4 -5 -2  6 -4 -2 -4 -6 -2 -4 -1 -4 -1 -6 -6  5 -6 -1  0 -7 -5 -6 -4 -5 -4 -3 -3
 -3 -5 -6  1 -3  0 -2 -5 -5 -2 -3  1 -2 -1 -5 -1  1 -4  2 -4  6  6  0 -3 -6 -4 -3 -2 -4 -5 -6  2  5 -4 -2  0  6 -3 -2  2 -4 -5 -2  4  7 -3  1 -6  4  0 -5 -6  0 -3  5 -2  0 -4 -3 -1 -2  2  0 -5 -3  1  2 -3 -1  1  4 -1 -2 -2 -2  0 -1  1 -2 -2 -4 -6 -2 -2 -5 -6 -6  1 11 -2  0 -3 -4 -1 -4 -5 -3  4 -1 -5 -4 -6 -3 -2 -5 -1 -1 -1  0 -3  1 -5  2 -2  0 -5  0 -2 -3 -6 -3 -1 -2 -5 -1  0 -3  0 -5 -5 -5 -4  0 -3 -5 -5  0  2 -4 -6 -4 -1 -6 -5 -5 -3 -5 -6 -6 -5 -5 -1  2 -1 -2  1  6 -6 -4  0 -2 -5 -2  2 -4 -5 -2 -4 -3 -5 -6  0 -2  0  1 -1  1  0 -1 -4  0 -1 -3 -2  0  2  0 -1 -3 -3  2 -1  1 -5 -2 -1 -2 -1 -5 -1 -4 -4 -4 -5 -5  3 -1 -6  3 -2  4 -1  0 -2 -2 -1 -5 -4  4  1 -2 -5 -3  2 -3 -4  3 -3 -3 -6 -3 -5 -5  4 -5 -5 -6 -6  4 -4 -6 -4  1 -4 -5  4 -1 -5 -5 -1  9 -5 -2 -3 -6 -2 -3 -6  2 -1 -4  4 -2 -4 -5 -3  0 -5 -5  1 -4 -4 -5 -4  0 -2 -4 -6 -4  3 -1 -5  0 -2  0 -5 -2  2 -2  0 -2 -5 -1 -5  1  0 -6 -2 -3  1 -1 -3 -6 -5  0 -1 -2 -5 -4 -5 -3  4 -5 -1 -2  6 -5 -1 -1 -6 -2  0 -4 -5 -6  1 -3 -1 -4 -1 -2 11 -6 -5 -5 -6  4 -6 -4 11 -2 -8 -5 -6 -3  5 -6 -5 -2 -4 -4 -4  4 -4 -5 -5 -1 -4 -6 -5 -2  2 -6 -1  1 -5  1 -4 -3 -4 -3 -1 -1 -3  4  1  4 -3 -5 -5  5 -4  2  0  3 -6 -3 -6 -1 -5  3 -4 -4
 -3  4 -6  0 -1 -5  4 -7  2 -4 -5 -1 -5  0  4 -1 -6 -7 -4 -6 -1 -5 -4 -3  1 -7 -5 -1 -7 -6  0  1 -6  1 -5 -5 -4 -6  1 -5 -2  3 -4 -7 -5 -4 -4  2 -5 -4  2 -2 -2 -7 -5 -4 -1 -4  1 -5 -4 -4 -5  3 -5  0 -4 -5  1 -1 -4 -5 -1  0 -1 -1 -2 -4 -5  1  3  2 -4 -1 -7 -7 -6 -1 -8 -3 -4  2 -7 -5  2  1 -3 -5  2  1 -3 -6 -5 -3  2 -5 -4  2 -5 -4 -3  4 -3 -4 -1 -5 -4 -3  2  2 -5 -4  0  2 -4 -5 -6 -4  2 -7 -2  3 -3 -6  2 -5 -4 -2 -2 -3  1 -4  4  3 -4 -6 -2  4 -8  3 -5 -4 -4 -4 -7 -5 -4  0  1 -2 -3 -5 -3 -2  2 -2 -6  0  0 -7 -5 -1 -5 -5 -1 -2  0 -4 -4  1 -5  0  1 -1 -5  1  0 -4 -5  3 -2 -4  0  2 -2 -4 -5 -4  1 -1 -6 -6 -6  2 -3 -3 -2  6 -1 -3 -4 -2 -6 -4 -7 -3  6 -4 -4 -4 -3 -2  2 -1  2  2  2 -3 -2  2 -2 -5 -6  2 -7 -4 -5  6 -3 -4  6 -3 -3  0  3 -4 -2 -2 -3 -4 -6 -7 -6 -4 -5 -5  0  0 -6 -4 -6 -6 -4 -1  4 -6 -2 -3  4 -5 -7  2  2 -7  1 -6 -5 -5  3 -4 -1 -1 -4 -7 -2 -2 -2 -4 -6  3 -3  5 -5 -7  1 -1  6 -6 -5 -7 -4 -6  4  0  2  1  0 -5 -5 -5 -7 -7 -7 -6 -5 -3 -6 -4 -6 -6 -6 -3 -4 -6  6 -4 -7 -5 -3 -1 -6 -7  3 -5 -4 -7 -2 -8  5 -8 -3 -6  2 -8 -3 -3  3 -5 -6  2 -7  0 -2  0  3  2 -4 -3  0  1 -5 -5  2 -4 -5  6 -5  3 -1 -5 -5 -3 -1 -2 -1  1 -4 -6  4  5 -6 -5  1 -5 -5  1 -5  2 -5  3  3 -5 -4
 -4  1 -7 -2  2 -5  1 -8  3 -3 -4 -2 -5 -2  5  2 -7 -5 -1 -6  0 -2 -4 -3  6 -5 -5  3 -7 -6  0 -2 -4  6 -5 -5 -2 -6  1 -1  1  3 -5 -6 -5 -5 -4 -1 -4 -4  1  6 -1 -7 -5 -4  1 -2 -1 -6 -3 -3 -5  0 -4  4 -3 -5  0 -1 -4 -4 -2  1  0  1 -1 -3 -5  2  2  6 -4  0 -7 -7 -6 -1 -7 -3 -3  3 -6 -4  3  4 -3 -5 -1  5 -1 -4 -4 -3  5 -5 -4  5 -4 -4 -2 -1 -3 -3  1 -5 -4 -3  5 -2 -5 -4  5  3 -4 -3 -5 -4 -1 -7  1  1 -3 -5  5 -5 -3 -2  4 -5  4 -3 -2 -1 -2 -7  4  3 -8  4 -5 -3 -4 -4 -5 -5 -1  6  5 -2 -2 -5 -3  0 -1 -2 -6 -1  3 -7 -7  1 -5 -3  2 -1  0 -4 -2  2 -5 -1  0  0 -4  2  1 -4 -4  3 -1 -4  1 -1 -2 -5 -5 -3  5  1 -6 -7 -5  1 -3 -4  0  3  1 -4 -2 -3 -6 -4 -7 -3  3 -4 -4 -4 -3 -1 -2  2  5  2 -1  0  3  5 -4 -5 -6  4 -7 -5 -5 -1 -1 -4  2 -5 -3  0  5  0  4  5 -3 -4 -6 -7 -6 -4  1 -4  3  6 -5 -4 -5 -4 -4  6  1 -5 -3 -5 -1 -3 -7  1  4 -6  2 -5 -5 -7  3 -4  0 -1 -3 -6 -1 -1  1 -4 -6 -2 -5  3 -5 -7 -1 -1  3 -5 -4 -7 -4 -5  0  4  3  4  3 -5 -5 -5 -8 -4 -8 -6 -2 -4 -5 -5 -6 -7 -7 -3  1 -2  3 -3 -6 -4 -4 -2 -6 -7  4 -5  0 -7 -2 -7  0 -7 -1 -6  0 -8 -4 -1  5 -5 -5  5 -7  1 -3 -1  3  5 -4 -4  6  3 -5 -4 -2 -4 -4  3 -5  4 -2 -6 -5 -4 -2 -2 -1  3 -5 -6 -1  4 -5 -5  4 -4 -4  6 -5  3 -5  4 -2 -2 -4
 -2 -4 -5 -2 -3 -2 -3 -4 -5 -6 -3 -2 -2 -4 -4 -2 -4 -5 -5 -4 -3 -5  0 -1 -6 -2 -2 -1 -5 -3 -5 -5 -4 -5 -1  4 -4  0 -3 -6 -4 -5 -3 -2 -5 -2 -2 -5  4 -1 -4 -6  0 -4 -4  1 -2 -6 -2 -4 -2  1 -4 -4 -4 -4 -1 -2 -3  0  2  0  2 -2 -2  0  0  1 -3 -3 -4 -5 -2 -2 -4 -5 -4 -2 -5 -2  1 -1 -1  3 -4 -5 -2  3 -1 -5 -1 -4  3 -2 -5  2  2 -4  3 -2  0 -5  0 -1  1 -4 -1  0 -2 -5 -2  0 -5 -3 -1  3 -1 -1 -6 -4 -4 -5  0 -3 -5 -4 -1  0 -6 -5 -4  1 -5 -6 -4 -1 -4 -5 -5 -5 -1  0 -1 -3  0 -2  1 -5 -3 -1 -6 -4 -2 -3 -3 -6 -2 -3 -5 -5 -4 -1 -3 -1 -1 -2  0  2 -2 -3  0  1 -3  0  0 -4 -2  0 -6 -4  0  0  0 -4  1  0  0  0 -1  0 -2 -4 -4 -5 -4 -2  0 -5 -5  0 -2 -3 -1  0 -5  1 -5 -2  0 -1  0 -4 -2 -2 -5 -5 -1 -3 -5 -5 -2 -4 -4 -4 -4 -4 -5 -5 -3 -4 -5 -4 -3 -3 -5 -2 -4 -6 -4  0 -4 -5 -3 -3 -7 -1  1 -6  3 -1 -3 -4  0 -2 -4  1 -1 -4 -6 -3 -3 -4 -5 -2 -5 -2 -3 -5 -4 -2 -2 -7 -3 -2  1 -4 -2  1 -3 -3 -1 -5 -3 -5 -4  0 -5 -2  1 -4 -1  5 -5 -4 -5 -5 -5 -4 -4 -4 -4 -2 -5 -4 -1  3 -7 -1 -1 -5 -4  0 -7 -4 -5 -1 -1  1 -3 -2 -2 -5 -5 -4 -7 -5 -2 -5 -4 -5 -2 -8 -4 -5 -1 -3 -5 -4  1 -5 -3 -3 -1 -3 -4 -5  1 -4 -6 -4  1  3 -5  1  0 -5 -2 -4 -2 -3 -1 -3  1 -2  2 -4 -4 -4 -4 -5 -1 -3 -5  0  0 -5 -2 -5  1 -5 -1 -4 -4
 -3  1 -6 -2  1 -5 -1 -7 -1 -4 -4 -1 -4 -2  1  0 -6 -6 -4 -6  1 -3 -4 -2  4 -5 -5  1 -6 -6 -2 -2 -5  2 -4 -4 -4 -5  2 -3 -2  3 -4 -5 -5 -4 -3 -2 -3 -3 -1  0  0 -6 -5 -3 -1 -4 -2 -5 -3 -3 -5 -2 -1  3 -4 -4  1  1 -4 -4  1 -1 -2 -1  1 -3 -4  0  4  0 -2  0 -7 -6 -4 -2 -6 -4 -1  3 -5 -4  0  4  1 -4 -1  3  2 -4 -4  1  4 -2 -3  4 -3 -4 -1 -1 -2 -3 -1 -5 -3 -1  2 -2 -5 -3  1 -1 -2 -1 -5 -3 -3 -7 -3  3 -3 -5  0 -4 -1 -2  2 -6  4 -2 -2 -2  2 -6  4  2 -7  2 -4 -3 -4 -4 -5 -4 -1  6  0 -3 -1 -4 -2  4 -1  2 -5  4  3 -6 -4  3 -5 -4 -2  0 -1 -2 -3  4 -3 -1  1  0 -4  6  3 -2 -1  0  3 -2  1  3 -2 -4 -4 -3  1  0 -6 -6 -5  5  0 -1  0  0 -1 -3 -4 -3 -6 -4 -6 -2  1 -2 -2 -4 -2  3 -1  2  3  5  1 -3  0  0 -1 -5 -5  4 -7 -4 -5  1 -3 -3  0 -4 -1  2  2  0 -1  0 -4 -2 -5 -7 -5 -4 -2 -4  1 -1 -5 -4 -5 -6 -3  0  1 -4 -2 -4 -2 -5 -6 -2  4 -5  1 -4 -4 -6 -1 -3  1  0 -3 -5 -2 -3 -1 -3 -6 -2 -3  0 -4 -6 -1 -1  1 -6 -4 -6 -3 -4 -1  3  6  3  1 -5 -5 -5 -6 -3 -7 -6 -4 -2 -5 -4 -5 -6 -6 -2 -3 -6  0 -2 -5 -4 -2  0 -5 -4  2 -5 -3 -6  3 -6  0 -6  3 -6  0 -7  2  4  1 -5 -2  5 -6  4 -2 -2  4  4 -3 -2  3 -2 -4 -4 -2 -3 -4  1 -4  0 -2 -5 -4 -4 -2 -1 -1  2 -5 -5  0  2 -5 -4 -1 -4 -4  3 -6  2 -3  0 -2 -3 -4
 -4 -2 -7 -4  1 -6  3 -7 -1  7 -5 -5 -5  4  1 -3 -7 -8  3 -5  2  2 -5 -4 -2 -7 -6 -3 -6 -7 -3 -1  1  1 -5 -5 -1 -6 -1  2 -1  0 -2 -6  2 -5 -5 -4 -4 -3 -4  2 -3 -7 -1 -5 -3  9 -3 -6 -3 -2 -3 -1 -2  2 -4 -6  5  2 -3 -5 -2  1  2 -2 -3 -3 -4 -3 -2 -2 -3 -4 -7 -7 -7 -3 -6 -5 -4 -1 -7 -5 -3  1 -4 -5 -3  3 -4 -7 -6 -3 -2 -6 -4 -1 -5 -5 -2  5 -2 -4 -1 -6 -5 -4 -2 -3 -6 -5 -1 -2 -5 -5 -6 -4  7 -7 -5 -2 -4 -6  2 -6 -3 -2  6 -7 -2 -4 -2  6 -4 -7 -1 -2 -7  2 -6 -4 -4 -5 -7 -5 -4  0 -1 -5  2 -5 -5  0 -2  8 -6 -2  6 -7 -8 -1 -6 -4 -2  3 -2 -4 -3  3 -5 -3 -1 -2 -5  3  2 -4  5 -1 -3 -4 -2 -2 -4 -6 -6 -4 -1 -3 -7 -6 -6  5 -5 -4 -3 -3  4 -5 -2 -5 -6 -5 -6 -5 -1 -5 -3 -5 -3 -1 -4 -1 -1 -2 -3 -4  4 -1 -3 -6 -6  0 -7 -6 -6 -3  2 -5 -3 -5 -2 -3 -2 -1 -1  7  2 -5  1 -8 -6 -7  2 -5 -3 -3 -6 -5 -6 -7 -5 -2 -3 -6  0 -6  7 -6 -7 -3 -1 -7  4 -5 -5 -8  1 -6  0  9  5 -7 -2 -4 -4 -5 -6 -2 -5  1 -4 -7 -2 -3 -2 -6 -5 -6 -5 -6 -3 -1 -2  5  5 -6 -6 -6 -7 -5 -8 -7 -5 -1  5 -5 -6 -7 -7 -4  9 -7 -2 -4 -7 -5 -5 -3 -6 -6 -2 -6  9 -7  1 -7 -3 -6 -1 -7 -4 -7 -6 -3 -1 -6 -6 -2 -7 -2 -3 -4  0  3 -5 -5  0 -3 -5 -6 -2 -4 -5  3 -4  0 -3 -6 -6 -6 -4 -1 -2  0 -6  2 -2 -2 -4 -5  4 -4 -4 -1 -7 -3 -5  1 -3 -6 -5
 -3  0  9 -3 -4 -1  1 -4  7 -7 -4  4 -2 -4 -5 -3 -5  9 -6  8 -3 -6 -4 -4 -6 -6 -4 -4 -5  8 -5 -5 -6 -6  4  3 -4 -4 -4 -5 -4 -5  5 -6 -7 -4 -2 -6 -4 -1 -4 -6 -3 -5  3 -3 -4 -7 -3 -4 -3 -2 -4 -3 -4  0 -2  5  0 -2 -4  1  1  5  0 -1  4  5  1  2 -3 -4 -3 -3 -5  8  8 -3 -7 -4 -1  2 -6 -4 -3 -5 -3 -2  2 -5 -4  9 -1 -3 -5 -4  1 -5 -4  4 -2 -6 -3 -1 -1 -5 -3 -2 -5 -6 -3 -2 -5 -4 -3 -3 -3 -2 -6 -5 -4 -5  0 -4 -6 -4 -4  4 -5  8 -3 -2 -5 -6  7 -3 -5 -5 -6 -6  7  3 -2 -4 -4 -1  0 -6 -5  5 -7 -4 -3 -3 -4 -7 -5 -3 -5 -6  9  1 -3  0 -4 -3 -2 -2 -3 -4  6 -2 -3  0  2 -5 -3  0 -7 -4 -3 -2 -1 -4 -2  3 -3 -3 -4 -2  8 -4 -4 -4 -5 -3 -3 -5 -5 -3 -3 -4 -3 -4 -5 -3 -6  3  3 -3 -4 -4  6  2 -5 -5 -4 -2 -6 -5 -3  5 -5 -5 -5 -5 -5 -5 -4 -4 -5 -4 -4 -4 -6 -5 -4 -6 -4 -4 -6  9 -4 -5 -8 -4 -3 -6 -5 -3 -5  8 -3 -4 -4  6  1 -4 -6 -3 -5 -4 -5 -6 -6 -4  0  9 -5  0 -3 -7 -4 -6 -4 -3 -2 -4  0 -4 -2 -5 -4 -5 -4  2 -6  8 -1 -5 -3 -4 -6 -5 -5 -5 -3 -4 -4 -4 -6 -6 -6  7 -5 -4 -8  4 -4  8 -5 -4 -7 -5 -3 -3 -6  0  5 -2  2 -6 -5 -4 -7 -6 -4 -6  2 -7 -4 -7 -1 -6 -5  4 -6 -4 -6 -5 -5 -4 -3 -4 -5 -6 -3 -4 -6 -4  0 -5 -5  2 -4 -6 -4  2 -2 -5  4  8 -3  2 -3  4 -5 -1 -4 -5 -5 -3 -5 -3 -3 -6  8 -5 -4 -5 -4  7 -4
  4 -3 -3  2  4  0 -3 -3 -4 -5  4 -2  0 -1 -5  0 -2 -4 -4 -2 -1 -5 -1 -1 -6 -5 -1 -1 -3 -1 -4 -1 -5 -3  1 -1 -1 -2 -2 -6 -2 -3  0 -4 -5 -1 -1 -4  1  0 -2 -5  0 -3 -3 -1  0 -5  4  7  2  0 -2 -3 -1 -3  1 -2 -2  0 -2 -1 -1 -1 -2 -2  2 -1  4  1  0 -4 -1  4 -4 -4 -3 -2 -5 -1 -2 -2 -5  1 -3 -4  4 -1 -1 -5  4 -4 -1  0 -5 -2  1 -4 -1 -1  0 -4 -1  0 -1 -2 -1  0 -4 -5 -1  1 -4 -4  0 -1 -2  2 -5 -4 -2 -4  1 -2 -5  0 -1 -2 -5 -5 -3  2 -4 -5  0 -3 -2 -4 -4 -5 -2 -1  0 -2 -4 -2 -1 -5 -5 -2 -6  2  0 -2  0 -6 -1  1 -3 -3 -5  0 -1 -1 -3  0 -1  0  2 -3 -2  0  2  0 -2 -3  2  0 -5 -2  0  0 -1 -2  0 -2  0  1 -4  0 -2 -2  5 -5  1  0 -1 -5 -4 -1 -1 -1 -2 -1 -3 -2 -5  2 -2  0  0 -2 -1  1 -4 -4  0  3 -5 -4  3 -3  4 -4 -4 -1 -2 -4  3  1 -3  3  2 -1 -5 -2 -1 -5  0  1 -3 -4 -2 -4 -7 -1 -1 -5 -4  0 -3 -3  4 -4 -2 -1  1 -2 -5 -2 -4  0 -5 -5 -5 -3  6 -2 -2 -3  1 -6  2 -5 -2 -1  1 -2 -2 -1 -2 -5  0 -3 -1 -1 -5 -3  0 -3  3 -3 -5 -3 -4  0 -5 -1  6 -2 -3 -4 -4 -3 -2 -3 -7 -1 -1 -4 -3  0 -6 -2 -5  0 -5  0  0  3 -2 -4 -5  2 -6  0  1 -3 -3 -5 -1 -5 -3 -4 -3 -2 -5  0 -3 -5 -4 -1 -1  2  0 -5  1 -1 -6 -1 -1 -2 -4  0  2 -5 -1 -3  0 -1 -2 -1 -1 -4 -1 -3  0 -2 -1 -3 -4  2 -5  1  4 -5 -2 -4 -1 -4  0 -2 -1
  6 -1 -4  2  1 -1 -1 -5 -4 -6  1  1 -2  1 -3  1 -4 -3 -3 -3  0 -5 -1  0 -4 -5 -2 -1 -5 -4 -3 -2 -5 -4  1 -2  2 -3 -1 -5 -3 -1  3 -5 -5 -1 -1 -2 -2  0  0 -4  1 -3 -3 -1  5 -5  0  0  0 -2 -3  0 -1 -1  1 -2 -1  1  0 -1  0 -1 -2 -2  1 -1 -2  4  3 -3 -1  1 -5 -5 -3 -1 -6  5 -1  1 -5 -1 -1 -2  2 -2 -1 -4  4 -5 -2  2 -3 -3 -1 -3  0  0  1 -4  1  0  0 -3 -1  1 -2 -3 -2 -1 -3 -1  0 -2 -3  2 -4 -5 -3 -3  3 -3 -4 -2  1 -1 -5 -4 -2  2 -1 -4 -2 -4 -2 -3 -5 -3  0 -2 -2 -1 -4 -2 -2 -4 -4  0 -5 -3  0 -3  3 -5 -3  1 -4 -4 -4 -1 -1 -2  0  3  0  0  1 -1 -2  0  0 -1 -2 -1  0 -1 -6 -1  1  1 -1 -1  2 -3 -2  0 -3  1 -4 -3 -2 -4 -3 -2  0 -2 -4  0 -3 -2 -4 -1 -5 -1 -4  5 -2 -2  0 -3 -1  0  2 -2 -3  0 -4 -1  2 -3 -3 -1 -5  8  8 -2  0  0  3  0  0  2 -3 -3 -2 -5 -3  3 -4 -5 -3 -4 -6 -1 -2 -4 -4 -2 -3 -3  2 -2 -2 -2  1 -2 -4 -3 -5  0 -2 -5 -4 -2  3 -1 -2 -2  3 -5  1 -5  5  5  5  0 -3  4  1 -3 -3 -4  4  3 -4 -4 -3 -5  1 -4 -3 -3 -2 -3 -4 -4 -2 -3 -4 -5 -5 -3 -2 -3 -6  0 -2 -5 -2  2 -6 -3 -3  4 -5 -1  1  1 -3 -3 -3 -1 -6 -5  0 -5  0 -6 -1 -5 -3 -5 -3 -2 -3 -2 -3 -2 -5  2  1  1 -2 -4  4 -1 -4 -1  0 -3 -2  0  2 -4  0 -2  3 -3  2 -2  2 -4 -1 -2 -2 -2  4  1 -3 -1 -4 -1  1 -4 -3 -2  2 -2  3 -3 -3
 -5 -4 -7 -5  1 -5 -1 -8 -6  7 -5 -3 -6 -3 -4 -4 -8 -8  1 -7 -1 -1 -5 -4 -2 -7 -6 -4 -6 -7 -4 -6 10 -4 -5 -5  3 -6 -4 10 -5 -4 -5 -6 -2 -5 -4 -6 -5 -5 -5 -5 -4 -8  9 -5 -5 -3 -4 -6 -4 -4 -5 -5 -5 -3 -5 -6 -1 -1 -3 -4 -3 -1  9 -2 -2 -5 -5 -4 -4 -5 -5 -5 -8 -7 -7 -3 -7 -6 -5 -4 -7 -5 -5 -4 -5 -5 -4 -4 -5 -7 -6 -5 -5 -6 -4  3 -5 -5 -1  6 -4 -5 -1 -6 -5 -5 -4 -6 -6 -5 -4 -5 -5 -2 -5 -2 -3 -8 -4 -5 -4 -7 -4 -6 -5 -2 -3 -7 -4 -5 -6 -4 -6 -7 -4 -5 -6  7 -6 -5 -5 -5 -6 -6 -5 -2 -2 -5 11 -5 -5 -4 -2  2 -6 -4 -1 -6 -8 -2 -7  3  1 -2 -4 -5 -3 -2 -6 -4 -4 -3 -5 -2  0 -4 10 -4 -2 -2 -3 -4 -4 -6 -5 -5 -4 -4 -7 -6 -6  8 -3  1 -4 -5  8 -5 -5 -5 -7 -5 -6 -3 -2 -5 -5 -5 -3 -5 -5 -1 -4 -5 -5 -5 -2 -5 -5 -6 -6 -4 -8 -6 -7 -6 -4 -5 -5 -5 -1 -4  6  8 -4 -3 -5 -5 -6 -8 -6 -6 12 -5 -3 -5 -6 -5 -7 -7 -5 -1 -5 -6 -4 -6 -3 -6 -7 -5 -5 -7  6  3 -6 -8 -4 -6  2  4 -1 -7  6 -5 -5 -5 -7  0 -6 -1 -5 -6 -5 -4 -5 -7 -4 -6 -5 -3 -6  2 -4 -1  1 -4 -6 -6 -8 -6 -8 -7 -6 -5 12 -5 -6 -7 -4 -5 -3 -2 -5 -5 -7 -6 -6 -4 -6 -7 -5 -5  0 -6 -1 -6 -5 -7 -3 -7 -5 -6 -6 -5 -5 -6 -6 -5 -7 -4 -5 -5 -4  0 -5 -3 -1 -5 -5 -4 -6 -5 -5  1 -5 -4 -4 -5 -6 -6 -5  8 -3 -4 -7 -6 -1 -5 -6 -5  7 -5 -5 -5 -7 -5 -5 -4 -5 -2 -5
 -4 -3 -7 -3  4 -5 -1 -7 -5  6 -4 -3 -4 -1 -3 -3 -4 -7  9 -6  1  8 -4 -4 -4 -6 -5 -4 -6 -6 -4 -3  6  1 -5 -4  6 -5 -2  8 -4 -3 -4 -5  9 -5 -4 -4  1 -4 -4 -3 -3 -6 -1 -4 -4  3 -4 -5  2 -1 -5 -3 -1 -1 -3 -5  1 -1 -1 -4 -1 -1  0 -2 -2 -4 -5 -3 -3 -4 -4 -4 -7 -7 -6 -1 -3 -5 -2 -2 -6 -4 -4 -3 -4 -3 -3 -3 -4 -7 -5 -2 -4 -5 -4 -1 -4 -5  2 -1 -2 -4 -1 -6 -4 -4 -3 -4 -5 -4 -2 -4 -4 -4 -5 -2 -1 -7 -5 -3 -3 -6 -2 -5 -2 -1  4 -7 -3 -3 -4 -2 -5 -4 -3 -4 -7 -2 -6 -4 -2 -4 -5 -4 -2 -4 -2 -4  6 -5 -4 -2 -3  0 -5 -2  3 -6 -7 -2 -5 -2 -1  3 -2 -3 -3 -2 -5 -2 -3 -3 -4  0  2 -3  7 -1 -3 -3 -1 -1 -3 -5 -5 -2 -3 -3 -6 -6 -5 -1 -5 -3 -2 -3  5 -4 -1 -4 -5 -4 -5 -4 -2 -4 -2 -3 -3 -3 -4 -1 -4 -4 -3 -4  7 -3 -3 -5 -6 -3 -7 -5 -6 -4  0 -5 -4 -5 -3 -4 -3  5 -1 -2 -4 -4  0 -7 -5 -5  3 -4 -3 -3 -5 -4 -3 -5 -4 -4 -4 -5 -2 -5  0 -5 -6 -4 -4 -6  6 -1 -5 -7 -3 -4 -2  0  0 -6  0 -4 -4 -4 -6 -2 -5 -1 -5 -7 -2 -3 -4 -6 -4 -6 -4 -5 -4 -2 -3 -1  7 -6 -5 -5 -6 -5 -7 -6 -5 -2  5 -4 -5 -7 -5 -3  4 -6 -4 -3 -6 -4 -5 -3 -5 -3 -4 -5  1 -7  4 -7 -4 -3  2 -7 -4 -7 -5 -3 -4 -5 -4 -4 -6 -4 -3 -4 -3 -3 -4 -5 -4 -4 -4 -3 -4 -4 -4 -2 -4 -3 -3 -5 -5 -5 -3 -1 -2  0 -5 -1 -4 -4 -2 -5  3 -3 -3 -4 -6 -4 -4 -3 -2 -5 -5
 -2  4 -6  3 -1 -4  2 -7 -1 -5 -3 -2 -4  3  2  0 -6 -6 -3 -6  1 -5 -3 -2 -1 -7 -5 -2 -6 -6  6  6 -6 -1 -4 -4 -4 -5  4 -3  0  4 -2 -6 -5 -2 -1  6 -4 -3  4 -2 -1 -7 -6 -2  0 -3  1 -3 -2 -3 -5  6 -4  0 -2 -5  1  1 -3 -4 -1 -1 -2 -2 -1 -3 -5 -1  2  0 -2  1 -7 -6 -4  0 -8 -3 -1  0 -7 -4  5  3 -2 -4  2  0 -3 -4 -3  1  3 -5 -3  1 -3 -2 -1  4 -3 -2 -1 -3 -2 -2  2  7 -4 -3  2  5 -3 -4 -5 -2  2 -7 -1  6 -2 -4  2 -2 -2  1 -3  1  3 -3  6  5 -4 -6 -1  5 -7  2 -4 -3 -2 -1 -6 -4 -4 -1  0 -2 -3 -4 -3 -1  2 -4 -6  2 -2 -7 -5  0 -4 -4 -1  1  0 -3 -3  2 -3  0  1  0 -4  1  0 -3 -4  3 -1 -3  2  2 -1 -4 -4 -2  3 -1 -6 -4 -5  0 -3 -3 -2  3 -2 -3 -2  3 -5 -4 -4 -2  2 -3 -2 -3 -3  1  1  0  1  4  2 -3 -3  2  0 -4 -6  3 -7 -4 -3  5 -4 -2  0  0 -4  0  2 -2 -1 -3 -1 -3 -6 -6 -4 -4 -6 -4 -2  3 -5 -3 -6 -6 -2 -2  3 -5 -1  0  3 -5 -7  3  4 -7 -1 -4 -3 -4  4 -5  0 -2 -3 -7  2  4 -1 -1 -5  4  0  3 -4 -7  5  2  3 -5 -3 -6 -3 -5  6  0  4  0 -2 -5 -4 -3 -7 -6 -7 -5 -4  1 -6 -3 -5 -5 -6  1 -4 -6  4 -3 -7 -3 -1  1 -5 -7  4 -4 -4 -7 -1 -7  2 -8 -1 -5  4 -7 -5 -2  2 -4 -5 -1 -6 -2 -2  0  3 -1 -3  0 -1  2 -4 -5  6 -3 -4  0 -3  2  1 -5 -3  0  3 -3  0  1 -4 -6  3  0 -5 -4 -2 -4 -3  0 -6  5 -3  5  3 -4 -3
