# Supplementary material for: Protein Secondary Structure Prediction Based on Data Partition and Semi-Random Subspace Method
Source: Sci Rep. 2018 Jun 29;8:9856. doi: 10.1038/s41598-018-28084-8 (PMC6026213; doi:10.1038/s41598-018-28084-8)
Supplement: Supplementary file 2 — Dataset 2 [file 41598_2018_28084_MOESM2_ESM.zip › T100_DATA/5LCP_A.pssm]

  T  T  Y  A  D  F  I  A  S  G  R  T  G  R  R  N  A  I  H  D
  0  0 -2  3 -2 -2 -1  4  1  0 -1  0  0 -1 -1 -2  4 -1 -2 -2
 -1 -1 -2 -1 -1 -3 -3 -1 -1 -2  6 -1 -2  6  6  0 -1 -2  0 -2
  0  0 -2 -1  1 -3 -3 -2  1  0  0  0  0  0  0  6 -2 -3  1  1
 -1 -1 -3 -1  5 -3 -3 -2  0 -1 -2 -1 -1 -2 -2  1 -2 -3 -1  6
 -1 -1 -2 -1 -3 -2 -1  0 -1 -3 -3 -1 -3 -3 -3 -3  0 -1 -3 -3
  0 -1 -1  0  0 -3 -3 -1  0 -2  1 -1 -2  1  1  0 -1 -2  0  0
 -1 -1 -2  2  1 -3 -3 -1  0 -2  0 -1 -2  0  0  0 -1 -3  0  2
 -1 -2 -3  0 -1 -3 -4  0  0  6 -2 -2  6 -2 -2  0  0 -3 -2 -1
 -1 -2  2 -1  3 -1 -3 -2 -1 -2  0 -2 -2  0  0  1 -2 -3  8 -1
 -1 -1 -1 -2 -3  0  4 -1 -2 -4 -3 -1 -4 -3 -3 -3 -1  3 -3 -3
 -2 -1 -1 -2 -3  0  2 -1 -2 -4 -2 -1 -4 -2 -2 -3 -1  2 -3 -4
 -1 -1 -2  0 -1 -3 -3 -1  0 -2  2 -1 -2  2  2  0 -1 -2 -1 -1
 -1 -1 -1 -1 -3  0  1 -1 -1 -3 -1 -1 -3 -1 -1 -2 -1  3 -2 -3
 -2 -2  3 -2 -3  6  0 -2 -2 -3 -3 -2 -3 -3 -3 -3 -2  0 -1 -3
 -1 -1 -3 -1 -2 -4 -3 -1 -1 -2 -2 -1 -2 -2 -2 -2 -1 -3 -2 -1
  3  1 -2  1  0 -2 -2  1  4  0 -1  1  0 -1 -1  1  1 -2 -1  0
  4  5 -2  0 -1 -2 -1  0  1 -2 -1  5 -2 -1 -1  0  0 -1 -2 -1
 -3 -2  2 -3 -4  1 -3 -3 -3 -3 -3 -2 -3 -3 -3 -4 -3 -2 -2 -4
 -2 -2  7 -2 -1  3 -1 -2 -2 -3 -2 -2 -3 -2 -2 -2 -2 -1  2 -3
 -1  0 -1 -1 -3 -1  3  0 -2 -3 -3  0 -3 -3 -3 -3  0  2 -3 -3
