# Supplementary material for: Protein Secondary Structure Prediction Based on Data Partition and Semi-Random Subspace Method
Source: Sci Rep. 2018 Jun 29;8:9856. doi: 10.1038/s41598-018-28084-8 (PMC6026213; doi:10.1038/s41598-018-28084-8)
Supplement: Supplementary file 2 — Dataset 2 [file 41598_2018_28084_MOESM2_ESM.zip › T100_DATA/5LH4_A.pssm]

  I  V  G  G  Y  T  C  G  A  N  T  V  P  Y  Q  V  S  L  N  S  G  Y  H  F  C  G  G  S  L  I  N  S  Q  W  V  V  S  A  A  H  C  Y  K  S  G  I  Q  V  R  L  G  E  D  N  I  N  V  V  E  G  N  E  Q  F  I  S  A  S  K  S  I  V  H  P  S  Y  N  S  N  T  L  N  N  D  I  M  L  I  K  L  K  S  A  A  S  L  N  S  R  V  A  S  I  S  L  P  T  S  C  A  S  A  G  T  Q  C  L  I  S  G  W  G  N  T  K  S  S  G  T  S  Y  P  D  V  L  K  C  L  K  A  P  I  L  S  D  S  S  C  K  S  A  Y  P  G  Q  I  T  S  N  M  F  C  A  G  Y  L  E  G  G  K  D  S  C  Q  G  D  S  G  G  P  V  V  C  S  G  K  L  Q  G  I  V  S  W  G  S  G  C  A  Q  K  N  K  P  G  V  Y  T  K  V  C  N  Y  V  S  W  I  K  Q  T  I  A  S  N
 -4 -3 -2 -2 -4 -2 -4  1  1 -4  0 -1 -2 -5 -4  0 -2 -4 -3  2 -2 -4 -4 -4 -4 -2 -1  0 -4 -3 -2 -1 -3 -6 -2 -2 -2  7  7 -4 -4 -3 -2 -1 -2 -3 -1  0 -4 -4 -2 -1 -5 -4 -3  1  0 -2 -4 -2 -2 -4 -4 -4 -3 -1  4  4  0 -1 -4 -3 -5 -3 -2 -5 -3  1 -1 -3 -2 -4 -4 -5 -4 -3 -4 -4 -4 -4  3 -1  0  6  0 -3 -4  2 -2 -2  1  0 -1  4 -4 -2 -1  2 -3  4  2  5 -2  0 -2 -2 -3 -3 -1 -2 -6 -2 -2 -3 -2  0 -1 -1  1  0 -3 -1 -1 -1 -4 -4 -4 -3 -3  5 -4 -3 -4 -1 -1  2  0 -4 -2  2  4 -5 -3 -2 -2 -4 -3 -2 -1 -4 -3 -4  5 -2 -4 -3 -2 -2 -2 -1 -4  1 -4 -4 -2 -4 -1 -2 -2 -4 -2  0 -3 -4 -2 -2 -4 -2 -2 -3 -3 -2 -6 -2 -2 -2 -4  7 -3 -1 -3 -3 -4 -2 -3 -5  2 -3 -3 -4 -1 -5 -2 -1 -6 -4 -1 -1 -3 -3  5  4 -4
 -6 -5 -4 -5 -4 -2 -7  1  2 -2 -3 -2 -4 -5 -2 -5 -4 -5 -2 -3 -5 -3  0 -2 -6 -3 -5 -3 -5 -5 -2 -1  1 -6 -5 -5 -3 -4 -4 -3 -7 -4  0 -1  6 -5 -1 -5  7 -4 -5 -3 -2 -3 -4  1 -2 -2 -3 -4 -2 -3 -1 -1 -3  0 -3 -2  2 -4 -5  6 -3 -4  0 -5 -2  1  2 -2 -4 -4 -2 -5 -6 -5 -3 -5  0 -5 -2  1 -2 -4 -1 -4 -3  0  4 -5  1 -4 -4 -2 -5 -5  1  0 -6 -4 -2 -3 -3 -3  0 -4 -1 -5 -4 -5 -6 -5 -2 -3  0 -2 -3 -1 -2  0 -4 -2 -3  1 -5  0 -7 -5  0 -3 -5 -5 -5 -3 -1  1 -2 -7  3  0 -3 -5 -4 -3  2 -2 -4  1 -1 -5 -5 -6 -4 -1 -5 -4 -3 -2 -4  0 -4 -3 -6 -2 -4 -4 -3 -5 -5 -5 -4 -5 -6 -3 -2 -1 -4 -1 -5 -5 -5 -2 -6 -3 -2 -5 -5 -4 -1  3 -3  2 -5 -5 -5 -5 -3  3 -5 -6  1 -5 -3 -2 -6 -5  2  0 -4 -5 -2 -2 -3
 -6 -5 -2 -3 -2 -1 -6 -2 -1  7 -2 -4 -5 -5 -3 -5 -2 -3  8  0 -3 -2  1 -5 -6 -3 -3 -2 -6 -3  6  2  1 -7 -5 -5 -2 -4 -4 -3 -6 -5  1  1 -1 -5 -2 -5 -3 -6 -3 -3  0  8 -5  2 -2  2 -3 -1  4 -3 -3 -3 -5  4 -2 -2 -2 -5 -5 -3  0 -4  4 -5  6 -1  1  3 -4  4  8 -1 -6 -6 -6 -6 -3 -6  0 -1 -5 -4 -2 -5  8  0  0 -5  1 -3 -5 -2 -6 -5  0 -2 -6 -4 -2 -3 -2 -2  0 -6 -4 -5 -2 -3 -7 -3  8 -2 -3  0  2 -2  0  5  1 -4  2  0 -6 -2 -6 -6  4 -4 -5 -3 -6 -2  1 -1 -1 -6  1  5 -2 -5 -5 -2 -2 -3 -2  3  7 -6 -5 -6 -4 -3 -5 -5 -1 -3 -3  0 -1 -2 -6 -3 -3 -1 -1 -3 -3 -5 -5 -5 -5  8 -1 -2 -6 -3 -3 -5 -6 -2 -8 -3 -2 -1 -6 -4 -3 -2  5  1 -5 -3 -6 -5 -2 -2 -6 -6  7 -5  2  1 -7 -6  1  3 -3 -5  0  3  9
 -6 -6 -4 -3 -6 -1 -7 -1 -1  0 -3 -4 -5 -6 -3 -6 -3 -6  0  0 -3 -5 -4 -6 -6 -4 -2 -3 -6 -5 -1  4  0 -8 -6 -5 -3 -4 -4 -4 -7 -6 -2 -2 -2 -5 -2 -6 -4 -6 -4  2 -4  2 -5  2 -2 -1  2  0  0 -1 -3 -5 -5  3 -3  0 -3 -5 -5 -4 -4 -3  1 -6  4 -1 -1 -2 -4  7 -2  8 -6 -6 -6 -6 -4 -6 -2 -2 -4 -4 -3 -5  1  0 -3 -6 -1 -4 -4 -2 -6 -4 -2 -2 -6 -4 -2 -1 -1  0 -1 -7 -5 -5 -3 -3 -7 -2  1 -4 -3 -2  1 -1 -2  2  1 -4  6 -1 -6 -3 -7 -6  5 -4 -5 -2 -6 -1  5  0  4 -7  1  0 -2 -6 -5 -2 -2 -6 -3  3 -1 -7 -5 -6 -4 -2 -5 -5  0 -4 -2 -3  8 -3 -6 -2 -3  8 -3 -4 -4 -4 -5 -5 -6  2 -2 -1 -6 -3 -4 -6 -6 -3 -8 -4 -1 -1 -7 -4 -2 -3  3 -3 -5 -3 -6 -6 -4 -3 -6 -7 -1 -6 -3  5 -8 -6 -1  3 -4 -6 -2  1 -1
 -4 -3 -5 -2 -5 -4 12 -3 -4 -5 -4 -3 -3 -5 -6 -3 -4 -4 -5 -3 -5  2 -6 -5 11 -5 -5 -2 -4 -3 -2 -2 -5 -6 -1 -3 -4 -3 -2 -6 11 -3 -5 -4 -5 -3 -5 -3 -2 -4 -5 -6 -6 -5 -3 -3 -3 -3 -6 -5 -2 -6 -6 -4 -4 -4 -3 -3 -5 -3 -4  0 -6 -5 -4  0 -4 -3 -4 -4 -3  0 -5  0 -4 -5 -4 -4 -6 -4 -3 -4 -5 -3 -3 -3  1 -3 -5  0  2 -4 -3 -2 -4 -5 -3 -2 11 -3 -3 -3 -3 -3 -4 11 -3 -3 -4 -5 -6 -5 -5 -3 -3 -3 -1 -4  1 -4  0  1 -4 -2 -4 -6 12 -4 -3 -3 -4 -3 -4 -3 -5 -3 -3 11 -1 -3  0  0 -6 -3 -5 -4 -4 -4  0 -5 -4 11 -2 -5  0 -3 -6 -5 -5 -5 -6 -3 11 -6 -3 -6 -2 -5 -4 -6 -3 -3 11 -5 -5 -5 -4 -6 -5 -3  0 -2 -3 -5 -4 -3 12 -3 -4 -5 -5 -5 -6 -1 -3 -6 -1 -6 -3 11 -4 -5 -3 -4 -6 -4 -4 -4 -3 -4 -3 -3 -5
 -5 -5 -4 -4 -4  0 -6  4  0 -2 -3  4 -4 -4  9 -5 -1 -5 -2 -1 -3 -1 -2 -4 -6 -4 -4 -3 -5 -5 -2  0  7 -5 -5 -4 -3 -3 -3 -2 -6 -4  2 -2  2 -4  7 -5  1 -3 -5 -1 -2 -2 -5  1 -1  0 -1 -3 -2  1  9 -4 -5  0 -3 -1 -1 -4 -5 -1 -3  0  1 -4 -1 -1  1 -3 -1 -3 -3 -3 -6 -4 -5 -2 -1 -2 -1  3 -4 -3  0 -4 -3  2  1 -5  4 -3 -4 -2 -5 -4 -1 -2 -6 -3 -1 -2 -4 -3  4 -6 -1 -5 -3 -4 -5 -4 -2 -1  1 -2 -2 -1 -1  0 -3 -4 -2 -1 -5  8 -7 -4  0  0 -4 -4 -5 -3  4  1  2 -6  1  0 -3 -5 -4 -3  5 -5 -1 -1 -2 -4 -4 -2 -3 -4 -5 -4  1 -4 -4 -1 -3 -3 -6  9 -4 -3 -3 -4 -4 -4 -4 -4 -6 -2 -4  5 -4  8 -5 -5 -5 -3 -6 -4 -1 -4 -6 -3  6  1 -3  0 -4 -4 -5 -5 -3 -1 -5 -6 -1 -3 -3  0 -6 -5  5  3 -3 -4 -2 -2 -3
 -6 -5 -5 -5 -3  4 -7  2  3 -3 -3 -2 -4 -5  0 -5 -3 -5 -3 -2 -5 -3 -3 -5 -4 -5 -4 -3 -5 -5 -2  3  1 -5 -4 -5 -3 -4 -3 -3 -7 -5 -1 -2 -1 -5  3 -5 -2 -5 -5  7 -3 -2 -4  2  1  0  7 -3 -2  7 -1 -4 -5 -1 -3  2 -1 -4 -5 -2 -3 -2  0 -5 -1  0 -1 -3 -2  0 -3 -1 -6 -5 -6 -5 -2 -5 -1  1 -4 -4 -1 -5 -2  1 -2 -5  0 -3 -4 -2 -5 -4 -2 -1 -6 -2 -1 -2 -4  0  2 -7 -3 -5 -3 -4 -6 -4 -2 -3 -2 -2 -1 -2 -1  0 -3 -4  1  1 -6 -1 -7 -5  2 -3 -4 -5 -5 -3  1  1  3 -7  4 -1 -3 -5 -4 -4  1 -6 -3  2 -3 -6 -4 -6 -3 -4 -5 -5  7 -3 -3 -2 -1 -3 -7 -1 -4 -1 -3 -5 -5 -4 -5 -4 -6 -2 -3  5 -5 -1 -4 -5 -5 -3 -7 -5 -2 -4 -7 -3  3  0 -2 -2 -4 -5 -5 -5 -3 -1 -5 -7 -2 -5 -3  0 -7 -6  2  3 -4 -5 -1 -2 -3
 -7 -6  7  7 -6 -4 -6 -2 -3 -2 -2 -5 -5 -6 -5 -5 -3 -6 -3 -2  7 -5 -5 -5 -6  7  7 -3 -6 -5 -3 -3 -3 -6 -6 -5 -3 -2  0 -5 -6 -6 -4 -2 -3 -6 -4 -5 -3 -6  7 -5 -5 -3 -6 -1 -4 -3 -5  7  0 -4 -5 -5 -6 -2 -1 -2 -4 -5 -6 -4 -5 -4  2 -6 -3 -2 -2 -4 -5 -3 -3 -4 -7 -6 -6 -6 -5 -6 -2 -3 -5 -3 -2 -6 -3 -2 -4 -6 -1 -4 -5 -2 -6 -3 -3  1 -6 -1 -2 -2  7 -4 -3 -6 -5 -6 -3  7 -6  7 -2 -4 -4 -1 -2  6 -1 -2 -4 -1 -2 -3 -3 -5 -6 -6 -3 -3 -5 -5 -6 -3 -3 -2 -3 -6 -3 -1 -2 -6 -3  7 -4 -6 -4 -2 -3 -6 -5 -5 -2  7 -6 -5 -4  7  7 -4 -4 -3 -6 -5  7 -4 -3  7  7 -5 -5 -4 -5 -1  7 -4 -6 -4  7 -6 -6 -3 -5  7 -4  7 -6 -1 -4 -4  5 -4 -5  7 -6 -6 -2 -4 -6 -6 -3 -6 -4 -2 -6 -6 -3 -2 -4 -6 -2 -2 -3
 -6 -6 -5 -2  1 -2 -7 -2 -2  7 -4 -4 -5  4 -3 -6 -3 -5  0 -2 -5 -1 10 -3 -6 -2 -4 -3 -5 -5 -1 -2  0 -6 -6 -5 -4 -4 -4 11 -6 -1 -1 -3  0 -3 -1 -6  3 -5 -5 -3 10  4 -4  1 -3  0 -3  0 -1 -3  1  3 -5 -2 -3 -3 -3 -5 -5 -2 11 -4 -1 -1 -1 -2 -1 -4 -4 -3  3 -4 -6 -5 -5 -6 -4 -5 -3  2 -5 -4 -2 -5 -2  1  2 -6 -1 -4 -5 -2 -5 -5 -3 -2 -6 -4 -3 -4 -1 -4 -2 -6 -3 -5 -4 -4 -6 -4 -2 -4 -1  0 -2 -3 -3 -1  1 -4 -1 -1 -6  1 -7 -5 -1 -4 -4 -5 -5 -3  1 -2 -2 -7  3 -2 -3  1 -5  2 -1 -6 -4 -2 -2 -5 -4 -6 -4 -4 -2 -5 -1 -4 -4 -3 -4 -4 -6 -3 -4 -4 -3 -1 -5 -5 -5 -5 -6 -1 -4 -2 -5  2 -5 -6 -6 -4 -6 -5  2 -5 -6 -4 -2 -3 -3  4 -5 -5 -6 -1 -4 -3 -6 -5 -1 -1 -3 -2 -6 -6  2 -2 -4 -5 -3 -3  0
  8  3 -7 -7 -4 -2 -5 -3 -3 -5 -5  1 -6 -4 -3  0 -5  0 -5  0 -6 -4 -4  0 -4 -6 -6 -2  0  7 -3 -5 -5 -6  2  2 -5 -4 -4 -6 -4 -4 -4 -5 -5  6 -4  1  0  0 -6 -6 -6 -6  7 -3  1  0 -6 -6 -3 -6 -5  0  7 -4 -1 -3 -4  5  7 -3 -6 -5 -4 -4 -5 -3 -3 -3  3 -6 -6 -6  8 -1 -1  7 -6 -1 -4 -4 -5 -2  0  4 -6 -4 -4  1 -4 -2  5 -4  0 -6 -3 -4 -4 -3 -2 -2 -6 -2 -2 -5 -1  6 -5 -6 -6 -6 -3  1  1 -3 -2 -4  0 -2 -2 -5 -4  0 -1 -5 -5  0 -4  2 -6  6  2 -4 -5 -1 -1 -5 -4 -2 -3 -5 -6 -6 -2  8 -4 -3 -5 -2  4 -4  0 -6 -3  0 -6 -6 -6 -4 -6 -5 -4 -6 -6 -6 -5 -6 -6 -6  0  0 -4 -6 -6 -4  0 -5 -7  6  1 -5 -6 -7  2 -6 -5 -4 -2 -4 -6 -4 -6 -6  1 -4 -3 -5  1 -4 -1 -3  1 -4 -6  7 -4 -4  1  6 -3 -3 -6
 -1 -1 -7 -6 -4 -4 -5 -3 -4 -5 -5  1 -5 -3 -5 -2 -5  6 -6 -2 -6 -4 -5 -1 -5 -6 -6 -5  6  0 -4 -5 -3 -5 -2  3 -5 -3 -4 -6 -4 -4 -4 -5 -4  2 -4  0 -4  6 -6 -6 -6 -6  2 -3  0  2 -6 -6 -4 -6 -5  0 -1 -3 -3 -3 -3  0 -1 -2 -6 -5 -4 -4 -5 -4 -3 -2  4 -6 -6 -7 -1  1  6  0 -5  6 -4 -4 -5 -3 -3  5 -6 -4 -3 -2 -4 -4  0 -3  6 -6 -4 -4 -4 -3 -2 -3 -6 -4 -2 -5  5  0 -5 -6 -5 -4 -5 -1  4 -4 -3 -3 -2 -2 -2 -5 -4  2  6 -4 -5  6 -5  0 -3  2  6 -5 -3 -2 -3 -5 -3 -2 -4 -4 -6 -5  0 -1 -4 -4 -5 -1  0 -4  1 -6 -2  6 -5 -6 -6 -5 -6 -5 -5 -5 -5 -6 -5 -6 -6 -6  2 -2 -4 -6 -6 -4  6 -5 -6  0 -2 -5 -5 -6 -2 -6 -5 -4  2 -4 -6 -2 -6 -6 -2 -4 -4 -5 -1 -4 -2  0  2 -5 -5  1 -4 -4 -3  1 -4 -4 -6
 -5 -5 -4 -4 -3 -2 -7  1  4 -2 -3 -2 -4 -5 -2 -5 -3 -5 -2 -2 -4 -3 -3 -4 -6 -4 -4 -3 -5 -5 -2  0 -1 -6 -5 -4 -3 -3 -3 -4 -6 -2  6 -2  1 -5 -1 -5  1 -5 -4  1 -4 -3 -5  1 -1 -1 -2 -4 -2 -1 -2 -4 -4  0 -3 -2  7 -4 -5  2 -4 -3  3 -5 -1  1  0 -3 -4 -3 -3 -4 -6 -5 -5 -5  8 -5  2  2 -3 -3 -1 -4 -3  0  0 -5  1 -2 -4 -2 -5 -4  1 -1 -6 -3 -1 -3 -4 -3  0 -6 -2 -5 -3 -4 -6 -4 -2 -3 -1 -2 -2 -2 -2  1 -3 -2 -1  1 -5 -1 -7 -5  2 -3 -4 -4 -5 -3 -1  0  0 -7  1  1 -1 -5 -4 -3  3 -4 -3  0 -1 -5 -5 -6 -3 -4 -5 -4 -1 -4 -3  7 -3 -3 -6 -1 -4 -3 -3 -4 -4 -4 -4 -4 -6 -2 -3  0 -5 -1 -4 -5 -5 -3 -7 -4 -2 -4 -6 -3  0  6 -1  4 -4 -4 -5 -5 -3  7 -5 -6  0 -5 -2 -1 -7 -5  3  0 -3 -4 -2 -2 -3
  0 -1 -5 -5 -4 -3 -5 -2 -3 -4 -4 -1 -6 -4 -3 -2 -4  0 -5 -2 -5 -3 -4 -2 -5 -5 -5 -4  1  0 -4 -4 -3 -5 -2  0 -4 -3 -4 -5 -5 -4  1 -4 -3  3 -3 -1 -3  1 -5 -5 -5 -5 -1 -2  0  0 -5 -5 -3 -5 -3 -2  3  1 -3 -3 -2  1 -1 -3 -5 -5 -3 -4 -4 -3 -2 -2  2 -5 -5 -6 -2 10  1  2 -4  0 -3 -3 -5 -3 -2  0 -5 -3 -3  0 -3 -3  1 -3  0 -5 -3 -3  0 -3 -3 -3 -5 -2  5 -5  1 -1 -4 -5 -5 -5 -4 -1  4 -3 -1 -3  0 -3 -2 -5 -4  0  0  1 -5  1 -4 -1 -5 -1  0 -4 -3 -2 -2  0 -3 -3 -3 -4 -6 -5  5  1 -4 -3 -4 11  3 -5 -1 -5 -3  4 -4 -5 -5 -4 -6 -4 -5 -3 -4 -6 -4 -5 -5 -5  2  0 -4 -3 -5 -3  0 -3 -5 -1  0 -4 -5 -5 -1 -5 -5 -4  2 -3 -5 -2 -6 -5 -2 -4 -3 -4 -2 -4 -1 -3  0 -4 -5 -1 -3 -3 -2  7 -3 -3 -5
 -3 -2 -6 -6  1 -4 -6 -4 -4 -4 -4 -3 -7  0 -6 -4  0 -1 -1 -3 -4  0 -3  8 -5 -6 -6 -5 -2 -2 -5 -5 -4 -3 -3 -2 -5 -5 -5 -3 -4  1 -5 -4 -5  1 -6 -3 -4 -2 -6 -6 -2 -5 -1 -1 -2  0 -6 -5 -3 -6 -6  7 -2 -3 -4 -2 -5  0 -2 -4 -2 -6 -4  3 -5 -3  1 -3 -1 -6 -1 -7  0 -3 -2 -3 -6  0 -4 -4 -6 -5 -3  2 -6 -4  1 -3 -4 -5 -2 -4 -2 -6 -4 -4 -5 -4 -3 -2 -6 -5 -3 -6  0 -3 -5 -5 -3 -5 -4 -2 -1 -4  2 -4 -2  0  3 -6  0 -1 -2 -6 -6 -2 -4 -3 -6 -2 -2 -5 -4 -3 -2 -3 -1 -4 -5  0 -3  0 -4 -1 -4 -5 -5 -1  7 -5 -3 -6  8 -2 -6 -5 -6 -6 -6 -5 -5 -6 -4 -6 -4 -6 -6 -6 -3 -3 -5 -5 -5 -3 -1 -6 -6 -3 -3 -5 -3 -6  1 -6 -6 -5 -3 -5 -5 -1 -7 -6 -3  0 -5 -6 -3 -4 -5  4 -2 -4 -3 -2 -4 -4 -4 -2 -4 -4 -6
 -6 -5 -5 -5 -6 -2 -6  3  3 -4 -3 -4  9 -6 -4 -5 -4 -5 -2 -3 -5 -5 -2 -6 -6 -5 -2 -3 -5 -5 -3 -1 -4 -7 -5 -5 -4 -3 -3 -5 -6 -6 -1  3 -1 -5 -4 -5 -4 -5 -5 -4 -5 -5 -5 -3 -3  1 -4 -4 -2 -4 -4 -5 -5 -3 -1 -3 -3 -4 -5  2 -5  8 -3 -6 -4  1 -3 -4 -3 -4 -5 -5 -6 -6 -6 -5 -4 -6 -3 -3  8 -1 -3 -3 -4 -1 -4 -5 -2  6 -4  4 -5  9 -2  0  1  5  4  2 -5 -3  0 -6 -4 -5 -4 -4 -7 -4 -4 -4 -4  1 -1 -3 -1 -3 -4  8 -3 -3 -6 -4 -6 -5 -3 -3  9 -5 -2  2 -3 -1 -3 -6 -3 -3 -3 -6  9 -5 -4 -6 -4 -1 -4 -6 -5 -6 -3 -5 -6 -1 -4 -5 -5 -4 -4 -2 -6 -4 -5 -4 -3 -5 -5  9 -4 -5 -6 -4 -4 -3 -5 -4 -5 -5 -5 -4 -8 -5 -3 -5 -6 -2 -4  2 -4 -4  9 -5 -5 -6 -3 -2 -5 -6 -4 -6 -4  1 -7 -5 -3 -3 -4 -5 -3 -3 -5
 -5 -4 -2 -3 -4  0 -4  0 -1 -1  7 -3 -3 -4 -3 -3  7 -5 -1  4 -2  0 -3 -4 -4 -2 -1  6 -5 -4  4  2 -2 -6 -4 -4  7 -1 -1 -4 -4 -3 -2  6  1 -4 -2 -4 -2 -5 -3 -2 -2 -1 -4  0 -1  0 -3  0  2 -3 -3 -3 -4  3  5  2 -2 -3 -5 -2 -4  1  2 -3  3  4 -1  0 -3 -2  0 -3 -5 -5 -5 -5 -3 -5  5  4 -1 -2  0 -4  1  4 -2 -4  3  0 -3  4 -5 -2  4  5 -2  0  3  1 -3  1  0 -2 -3 -4  7 -3 -6 -2 -1 -1 -1  6  5  0  2  0 -2  0  1 -1 -5 -3 -4 -5 -1 -1 -3 -4 -5  6 -1  3  0 -4  1  1  5 -5 -3 -1 -2 -5  0  3  1 -5 -4 -3  0 -2 -4 -4 -2 -3 -3 -2 -1  7 -3 -3 -3 -3  7 -3 -2 -2 -4 -4 -1 -1 -2 -2 -5 -3 -3 -4 -4  7 -7 -3 -1 -2 -4 -1 -2 -2 -2 -2 -4 -1 -4 -3 -1 -3 -4 -4  0 -5 -1  3 -6 -5 -1  2 -1 -4  2  3 -2
 -3 -1 -4 -4 -5  5 -4  1 -2 -3 -1 -2 -4 -5 -2 -3 -1 -4  0  1 -3 -2 -4 -4 -4 -4 -4  1 -4 -1  1 -2 -2 -6 -3 -2  0 -2 -1 -5 -3 -5 -2  1 -1 -2 -2 -2 -3 -4 -4 -3 -3 -1 -1 -1 -1  2 -4 -3  5 -4 -3 -1 -2  0 -1  0 -1 -2 -2 -2 -5 -3 -1 -4 -1 -1 -1  7 -1 -3 -3 -4 -3 -4 -4 -3 -1 -4  0  2 -2 -2  5 -3 -1  0 -3 -1 -1  5 -2  0 -4 -3  5  0 -4 -2  2  1 -2  7  0 -4  1 -3 -1 -4 -6 -4 -3  7 -2  1  0 -1  2 -1 -3 -3 -2  1 -4 -4 -4 -3 -2  0 -4 -2 -4  2 -1  1  1 -4 -1  0 -1 -4 -4 -4 -3 -3  8  0  1 -4 -3 -4 -2 -4 -4 -3 -3 -4 -4 -3 -4  0 -4 -4 -4 -4  0 -4 -4 -4 -2 -2 -4 -3 -4 -2 -3 -2 -4 -3 -2 -1 -6 -4 -2 -4 -4 -2 -3 -3 -3 -3 -4 -4 -3 -5  7 -2 -2 -4 -2 -4  0  0 -6 -2 -1  0  7 -2 -1  0 -3
 -5 -5 -5 -5 -1 -5 -6 -4 -4 -5 -5 -4 -7  8 -5 -6 -5 -4 -5 -2 -5  1 -5  4 -5 -5 -5 -5 -4 -5 -5 -5  1 13 -5 -5 -6 -5 -5 -6 -6  5 -5 -5  0 -4 -5 -5 -5 -4 -5 -6 -5 -6 -4  5 -2 -3 -6 -5 -5 -6 -5  3 -5  0 -5 -4 -1 -4 -4  4 -5 -6 -4 -1 -5 -3  7 -5 -3 -7 -6 -7 -5 -5 -4 -5 -6 -4 -5 -4 -6 -5 -4 -3 -6 -4  0 -5 -4 -5 -4 -4 -4 -6 -4 -4 -5 -5 -4 -5 -5 -5  0 -6 -4 -5 -6 -5 13 -5 -6 -4 -3 -5 -4 -4 -4 -4  0 -6 -3 -3 -4 -5 -6 -4  0 -4 -7 -5 -4 -5 -5 -4 -4 -6 -4 -5 -5 -1 -7 -2 -4 -5 -5 -5 -6 -5 -2 -5 -4 -5 -1 -4 -5 -5 -5 -5 -7 -5 -5 -5 -5 -7 -5 -5 -5 -6 -5 -5 -5 -6 -5 -4 -4 -5 -5 -5 -6 -6 13 -5  1 -5 -1 -5 -2 -5 -5 -2 -7 -5 -6 -1 -5 -6 -6 -2 -5 -1 -4 -5 13 -5 -4 -4 -5 -4 -5 -5 -7
 -4 -3 -6 -6  9 -2 -6 -2 -3  2 -4 -3 -6  9 -5 -4  1 -3  0 -1 -6  9 -1  2 -2 -5 -5 -2 -3 -3 -4 -4 -1 -1 -4 -3 -5 -4 -4 -1 -6  9 -3 -2 -3 -1 -4 -4 -3 -4 -6 -5  3 -4 -3  0 -1  0 -5 -5 -4 -5 -3  3 -3 -2 -4 -3 -4 -2  1 -3  0 -5 -2  9 -4  1  4 -3  1 -5  0 -6 -4 -4 -4 -4 -5 -3 -4 -2 -6 -4 -3 -1 -5 -2  6 -4 -3 -4 -3 -4 -3 -6 -2  0 -3 -4 -3 -4 -5 -4 -2 -6 -3 -3 -4 -5 -1 -5 -4 -2  1 -4 -2 -3 -1 -1  8 -5 -1 -1 -4 -3 -3 -3 -1 -3 -6 -3 -4 -4 -2 -3 -1 -6 -2 -3 -2 10 -6 -3 -3 -4 -3 -3 -5 -4  0 -5 -3 -5  7 -3 -4 -3 -5 -4 -3 -4 -3 -4 -1 -6 -1 -5 -5 -6 -3 -4 -3 -5 -5 -3 -3 -3 -6 -4 -4 -5 -1 -6  7 -6 -6 -4 -3 -4 -5  5 -6 -6 -4 10 -4 -4 -4  2 -4  9 -3 -3 -1 -4 -3 -3 -4 -4 -4 -4 -5
  1  6 -6 -6 -4 -2 -4 -2 -3 -5 -4  5 -5 -4 -5  7 -4 -1 -5  0 -6 -3 -4 -2 -4 -6 -5 -2 -2  3 -4 -4 -4 -6  7  6 -4 -2 -3 -6 -4 -4 -4 -4 -4  2 -2  7 -3 -1 -4 -5 -6 -5  1 -2  5 -1 -5 -5 -3 -5 -4 -2  2 -3  1 -1 -3  5  1 -2 -6 -5 -4 -4 -5 -2 -2 -3  0 -6 -6 -6  1 -1 -2  1 -5 -2 -3 -4 -4  2  2  1 -5 -3 -4  7 -3 -3  5 -2 -1 -5 -2 -3 -4  1  0 -1 -6 -2 -2 -4  0  5 -2 -5 -6 -5 -4 -2  1 -3 -3 -3  3 -2 -3 -5 -4  0 -1 -5 -4  1 -4  2 -5  4 -1 -3 -4 -2  0 -4 -3 -2 -3 -4 -6 -5 -3  0 -3 -4 -5 -3  2 -4  3 -6 -2  0 -5 -6 -6 -5 -6 -3 -4 -5 -4 -5 -4 -6 -6 -5  6  7 -4 -5 -5 -1 -1 -5 -5  5  7 -5 -7 -6 -1 -5 -4 -2 -2 -4 -5 -4 -4 -6  7 -4 -2 -5  7 -3 -2 -3  4 -4 -7  2 -2 -4  0  0 -2 -3 -6
