# Supplementary material for: Protein Secondary Structure Prediction Based on Data Partition and Semi-Random Subspace Method
Source: Sci Rep. 2018 Jun 29;8:9856. doi: 10.1038/s41598-018-28084-8 (PMC6026213; doi:10.1038/s41598-018-28084-8)
Supplement: Supplementary file 2 — Dataset 2 [file 41598_2018_28084_MOESM2_ESM.zip › T100_DATA/5LUH_A.pssm]

  M  T  L  S  I  P  P  S  I  Q  C  Q  T  E  A  A  C  R  L  I  T  R  V  T  G  D  T  L  R  A  I  H  L  Y  G  S  A  V  A  G  G  L  K  P  N  S  D  I  D  L  L  V  T  I  C  Q  P  L  T  E  A  Q  R  A  T  L  M  Q  E  L  L  A  L  S  S  P  P  G  A  S  A  E  K  R  A  L  Q  V  T  V  V  L  Y  S  Q  L  V  P  W  C  F  P  P  S  R  E  M  Q  F  G  E  W  L  R  E  D  I  C  Q  G  I  Y  E  P  A  Q  Q  D  W  D  M  V  L  L  I  T  Q  I  L  E  T  S  I  P  L  K  G  E  R  A  E  R  L  F  T  P  A  P  A  A  Q  L  L  K  A  L  R  Y  P  L  D  L  W  Q  S  T  A  D  V  Q  G  D  E  Y  H  I  V  L  T  L  A  R  I  W  Y  T  L  S  T  G  R  F  T  S  K  D  A  A  A  D  W  L  L  P  Q  L  P  E  D  Y  A  A  T  L  R  A  A  Q  R  E  Y  L  G  L  E  Q  Q  D  W  H  I  L  L  P  A  V  V  R  F  V  D  F  A  K  A  H  I  P  T  Q  F  T  K  G  H  H  H  H  H  H
 -3  0  0  1 -1 -2  2  1 -1  3  1 -3 -1  2  2  5 -2  3  1 -3  0 -2 -3 -2  1  1  0 -3 -1  5 -2 -3 -3 -3 -1  0  6 -2  0 -1 -1 -3 -2 -2 -1  0 -3 -3 -3 -3 -3 -1 -1 -1  2  3  0 -2 -1  0  3  1 -3  1  4 -3 -1 -1  1 -3 -3  2  0  0  5 -2 -3  0  1  1  2  1 -2 -3  5 -3 -3 -1 -2 -2 -2  3 -2  1  0 -1 -1 -3 -5 -3 -3 -2  5 -1 -3 -2 -3 -3 -4 -1 -2 -5 -3 -3  0 -2 -2 -2  5 -1 -2 -2 -2 -1  5 -1  0 -3 -1 -3 -3  6 -3 -3 -3 -1 -2  4 -3 -1  1  0 -1  4 -3  0 -1 -1  2  6  2  1 -3 -4 -1  2  0 -3  2  1 -3 -3  0  2  5 -3  1  0 -2 -1  4 -2 -5 -2  2  0  2 -3 -4  2 -1 -3 -1 -1 -3 -2 -1 -3  5 -3  5 -3 -3 -5 -3  0  4  3 -1 -1  0 -3  5  2 -2 -3  1  6  6  2 -5  3 -1  0 -3 -3 -1  2  1 -3  2  2 -1 -2  2  3  6 -1  3  4 -4 -3 -1 -1  2  1 -2  0  1  4  1 -1  2  1  2 -2  4  4 -3 -1  0 -2  4 -2  2  1  0  1  1 -1 -2  0  3  0  1 -1 -1 -1  2 -2
 -3  1  0 -1 -3 -4 -2 -2 -4  2  1 -1 -3 -1  0 -3  2  0 -3 -4  1  6  0 -3 -2  0  0 -4  2 -3 -3 -2 -4 -4 -3 -2 -3 -3 -3 -4 -4 -4  2 -3  2 -2 -3 -4 -3 -4 -3 -4 -3 -4  2 -1  3 -3 -1 -2  0 -1  7  5 -2 -4 -3  2 -2 -4 -4 -1 -3 -2 -3 -4 -4 -3  0  0 -1  1  0  8 -3 -4 -2 -4 -3 -4 -4 -3  3 -2 -1 -4  0 -4 -5  7 -3 -3 -3  5  8 -2 -3 -1 -5 -4 -2 -5 -3  8  0 -3 -4  1  0 -3  1 -3 -2 -4 -2 -2 -2 -3 -1 -3 -4 -3 -5 -4 -3 -3  1 -3  7  3  0 -2 -2 -3 -4  0 -4 -3  1 -3 -1  1 -4 -4 -2 -3 -4 -4  2  2 -3 -4  2  4 -3 -4  3 -2 -3 -3 -1 -1 -3  1 -1 -2 -2 -3 -5  2 -4 -3 -2  6 -2 -4 -4 -4 -3 -4 -3  8 -5 -5 -3 -2 -3 -2 -3 -3  3 -5 -3 -3  1 -3 -2 -3 -3 -1 -3 -3 -3 -1  6 -3 -4 -2  0 -2  5 -2 -3 -3  2  1 -3  6  2 -2 -4 -1 -1 -1 -2  0 -2  1 -3 -2  0  4 -2  0  0 -1 -2  2 -4 -3  3 -3 -3  5  3  0 -4 -1  3  0 -2 -1  1  2  1 -1  2 -1 -1  0
 -4  1  2  1 -4 -3 -1 -1 -5  0  0 -2 -4  1  0 -3 -3  1 -4 -5 -1  0 -1 -4 -1  0  3 -5 -1 -3 -4 -1 -5 -4 -2 -1 -3 -4  0 -2 -2 -5 -2 -4  1 -1  0 -5  0 -5 -5 -4 -2 -4  1 -1 -2 -4  2  0 -1 -2 -2 -1 -2 -5 -4  1  0 -5 -5  0 -3 -1 -3 -3 -4 -2 -1  1 -1 -1 -3 -2 -3 -5 -2 -4 -2 -4 -4 -2 -2  1  0 -4 -4 -4 -6 -2 -3 -4 -3 -2 -2 -2 -4 -2 -5 -2 -2 -6 -4 -2  2  0 -5  0 -1 -2 -3 -4 -2 -4 -3 -2 -1  0 -1  0 -5 -3 -5 -5 -5 -2 -1 -3 -2 -1  1  0 -4 -3 -5 -2 -2 -2 -2 -3  0 -1 -5 -5  2 -3 -4 -4 -1  1  0 -4 -2 -1 -2 -5  0  0 -2 -4 -1 -2 -6  6  0 -1 -2  0 -6 -1 -1  0 -2 -2  7 -4 -4 -5 -2 -5 -2 -2 -5 -6 -4 -1 -3 -2 -2 -1  0 -5 -3 -2 -2  1 -3 -3 -3  1 -6 -3 -4 -2 -2 -5 -3  0 -1 -2 -2 -2 -3 -4 -1 -1 -3 -2 -1 -2 -4 -5 -2 -1 -1 -1  0  2 -4 -2 -1 -1 -2  0 -2 -4 -2 -1 -5 -4  0 -3 -3 -2 -1 -1 -5 -1 -1 -2 -4  0  0  1  1  4  0  0  0  1
 -5  0  1 -1 -4 -3  2  1 -5 -2  0 -2 -4  1  1 -3 -3  1 -4 -5  1 -2 -3 -5 -1  3  0 -5 -1 -2 -4 -3 -5 -5 -3 -2 -3 -4  6 -3 -3 -5 -2 -3 -1 -2  8 -5  8 -5 -5 -5 -3 -4  1  0 -3 -4  4  3 -1 -2 -3 -2 -2 -5 -4 -1  6 -5 -5  1 -4 -2 -3 -3 -3 -2  0  2  1  0 -4 -3 -3 -5  0 -5 -3 -4 -5 -3 -3  3  5 -4 -4 -3 -7 -3 -4 -3 -3 -3 -3  0 -5 -2 -5 -3  0 -7 -4 -3  3  7 -5 -1 -3 -1 -3 -4  0 -3 -2 -3 -2  8 -3  8 -5 -3 -5 -5 -5 -3 -2 -3 -3 -1 -2  0 -4 -3 -5 -3 -3 -1  0 -3  2  2 -5 -5  5 -2 -4 -3 -1  0  7 -5 -3 -1 -3 -5 -2  5 -3 -4  1 -3 -7  1  1 -1  1  8 -6  0 -1  7  1 -3  0 -5 -4 -5 -3 -5 -3 -3 -5 -7 -5 -2 -3 -2 -3 -1  1 -5 -3 -2 -2  7 -1 -3 -3  3 -7 -4 -4  1 -3 -5 -1  3  1 -3 -2  0 -4 -5 -1 -1 -3 -3  1 -1 -5 -5  0 -1  1  1  6  5 -4 -2  1 -1 -3  3 -1 -4 -2  0 -5 -5  1 -1 -4 -3 -2 -1 -5 -1  1 -3 -5 -1 -2 -1  1  0  0 -1 -1 -1
 -3 -2 -2 -1 -2 -4 -1  0 -3 -2  1 -5 -2 -2 -2 -2  7 -2 -1 -2 -4 -5 -2 -2 -3 -2 -2 -2  0 -2 -2 -5 -3 -4 -4 -3 -2 -2 -4 -4 -4 -3 -5 -5  0 -3 -5 -3 -5 -3 -3 -2 -1 -2  1 -2 -4 -3 -1 -4 -2 -2 -5 -4 -2 -3 -3 -1 -4 -3 -3 -2 -2 -3 -2 -4 -5 -1  1 -1 -3 -1 -1 -5 -2 -3 -5 -2 -3 -2 -2 -2  0 -3 -4 -2 -2 -5 -5  1 -4 -5 -2 -4 -5 -5 -3 -5 -4 -4 -5 -5 -3 -5 -2 -5 -2  3 -2 -4 -2 -3 -5 -4 -2  3 -2 -5 -4 -5 -2 -2 -3 -3 -2 -2 -5 -2 -5 -4 -1 -2 -2  4 -3 -2 -4 -4 -3 -2 -3 -1  0 -4 -4 -3 -2 -5 -3 -2 -5  0 -2 -3 -2 -3 -2 -4 -3 -2 -2 -4 -5 -2  0 -3 -3 -5 -4 -3 -4 -5 -5  6 -4 -2 -2 -3 -2 -3  0 -5 -3 -5 -4 -2 -2  2 -2 -4 -3 -3 -2 -3 -5 -5 -2 -2 -2 -2 -5 -2 -2 -4  0 -2 -5 -2 -3 -5 -3 -3 -2 -2  0 -2 -2  1 -3 -2 -4 -3 -4 -3  1 -3 -4  1 -3 -2 -1  3 -2 -4 -3 -2 -2 -3 -4 -2  1  0  4 -5 -2 -1 -2 -1 -3 -2  2  0 -2 -2 -2 -3 -3 -2 -1 -3
 -2 -1  1  0 -3 -3 -1  1 -4  1  1  8 -3  0  2 -2  0 -1 -2 -4  2  2  1 -3 -1 -1  0 -3  2 -2 -3 -1 -4 -4 -3 -2 -2 -3 -1 -3 -3 -4  2 -3  1 -2 -2 -4 -2 -4 -3 -4 -2 -3  0  2  0 -3 -1  0  0  2 -1  3 -2 -4  0  2  0 -4 -3  0 -3 -2 -2 -3 -3 -2  2 -1  0 -1 -1 -1 -2 -3  1 -4 -2 -3 -3 -3  1  0  3 -3 -1 -3 -4  1 -3 -3 -2  0 -1  2 -3  8 -5 -3  0 -4  3 -1  2 -1 -4  1  0 -2 -1 -3  2 -3 -2  3  2 -2 -2 -2 -3 -2 -4 -4 -3 -2  4 -2 -1  5 -1 -2 -3 -2 -4 -1 -3 -1 -1 -2  2  1 -3 -5  0 -2 -4 -3  1  2  1 -4  0  3 -2 -4  0  1 -2 -3 -1  6 -4  3  1  2  0 -2 -4  3 -3 -1  0  0 -1 -4 -3 -4 -2 -4 -2 -1 -4 -4 -3 -2 -2  0 -2 -3  1 -4 -2 -2  0  0 -1 -2 -2  0 -4 -2 -3  2  3 -3 -3  0  3 -1  4 -1 -3 -3  2  1 -2  2  4 -1 -3 -3 -3  4  0  1  1  0 -2 -2  2  0  0  2  4 -3  0 -1 -5 -4 -1 -3 -3  0  0  2 -4  0  0  1 -3  1  0 -1  2  1  4  0  0  0
 -4 -1  2 -1 -3 -3  1  5 -4 -1  1  0 -4  1  1 -2 -2 -1 -3 -4  5 -1 -2 -4  2  1  0 -4  0 -2 -3 -2 -4 -4 -4 -2 -2 -4  2 -4 -4 -4  0 -3 -1 -2  0 -5  0 -4 -4 -4 -2 -4 -1  1 -2 -3  0  5 -1 -1 -2  1 -2 -4 -3 -1  3 -4 -4  2 -3 -2 -2 -3 -3 -3  1 -1  3  0 -3 -2 -2 -4  7 -4 -3 -4 -4 -3 -1  1  3 -4 -3 -3 -5 -1 -3 -3 -2 -1 -2  7 -4  0 -5 -4  7 -5 -3 -2  3  2 -4  2 -1 -3 -1 -4  7 -2 -2 -1  0  0 -2  0 -4 -2 -5 -4 -4 -2  0 -2 -2  2 -2 -2 -4 -2 -4 -2 -4  2  0 -2  3  3 -4 -5  4  0 -4 -3  3  1  0 -4 -2  2 -2 -4 -1  2 -2 -4  0 -1 -5  0  2  3  1  0 -5  2 -3  2  7 -2 -2 -4 -4 -4 -2 -4 -2 -2 -5 -5 -4 -2 -2  0 -2 -3  1 -5 -2 -2 -1  1  1 -2 -2  1 -5 -3 -4  5 -1 -3 -1  1  4 -2  0 -1 -3 -4  1  2 -2 -1  0  2 -4 -4 -3  0  3  3  1  0 -3 -2  1 -1 -2  2  3 -3  3  2 -5 -4 -1 -3 -3 -1 -1  3 -4  4  1 -1 -4  1  0 -1  0  0  2 -1  0  0
 -5 -1 -2 -2 -4 -4 -1 -1 -5 -1  0 -4 -4 -1 -1 -2 -4 -1 -3 -5 -1 -3 -4 -5  5  2 -1 -5 -3  1 -5 -4 -5 -5  7 -2 -1 -4 -3  7  7 -5 -3 -4 -1 -2 -3 -5 -3 -5 -5 -5 -3 -4  0 -2 -3 -4  1 -2  0 -3 -4 -2  0 -5 -4 -2  0 -5 -5  0 -4 -2  0 -4 -4  6  0  0  2  1 -4 -4 -1 -5 -4 -5 -3 -3 -5 -2 -4  2 -2 -4 -4 -4 -5 -4 -4 -4 -2 -3 -4 -4 -5 -4 -5  7 -4 -5 -5 -4 -1 -3 -5 -2 -1  7 -4 -4 -4 -2 -2 -2 -3 -3 -3 -3 -5 -1 -5 -5 -5 -3 -3 -2 -4 -1 -3  0 -4 -2 -5 -2  7 -3 -1 -1 -1 -2 -5 -5 -2 -3 -4 -4 -2  0 -3 -5 -3 -2 -1 -5 -2 -2 -3 -4 -1 -4 -5 -2  0 -3 -1 -2 -5 -2  7 -3 -4 -4 -2 -5 -4 -5 -2 -5 -1 -4 -4 -2 -5 -2 -2 -2 -3  7  1 -5 -1 -1 -3 -3 -2 -1 -1 -1 -5 -2 -4 -3 -3 -5 -4 -1 -1 -4 -3 -2 -4 -5 -1 -2 -1 -3 -2  0 -5 -5  6  2  1  0  0  0 -4  0 -2 -2  2  0 -2 -4 -1 -1 -5 -5  1 -4 -2 -3  1 -2 -5 -1  0 -3 -5  1 -1  3 -1  1 -2 -2 -1 -2
 -3 -1  0  1 -4 -1  0 -2 -5 -2 -1  0 -4 -2  0 -3 -1 -2 -4 -4  0  3  9 -4 -2 -1  0 -4  0 -3 -4 10 -4 -1 -4 -3 -3 -4 -1 -4 -4 -4 -2 -2  5 -3 -3 -5 -3 -4 -4 -5 -3 -4 -1 -2 -1 -4 -1 -2 -2 -2 -2  3 -1 -4 -3  0 -2 -4 -4 -2  1 -3 -3 -3 -4 -2 -1  1 -2  0 -2 -2 -3 -4 -2 -5 -3 -4 -4 -3  6 -1  2 -4 -4 -4 -5  0  6 -4 -3 -2 -2  0 -4 -1 -3 -4 -2 -5 -3 -2  2 -2 -4 -1 -1 -3  0  0 -2 -4 -3 -2 -2 -3  7 -3 -4 -3 -5 -4 -4  0 -2 -3 -2  1  9  0 -4  0 -4  1 -4 -3  0 -3  0 -1 -4 -3 -2 -3 -4 -4 -1  1  0 -3 -1  1 -3 -4  2  2 -3 -4 -2 -2 -5  1 -1 -1 -2 -3 -4  2 -3 -3 -2 -2  4 -5 -4 -4 -3 -4 -3 -2 -5 -5  0 -2 -3 -2 -1 -3 -1 -5 -3 -3 -2  0 -3 -3 -3 -2 -5 -3 -4 -2  2 -4 -4  0 -1  9  0 -1 -4 -4 -2  0 -3  0  0 -2  1 -4 -2  1 -2 -2 -1  0 -4  1 -2  2  0 -2  0 -4 -2 -2 -3 -4  5  4 -3 -1  1  2 -5 -2 -2 -2 -4 -2 -2 -2  2  5  4  5  5  8
 -1  0 -1 -1  4 -2  0 -3  6 -1 -2 -5  3 -3 -2 -1 -1 -2  2  6 -4 -4  0  1 -4 -3 -2  1  0 -3  5 -5  0 -2 -5 -4 -3  3 -4 -5 -5  0 -4 -5 -2 -4 -5  7 -5  1  0  2 -1  3 -3 -1 -4  0 -3 -4 -2  0 -4 -4 -2  0  0 -1 -4  0  0 -2  3 -4 -2 -4 -5 -4 -2 -3 -3  0  0 -5 -3  1 -5  2 -1  3  2  1 -2 -3 -4  4  2 -5 -5 -5 -3 -5 -3 -2 -5 -5  0 -5 -2 -5 -5 -5  0 -5 -3 -5  5 -1 -3 -5  5  2 -5 -4 -3  0  2 -5  0 -5  2 -2  7  1  2 -2 -4  1 -4 -4 -4 -4  4 -2  1  1 -5 -4 -3 -1 -2 -1  1 -2 -3 -3  3 -5 -3 -2 -5  1  1 -3 -2  0 -1 -4 -1  3 -2 -1 -5 -4 -3 -3 -3 -5 -3 -3 -5 -5 -5 -4 -5  5  3  0 -2  0 -2 -5  7 -5 -2 -3  0  0 -2 -5 -3  7 -2 -4 -4 -4  2 -3 -2 -2 -5  1  2 -4 -4  2 -5 -2 -3 -3 -4 -3  3  2 -1 -2 -3 -4 -2  0 -3  0 -5 -2 -2 -1 -3 -3  0  0  0 -2 -2 -3 -4  1 -1 -3 -2  5 -3 -3  1 -4 -2  0  6 -2 -3  1  0 -3 -2 -3 -2 -3 -3 -1 -2 -3
  0 -2  0 -1  2 -2 -2 -3  1 -2 -2 -4  3 -2  0 -2  2 -2  2  3 -3 -3 -2  5 -4 -3 -3  5  2 -3  1 -5  6 -2 -5 -4 -3  3 -4 -5 -5  6 -4 -5 -1 -4 -5  1 -5  6  5 -1 -3  0 -3 -2 -3  4 -3 -4 -2  0 -1 -3 -3  6  2  1 -4  6  6 -1  1 -4 -3 -3 -4 -4 -2 -3 -3 -1  4 -4 -3  5 -5  0 -3  1  2  1  0 -3 -3  2  0 -5 -4 -4 -3 -5 -3 -1 -4 -4  5 -4 -1 -5 -5 -4  5 -4 -3 -5  3  2 -3 -5  0  0 -4 -4 -3  1  1 -5 -3 -5  5 -3  1  6  5 -3 -4  0  0 -2 -4 -4  1 -3  5  1 -5 -3 -3 -3 -3 -1  5  0 -4 -4  0 -5 -2 -2 -5  4  1 -3 -3  5  1 -4 -3  4 -2  3 -4 -4 -3 -3 -3 -5  1 -1 -5 -5 -5 -3 -5  0  1  6 -3  6 -3 -4  0 -4 -1 -4  1 -1 -3 -5 -2  0 -2 -4 -4 -5  0 -3 -3 -3 -4  3  4 -4 -4  5 -5 -2 -3 -3 -3 -3  2  4  0 -2 -3 -2 -2 -2 -3  6 -5  1 -3 -3 -4 -4  4 -1  1 -1  0 -3 -3  3 -2 -3  0  0 -1 -2 -2 -4 -2 -2  1 -3 -3  3  5 -3 -2 -3 -2 -3 -3 -2 -2 -3
 -3  0  0  0 -3 -3 -1 -1 -4 -1  0  0 -3 -1  0 -2 -1 -1 -3 -4  0  1 -2 -3 -2 -1 -1 -4  0 -2 -3 -3 -4 -4 -3 -2 -2 -3 -2 -3 -3 -4  6 -3 -1 -2 -2 -4 -2 -4 -4 -4 -2 -3  0  0  0 -3 -1  0 -1 -1  1  1  0 -4 -3  0 -1 -4 -4  0 -3 -2 -2 -3 -3 -2 -1 -1  0  0  0  1 -2 -4 -1 -4 -2 -3 -4 -3  0 -1 -1 -4 -2 -3 -5  1 -3 -3 -2  3  1 -1 -3  0 -5 -3 -1 -5 -3  1  1 -2 -4  0 -2 -3 -1 -3 -1 -3 -2 -2 -1 -2 -2 -2 -4 -2 -4 -4 -4 -2  6 -2  1  1 -2 -2 -3 -2 -4  0 -3 -2 -1 -2  0  0 -4 -5 -1 -2 -4 -3  1  0 -2 -4 -1  3 -2 -4  0 -1 -2 -3  2 -1 -5  0  0 -1 -1 -2 -5  1 -3 -2 -1  1 -2 -4 -4 -4 -2 -4 -2  1 -4 -5 -2 -2 -2 -2 -2 -3  3 -4 -2 -2  7 -2 -2 -2 -2 -1 -5 -3 -3  0  1 -4 -3 -1  0 -3  1 -1 -3 -3  0  1 -2  1  0 -2 -4 -3 -2 -1  0  1  0 -1 -3 -2 -1  0 -1  0  0 -3 -1 -1 -5 -4  0 -3 -3  6  1  1 -4 -1  2  0 -3  0  2  0  1 -1  2 -1 -1 -1
 10 -1  1 -1  1 -3 -2 -3  1 -2 -2 -2  1 -2 -1 -2 -1 -2  1  0 -3 -3 -2  1 -3 -2 -2  1  2 -2  1 -3  1 -2 -4 -3 -2  1 -4 -4 -4  1 -3 -4 -2 -3 -5  0 -5  1  3 -1 -1  1 -2 -1 -3  1 -1 -2 -2 -1 -2 -2 -1  1  8  1 -3  1  2  0  0 -3 -2 -3 -4 -2 -2 -2 -2 -1  3 -3 -3  1 -4 -1 -2  1  1 -1 -1 -3 -3  1  0 -4 -4 -3 -2 -4 -3  1 -3 -3  5 -2 -2 -4 -4 -4  1 -3 -2 -4  1  0 -2 -4  0  0 -3 -4 -3  5  1 -5 -2 -5  1 -2  0  1  2 -2 -3  0 -2 -2 -3 -3  1 -2  1  0 -4 -3 -2 -2 -1 -1  1 -1 -2 -3 -1 -4 -2 -2 -4  2  0 -2 -2  1  0 -3 -2  1 -1  1 -4 -3 -2 -3 -3 -5 -2 -2 -4 -5 -4 -2 -4  0  0  1 -2  2 -2 -3  0 -4 -2 -3  0  0 -2 -4 -1  0 -1 -3 -3 -4  0 -2 -2 -2 -4  0  5 -3 -3  1 -4 -2 -2 -3 -2 -3  0  3  0 -1 -2 -2 -2 -2 -3  1 -4 -1 -2 -2 -3 -3  0  0  0  0  3 -2 -2  1 -2 -3 -1  1 -2 -2  0 -3 -1 -2  0 -2 -2  4  1 -2 -1 -2 -1 -2 -1 -1 -1 -2
 -2 -3 -2  0  0 -5 -3 -4 -2 -2 -3 -5 -1 -3 -3 -3 -2 -3 -1 -1 -4 -4 -3  1 -4 -3 -3  0 -2 -4 -1 -3  0  6 -5 -4 -4 -1 -4 -5 -5 -1 -5 -5  1 -4 -5 -2 -5 -1 -1 -2 -3 -2 -3 -3 -4 -1 -4 -4 -3 -2 -4 -3 -3 -1  0 -1 -4  0 -1 -3 -1 -4 -4  2 -5 -4 -3 -3 -4 -2  0 -5 -4 -1 -5 -2 -4  0 -2 -2  0 -4 -4 -1 -2 -6 -1 -4  4 -5 -4 -3 -5 -5 -1 -5  8 -5 -5 -1 -1 -5 -4 -5 -1 -2 -4 -5 -2  5 -5 -5 -4 -1 -1 -5 -3 -5 -1 -4 -1 -1  0 -4 -5 -2 -4 -4 -3 -4 -1 -4 -1  2 -5 -4 -4 -1 -3 -3  3  8 -4 -5 -2 -6 -1 -3 -5  5  2 -4 -3  3 -1 -3 -4 -1 -3 -1 -1 -4 -3 -3 -4 -5 -1 -3 -5 -5 -5 -3 -4 -2 -2 -1 -4 -1 -4 -5 -2 -1  4 -4 -2 -3 -4 -5 -3  2 -3 -4 -5 -5 -2 -4 -4 -3 -1 -2 -1 -4 -4 -1 -5 -3 -4  0 -4 -4 -2 -1 -2 -3 -4 -4 -3 -3  1 -1 -5 -3 -3 -3 -4 -4  0 -3 -1 -2 -3 -4 -4 -2 -3 -4  8 -2  0  5 -3 -5 -2 -3 -2 -4 -3 -1  1 -3 -3 -3 -3 -3 -3 -2 -2 -1
 -4 -2 -1  1  0  8  3 -1 -4 -2  2 -3 -4 -2 -2 -2 -3 -2 -3 -4 -2 -3 -3 -4 -1  1 -2 -4 -3 -2 -4 -4 -4 -5 -4 -2 -2 -4 -3 -4 -4 -4 -3  8 -3 -2 -3 -4 -3 -4 -2 -4 -3 -4 -2 -2  6  5  2  1  2 -2 -4 -3 -1 -4 -4 -1 -2 -4 -4 -1 -3 -2 -2  7  8 -3 -2 -1  2  1 -4 -4  4 -4 -3 -4 -3 -4 -4 -3 -3 -1 -2 -4 -3  9 -6 -4 -4  8  6 -2 -4 -3 -4 -3 -6 -4 -3 -6 -4 -4 -2 -3 -4 -3 -2 -4 -3 -4 -2  8  4 -3  2 -3  4 -3 -4 -2 -4 -4 -4 -3 -3 -2 -4 -2 -3 -2 -3  4 -4 -3 -4  7  5 -2 -2 -2 -4 -5  1  7 -4  8  0 -1 -3 -4 -3 -2 -2 -4 -3 -2  1 -4 -2 -3 -6 -3 -2  6  5 -3 -6 -2 -4 -3 -3 -4 -4 -4 -4 -4 -2 -4 -2 -4 -4 -6 -5 -2 -2 -2 -3 -4 -2 -4 -2  6 -3 -3 -3 -2 -2 -2 -6 -3 -4  4 -3 -4  8  2  0 -4 -3  7 -3 -4 -2 -2 -2 -3 -2 -2 -5 -4 -3 -1 -2  1 -2 -2  1  1 -2 -1  4  4  4 -4 -2 -2 -5 -4 -3 -4 -3 -3 -2 -2 -4  1 -2 -3 -2  0  1  1 -2 -2 -2 -2 -1 -2
 -3  1  0  2 -3 -1  1  2 -3  2  0 -2 -3  3  0  0 -1  2 -2 -4  0 -1 -2 -3 -1  2  1 -4 -2  0 -3 -3 -4 -4 -2  6  0 -3 -1  0 -2 -3 -2 -3 -2  6 -2 -4 -2 -4 -4 -3  0 -2  2  1  0 -3  1  0  2  0 -2 -1  2 -4 -3  0 -1 -4 -4  1 -2  6  1  0 -1 -1  2  4  1  1 -3 -2  0 -4 -2 -3  0 -3 -3 -1 -2  2  0 -3 -3 -3 -5 -2 -3 -2 -1  0 -2 -2 -4 -2 -4 -2 -2 -5 -3 -2  0 -2 -4 -2  1 -2 -1 -3 -1 -1  0 -1 -1 -2 -1 -2 -4  1 -4 -4 -4  1 -2 -1 -2 -1 -2  6 -2  0 -4 -1 -2  0  1  0  1 -1 -4 -4 -1  0 -3 -2  0  1 -2 -3 -1  0  1 -4  0 -1  0 -3  1 -2 -5 -1  2 -1  1 -2 -5  0 -2 -2 -2 -2  0 -3 -3 -4  0 -4  2 -2 -4 -5 -3  5  0  2  1 -2  0 -4  0  2 -2 -1 -1  0  0  1 -5 -1 -2 -1 -2 -4 -2  0  0 -3 -1  1 -2 -3  1  0  0 -1  0  0 -4 -4  0 -1  0  0 -1  0 -2  0  1  1 -1 -1  0 -2  1 -1 -4 -3 -1 -3 -1 -2  1  0 -3  0  2 -1 -3  3  0  2  0  2  1  1  2 -1
 -2  3  1  2 -1  1  0  0 -2  1  1 -3  0  1  0  0 -1  1  0 -2  1 -2 -3  0 -2  0  5 -2 -1 -1 -2 -4 -3 -3 -3  0 -1 -1 -2 -3 -3 -3 -2 -3 -2  0 -3 -2 -3 -3 -2 -1  7  0  2  1 -1 -2  1  0  2  3 -3 -2  2 -3 -2  0 -2 -3 -3  2  0  0 -1 -2 -3 -3  2  0 -1  1 -2 -3 -1 -2 -3 -1  7 -1 -1  0 -2  0 -2 -1 -1 -3 -5 -3 -3 -3 -1 -1 -3 -2 -2 -3 -4 -3 -2 -5 -2 -3  0 -2 -2 -1 -1 -3 -1 -2 -2 -3 -2  2  0 -3 -2 -3 -2 -1 -2 -3 -2  7 -2 -1 -2 -2 -1  0 -1 -1 -2  0 -3 -1 -1 -1  1  1 -3 -4  0 -2 -1 -2 -1  0 -3 -2  0 -1  2 -3  0 -1  7 -1  1 -2 -5 -1  2  0 -1 -3 -4 -1 -3 -3 -2 -1  0 -2 -1 -3  4 -3 -1 -3 -2 -5 -3  4 -1  0  7 -3 -1 -1  1 -1 -2 -2 -1 -1 -1  2 -5 -1 -2 -2 -2 -2 -3 -1  0 -3 -2 -1  1 -2 -1  1 -2 -2 -1 -1 -4 -3 -3 -1  1  0  0  0 -1 -1 -1 -1 -1 -1 -1  1  0 -2 -1 -2 -2 -3 -1 -2  0  1 -2  3  1 -1 -1  2  1  1  1  0 -1  4  0 -2
 -3 -3 -3 -3 -3 -5 -4 -4 -4 -3 -3 -4 -3 -4 -3 -4 -3 -4 -3 -3 -4 -4 -4 -3 -4 -4 -4 -3 -3 -4 -4 -4 -3  0 -4 -5 -4 -3 -5 -4 -4 -3 -4 -6 -1 -5 -6 -4 -6 -3 -3 -4 -4 -4 -3 -3 -4 -3 -4 -4 -1 -3 -4 -3 -4 -3 -3 -3 -5 -3 -3 -3 -4 -5 -4  7 -6 -3 -3 -4 -4 -3  4 -5 -4 -3 -5 -4 -4  1 -4 -4  2 -4 -4 -4 -1 -6 12 -4  0 -6 -4  0 -5 -4 -3 -4 -1 -4 -5 12 -3 -5 -4 -6 -3 -3 -4 -4 -4 -1 -4 -5 -4 -3 -3 -6  4 -6 -3 -4 -4 -3 -3 -4 -4 -4 -4 -3 -4 -4 -3 -4 -3 -2 -4 -5 -4 -4 -4 -3  5 -1 -4 -5 -4 -6 -3 -3 -6 -1 -2 -3 -4 -2 -3 -4 -4 -3 -4 -3 12 -4 -3 -4 -4 -6 12 -3 -4 -6 -5 -3 -5 -4 -4 -3 -4 -3 -4 -5 -4 12  0 -4 -4 -1 -4 -4 -3 -4 -4 -5 -5 -6 -4 -4 -4 -4 12 -3 -3 -4 -4 -3 -5 -4 -4 -2 -1 -5 -4 -3  0 -3 -4 -4 -3 -4  0 -3 -4 -3 -4 -4 -5 -4  7 -4  2  0 -3 -4 -4 -3 -4 -4 -1 -4  1  1 -4 -5 -3 -3 -4 -4 -4 -3 -2 -3 -3 -3 -3 -3 -3 -3 -3 -3
 -3 -2 -2 -1 -2 -4 -3 -3 -3 -2 -2 -3 -2 -3 -2 -3 -3 -3 -2 -2 -3 -2  0 -2 -4 -3 -3 -2 -2 -3 -2  0 -2  7 -5 -3 -3 -2 -2 -5 -5 -2 -3 -5  4 -3 -5 -3 -5 -2 -2 -3 -3 -2 -2 -2 -3 -3 -3 -3 -3 -2 -3 -1 -2 -2 -2 -2 -4 -2 -2 -2 -2 -3 -3 -1 -5 -4 -2 -3 -3 -1  2 -3 -3 -2 -4 -3 -3 -2 -2 -2  3 -3 -3 -2 -2 -5  0 -3  8 -5 -4 -3 -3 -4 -2 -3  1 -5 -4  0 -2 -3 -2 -4 -2 -2 -3 -5 -2  4 -4 -5 -3 -2 -1 -5 -1 -5 -2 -3 -3 -2 -2 -3 -3 -3 -3 -3  0 -3 -2 -3 -2  0 -5 -4 -3 -3 -2 -2 -1  3 -3 -4 -3 -5 -2 -2 -4  0  1 -2 -3  0  0  1 -3 -2 -3 -2  0 -3 -3 -3 -3 -5  0 -2 -5 -5 -4  1 -3 -3 -2 -2 -3 -2 -3 -3 -3  0  8 -3 -3 -2 -3 -5 -3 -2 -3 -4 -4 -4 -2 -3 -3 -3  0 -2 -2 -3 -1 -2 -5 -3 -3  6 -3 -3 -2 -2 -2 -2 -3 -3 -3 -3  9 -2 -4 -2 -3 -3 -2 -2 -1 -2 -2  1 -3 -3 -3 -2 -3 -3  1 -3  0  7 -3 -3 -1 -2 -3 -3 -3 -2  0 -3 -2 -3 -1 -1 -1  0  0  2
 -1 -1 -1 -1  4 -3 -1 -2  2 -1  0 -4  3 -2 -1  2 -1 -1  4  1 -3 -4 -1  0 -3 -2 -2  1  1 -2  4 -5  0 -2 -5 -3 -2  4 -2 -5 -5  0 -4 -4 -2 -3 -5  2 -5  0  0  6 -1  5 -2  1 -2  0 -3 -3 -1  3 -4 -3 -1  0  0  0 -3  0  0 -1  4 -3 -1 -4 -4 -3 -1 -2 -2  0  0 -4 -2  1 -4  6 -2  5  5  4 -3 -2 -3  5  5 -4 -5 -4 -3 -4 -2 -1 -4 -4  0 -4 -3 -5 -4 -5 -1 -4 -2 -5  2 -1 -1 -5  2  2 -4 -4 -2  1  2 -5 -1 -5  1  0  1  0  0 -2 -4  3 -3 -3 -3 -3  4 -1  0  2 -5 -3 -2 -1 -1 -1  0 -2 -3 -1  6 -4 -1 -1 -5  1  1 -3 -1 -1 -1 -3 -1  3 -2 -2 -5 -3 -2 -2 -3 -5 -1 -2 -5 -5 -4 -3 -4  5  5  0 -1  0 -1 -4  2 -5 -3 -3  2  2 -2 -5 -3  1  1 -3 -4 -4  4 -1  0 -2 -5  2  0 -3 -4  1 -4 -1 -2 -4 -3 -2  4  2 -1 -1 -1 -3 -2  1 -3  0 -4 -1 -1 -1 -1 -3 -1  0 -1 -1 -1 -3 -3  4  0 -2 -2  4 -2 -3  2 -4 -1 -1  3 -1 -2  1  1 -2 -1 -2 -2 -3 -3 -1 -2 -3
