# Supplementary material for: Protein Secondary Structure Prediction Based on Data Partition and Semi-Random Subspace Method
Source: Sci Rep. 2018 Jun 29;8:9856. doi: 10.1038/s41598-018-28084-8 (PMC6026213; doi:10.1038/s41598-018-28084-8)
Supplement: Supplementary file 2 — Dataset 2 [file 41598_2018_28084_MOESM2_ESM.zip › T100_DATA/5M3U_A.pssm]

  S  L  S  N  K  L  T  L  D  K  L  D  V  K  G  K  R  V  V  M  R  V  D  F  N  V  P  M  K  N  N  Q  I  T  N  N  Q  R  I  K  A  A  V  P  S  I  K  F  C  L  D  N  G  A  K  S  V  V  L  M  S  H  L  G  R  P  D  G  V  P  M  P  D  K  Y  S  L  E  P  V  A  V  E  L  K  S  L  L  G  K  D  V  L  F  L  K  D  C  V  G  P  E  V  E  K  A  C  A  N  P  A  A  G  S  V  I  L  L  E  N  L  R  F  H  V  E  E  E  G  K  G  K  D  A  S  G  N  K  V  K  A  E  P  A  K  I  E  A  F  R  A  S  L  S  K  L  G  D  V  Y  V  N  D  A  F  G  T  A  H  R  A  H  S  S  M  V  G  V  N  L  P  Q  K  A  G  G  F  L  M  K  K  E  L  N  Y  F  A  K  A  L  E  S  P  E  R  P  F  L  A  I  L  G  G  A  K  F  A  D  K  I  Q  L  I  N  N  M  L  D  K  V  N  E  M  I  I  G  G  G  M  A  F  T  F  L  K  V  L  N  N  M  E  I  G  T  S  L  F  D  E  E  G  A  K  I  V  K  D  L  M  S  K  A  E  K  N  G  V  K  I  T  L  P  V  D  F  V  T  A  D  K  F  D  E  N  A  K  T  G  Q  A  T  V  A  S  G  I  P  A  G  W  M  G  L  D  C  G  P  E  S  S  K  K  Y  A  E  A  V  T  R  A  K  Q  I  V  W  N  G  P  V  G  V  F  E  W  E  A  F  A  R  G  T  K  A  L  M  D  E  V  V  K  A  T  S  R  G  C  I  T  I  I  G  G  G  D  T  A  T  C  C  A  K  W  N  T  E  D  K  V  S  H  V  S  T  G  G  G  A  S  L  E  L  L  E  G  K  V  L  P  G  V  D  A  L  S  N  I
  0 -3  1 -2 -2 -3  1 -2 -1 -1 -2 -3 -2  0 -1 -2 -3 -2 -2 -3 -3 -2 -4 -4 -3 -1 -3 -3 -1 -2 -1 -1 -3 -2 -3 -3  1 -3 -3  0  5  6 -2 -3 -1 -3 -2 -4  4 -3 -3 -2 -1  6 -1  3 -2 -2 -3 -1 -1 -4 -3 -2 -3 -3 -3 -2 -1  0 -2  0  0 -2 -3 -1 -3  2 -3 -2  5  3 -2 -3 -1  0 -2 -3 -1 -2 -2 -2 -1 -4  0 -2 -3 -2 -2 -2  0 -1 -1 -3  2  5 -2  4  0  3  3  1 -1  1 -2 -3 -3 -3 -3 -4 -3 -3 -4 -4  1  0 -3 -3 -2 -1  1 -2 -2  3  0 -1 -1 -3  0 -2  6 -1  0  3  1 -2  1  3 -4 -3  4  0 -3  0  2 -3  1 -3 -2 -4 -1 -3 -4  6 -4 -1 -2  6 -4 -3  6 -4  0 -1 -3 -1 -2 -2 -2 -3 -2 -2 -3  6  4 -1 -4 -3 -3 -1 -3 -3 -3 -2 -4 -4  6 -2  6 -3 -3 -1 -3  0 -3 -3 -4 -3  6 -3 -3 -2 -2  6 -2 -2  3 -3 -2 -3 -3 -3 -3 -2 -3 -3 -3 -3 -2 -2 -3  0 -3 -3 -3 -1 -1 -1 -3  6 -4 -2 -4 -2 -2 -1 -2 -2 -2 -2  0 -3 -1  0 -1 -3 -4 -3  0  3 -1  5 -1 -2 -1  1 -1 -3 -2  2 -2  6 -1  1 -3 -2 -2 -1 -2 -2 -3 -3 -2 -3 -4 -2 -1  6 -3 -2 -4  2  0 -2  6  1 -1 -1  0  6 -1 -1  3  0 -1 -3 -2  3 -1 -4 -3 -1 -3 -4  1 -1 -2 -2 -1 -1  0 -1 -4  3  1  4 -2  2 -2  6 -2 -2 -3 -2 -5 -4 -1 -3  2 -2 -2 -4 -3 -4 -2  3 -4  5  0 -1 -1 -2  4 -1 -3 -3  4  1 -1  1  5  2  1  0 -1  3 -2 -1 -3 -3 -2 -2 -2 -4 -2  6 -2  0  4  6 -2 -3 -2  2 -2 -2 -2 -2  0 -4 -2 -1 -2 -1 -1 -1  6 -1 -3 -3 -3 -3 -3 -1 -3  0 -3 -3 -1 -2  3  6 -3  0 -1 -1
 -2 -3 -2 -1  1 -4 -2 -4  0  0 -4 -3 -4  1 -3  1  7 -4 -3 -4  8 -4 -4 -5 -2 -4 -4 -3  0 -2 -1  1 -5 -3 -2 -2 -1  8 -5  0 -3 -3 -4 -4 -3 -5  1 -3 -4 -3 -2 -1 -1 -3  2 -2 -4 -4 -4 -4 -2 -2 -4 -4  8 -4 -3 -4  1  2 -2 -2 -1  1 -4 -3 -4  1 -4 -4 -3 -2 -2 -4  0  1 -3 -4 -3  4 -1 -4 -1 -5 -3  0 -3 -5 -4 -4 -2 -1 -4 -2  0 -2 -5 -2 -1 -3 -2 -2 -4 -2 -4 -5 -4 -3 -2 -2 -4  8 -5 -2 -4 -2 -2 -2 -4  0 -2  0 -3 -1 -2 -4 -1  0 -3  0 -3 -2 -1 -2  1 -4 -1 -1 -5  7 -1 -2 -4  1  2 -4 -4 -3 -4 -2 -4 -2 -3 -3 -5 -4 -3 -3 -2  8 -3 -2 -3 -3 -4 -4 -4 -4 -1 -4 -3 -1  5 -3 -3 -4 -5 -4 -3  0  1 -2 -4 -2 -4 -5 -3  1 -3 -4 -2 -1 -4 -1  7 -4 -5 -4 -3 -5 -4 -4 -3 -3  0 -4 -1 -3  0 -5 -1 -4 -5 -1 -2 -3 -4 -3  1 -4 -2 -1 -3 -5 -5 -4 -4 -2 -4 -3 -4 -3 -5  0  1 -3 -3  0 -1 -3  0 -5 -4 -1 -3 -4 -4 -3 -1 -2 -4 -3  0 -2 -4  0 -1 -4 -2 -1  0 -3  1  1  0 -2 -4  1 -4 -2 -4 -4 -4 -3 -4 -4 -3 -3 -3  1 -5 -3 -1 -2 -3  0 -2 -2 -1 -3 -2 -3 -1 -2 -4 -5 -4 -3 -3 -4 -3 -4 -4 -4 -4 -4 -3  0 -3  3  0 -1 -4  2 -1 -3 -4 -1  5 -3  1 -2 -5 -4 -5 -2 -4 -4 -3 -4 -4 -5 -2 -4 -2  0 -5 -3  2 -4 -3  1 -2 -3 -3 -3 -1 -3 -4  0 -3 -3  0  3 -4 -2 -3 -3 -5 -4 -4 -4 -4 -4 -3 -3 -3 -5 -4 -2  0 -4 -1 -2 -2 -3  1 -4 -3 -2 -4 -3 -3 -4 -4 -4 -3 -2 -4 -2 -4 -4 -2 -4  1 -2 -4 -4 -4 -4 -2 -3 -4 -2 -2 -3
 -1 -5  0  7 -2 -5 -1 -4  1  1 -4  2 -4  0  0 -2 -1 -5 -4 -4 -2 -5  0 -5  8 -5 -4 -4  0  4  3  0 -5 -2  8  7 -1 -2 -5 -2 -3 -3 -4 -3 -1 -5  0 -3 -4 -5  0  6 -1 -3 -1 -1 -5 -4 -5 -4  0 -2 -5 -2 -2 -4  3 -2  1 -2  4  0  0 -2 -4 -1 -5 -2 -4 -5 -3 -2 -2 -5 -1  1 -4 -5  1 -2  1 -5 -1 -5 -4  2  1 -5 -5 -2 -3 -1 -4 -2  0 -3 -5  4  4 -3 -1  1 -2 -1 -5 -5 -5 -5 -2  8 -5 -2 -5 -1 -4 -2 -2 -2 -2 -1 -2 -2  3 -2  1 -2  5 -2 -3 -1 -3  0 -2 -1  0 -4  0 -1 -5 -2 -1 -1 -5 -1 -1 -5 -2  0 -4 -4 -4  8  0 -3 -5 -2 -2 -3 -1 -2 -3 -1 -1 -1 -4 -5 -2 -4  5 -5 -2 -2 -1 -3 -2 -2 -5 -5 -4 -1 -1 -2 -5  2 -4 -5 -2 -2 -3 -5 -2  5 -4 -1 -2 -4 -5 -5 -3 -5 -5 -2 -2 -3 -2 -4 -1  0 -2 -5 -2 -5 -3  4  8 -4 -5  0 -2 -5  7 -1 -4 -5 -5 -2 -2 -2 -4 -3 -4 -1 -5 -2 -2 -3 -4  5  7 -4  0 -5 -2  5 -1 -5 -4  0 -1 -1 -2 -2  0 -1 -4  1  1 -5 -4 -1 -2 -3 -1 -1  7  6 -5  0 -4 -2 -5 -4 -4  0 -4 -4 -2 -3  1 -1 -5  0 -1  5 -3  3 -2 -2 -1 -3 -1 -1 -2  0 -2 -5 -3 -1  0 -6 -4 -2 -5  0 -4 -2 -3 -1 -1  2 -1 -1 -1 -1 -1 -2 -5 -1 -1 -3 -1 -2 -5 -4 -6  8 -2 -4 -3 -2 -5 -5 -2 -5 -1  4 -5 -2  2 -2 -2 -1  1 -3 -4  1  0  0 -4 -1 -3 -2 -1  4 -2  0 -3 -2 -5 -5 -2 -2 -2  0 -2 -3 -2 -4 -4 -3  0 -4  4 -2 -2  0 -1 -4 -1 -1 -5 -1 -2 -2 -2 -2 -3 -1 -5 -2 -5 -5 -2 -2 -2 -1 -5 -3 -2 -5 -1 -3 -5  0  5 -4
 -2 -5 -2  0 -2 -5 -2 -5  5  5 -5  7 -4 -2  3 -2 -3 -5 -5 -5 -4 -5  8 -6  0 -5 -4 -5  4  5  0 -2 -5 -3 -1 -1 -2 -4 -5 -1 -3 -3 -5  1 -2 -5 -2 -5 -4 -5  6 -1 -1 -3 -2 -2 -5 -5 -5 -5 -2 -3 -5 -2 -4 -4  7 -3 -1 -2 -2 -1  4 -2 -4 -2 -5 -1 -4 -5 -3  1  0 -5 -1 -1 -5 -5 -1 -2  5 -5 -2 -6 -5  2  8 -5 -5 -3 -1  3 -5  0  0 -3 -5 -1  4 -3  0  2 -3 -1 -5 -5 -5 -5  0 -1 -5 -4 -6 -3 -4  0  0  0 -3 -2 -2 -2  7 -1  4 -3  0 -3 -3 -2 -3  6 -2  2  2 -5  2 -1 -5 -3 -1 -1 -5 -2 -2 -5 -3  8 -5 -5 -4 -1  8 -3 -5 -2 -3 -3 -3 -3 -3 -3 -1 -2 -5 -5 -3 -1  3 -5  1 -2 -3 -3 -3 -3 -6 -5 -5 -1 -2  0 -5  5 -5 -6 -3 -2 -4 -5  3  0 -4  1 -3 -4 -6 -5 -4 -5 -5 -3 -3 -3 -2 -5 -2  8 -2 -5 -2 -5 -5  4 -1 -5 -5  7 -2 -5  4  0 -5 -5 -5 -3 -3 -3 -5 -3 -5 -3 -5 -3 -2 -3 -2  3  1 -5  0 -5 -3  2 -2 -5 -5  8  0  1 -3 -2 -1 -3 -5 -1  5 -5 -4  2 -2 -3  0 -1 -1  0 -5 -1 -5 -3 -5 -4 -4  8 -5 -5 -3 -3  7 -1 -5  6  0  6 -3 -1 -3 -2 -2 -3  1  4  0  2 -2 -5 -3  6  0 -6 -5 -3 -5  8 -5 -3 -2 -1 -2 -2  0 -2 -5 -2  1 -3 -5  1  0 -3 -2 -3 -5 -5 -7 -1 -3 -4 -3 -3 -5 -5  0 -5  5 -1 -5 -2  0 -3 -3 -2 -1 -4 -5  7  0 -3 -5  1 -3 -2 -1  0 -3 -3 -4 -3 -5 -5 -3 -3 -3  8 -3 -4 -3 -5 -4 -3 -2 -5  2 -2  0  7 -2 -5 -2 -3 -5 -2 -3 -3 -3 -3 -4 -2 -5  0 -5 -5  0 -2 -2  1 -5 -3 -3 -5  4 -3 -5 -2  3 -4
 -2 -2  1 -4 -5 -3 -2 -2 -3 -3 -1 -5 -1 -4 -4 -5 -5 -2 -2 -3 -5 -1 -6 -4 -5 -2 -5 -3 -4 -4 -4 -4 -2 -3 -5 -4 -4 -5 -3 -3 -2 -2 -2 -5 -2 -3 -5 -4  8 -3 -4 -4 -4  0 -4  1 -2 -2 -3 -1 -2 -5 -3 -4 -5 -5 -5 -4 -2 -3 -3 -2 -3 -4 -4 -3 -3 -4 -3 -3 -1 -2 -4 -3 -4 -3 -3 -3 -3 -4 -4 -2 -2 -4 -2 -4 -5 11 -3 -4 -3 -5 -2 -6 -3 -2  9 -2 -3 -3 -2 -2 -4 -3 -2 -3 -3 -2 -6 -5 -3  2 -4 -5 -2 -5 -6 -6 -4 -4 -1 -4 -4 -2 -3 -4 -4 -5 -2 -5 -2 -4 -4 -3 -3 -2 -4 -2 -4 -2 -2 -3 -3 -2 -3 -3 -4 -5 -2 -4 -1 -5 -5 -2 -4 -4 -3 -2 -5 -5 -2 -5 -3 -3 -4 -2 -4  2 -4 -3 -5 -4 -5 -2  2 -4 -4 -3 -3 -4 -5 -6 -3 -4 -5 -4 -2 -5 -2 -3 -5 -3 -5 -4 -5 -5 -4 -3 -2 -3 -3 -4 -4 -2 -5 -2 -2 -5 -5 -3 -5 -3 -3 -4 -4 -3 -3 -5 -5 -2 -3 -3 -2 -3 -3  7 -4 -4 -4 -2 -1 -3 -4 -3 -5 -2 -2 -4 -4 -3 -4 -3 -4 -3 -3 -3 -3 -5 -4 -3 -4 -2 -4 -3  0 -3 -4 -2 -2 -3 -5 -2 -4 -4 -3 -4  0 -4 -2 -3 -1 -5  0 -5 -4 -2 -1 -2 -5 -5 -4 -1 -4 -4 -2 -3 -2 -3 -1 -1 -1 -3 -2 -3 -4 -3 -5 -3 -4 -1 -3 -4 -3 -6  9 -4 -4 -5 -3 -1 -4 -3 -3 -1 -4 -2 -2 -1 -4 -2 -5 -3 -3 -2 -5 -5 -4 -5 -1 -4 -3 -4 -5 -4 -5 -3 -4 -1 -2 -2 -3 -5 -1 -2 -3 -5 -1  3 -2 -4 -2  2 -3 -3 -4  7 -1 -2 -3 -3 -4 -4 -4 -6 -3 -2 -3  9  8 -2 -5 -3 -4 -2 -5 -5 -5 -1 -3 -5 -1 -3 -3 -4 -4 -4 -2 -3 -3 -6 -3 -3 -6 -4 -5 -2 -3 -5 -4 -2 -2 -2 -3 -2 -3 -1
 -1 -3 -1 -1  0 -4 -2 -4  0  0 -3 -1 -3  0 -2  0  0 -4 -3 -3 -1 -4 -2 -5 -2 -4 -3  0  2 -1  0  4 -4 -2 -2 -2  7 -1 -5 -2 -1 -2 -3 -2 -2 -4  3 -3 -3 -3 -1  2 -2 -2  0 -2 -4 -4 -4 -3 -2 -2 -4 -4  0 -3 -2 -4  2 -1  0 -1  1  0 -3 -2 -4  1 -3 -4 -2 -1  0 -4  1  0  0 -4 -2  0 -1 -4  1 -5 -3  0 -2 -5 -4 -4  0  1 -4  0  1 -2 -4  0 -1 -2 -1  0 -3  3 -4 -4 -4 -4  0 -2 -4  0 -5 -2 -3  0  0  0 -3 -1 -2  1 -1 -1  0 -3  1  0 -2  0 -2 -1  1  0  2 -4  1  1 -5  1  1  0 -4 -1  0 -4 -3 -2 -4 -3 -4 -2 -2 -2 -5 -3 -2 -2 -2  0 -2 -2 -2 -2 -3 -4 -3 -3  1 -4 -2  7  0 -3 -2 -4 -5 -4 -3  1  0  0 -4  1 -4 -5 -2  2 -3 -4  0 -1 -3  3  0 -3 -5 -4 -3 -5 -4 -4 -4 -2  0 -4  1 -2  0 -4  8 -4 -4  0 -2 -3 -4 -2  1 -4 -1  0 -3 -4 -4 -3 -3 -3 -3 -2 -4 -2 -5 -1  0 -1 -3  1 -1 -2  1 -5 -3 -1 -2 -4 -4 -2  2  0 -4 -2  2 -2 -4  1  0 -3 -2  0  0 -2  1  1 -1 -2 -4  2 -4 -2 -4 -3 -3 -2 -4 -4 -3 -2 -2  0 -5 -1  0 -1 -2  2 -2 -1  3 -2 -2 -1  1  1 -4 -5 -3 -1 -3 -4  0 -3 -4 -2 -4 -4 -1  1 -2  0  1  0 -4  0  3 -2 -4 -1  2 -2  1  4 -4 -4 -4 -2 -4 -3 -2 -4 -4 -5  0 -4  0 -1 -5 -2  1 -3 -2  0 -1 -3 -3 -1 -1 -3 -4  1 -2 -2  3  0 -3 -2 -3 -2 -4 -4 -4 -4 -4 -2 -3 -3 -3 -4 -3 -2  2 -3 -1 -2  0 -2  1 -4 -2 -1 -4 -2 -3 -4 -4 -4 -3 -2 -4  0 -4 -4  0 -3  0 -1 -4 -3 -4 -4 -1 -2 -4 -2 -1 -3
 -1 -4 -1 -1 -1 -4 -2 -4  1  0 -4  1 -4  0 -1 -1 -2 -4 -4 -4 -2 -3  0 -5 -2 -4 -3 -3  0  2 -1  1 -5 -3 -2 -2  0 -2 -5 -2 -2 -2 -4 -2 -2 -5  0 -4 -3 -4  4 -1 -2 -2 -1 -2 -4 -4 -5 -4 -2 -2 -5 -4 -2 -3  0 -4  1 -1 -2 -1  3 -1 -4 -2 -4  3 -3 -4 -2  1  7 -4  4  0 -3 -4 -2 -1  1 -4  0 -5 -4  1  1 -6 -4 -4  0  6 -4  7  2 -2 -5 -1  1 -3  0  0 -3  1 -4 -5 -5 -5  7 -2 -5 -2 -5 -2 -4  7  7  7 -3 -1 -3 -1  0  1  2 -4  1 -1 -3 -1 -2  2 -1  3  1 -4  4  3 -5 -2  2 -1 -4 -2 -1 -4 -3  0 -4 -4 -4 -2  0 -3 -5 -4 -3 -2 -2 -2 -2 -2 -2 -2 -4 -4 -3  0  1 -4  0  1 -1 -3 -2 -3 -5 -5 -4 -1 -1  7 -5  4 -4 -5 -2  0 -3 -5  7 -1 -3  5 -1 -3 -5 -5 -3 -5 -5 -4 -4 -2 -1 -4 -1  0 -1 -5  0 -4 -5  3 -2 -4 -4  0 -1 -4 -1  5 -4 -5 -5 -4 -4 -4 -4 -2 -5 -3 -5 -2 -1 -1 -4  3 -2 -4  4 -5 -4 -1 -2 -4 -5  0  6  5 -4 -1  2 -3 -4  1  3 -4 -4  4 -1 -2  4  2 -2 -2 -4  2 -4 -2 -4 -3 -3  0 -4 -4 -3 -3  0 -1 -5  0  5  0 -3  1 -2 -2  0 -2 -2  0  4  3 -4 -5 -3  1 -2 -4 -3 -4 -5  0 -4 -4  2  5 -2 -1  4 -1 -4  0  5 -1 -4 -1  3 -2 -1 -2 -5 -4 -5 -2 -4 -3 -3 -4 -4 -5  7 -5  4 -1 -5 -1  1 -4 -2  0 -1 -3 -4  1  2 -3 -4  4 -2 -1  2  0 -4 -2 -3 -3 -5 -5 -4 -4 -4  0 -3 -3 -3 -5 -4 -2 -1 -4 -1 -2  7  2  0 -4 -2 -2 -4 -2 -3 -4 -4 -4 -3 -2 -4  7 -4 -4  7 -4 -1  2 -4 -3 -4 -4  1  1 -4 -2 -1 -3
 -2 -5 -1 -2 -3 -5  0 -5 -2 -3 -5 -3 -5 -2  6 -3 -4 -5 -5 -5 -4 -5 -3 -5 -2 -5 -4 -5 -3  2  4 -3 -5 -3 -2 -2 -3 -4 -6 -3  3 -1 -5 -4 -3 -5 -3 -5 -2 -5 -3 -2  6 -2 -3 -2 -5 -5 -5 -4 -2 -4 -5  7 -4 -4 -3  7 -2 -3 -3 -2 -1 -3 -5 -2 -5 -2 -4 -5 -2 -1 -4 -5 -2 -2 -5 -5  6 -3 -2 -5 -3 -5 -4 -2 -3 -5 -5  7 -3 -3 -5 -4 -2 -2 -5 -1 -1 -1 -1  1  7 -1 -5 -5 -5 -5 -4 -2 -5 -4 -5 -4 -4 -4 -4 -3  7 -3  5 -3  0 -1 -2  7 -2 -3 -4 -3 -1 -2 -2  0 -2 -5 -2 -2 -5 -4 -2  3 -5 -2 -2 -5  7 -3 -5 -5 -5 -2 -3 -1 -5  7 -3 -1 -4 -4 -1 -4 -2 -2 -5 -4  7 -4  1 -5 -3 -4 -3 -2  1  7 -5 -5 -5 -3 -3 -3 -5 -3 -5 -5  0 -3 -2 -5 -3 -2 -4 -3 -4 -4 -5 -5 -1 -6 -5  7  7 -1 -3 -5 -1 -3 -3 -5 -4 -5 -5 -2 -2 -5 -5 -1 -3 -5 -2 -3 -5 -5 -5  6  7  7 -5 -1 -5 -3 -5 -4 -3 -4 -4 -2  3 -4 -2 -6  7 -1 -2 -5 -5 -3 -3 -2  7 -1 -2 -4 -5  1  0 -5 -4 -2 -3 -1 -3 -3 -2  4 -5 -3 -5 -4 -5 -4 -4 -3 -5 -5 -3  2 -2 -3 -5 -1 -3 -2 -1 -2 -3  6 -2 -2 -3 -3 -2 -1  7 -6 -4 -2  6 -5 -5  7 -5 -3 -4  7 -4 -3 -2 -2 -3 -3 -5 -2 -2 -2 -5  2 -2 -1 -3 -3 -5 -5 -5 -2  7 -4 -3  7 -5 -5 -3 -5 -3 -2 -5 -1  0  7 -3 -3  0 -4 -5 -3 -1 -3 -5 -2  0 -2  0 -1  7 -2 -4 -3 -5 -5  7  7  7 -3 -4 -1 -4 -4 -3 -2 -3 -5  4 -2 -3 -2 -3 -5 -2 -4 -5 -2 -4  7  7  7 -1 -1 -5 -4 -5 -5 -4  7 -3 -3 -5 -4  7 -5 -2 -1 -5 -1 -1 -4
 -2 -4 -2  1 -2 -4 -2 -2 -2 -2 -4 -2 -4 -1 -3 -2 -1 -5 -4 -4 -2 -5 -3 -3 -1 -5 -4 -3 -2 -2  0  0 -5 -3 -1 -1 -1 -2 -5 -3 -3 -3 -4 -4 -3 -5 -2  5 -4 -4 -2  6 -3 -3 -2 -2 -5 -5 -4 -4 -3 11 -4 -4 -2 -4 -2 -4  0 -2 -2 -2 -1 -2  0 -3 -4 -2 -4 -5 -3 -1 -2 -4 -2 -1 -1 -4 -2 -1 -2 -5 -2 -3 -4  2 -3 -5 -5 -4 -3 -1 -5 -2 -1 -2 -5 -2 -1 -4 -2  0 -4 -2 -5 -5 -5 -4 -2 -1 -4 -2 -3 10 -4 -2 -2 -2 -4 -2 -2 -2 -2 -2 -1 -4 -1 -3 -3 -2 -3 -2 -2 -2 -2 -5 -1 -2 -3 -2 -1 -2 -4 -3 -2 -2 -4 -3 -5  0 -5 -1 -3 -3 -3 -4 -3 -3 10 -2 -3 10 -3 -3 -4 -5 -4 -4 -1 -1 -4 -2 -2 -3 -3 -4 -3 -4 -4 -2 -3 -2 -5 -2  0 -3 -3 -2 -3 -4 -1  3 -4 -1  0 -4 -3 -5 -3 -5 -5 -4 -4 -3 -2 -5 -1 -3 -2 -5 -1 -4 -5 -1 -1 -4 -4 -3 -2 -5 -1 -1 -4 -5 -5 -4 -4 -4 -4 -3 -2 -3 -3 -3 -2 -3 -4  2  0 -4 -1 -5 -4 -1 -3 -4 -2 -3 -2 -2 -4 -3 -1 -3 -5  1  0 -4 -4 -2 -2 -3 -2  0  0 -1 -5 -1 -4  5 -4 -4 -4 -3 -1 -4 -4 -3 -3 -1 -3 -2 -2  1 -3 -1 -3 -3  1 -3 -3 -3 -2 -2 -3 -5 -4 -2 -2  0 -3 -4 -5 -3 -4 -4 -3 -2 -3 -2 -2 -2 -1 -1 -1 -3 -5 -2 -1 -3 -2 -3 -5 -4 -5 -1 -4 -4 -3 -4 -5 -3 -2 -3 -2 -2 -3 -3  1 -4 -3 -2 -2 -3 -4 -3 -2 -4 -4 -1 -3 -3 -1 -1 -4 -3 -4 -3 -5 -5 -4 -4 -4 -3 -4 -3 -4 -5 -4 -3 -2  1  0 -3 -2 -2 -2 -4 -3 10 -5 -3 -4 -4 -4 -4 -3 -3 -4 -2 -4 -4 -2 -4 -2 -3 -1 -4 -4 -5 -2 -3 -4 -3 -1 -3
 -4  1 -3 -4 -4  0 -3  5 -3 -4  2 -5  1 -3 -5 -5 -5  2  3  5 -5  1 -5 -2 -5  1 -5  1 -4 -4 -4 -3  7 -2 -5 -5 -4 -5  7  0 -3 -3  3 -5 -3  7 -4 -3 -2  3 -5 -5 -5 -3 -4 -3  2  4  0  0 -4 -6  0 -6 -5 -5 -5 -6  0 -2  0 -1 -2 -4 -3 -4  0 -4 -4  2 -1 -2 -5  0 -4 -3  0  1 -5 -3 -4  3  1 -2  0 -4 -5 -3  1 -6 -4 -4  2 -5 -3  0  0 -3 -4 -4 -2 -2 -6 -4  3  6  0  0 -5 -5  0 -5 -2 -5  4 -5 -5 -5 -6 -4 -2 -1 -4 -3 -4 -5 -4 -4  3 -4 -3 -4 -4 -2 -4  4 -3 -3 -2 -4 -3 -4  0 -2 -4  0 -5 -5  3 -3  4 -5 -5 -3 -2 -5 -2 -3 -5 -5 -3 -5 -4 -4  0  1 -6  2 -4  0 -5 -1 -4 -3 -3 -6 -2  0  0 -4 -5 -5  0 -4 -3 -2 -3 -4 -2  0 -5 -4 -5 -3 -5 -5 -2  0 -3  7  0 -6 -6 -3 -4  2 -3 -5 -4  7 -4  0  7 -4 -5  0  1 -5 -4  1 -5 -2  0  7  7 -4 -5 -5 -1 -3 -2 -2 -2 -1 -4  1  2 -4 -5  1 -4  7 -5 -3 -4  0 -2 -5 -4 -4 -6 -3 -4  5  2 -3 -4  3  2 -3 -4 -3 -4 -4 -5 -4  2 -4  5  1  0 -5  2 -5 -2  4  2 -3 -5 -4 -1 -4 -4 -4 -3 -3  0 -5 -1 -2 -2  1 -3 -4 -6  7 -5 -3 -5 -4  0 -5  0 -5  1 -6 -4 -4 -4  1 -4  1 -2 -2 -4  0  5 -2 -4 -3 -5 -1  7  2 -5 -5 -6 -5  0 -6  1 -2 -5 -1 -4 -3 -2 -3 -3 -5 -3 -4 -3  1  0 -5 -3  1  3 -4 -2 -2 -3 -4 -5 -3  5  0  7  6 -6 -6 -6 -5 -3 -3 -3 -1 -2 -2 -4 -4 -5 -1 -5 -5 -4  2 -4 -6  2 -4 -3 -6 -6 -6 -3 -4  0 -5  0  0 -5 -5 -5  1  0 -5 -6  2 -2 -3  1 -4 -4  3
 -4  5 -4 -5 -4  6 -3  3 -3 -4  3 -5  4 -3 -5 -4 -4 -1  4  0 -4 -1 -6 -1 -5 -1 -5  4 -4 -5 -4 -3  0 -3 -5 -5 -4 -4  0 -1 -3 -3  4 -5 -3  0 -4 -2 -2  5 -5 -4 -5 -3 -4 -2  0  0  6  0 -4 -5  6 -6 -4 -5 -5 -6 -1 -3 -1 -2 -2 -4 -2 -4  6 -3 -4 -1 -2 -2 -4  5 -4 -3  5  6 -5 -4 -4 -1  2 -1  5 -4 -6 -4 -1 -6 -4 -4 -1 -4 -3 -2 -2 -3 -4 -4 -3 -3 -5 -4  0  0  6  6 -5 -6  6 -4 -1 -5  1 -5 -5 -5 -5 -4 -3 -2 -4 -3 -4 -5 -4 -4  0 -4 -3 -4 -3 -3 -3  0 -3 -3 -1 -4 -3 -4  6 -2 -4  6 -5 -5  0 -3  0 -5 -5 -3 -1 -5 -3 -3 -5 -4 -3 -5 -4 -4  0  0 -6  0 -4  5 -5 -3 -4 -3 -3 -6  0  6  2 -4 -4 -5  6 -4 -3 -1 -3 -3 -3  6 -5 -4 -5 -3 -4 -5 -1  6 -3  0  6 -6 -6 -3 -4 -1 -3 -5 -4  0 -2  6  0 -4 -5  4  6 -5 -4 -1 -5 -2  4  0  0 -4 -5 -5  0 -3 -1 -3 -1  4 -4 -1  5 -4 -5  0 -4  0 -5 -3 -4  6 -1 -5 -4 -4 -5 -3 -4  1 -1 -3 -4  5  1 -3 -4 -3 -4 -4 -5 -5 -1 -4  3 -1  5 -5 -1 -5 -2  0 -2 -3 -5 -4 -1 -4 -4 -5 -3 -3 -2 -5 -2 -3 -3  0 -3 -4 -5  0 -5 -4 -5 -3  2 -5  6 -6 -2 -6 -4 -4 -4 -1 -4  3 -2 -3 -3 -2  0  1 -4 -3 -4  0  0  3 -3 -5 -5 -4 -1 -6 -1 -1 -5 -1 -4 -3 -1 -3 -3 -5 -3 -4 -3  4  4 -5 -3 -1  0 -3 -3 -2 -3 -3 -5 -3  0 -2  0  0 -6 -6 -6 -6 -3 -3 -3 -1 -3 -2 -4 -3 -5 -2 -4 -5 -4  3 -4 -5 -1 -4 -3 -6 -6 -5 -3 -4  6 -5  6  6 -5 -5 -4 -1  6 -5 -5  0 -2 -3  6 -4 -4  3
 -1 -4 -1  1  7 -3 -2 -4  1  4 -4 -2 -4  6 -2  7  1 -4 -4 -4  0 -4 -3 -5 -2 -4 -3 -3  5  0  3  5 -4 -2 -2 -2 -1  1 -5  3 -2 -2 -4 -3 -2 -4  6 -4 -3 -3 -1  3  1 -2  7 -1 -4 -4 -4 -3 -2 -3 -4 -3  0 -3 -2 -3  2  3 -1 -1  0  7 -4 -2 -4  4 -3 -4 -2  0  0 -4  4  4 -2 -4 -1  6  2 -4  0 -5 -3  3 -2 -5 -4 -3  0  0 -4 -1  4 -1 -4  0  1 -2  0 -1 -3  0 -4 -4 -4 -4 -1 -2 -4  0 -5 -3 -3 -1 -1 -1 -3  6 -2  6 -1  2  0 -3  3  7 -3  7 -2  0  3  0  4 -4  2  2 -5  0  2 -2 -4 -1  6 -4 -3 -2 -4 -4 -4 -2 -2 -2 -5 -3 -2 -2 -3  0 -2 -3 -2 -2 -4 -4 -3 -3  2 -4 -2  0  5 -2 -2 -3 -5 -4 -3  7  7 -1 -4 -1 -4 -5 -2  7 -2 -4 -1  1 -3  1  3 -3 -5 -4 -2 -5 -4 -3 -3 -2  7 -4  1 -2  7 -4  1 -4 -4  2 -2 -3 -4 -2  7 -4 -2  0 -4 -4 -4 -3 -3 -3 -3 -2 -4 -2 -5  4  7 -2 -3  1 -1 -2  3 -5 -3  1 -2 -4 -4 -2  1 -1 -3 -2  6  2 -4  3  1 -4 -3  0  7 -2  5  5  3 -1 -4  6 -4 -2 -4 -3 -3 -3 -4 -4 -2 -2 -2  7 -5 -2  4  0 -2  4 -2  0  0 -2 -2 -2  1 -1 -3 -4 -2 -1 -2 -5 -3 -3 -4 -3 -4 -3 -1  5 -2  0  5  2 -4  3  1 -2 -4  0  2 -2  7 -1 -4 -4 -5 -2 -3 -3 -2 -3 -4 -5 -1 -4 -1  4 -5 -2  3 -3 -2  7  0 -3 -3 -2  1 -3 -4  3 -2 -2  3  3 -3  1 -3 -2 -4 -4 -3 -3 -3 -3 -3 -2 -3 -4 -3  1  7 -4  2 -1 -1 -1  7 -4 -2 -3 -4 -2 -3 -3 -3 -3 -2 -2 -4 -1 -4 -4 -1 -3  7 -2 -4 -3 -3 -4 -1 -2 -4 -2 -1 -3
 -3  1 -3 -3 -3  1  0  0 -2 -3  0 -4  1 -2 -4 -3 -3 -1  1  7 -3 -1 -5 -2 -4 -1 -5  7 -2 -4 -3 -2  0 -2 -4 -4 -2 -3  0 -1 -3 -3  1 -4 -3  0 -2 -3 -2  1 -4 -3 -4 -3 -3 -2 -1  0  1 10 -3 -4  1 -5 -3 -5 -5 -5  0 -2  6 -2  0 -3 -2 -3  2 -3 -4 -1 -2 -2 -4  1 -3 -2  1  1 -3 -2 -3 -1  0 -1  1 -3 -5 -4 -1 -5 -3 -4 -1 -4 -2 -2 -2 -2 -3 -3 -2 -2 -4 -3 -1  0  1  1 -4 -4  1 -3 -2 -4  0 -4 -4 -4 -4 -3 -3 -2 -4 -2 -3 -4 -3 -3  0 -3 -3 -4 -3 -2 -2  0 -3 -2 -2 -3 -2 -3  1 -2 -3  1 -4 -5  0 -3  0 -4 -5 -3 -2 -4 -2 -2 -4 -3 -3 -4 -3 -3 10  2 -5 -1 -3  1 -4 -2 -3 -3 -3 -5 -1  1  9 -3 -3 -4  1 -3 -3 -2 -3  2 -2  1 -4 -3 -5 -3 -3 -5 -2  1 -3 -1  1 -5 -5 -3 -3 -1 -2 -5 -3  0 -2  1  0 -1 -4  8  1 -4 -2 -1 -4 -1  8  0  0 -3 -4 -4 10 -2 -2 -2 -2  0 -3 -1  1 -3 -4  8 -3 -1 -4 -3 -3  1 -2 -5 -3 -3 -4 -2 -3  0 -1 -2 -3  1  7 -3 -3 -3 -3 -1 -4 -4 -1 -2  1 -1  0 -5  0 -5 -2  0 -2 -3 -5 -3 -2 -3 -3 -4 -3 -2 -1 -4 -1 -2 -2 -1 -2 -3 -4  0 -4 -3 -4 -4  9 -4  1 -5 -2 -5 -4 -3 -3 -1 -2  0 -2 -2 -3 -1  0 -1 -2 -3 -3 -1  0  0 -4 -4 -4 -4  1 -5 -1 -2 -4  2 -4 -3 -2 -2 -2 -4 -2 -3 -2  3  8 -5 -2 -1 -1 -3 -2 -2 -2 -2 -4 -2  0 -1  0  0 -5 -5 -5 -5 -3 -3 -3 -2 -2 -2 -3 -3 -3  0 -3 -4 -3  0 -3 -4 -1 -3 -3 -5 -5 -4 -3 -3  1 -4  1  1 -4 -4 -3 -1  1 -5 -4  0 -2 -2  1 -3 -3  2
 -4 -1 -4 -4 -5 -1 -3 -1 -4 -5 -1 -5 -1 -4 -5 -5 -5 -2  1 -2 -5 -3 -6  9 -5 -1 -6  1 -5 -4 -4 -4 -2 -4 -5 -5 -5 -5 -2 -3 -4 -4 -1 -6 -4 -2 -5  3 -4 -1 -5 -4 -5 -4 -5 -3 -2 -2 -1 -2 -4 -4 -1 -5 -5 -6 -5 -5 -2 -3 -2 -3 -2 -5  4 -4 -1 -4 -6 -3 -3 -3 -5 -1 -4 -4 -1 -1 -5 -4 -4 -2 -2  9 -1 -4 -5 -5 -3 -5 -4 -5 -2 -5 -4 -3 -3 -4 -4 -5 -3 -3 -5 -4 -2  2 -1 -1 -5 -5 -1 -5  8 -3 -2 -5 -5 -5 -5 -4 -3 -4 -4 -4 -4 -5 -4 -5 -1 -5 -2 -4 -3 -4 -4 -2 -4 -4  9 -4 -4 -4 -1 -4 -4 -1 -5 -5 -2  2 -2 -5 -5 -4  9 -5 -4 -4 -3 -4 -4 -3 -4 -4 -2 -2 -5 -1 -4  2 -5 -4 -5 -4 -4 -5  8  0 -2 -5 -5 -5 -1 -4  3  9 -4 -4 -4 -1 -4 -4 -6 -4 -5 -6  9 -1 -4 -2 -1 -5 -5 -4 -5 -2 -3 -5 -5 -2 -5 -1 -2 -4 -5 -1 -1 -5 -5 -3 -5 -2 -1 -2 -1 -4 -5 -5 -2 -4  8 -4  9 -2 -5 -2 -1 -4 -4 -2 -4 -2 -5 -4 -4 -1  8 -5 -4 -4 -5 -4 -5 -2 -2 -4 -4 -1 -2 -4 -5 -4 -4 -4 -4 -5 -3 -4 -1 -1  5 -6 -2 -5  7 -1 -3 -4 -5 -5  9 -4 -4 -4 -4 -4 -2 -5 -1 -4 -4 -3 -4 -4 -5 -2 -6 -4 -5  0 -2 -5 -1 -6 -2 -5 -5 -5 -4 -2 -4 -1  7 -3 -4 -3 -2 -2 -4 -4 -5 -3 -2 -2 -1 -5 -5 -6 -3 -5 -3  9 -5  7 -5 -4  9 -4 -3 -5 -4 -5 -3 -1 -1 -5 -4 -2 -1 -4 -3 -3 -4 -4 -5 -4 -2 -3 -2 -2 -5 -5 -5 -6 -4 -4 -4 -3 -4 -4 -5  3 -4 -3 -5 -5 -5 -1 -4 -3 -2 -4 -4 -5 -5 -5 -4 -4 -1 -5  0 -1 -5 -5 -5 -2 -1 -6 -5 -2 -3 -2 -1 -4 -4 -1
 -2 -4 -2 -3 -3 -4 -1 -4 -2 -2 -4 -3 -4 -2 -3 -3 -2 -4 -4 -4 -4 -4 -3 -6 -4 -4  9 -4 -3 -3 -3 -2 -4 -3 -4  3 -3 -4 -5 -3 -2 -2 -4  8 -3 -4 -3 -5 -3 -4 -3 -3 -3  1 -3 -2 -4 -4 -5 -4 -3 -5 -5 -4 -4  9 -3 -4 -2  5 -3  6 -1 -3 -5 -3 -4 -2  8 -4 -3  3 -3 -4 -2 -2 -4 -5 -3 -3  3 -4 -3 -6 -4  4 -3 -5 -4 -4  7 -3 -4 -3 -2 -2 -4 -2 -2  7  2  4 -4 -2 -4 -4 -5 -5 -3 -4 -5 -4 -6 -4 -1 -3 -3 -3 -4 -2 -3 -3 -3  2 -2 -4 -3 -3 -3 -3 -2 -2  6 -2 -2 -4 -2 -2 -5 -4 -2 -2 -4 -1 -2 -4 -3 -3 -4 -5 -4 -4 -3 -1 -5 -4 -3 -2 -2 -4 -2 -4 -3 -3 -5 -4 -4 -4 -3 -4  8 -2 -3 -3 -2 -4 -6 -5 -4 -3 -3 -3 -5 -3 -5 -6 -2 -3 -3 -5 -3 -3  9 -1 -3  9 -6 -5 -3 -5 -5 -4 -4 -2 -3 -4 -2 -3 -3 -4 -2 -4 -4 -2 -4 -4 -4  0 -3 -4 -3 -2 -4 -4 -4 -4 -4 -4 -5 -2 -5 -3 -5 -3 -3 -3 -4 -3 -3 -4  1 -5 -4 -2 -3 -4 -5 -3 -2  2 -4 -2 -2 -2 -3  2 -2 -4 -4 -2 -3 -2 -2 -2 -3 -3 -4 -2 -4 -3 -4  9 -4 -3 -5 -4 -3 -2 -3 -3 -6 -2  0 -3 -2 -2 -2 -3 -2 -1 -3 -3 -2 -2 -4 -5  8 -1 -3 -6 -4 -4 -5 -3 -4 -4  7 -2 -3 -3 -2 -3 -5 -2 -2  2 -4 -2 -3 -2 -3 -3 -4 -4 -6 -4 -4  9  5 -4 -4 -6 -3 -5  2  0 -5 -2 -2 -4 -3 -3 -2 -3 -4 -3 -2 -3 -4 -2 -2 -2 -2 -2 -4 -3 -3 -3 -4 -4 -4 -4 -4 -3 -3 -3 -3 -4 -3 -2 -3 -5 -3 -2 -3 -3 -3 -4 -3 -4 -4 -3 -3 -4 -4 -4 -3 -3 -5 -3 -4 -4 -3 -4 -3 -2 -4  9 -4 -4 -2 -2 -3 -3 -2 -3
  6 -4  5  1 -2 -4  4 -4  0  0 -3 -1 -3  0 -1 -2 -2 -3 -3 -3 -3 -3 -2 -4 -1 -3 -3 -3 -1 -1 -1 -1 -4  1  0 -1 -2 -3 -4 -2  0  1 -3 -2  4 -4 -2 -3 -1 -4 -1 -1 -2  0  0  4 -3 -3 -4 -3  6 -3 -4 -2 -3 -3 -2 -2  0 -1 -2 -1  0 -2 -3  6 -3 -1 -3 -3  0  0 -2 -4  1  2 -3 -4  0 -1  1 -3 -1 -4 -3  1 -2  0 -3 -2  0 -1 -3 -2  0  0 -3  1  2 -1  2  0 -2  5 -3 -4 -4 -4 -2 -1 -4 -3 -4 -3 -2 -2 -2 -2 -2  4  1 -2 -1  1  3 -2  0 -2 -2 -1  0  2 -1  0  0 -3  0  1 -4 -2  0  5 -4  4  0 -4 -1 -2 -3 -4 -3  0 -2  0 -4 -2  0  0 -3 -2  0 -3  6  7 -4 -3 -2 -3 -1 -4 -1 -2 -2  0  3 -2 -4 -4 -3 -1 -2 -2 -4 -1 -4 -4  1 -2 -1 -4 -1  3 -3 -1 -2 -3 -4 -4  0 -4 -4 -2 -2  0 -2 -3  4 -2 -2 -4 -2 -4 -4 -1 -1 -3 -4 -1 -2 -3 -1  2 -4 -4 -4 -2 -1 -2 -4  1 -4  0 -4 -2 -1 -1 -2  0 -1 -2  1 -4 -2  1  7 -4 -4 -2 -1  0 -2  4 -1 -2 -3  0  0 -4 -3  1 -2  0 -1  0 -1 -1 -3 -1 -3 -1 -4 -3 -2 -2 -4 -3  0  0 -1 -1 -4  1 -1 -1  0  0  1  0  1  0  1 -2  0  4 -2 -4 -2  0 -1 -4 -3 -2 -4 -2 -2 -2  0 -1  6  2 -1 -1 -3  0 -1  0 -3  1 -1  1 -2 -1 -4 -3 -5 -1 -2 -3 -1 -2 -3 -4 -2 -4 -1  0 -4  2  0 -1  2 -2  2 -2 -3 -2  0 -2 -3  0  0  0  2  1 -2  1 -2  1 -4 -4 -2 -2 -2 -2  0  0  0 -3 -1  0 -2 -4 -1  0 -2  0 -2 -3  7 -3 -3  7  0 -2 -2 -2  0  6 -4 -2 -4 -4 -2 -2 -2 -1 -4 -3 -2 -3  1  0 -4  6  3 -2
  0 -2  1  0 -2 -3  3 -2  3 -2 -2 -2 -2  0 -3 -2 -3 -2 -2 -2 -3 -2 -3 -4 -2 -2 -3 -2 -2 -1 -1  1 -2  7 -2  1 -2 -3 -2 -1 -2 -1 -2 -3  6 -2 -2 -3 -2 -2 -2 -2 -3 -1 -2  1 -2 -1 -3 -2  0 -4 -3 -3 -3 -3 -3 -3  0 -2 -1 -1 -1 -2 -3  2 -3 -2 -3 -2 -1  0 -3 -3 -1  1 -3 -2 -2 -1 -1 -1  3 -4  0 -1 -3 -3 -2 -3 -2 -2  0 -2 -1  1 -2 -1 -1 -2  1  0 -3  2 -2 -2 -3 -3 -3 -2 -3 -3 -4 -4 -1 -3 -3 -2 -3 -1 -2 -1 -2 -1  0 -3  1 -2  3 -1 -2  0 -2 -1 -1 -1  0 -1 -4 -3 -1 -1 -3  5 -1 -3 -3 -2 -1 -4 -2 -2 -3 -2 -4 -3  7 -2 -4 -3 -2 -4  0  0 -2 -2 -3 -1 -1 -2 -2 -1 -2 -2 -1 -3 -4 -2 -2 -2 -2 -3 -3  0 -4 -4 -1 -2 -2 -3 -2 -1 -3 -1 -3 -3 -4 -3 -1 -3 -3 -3 -3 -1 -2 -2  0 -3 -2 -2 -3 -3 -2 -2 -2 -2 -3 -2 -2 -2 -2  1 -3 -2 -2  0 -3 -3 -3 -1 -4  7 -4 -2 -2  3 -1 -1 -2 -1 -1 -2 -3  3  0 -3 -4 -3 -2 -2 -3 -1 -1  1 -1 -1 -1 -2 -2 -1 -2 -1 -2 -1 -2 -2 -2 -1 -2  3 -3 -3  0 -3 -4 -1  6 -2 -3 -2 -4 -2 -2 -1 -1  1  5 -2  3 -1  6 -1 -1  1 -3 -2 -3 -1 -3 -4 -3 -3 -3 -3 -2 -3 -1 -2  2  0 -2 -1 -3  0 -1  3 -2  1 -1 -1 -2  5 -2 -2 -5 -2 -3 -3 -1 -3 -2 -4 -3 -4 -2 -1 -4 -1  0 -3  7 -1  0  2 -2 -2 -1  0 -1 -1 -1  5  0 -1 -3  0  3  5 -2 -2 -3 -3 -3 -3  7 -2  7 -2 -2 -1 -2 -4 -2  5 -2 -2 -2 -2  0 -4 -2  0  7 -3 -3 -3 -2  0 -3 -3 -3 -3 -3 -3 -2  2 -3 -3 -3 -2  1 -1 -3  1 -1 -1
 -4 -3 -4 -5 -5 -3 -4 -4 -4 -5 -4 -6 -3 -4 -4 -5 -4 -5 -3 -4 -5 -5 -6 -1 -6 -5 -6 -3 -5 -5 -4 -4 -4 -4 -6 -5  0 -5 -4 -4 -4 -4 -3 -6 -4 -4 -5  0 -4 -2 -5 -4 -4 -4 -5 -4 -5 -4 -3 -4 -5 -5 -3 -4  0 -6 -6 -4 -3 -4 -4 -3 -3 -4  0 -5 -3 -4 -6 -5 -4 -4 -5 -3 -4 -4 -3 -3 -4 -4 -5 -5 -3 -1 -3 -4 -6 -5 -5 -4 -5 -5 -5 -5 -4 -4 -4 -4 -4 -5 -4 -4 -4 -4 -4 -3 -3 -3 -5 -6 -3 -5 -1 -4 -4 -5 -5 -5 -4 -5 -3 -4 -5 -4 -4 -4 -4 -5 -4 -5 -4 -5 -4 -4 -4 -4 -4 -4 -1 -4 -4 -4 -3 -4 -4 -3 -4 -6 -4  0 -4 -6 -6 -4 -1 -4 -4 -4 -4 -4 -4 -4 -5 -5 -4 -4 -4 -4 -5 -3 -5 -4 -5 -4 -4 -4 -1 -3 -3 -5 -5 -5 -3 -5  0 -1 -4 -4 -4 -3 -5 -5 -6 -4 -5 -6 -1 -3 -4 -5 -3 -4 -4 -4 -5 -4 -4 -5 -5 -4 -4 -3 -4 -4 -5 -3 -3 -5 -5 -5 -5 -4 -3 -4 -4 -4 -4 -4 -4 -4  0 -4 -1 -3 -5 -4 -3 -4 -5 -3 -4 -4 -4 -4 -5 -3  0 -6 -4 -4 -4 -4 -4 -4 -4 -4 -4 -3 -3 -4 -5 -4 -4 -4 -5 -5 -5 -4 -4 -3 -2 -6 -4 -6  0 -4 -4 -4 -6 -5 -1 -5 -4 -5 -4 -3 -4 -4 -2 -4 -4 -4 -4 -4 -4 -4 -6 -5 -4 12 -1 -4 -3 -6 -4 -4 -5 -4 -5 -4 -4 -3  0 -4 -4 -4 -4 -3 -3 -4 -5 -4 -4 -4 13 -6 -4 -6 -4 -4 -5 -1 -5  9 -5 -4 -1 -4 -1 -4 -4 -5 -4 -3 -3 -6 -4 -4 -4 -4 -4 -4 -3 -1 -4 -4 -4 -4 -4 -4 -4 -4 -4 -6 -4 -4 -4 -4 -1 -4 -5 10 -4 -4 -5 -5 -5 -4 -5 -5 -5 -5 -4 -4 -4 -4 -4 -5 -3 -5 -3 -3 -5 -4 -5 -4 -3 -6 -4 -5 -4 -4 -3 -5 -5 -3
 -3 -2 -3 -3 -4 -3 -3 -2 -3 -4 -2 -5 -2 -3 -4 -4 -3 -3 -2 -3 -4 -3 -5  2 -4 -3 -5 -2 -3 -4 -3 -3 -3 -3 -4 -4 -3 -4 -3 -3 -3 -3 -2 -5 -3 -3 -3  8 -4 -2 -4 -2 -4 -3 -3 -2 -3 -3 -3 -3 -4  0 -3 -5 -4 -5 -5 -5 -1 -3 -3 -2 -2 -3  9 -3 -3 -3 -5 -3 -3 -3 -4 -3 -3 -3 -2 -3 -4 -3 -4 -3 -2  1 -2 -3 -5 -4 -3 -5 -4 -4 -3 -4 -3 -2 -4 -3 -3 -4 -3 -3 -5 -3 -3 -2 -3 -3 -4 -4 -3 -4  2  2 -2 -4 -4 -4 -5 -3 -1 -3 -2 -3 -3 -5 -3 -4 -2 -4 -3 -4 -2 -3 -3 -3 -3 -3  1 -3 -3 -3 -3 -3 -3 -3 -4 -5 -2  9 -3 -4 -5 -3  1 -5 -3 -3  0 -3 -3  0 -4 -4 -3 -3 -5 -2 -3  0 -5 -3 -3 -4 -3 -5  1 -3 -3 -3 -4 -4 -3 -4  9  1 -3 -3 -3 -3 -3 -3 -5 -3 -3 -5  2 -3 -4 -3 -3 -5 -5 -3 -4 -3 -3 -2 -4 -3 -3 -3 -3 -3 -4 -3 -2 -4 -3 -3 -4 -2 -3 -3 -3 -4 -5 -5 -3 -3  5 -3  1 -3 -4 -1 -2 -1 -4 -3 -3 -3 -5 -3 -3 -3  5 -5 -3 -3 -5 -3 -3 -3 -3 -3 -3 -2 -2 -3 -3 -3 -3 -3 -2 -4 -3 -3 -2  0 -1 -5 -3 -5  6 -2 -3 -3 -5 -3  1 -4 -3 -4 -3 -3 -3 -4  3 -3 -3 -3 -3 -3 -5 -3 -5 -4 -4  1 -3 -5 -3 -5 -2 -5 -3 -3 -3 -2 -3 -2  6 -3 -3 -3 -3 -3 -3 -3 -4 -3 -3 -2  0 -4 -5 -5 -3 -5 -3  1 -4  1 -4 -3  1 -3 -2 -5 -3 -3 -3 -2 -3 -5 -3 -2 -3 -3 -3 -3 -3 -3 -5 -3 -3 -3 -3 -3 -5 -5 -5 -5 -4 -4 -4 -4 -3 -3 -4  6 -4 -3 -4 -2 -4 -2 -4  0 -3 -4 -4 -5 -5 -5 -4 -4 -3 -4 -2 -3 -4 -5 -4 -2 -3 -5 -5 -3 -3 -2 -3 -3 -3 -2
 -3  0 -2 -4 -3  0 -2  2 -3 -4  5 -4  4 -3 -5 -4 -4  6  2  1 -4  7 -5 -3 -5  7 -4 -1 -4 -4 -4 -2  3 -2 -5 -4 -4 -5  1  4 -2 -2  3 -4 -2  2 -4 -3  0  1 -4 -4 -5 -1 -4 -1  6  6 -1 -1 -4 -6 -1 -5 -5 -5 -5 -5  2  0  3  0 -2 -4 -3 -3 -1 -3 -4  7  3  1 -2  1 -4 -3  0  0 -4 -3 -4  6  0 -3  0 -3 -5 -3  7 -5 -3 -4  6 -4 -3  0  4 -2 -3 -3 -1 -2 -5 -3  6  2 -1 -1 -4 -5  0 -4 -2 -5  4 -4 -4 -4 -4 -4  0  2 -4 -1 -3 -5 -3 -3  4 -2 -2 -4 -3 -2 -3  6 -3 -2 -3 -4 -2 -2 -1 -2 -3 -1 -4 -4  6 -3  5 -5 -5 -2 -3 -5 -2 -1 -5 -4 -2 -5 -3 -4 -1  6 -5  5 -4  0 -4  0 -4 -1 -2 -5 -3 -1  2 -4 -4 -4 -1 -2 -3 -3 -2 -4  0 -1 -4 -4 -5 -1 -4 -5 -3  0 -2  1 -1 -5 -5 -2 -4  6 -2 -5 -4  1 -4 -1  1 -4 -5 -1  0 -5 -3  7 -5 -2 -1  2  2 -3 -5 -5 -1 -1 -3 -2 -3 -1 -4  5  0 -4 -4  4 -3  1 -5 -2 -3 -1 -3 -5 -3 -3 -5 -2 -4  1  6 -3 -3  1  3 -3 -4 -2 -3 -3 -4 -4  7 -3  3  3 -1 -4  6 -5 -3  5  0 -2 -5 -4 -3 -3 -3 -4 -2 -2  3 -4  0  0 -2  3 -2 -3 -5  2 -4 -2 -5 -5 -1 -5 -1 -5  2 -5 -3 -4 -3  1 -3 -1 -3 -1 -3  2  5 -1 -4 -2 -4  0  2  5 -5 -5 -5 -4  3 -5  7 -3 -4 -3 -4 -3 -3 -2 -2 -5 -2 -4 -2  2 -1 -5 -2  5  6 -3  1  0 -3 -3 -5 -2  3  4  1  3 -5 -5 -5 -5 -2 -2 -2  4  1 -1 -4 -4 -4  2 -2 -5 -4  5 -4 -5  7 -4 -2 -5 -5 -5 -2 -4 -1 -4 -1 -1 -4 -5 -4  3 -1 -4 -5  6  1 -2 -1 -3 -4  3
