# Supplementary material for: Protein Secondary Structure Prediction Based on Data Partition and Semi-Random Subspace Method
Source: Sci Rep. 2018 Jun 29;8:9856. doi: 10.1038/s41598-018-28084-8 (PMC6026213; doi:10.1038/s41598-018-28084-8)
Supplement: Supplementary file 2 — Dataset 2 [file 41598_2018_28084_MOESM2_ESM.zip › T100_DATA/5M88_A.pssm]

  M  L  C  A  L  S  G  E  I  P  E  E  P  V  V  S  K  K  T  G  V  L  F  E  K  R  L  I  L  K  Y  L  E  E  H  N  N  I  E  P  G  T  T  E  E  L  D  P  E  T  D  L  L  P  I  K  T  S  R  V  V  R  P  R  P  P  N  F  T  S  I  P  S  L  L  K  A  F  Q  D  E  W  D  A  L  V  L  E  T  Y  T  T  R  E  Q  L  A  R  V  R  E  E  L  A  T  A  L  Y  Q  H  D  A  A  V  R  V  I  A  R  L  T  R  E  R  D  E  A  R  E  A  L  A  R  L  T  V
 -3 -3 -4  5 -3 -1 -2 -2  2  1 -2 -2 -1 -2  0 -1 -1 -2 -1 -2  0 -3 -5 -4 -3 -2 -4 -3 -2  0 -2 -3  2 -1  0 -2 -2 -1 -3 -4 -1 -2 -2 -2  0 -3  0  1 -2  0 -4 -4 -3  1 -3 -2  2  1  0  1  1  0 -2 -3  1  0  0  4  1 -1 -4 -3  4 -3 -4  1  2 -4 -4 -3 -4 -6 -4  5 -1  3 -3 -3 -1 -4  1 -4 -3 -3 -1 -3  1  0  3 -4 -2 -3 -4  2 -2  6 -3 -5 -1 -3 -5  7  7 -2 -4 -3  0  6 -4  0 -1 -1 -2 -3 -1  3  6 -4  0  5 -3  4 -1 -2  1 -1
 -4 -4 -7 -3 -5 -3 -3 -2 -3 -5  0 -1 -5 -3 -4 -3  2  1 -3 -4  0 -5 -5 -3  6  7 -4 -5 -2  2 -4 -5  0 -2  0 -2 -2  1 -3 -5 -4 -3 -3 -1 -2 -4 -2 -1 -2  0 -3 -5 -5 -3 -5  2 -3 -2  2 -3 -4  4 -5  7 -3 -4 -2 -2 -3 -4 -5 -5 -3 -4 -5  0 -3 -5 -1 -2 -3 -6 -4 -3 -4 -4 -3 -2 -3 -4 -2 -3  6  0 -1 -4 -1  1 -3  8 -1 -2 -4 -3 -2 -3 -4 -5  0 -2 -3 -4 -4 -3  8 -5 -5 -4  8 -4 -2  4 -3  7 -4 -2 -4  8 -1  0 -4 -2  1 -4 -2 -4
 -5  0 -6 -2 -5 -2  3 -1 -3 -4 -2  0 -5 -5 -5  0 -2 -2 -1  1  2 -5 -5 -3 -3 -2 -5 -6 -2  0 -4 -6  1 -1  2  6  0 -2 -1 -5 -4  4  1 -1 -2 -5  0 -2 -2  0 -1 -6 -5 -1 -5  0 -1  3 -1  0 -3 -1 -5 -2 -2 -3  2 -1  0 -2 -6 -5 -2 -5 -6  0 -2 -5 -3  6 -3 -7 -1 -1 -2 -4 -5  0  1 -5  2 -5 -2 -2  0 -1  3  1 -2 -3 -1 -3 -6 -2  0 -3 -5 -5 -1  2 -1 -4 -4 -2 -1 -5 -5 -4 -2 -5  0 -1 -3 -1  1 -2 -4 -3  0 -3 -6 -1  3 -5  1 -4
 -6 -4 -7 -3 -5 -3 -3  0 -3 -4  0  2 -4 -6 -5 -2 -3 -3 -3 -4 -2 -5 -6  1 -3 -2 -6 -6 -1 -3 -5 -6  0  3 -1  0 -3 -3  6 -5 -4 -2  1  3  1 -6  1 -2  5  1  7 -6 -5  3 -5 -1 -2  0 -1 -3 -4 -3 -4 -4 -4 -4 -2 -3 -3 -3 -6 -5 -3 -6 -6 -2 -2 -6 -2  4  0 -7  8 -2 -4 -5 -5 -1 -2 -6 -1 -6 -3 -2 -1 -5  0  0 -3 -4 -1 -1 -6 -3 -3 -3 -6 -6 -3 -3  8 -4 -4 -5 -4 -6 -5 -4 -4 -6 -3 -3 -1 -4  7  1 -4 -4  2 -3 -6 -2 -1 -5  0 -4
 -4  0 11  0 -3 -2 -5 -5 -3 -3 -4 -1 -5  4 -3 -4 -3 -4 -3 -5  2 -3 -5 -6 -6 -4 -4 -4 -5 -4 -4 -3 -2 -5  0 -3 -5  5  5 -6 -3 -2 -5 -5 -4 -1 -3 -1 -5 -1 -5 -4 -3 -3 -3 -5  0 -2 -1 -2 -2 -4 -5 -5 -5 -4 -3 -2 -3 -4 -4 -6 -3 -3 -4 -3 -1 -4 -6 -5 -7 -6 -6 -3  1 -3 -3 -5  2 -5 -3 -4 -5 -5 -5 -2 -4 -3 -2 -6 -5 -6 -4 -1 -4 -3 -4 -5 -5 -5 -6 -3 -3  9 -6 -3 -3 -1 -6 -3 -3 -5 -6 -5 -5 -4 -3 -6 -4 -3 -3 -3 -3 -3 -2 -2
 -3 -2 -6 -2 -5 -3 -3  2 -1 -4  4  1 -4 -5 -4 -3 -1 -1 -3 -4  0 -4 -5  1 -1 -1 -4 -5  0  1 -2 -5  2  1  0  0  0 -2 -2 -4 -4 -3 -1  3  0 -4 -1 -1  1  0  3 -5 -4 -1 -4  2 -1  1  0 -2 -2  0 -4 -1 -3 -3  2  0 -3 -3 -5 -4  0 -4 -5  1 -2 -4  9 -1 -1 -5 -3 -1 -3 -3 -3  1 -1 -4  2 -1  1  7  7 -4  4  4 -2  0  7  2 -4 -2  1 -3 -4 -4  8  3 -3 -3 -3 -2 -2 -5 -5 -3  0 -4  0  0  0  0 -3  1 -3  0  2 -1 -4  0  3 -4  0 -3
 -5 -4 -7 -3 -5 -3 -3  6 -2 -4  5  5 -4 -5 -4 -3 -2 -2 -3 -4 -2 -5 -5  7 -2 -1 -5 -6  6  0 -4 -5  1  6  0 -1 -2 -2  2 -4 -3 -3 -1  6  3 -5  1 -1  6  1  2 -5 -5  3 -5 -1 -2  0  0 -2 -3 -1 -4 -2 -3 -3 -1 -2 -3 -3 -6 -4 -2 -5 -5 -1 -3 -5 -1  0  8 -6 -1 -3 -4 -4 -5  6 -2 -5  0 -5  1  2  1 -5  2  1 -3 -2  2  7 -5 -3 -2 -3 -5 -5  0  0  0 -3 -3 -4 -3 -5 -5 -3 -2 -5 -2 -2  7 -3 -1  5 -3 -2  5  0 -5  1  1 -4 -1 -4
 -5 -5 -6  1 -6 -3  6 -3 -3 -4 -4 -4 -4 -5 -5 -3 -3 -4 -3  7 -3 -6 -6 -5 -4 -4 -6 -6 -3 -2 -5 -6 -1 -4 -1  3  6 -3 -3 -5 -1 -3  6 -3 -3 -6 -1 -2 -3  0 -4 -6 -6 -3 -6 -3 -1  1 -2 -3 -4 -3 -3 -4 -4 -3 -3 -1 -3 -3 -6 -5  3 -6 -6  1 -2 -6 -5 -3 -5 -6 -4 -1 -4 -4 -6 -3 -2 -5 -2 -6 -4 -4 -4 -5 -3 -2 -2 -4 -4 -4 -6 -2 -4 -1 -6 -6 -4 -4 -4 -1 -2 -4 -5 -6 -5 -1 -5 -5 -3 -4 -5 -5 -3 -3 -2 -5 -3 -2 -6 -1 -3 -5 -1 -4
 -4 -2 -6 -3 -5 -3 -1 -2 -4 -5 -1  5 -5 -5 -5 -3 -3 -2 -2 -4  6 -5 -1 -3 -3 -2  0 -6 -3 -2  6 -6 -1 -2  4  0  0 -3 -3 -5 -3 -3 -1 -2 -3 -3 -1 -2 -2  0 -3 -5 -5 -3 -5 -1 -3 -2  2 -2 -4 -1 -5 -1  0 -4  0  1 -4 -4 -6 -5 -3 -5 -5  3 -3 -2  2  0 -3 -5 -4 -3 -4 -4 -5  4 -3  4 -2 -5 -2 -1  5 -1  5 -2 -3 -1 -1 -3 -5 -3  8 -3 -5 -1  1  9 -4 -4 -4 -3 -3 -2 -5 -4 -3 -5 -1 -3 -3 -3 -3 -2 -4 -3 -2 -3 -5 -3 -1 -4 -2 -4
  0  2 -4 -4  7 -5 -6 -4  1 -4 -3 -3 -6  0  3 -5 -1 -2 -4 -6 -2  4 -3 -6 -5 -5  1  7 -3 -5 -4  7 -2 -5 -1 -4 -5 -1 -4 -6  5 -4 -6 -4 -3  0 -3  1 -4 -1 -5  2  6 -4  5 -5 -1 -4 -4  3  2 -2 -2 -5 -4 -1 -3 -2 -3 -5  7 -6 -4  3  0 -4  1 -1 -6 -3 -6 -6 -6 -3  2  1  0 -5 -2 -3 -3  0 -5 -4 -5 -1 -3 -2  0 -5 -5 -6 -1 -4 -2 -3 -1 -4 -5 -5 -6 -4 -4 -1 -6  0  7 -4 -6  0  3 -5 -6 -3 -5 -4 -3 -3 -4 -3  0 -3 -3  3 -3  4
  3  2 -4 -4  2 -5 -6 -3 -1 -4 -2 -3 -5 -2  1 -5 -2 -2 -5 -6  1  2 -3 -6 -5 -5  6  0  0 -4 -4  2 -2 -4 -1 -4 -5 -2 -4 -6  0 -4 -5 -5 -4  6 -3  1 -4 -1 -5  6  2 -4  3 -5 -2 -4 -3  0  0 -3 -5 -4 -4 -2 -4  2 -4 -5  0 -6 -4  5  6 -3  1  4 -5 -5 -6 -5 -6 -4  4 -1  6 -5 -2 -1 -3  6 -5 -5 -4  5 -2 -3  0 -5 -3 -5  6 -4 -3 -3  6 -4 -5 -4 -7 -4 -3 -2 -5 -2  0 -4 -5  6  0 -4 -6 -2 -5 -3 -2 -3 -4 -1  6 -3 -3  4 -3  1
 -4 -4 -6 -2 -5 -3 -3  0 -3 -4  1 -1 -4 -5 -4 -3  3  6 -3 -2  0 -4 -5 -2  6  1 -5 -5 -1  6 -4 -5  1 -2  0 -1  3  2 -2 -4 -3 -2  0  1  1 -5 -1  0 -2  0 -2 -5 -4 -2 -4  7 -2  0  2 -2 -3  4 -4  4 -3 -3  0 -2 -2 -3 -5 -4 -2 -4 -5  3 -3 -5 -2 -2 -2 -6 -3 -3 -3 -4 -4 -2 -2 -5 -1 -4  4  3 -1 -4 -1  0 -3  2  1 -1 -5 -3 -3 -3 -5 -5  1 -3 -3 -3 -3 -2  0 -5 -5 -2  2 -4  1  6 -2  0 -3 -1 -3  2  0 -2 -5 -1  2 -4 -1 -3
  9  0 -5 -3  1 -4 -5 -3 -2 -5 -3 -3 -5 -1  0 -4 -2 -2 -4 -5 -2 -1 -3 -5 -4 -4  0 -1 -2 -3 -4 -1 -2 -4 -1 -3 -4 -2 -4 -6  0 -3 -4 -4 -3  2 -2  2 -4  0 -3  0  0 -3  1 -4 -2 -3 -3 -1 -1 -1 -5 -4 -4 -3 -3  0  0 -4 -1 -6 -3  5  0 -3  3  1 -3 -4 -5 -5 -6 -3  2  8  1 -4  1 -3 -1  1 -3 -2 -3  0 -2 -1 -1 -4 -1 -4  0 -4 -3 -3  0 -4 -3 -4 -6 -4 -3  1 -4 -1 -1 -3 -4  0  3 -3 -5 -3 -4 -3 -3 -3 -2 -2  0 -2 -2  1 -2  0
 -2  5 -6 -4 -1 -5 -5 -5 -3 -6 -4 -3 -6 -3 -1 -5 -3 -4 -5 -6 -2 -2  7 -6 -5 -5 -2 -3 -3 -5  2 -2 -3 -5 -1 -3 -5 -3 -4 -7 -2 -5 -5 -5 -5 -2 -4 -1 -5 -1 -5 -1 -2 -5 -2 -5 -3 -4 -4 -1 -3 -3 -6 -5 -5 -4 -4  0 -5 -5 -2 -7 -4 -2 -1 -4 -2  7 -6 -5 -6 -2 -6 -4 -1 -3 -1 -5 -3  7 -4 -2 -5 -5 -5  0 -4 -4 -3 -5 -5 -6 -2 -5 -2 -4 -2  1 -5 -3 -6 -5 -5 -3 -6 -3 -2 -5 -6 -1 -3 -5 -6 -4 -5 -5 -3 -5 -4 -3 -1 -4 -4 -1 -3 -1
 -5 -4 -6 -2 -5 -3 -4 -3  4  8 -3 -3  9 -5 -4 -3  5 -3 -3 -5 -3 -5 -6 -4 -4 -4 -5 -5 -4 -3 -5 -5 -2 -3 -1 -3 -3 -3 -3  9 -4 -4 -4 -3  5 -5 -3  0 -3  0 -4 -5 -5  5 -5 -3 -1  3  5  1  0  2  8 -2  8  7 -1 -2 -3 -4 -5  9 -3 -5 -5 -3 -3 -6 -4 -4 -4 -7 -4 -3 -4 -4 -5 -2 -3 -3 -3 -5 -4 -4 -4 -5 -3 -3 -3 -4 -4 -4 -5 -3 -4 -3 -5 -6 -4 -4 -4 -3 -3 -4 -5 -5 -5 -3 -5 -5 -3 -3 -4 -4 -4 -3 -3 -4 -3 -2 -5 -3 -3 -4 -2 -3
 -4 -3 -4  4 -4  7 -2 -1 -1 -3 -2 -2 -3 -4 -3  7  0 -1  6 -3  0 -4 -5 -2 -3  0 -5 -5 -2 -1 -4 -5  1 -1  1 -1 -2  0 -2 -4 -2  2 -1 -2  0 -4  3 -1 -2  1 -2 -5 -4  1 -4 -2  2  3  0  0 -1 -2 -2 -2 -2 -1  3  0  2  7 -5 -3  3 -4 -5  3  1 -5 -3  1 -3 -6 -3  2 -2 -2 -3  0  3 -4  2 -4 -2 -2 -1 -3 -1  1  0 -3 -2 -3 -5  6 -1  2 -5 -5 -2 -2 -3  0  0 -1 -4 -4 -4  1 -3 -4  0 -2 -3 -3 -1  0  0 -3  1  0 -4  3  1 -4  3 -3
 -3 -2 -4  0 -3  0 -3  0  1 -1  1 -1 -4 -1 -2 -1  1  0  3 -4  0 -2 -5 -4 -3 -2 -2 -3 -1 -1 -4 -3  1  0  1 -1 -3  4 -2 -4  0  6 -2 -2 -1 -3  4  0 -3  1 -3 -3 -2  0 -2 -2  4  0 -1  2  0 -1 -4 -2  0 -1  4 -1  6 -1 -3 -4  0 -2 -4  0  4 -4 -4  0 -4 -5 -4 -1  0 -2 -3 -2  5 -4  4 -2 -3 -1 -1 -2 -1  4  5 -3 -2 -3 -3  1  2  0 -3 -4 -2 -4 -4 -3 -2  2 -4 -2 -3 -2 -4 -3  4 -2 -4 -2  2 -1 -2 -3 -1 -1 -3  0  3 -2  3 -1
 -4 -2 -5 -5 -4 -5 -5 -5 -4 -6 -4 -4 -6 -5 -4 -5 -4 -5 -5 -5 -3 -5 -1 -6 -5 -5 -4 -5 -5 -5  0 -5 -3 -5 -1 -3 -5 -4 -4 -7 -4 -5 -5 -5 -5 -4 -4 -2 -5 -1 -6 -4 -4 -5 -4 -5 -4 -4 -4 -1 -4 -4 -6 -5 -6 -5 -4 -4 -5 -6 -5 -7 -4 -4 -4 -4 -4 -2 -5 -6 -6 13 -7 -5 -3 -4 -4 -5 -4 -1 -4 -4 -5 -5 -5 -3 -4 -4 -4 -5 -4 -5 -4 -5 -4 -4 -4 -1 -5 -4 -7 -5 -5 -5 -6 -6 -5 -5 -5 -4 -4 -5 -6 -5 -6 -5 -5 -3 -4 -4 -4 -4 -4 -4 -4 -4
 -3  2 -3 -3 -3 -4 -5 -4 -3 -5 -3 -2 -6 -4 -3 -4 -3 -3 -4 -5  2 -3  7 -5 -4 -4 -3 -4 -4 -4  9 -3 -3 -4  2 -3 -4 -3 -4 -6 -3 -4 -5 -4 -4 -3 -3 -2 -4 -1 -5 -3 -1 -4 -3 -4 -3 -3 -3 -1 -3 -1 -5 -4 -5 -4 -3 -2 -4 -5 -4 -6 -4 -3 -3 -3 -3  0 -4 -4 -5  2 -6 -4 -3 -3 -3 -3 -2  6 -3 -3 -4 -4 -2  3 -2 -3 -2 -4 -4 -4 -3 -4  2 -3 -3 10 -2  2 -6 -4 -4 -3 -5 -4 -4 -4 -4 -3 -3 -4 -5 -4 -5 -4  0 -4 -3 -3 -3 -3 -3 -2 -3 -2
 -1  1 -4 -2  1 -4 -5 -1  4 -3 -1  0 -5  7  6 -4 -1  2 -4 -6 -1  5 -4 -5 -5 -5  0  2  1 -4 -3  2 -2 -4 -1 -3 -5  0 -4 -6  4 -3 -5 -3 -2 -1 -2  2 -4 -1 -5 -1  3 -3  4 -4  1 -3 -3  2  5 -3 -3 -4 -3  0 -3 -1 -3 -4  2 -5 -3  0 -1 -2  0 -2 -5 -5 -5 -6 -6 -1  3  2 -1 -4  0 -3 -2 -1 -5 -4 -4  0 -2 -2  1 -5 -4 -5 -1 -3 -1 -2 -1 -4 -5 -4 -6 -3 -3  2 -5  7  2 -2 -5  0  0 -4 -5  2 -4 -3 -2 -3 -3 -2  1 -1 -3  4 -1  5
