# Supplementary material for: Protein Secondary Structure Prediction Based on Data Partition and Semi-Random Subspace Method
Source: Sci Rep. 2018 Jun 29;8:9856. doi: 10.1038/s41598-018-28084-8 (PMC6026213; doi:10.1038/s41598-018-28084-8)
Supplement: Supplementary file 2 — Dataset 2 [file 41598_2018_28084_MOESM2_ESM.zip › T100_DATA/5MB5_A.pssm]

  S  T  G  S  A  T  T  T  P  I  D  S  L  D  D  A  Y  I  T  P  V  Q  I  G  T  P  A  Q  T  L  N  L  D  F  D  T  G  S  S  D  L  W  V  F  S  S  E  T  T  A  S  E  V  D  G  Q  T  I  Y  T  P  S  K  S  T  T  A  K  L  L  S  G  A  T  W  S  I  S  Y  G  D  G  S  S  S  S  G  D  V  Y  T  D  T  V  S  V  G  G  L  T  V  T  G  Q  A  V  E  S  A  K  K  V  S  S  S  F  T  E  D  S  T  I  D  G  L  L  G  L  A  F  S  T  L  N  T  V  S  P  T  Q  Q  K  T  F  F  D  N  A  K  A  S  L  D  S  P  V  F  T  A  D  L  G  Y  H  A  P  G  T  Y  N  F  G  F  I  D  T  T  A  Y  T  G  S  I  T  Y  T  A  V  S  T  K  Q  G  F  W  E  W  T  S  T  G  Y  A  V  G  S  G  T  F  K  S  T  S  I  D  G  I  A  D  T  G  T  T  L  L  Y  L  P  A  T  V  V  S  A  Y  W  A  Q  V  S  G  A  K  S  S  S  S  V  G  G  Y  V  F  P  C  S  A  T  L  P  S  F  T  F  G  V  G  S  A  R  I  V  I  P  G  D  Y  I  D  F  G  P  I  S  T  G  S  S  S  C  F  G  G  I  Q  S  S  A  G  I  G  I  N  I  F  G  D  V  A  L  K  A  A  F  V  V  F  N  G  A  T  T  P  T  L  G  F  A  S  K
  3 -2 -2  0  2  2  6 -1 -2  1 -2  0 -1 -4  1  0 -6 -2  1 -2 -3 -2 -4 -3 -1 -1  2 -4 -3 -4 -2 -5 -3 -6 -6 -4 -3 -3  4 -5 -4 -7 -2 -6 -3 -2 -2 -3  0  2  2  0  0  1 -2 -4  1 -1 -6 -2 -1  1 -1 -2 -1 -3  4 -2  0 -1  0 -3  3 -3 -7 -1 -3 -1 -6  0 -6 -3 -1  0  6  1 -4 -2 -2 -4 -1 -6 -2 -2 -1 -3 -1 -2  1 -1  1  0  0 -3  6 -4 -4  2  7 -2  0 -1  0  1  0 -6  2  0 -3  1  1 -1 -4 -4 -4 -3 -4 -4  6 -5 -2  0 -1 -5 -3 -1 -2 -3 -2  0 -1 -1 -4 -5 -4 -1 -4  3  0  1 -2 -3  3  1 -3 -4 -6  2  6 -1 -5 -3 -1 -1  4  2 -3  0 -6 -3 -6 -4 -1 -4 -4  0  1  2 -1 -1 -1  0 -4  2 -5  2  0 -1 -3  0  0 -1 -3 -4 -7 -1 -5  0  2  0 -1  1  2 -2 -1 -2  0  1  0  0  0  1  0 -2 -1  5 -5  6 -6 -4 -3 -3 -3 -5  1 -4  0 -3 -1  1 -1  0 -1  5 -6 -6  3  2 -4  0 -3  6  0 -4 -1  1  0  1  0  0 -5 -2 -4 -4 -2 -1  4  0 -3 -5 -2 -5  0 -3  3 -3 -2 -1 -1 -2  3  0 -4 -3  1  0 -3 -3  0 -4  5  0  2 -2  2  0 -1 -2 -3 -4 -5 -3  0 -4 -3  0 -1  0  0 -1 -3 -4  2 -5 -5 -4 -2 -1  2 -5 -4  4  2 -6  3  0 -6 -5  1  1 -3 -2  0 -4 -3 -4 -2  7  1 -4
 -3 -2 -5 -3 -5 -2 -5 -2 -4 -2 -1 -2 -2 -5  0 -3 -6 -5 -4 -3 -6 -1 -6 -6 -1 -1 -3 -1 -1 -5 -1 -5 -4 -6 -6 -5 -6 -5 -4 -5 -5 -8 -6 -6 -4 -2 -1 -4 -2 -1  0 -2  2  1 -2  1  1 -2 -6 -2 -6 -1  1 -3  0 -4 -4  1  2 -3 -2 -3 -3 -2 -8  0 -7  1 -6 -5 -6 -3 -5 -3 -5 -1 -6 -3 -6 -5  0 -6  1 -6 -1 -6 -6 -2 -4 -1 -5 -1  0 -3 -5 -6 -4 -4 -5 -1  0 -6 -4  0 -3 -7 -2  1 -1 -1 -2 -2 -4 -6 -5 -5 -6 -5 -5 -5 -4 -1 -5 -4 -3 -6  3 -4  0  1 -2  1 -5 -6 -5 -2 -3 -5 -1 -2  0 -3 -1  0 -5 -5 -6 -5 -3  0 -4  4  0  0  0 -2 -6 -2 -6 -2 -7 -6 -1 -6 -5  0 -3  0 -4 -2 -5 -1 -6 -3 -5 -2 -3 -6 -3 -1 -1  2 -6 -5 -2 -2 -6 -2 -4 -2 -2 -5  1 -5 -5 -2 -1 -1 -2  0  2  0 -1 -3  0 -4 -6 -5 -5 -5 -6 -5 -5 -6 -5 -5 -5 -5 -2 -2 -5 -6  0 -2 -6 -3  0  0 -6 -1 -5 -5  1 -3 -3  1 -1 -2 -3 -6 -4 -4 -6 -4 -6 -1 -3 -1 -5 -7 -4 -6 -2 -6 -2 -6 -5 -2  0  2 -2  0 -5  1 -1  0 -3 -5 -1 -6 -2  0 -3 -2 -1 -2 -2 -2 -2 -6 -6 -3 -2 -6 -4 -3  4 -3 -2 -3 -2 -5 -3 -7 -6 -7 -6 -6 -6 -6  1 -2 -3 -6 -6 -6 -7 -5 -1 -3  1 -2 -1  7 -5 -4 -6 -5  0  4
  0  3 -3 -1 -6 -1  1  2 -3  0  1  3  3 -1 -2 -4 -6 -4 -2 -3 -7  1 -7 -4  1 -2 -2  0 -1 -6  6 -6  5 -7 -3 -4 -4 -3 -3 -2 -6 -9 -6 -2  2  2  1 -4 -1 -2  1 -1 -1  3  2 -3  2 -3 -6  4 -6  1  1 -2  0 -1 -3 -1 -1 -5  1  2 -2 -2 -9  3 -7 -1 -6 -2 -2 -1 -2 -1 -4  0 -4  3 -6 -5 -1 -3  2 -6  2 -6 -3  1 -4 -2 -5  0  5 -4 -5 -5 -4 -3 -6  1  1 -6 -2 -1 -2 -7 -2  1  2  0  3  3  2 -4 -5 -6 -4 -6 -4 -2  0  1 -5  9 -1 -6 -1 -5  1 -3 -4  1 -3 -6 -6 -2  8 -5 -3  1  2 -4  0 -1 -2 -6 -7 -4 -5  4 -6 -1 -1  3 -2 -1 -4  2 -6  4 -7 -4 -1 -6  3  0  0 -3 -4  0 -2  3 -6  0 -1 -3  1 -6  4  4  0  3 -3 -5 -8  0 -6  2 -2  0 -2 -5 -2 -5  3  3  1  0 -1  2  1 -1  1  4  2 -3 -6 -5 -3 -4 -4 -4 -3 -7 -5 -6 -5 -1  0  1 -5 -2  1 -1 -6 -7  0  1 -7 -2  0 -5 -2  3  2  2  0  1 -1 -3 -6 -5 -6 -1 -4  5 -3  1 -6 -7  1 -7  0 -6 -1 -6  1  2  0 -1 -4 -2 -6  0 -4  2  0 -4  6 -6 -2  0 -2  1  1  0  4  2 -1 -6 -6 -4 -4 -2 -5 -2  4 -1  1  2  2 -5  3 -7 -6 -5 -2 -4 -6 -7 -2 -1 -1 -7 -6 -6 -7  3 -1 -1  6  2 -1 -3 -6 -4 -6 -5  2 -3
 -2 -1 -5 -1 -3 -2 -4 -1  1  1  4  0 -1  8 -2 -2 -7 -5 -4 -2 -7  0 -7 -5  0  0 -3 -3 -3 -6 -1 -7  7 -7  8 -5 -5 -4 -4  8 -6 -9 -7 -7 -3 -2  3 -5  0 -1  0  1 -2 -1 -1 -5  1 -4 -7  6 -5  1  0 -3 -2 -3 -4 -3 -2 -5  2  0 -3 -3 -9  1 -7 -3 -7 -4  8 -2 -3 -3 -5 -2 -5  3 -7 -6 -4  8  0 -6  2 -6 -2  1 -5 -3 -6  1  0 -5 -5 -7 -3 -4 -6  1  0 -6 -3  2  0 -7 -3  1  7 -1  2 -1  7 -5 -7 -6 -5 -7 -5 -4  2 -2 -5 -2 -5 -6 -3 -6  0 -3 -4 -1 -5 -6 -6  6 -3 -5 -4  2  2 -3  5 -1 -5 -6 -5 -5 -5  5 -7  0 -2  2 -1  1 -5 -3 -7  4 -7 -5 -4 -6  8  1  2 -2 -4 -1 -4  4 -6 -3 -5 -4  3 -7  7  0  0  1 -5 -7 -9 -2 -7  1 -4  1 -4 -5 -2 -6 -2  3  1  1 -2 -1  0 -1 -1 -3  1 -4 -6 -5  8 -5 -5 -5 -4 -7 -6 -6 -6  4  6  3 -6 -6  2  1 -7 -8  1 -2 -7  1 -2 -5 -3 -2  6  1  1 -2 -3 -5 -7 -5 -7  2 -7  3 -1  1 -7 -6  6 -7 -1 -6  1 -5 -2  4  0 -1 -4 -3 -6 -1 -4  2  4 -5  1 -7 -4 -2 -2  6  1  0  2  0 -2 -4 -7 -5 -5 -6 -5 -1  0  0  3 -3  2 -4  4 -7 -7 -6  8 -6 -7 -7 -5 -4 -4 -7 -6 -6 -7  8  0 -1  1 -2 -1 -4 -6 -5 -7 -5 -2 -4
 -2 -4 -6 -4 -4 -3 -4 -3 -5 -1 -5 -3 -2 -6 -3 -6 -7 -4  7 -6 -4 -3 -5 -6 -2 -2 -4 -6 -4 -1 -4 -5 -3 -6 -8 -5 -6 -5 -4 -7 -4 -7 -2 -6 -5 -4 -5 -4 -5 -3 -3 -3 -3 -3 -5 -7 -3 -3 -7 -5 -6 -3 -3 -4 -4 -4 -1 -5 -4 -4 -4 -6 -2 -4 -7 -4 -5 -4 -7 -6 -7 -6 -5 -4  1 -4 -6 -4  1 -6 -3 -7 -4 -4 -3 -4 -6 -5 -3 -2  0 -4 -4 -7 -2 -4 -7  0 -3 -4 -4 -4 -5 -4 -5 -6 -3 -4 -6 -3 -3 -1 -5 -6 -4 -4 -6 -5 -4 -6 -4 -4 -4 -7 -5 -4 -5 -7 -4 -5 -6 -5 -5 -6 -5 -4 -6 -3 -4 -4 -4 -4 -4 -3 -6 -4 -6 -2  1  1 -5 -5 -5 -5 -3 -4 -6 -4 -2 -5 -6 -6 -5 -3 -6 -4 -4 -4 -4 -3 -6 -4 -4 -3 -6 -4 -5 -3 -6 -4 -4 -5 -6 -6 -7 -5 -5 -4 -1 -2 -4 -5 -2 -4 -5 -4 -2 -3 -3 -3 -1 -3 -2 -2 -4 -1 -3 -3 -7 -5 -4 -2 -5 -5  1 -4 -4 -6 -5 -4 -4  5 -4 -4 -6 -7 -4 -5 -4 -5 -6 -4 -4 -5 -5 -4 -4 -3 -5 -6 -6 -4 -6 -7 11 -4 -3 -4 -3 -8 -5 -5 -3 -5 -1 -2 -6 -5  2 -4 -1 -4 -4 -5 -5 -4 -5 -4 -4 -6 -2 -3  0 -4 -1 -3 -4 -3 -4 11 -6 -6 -6 -4 -7 -3 -5 -4 -5 -3 -5 -5 -2 -5 -6 -7 -7 -4 -4 -5 -7  0 -4 -6 -4 -4 -6 -7 -3 -4 -5 -3 -2 -5 -4 -7  0 -4 -5 -6
 -2 -1 -5  0 -5 -1 -4 -1 -4  0  5  3 -1 -4 -1  2 -6 -5 -4  0 -6  4 -6 -5 -1 -1 -2  8  0 -5  0 -5 -2 -6 -4 -5 -6 -4 -4 -4 -5 -7 -6 -5 -4 -3  3  1 -2  1  1  4  4  2 -1  6  0 -2 -6 -1 -5 -1  1 -3 -1 -4 -2  2  1  0  2 -3  1 -1 -7  2 -6  2 -6 -5 -4 -1 -4 -2 -4 -1 -6 -2 -6 -5  0 -4 -1 -6  1 -6 -3 -3 -4 -2 -5  2  0  9 -4 -6  4 -3 -5  3  3 -5 -4  2  5 -7  0  4  0  1  0 -1 -3 -6 -5 -5 -6 -5 -4 -6 -3  1 -3 -3 -1 -5  4 -5  2  5  8  1 -5 -6 -6  1 -1 -4  1 -1  5 -1  0  2 -2 -5 -7 -4 -4  0 -5  1 -1  3  0 -1 -5 -2 -5 -2 -7 -5 -2 -6 -4  2 -1  1 -4  0 -3  1 -5  1 -4 -2 -2 -6 -3 -1 -2  5 -5 -5 -7  5 -6 -1 -3 -1 -2 -4  2 -5 -3  0  2  1 -2  2  1  0 -1 -3  2 -4 -6 -4 -4 -5 -6 -5 -4 -6 -4 -5 -5 -1  1  1 -4 -5  2  0 -6 -6 -1  6 -6  2 -4 -4  3 -1 -3  2  3  5  2 -5 -5 -4 -6 -5 -6 -2 -1  1 -5 -6 -3 -6  0 -6 -2 -6 -4 -2  0  3 -2 -1 -5  3 -4  0 -1 -4 -1 -6  0  2 -2 -1  0 -1  0 -1 -1 -4 -2 -6 -3 -4  9 -2 -1  2 -1 -1  0  1  2 -7 -6 -6 -5 -5 -6 -6  0 -1  5 -6 -5 -6 -7 -3  3 -3  0  1 -1  3 -5 -6 -6 -5  4  5
 -2 -2 -6  3 -4  0 -3  1 -3  0  4  0 -2 -1 -1  6 -6 -5 -4  2 -6  0 -6 -5 -1 -2 -3 -2  0 -6 -2 -6 -1 -7 -3 -5 -6 -4 -4 -1 -6 -8 -6 -6 -4 -3  4 -4 -3  0  0  2 -2 -1 -3 -3 -1 -2 -6 -1 -5  1 -1 -3 -2 -3 -3  1  1 -3  1 -3  1 -3 -8  1 -7  0 -6 -5 -2 -4 -4 -3 -4 -2 -6 -2 -6 -6 -3 -2 -1 -6 -1 -6 -5 -2 -4 -1 -5  2 -1 -2 -4 -6  7 -4 -5  0  1 -6 -4  0  2 -5 -1  2  1  0  0 -2 -2 -6 -6 -6 -6 -6 -4 -6 -3 -1 -5 -4 -4 -6  0 -5  1 -2 -1 -2 -5 -6 -6  4 -4 -5 -2  0  0 -2  1  2 -3 -5 -7 -4 -4 -2 -6 -1 -2  0  1  1 -5 -1 -6  2 -7 -6 -3 -6 -1  1 -1  2 -3 -1 -5  2 -6 -2 -5 -4 -1 -6 -1 -3 -2 -1 -6 -6 -7  3 -6  0 -3  1 -3 -5 -2 -5 -4 -1 -1  0 -3  0  0 -1 -1 -3 -1 -4 -6 -4 -2 -5 -6 -5 -4 -6 -5 -4 -5 -1  1  3 -5 -6  3 -1 -6 -7 -1 -1 -6  0 -5 -4  0 -3 -2  1  1  0 -3 -5 -6 -5 -7 -4 -6 -2  1  0 -6 -6  0 -7 -1 -6 -2 -6  1  0  0  0 -4 -2 -5 -1 -4  3  1 -5 -2 -5 -2  0 -2  1  0  0  1 -1 -2 -7 -4 -6 -4 -6 -2 -3 -3 -1 -3 -2 -2 -2 -2 -7 -6 -7 -3 -5 -6 -7 -3 -3 -2 -7 -5 -6 -7 -1 -1  0  1 -2  0 -2 -6 -6 -6 -5 -1 -2
 -2 -3  7 -3 -4 -1 -3 -4 -4 -1 -2  1  0 -4 -2 -4 -7 -5 -4 -6 -7 -1 -7  8 -2 -2  5 -5 -5 -6 -3 -7 -4 -7 -3 -5  8 -4 -2 -5 -6 -7 -7 -6 -1 -4 -3 -5 -3  0 -1 -2 -2  2  6 -5 -2 -5 -7 -4 -6  0 -2 -2 -2 -4  0 -4 -3 -5 -3  7 -2 -4 -8 -2 -7  0 -7  7 -5  7 -4  4 -3  1  8 -1 -6  4 -4 -5 -4 -6 -3 -4  7  6 -4 -3 -5 -3  3 -6  0 -7  0 -3 -4 -4 -3 -6 -2 -1 -1 -7 -3 -2  2 -1  2 -1 -3  8 -7 -5  8 -5  3 -4  2 -3 -1 -4 -5 -6 -4 -6 -3 -4 -5 -3 -3 -6 -6 -3 -4 -5 -4  0 -2 -4 -2 -3 -3 -6 -7 -3 -4 -4 -7  1 -3  3  2 -3  7 -3 -7 -2 -7  8 -4 -7 -4 -2 -1 -4 -5 -3  7 -3 -6 -1 -7 -4 -3 -6 -4 -2 -2 -1  7 -5 -7  1 -6 -3 -1 -1  6 -5  0 -5  6  3  4 -1 -3 -2  0  0  3  0 -2  4 -7 -3 -5 -6  8 -4 -5 -6 -5 -6 -5 -2 -3 -1 -6 -6 -2  0 -7 -7  0 -2 -7 -4  7 -2 -2 -5 -4 -2 -1 -3  6  7 -6 -5 -7 -4 -6 -1 -2 -3 -6 -6 -4 -7 -1 -6  4 -7  7  3 -1 -3  0 -3 -6 -3  6 -2 -3 -4  0 -4  2 -1  0  0  0  5  3  4 -3 -4 -7  7  7 -5 -5  0  0  4  5  0  4 -4  0 -8 -7  8 -3 -6 -4 -7 -6  0 -2 -7 -2 -6 -7 -5  3  6 -1  3 -2 -4 -6  8 -6 -1 -4 -5
 -3 -3 -6 -2 -6 -2 -5  0 -4 -2 -2 -1  1 -4 -3 -3 -2 -3 -4 -5 -7 -1 -7 -5 -2 -2 -3 -3 -3 -5  2 -6 -2 -5 -5 -6 -6 -5 -4 -5 -6 -7 -7 -2 -4 -4  0 -5 -3 -2 -2 -1 -3 -1 -4  9  0 -4 -3  3 -1  0 -2 -4 -2 -5 -3  1 -1 -4 -2 -2  2 -2 -7  1 -7 -1 -3 -5 -5 -3 -5 -1 -5  0 -6 -1 -7 -2 -1 -5 -1 -6 -3 -6 -6 -5 -5 -1 -3  1 -1 -2 -5 -7 -4 -4 -6 -3  0 -6 -2 -2 -2 -5 -3 -2 -4 -1 -1 -2 -2 -6 -6 -6 -6 -6 -5 -5 -2  1 -4 -4 -5 -6 -2 -6  0 -2 -4 -1 -6 -4 -5 -3 -3 -4 -2 -2  1 -2 -3 -2 -2 -6 -5 -5 -5 -1 -6 -2  7  3 -2 -3 -5 -2 -3 -1 -5 -6  0 -6 -4  1 -1 -3  4 -2 -2 -2 -6  1 -3 -3 -2 -7  1 -2  0  0 -5  1 -7 -1 -4 -1 -4 -3 -3 -1  0 -6 -4 -2 -2 -1 -1  2 -2  1 -2  0  1 -5 -6 -5 -5 -6 -6 -6 -5 -6 -5 -5 -5  0 -2 -1 -5 -6  0 -4 -2 -3 -2  1 -7 -2 -5 -5  0 -2 -1 -1 -1  1  0 -5 -3 -4 -4 -6 -7 -2 -4 -1 -6 -7 -3 -5 -1 -5  0 -6 -3 -1  2  2 -1 -4 -5  0 -5  1  3 -5 -2 -2  0 -1 -2 -3 -1 -1 -1  0 -1 -6 -2 -6 -5 -2 -4 -3 -2 -3 -1 -3  1 -3 -3 -7 -2 -7 -5 -6 -5 -3 -5 -1 -2 -2 -6 -6  0  0 -1 -1 -2 -1 -1 -3 -5 -4 -5 -5 -2 -3
 -3 -4 -7 -3 -1  0 -4  1 -5  1 -4 -3 -2 -6  1 -3 -5  1  0 -5  3 -3  7 -7 -2 -2 -4 -4 -1  1 -2 -1 -4  1 -7 -5 -8 -6 -5 -7 -2 -8  0 -3 -4 -5 -4 -1 -5 -3 -3 -1  0 -4 -6 -7 -1  4 -5 -5 -1 -4 -4 -5 -4 -4 -4 -2 -2  1 -4 -7 -3 -2 -7 -5  8 -4 -6 -3 -5 -6 -6 -5 -4 -5 -7  3  0 -5  0 -7 -1  1 -3  6 -8 -6  2 -2  3 -3 -5 -3 -4  4 -7  1 -5 -2 -3  3 -6 -3 -5  2  1 -4 -6 -3 -3  1 -6 -7  4  0 -5 -2 -5 -3 -5 -3  6 -7 -2  2 -4 -7 -2 -4 -5 -4 -4 -3  0 -6 -6  4  3 -4 -3  0 -4  1 -6  2 -3 -4 -3 -4 -1 -4 -5 -5 -3 -3 -7 -4 -3 -3 -4 -7 -3  8 -6 -4 -4 -3 -2 -1 -7 -3  7 -2 -5  1 -5  3 -3 -4 -4 -4 -4 -4 -7 -4  2 -3 -1 -4 -4 -1 -3  5 -5 -4 -3 -1  2 -1 -2 -2 -2  3 -3 -4  8  0 -7 -5 -7 -5 -5 -1  2  1  1 -6 -4 -4  5  0 -3 -3  2 -6 -4 -5  5 -4 -7 -5 -2 -2 -6 -4 -2 -2 -6 -4  0  4 -1 -7 -5 -5 -3 -4  2 -7 -4  1 -1  2 -1  6 -7 -5  0 -1  2 -1  6 -5 -6 -4 -3  5 -1 -4 -5 -3  2 -3 -2 -2 -4 -3 -1 -4 -1 -7 -6  6 -3 -4 -2 -1 -5  3 -5  1 -3  8 -1 -8 -5  5 -2 -1 -7 -5  1 -3  0  4 -4 -7 -2 -5 -5 -3 -1 -5  3 -8  0 -4 -4 -6
 -4 -4 -7 -3 -2 -2 -5 -2 -4 -1 -4 -2 -1 -6 -1  0 -5  5 -3 -6 -2 -3  0 -7 -2 -2 -4 -5 -2  5 -1  6 -3  2 -8 -5 -8 -6 -6 -7  6 -6 -1 -2 -6 -5  0  4 -4 -2 -3 -1  0 -3 -6 -6 -3  2 -4 -5 -5 -3 -1 -5 -4 -3 -3 -4  1  4 -4 -6 -1 -4 -6 -3 -1 -4 -5 -5 -7 -6 -6 -4 -5 -4 -7 -2 -2 -5  0 -8 -3 -1 -4  1 -7 -6  3 -3 -2 -2 -4 -6 -5 -2 -7  2 -5 -2 -3  2 -6 -4 -5  0  0 -2 -6 -2 -3 -1 -7 -6  6  5 -6  6 -5 -2 -5 -4  3 -7 -5 -2 -4 -6 -3 -5 -5 -1 -5 -1  0 -6 -6  0  0 -4 -3  6 -5 -1 -6  5 -2 -5 -3 -4  6 -3 -4 -4 -3 -4 -7 -3 -4 -5 -3 -7 -3 -1 -7 -4 -4 -2 -2 -3 -7 -4  2 -3 -5 -2 -5 -1 -3 -4 -5 -3 -7 -2 -6 -2 -2 -4 -2 -4 -4 -3 -3 -1 -6 -5 -4 -3  0 -2 -1 -2 -3 -1 -4 -5 -2  0 -7 -5 -7 -5 -5  6  4  6  5 -5 -4 -4  1 -1 -4 -2 -1 -6 -4 -4 -2 -5 -7 -5 -2  1 -6 -3 -2 -2 -6 -4 -4  0 -2 -7 -5 -5 -3 -4  6 -8 -6  3 -3  2 -3  0 -7 -4 -1  0 -2 -2 -1 -4 -2 -3  0  3 -4 -2 -4 -2  0 -4 -2 -3 -4 -3 -1 -3 -2 -7 -3  3 -4 -5 -3 -4 -5  2 -6  2 -5 -2  3 -8 -6 -2  0  6 -7 -5 -1 -1 -3 -2 -3 -7 -1 -5 -5 -3  0 -5  4 -8  0 -4 -4 -6
 -2 -2 -5 -2 -5 -1 -4  0 -4 -1 -2  0 -2 -4 -2 -2 -6 -5 -4 -3 -6  2 -6 -5 -1 -2 -3  0  2 -5  0 -6 -4 -6 -5 -5 -6 -4 -4 -5 -5 -8 -6 -2 -4 -2  0 -4 -2  1 -1 -1 -1  2 -3 -4  0 -2 -6  1 -5  1  6 -3  1 -2 -3  6  3 -2  0 -3 -2  0 -8  2 -6  1 -6 -5 -5 -2 -4 -3 -4  0 -5 -1 -6 -5  2 -5  2 -6  0 -6 -5 -3 -4  0 -5  2  1 -3 -4 -6 -3 -3 -5  1  2 -5 -4  0 -1 -7 -3  0 -2  0 -2 -2 -4 -5 -6 -5 -5 -6 -4 -6 -3  2 -4 -4 -1 -6  4 -3  2  4 -3  6 -5 -6 -6 -3 -2 -4  5 -1  0 -4  0  1 -1 -5 -7 -4 -4  0 -6  5  3  1  1 -1 -5  0 -6 -3 -7 -5 -1 -6 -3  1  0  5 -3  1 -2  0 -4 -1 -5 -2 -1 -6 -2  0 -1  0 -4 -6 -7  0 -6  0 -3 -2  0 -5  1 -5 -3  0  2  1 -2  1  0  0 -1 -3  1 -4 -6 -4 -5 -5 -5 -5 -4 -6 -4 -5 -5 -4 -1  0 -5 -5  2 -1 -6 -6  2  3 -6  1 -4 -4  3 -2 -4  0  0 -2 -4 -5 -6 -3 -6 -5 -5  0 -3  2 -5 -6 -3 -6  0 -6 -1 -6 -3 -2  0  1 -4  0 -5 -1  3  1 -3 -3  1 -6 -3 -1 -2 -2  0  0 -2 -1  0 -6 -6 -3 -5 -5 -3 -3 -2 -2 -3 -3 -1 -5 -3 -7 -6 -6 -5 -5 -6 -6  8 -3 -2 -6 -5 -6 -7 -4 -1 -2  0  1 -1  1 -5 -5 -6 -4  0  6
 -3 -4 -6 -3 -3 -2 -4 -1 -4 -1 -2 -1 -2 -6 -1  2 -5  0 -3 -4 -1 -1 -2 -6 -1 -2 -4 -4 -2  3  2  5 -5 -2 -7 -5 -7 -5 -5 -7  1 -6 -1  0 -5 -4 -1  1 -5 -3 -3  0 -1 -3 -5 -5 -3 -1 -5 -4 -5 -3 -3 -4 -1 -3 -3 -3  0  4 -4 -5 -3 -3 -6 -3 -3 -4 -5 -6 -7 -4 -5 -4 -4 -4 -6 -2 -3 -4  0 -7 -3 -1 -1  0 -6 -5 -1 -3 -2 -3 -3  0 -4 -3 -6  0 -5 -2 -2  0 -5 -3 -1 -1 -1 -3 -3 -1 -3  1 -6 -6  0  4 -6  3 -4  2 -5 -3 -1 -6 -1 -1 -2 -6 -2 -4 -3 -3 -4 -4  2 -4 -3  5  4 -3 -3  0 -4  1 -6 -1 -1 -4 -3 -4  0 -3 -3 -4 -2 -3 -6 -3 -5 -4 -4 -6 -3 -1 -6 -2 -2 -3 -3 -3 -6 -4  2 -2 -4 -2 -5 -1 -4 -4 -4 -3 -6 -1 -6  3 -3 -3 -1 -3 -2 -3  0 -2 -5 -4 -3 -1  0 -2 -1 -1 -3 -1 -3 -1 -1 -1 -7 -5 -6 -5 -5  0  5  2  2 -5 -4 -3  2 -3 -1  0 -4 -6 -4 -4 -2 -4 -6 -5 -2  1 -5 -2 -1  0 -4  1  2  0 -3 -6 -4 -4 -4 -3  2 -7 -5 -1 -1 -1 -1  0 -6 -4  1  4  0  2  0 -4 -5 -4 -2  5 -2 -1 -4 -3 -1 -3 -2 -3 -4 -3  5 -5 -1 -6 -6  1 -5 -5 -3 -2 -4  3 -5  3 -2 -3 -1 -7 -1  1  1  1 -3 -4  1 -4 -1 -1 -4 -7  1 -3 -4  1 -1 -2  0 -4  2 -4 -4 -4
 -4 -4 -7 -5 -4 -3 -6 -3 -5 -1 -4 -2  3 -6 -3 -3  4 -1 -4 -7 -4 -4 -2 -6 -3 -3 -3 -6 -4  2  0 -3 -5  8 -8 -6 -7 -6 -6 -7  3 -4 -4  8 -6 -5 -5 -3 -5 -3 -2 -2 -2 -4 -6 -6 -4 -1  5 -5 -7 -4 -4 -5 -4 -5  4 -5 -2 -2 -5 -5 -1 -5  4 -4 -4 -5 -1 -6 -7 -3 -4  0 -5 -3 -7 -4 -4  2 -2 -7 -4 -2 -4 -3 -7 -6 -1 -2  1 -3 -5 -7 -5 -1 -7 -3 -6 -5 -2 -3 -6 -4 -5  9 -3 -2 -6 -3  1 -2 -6 -7 -2 -1 -7  0 -6  8 -4 -4 -2 -7 -3 -3 -2 -7 -4 -6 -6 -5 -6  7  8 -6 -6 -3 -4 -5 -5 -2 -5 -3 -6 -3  9 -5 -5 -3  1 -4 -3 -5 -4 -5 -7  4  3 -4  9 -7  5 -4 -7 -4 -4 -5  4 -3 -6 -5 -3 -3  2 -4 -6 -2 -5 -5 -4 -3 -7  8 -4 -5  8 -4 -1 -3 -4  5 -4 -2 -5 -5 -4 -2  4 -3 -1 -2 -4  3 -3 -5 -1 -4 -7 -6 -7 -6 -6  0 -1 -1 -2 -6 -6 -3 -2 -4 -4 -3  0 -1 -3 -4 -2 -6 -7 -6 -1  3 -5 -3 -2 -1 -5 -4  3 -4  8 -7 -6 -5 -5 -5 -3 -8 -6  8 -2  7 -4  0 -7 -5  0 -1  4 -2  1 -3 -6 -4  1  0 -3  8 -5  0 -1 -3 -3 -3 -4 -4  1 -4  7 -7 -6 -2 -7 -5 -3 -3 -6 -1 -6  6 -4 -1  7 -8 -7 -4  8  4 -7 -5  0  7 -5 -4  9 -7 -2 -5 -5 -4 -2 -5  4 -7  7 -6 -5 -6
 -3 -4 -6 -3 -5  2 -4 -3  8  2  1  1 -3 -5 -3 -4 -7 -5 -4  8 -6 -3 -6 -5 -2  7  5 -5 -3 -6  0 -6 -5 -5 -6 -5 -6 -5 -3 -5 -6 -8 -5 -7 -5 -2 -4 -4  7  1 -1 -3 -3 -3 -5 -2 -2 -3 -7 -4  8 -1 -1 -4 -2 -4 -4 -4  1 -4  4 -4 -3 -4 -9 -3 -7 -4 -7 -5 -5 -5 -5 -4 -4 -4 -6 -1 -6 -6 -4 -6 -4 -6 -4 -6 -6 -3 -4 -3 -5  2 -3 -6 -2 -6 -5 -3  1 -4 -3 -6 -5  1 -3 -7 -3 -3 -4  1 -1 -3 -5 -6 -6 -6 -6 -6 -3 -7  2 -2 -3 -6 -5 -3 -3  9 -3  4 -5  0 -4  3 -6 -4 -5 -5 -4  4 -4 -6 -1 -2  8 -5 -7 -4 -3 -3 -5 -2 -2 -4 -3  6 -4 -4 -7 -4 -7 -6 -5 -6 -1  1 -3 -3 -5 -2 -4  1  0 -3 -7 -4  7 -6 -4  2 -2  0  1 -7 -8 -4 -6  2 -1  1 -4 -5 -3 -5 -5 -1 -3  2 -1 -1  0  1  2 -1  0 -4 -6 -2 -5 -5 -6 -5 -5 -6 -5 -6 -5  6  1 -1 -5 -5 -3 -3 -7 -8 -3 -3 -6  6 -6 -4 -3 -4 -4  1 -3 -3 -4 -5 -7 -5 -7  8 -5 -4 -3 -1  0  9 -1 -7 -3 -6 -2 -5 -5 -2 -3 -1 -4 -4 -5  6  1 -4 -5 -5 -2 -7 -4  5 -1 -2 -1 -2  0 -2 -4 -6 -7 -6 -6 -6 -6  1 -4  1 -3 -1  4 -3 -3 -7 -7 -7 -6  0 -6 -7 -5 -4 -4 -7 -5 -6 -8 -5 -3 -1 -3 -1  6 -4 -6 -6 -6 -5  4 -4
  4  3 -3  4 -4  1 -2  0  0  0 -2  1 -1 -3  3 -1 -6 -3  4 -3 -5  2 -6 -4  1 -1 -2 -1 -1 -5 -2 -5 -3 -6 -4  2 -4  7  6 -4 -4 -8 -5 -6  7  4  0 -2  2  3  4  1  0  2  0 -4  1 -3 -6 -1 -1  3  0  7  5  2  2  0 -1 -2  2 -3  2  3 -8  3 -6  4 -6 -3 -4  0  7  4  3  5 -4 -1 -5 -5  0 -4  0 -5  2 -5 -3 -1 -1  2 -1  1  2 -4 -1 -5 -4  2 -3  1  1 -5  7  3  4 -6  1  2 -2  2  0  3  3 -4 -5 -5 -4 -6  0 -3  5  4 -3 -1 -1 -5  2 -4 -1 -1 -3 -1 -1 -3 -5  1 -1 -2 -2  3  3 -3  1  1 -3 -5 -6 -1  0  0 -6 -3  2 -1  1 -1  2  3 -6 -1 -6 -4 -3 -5 -3  2  4 -1 -3  1 -1  2 -5  2 -5 -2  0 -5 -1  3  6  1 -3 -6 -7  0 -5  2  5  3  3 -3  3 -4 -2  3  1  2  0  1  2  2  3 -2  2 -1 -5 -2 -4 -1 -4 -1  4 -5 -3 -5 -4  2  1  2 -3 -4  2  0 -6 -6  3  0 -5  1  1  3  0 -2  3  2  3 -1 -2 -3 -6 -3 -6 -2  0  4  2  1 -5 -4  2 -6  3 -5  0 -5 -1  2  0 -2 -2 -1 -5 -2 -1  3 -3 -5  0 -6  2 -1  0  1  1  0  2  2  0 -3 -6 -3  0 -5 -3  6  3  1  2  0  0 -2  2 -5 -6 -5 -2 -3 -2 -6 -4  5 -1 -6 -3 -5 -6 -2 -1  1  1  0 -1  2 -5 -2 -5 -2  0 -3
  3  6 -4  3  0  3  2  4 -3  1 -3 -1 -1 -4  2 -3 -6 -1  3 -4 -3  3 -4 -5  6 -2 -3  0  6 -2  0 -4 -2 -5 -5  8 -6 -2 -2 -5 -1 -6 -1 -5  1  6 -2  5 -1  1  0  0  1  0 -2 -4  4 -1 -6  0 -3  2 -2 -1  3  7 -2  0 -1 -2  1 -4 -2  6 -7 -1 -3  3 -6 -5 -4 -4  1  1 -3 -1 -5  2 -4 -4  5 -5  4 -3  4 -4 -5 -2  1  6 -3  2 -1 -5  1 -3 -5  0 -4  4  2 -3  0  0 -1 -6  3  1 -3  3 -1  1 -4 -5 -4 -4 -5 -4 -3 -5 -1  2 -3 -4  7 -2  2 -5  4 -2 -3  0  8 -5 -3 -3  2 -3 -2  0  1 -3 -1 -1 -3 -3 -6  7 -2 -1 -4 -3 -2 -2  0  0 -5  3 -6  3 -6 -5  0 -2 -4  1  3 -2 -1  5 -4 -1 -4  4 -2  5 -2 -4 -1  3  2 -1 -4 -5 -7  1 -2  4  0  4 -2 -3  1 -1 -4  0  0  2  0  1  1  2  0 -1  4 -1 -1 -3 -5  8 -5  8  7 -5 -3 -4 -2 -3  0  0  0  0  2 -1 -6 -6 -1 -1 -3  0 -2 -2  1 -2 -2  0  2 -2 -4 -3 -5  4 -5 -4 -1  1  4  4 -4 -6  1 -5  4 -3  0 -3 -4  0  0  0  0  5 -2 -2 -4  0 -3 -4  0 -6 -1  0  0  1  2  0  0  3  4  1 -5 -5 -3 -4 -5  0  0  1 -1 -2  0 -3 -1 -5 -5 -6 -3  2 -5 -5 -1 -1 -3 -6 -1 -4 -6 -5 -2  0  0  2 -1  0 -3 -5 -5 -4  1 -4
 -4 -5 -6 -5 -6 -4 -6 -1 -5 -2 -5 -3  0 -7 -4 -5  2 -2 -5 -7 -7 -5 -6 -6 -3 -3 -4 -5 -5 -4 -1 -5 -7 -3 -8 -6 -7 -7 -6 -8 -4 13 -6  7 -6 -6 -3 -5 -5 -4 -3 -3 -4 -4 -6 -6 -3 -4  1 -2 -7 -4 -4 -5 -5 -5  3 -5 -4 -4 -4 -6 -3 -6 13 -5 -6 -5 -2 -6 -8 -6 -6 -3 -6 -3 -6 -5 -6  0  0 -8 -5 -6 -5 -6 -6 -6 -4 -5 -5 -4 -5 -6 -6 -6 -7 -4 -7 -5  1 -6 -6 -5 -5 -3 -4 -4 -6 -4 -3 -4 -1 -6 -5 -5 -6 -5 -1  5 -6 -1 -5 -7 -6 -6 -5 -7 -4 -5 -6 -5 -6  7 -2 -6 -7 -5 -5 -5 -2 -5 -5 -4 -7 -5  1 -2 -6 -4 -5 -5 -3 -3 -5 -5 -4 -4 -2 -6  0 -6  2 -6 -7 -4 -5 -5 -2 -5 -2 -5 -5 -1  7 -5 -6 -6 -7 -6 -5 -5 -6  6 13 -5  3 -5 -2 -5 -5  2 -4 -5 -5 -5 -4 -3  2 -4 -3 -2 -4  5 -3 -5 -6 -5 -8 -6 -6 -6 -6 -5 -3  0 -5 -6 -6 -2 -5 -6 -5 -5  0  6 -3 -5 -6 -4 -6 -3 -4 -1 -4 -1 -1  2 -2 -6  9 -5 -3 -7 -6 -6 -5 -5 -3 -8 -6  0 -2 -3 -3 -6 -6 -5  3  0 -3 -5 -5 -1 -6 -5 -2 -4 -5  2 -1 -3 -3 -2 -2 -3 -1 -4  0  3  1 -6 -6 -5 -6 -6 -5 -3 -6 -4 -6 -3 -2 -7  4 -7 -8 -6  2 -5 -7 -6 -4 -1 -6 -6  4 -8 -2 -5 -6 -4 -2 -5 -4 -7  8 -6 -5 -6
 -3 -4 -7 -4 -5 -3 -5 -1 -5 -1 -3 -1  5 -6 -2 -2 10 -2 -4 -6 -5 -2 -5 -6 -2 -2 -3 -5 -3 -3  1 -4 -4 -1 -6 -6 -7 -6 -5 -7 -3 -3 -5  3 -4 -5 -3 -4  0 -3 -4 -1 -3 -3 -6 -3 -3  0  9 -2 -6 -3 -4 -5 -4 -5  1 -4 -2 -2 -3 -5  4 -2 -1 -2 -5 -3 10 -6 -7 -4 -5  1 -5 -1 -7 -2 -5  8 -1 -7 -3 -5 -2 -4 -7 -6 -3 -1 -1 -3 -3 -6 -4 -4 -6 -2 -6 -3  0 -4 -3  0 -3  0 -2 -3 -5 -2 -1 -2 -6 -7 -4 -4 -7 -4 -5  2 -5 -2 -4 -6 -4 -5 -1 -7 -3 -5 -4 -3 -6  3  1 -4 -6 -4 -4 -4 -4 -3 -4 -3 -1 -4 -1 -4 -5  3 -4 -2  2 -4 -4 -4 -6 -1 10 -4 -1 -7  7 -5 -6 -3 -4 -3  7 -2 -6 -4 -4  1  9 -4 -2 -5 -3 -4 -1 -2 -6  4 -3 -4  0 -2 -4 -4 -1  7 -3 -4 -5 -4 -4 -1  3 -1 -2  1 -4  1 -1 -5 -5 -4 -7 -6 -7 -6 -5 -4 -4  3 -4 -5 -4 -1 -4 -2 -3 -4  9 10 -4 -3 -5 -5 -7 -5  2  7 -4  0 -1  3 -3 -6  8 -3  4 -5 -6 -4 -4 -4 -4 -8 -3 -1  1 -1 -2 -4 -6 -4  1  1  2 -2  1 -2 -6 -2  6 -4 -4  7 -3  1  0 -3 -1 -3 -3 -2  3 -2  7 -7 -6 -4 -4  0 -3 -4 -5 -2 -5  2 -4 -5  5 -8 -7 -5 -1 -2 -6 -3 -1  7 -5 -5  2 -6  0 -4 -4 -3 -2 -5 -2 -7 -1 -5 -4 -5
 -2 -2 -6 -2  6  1 -2  1 -4  1 -4 -3  0 -6  2 -3 -5  3  2 -5  7 -3  4 -6 -2 -2 -3  0  0  2 -1  1 -3 -3 -7 -4 -7 -6 -5 -7 -1 -8  7 -4 -5 -3 -3 -1 -5 -1 -3 -1  1 -2 -6 -6 -1  3 -5 -4 -2 -3 -3 -4 -3 -3 -3 -3 -2  1 -2 -7 -2 -3 -7 -4  2 -3 -6 -4 -7 -6 -5 -3  0 -4 -7  1  7 -2 -1 -7  2  7  0  5 -7 -6  4  0  6 -3 -4 -6 -1  7 -6  2 -3 -1 -2  6 -5 -3 -5 -2  3 -2 -5 -1 -1  0 -6 -7  0  3 -7 -2 -4 -4 -5 -3  0 -7 -4  7 -3 -6  0 -4  1 -3 -4 -3  2 -5 -6  4 -1 -3 -3 -2 -3 -1 -6  4 -5 -2  3 -4 -2 -4 -3 -4 -3  0 -6 -2 -5 -3 -4 -7 -2  2 -6 -3 -3  0 -1  0 -6 -3  1  0 -5  3 -5  7 -5 -4 -4 -4 -6 -4 -8 -4  1 -2  0 -3 -5 -1 -1  6 -5 -4 -2 -2  1  1 -1 -2 -1  0 -1 -2  1  3 -7 -4 -7 -4 -4 -3  1 -1  4 -5 -4 -3  5  6 -3 -3 -2 -6 -4 -4  6 -4 -7 -3  0 -1 -3 -3 -1  0 -5 -3  0  5 -1 -6 -3 -5 -2 -3  0 -7 -2  1 -1  3 -1  6 -6 -5  0 -2  1  2  5 -5 -5 -4 -2  1 -2 -3 -3 -1  3 -4 -1 -3 -2 -2 -1  0 -1 -7 -6  2 -4 -3 -3 -3 -5 -1 -4  0 -1  2 -2 -8 -5  5 -1 -3 -6 -3  2 -1  6  7 -5 -6  0 -4 -3 -2 -1 -5  3 -7  1  1 -4 -6
