# Supplementary material for: Protein Secondary Structure Prediction Based on Data Partition and Semi-Random Subspace Method
Source: Sci Rep. 2018 Jun 29;8:9856. doi: 10.1038/s41598-018-28084-8 (PMC6026213; doi:10.1038/s41598-018-28084-8)
Supplement: Supplementary file 2 — Dataset 2 [file 41598_2018_28084_MOESM2_ESM.zip › T100_DATA/5MNV_A.pssm]

  M  T  D  T  H  T  G  P  T  P  A  D  A  V  P  A  Y  P  F  S  L  P  H  A  L  D  L  D  P  H  Y  A  E  L  R  R  D  E  P  V  S  R  V  R  L  P  Y  G  E  G  T  A  W  L  V  T  R  M  S  D  A  R  I  V  L  G  D  S  R  F  S  T  A  A  A  T  D  P  A  T  P  R  M  F  P  T  P  P  E  P  D  G  V  L  A  Q  D  P  P  D  H  T  R  L  R  R  L  V  G  K  A  F  T  A  R  R  V  E  E  M  R  P  R  V  R  S  L  V  D  S  L  L  D  D  M  V  A  H  G  S  P  A  D  L  V  E  F  L  A  V  P  F  P  V  A  V  I  C  E  L  L  G  V  P  L  E  D  R  D  L  F  R  T  F  S  D  A  M  L  S  S  T  R  L  T  A  A  E  I  Q  R  V  Q  Q  D  F  M  V  Y  M  D  G  L  V  A  Q  R  R  D  A  P  T  E  D  L  L  G  A  L  A  L  A  T  D  N  D  D  H  L  T  K  G  E  I  V  N  M  G  V  S  L  L  I  A  G  H  E  T  S  V  N  Q  I  T  N  L  V  H  L  L  L  T  E  R  K  R  Y  E  S  L  V  A  D  P  A  L  V  P  A  A  V  E  E  M  L  R  Y  T  P  L  V  S  A  G  S  F  V  R  V  A  T  E  D  V  E  L  S  T  V  T  V  R  A  G  E  P  C  V  V  H  F  A  S  A  N  R  D  E  E  V  F  D  H  A  D  E  L  D  F  H  R  E  R  N  P  H  I  A  F  G  H  G  A  H  H  C  I  G  A  Q  L  G  R  L  E  L  Q  E  A  L  S  A  L  V  R  R  F  P  T  L  D  L  A  E  P  V  A  G  L  K  W  K  Q  G  M  L  I  R  G  L  E  R  Q  I  V  S  W
 -4 -1  1  1  0  0  2  1  0  1  1  0  1  1 -3  2 -5 -3 -1  0  0  2  1  3 -3  0 -3  0  1  1 -4  5  0  0 -3  1 -1  0 -2 -3  4 -4 -2 -2 -4  0 -3 -3 -2  1 -1  6 -6 -5  3 -3 -4 -6  3 -4  2 -4  1 -1 -2  3 -5 -1 -2 -6 -2 -4  5  5  3  2  0  0 -2  3  2 -4  0  2  1  1  1  1  0  1  0  2 -2 -2  0  0 -4 -1 -2  0 -4  0 -4 -4 -5 -2 -1  1  5  0  6 -6 -1  4 -3 -2 -2  1  3 -4 -3 -1 -1  2  0  2 -2  4  0 -1 -4 -2 -1  3 -3  1  4  2 -3  2 -4  6 -6 -4 -1  3  2 -4  5  0 -3 -4 -1 -2  2 -2 -5 -4 -2 -4 -5 -2 -3 -3  2  3 -5 -5  1 -1 -5  1  1 -6  2 -2  4  1 -2  2 -1  0  3  0 -1  2  2  0  1  1  3  5 -1  3  2 -4  1  4 -5 -4  4  1 -4 -1  5  2 -4 -3  4  1 -3  1 -3 -5 -4 -1 -1  4 -5  2  3  6 -2 -2  1 -1 -4 -1 -4 -2 -1  0 -2  1  1  1 -4  4  0  1 -4 -4  0  6 -3 -1 -4  2 -2  5 -2 -2 -4  3 -3 -3  0  0  1 -5 -3  1 -4 -4  0 -2 -1  4  1 -5 -1  5 -3 -4  1 -1 -3 -1  1  7 -3 -5 -5 -1 -5 -6 -4 -2  1 -2  0  2  2  2  0 -2  2 -5 -4  6 -1 -1 -5 -1 -3 -3  1 -3 -1 -2 -4 -2  6 -4 -2  4 -3 -3  1  3 -2  2  5  7 -6 -5 -6  1  1  2 -6  2  0  3 -1 -1 -4 -4 -4  0 -6  1  1  0 -1 -6 -3  5 -6 -3  0 -4  2 -6 -3 -5 -3 -1  6  2 -5  7 -4  0 -5 -2 -3 -1  5 -4  0  3 -5 -1  0 -3 -4 -5  0 -4 -1 -4  7 -1  0  3  1 -1 -3 -1 -5 -3  0 -1  1  0 -1 -4 -1 -2  0  3 -4 -4 -3  2 -7
 -4 -2 -2 -2 -1 -1  0 -2 -1 -1 -1  1  0 -3  4  1 -6 -6 -6  0  1 -2 -1  2 -3 -1 -5 -4 -4  1 -4  1  5 -4  7  4  2  0 -4 -5 -2  8 -6  6 -5 -2 -3 -6 -1 -2 -1 -5 -3 -6 -5 -4  8 -5 -2 -5 -6  7  0 -6 -5 -3 -6  3  8 -7 -4  8 -1 -1 -3 -2  1  5 -2 -2 -5  8 -2  2 -2  0  0  1  1  0 -1 -4 -5 -3 -2 -3 -4 -4 -6 -1 -4 -1  8 -5  9  7 -2 -6 -3  4 -4 -7 -3  0  7  7 -5  0  4 -4  8 -4  6 -4  5  4 -2 -4 -2  3 -3 -5 -2  3 -5  0  2  2 -5  0 -5 -5 -6 -6 -1  1  1 -5 -4  0  0 -5 -6 -5  1 -5 -7 -6  1 -5 -5 -6 -6 -6 -1 -1 -4  7  0  5 -6  6  1 -3 -3  1 -1 -4 -3 -3 -3 -2  3 -1 -2  2 -2  0 -1  1  3 -2  3  1  0 -5  3  0 -4 -5  1  0 -4 -5  0  3  7  8  4  1 -3  1 -4 -6 -5 -5 -4 -2 -6 -5  2 -3  6 -3  1 -2 -3  6 -5 -3 -2  0 -4 -5 -5  0 -5 -5 -1 -3 -5 -5 -5 -4 -6 -3 -4 -5 -5  0 -4 -2 -5 -4 -3 -5 -5 -4 -4 -6 -5  2  4  4  1  4 -1  1  6 -5  6  0  3  1 -2  1  0  2  3 -5 -6 -4 -4 -5 -5  9 -4 -5 -3 -4  4 -1 -4 -4 -5 -3 -3  9 -2 -5 -1 -2 -5 -5  0 -5 -1 -6 -2  3 -6  7  0 -6 -4 -4 -6 -4 -5 -3 -1 -3 -4 -5 -5  8 -6 -2  3  2 -7 -2  2 -6 -4  4 -5  0 -5  0  9  0  0 -2 -1 -5 -5 -4 -7 -6 -4 -6 -4 -5  1 -8 -5 -6 -4 -2 -6 -5  8 -4 -4 -5  1 -4 -4 -5  2 -1 -6 -4  5  8 -4 -6  0 -6  7 -4 -5 -2 -3 -1 -1 -1 -5  4  2  4  2 -2  1 -4 -2  8 -2 -5  4  2 -5 -3 -6  3 -8
 -5 -2  0 -2  0 -2 -1 -2 -1 -1  0 -1 -1 -3 -3  1 -6 -6 -6  2  0 -2 -1 -3 -5 -1 -5 -1 -5 -2 -6 -3 -3 -6 -3  0  1 -2 -5 -6 -2 -3 -6 -3 -6 -5  1 -4 -1 -1 -2 -5 -7 -7 -5 -4 -4 -5 -3 -2 -3 -4 -2 -6 -4  1 -2 -3 -4 -7 -3 -4 -3 -4 -2 -3 -1 -1  0 -3 -4 -4 -2 -2 -4 -1 -2 -1  0 -1  0  1 -6  2  0 -4 -1 -5 -6 -2 -3  0 -4 -6 -4 -3 -5 -6 -1 -2 -4 -7 -3 -1 -3 -3 -6  0 -2 -6 -4 -5 -2 -4 -3 -2 -5 -4  1 -2 -6 -6 -2 -2 -6 -3 -2 -1 -3 -3 -5 -5 -2 -7 -2 -2 -1 -6 -1 -2 -6 -6 -6 -5 -2 -5 -6 -6 -3 -6 -7 -4 -7 -6 -2 -3 -2 -4 -2 -2 -6 -2 -1 -5 -2  0 -3 -5 -6  2 -1 -1 -1 -2  0 -3 -2 -1 -3  0 -2  1 -2 -1 -1 -6  0 -2 -6 -6 -2 -2 -6 -5 -3 -2 -3 -4 -2  1 -6 -2 -1 -2 -7 -5 -2 -3 -7 -5 -1 -4 -2 -2  1 -1 -1 -2 -6  0 -2 -1 -4 -6 -5  0 -4 -4 -2 -2 -6 -6 -5 -2 -4 -2 -2 -2 -4 -3  6  3 -5 -2  7 -4 -5 -5 -3 -7 -7 -2  1 -5 -2 -3 -6 -3 -3 -7 -3 -2  0 -6 -2 -5 -5 -2  0 -5 -6 -3 -4 -6 -6 -4 -6  0 -3  2 -1  3 -1 -3 -2 -3 -4 -4 -6 -5 -3 -4 -2 -6 -3 -6 -2 -2 -4 -4 -6 -4 -4 -3 -3 -4 -7 -5 -3  0 -2  0 -3 -5  9 -4 -3 -4 -1 -5 -7 -2  2 -6 -1 -2 -6 -1 -6 -2 -4 -1 -1  8 -4 -2 -6 -3 -7 -4 -2 -4 -4 -4 -3 -7 -6 -4 -3 -2 -7 -5 -4 -5 -4 -6 -3 -4 -4 -6 -2 -3 -7 -5 -1 -4 -6 -6  0 -7 -3 -6 -4 -4 -3 -2 -1 -2 -5 -3 -7  2 -1 -1 -3 -5 -2 -1 -3 -6 -2 -2 -6 -5 -7 -3 -9
 -6 -1  3 -2  3  0  0  0 -1  1  1  2  0 -3 -4  2 -7 -4 -7  2  3  1  3 -2 -6  5 -4  6 -1 -1 -7 -1  0 -6 -5  1  2  1 -4 -6 -3 -4 -6 -3 -7 -5 -1 -5  4 -1  3 -5 -7 -7 -6 -5 -3 -6  4  8 -6 -5 -3 -7 -6 -3  8 -5 -6 -8 -4 -5 -3 -3 -1 -3  2 -1  7 -3 -5 -5 -4 -3 -1  0 -2 -2  1  2  2 -3 -6 -4 -1 -2  8 -4 -4  5 -5 -4 -5 -7 -6 -4 -6 -6 -4 -4 -4 -8 -4 -3 -3 -5 -6  0 -1 -7 -5  0 -1 -5 -1  0 -4 -5  6  2 -7 -6  8  3 -7 -2  0  1 -1 -2 -5 -5  8 -7 -5  1  2 -6 -4 -2 -5 -7 -6 -5 -4 -6 -7 -7  4 -7 -7  0 -7 -4  1  1  8 -5  4 -1 -7 -3  0 -8 -4  6 -2 -5 -6 -2  0  0  0  0  2 -2  3  1 -4  2  0 -3 -2  2  2 -6  0  2 -7 -6 -2  2 -6 -5  0  0 -4 -4  0  1 -3 -1  7  8 -7 -6 -3  0 -7 -5 -1 -3 -3  7  2  5  6 -2 -6  2  4  3 -1 -6 -5  1 -6 -4 -4 -1 -7 -6 -5 -4 -5 -4  3 -5 -5 -4 -2 -3 -6 -4 -1 -5 -5 -5 -4 -7 -5  0  3 -3  4 -2 -6  2 -3 -7 -4  2  6 -4  2 -4 -5  0 -1 -5 -7  3 -2 -6 -7 -6 -6  2 -5 -4 -2  0 -2 -2 -2 -5 -4 -6 -6 -5 -3 -1  8 -6  0 -6 -1  0 -5 -4 -6 -5 -4 -5  5 -4 -7 -5 -5  1 -5 -1 -4 -6 -1 -5  9 -1  2 -5 -8  4  6 -5  6  0 -6  8 -6  5 -6  1  1 -2 -5 -6 -6 -4 -8 -5 -5 -5 -4 -6 -5 -8 -6 -5 -4 -4 -7 -5 -5 -5 -2 -6 -2 -4 -5 -6  2 -4 -7 -6  3 -3 -6 -4  2 -7 -1 -6 -1 -2  1  0  3  4 -5 -1 -8 -1  0  0 -4 -5 -5 -5 -4 -5 -1 -2 -7 -5 -7 -2 -9
 -4 -3 -1 -3 -3 -3  1 -3 -1 -2 -1 -3 -3 -2  0 -3  5 -5 -5 -4 -3 -2 -3 -3 -4 -4 -4  0 -3 -1 -3 -3 -6 -3  0 -4 -5  5 -6 -3  1 -4 -4 -5 -3 -6 -5 -6 -3 -2 -3  0 -6 -5 -2 -4 -7 -6 -5 -7 -4 -7 -1 -4 -4 -1 -8 -6 -7 -3 -5 -7 -4 -3 -2 -1 -4 -5 -6 -3 -5 -7 -3 -3 -4 -3 -3 -3 -3 -4 -4 -4 -4 -3 -2 -4 -7 -6 -7 -6 -7 -4 -7 -4 -8 -6 -4 -1 -3 -5 -4 -7 -5 -3 -7 -6 -4 -6 -4 -4 -7 -6 -5 -3 -4 -4 -3 -1 -6 -5 -2 -3 -4 -4 -3 -3 -4 -3 -6 -4 -6 -4 -8 -5 -4 -4 -3 -4 -1 -3 -7 -4 -7 -3 -3 -4 -5 11 -7 -4 -5 -6 -4 -7 -4 -4 -8 -7 -5 -5 -5 -1 -3 -1 -1 -6 -3 -3 -2 -4 -3 -4 -3 -1 -4 -3 -5 -5 -2 -3 -4 -1 -3 -4 -4 -4 -1 -4 -3 -4 -3 -5 -5 -2 -3 -4 -3 -5 -4 -3 -7 -4 -7 -7 -4 -3 -3 -2 -5 -2 -3 -4  1 -6 -4 -5 -6 -4 -4 -4 -6 -4 -7 -4 -2 -3 -4  5 -1 -3 -4 -4 -3 -4 -6 -5 -7 -4 -4 -3  1 -6 -2 -2 -5  1  1 -3 -3 -5 -3 -3 -6 -6 -5 -5 -4 -3 -5 -5  2 -3 -6 -7 -5 -4 -4 -6 -4 -4 -4 -8 -8 -4 -5 -8 -4 -4 -6 -4 -4 -3 -4 -3 -5 -4 -3 -8 -4 -4 -4 -7 -7 -4 -6 -4 -1 -6 -3 -3 -4 -3 -4 -6 -5 -4 -3 -3  5 -1 -4  0 -2 -4 -7 -5 -8 -5 -3 -4 -6 -5 -1 -6 -6 -5 -4 -5 -4 -4 -8 -3 -4 -5 -6 -8 -3 -4 -7 -6 -6 -6 -4 -8 -6 12 -4 -6 -4 -5 -5 -4 -7 -3 -8 -3 -5 -2 -3 -4 -4 -3 -5 -4 -4 -7 -4 -7 -4 -5 -4 -3 -4 -2 -4 -2 -5 -6 -4 -5 -4 -5 -4 -5 -3 -3 -3 -7 -2 -5 -3 -1 -4 -7 -4 -4 -7
 -3 -3 -1  1  0  0  1 -1 -1 -1  0  1  2 -3 -1 -1 -5 -5 -6 -1  0 -2  0 -2 -4  0 -3 -3 -2  0 -4 -1  2 -5  1  1  1  1 -5 -5 -1 -1 -6  3 -5 -4 -3 -5  0 -1  0 -4 -5 -6 -5 -4 -3 -4  0 -2 -5 -1  2 -6 -4 -3 -4  0 -3 -7 -4 -3  1 -1 -3 -1 -1  0  0  0 -4 -1  0  0 -3  0  0  1  2 -2 -1 -2 -5 -3 -2  0 -4 -5 -3 -1 -2  0 -1 -4 -3 -1 -3 -5 -3  2 -3 -7 -4 -2 -1  3 -5  1  2 -4 -1 -3  0 -4  5  3 -3 -4 -2  1 -3 -5 -3 -1 -4 -1  1  2 -5  1 -5 -4 -4 -6 -3  1  0 -5 -3 -1 -3 -5 -5 -3  0 -5 -6 -7  0 -5 -5 -5 -6 -5 -1  0 -3  3 -1  2 -6  1  0 -6 -3  1 -1 -4 -4 -3 -2 -3 -1 -1 -2  2  2  3 -2  1  2 -2  2  1  1 -5  0  0 -5 -5 -1  0 -3 -5 -1  4 -2 -2  0  2 -4  0 -2 -4 -4 -4 -4 -1 -5 -4  1 -3  0 -2  0  1 -2  0 -5 -3  0  2  0 -5 -4  0 -3 -4  0 -3 -5  2 -4 -4 -6  1 -1 -3 -4 -3 -3  7 -5 -4  1 -4 -4 -3 -1 -6 -4  0  1 -3  0  5 -4  1  2 -5 -1 -2  0 -4 -1 -2 -4 -3  3 -4 -6 -1 -2 -5 -5 -3 -5 -4  1 -3 -2  0 -1 -3 -3  0 -3 -3 -4 -4 -3 -1 -3 -5  1 -5 -3 -5  0 -2 -6 -2 -2 -6 -2 -2 -6 -4 -4  1 -3 -1 -3 -5 -4 -2 -4 -2 -1 -1 -7 -1 -1 -5 -1  0 -5 -4 -5 -1 -3  0 -1 -2  2 -4 -5 -3 -7 -6 -2 -6 -2 -4 -3 -8 -5 -6  2  5 -6 -4 -2 -4  0 -4  8 -3 -4 -5 -1 -3 -6 -4  0 -2 -5 -5 -2 -6 -1 -4 -4 -3 -3 -1  0  2 -5  1 -5  1  1  0 -2 -2 -3 -2 -4 -5  1  0 -4 -4 -6 -1 -7
 -5 -2  2  1  2  0  1 -1  1  0  0  2  2 -2 -2  0 -6 -5 -6  0  2 -1  2 -1 -5  5 -4  0  1  3 -6  1  5 -5 -3  3  4  4 -3 -5 -3 -3 -6 -1 -6 -4 -4 -6  5 -1  4 -4 -6 -6 -5 -5 -4 -5  5  1 -5 -3 -1 -6 -5 -3 -2 -4 -4 -7 -4 -4  1  1 -2 -2  1  0  0  1 -4 -3 -3 -2 -1  2  0 -1  2  0  3 -3 -5 -4 -2 -4 -1 -4  0  5 -4 -2 -4 -6 -4 -3 -4 -6 -3 -2 -1 -7 -4 -2 -2 -3 -6  6  1 -6 -3  0 -1 -4  3  3 -4 -4  3  4 -4 -5  0  3 -6  3  3  0 -2 -1 -4 -4 -1 -6 -4  4 -1 -6 -4 -3 -3 -6 -5 -4 -2 -5 -7 -7  6 -6 -6 -4 -6 -5  3  4  0 -3  2  0 -6 -1  1 -7 -3  3 -3 -5 -5 -3 -2 -2 -1 -1 -1  0  5  5 -3  3  1 -2 -1  2  5 -6  0  2 -6 -6 -2  4 -4 -5  2  3 -2 -1  2  4 -4 -2  4 -2 -6 -5 -4  1 -6 -5  2 -1 -1  2  4  3  4 -1 -6 -2  6  3  8 -6 -5  0 -5 -4 -2 -2 -6 -4 -5 -4 -6 -3  7 -4 -4 -3 -3  1 -6 -4 -3 -5 -5 -5 -3 -7 -6  0  0 -3  4  1 -5  4  0 -6 -3  2  3 -4  5 -3 -5 -2 -1 -4 -6  7  8 -6 -6 -4 -6 -3 -4 -4 -2 -1 -2 -2 -4 -4 -3 -4 -5 -4 -3  8  1 -5  7 -6 -2 -3 -2 -3 -6 -2  0 -6  6 -4 -6 -5 -5 -1 -4 -3 -4 -5 -4 -4 -2  4  2 -3 -7  3  1 -5  3  4 -6 -1 -6  1 -4  3  0 -3 -4 -4 -5 -4 -7 -6 -4 -6 -4 -5 -4 -8 -5 -6 -3 -2 -6 -4 -3 -5  8 -4  3  2 -4 -6  2 -2 -6 -5  1 -2 -6 -4  1 -6  2 -6 -4 -1  0  3  4  6 -5  2 -6 -1  1  0 -2 -4 -5 -4 -4 -5  3  3 -6 -4 -6 -1 -8
 -6 -2 -2 -3 -2 -1  2 -1 -1  0  0  0 -1 -3 -3 -2 -6 -5 -6  1 -1 -2 -1  4 -5 -1 -5 -4 -4 -2 -6  0 -3 -6 -5 -1 -1  1  1 -6 -2 -5 -7 -4 -6 -6 -5  8 -2  5 -4  1 -6 -7 -5 -5  0 -7 -3 -3 -6 -6 -3 -6 -6  3 -5 -4 -6 -7 -1 -6 -2 -1  0 -3  5 -3  2 -3 -4 -4 -3  0 -2 -1  0 -1  0  0  4  4 -6  1  1 -5 -4  1 -6  0 -6 -2 -5 -7 -6 -1 -5 -6  2  0  0 -7 -2 -1 -4  0 -6 -4 -1 -7 -5 -2  0 -4 -3 -1 -5 -4 -1  2 -6 -6 -2  1 -7 -3 -2  0  7  0 -3  1 -5 -6 -4 -1  1 -6  1 -1 -6 -7 -5 -3 -2 -5 -7 -2 -4 -7 -7  7 -6 -5 -2 -1 -5 -5 -1 -2 -7 -3  1 -6 -3 -2 -1 -3 -6 -1 -1  1  0 -2  2 -1 -2 -3 -2 -2 -2 -1 -1  1  0 -6  0  2 -7 -6  2  3 -6 -5  0 -2 -5 -4 -1 -2 -3  5 -2 -3 -7 -5  3 -1 -7 -1 -2 -1 -3  0  2  4  3 -1 -7 -1 -3 -1 -5 -6 -5  1 -6  4 -1  4 -7 -6 -2  3  8 -4 -5 -4 -5 -3 -1 -3 -5  4 -2 -2 -5 -3 -4 -7 -7 -2 -3 -4  1 -2 -5 -2 -2 -6 -5 -1 -4 -5  2 -3 -6 -3  1 -3 -7 -6 -6 -6 -7 -7 -6 -5 -4 -4  4  0  5  2  6 -5 -3 -6 -6 -3 -3 -6 -5 -6 -5 -6  6  7  0 -4 -7 -5 -2  8 -5 -1 -7 -5 -3 -2 -4  2 -2 -1 -5 -6 -5  0 -1 -5 -7 -3  0 -4  1 -3 -6 -5 -6  1 -6 -1  0 -1 -1 -7 -6  3 -7  8 -5  8 -1 -7 -5 -7 -6  7  0 -2 -7 -1 -6 -5 -6 -5 -4 -4 -1 -6  4  1 -7 -6 -2 -4 -6 -5  5 -6 -5 -6 -1 -1 -1 -2  2 -1 -6 -3 -7 -4 -2  6 -1 -4 -5  1  6 -6 -4 -2 -7 -6 -7  0 -7
 -5 -4 -2  0  3 -2 -1  0 -1  0  0  0  1 -3  2  3 -3 -6 -5  0  2 -2  2 -3 -4  1 -3  4 -4  0 -1 -1  0 -5 -4  1  1 -1 -6 -6 -4  1 -6 -1 -5 -6  4 -6 -1 -2  0 -5 -2 -6 -6 -5 -4  6  0 -2 -6 -4 -2 -6 -3 -4 -2  0 -4 -5 -4 -3  1 -4 -4 -3  0  3 -2 -3 -5 -4 -3 -2 -2  4 -2 -1  0 -3 -1 -2 -6 -3 -3 -4 -2 -6 -6  0 11 -4 -2 -4 -2 -1 -3 -6 -4  1 -2 -5 -5  0  2  1 -6 -2 -2 -6 -3 -5  2 -5 -1  0 -2 -5  2 -1 -6 -6 -5 -2 -6 -3 -2  4 -4 -2 -4 -5 -5 -6 -5 -1  5 -4  0 -2 -6 -5 -6 -2 -1 -6 -7 -7 -2 -6 -6 -6 -7 -6  0 -1 -5  3  5  0 -5  4  3  2 -4  0 -3 -4 -5 -4 -1 -4 -2  4 -4 -2 -3 -2 -3 -1  0 -1  0 -2 -1 -5  1 -2 -1 -5 -3 -1  4 -5 -2  0  3 -2 -2  3 -6 -2 -4 -5 -6 -5 -4 -2 -6 -5 -1 -3  3 -2 -1  1 -3 -1 -6 -3  0  0 -4 -6 -3 -1 -4 -5 -4 -4 -6 -3 -5 -5 -6  9  3 -5 -5 -4  0  1 -6 -4  0 -2 -5  3  0 -6 -4 -1  8 -3  0  3 -2 -1 -3 -6 -2 -2  2 -2 -3 -4 -5 -3 -1 -5 -6 -3 -4 -6 -5 -4  2 -3 -5  4 -2 -2 -2 -3 -3 -2 -4 -1 -3 -5 -1 -4 -5 -6 -2 -6 -1 -4 -3 -2 -6 -2 -4 -6 -4 -4 -7  4 -5 -1 -3  0 -4 -5 -2  2 -5 -3 -1 -4 -3 -1  1 -6  2 -1 -5 -2 -5  2 -4 -1  3 -2  1 11 -5 -4 -5 -3  9 -6 -3 11  9 -8 -6 -6 -4  4 -6 -5 -4 -5 -4 -5 -1 -4 -5 -6 -1 -4 -6 -5 -1 -1 -5 -5 -1 -6  2 -5 -4 -4 -3 -2 -1 -3 -5 -2 -6  2 -1 -2 -1 -5 -5  2 -3 -6  1  0 -6 -4 -7 -3 -7
 -2 -3 -2 -2 -3 -2 -1 -3 -1 -2 -1 -3 -3  1 -1 -3 -3 -7  0 -3 -3 -2 -3 -3  1 -5  1 -5 -5 -1 -3 -4 -5  0 -4 -4 -5 -5 -6  2  0 -6  5 -5 -1 -5 -4 -7 -3 -2 -4 -4 -6 -1  1 -4 -7 -5 -5 -7  1 -7 -1  0 -1 -3 -7 -6 -7 -4 -6 -4 -4 -2  1  1 -4 -5 -6  1 -5 -7  2 -2 -4 -1  2 -1 -3 -3 -4 -3  6  1 -2 -1 -7 -6 -7 -5 -7 -4 -7  1 -7 -6  0  1 -3 -5 -4 -4 -5 -2 -6 -4  3 -6 -4  0 -7 -5 -5  4 -5 -4  4 -1 -5 -5 -2  3 -6 -5  1  1 -4 -3 -7 -5 -6 -3 -7 -1  1 -4 -4 -1 -3  0 -7  1 -7  4 -1  1  8 -5 -6  0 -1 -7  3 -7 -2 -4 -7 -6 -5 -2 -1 -5 -2 -6 -3 -4 -1  3  0 -5  0 -4 -3 -1 -4 -3 -5 -4  3 -1 -4 -3 -1 -3 -5  0 -2 -4 -5  1 -3 -5 -2  5 -4 -3 -6 -5 -3 -5 -7 -5 -7 -7  0  3 -5 -2 -2  4 -3 -2 -3 -4 -4 -5 -6 -2  2 -5 -5 -3 -7  0  3 -1  0 -3  2 -1  3  0  5 -5 -8 -3 -5 -3 -3 -3 -5 -4  7 -4 -6  1  1 -3  0 -1 -1 -4 -6 -6 -5 -3 -3 -5 -4 -1 -3 -4 -6 -6 -5  1  4 -6 -4 -4  3 -7 -7 -1 -1 -7 -1  5 -6  1 -2 -2 -4  0 -3  2 -1 -7  5 -1 -2 -7 -7  2 -6  3 -6 -7 -1 -1  6 -6 -5 -8 -6 -1  0  2  0 -4  2 -1 -3 -5 -7 -7 -7 -6 -3  0 -4 -5 -5 -6 -6 -4  3 -5  2 -4 -7 -4 -4 -3 -6 -8  2 -3 -4 -8 -4 -8  2 -8 -5 -6  2 -8 -5 -4 -1 -5 -4  1 -7  0 -6  2 -2  3 -4 -2  0  1 -4 -6 -1 -7 -5 -1 -6  0 -4  0 -4 -2 -5 -6  3 -3 -5 -3 -3 -6 -1  3  3 -6 -5 -2 -2 -4 -1 -5  1 -3 -8
  0 -3 -3 -3 -3 -2 -1 -3 -2 -2 -1 -3 -3  0  2 -3 -3 -7  0 -1 -3  0 -3 -4  6 -4  2 -5 -6  1  3 -3 -4  6  0 -4 -4 -5 -7  3 -1 -4 -2 -4  5 -4 -4 -7 -3 -1 -4 -5 -3  6  1 -4 -6 -5 -5 -7 -2 -6  1 -1  5 -4 -8 -4 -6  0 -6 -3 -3  1  0  1 -4 -3 -6 -1 -6 -6  2 -2 -3 -1 -1  0 -2 -3 -4 -4  3  3 -1  2 -7 -7 -7 -5 -3 -2 -6  6 -6 -5  5  0 -3 -4 -4 -2 -5 -3 -6 -5 -1 -6 -2  5 -5 -6 -2 -1 -5 -4  3  0 -5 -4  6  5 -7 -4  3  1 -4 -2 -7 -5 -6 -3 -8  6 -1 -4 -2  4 -1  3 -6  6 -7  2 -1 -1 -2 -5 -6  6  6 -7 -2 -7 -2 -4 -8 -3 -5 -1  2 -4 -2 -3 -3 -4  0  3  5 -5  1 -4 -3  1 -4 -3 -5 -4  0  0 -4 -3  0 -3 -4  5 -2 -4 -4  3 -4 -5  6  1 -4 -1 -5 -4 -4 -4 -5 -5 -7 -8  6  5 -6  0  6  0 -3 -4 -3 -5 -4 -5 -6 -1  6 -5 -2 -1 -4  6  1 -1  5 -3  0  1  6  6  1 -5 -8 -3 -5 -5 -4 -2 -5 -2  2 -5 -3  0  1  1  2  7  6 -4 -6 -5 -5  2  4 -5  0  6  1 -5 -6 -3 -4  5  3 -6 -3 -4  0 -7 -7  6  6 -6 -1 -1 -6  4 -2 -3 -4 -2 -3  3 -1 -6 -2 -1  2 -6 -7  0 -6  4 -6 -7 -3  3  1 -5 -5 -8 -6 -4 -2  3 -1 -4  2  2 -4 -5 -8 -4 -8 -5 -1 -2 -3 -5 -5 -6 -6 -4  5 -6  4 -4 -6 -4 -4 -5 -5 -7  5 -5 -2 -8 -3 -8 -2 -7 -5 -6  5 -7 -5 -3  7 -5 -4  3 -7  6 -6  1  0  5 -4 -3  6  5 -4 -5  4 -7 -5  7 -5  6 -4 -1 -4 -2 -5 -5  4 -4 -4 -3 -3 -6  2  4  0 -5 -6  3  0 -3  6 -2 -1 -4 -6
 -4 -3 -2 -2 -1 -1 -1 -1 -1 -1 -1 -1  0 -3 -1 -1 -6 -5 -6 -2 -1 -2 -1 -1 -5 -2 -4 -3 -3 -1 -5 -1  0 -5 -2  0  0 -2 -4 -5 -3  1 -6  1 -5 -4 -4 -5 -1 -1 -2 -4 -4 -6 -5 -4 -1 -6 -2 -4 -5  5 -1 -6 -5 -3 -5 -3 -2 -7 -4 -1 -2 -2 -3 -2 -1  1 -3 -3 -4 -1 -3 -2 -2 -1 -2 -2  0 -2 -1 -3 -5 -3 -2 -3 -4 -4 -4 -3 -5 -3 -1 -6 -2  3 -4 -5 -3  5 -4 -7 -4 -1  3 -1 -5 -2  1 -5 -1 -4  0 -4 -1  0 -4 -4 -3 -1 -5 -5 -3 -1 -5 -2  0  1 -5 -2 -5 -4 -5 -6  0 -1 -2 -5 -3 -2 -3 -6 -5 -5 -2 -5 -6 -7 -2 -5 -6 -5 -6 -5 -2 -2 -4 -2 -2  2 -6  0 -1 -7 -3 -2 -3 -4 -5 -3 -3 -3  0 -2 -2  1 -1 -1 -2 -1  0 -3  3 -1  0 -5  0 -1 -6 -5 -2  0 -5 -5 -2  0  4 -1  0 -1 -5 -2 -4 -5 -6 -5 -4 -3 -6 -4 -1 -4 -1 -3 -1 -2 -3  1 -5 -3 -2  0 -3 -5 -4 -2 -5 -4 -2 -3 -6 -5 -4 -4 -5 -4 -3 -4 -4 -3 -3 -2 -5 -3  2 -5 -4 -5 -3 -6 -6 -2 -2 -3 -1 -1 -5 -1  0 -6 -1 -2 -1 -4 -2 -3 -4 -3  0 -4 -6 -3 -3 -5 -6 -2 -5 -4 -3 -4 -1  1 -3 -3 -4 -4 -3 -2 -5 -4 -1 -2 -4 -5 -2 -5 -3 -5 -3 -2 -6  1  1 -5 -3 -3 -6 -4 -4 -3 -2 -3 -3 -4 -4 -2 -5 -3 -1  0 -7 -2 -2 -5 -3  0 -5 -4 -5 -2 -2 -1 -2 -3 -3 -5 -5 -3 -7 -5 -4 -5 -4 -5 -4 -8 -5 -5 -2 -2 -6 -4 -1 -4 -3 -5 -2 -4 -4 -5 -1 -3 -6 -5  0  0 -5 -5 -2 -6  0 -5 -4 -1 -3 -2 -2 -1 -5 -1 -3  5  1 -2 -2 -4 -4 -1 -4 -5  0 -1 -5 -4 -6 -2 -8
 10  2 -3 -2 -2 -2 -1 -1 -1 -2 -1 -2 -2 -2 -2 -3 -4 -6  0 -3 -1 -2 -3 -4  0 -4  1 -5 -6  0  0 -3 -3  2  4 -3 -3 -4 -6  2 -2 -5 -1 -4  7 -6 -4 -6 -3 -1 -4 -4 -5  0 -2 -4 -5 -2 -5 -7 -2 -5  1 -1  1 -2 -7 -5 -5 -3 -4 -1 -4  0 -1  2 -3 -4 -5 -1 -5 -4  5 -1 -3 -1  1  0  0  1 -2  0  2  3 -2  9 -5 -6 -6 -5 -5 -4 -5  2 -5 -4  2 -1 -1 -3 -2 -4 -4  0 -5 -4  5 -4 -2  6 -5 -5 -3  2 -4 -3  4  0 -5 -4  2  0 -6 -4 10 -1 -3 -2 -6 -3 -6 -4 -7  0  3 -4 -2 -1 -3  1 -5  1 -6  2  1  3 -1 -6 -5  6  5 -6 -2 -7 -2 -4 -7 -5 -4 -1  4 -4 -2 -5 -2  0 -1  5  5 -3  3 -4 -2  0 -3 -2 -4 -4  2  1 -3 -4  1 -1 -3  5 -1 -3 -4  7 -2 -4  2 -1 -4 -2 -5 -3 -3 -3 -6 -4 -6 -7  2  4 -3  0  3  0 -3 -2 -2 -5 -4 -4 -5 -1  2 -4 -1 -2 -5  2  0  1  5 -4  4 -1  1  0  1 -4 -7 -2 -4 -3 -4 -2 -4  5 -1 -4 -1  6  0 -2  3  0  0 -3 -4 -5 -4 -2  2 -4  0  0 -3 -4 -5 -6 -4  1  2 -4 -3 -4 -1 -6 -6  3  4 -6  0 -1 -6  0 -2 -2 -3 -2  1  3 -2 -4  0 -4  0 -6 -7  0 -3  0 -5 -6 -2 -1 -2 -5 -4 -7 -5 -3 -3  3 -3 -3  4 -1 -3 -5 -6 -4 -7 -5 -2 -1 -4 -4 -4 -6 -5 -3  4 -6 -1 -4 -5 -3 -4 -5 -5 -6  5 -3 -3 -7 -4 -7 -1 -6 -4 -6  1 -6 -4  2  0 -5 -2  7 -6  2 -4 -1  1  0 -3 -2  0  0 -3 -4  2 -7 -4  1 -5 -1 -4 -2 -4 -2 -4 -5  1 -3 -1 -3 -3 -5  5  3  1 -5 -4 -2 -2 -3  4 -2 -2 -2 -6
 -3 -4 -4 -4 -4 -4 -3 -3 -2 -3 -2 -3 -3 -3 -2 -1  5 -8  8 -4  0 -2 -2 -5 -1 -5  4 -6 -7  0  3 -4 -5 -1 -4 -5 -5 -5 -7 -3 -4 -6 -3 -5  0 -7  3 -7 -3 -2 -4 -6 -3 -2 -4 -6 -7  1 -6 -7 -4 -6  1 -2  1 -5 -8 -6 -7  9 -6 -6 -5 -4 -3 -2 -4 -5 -6  1 -6 -6 -1 -1 -5 -1 -2 -2 -2 -2 -5 -4 -2  2  2 -2 -7 -7 -8 -6 -5 -5 -7 -3 -7 -6 -2 -4 -3 -5 -5  9 -6 -4 -6 -6 -4 -6 -5  0 -7 -7 -3 -3 -6 -5 -1 -3 -6 -5 -2 -2 -7 -5 -3 -3 -5 -4 -6 -6 -7 -3 -8  1 -2 -5 -2  5 -5  3 -8  4 -8 -3 -2 -4 -3 -4 -6 -1  1 -7 -4 -8  1 -5 -7 -5 -5 -4  8 -4 -3  2 -3 -5 -4  3  0 -5 -2 -4 -4  1 -5 -5 -6 -5  2 -3 -5 -4 -1 -4 -5  4  0 -5  0  6 -4 -5 -2 -2 -5 -4 -6 -6 -5 -5 -7 -5 -7 -8 -2  0 -6 -4 -3 -3 -4 -5 -4 -6 -4 -5 -6 -3 -2 -5 -6 -4 -7 -3 -2 -1  3 -5  0 -3 -3 -1 -2 -5 -7  2 -6 -6 -5 -3 -3 -3 -1 -5 -6  6  1  3 -3 -3  0 -5 -4 -7 -5 -4  1 -5 -4 -2 -5 -5 -6 -7 -5 -2 -1 -7 -4 -6 -4 -7 -7 -2 -2 -7  7 -3 -7  3 -2 -3 -3  2 -2  5 -5 -7  0 -5 -4 -7 -7 -2 -6 -1 -6 -7 -4 -3 -3 -6 -6 -7 -6 -3 -5  2 -1 -4  0 -3 -5 -6 -7 -4 -8 -6 -4 -3  9 -5 -4 -7 -6 -5  1 -7  5 -5 -7 -4 -3 -6 -7 -6 -1 -5  9 -7  2 -7 -4 -6  3 -7 -2 -7 -6 -5 -3 -6 -5 -3 -7 -2 -7 -3 -4  0 -5 -4 -2  0 -5 -6  7 -8 -5 -2 -6  0 -5 -3 -5 -3 -5 -6 -2 -5  3 -5 -3 -6 -3  1  0 -6 -1 -4 -4 -4 -2 -6 -4 -5 -4
 -5 -2 -2  0  1  1  0  6  2  4  0  3  3  4  3  2 -7  9 -5  4  1  5  1  1 -3 -4  5  4  8 -3 -6 -3 -2 -5 -5 -3 -3  1  8 -1 -2 -1 -6 -3 -3  8 -5 -6 -2 -1  3 -4 -7 -6 -5 -5 -6 -7 -4 -5 -5 -5 -3 -6 -5 -4 -5  7 -6 -8 -4 -6 -1 -2 -2 -1 -3  4  0 -2  8 -5 -1 -3  7 -2  5  4  1  4 -1 -4 -4 -3  0 -5 -3  8  8 -4 -6 -3 -6 -6 -6 -5 -4 -5 -4  1 -3 -8 -5  3 -2 -5 -6 -4 -3 -6 -6  8 -4 -4 -4 -4 -5 -4 -4 -4 -6 -5 -5 -3 -6 -3 -3 -3 -2  6  9 -4 -5 -6 -5 -1 -3 -6 -4 -4  9 -6  9 -4 -4 -5 -6 -7 -4 -6 -6 -6 -6  9  1 -1 -5 -6  3 -3 -7 -4 -1 -8 -3 -4 -3 -5 -5 -4 -2 -3  1 -2  1  5 -2 -2 -2 -3 -3 -4 -3 -3 -3 -5 -3 -3 -7 -6 -3 -4 -6 -5 -2 -3 -4 -5 -3 -3  8 -4 -3 -5 -6 -5 -4 -3 -6 -5 -3 -4 -3 -3 -3 -4 -4  0 -5 -2 -1  0 -5 -6 -4 -3 -5 -4 -3 -3 -6 -6 -5 -3 -6 -5 -4 -5 -5 -4 -5 -5 -5  4 -5 -5 -5 -5 -4 -7 -6 -3 -5  8 -4 -4 -5 -3 -3 -5 -4 -4 -4  8 -3 -5 -4  8  0 -4 -6 -5 -5 -6 -6 -6 -6 -5  8 -2  1 -2 -3 -2 -1 -3  6 -6 -6 -3 -3 -5 -2 -5 -2 -5 -3 -6 -5 -2 -6  4 -1 -6 -4  4 -6 -5  3 -2 -3  0 -4 -5 -6 -6 -6  6 -3 -5 -8  4 -4  8 -4 -4 -4 -5  0 -4 -6  2  5 -1  8 -7 -6 -4 -8 -6 -6 -6  5 -7 -6 -8  1 -6 -3  4 -6 -4 -6 -5 -5 -6 -5 -4 -4 -6 -3 -4 -6 -4 -3 -6 -6  9 -3 -6 -4 -1 -4 -3  7  4 -2 -4 -3  4 -5 -3  1 -4 -3 -3 -5 -4 -3  7 -2 -3 -6  8 -6 -4 -9
 -4  1  1  0  1  1  0  0  1  0  1  0  0 -1 -3  2 -5 -4 -5  1  0  0  1 -1 -4 -1 -3  1 -3 -1 -5  0 -2 -4 -4  0 -1 -1 -3 -4  2 -4 -5 -1 -5 -4  2 -4 -1  0 -2 -2 -3 -6 -4  0 -2 -5 -2 -3 -4 -4  0 -4 -2  3 -3 -1 -4 -6  7 -3  0 -1  0 -1 -1 -2 -2 -1 -2 -2 -1  1 -1 -1 -1  0  0  1  0  3 -4 -3  3 -3 -2 -3 -4 -3 -1  2 -5 -5 -5  1 -1 -4  3 -2 -1 -7  1 -1 -3 -2 -4 -1 -1 -5 -4 -3 -1 -1 -2 -1 -3 -2 -2  0 -5 -4 -3 -2 -5 -2 -1  0 -2  1 -3 -2 -4 -6 -3  0  1 -5  1 -1 -4 -5 -2 -3 -1 -3 -6  0 -3 -5 -6 -4 -5 -3 -1  1 -4 -2 -1 -2 -6  0  0 -7  5 -2  0 -3 -4  6  0  3  2 -1  2 -1 -2 -1  1 -1  0  0 -2 -1  0 -5  0  0 -6 -5  1 -1 -5 -3 -1 -2 -4 -4  0  1 -3  0 -2 -3 -6 -4  6  0 -6 -3  0 -2 -2 -2 -1 -2 -2 -1 -5  5 -3 -1 -4 -4 -3  1 -4  0 -2  0 -5 -5 -2  1 -4 -3 -4  0  1  1  3 -2  0  1  0  1 -1 -2 -2 -6 -6  1 -2 -4  0 -3 -5 -1 -1 -6 -3  0 -2 -4  2 -2 -4 -2  1 -2 -5 -4 -4 -2 -3 -5 -5 -2 -3 -3  0  2  1  0  1 -3  1 -4 -5 -2  0 -3 -3 -4 -3 -5  2 -3 -3 -2 -5 -3 -1 -4  0 -1 -5 -4 -3  5 -3  1  4 -2 -3 -5 -4 -2  2 -3 -6 -1 -1 -2 -2 -1 -5 -4 -5  0 -5  2  0 -1 -1 -5 -5  1 -7 -2 -2 -4 -1 -5  1 -5 -5 -4  1  0 -6 -2 -4 -3 -4  0 -3 -2 -1 -5  1  1 -6 -4 -1 -4 -5 -5  0 -6 -2 -5 -1 -3 -2 -1  0 -1 -4  0 -6 -1  1 -2  1 -2 -3 -2 -1 -4  0  2 -5 -5 -5  0 -8
 -4  6  4  5  2  5  0  1  4  2  2  1  2  0 -2  1 -5 -4 -4  1  0 -1  1 -2 -1 -1 -3 -3 -4  1 -5  1 -3 -4 -4  1  1 -3 -3 -3  2 -3 -3  2 -1 -3 -1 -5 -1 -1  0 -2 -2 -4 -3  8 -3 -6 -3 -5 -2 -4  3 -3  3  2 -5 -2 -4 -6  1 -4 -2 -2  2  1 -2 -3 -4  0  2 -3  0  4 -2  0 -2  0  0 -1  0  1 -3 -1  2  1 -2 -4 -5 -3 -6  6 -4 -4 -5  0 -1 -3  0 -2 -1 -6  7  0 -4 -3 -2 -1 -1 -3 -4 -2 -2  2 -1 -1  0  2 -2 -1 -3 -3 -1 -1 -4  0 -1  0 -4 -2 -2 -2 -5 -4  1  1 -1 -4  0 -1 -4 -4 -2 -1  4  2 -4 -4 -2 -3 -4 -5 -4 -5 -1  0 -5 -4 -2 -1 -5 -1  1 -5  3 -2  3 -2 -2  0  4  5  0 -1  5 -2 -2 -2  0 -1  0 -1  0  0 -3 -4  0  0 -5 -3  2 -1 -4  1 -1 -2 -3 -3 -1  0 -1  3 -3 -4 -4 -1  2  1 -5 -2  2 -2  0 -3 -1 -2 -3 -1 -3  5 -2 -1 -3 -3  0  0  2  0 -2  3 -4 -3  0  1 -5 -4 -4  7  7  3  1 -2 -1 -1 -1 -4  1 -4  4 -5 -4  5 -3 -4 -1 -3 -3 -1 -1 -4 -3  0 -3 -4 -1 -2 -2 -2  2 -1 -3 -5 -5 -3 -2 -5 -5  1 -3 -2 -1  1  1 -1  0 -1  0 -5 -3  0  5 -3 -5  0 -1 -3 -3 -4  3  4 -3 -4 -3 -5  2  3 -4 -3 -1 -2  1 -1  2 -4 -4 -4 -5 -3  1 -2 -6  1 -2 -4 -2  2 -4 -3 -4  3 -5  1 -1  0 -2 -6 -3  3 -6 -5 -4 -5 -1 -6 -4 -5 -3 -5 -3 -2 -5 -2 -3  2 -4 -3 -2  0 -1 -3  0  4 -4  0  2 -4 -3 -5  2 -5 -3 -4 -2 -2 -2 -2 -1 -3 -3  0 -5 -1  3 -1  0 -2 -1 -3 -2 -4  0  2 -4 -3 -4  5 -7
 -4 -5 -4  1 -4 -4 -2 -4 -3 -3 -2 -2 -3 -3  3 -4  6 -8 -3 -2 -4 -4 -4 -5 -2 -6 -4 -6 -7 -4  7 -5 -2 -1 -5 -5 -5 -5 -7 -5 -5 -2 -6 -5 -5 -7 -1 -6 -3 -2  5 -6 12 -5 -5 -6 -6  1 -6 -8 -6 -6 -4 -6 -4 -5 -8 -7 -7 -1 -6 -6 -5 -5 -4 -1 -5 -3 -6 -2 -7 -6 -2 -3 -5  0 -4 -4 -3 -4 -5 -5 -5 -4 -3 -5 -8 -7 -8 -6 -7 -6 -7  6 -7 -6 -4 -6 -5 -5  5 -3 -6 -5 -6 -6 -6 -6 -5 -2 -7 -7  4 -5 -4 -5 -4 -5 -6 -5 -5 -5 -8 -5 -5 -4 -3 -4 -6 -6 -7 -3 -8 -5 -5 -5 -1 -3 -5  3 -8 -4 -8 -5  4 -6 -6 -7 -6 -5 -5 -6 -6 -8 -3 -5 -8  1 -4 -1 -1  0 -3 12 -5 -6 -3 -2 -2 -6 -3  1 -3 -2 -5 -4 -5 -5 -2 -2 -5 -2 -2 -5 -4 -4  1 -5 -1 -3 -2 -5 -2 -5 -5 -5 -6 -3 -5 -3 -8 -5 -7 -8 -5 -4 -6 -5 -5 -5 -4 -5  1 -6 -5 -5 -6 -4 -1 -6 -6 -5 -7 -5 -5 -2 -4 -3 -2 -4 -5 -5 -5 -6 -6 -4 -6 -6 -6 -5 -5 -5 -5 -5 -6 -3 -5  0 -3 -5 -5 -5 -6 -7 -5 -2  9 -5  0 -5 -5 -5 -6 -7 -5 -3 -3 -7 -4 -4 -6 -7 -7 -5 -5 -7  3 -5 -7 -4  0 -4 -3 -4 -5 -2 -5 -7  1 -6 -5 -7 -8 -6 -2 -5 -5 -6 -5 -5 -6 -6 -6 -6 -6 -5 -7 -3 -5 -4 -2 -4 -6 -6 -8 -1 -9 -6 -4 -4  1 -6 -6 -7 -6 -5 -4 -8 -2 -5 -7 -5 -5 -7 -7 -7 -5 -5 -3 -6  5 -6 -5 -7 -4 -7 -5 -6 -6 -3 -5 -6 -6 -5 -7 -5 -6 -5 -5 -5 -3 -5 -5  0 -5 -6 -2 -8 -5 -5 -6 -5 -6 -4 -4 -4 -5 -6 -5 -5 12 -5 -4 -5 -4 -4  5 -6 -1 -6 -3 -5 -5 -7 -6 -5 13
 -4 -4 -3 -3 -2 -3 -2 -3 -2 -2 -1 -2 -2 -3 -2 -2  8 -7  0 -3  0 -1 -3 -2 -2 -4 -1 -4 -6 -2  7 -4 -2 -4 -3 -4 -4 -4 -7 -4 -4 -5 -4 -4 -3 -6  7 -7 -3 -2 -2 -5  2 -4 -4 -5 -5  9 -5 -7 -5 -4 -2 -4 -3 -4 -7 -5 -6 -1 -5 -5 -4 -4 -3 -3 -4 -4 -6 -1 -6 -5 -2 -3 -4 -1 -3 -3 -2 -3 -4 -4 -4 -2 -1 -4 -7 -7 -7 -3 -3 -5 -6 -3 -6 -5 -4 -4 -4 -4 -2 -1 -5 -4 -5 -5 -4 -5 -4 -4 -6 -6 -2 -4 -4 -4 -2 -4 -5 -4 -2 -4 -6 -4 -5 -3 -4 -3 -6 -5 -6 -5 -7 -4 -3 -4 -2  3 -4 -1 -7 -1 -7 -4  1 -4 -5 -6 -5 -4 -4 -7 -5 -7  3 -4 -5 -4 -3 -3 -1 -3  1  1 -4 -5 -4 -1 -2 -5 -2 -3 -3  4 -4 -4 -5 -4 -2 -3 -3  1 -1 -4 -4 -2  0 -4 10 -2 -3 -4 -3 -3 -4 -4 -5 -5 -4 -3 -7 -4 -6 -7 -4 -3 -5 -4 -4 -4 -2 -4 -2 -5 -4 -3 -6 -3 -4 -5 -4 -3 -6 -4 -3 -2 -3 -5 -1 -4 -4 -4 -3 -5 -7  4 -5 -5 -5 -3  2 -4 -4 -5 -5 -1 -3  8 -3 -5 -4 -4 -2 -6 -4 -3  2 -4 -4 -4 -4 -4 -3 -7 -4 -3 -3 -6 -4 -5 -4 -6 -6 -4 -4 -6  6 -2 -6 -2 -3 -2 -3 -3 -5 -1 -4 -4  6 -5 -4 -6 -7 -4 -5 -4 -5 -7 -4 -3 -4 -5 -5 -7 -5 -2 -5  4 -3 -4  5 -2 -5 -6 -6 -5 -7 -5 -3 -3  3 -4 -3 -6 -5 -4 -3 -6 -2 -4 -6 -3 -2 -5 -6 -3 -4 -5  0 -7  3 -7 -4 -3  6 -7 -4 -7 -5 -3 -5 -5 -5 -4 -6 -4 -5 -4 -4 -3 -4 -4 -4 -3 -4 -5  0 -7 -4 -4 -5 -4 -5 -3 -4 -3 -4 -5 -4 -4 -2 -4 -2 -5 -3 -3 -3 -5  2 -5 -2 -4 -3 -5 -5 -4 -2
 -2 -2 -1  0 -2 -1 -1 -1  0 -1  0 -2 -2  4 -1 -2 -5 -6  0 -3 -2 -1  0 -2  1 -3  1 -5 -5  1 -4 -2 -4  0 -4 -3 -4 -4 -6  6  0 -6  6 -3 -2 -5 -4 -7 -3 -1 -3 -1 -5 -1  6 -2 -6 -5 -4 -7  7 -6 -1  7 -2 -1 -7 -5 -5 -4 -4 -6 -2 -1  2  3 -3 -4 -6  3 -5 -6  2 -2 -2  0  0  2 -2 -2 -3 -2  3  1  0 -1 -7 -6 -6 -4 -6 -3 -6  0 -7 -5  1  7 -2 -4 -1 -5 -4  1 -6 -6  6 -5 -3  0 -6 -3 -4  4 -2 -3  3  4 -4 -4 -2  4 -6 -4  0  3 -3 -2 -6 -4 -4  1 -7  0  5 -3 -3  2 -3  0 -6  0 -6  5 -2  6  2 -4 -6  1 -2 -7  7 -6  0 -3 -7 -4 -3 -2 -1 -3  0 -6 -1 -3  1  2  2 -4  0 -2 -2  0 -3 -2 -4  0  2  0 -2 -2 -1 -2 -4 -1 -1 -3 -5 -1 -1 -3 -1  5 -2 -2 -6 -6 -1 -3 -6 -4 -6 -7  1  0 -5  1 -2  4 -2  0  0 -2 -2 -4 -5 -2  0 -4 -4 -2 -6  0  5  1 -1 -1  3  1  1 -1  5 -3 -7 -2 -3 -4  2  0 -5 -3  0 -3 -5 -2  5 -2  2 -2 -2 -2 -6 -6 -4 -3 -2 -3 -3  0  2 -3 -5 -6 -4 -1  4 -5 -2 -2  7 -6 -7 -1 -2 -7 -1  4 -5 -1 -2 -1 -2  4 -3 -1 -1 -5  4 -1  1 -4 -7  6 -2  4 -5 -7  5  2  5 -6 -3 -7 -5 -1  8  3  5 -2  1 -1 -2 -4 -7 -6 -7 -4 -3  6 -4 -4 -5 -5 -6 -1  0 -1  1 -4 -7 -2 -1 -2 -4 -8  3 -3 -5 -7 -2 -7  2 -8 -4 -5  2 -7 -3 -3 -2 -3 -4  2 -5 -2 -5  5  2  2 -4  2  0  2 -3 -5  0 -6 -4 -2 -5 -1 -3  6 -4  1 -4 -5  5  0 -5  0 -2 -3  0  2  5 -6 -5  0  0 -1  1 -5  7 -2 -8
