# Supplementary material for: Protein Secondary Structure Prediction Based on Data Partition and Semi-Random Subspace Method
Source: Sci Rep. 2018 Jun 29;8:9856. doi: 10.1038/s41598-018-28084-8 (PMC6026213; doi:10.1038/s41598-018-28084-8)
Supplement: Supplementary file 2 — Dataset 2 [file 41598_2018_28084_MOESM2_ESM.zip › T100_DATA/5MOI_A.pssm]

  A  D  P  C  A  D  S  N  P  R  G  V  S  A  Y  L  S  R  P  S  P  F  D  L  F  I  R  K  S  P  T  I  T  C  L  V  V  D  L  A  P  S  K  G  T  V  Q  L  T  W  S  R  A  S  G  K  P  V  Q  H  S  T  R  K  E  E  K  Q  R  N  G  T  L  T  V  T  S  T  L  P  V  G  T  R  D  W  I  E  G  E  T  Y  Q  C  R  V  T  H  P  H  L  P  R  A  L  M  R  S  T  T  K  T  S  G  P  R  A  A  P  E  V  Y  A  F  A  T  P  E  W  P  G  S  R  D  K  R  T  L  A  C  L  I  Q  N  F  M  P  E  D  I  S  V  Q  W  L  H  N  E  V  Q  L  P  D  A  R  H  S  T  T  Q  P  R  K  T  K  G  S  G  F  F  V  F  S  R  L  E  V  T  R  A  E  W  E  Q  K  D  E  F  I  C  R  A  V  H  E  A  A  S  P  S  Q  T  V  Q  R  A  V  S  V  N  P  G  K
  6 -2 -2 -3  1  1  0 -2  0 -1  0 -2 -1  2 -4 -1 -2  0 -4 -1 -2  2 -1 -4 -3 -2  1 -3  0  2 -2 -3 -1 -4 -3 -2 -2 -4 -3  2 -1 -1 -2  0 -1 -2 -2 -3 -2 -6 -1 -3  0 -2 -1 -1  1 -2 -1  3 -1 -2 -2  0 -1 -1 -2 -3 -3 -5  0 -2 -4 -2  3 -2 -1  1  0 -1 -3  0  2 -1 -3 -6 -2  0 -2 -2 -1 -5 -2 -4 -2 -3 -1 -4  0  2 -4 -3  2  1 -3 -1 -3 -1 -4  0 -3  3 -1 -1 -2  1  0  3 -3  0 -2 -5 -1 -4  1 -4 -1  0 -2 -3 -1  1 -2 -2 -1  1 -2 -3 -2 -4 -4  0 -2 -2 -5 -2 -4  2 -1 -2  0 -3 -3 -6 -2 -2 -3 -2 -1  1 -2 -1  0  0  0 -3  0 -3 -2  1  1 -2 -2 -1  0 -2 -1  0 -5 -5  0 -5 -2 -3 -4  0 -2  0 -1  3 -2 -6 -2  0 -2 -1  0 -4  1 -4  0  0 -1 -5 -4  6 -2 -1 -2 -3 -2 -2 -1 -3 -3  0 -3 -1 -2  1 -1 -2 -3
 -3  5  3 -7 -1 -3 -3 -2 -2  4 -3 -5  1 -4 -5 -4 -3 -1 -5  1 -3  1 -4 -4 -4 -3  0  4 -2 -3  0 -4 -2 -7 -2 -5 -4 -3 -4 -2  0 -2 -2 -2 -1 -4  0 -5 -2 -5 -2  6 -2 -1 -1  0 -2 -1  0 -3  1 -2  1 -1  3  0  1 -2  0 -3 -3 -3 -4  5 -4 -2 -2  0 -2  1 -5 -2 -3  1 -4 -7 -2  0 -2 -1  0 -5  0 -7  3 -5  0 -3  1 -3 -4 -5  0 -5 -3 -1  6 -2 -5 -2  3 -1  2 -4  1  4  4 -1 -5 -1 -5 -5 -4 -4  0 -5 -3  3 -3 -2 -2 -2  4 -1  0  1 -2 -4 -3 -7 -4 -5  3 -2 -6  0 -5 -1 -4 -5 -3 -5  0 -7 -2  3  0 -1  2 -3 -2 -1 -2 -1  1 -4  1 -3 -4  0 -5  0  2 -3  0 -3 -2 -2 -5 -3 -3 -4 -3  4 -5  0 -5 -1  4 -2  2 -6 -2  3  0 -1 -1 -5 -3 -5  2 -5 -3 -3 -3 -4 -4  0 -2 -3  3 -3 -1 -2  6 -2 -5 -2  3 -2 -3 -5  0
 -3  0  0 -6 -1  0 -1  1 -3 -1 -1 -5  2 -4 -5 -4 -4 -5 -5  0 -5 -2 -1 -5 -4 -4  2 -1  3 -4 -1 -5 -2 -6 -5 -6 -2  5 -5 -1  1  0  1 -1  2 -5  2 -5  2 -8 -1 -3  1  4  0 -1 -1  0  3 -3  0 -2  0 -2 -2 -2 -1 -2  0  8 -2 -3 -5 -2 -4 -3 -1 -1 -5 -1 -5  0 -2  0 -1 -8 -1  3 -3 -2 -1 -5 -2 -6 -2 -6  4  5 -1  0 -5 -5 -2 -4 -5 -2 -2 -2 -6 -1 -2 -2 -1 -3 -1 -1 -2 -2 -5 -1 -5 -5 -4 -5 -3 -5 -2  0 -2 -3 -3  3 -1  4 -1 -4 -2 -5 -3 -6 -6 -5  0  4 -6 -1 -5 -1  1 -4  0 -6 -2 -8 -3  0  7  1  3 -3 -2  0  0  2  4 -4 -2  4 -3 -2 -5 -3 -2  0  2  1  0  1 -5 -6 -4 -5 -2 -3 -6  2 -5  1 -2  1  1 -7  4  0  2  4 -2 -5 -1 -6 -2 -5 -2  0 -3 -3 -6 -1  5  1 -1 -2 -2 -2 -3  2 -5 -1 -2  2 -3 -3 -3
 -3 -1 -2 -7 -1  4  0  3 -2 -2  1 -4 -2 -5 -4 -5 -4 -4 -5 -2 -4 -2  7 -6 -5 -5 -1  0  0 -4 -2 -5 -4 -7 -5 -6 -2  6 -6 -1  1  3  5  1  3 -5 -1 -5 -2 -8 -3 -4  4  2 -2 -1 -2 -3  1 -3  2 -3 -2  0 -2 -1  0 -1 -3  1 -2 -4 -5 -3 -4 -2 -3 -2 -5 -3 -6  2 -3  0  8 -8  1  0 -3  1 -1 -6 -3 -7 -3 -6  0 -3 -2  5 -6 -4 -2  1 -5 -2 -3 -2 -6 -3 -3 -1 -2 -2 -2 -3 -2 -2 -5  1 -6 -6 -4 -5 -3 -4 -2  0  3 -1 -3 -1 -2  5 -1 -5 -3 -5 -4 -7 -6 -5 -2  3 -7 -4 -5  0  7 -5  2 -6 -1 -8 -3 -2  2  2 -1 -2  0 -2  1  4  1 -5 -2 -2 -4 -3 -4 -3 -3  6 -1  6  2 -2 -6 -7 -5 -6 -3 -3 -6 -1 -6  2 -2  0  4 -8  1 -1 -2  5 -2 -6 -3 -7 -3 -6 -4 -4 -1 -2 -6 -1  0 -3 -2 -3 -2  0 -3 -2 -5  3 -3 -1 -3 -4 -3
 -2 -4 -4 11 -1  2  6  0 -1 -3 -4 -4 -3 -3 -5 -3 -3 -5 -6 -3 -5 -3 -5 -3 -4 -3 -3 -5 -3 -4 -4 -3 -3 11 -3 -3 -3 -5 -3 -2 -3 -3 -5 -3 -2 -3 -4 -3 -3 -6 -3 -4 -5 -4 -3 -5 -3 -3 -3 -3 -3 -3 -3 -3 -3 -4 -4 -5 -4 -6 -4 -4 -4 -4 -3 -3 -1 -3 -3 -4 -3  5 -3 -5 -6 -6 -3 -3 -5 -6 -4 -5 -4 11 -4 -3 -4 -5 -4 -4 -3 -6 -1 -5 -3 -3 -6 -3 -4 -3 -6 -3 -4 -5 -4 -3 -3 -3 -6 -4 -3 -5 -3 -4 -4 -6 -5 -4 -6 -5 -3 -3 -5 -5 -3 -2 -3 -3 -4 11 -4 -1 -4 -5 -5 -4 -6  0 -6 -4 -3 -3 -5 -6 -3 -1 -5 -5 -4 -3 -2 -4 -4 -3 -4 -5 -2 -4 -3 -4 -5 -3 -4 -5 -3 -5 -4 -3 -2 -5 -3 -5 -4 -5 -4 -3 -3 -3 -5 -3 -4 -6 -5 -4 -5 -4 -3 -5 -3 11 -1 -3 -3 -6 -6 -3 -4 -2 -4 -4 -4 -3 -2 -5 -5 -3 -3 -4 -5 -3 -4 -5 -6
 -2  2  0 -6 -1 -2 -2  1 -2 -1 -2 -4  3 -4 -5 -4 -3 -4 -4 -1 -2  0 -2 -2 -3 -4 -1  3 -1 -3  0 -4 -3 -6 -2 -5 -2 -2 -4  1  3 -1  1 -1  0 -4  4 -4  0 -6 -3  0  1 -1  2  2 -2 -2  0 -1  2 -2  2  1  1  2  2  7 -1 -3 -3 -3 -4  0 -3 -3 -3 -1 -4 -3 -5  2 -2  6 -2 -6 -1  0 -2  0  1 -5  1 -6 -1 -5  1 -2  0 -2 -4 -4 -1 -4 -2  0  1 -3 -5 -2 -1  0  1 -3  4  0  2  0 -4  4 -5 -4 -3 -3 -3 -4 -3  2  1  4 -2  0  2 -1  2 -3 -3 -4 -3 -6 -4 -4  4 -3 -6 -2 -4  0 -2 -5 -2 -5  6 -6  3  3  1 -1  5  0 -1  1  2  1  3 -2 -1 -3 -3  2 -4  3  2 -1  1  1 -2 -2 -5 -6 -3 -4 -3 -1 -5 -1 -5  1  0  0  0 -6  4  4 -2  0  1 -5 -2 -6  1 -5 -3 -3  0 -3 -4  1 -2 -1  1 -3 -2  7  0 -1 -4  2  1  0  1 -4 -1
 -2 -1 -1 -4  1  1  0  3 -3 -1 -1 -4  1 -4 -5 -4 -4 -4 -4 -1 -3  1  2 -5 -4 -3 -2 -1 -1 -3  3 -5 -3 -7 -4 -5 -3 -1 -5  2  1  3  3  1  3 -4  2 -5 -2 -7 -2 -2  4 -1  0  4 -2 -2  0 -2  2 -3 -1  2 -1  4  5  2 -2 -3 -3 -4 -5 -2 -4 -1 -3  1 -5 -2 -5 -1 -2  3  2 -7  2  2 -2  5  4 -6 -1 -7 -2 -5  2 -3  0  1 -5 -3 -1 -2 -2  3 -2 -2 -6 -2 -2 -2 -1  1  0 -2 -1  3 -4  3 -5 -5 -4 -5 -3 -3 -2  3  6  6  0 -2  1  3  1 -4 -3 -5 -4 -7 -5 -5 -1 -2 -6 -3 -4  3  1 -5 -1 -5  4 -7  1  0 -1 -1  1  0  2  0  5  2  1 -4 -2 -3 -3  0 -4 -2  0  4  0  1  0 -2 -5 -6 -4 -4 -3 -2 -5  2 -5  0  2  1  2 -7  4  1 -2  2  1 -5 -2 -7 -1 -5 -3 -3  7 -3 -5  0  0 -2 -1 -3 -2  4 -1 -1 -5  0 -1 -2 -2 -3 -2
 -2 -3 -3 -6 -1  0 -3 -1 -3  3  5 -5 -2 -4 -5 -5 -4 -4 -5 -2 -5 -1 -1 -6 -5 -5  0  0 -3 -3 -4 -6 -3 -6 -5 -6 -3  0 -6  1 -2 -2 -3  3  0 -5 -3 -5 -3 -6 -3 -4  1  3  3  3 -3 -4 -1 -1  0 -4 -1 -3 -3 -3 -3 -4 -4 -3  5 -4 -5 -4 -4 -4  1 -3 -5 -3 -6 -1 -3 -2 -4 -6 -4 -1  7 -4 -2 -6 -4 -6 -4 -6 -2 -4 -2  1 -4 -5  0 -4 -6 -3 -4 -3 -6 -3 -4 -1 -2  7 -3 -2 -3 -1 -5 -1 -6 -6 -4 -5  0 -5 -4 -3 -4 -4 -1 -2 -1 -1 -3 -4 -3 -6 -4 -6 -6 -5 -3  5 -6 -4 -5 -2 -4 -6 -2 -6 -3 -6 -4 -3 -2  5 -3 -3 -3 -3 -2  0 -2 -5 -2 -4 -4  0 -4 -4 -3 -3  0  3  4  0 -6 -6 -4 -6 -3 -4 -6 -3 -6 -2 -4 -2 -3 -6 -3 -1  6 -1 -3 -6 -3 -6 -3 -5  1 -5 -3  3 -6 -1  0 -4 -3 -4 -2 -4 -4 -3 -5 -3 -4 -2 -4  7 -4
 -3 -1 -2 -6 -1 -3 -2  0 -4 -1 -2 -5 -1 -5 -1 -4 -3 -5 -5 -3 -5 -2 -2 -5 -2 -5  2  1 -3 -4  0 -5 -2 -7 -5 -6 -4 -3 -5 -2  1 -2  0 -2  0 -5  1 -4 -3 -6 -2 -3 -1  0 -2 -2  1  5  2  0  1 -3 -1 -1 -1 -2  0  6  1 -2 -4 -5 -2 -3 -4 -4 -4  0 -5 -2 -6 -1  7  0 -3 -6 -3 -2 -2 -3 -2 -2  1 -7 -1 -6  0  9 -3  3 -2 -5 -3 -5 -5 -2 -2 -2 -6  2  1 -1 -1 -4  0  0  2  0 -5  0 -6  3 -4 -3 -1 -5  7  1 -3 -2  0 -1  0 -1 -2 -4 -4 -5 -4 -7 -5 -5  0 -1 -4  0 -5 -2 -1 -6  1 -6 -2 -6 -1  4 -2  4  1 -3 -2  0 -2  0  1  6  0 -3 -4 -3 -5  3 -3 -3  1 -3 -3 -3  0 -4 -4  3 -4 -2 -5 -2 -6 -2  0 -1  1 -6 -1  0 -3  0 -1 -2 -2 -6 -1 -6 -4 11 -3 -2 -5  6 -1  7  3 -3 -2  1 -3 -3 -5 -1  3 -2 -3 -5 -3
 -3 -4 -4 -4 -2 -2 -3 -3 -3 -3 -4  4 -3  2 -3  4  3 -5 -6 -4 -3 -3 -5  2 -2  5 -4 -3 -3 -3 -2  4 -1 -5  0  2  1 -6  1 -2 -3 -3 -4 -3 -3  1 -3  4 -3 -6 -3  0 -5 -5 -2 -4 -1  1 -2 -3 -2 -1 -1 -1  0 -2 -2 -5 -2 -6 -4 -4  0 -4  2  0 -5  0 -1 -3  5 -1 -2 -4 -6 -6  2 -4 -6 -5 -1 -3 -3 -5 -2  0 -3 -5 -4 -4  2 -2 -2 -5  6  1 -5 -1  7 -4 -5 -1 -2 -5 -2 -2 -1 -3 -6 -2  3 -4  2  0 -4 -6 -1 -4 -5 -4  0 -3 -4 -5 -1  0 -1  3 -2 -5 -1  4 -2 -5 -3 -2 -6 -4 -5  7 -3  3 -5 -6 -1 -2 -5 -5 -3 -1  2 -4 -3 -4 -4 -3  1 -3 -1 -4 -5  1 -2 -3 -3 -5 -4 -3 -3 -3  2 -4 -5  0 -1 -1  3 -3 -4 -3 -3 -6 -4 -4 -5 -4  1 -3 -1 -5  0  0  3 -7 -6 -4  0 -2 -4 -3 -2  0  1 -5 -4 -3  5 -4 -2 -3 -3 -7 -5
 -3 -3 -4 -4 -3 -3 -3 -2  0 -3 -3 -1 -3 -1 -2  4  2 -6 -6 -4 -1  1 -6  6 -1  1 -4  0 -4 -5 -4  3 -3 -5  4 -2 -1 -6  5 -2 -3 -3 -4 -2 -3  4 -3  2 -3 -5 -3 -3 -5 -5 -3 -4 -1  2 -3 -3 -3  0  1 -1  0 -3 -3 -2 -1 -7 -5 -4 -1 -4 -1 -2 -5 -2  5 -4  0  0 -2 -4 -6 -5  3 -4 -6 -5 -2 -2 -3 -5 -4  0 -4 -5 -3 -5  5 -4 -3 -5  3 -1 -5 -4  0 -4 -5 -2 -3 -5 -3 -2 -1 -3 -6 -3 -1 -4  2  4 -2 -4 -5 -4 -3  1  4  0 -3 -5 -3  1 -4  5 -3 -5  6 -1 -2 -5 -2  0 -6 -3 -6  0 -1 -1 -2 -5  4 -3 -5 -5 -3  0  2 -2 -3 -3 -4 -4 -1 -4 -4 -1 -5  1  2 -5 -4 -5 -4 -1 -3 -2  4 -3 -5 -4  6 -3 -1 -2 -4 -3 -3 -5 -2 -3 -5 -4 -1 -3 -3 -5 -1 -2  1 -6 -6 -4  6 -2 -4 -1 -2  0  2 -5 -4 -4  2 -4 -2 -4 -1 -6 -5
 -2  2  5 -6 -1 -2 -2 -1 -3  0 -3 -4  0 -4 -5 -4 -2 -4 -4  4 -4  4 -3 -4 -2 -3  0  4 -1 -3  5 -4 -3 -7 -3 -5 -3 -1 -4 -1  0  0  1 -2 -1 -4  3 -4 -1 -7 -3  1  0  2  2  2 -2 -1  1 -2  2 -1  2  0  1  3  1 -1 -2 -3 -2 -3 -5 -1 -4 -1 -3 -1 -4 -3 -5 -1 -2  1 -3 -7  0  2 -3  5  1 -5  4 -7  5 -5  0 -3  3 -2 -5 -4  1 -4 -4  1  6 -2 -5 -2  7  1  4 -3  4  0  2  0 -4  1 -5 -5 -4 -4 -3 -3 -3  1 -1 -1  0 -2  4 -1  3 -3 -3 -4 -3 -7 -5 -4  4 -2 -6 -3 -4  0 -3 -5 -2 -5  0 -7  0  3  1  0  2 -2 -2 -1  0  0  3 -4  2 -3 -3  0 -4 -2  4 -2  2 -2 -2 -2 -5 -6 -3 -5 -3  6 -5  0 -5  0  5 -1  0 -7 -1  1  0  1  0 -5 -2 -6 -1 -5 -3 -4 -1 -2 -5  0 -1 -2  3 -2 -1  1  6 -2 -4 -2  6 -1  0 -4  8
 -3 -3 -1 -5 -3 -3 -3 -2 -3 -3 -4 -2 -3 -1 -3  1  0 -5 -6 -3 -4 -1 -5  0  6  1 -3 -2 -2 -4  1  0 -2 -5  3 -2 -2 -5  2 -2 -2 -2 -3 -3 -2  2 -2 -1 -3 -5 -1 -2 -4 -4 -2 -3  0  1 -1 -3 -2  1  2 -1  0 -1 -2 -2  0 -5 -2 -4 -1 -3  1  1 -4 -2  1 -4  0  0 -2 -3 -6 -5  2 -2 -5 -4 -2 -3 -2 -5 -2 -2 -3 -4 -3 -4  1 -5 -2 -5  0  0 -4 -3  1 -3 -4  0 -2 -3 -2 -2 -1 -1 -6 -2  0 -4  1  2 -4 -5 -4 -2 -4 -1  3 -2 -3 -4 -2  0 -3  0 -3 -5  5  1 -2 -4 -3  0 -6  0 -5  0 -2  0 -3 -5  3 -2 -4 -4 -1 -2  2 -3 -2 -1 -3 -3 -1 -2 -3 -3 -5  5  2 -4 -3 -4 -4 -3 -3 -3  2 -2 -4 -3  2 -2  0 -3 -3 -3 -3 -5  0 -2 -4 -4 -1 -3 -3 -5  5 -2  5 -5 -5 -3  0 -2 -2  5  1  1  1 -3 -4 -3  0 -2 -3 -2 -3 -5 -4
 -4 -4 -2 -6 -3 -4 -4 -4 -4 -4 -5 -3 -4 -3  7 -2  5 -6 -7 -4  2 -2 -6 -2  4 -2 -4 -4 -4 -5 -5 -2 -4 -6 -2 -3 -3 -6  0 -2 -3 -4 -3 -3 -3 -2 -4  5 -4 -3  3 -4 -5 -5 -4 -5 -3 -1 -4 -4 -4 -4 -2 -3  0 -4 -3 -4  6 -6 -5 -5  6 -5  0 -3 -5 -2  0 -5 -3  0 -3 -5 -6 -3 -2 -4 -6 -5 -4  8 -4 -6 -5 -3 -4 -4 -5 -5  2 -6  0 -6 -1 -3 -5 -2 -3  0 -6 -4 -4 -5 -4 -4 -2 -4 -7 -4 -3  2 -2  6 -5 -7 -5 -4 -5 -4 -1 -3 -5 -5 -1 -1 -2 -2 -5 -6  0 -2 -4 -5  9  5 -7 -4 -3 -3  2 -3 -5 -3 -2 -3 -5 -4 -4 -4 -1 -4 -4 -4 -4  3 -2 -5 -2 -4 -6 -1 -3 -5 -4 -5 -4 -4  7  9 -1  4 -5 -5 -1 -2 -3 -4 -5 -3 -4 -3 -4 -4 -5 -5 -3  8 -4 -6 -2 -3 -2 -5 -6 -5  0 -2 -3 -2 -1  5 -1 -5 -5 -4 -1 -3 -4 -3 -5 -6 -6
 -2 -3  3 -3  5  2  4  2  6  1  2  6 -3 -4 -6 -2 -4  8  9 -1  8 -3 -4 -5 -5 -4 -3 -3 -3  7 -3 -5 -4 -6 -5 -5 -4 -4 -5 -1  4  0 -1  4 -2  0 -3 -5 -3 -8 -3 -4 -3 -2  1 -1  4 -2  0  5 -1  4  2  4  3 -3 -1 -4  1 -5 -4 -4 -5 -3 -4 -4 -4 -2 -5  7 -5 -3 -2 -2 -4 -8 -3 -3 -5 -3 -2 -6 -3 -6 -3 -5 -3 -5  5 -3 -5  8 -3  8 -5 -3 -4 -3 -5 -3 -4  3  4 -4  1  2 -3  2  9 -3 -5 -6 -3 -5  7  8  6  2 -3 -1 -2 -1  1 -1 -1 -4 -3 -3 -4 -6 -5 -4 -3 -4 -7 -4  9  3 -4 -5 -3 -5 -3 -8 -4 -3 -4 -4 -3  6 -2  6  1 -3 -3 -4 -3 -2 -4  6  8 -4  2 -3  2 -3  1  0 -6 -7 -4 -6 -4 -4 -5 -2 -5  3 -3 -2 -3 -7 -3 -2 -4 -3  0 -6 -3 -6 -3 -5 -4 -6 -2 -3 -5  3  6  1 -3 -3 -2 -3 -4 -1 -4 -3 -3  1  6 -5 -4
  2  2  0 -4  1  0  3  1  2  1 -1 -2  4 -2 -1 -3  0 -3 -4  4 -3 -1  0 -4 -1 -3  4 -2  4 -1 -1 -4  1 -4 -4 -4 -1 -1 -4  3  2  2 -1  1  2 -4  1 -3  4 -7  4 -1 -1  3 -1 -1  0 -2  1  0  0  1 -1  0  0 -1  1 -3 -1 -2  3  0 -4  3 -1  0  7  1 -4  1 -4  1  0  0 -3 -7 -2  3 -3 -2  0 -5 -1 -4  0 -4  1  0  1  0 -4 -2  3 -1 -4 -1 -2  3 -5  5 -3  0  0 -3 -2  1  1  0 -4  2 -4 -4 -2 -3 -1 -3  1 -1 -2 -2 -1  4  0  1  3 -3  5 -4  1 -4 -5 -3 -1 -1 -5  1 -3  2 -1 -4  4 -4 -2 -7 -2  2  0 -2 -1 -1 -2  2  1  1  0 -4  1  0  1  0 -1 -2 -2 -1  2  0  3  5 -5 -5 -2 -5  7 -3 -5  2 -4  2 -2  3  2 -6 -1  1 -1  0  2 -3  2 -4  2 -4 -2 -4 -3  0 -5  0 -1  1 -1 -1  0 -2 -3  4 -3  5 -2  4  2 -2 -3
 -1  0  0 -4  2 -1  1  1 -1  0 -2 -3  1  1 -4  0 -1 -3 -4  1 -3 -2 -3 -2  0 -1  2 -3  4 -1  2 -2  7 -4 -2 -3  3 -3 -3 -1 -1  2 -2 -1  1 -2  1 -3  5 -6  2 -3 -2 -1 -1 -2  0 -2  3  1  0  4  0  0  0  1 -1 -3 -2 -3 -1  8 -1  4 -2  4 -1  3 -3  1 -3  0  3 -1 -4 -6  0  0 -4 -2  3 -5  5 -4  4 -3  3 -2  0 -2 -3 -4  0 -3 -2  2 -3  6 -2  3 -3  2  1 -4  0  0  0 -1 -4 -1 -2 -5  2 -3 -3 -1 -1 -2 -3 -2 -2  2 -1 -1  2 -2  5 -3  7 -4 -3 -2  2 -3 -5 -3 -4 -1 -3 -3  0 -2  0 -6  0 -2 -2 -3 -1 -1 -1 -1  0  0  0 -4  1  6  7 -1 -1  0 -2  0  1 -3 -1  3 -5 -5  0 -4 -1 -1 -4  4 -2  2  1  0  0 -6 -1 -1 -2 -1  4 -4  6 -4  0 -3 -2 -5 -4 -1 -3 -1 -2 -1  0  4  4 -3 -3  4 -1  0 -2  2  2 -4 -3
 -4 -4  0 -6 -4 -5 -4 -4 -5 -4 -4 -5 -4 -5 -1 -4 -2 -6 -7 -5 -5 -4 -6 -4 -1 -4 -4 -4 -4 -6 -5 -4 -5 -6 -4 -6 -5 -6 -4 -3 -3 -4 -4 -4 -3 -4 -4 -1 -5 13 -2 -1 -5 -5 -4 -4 -4 -3 -4 -4 -2 -4  0 -4  1 -4 -4 -5 -1 -7 -5 -5 -1 -5 -4 -5 -5 -4 -4 -2 -5 -3 -4 -4 -7 13 -4 -4 -5 -5 -4 -1 -4 -6 -5 -6 -4 -5 -5 -5 -3 -7 -4 -6 -4 -4 -5 -5 -5 -4  0 -4 -4 -5 -4 -4 -2 -4 -7 -4 -5 -1 -4 -2  0 -7 -5 -3 -1 -4 -3 -4 -4 -5 -1 -4 -5 -4 -5 -6 -4 -5 -4 -5 -2 -1 -7 -4 -6 -5 -3 -5 -5 13 -4 -1 -6 -4 -2 -4 -3 -4 -4 -4 -4 -1 -4 -5  0  0 -6 -3 -4 -5 -4 -5 -4 -5 -1 -2 -4 -1 -6 -5 -4 -4 -5 -4 -2 -4 -5 13 -4 -4 -5 -5 -4 -1 -5 -6 -4 -6 -4 -6 -6 -5 -4 -2 -4 -4 -1 -2 -2 -4 -5 -3 -4 -5 -5 -4 -5 -5 -6
 -3 -3 -3 -6 -3 -4 -1 -3 -4 -3 -4 -4 -2 -3  7 -3  0 -6 -6 -4 -4 -2 -5 -3  7 -3 -3 -3 -3 -5 -4 -3 -4 -6 -3 -4 -3 -5 -3 -1 -2 -2  2 -3 -2 -3 -3 -1 -4 -1  4 -3 -4 -4 -3 -4 -2 -1 -2 -2 -3 -4 -2 -1 -2 -3 -3 -3  4 -5 -4 -5  7 -4 -3 -3 -4 -2 -3 -4 -3 -2 -2 -4 -6 -1 -3 -3 -5 -3 -3  7  0 -6 -4 -4 -3  2 -4 -4 -2 -6 -2 -5 -2 -3 -4 -4 -4 -2 -4 -3 -3 -5 -3 -3 -2 -3 -6 -2 -4  9 -3  3 -5 -6 -3 -3 -4 -4 -2 -3 -3 -4 -3 -3 -4 -3 -4 -6 -2 -3 -2 -3  1  6 -6 -3 -2 -4  0 -4 -4 -1 -3 -2 -4 -1 -2 -3 -2 -4 -4 -3 -3  8 -1 -4 -4 -4 -5 -2 -3 -3 -3 -5 -4 -4  8  0 -3  9 -5 -4 -3 -3 -4 -3 -4 -3 -3 -1 -4 -3 -5 -4 -3  6 -4 -6 -3 -4 -3 -1 -5 -4 -3 -1 -4 -2  4  0 -2 -4 -4 -4 -3 -4 -1 -3 -4 -6 -4
 -2 -4 -4 -4 -3 -1 -3 -2 -1 -2 -2  3 -3  6 -3  2  1 -4 -6 -3 -3 -2 -5 -1 -2  4 -3 -3 -1 -2 -2  4 -2 -4  4  7  6 -5  3 -1 -2 -2 -3 -3 -2  5 -2  3  0 -7 -2  3 -4 -4  1 -3  3  2 -2  0 -1 -1 -1  1  0  0 -3 -5 -2 -6 -4 -3  1 -3  5  4 -4  2 -1 -2  5 -1  1 -4 -6 -7  0 -3 -6 -3  0 -4 -1 -4 -2  7 -2 -5 -3 -3 -1 -2  0 -3  2  2 -5 -2  2 -2 -5 -1 -2 -2  1  1 -1 -1 -5 -3  7 -4  4 -2 -4 -5 -4 -3 -3 -4 -1 -2 -4 -4 -2  5 -3  3 -2 -4 -1  5 -3 -5 -4 -3 -6 -2 -5  3 -1  7 -4 -7 -2 -4 -5 -5  0 -3  2 -3 -3 -3 -3 -3  3 -2 -1 -3 -1  2 -2 -3 -2 -5 -3 -3 -4 -4  3 -3 -5 -2 -1 -1  7 -3 -4 -2 -4 -6 -3 -2 -4 -3  1 -3 -1 -4  2  7  4 -7 -5 -3 -1 -2 -4 -3 -2  1  1 -4 -5 -3  5 -4 -1 -2 -3 -6 -5
