# Supplementary material for: Protein Secondary Structure Prediction Based on Data Partition and Semi-Random Subspace Method
Source: Sci Rep. 2018 Jun 29;8:9856. doi: 10.1038/s41598-018-28084-8 (PMC6026213; doi:10.1038/s41598-018-28084-8)
Supplement: Supplementary file 2 — Dataset 2 [file 41598_2018_28084_MOESM2_ESM.zip › T100_DATA/5MR5_A.pssm]

  A  R  L  G  A  R  P  C  G  L  R  E  L  E  V  R  V  S  E  L  G  L  G  Y  A  S  D  E  T  V  L  F  R  Y  C  A  G  A  C  E  A  A  A  R  V  Y  D  L  G  L  R  R  L  R  Q  R  R  R  L  R  R  E  R  V  R  A  Q  P  C  C  R  P  T  A  Y  E  D  E  V  S  F  L  D  A  H  S  R  Y  H  T  V  H  E  L  S  A  R  E  C  A  C  V
  5 -3  2  0  1 -1 -1 -2  1 -3 -2  0 -2 -1  0 -1 -1  0  1 -1 -1 -2  1 -3  0  0 -2 -3 -2 -1 -2  1 -1 -3 -3  2  0  0 -3 -1  2  3  1  0  0  0  0  0  0  0  2  0 -1 -1 -1  0 -1 -1  0  0  0 -1 -1  0 -1  1  1  1 -3  1 -2 -1 -1  0 -3  0 -2  1 -2  2 -4 -2 -2  0 -1 -2 -1 -2 -3 -2 -3 -2 -3 -3 -1  7  3  2 -4  0 -4 -2
 -3  7  1  2 -1  5 -3 -2  3 -2  5  1  0 -1 -3  3 -1  4 -2 -3 -1 -3 -3 -3  1 -3 -1  2 -1 -4  1 -3  4 -3 -6  0 -1  0 -5  1  4 -1  4  4 -2  1  0 -1  1  0  1  2  0  2  2  2  1  1  0  0  2  1  2  0  2  0  1  2  1 -5  7 -3 -2  1  1 -2  0  0 -3 -2 -5 -3 -3 -2  3 -2  4 -5  1  1 -4  2  1 -4 -4 -4  3  0 -2 -3 -7 -4
 -2 -2  1 -2  2  0  0 -5 -1 -5 -2  0 -3 -1 -4  2 -4  0  0 -4 -1 -4 -1 -3  0 -1  0 -2 -2 -4 -3 -4  2  2 -5  1 -1  0 -2  0 -1 -2 -2  1  4 -1  3 -1  0 -2  0  3 -4 -1  1  2  0  0  0  1  0  0  0  0 -3  0  0 -3 -4 -4 -2 -3 -1 -1 -3  0  1  0 -3 -2 -5 -3  0  3  4  4 -1 -5  2  1 -5  0  4 -4 -2 -4 -2  1 -6 -2 -6 -5
 -3 -3 -2 -2  1 -2  2 -6 -2 -5 -2 -1 -4 -1 -4  2 -5 -1  5 -4 -1 -4 -2 -3  3 -2  5 -1 -2 -5 -3 -4 -1 -3 -6 -2 -1  0 -5  1 -1 -1 -2 -2  1 -2  3 -3 -2 -3 -1 -2 -4 -2 -1  0  0  0 -2  0 -1  2  1  0 -1 -1  0 -3 -5 -5 -3 -3 -1  1  0  3  5  2 -2 -2 -5  0  7  3 -1 -1 -1 -6 -3 -2 -5  1  1 -5 -3 -4 -3  1 -7 -1 -7 -5
 -2 -5 -2 -3 -3 -4  3 11 -3 -3 -4 -3 -2 -3 -2 -3 -2 -3 -4 -2 -3 -2 -3 -4 -3 -3 -5 -6 -3 -3 -3 -3  0 -3 11 -2 -1 -2 11 -4 -3 -3 -3 -3 -3 -3 -3 -2 -2  3  1 -3 -3 -3 -3 -3 -4  1 -2 -2 -3 -3 -3 -3 -4 -2 -2 -3 10 10 -4 -4 -2 -3 -4 -3 -3 -2 -2 -2 -4 -3 -4 -3 -4 -3 -3 -5 -5 -3 -3 -4 -5 -3 -1 -3 -3 -3 11 -4 11 -3
 -2  0  0 -1 -1  1 -1 -5  2 -4  1  2  0  1 -3  1 -3  0  1 -3 -2 -2 -2 -2  1 -2  0  0 -1 -4  3 -4  1 -2 -5  0 -1  0 -5  1 -1  1  1  0  2  2  2 -1 -1 -2  0 -1 -3  1  2  2  1  1  0  1  1  1  0 -1  0 -1  3 -1 -4 -4  3 -3 -2  1 -3  0 -1  0 -3 -2 -5  0 -2  0  2 -1  0 -4  5 -1 -4  2  3 -3 -3 -3 -1  0 -6 -3 -6 -4
 -2 -2 -1 -1  0  0 -1 -6 -1 -4  1  3 -2  3 -1 -1 -4  1  4 -3 -1 -3 -2  0  2 -2  2  7  3 -4 -2 -4 -1 -3 -6 -1 -1  0 -5  2  0 -1  0 -1  0 -1  1 -2 -2 -2  0 -1 -3 -1  0 -1  0  0 -2 -1  0  2  0  0 -1  0  1 -2 -4 -4 -1 -3 -2  1 -3  4  2  0 -3 -2 -5 -2  1  1 -1  0 -1 -5 -1 -1 -5  2  2 -4 -3 -3 -2  3 -7 -2 -7 -4
  1 -4  1  3  2  1  2 -5  1 -5 -1 -2 -4 -3 -4 -2 -5 -1 -1 -4  6 -4  6 -4 -2 -1 -2 -4 -3 -5 -4 -3 -1 -4 -5  0  3  0  0 -1 -2  0 -2 -2 -2 -3  1  2  0  0  1 -2 -2 -1  0 -1  3  0  0  0  1  1 -1  0 -2  1  0 -3  0 -4 -3  0 -3  0 -4 -2  0 -1 -1 -1 -5 -4 -1  1  0 -1  0 -5 -2 -4 -5 -3 -2 -3 -3 -2 -2 -1 -6  6 -6 -5
 -3 -2  0 -2  1 -1 -2 -5  2 -4  4 -1 -3  5 -4 -1 -4  0 -1 -3 -3 -3 -3  4  0 -3 -2 -2 -3 -4 -3 -3  1  0 -5 -2 -2 -1 -5  1  1  1  0  1  0  7  3 -1  1  2 -1  3  1 -2  1 -2  2  1 -2 -2  2  1  2  2  3  0  1 -3 -4 -5  0 -3  1  2  3 -1 -2  0 -4 -2 -3 -2 -3 -2  4  5  0  3  8  2 -4  3  0  4 -4 -4 -3  0 -6  1 -6 -5
 -3 -5 -3 -3 -3 -4 -4 -4 -2  1 -4 -3  2 -2  1 -3  2 -3 -4  0 -4  1 -4 -2 -2 -4 -5 -6  1  3  3  0 -3 -2 -4  0  0 -2 -4 -3 -3 -2 -2 -2 -1 -3 -3  0  1  0 -3 -1  1  0 -2 -1 -4  0  0  0 -3 -3 -3  0  0  0 -1 -3 -3 -4 -3 -4  1 -2 -3 -3 -3 -1  2 -2  1  0 -4 -1 -4 -1 -2 -4 -5  3  4 -4 -5  1 -4 -4 -3 -4 -4 -4 -4  3
 -3 -4 -1 -2 -3 -3 -4 -4 -2  5 -3 -3  3  0  3 -3  2 -3 -4  5 -4  5 -4 -2  0 -4 -5 -5  0  2  3  1 -3 -1 -4 -2  2 -1 -4 -3 -2 -2 -2 -2 -1 -1 -3  3  1  0 -1 -1  4  1  0 -1 -2 -1  0  0 -1 -2 -2  0 -1 -1 -1 -2  0 -4 -2 -4 -1 -1 -1 -3 -2  0  1 -1  1  4 -4 -2 -2  0 -2 -1 -3 -2  3 -4 -4  4 -1 -4 -3 -4 -5 -5 -5  1
 -2  4  2  1  0  2 -2 -5  0 -4  2  1  0 -1 -3  1 -3  0 -1 -3 -2 -3 -1 -3  0 -2  1 -1  0 -4 -1 -3  3 -3 -5 -1 -1  0 -5 -1  1 -1  0  0 -1 -1 -1  0 -1 -2  2  0 -1  0  1  2  1  1 -1  0  1  1  2 -1 -1 -1  0 -2 -4 -4  0 -3 -1  1 -3  0  1  0 -3 -2 -5 -2 -2 -2  0 -1  1 -5  0  0 -4  1  4 -4 -3 -3  4  2 -6 -2 -6 -4
 -2 -3 -1 -3 -2 -3 -4 -4 -2  2 -3 -2  1  0  2 -1  0 -2 -3  1 -3  1 -3 -2 -1 -3 -4 -4  0  2  1 -1 -2  3 -4  1  0 -2 -4 -1 -3 -1 -2 -2  0 -2 -2  2  0  2 -2 -2  3  3 -1 -1  2  0  1  1 -2 -3  0  1  0 -1  1  0 -3 -4 -2 -4 -2 -2 -2 -3 -3  1  2 -2 -1  4 -4 -2 -2 -1 -2 -3 -3 -2  1 -3 -2  2 -4 -4 -3 -3 -5 -1 -5  1
 -3 -5 -3 -4 -3 -4 -5 -5 -3 -1 -3 -4 -1 -2 -1 -4 -2 -4 -4 -1 -4  0 -3  3 -3 -5 -5 -6 -2 -1 -2  6 -3  3 -5 -3 -1  0 -5 -3 -4 -2  0 -3 -3 -1 -2 -1 -2  1 -2 -2  0 -2 -1 -3 -4 -1  1 -2 -3 -3 -3  0 -1 -2 -3 -3  0 -4 -4 -4 -3  1  4 -2 -3 -2  1  1  8  1 -4 -3 -2 -2 -4  3 -2 -3 -2 -4 -5  0 -5 -5 -4 -4 -6 -5 -6 -2
 -2  0 -1  4  2 -2  6 -5 -2 -2 -3 -2 -3 -1 -3  3 -4 -1 -2 -3 -3 -3 -2 -4 -1 -3  3 -3 -3 -4 -2 -4 -2 -4 -5 -2 -1  1 -5  5 -3  3  3 -1  1  2 -2  1 -2  1 -3 -3 -4  0 -1 -2  0  0  1  1  3  0  2  1  3  1 -1  6 -4  2 -3  8 -2 -2 -4 -2  1  1 -4  0 -5 -3 -3 -3 -1 -3 -3 -6 -4 -3 -5  3 -3 -4 -2 -3 -3 -2 -6 -4 -6 -4
  2 -1  1  1  2  1 -1 -3  2 -4 -2  2 -3  1 -2  1 -3  2 -1 -3 -1 -3 -1 -3  0  6  0 -2 -1 -3 -2 -2  0 -2 -3  3 -1  3 -4 -1  2  1 -1  2  0 -1  0 -2  1 -1  0  1 -3  0  0  0  1  0  0  0  0  0  0  0 -1  1  0 -1 -3 -3 -2  0  0  0 -3  0 -1  0  0  4 -4  0 -2  0  0  1  1 -5 -2 -1 -4  1 -1 -4  7 -1  0  0 -4  2 -4 -4
 -1 -3  0 -1  1  0 -2 -3  0 -3 -1  1 -2  0 -1  1 -2  2 -2 -2 -2 -2 -2 -3  0  2 -2 -3  4 -2 -1 -2  1 -2 -3  1 -1  1 -4 -1 -1 -1 -1  3  1 -2 -1 -1  1  0  0  0 -1  1 -1  0 -3 -1  0  0 -1  0  0  0 -1  0  0 -1 -3 -3 -2 -2  6  0 -3  0 -2  0 -1  1 -4 -2 -2  1 -1  1  3 -5 -3  5 -2 -2 -2 -3 -1 -3  1 -1 -4 -2 -4 -2
 -4 -5 -4 -4 -4 -4 -5 -5 -4 -3  4 -4 -3 -3 -3 -4 -4 -4 -5 -2 -3  5 -3  0 -1 -5 -5 -5 -4 -3 -3 -1 -4  0 -5 -4 -1 -2  1  0  3 -4 -3 -4 -4 -2 -3 -3 -3 -2  2  0  2 -3 -3  3 -4 -3  4 -3 -3  2 -4  3  2 -2 -3 -4 -4 -4  1 -4 -3 -2  0 -3 -3 -2 -3 -3 -1 -2 -5  2 -3 -4 -4 10 -4 -1 -4 -4  1 -4 -5 -5 -4 -4 -6 -4 -6 -5
 -3 -4 -3 -3 -3 -3 -3 -5 -2 -3 -2 -3 -2 -1 -2 -3 -3 -3 -4 -2 -3 -1 -3  7 -2 -4 -4 -4 -3  2 -1  1 -2  7 -5 -3 -1 -2 -5 -2 -3 -3 -1 -3 -3  3  0 -2 -2  2 -1  0 -2 -2 -1 -1 -4 -2 -1 -2 -1 -3 -3 -1  0  0 -2 -3 -4 -4 -3 -4 -3  1  7  2 -1 -1 -2  0  2  1 -4 -3  0 -1 -3  6  1 -2  1 -1 -3 -1 -4 -4 -3 -3 -6 -4 -6 -3
 -2 -4 -2 -2 -2 -2 -3 -3  0  1 -4 -3  2  0  4 -3  5 -2 -3  0 -4  0 -3  0 -1 -3 -4 -5 -1  5  1  1 -3 -2 -3  0  0 -1 -4 -3 -3 -1 -1 -2 -1 -3 -3 -1  1  0 -2 -2  0  0 -2 -3 -4  0  0  0 -3 -3 -2  0  0 -1 -1 -2 -3 -3 -2 -4  0 -2 -3 -1 -3 -1  4 -1 -1 -1 -2  1 -3 -1  0 -4 -5 -2  4 -3 -4  3 -1 -3 -2 -3 -4 -4 -4  6
