# Supplementary material for: Protein Secondary Structure Prediction Based on Data Partition and Semi-Random Subspace Method
Source: Sci Rep. 2018 Jun 29;8:9856. doi: 10.1038/s41598-018-28084-8 (PMC6026213; doi:10.1038/s41598-018-28084-8)
Supplement: Supplementary file 2 — Dataset 2 [file 41598_2018_28084_MOESM2_ESM.zip › T100_DATA/5MVO_A.pssm]

  M  T  L  W  E  D  E  M  L  D  R  M  K  G  G  F  A  A  T  A  L  L  C  L  G  L  A  N  P  L  A  A  D  T  R  T  L  S  Q  Q  Y  L  D  D  V  R  S  G  A  I  V  I  E  G  D  S  A  A  V  S  E  L  I  L  K  R  D  I  P  I  P  Y  S  Y  I  A  Q  L  F  A  T  P  N  A  F  G  S  G  P  A  C  I  I  C  H  G  S  N  N  P  T  H  A  Y  R  G  L  N  L  S  T  C  D  G  L  R  N  G  S  T  E  Q  P  A  R  A  I  F  T  P  G  E  D  P  K  N  A  I  I  G  R  R  L  R  A  N  R  M  P  L  G  I  A  F  N  N  P  T  D  S  A  P  I  L  A  I  K  E  W  I  L  A  G  A  P  N  D  E  H  F  T  K  E  I  L  P  L  F  A  T  D  N  T  F  G  P  D  T  P  H  C  T  T  C  H  F  S  N  Q  E  P  P  S  F  H  E  L  N  L  T  T  Y  E  G  I  M  L  G  A  D  S  V  A  K  G  V  D  N  A  T  K  V  I  I  P  G  D  P  E  A  S  K  V  F  Q  H  L  T  E  D  R  M  P  P  G  I  D  P  S  E  D  R  D  H  P  N  T  Q  I  L  F  A  W  I  K  Q  G  A  K  C  E
 -1  0 -1 -2 -1 -2 -1 -1 -2 -2 -1 -1 -1  1  1 -2  1  3 -1  3 -2 -2  2 -1  0  1  3 -1  2  2  3  3  1  0 -1  2  1  1 -1  2 -2 -1 -1  1 -1 -1  0  0  0  0 -1  1  1  1 -1 -1  2  4  0  1 -1 -1 -1 -2 -1 -1 -1 -2  2  0  1 -2  1 -1  0  3 -1  0  0  1  0 -1 -1  2 -2  0  0  2  5  3 -4 -1  1 -5 -6  0  1  1  0  1  0  0  2  0  2 -2 -4 -1 -2  0 -1  0  2  1  0 -3  1 -1  0 -1  0 -1 -1  4  0  1  0 -2 -2  1  0 -1  2  2  0 -1 -1 -3 -3  0 -1  1 -1 -1  0  0 -1 -2 -2 -1 -1 -1  1 -1 -2  0  1  0  0  2  3  2 -1  4  4 -1  1  1 -1  0  2  2  1  0  0  0  0  0  0 -1  0 -1 -2  0  0  0 -1 -1  0  0  0 -1  1  2  2  0 -1  0  0  0 -6 -1  1 -5 -7 -1  1 -1  0  1  1  1  0 -1  3 -1 -4 -2 -1 -1 -1 -1  2  2  2 -1  1 -1  0 -2  0  1  2  0  1  0  0  0  1  0 -1  4 -2 -2  1 -3 -2  2  1  1 -3 -2 -3 -5 -1  1 -2  1 -1  0 -2 -4 -3 -2 -1  0 -1 -2 -2  0  0  1 -1  0  1  0 -2  3  0 -5 -1  0 -9 -6  2  1 -4  7 -1 -3 -4
 -1 -1 -2 -3  1  4  1  0 -2 -1  3 -2  2 -2 -2 -3 -2  0 -2 -2 -3 -2 -2 -1 -1 -1 -2 -2 -2 -2 -1 -2  2  2  3 -1 -2 -1  1  1 -1 -2  0 -1 -2  3  2 -1  0 -2  0 -2 -1 -1 -1  1 -1 -2  1  1  0 -1 -1 -2  1  4  1 -3 -2 -2 -2 -2 -1 -1 -4 -1  2  0 -3  4 -2  1  1 -1  0 -1  1 -1 -3  3 -7 -3  1 -7 -4 -1 -1 -1 -1  0  1  0  1  0  1 -2 -5  4 -3  1 -2  3  0 -2 -4  0  2 -4 -3  1  0 -2 -4 -1  1  0 -1 -5 -2 -4 -3  0 -2 -3 -1  0  0 -3 -5  1  5  4 -2  4 -2 -1  4 -3 -1  0 -2 -2  0  0 -1  0  0 -1 -2 -1 -2 -1 -4 -1 -2 -3  2  0 -3 -2 -1 -1 -1  0  0  0  0  0  0 -1  0  1 -1 -1  3 -1 -3 -1  0  0 -1  0 -3  0  0  0 -2  0  0  4 -8 -4  0 -9 -6 -4 -3 -1  1 -1  0  0  3  1 -2  0 -4  6 -4  0 -1  4  0 -1 -3 -1  2 -2 -1 -2  0 -1  0  0  0  0  0  0  0 -1 -1 -2 -3 -4 -5 -4  0 -6 -1  1 -3  0 -7 -6  4  7 -6  1  0 -1  5 -5 -5 -2 -1 -2 -1 -1 -2 -1  0 -1  0  0  0 -1 -3  0 -3 -6  5  4 -9 -8  0 -1 -8 -7  1 -7 -2
 -2  0 -3 -4  0  1  0 -1 -4  5  0 -3  0 -1 -1 -3 -1  0 -2 -1 -4 -3 -1 -2 -1 -2 -1  2 -2 -2 -1 -1  0  0 -1  2 -2  2 -1 -1 -3  1  0  0 -3  2  2 -1 -1 -2  2 -2 -1  0  0 -1 -1 -2 -2  0 -1 -2  1 -1  1  0  2 -2 -2 -2 -1 -2  0 -1 -3  0 -1  0 -3 -1  1 -1  3 -1 -2  0  1 -1 -3  0 -6 -2  0 -7 -4  0 -1  0  2 -2  0  1 -1 -1 -1  1 -6  2 -6 -1  1 -4  1  1 -4 -2 -1 -4 -3 -1  1 -2 -4 -1  0  0 -1 -5 -2 -2 -3  1  1 -2  1  0  0 -5 -5 -1 -2 -2 -2 -2  0  2 -1 -4 -4 -3 -1 -3  0 -4  1  0 -1 -1 -1 -1 -2 -2 -4 -3 -4 -2 -1  0 -3  0  0  0 -1  0  0  0  0  0  0 -1  0  0  0 -1  0  1 -2 -1  1  0  1  1  0  0 -3  0  0  0  0  1 -8 -3  0 -8 -5  0 -1  1  0  0  0 -1 -1 -1 -1  0 -5  1 -5  0  0 -3 -1  0 -3 -3  1 -1 -2  0  1 -1 -1  0  0  0  0  1  0 -1  0 -3 -6 -4 -7 -2  2 -6  0  1 -4 -2 -8 -4 -2 -4 -7 -1 -1  0 -1 -4 -5 -3  0 -2 -2 -3 -2 -1  0 -1  0 -1 -1  0 -5 -2 -4 -6 -3 -1-10 -8  1 -1 -6 -7  0 -6 -2
 -3 -1 -4 -4  1  4  1 -1 -4  4  3 -4 -1 -2 -1 -4 -2 -1 -3 -2 -4 -4 -2 -2 -2 -3  1  3 -1 -3 -2 -2  2  2 -1  0  2  0  0 -1 -3 -2  1  4 -2  1  2 -1  0 -2  0 -3  2  1  3 -1 -2 -2 -3  1  0  1 -2  3  1  1  4  2  0 -3  1  0  4  1 -1  0 -1 -3 -4 -2  1 -1  1 -1 -2  0  1  0 -3 -2 -7 -4  0 -7 -5 -2 -1  0  2 -1  0 -1 -1 -1 -2  0 -6  4 -6  5 -2 -5  3  0 -5 -4 -3 -5 -1  4  0 -3 -2 -1  0  0 -2 -4 -2 -5 -5  5  0  1  3  0  0 -6 -5  0 -3 -3  1  0  2  1  2 -3  0 -3  0 -2 -1 -2  1 -1 -1  0  4  0  1  0 -6 -1  0 -3 -2 -1 -2 -2  2  0  0  0  0  0  0  0  0 -1  0  0  3  1  1  1 -2 -1  0  0  2  1  0 -1 -1  0  1  0  0 -3 -8 -5  0 -9 -3 -3  0  5  0 -1 -1 -1 -1 -1 -1  2 -5  3 -5  6  0 -3  1  1 -3 -3 -1 -1 -2  5 -1 -1 -1  0  0  0  1  0  1 -1 -1 -4 -6 -3 -6 -5  5 -5  5  1 -6 -2 -8 -7 -1 -5 -5 -1  2  4  2  3  0  1  1 -1  2 -5 -2  1  2  1  2  2  1  2 -4  1  0 -6 -3  0-11 -8  3  0 -4 -7 -1 -9  5
 -1 -1 -1 -2 -3 -4 -3 -2 -1 -3 -4 -2 -3 -2 -2 -2 -2 -1 -1 -1 -1 -2  4 -2 -2 -2 -1 -2 -2 -1 -1 -1 -3 -2 -3 -1 -1 -2 -3 -2 -2 -2 -2 -3 -2 -3 -3 -3 -3 -2 -3 -1 -3 -3 -2 -3 -1 -1 -1 -2 -3 -2 -2 -2 -3 -3 -3 -2 -2 -2 -2 -3 -3 -3 -2 -2 -3 -2 -2 -3 -2 -3 -2  3 -2 -2 -2 -2 -2 -3 11 -3 -3 12 -7 -3 -2 -2 -2 -2 -3 -3 -2 -3 -3 -5 -4 -5 -4 -4  0  2 -5 -4 -3 -4 -4  0 -4 -4 -3 -5 -4 -2 -1 -1 -1 -4 -3 -6 -5 -4 -3 -4 -4 -4 -4 -4 -4 -1 -5 -1 -3 -1 -1 -3 -4 -5 -6 -3 -4 -1 -4 -4 -3 -3 -2  1 -3  0 -3 -3 -1 -1 -1 -1 -2 -1 -2 -1  0  1  1  2 -2 -3 -2 -3  2 -4 -2  1  1 -2 -3 -2 -3 -3 -3 -3 -3  3 -3 -3  0 -3 -2 -2 -3 -4 12 -4 -4 12 -9 -5 -5 -4 -3 -4 -3 -3 -4 -2 -2 -3 -4 -4 -4 -5 -4 -4 -4 -3 -2 -3 -2 -4 -3 -3 -2 -1 -1 -1 -1 -1 -1 -1 -1 -3 -3 -3 -5 -4 -7 -7 -6 -6 -4 -5 -6 -5 -6 -5 -5 -5 -3 -3 -3 -5 -5 -5 -6 -5 -4 -4 -5 -6 -4 -4 -4 -1 -4 -2 -2 -2 -3 -5 -4 -5 -5 -5 -9 -6 -5 -6 -8 -4 -5  1 -6
  0 -1 -2 -2  4  0  4  4 -2  0  1 -1  1 -1  0 -3 -2  0 -2 -1 -3 -2 -1 -1 -1 -1 -1  0  0 -2 -1 -1  3  1  0 -1 -2  0  2  5 -1 -2  2  0 -1  1  3 -1  1 -1  0 -2  1  2 -1  2 -1 -1 -1 -1  1  1 -1  0  0  2  0 -2 -2 -2 -1 -2  2  2 -3  2  3 -2 -2  2 -1  1  1 -1 -2  2  0 -1  0  1 -6 -2  0 -7 -4  0  0  1  1  1  0  0  2  0 -2 -2 -5  0 -5 -1 -3 -1  0 -1 -3  0  1 -5 -3  0 -1 -2 -1  0  0  0 -2 -3 -2 -5 -5  0 -2 -1  0 -1 -2 -4 -4  1  3  0 -2  0  0  0  1 -3 -5  0  1  0  0 -2  0  0  0  0 -1  0 -1  2 -2  0 -3 -4  0  0 -2 -2  1  0  0  0  1  0  1  1  0 -4  1  1  2  1  0  1 -2 -3  1  1  0  0  0  0  1  1 -2  0  1  0 -8 -2  0 -3 -5 -1 -1 -1  1  4  1 -1  0  0 -1  0 -4  0 -4 -3 -1 -1  1 -1 -3 -1  1 -2 -3  0  0 -1  0  0  0  0  0  0  0 -1 -1 -3 -6 -2 -6 -5  0 -6 -1  1 -2 -1 -6 -5  4 -1 -5 -1  0  0  2 -4 -5 -2  0  0 -2 -3 -2 -1  1  1  2  1  1  3 -3  4 -2 -6 -1  3 -9 -8  0  6 -7 -6  1 -7  3
 -2 -1 -3 -3  4  1  4  1 -3  0  1 -2  1 -2  2 -3 -2  0 -2 -1 -3 -3 -1 -1 -1 -1 -1  1  2 -2 -1 -1  1  0  0 -1 -1  2  3  1 -2 -2  1  2  1  0  2  0  3 -2  2 -2  4 -1  0  2 -1 -1 -2 -1  5  1 -2  1  1  0  2 -2 -1 -2 -1 -2  1 -1 -3  1  1 -3 -3  1  0  1  0 -1 -2  0  3  0 -2 -1 -7 -3  2 -7 -4 -2 -1  1  1  1  2  0  1  2 -2  0 -5  0 -5  1 -3 -2  4 -1 -2 -1  1 -2 -4  1  1 -2 -1  0  0  0 -2 -5  1 -4 -5  2  0  0  3  1  1 -3 -3 -1  1 -1 -2  2  0  2  0 -3 -3 -1 -1 -2  0 -1 -2  0 -1  0  1  0  0  2 -3  0 -2 -2  1  0 -3 -3  2  0 -1  0  0  0  0  0  0 -1  0 -1  1  1  0  1 -2 -3  0  0  0  0 -1 -1 -1  0  0  0  0 -2 -8 -4  2 -9 -4 -5  0  1  2  3  1 -1  0  1  0  1 -4 -2 -4  0 -2 -1  4 -1 -2 -2  0 -1 -1  3  0  0  0  0  0  0  2  1  0 -1  0 -4 -4 -1 -4 -5  0 -6  4  4 -6  4 -7 -4  2 -3 -5  2  2  1  2 -2 -2 -1  2 -1  1 -3 -3  1  3  2  3  2  2  3 -3  3 -3 -6  3  1 -9 -8  4  3 -7 -5  1 -7  5
 -3 -2 -4 -2 -2 -2 -2 -2 -4 -1 -2 -3 -2  2  2 -4  4  0 -3  3 -4 -4  2 -3  3 -2 -1 -2 -1  1 -1  2 -1 -2  2 -1 -2 -1 -2 -1 -3 -3  1 -2 -3 -2 -1  5 -2 -2 -2  1 -2  4 -2 -3  2  2 -3 -1 -2 -3 -2 -2 -2 -2 -2  0 -2  0  0 -3 -1 -3 -4 -1 -3 -3 -3 -2 -2 -2  2  1 -2  4 -1  4 -2 -2 -6  0  1 -6 -6  4  3  3  1 -1  2  0  0 -2  4  6 -6 -3 -6 -1 -4 -4 -1  4 -3 -3 -4  7  5 -2 -1  7 -3  0  0  0 -1 -1 -4 -4  7 -1 -1 -1  1 -2 -2 -6 -5  1 -3 -2 -1  2  2  2 -3 -5 -1 -3  5  3  0 -2 -1 -1 -2 -2  0 -1 -1 -1 -4 -1  0 -3 -1  1 -2 -1 -1  0  3  0  0  0  0  0 -1 -2  0 -2 -2  0 -1  0 -4 -2 -1  0  0 -1 -1 -1  2  0 -1 -1  0 -3 -8 -3  0 -8 -8  6  2  1  0 -3  2  4  3 -1  2  4 -5 -3 -5 -3 -3 -2 -2  4 -3 -3 -2  6  5 -2  1  2  0  0  1  0  0  1  2  5  0 -2 -7 -6 -7  7 -5 -3 -1  0 -4 -4 -8 -7 -4 -5 -7 -2  1  1 -3 -6 -4 -3  3  3 -3 -1 -1 -1 -1 -3 -2 -1 -1 -2 -6 -2 -4 -7 -3 -3 -9 -9 -4 -1  8 -3 -4 -7 -5
 -2 -2 -3 -2  0 -1  0  0 -3  0 -1 -2 -1  0 -1 -3 -2 -1 -3 -2 -3 -3 -2 -2 -2 -2 -2 -1 -2 -3  5 -2 -1 -1 -1 -1 -2 -1 -1 -1 -1 -2  2 -1 -2 -1  0 -2 -1 -2  2 -3 -1 -2 -2  4 -2 -2 -2 -1  3 -2 -2 -2 -1  0  1 -3 -2 -3 -2  0 -1  0 -4 -2 -2 -2 -3 -1  2 -2 -1 -1 -1 -1 -1 -2 -3  2 -7 -3 -1 -7 11 -3 -2 -1 -1 -1 -2  2 -1 -2 -3 -1 -5 -3 -5 -1 -3 -1 -3 -2 -4 -1 -3 -2 -4 -2  1 -5 -2 -1  0  0 -2 -5 -2 -5 -3 -1  0 -4 -1 -4 -2 -1 -4 -1  1  0 -1  1  2  0  0 -5 -6  3 -1 -1 -1 -2  2 -1 -2 -1 -1  0 -2 -1 -5 -4 -4 -5 -2 -1  1 -1  0  0  1  1  1  2  1  2  1  1  1  3  5 -2  0 -1 -4 -3  1  2  2  1 -3 -1 -3  2 -2  1  2  6 -8 -3  2 -8 11 -4 -1 -2 -2 -1  0 -1 -2 -1  1 -1 -4 -2 -2  0 -1  1 -2 -1 -2 -2 -1 -2 -1 -2  0 -1 -1  0  0  0  0  0  0  0  0 -4 -6 -5 -7 -3  2 -3  0 -1 -6 -1 -7 -3  1  1 -7  0  3 -1  2 -5 -2  1 -1 -1 -2  1 -1 -2 -1  0  1  1 -1 -1 -5 -2 -2 -6 -2  0 -9 -8 -4 -2 -7 -7  0 -6 -3
  1 -1  1 -3 -3 -3 -3  0  2 -3 -3  1 -3 -2 -2  3  1 -2  2 -2  3  2 -2  1  0  0 -1  1 -3  2 -2 -1 -3 -1 -3 -2  1 -1 -2 -3  0  2 -1 -2  2 -3 -3 -3  0  2 -2  1 -2 -3  0 -1 -1 -2  2 -1 -3  1  3  1 -2 -3 -3  4  0  2 -1  0 -3 -2  5 -2 -2  2  1 -2  1 -2 -2 -1  1 -2 -2 -2 -2 -2 -3  2 -2 -5 -7 -1 -3 -2 -1 -1 -3 -2 -1 -2 -2 -5  0 -4  0 -4 -3 -2 -5 -4  2  0 -1 -6 -3 -1 -3 -4 -3 -2  0  0  2  4  3 -6 -6 -3 -2 -1 -4 -3 -3  1  4  0 -2  1  3 -3 -4  0 -3 -2 -2  0 -2 -1 -2 -1 -1  0 -3  0 -1  0 -2 -1  5 -1  0  3 -1 -1 -2  3 -1 -1 -1  0  0  0  0  0  0 -1  0 -2 -2  0 -1 -1  4  1 -1  0 -3  0  1  0 -4  0  0  0  0 -3 -7  2 -3 -7 -9 -2 -5 -3 -3 -3 -3 -2 -3 -1 -2 -3 -1 -3 -1 -4 -2 -2 -3 -3  2  1 -2 -3 -2 -3 -3  0  0  0 -1 -1 -1 -1 -1 -2 -2  1  6  3 -4 -8 -6 -4 -6 -3 -8 -1  1  5 -3 -4  6  0 -4 -3 -3  0 -6 -3 -2  0 -4 -5 -1 -3 -4 -2 -4 -1 -2 -2  6 -4  2  5 -3 -4 -9  8 -4 -2 -9 -6 -3 -5 -6
  2 -1  4 -2 -3 -3 -3  1  4 -4 -3  3 -3 -2 -1  2 -1 -2  2 -2  4  4 -2  1  0  1  1 -2 -3  2 -2  1 -3 -2 -3 -2  2  0  0 -2  3  2 -2  0  2 -2 -3 -3 -2  0 -2  2 -2 -3  2  0  0 -2  1 -1 -3  2  1  1  0 -2 -3  1 -2  1 -2 -1 -3 -2  1  0 -1  2  2 -1  0 -2 -2 -1  0 -2 -2 -2 -3 -3 -5  1 -2 -5 -7 -2 -3 -2 -2 -2 -2 -2 -2 -1  0 -4  6 -2  5 -3 -2  1 -4 -2  4  3 -2 -6 -1 -2 -2 -6 -4 -1  0  0  1  0  0 -6 -3 -4 -2  0 -2 -3  1  5  4  0 -1  0  1 -4 -3 -1  0  1 -4  2 -4  1 -2  0  2  0 -2  2 -1  1 -1 -1  3  1  1  3 -1  0 -3  1 -1 -2 -3 -1 -1 -1  0 -1 -1 -2 -1 -2 -3  0 -1 -1  2  3 -1 -1 -2 -1 -1 -1 -2 -1  2  0 -1 -3 -7  1 -2 -7 -9 -2 -5 -3 -2 -3 -3 -3 -3 -1 -1 -2  6 -2  5 -4 -2 -1 -3 -2  3  3 -1 -4 -1 -3 -2  0  0  0 -1  0  0 -1 -1 -2 -3  0  1  0 -4 -8 -6 -2 -3 -4 -8  2  6  2 -1  0  3 -1 -3 -2 -1 -3 -6 -1 -2  0 -4 -1  3 -2 -3  3 -3 -1 -2  0  1 -5  4  5 -4 -2 -8 -3 -3 -3 -9 -5 -4 -3 -6
 -1 -1 -2 -3  1  1  1  0 -3  0  3 -2  5 -1 -1 -3 -2  2 -2 -1 -3 -3 -1  1  1  1 -1 -1 -1 -2 -1 -1  2  0  3 -1 -2 -1  0  2  1 -2  1  0 -2  4  1  1  3 -2  2 -2  1 -1  1  0  1 -1 -1 -1  2 -1  0 -1  3  3  1 -3 -2 -2 -1  0 -1  0 -3 -1  0 -2 -3  1 -1  0  1  0 -1 -1  1 -1 -2  2 -7 -3  1 -7 -5 -2 -1 -1  0  0  2  3  1  3 -1 -1 -5 -1 -5 -2 -2 -2  1 -1 -4 -1  5 -4 -3  3  0 -3 -1  0  0  1 -1 -5  0 -2 -5  3 -1 -2  1  0 -2 -2 -5  0  2  0  0  1 -1  0  1 -3 -1  0  0 -1  1  1  0  0  1 -1 -1 -1  0  0 -3 -1 -2 -4  2  0 -3 -2  0 -1 -1  0  0  0  0  0  0 -1  0  2  2  0  0  1 -2 -3  0  0  0  0 -3 -1 -2  0  0  0  0  3 -8 -4  1 -8 -7 -3 -1  0  4  2  3  0  1  3 -1  0 -4 -1 -3 -2 -2  1  0 -1 -2 -1  3 -2 -2  2 -1 -1  0  1  0  0  0  0  0  1  1 -3 -6 -2 -4 -3  4 -4 -1  3 -6 -1 -7 -6  2  1 -5  0  0  0  1 -4 -4  0  2  0  1  1  1  1  2  0  1  1  0  0 -2  1  0 -6  3  3-10 -8  3 -2 -5 -6  5 -4  1
  5 -1  2 -1 -1 -2 -1  4  2 -3 -2  5 -2 -1 -1  1 -1 -1  1 -1  2  4 -2  0 -1  0  0 -1 -2  1 -1  0 -1 -1 -2 -1  1 -1 -1 -1  2  1 -1 -1  3  0 -2 -2 -1  4 -2  2  2 -2  0 -1 -1 -1  0  2 -2  1  0  0 -1 -2 -2  0 -2  0 -1 -1 -2 -2  0 -1 -1  0  5 -1 -1 -2 -2 -1 -1 -2 -1 -2 -2 -2 -5  1  0 -6 -6 -1 -2 -1 -1 -2 -2  0  1  0 -3 -4  0 -3  4 -4 -4 -3 -3 -2  3  7 -2 -6 -3 -1 -2 -5 -4 -2  0  0  2 -1 -2 -5 -5 -4  0 -1 -1 -4 -3  1  2  1  2  2  1 -2 -2 -1 -1  9 -6  3  1  2 -1  0  0 -1 -2  0 -1 -1  0 -1  0 -1  0 -1 -1  0 -1  1 -1  0  0 -1  1 -1  1  1  1  1  1  1  1  1  0 -1  1  0 -2 -1 -2  0  1  0 -3  1  1 -1  1 -3 -7  0 -2 -7 -8 -2 -4 -2 -1 -1 -2 -2 -2  0 -1 -3 -1 -3  3 -4 -2 -2 -2 -3  3  5 -1 -3 -3 -3 -2 -1 -1  0 -1  0 -1 -1 -1 -2 -3 -1  0 -3 -7 -4 -4 -6 -4 -2 -7 -1  3  3 -1  1  0 -2 -4 -2 -1 10 -4 -1  0  3  5 -3 -1 -4 -2  0 -3 -1 -2 -1  0 -4 -1 -1 -3 -2 -8 -4 -3  2 -8 -4 -3 -4 -5
  0 -2  0  1 -3 -3 -3 -1  0 -3 -3  0 -3  0  3  3 -2 -3 -1 -3  0  0 -3 -1 -2  3 -2 -2 -3 -1 -2 -2 -3 -3 -3 -3 -1 -2 -2 -3  3  0 -3 -3  2 -3 -3 -3 -3 -1 -2 -1 -3 -3 -1 -2 -2 -2 -1  2 -3 -1 -1  1 -3 -2 -3 -1 -3  1 -3  3 -4  0 -1 -3 -3  2  3  0 -2 -3  0 -2  6 -2 -2 -2 -3 -3 -6  2 -3 -6 -5 -3 -3 -2 -2 -3 -3  0 -2 -1 -3 -5  2 -3 -1 -5 -5  2 -5  0 -1  0 -5 -2 -4 -3  0 -6 -5 -2  0 -1 -1  2  0 -6 -4 -4 -3 -3 -1 -5 -2 -2  0  0 -4 -3 -1 -3 -2 -3 -3 -2 -4  1 -3 -1 -3  4  3 -1 -2 -1 -1 -1 -2 -1 -1 -2  0  1  2 -2  0 -1 -1 -1 -1  0  0  0  0 -2  0  6  0  0 -7 -2 -1 -2 -1  3  0 -2 -1 -3  1  3 -4 -2  0  0 -2 -3 -8  5 -1 -8 -7 -5 -2 -3 -2 -4 -2 -2 -4  2 -2 -1  0 -3 -2 -3 -4  2 -3 -2  1  2 -1 -1 -3 -3 -2  1 -1 -1 -1 -1 -1 -1  0 -1 -2 -3 -3 -4 -8 -5 -7 -7 -5 -5 -8 -2  1  1 -4 -4 -3 -3 -1 -3 -4 -5 -7  1 -3 -3 -4 -5 -1 -4 -5 -2 -4 -2 -2 -1 -3 -3 -3  1 -4 -4 -5 -3 -5 -6 -8 -6 -5  1 -6
 -2 -1 -3 -4 -1 -2 -1 -2 -3 -2 -2 -3 -1 -2 -2 -3 -2 -1 -2 -1 -3 -3  2  3 -2 -2 -1  4  6 -2 -2 -2 -2 -2  2 -1 -2 -2 -2 -1 -3 -3 -2 -2 -3 -2 -2 -2  1  3 -2 -2 -2 -2 -2 -2 -1 -1 -2 -2 -1 -2  1 -2  2 -2  1 -3  6  1  3 -3 -2 -3 -3  1  4 -3 -3  0 -2  6 -1 -1 -2 -1 -1 -1  1 -2 -6 -4 -1 -7 -2 -3  3  1  0  5  0 -2 -1  2 -3 -4 -5 -3 -2 -3 -4 -2 -4 -2 -4 -3 -4 -5 -2 -3 -3  1  7  1  0  1 -1 -2 -4  8 -2 -1  4  5 -3 -2  1 -5 -5 -2 -4 -4 -4  1 -3  0 -2 -1  7  1  0  3  5  4 -2  2  5 -2  0  0  3  1 -1 -1 -2 -3 -2 -1 -3 -1  0 -1 -1  0  1  0  1  1  0  0  1 -2 -1  1 -1  1 -1  2 -3  1  3  1  0  1  3  1  1  0  0 -2 -8 -5 -2 -8 -4 -5  5 -3 -1  1  2  1 -2  0 -1 -1 -4 -3 -5 -4 -3  0  1 -2 -3 -3 -2 -1 -2 -2 -2  0 -1  0  1  0  0  1  1 -2  6 -1 -6 -1  8 -3 -5  7 -4 -4 -6  0 -7 -6 -4 -6 -5 -3 -2  2 -3 -4  8  6 -1  1  5  7  4  4  1 -3  0  1  2 -1 -5 -4 -4 -6 -4 -4-10 -8 -4 -5 -7 -5  3 -8 -4
 -1  1 -2 -3  0 -1  0 -1 -3  0  0 -2  0  0  0 -3  0  2 -1  1 -3 -2  2 -1  0 -1  2  1  0 -1  1  1  0  1  0  3 -1  2  1  0 -2 -1  0  0 -2 -1  1  0 -1  1  1 -1  0  0 -1  0  0  1 -1  0 -1 -1 -1 -1  0 -1  1 -2  1 -1  1 -2  2  0 -3  1 -1 -2 -1 -1  0 -1  0  2 -2  1  2  1  0  2 -5 -1  2 -5 -5  2  1  0  0 -1  0 -1  1  0  2 -1 -4  1 -4  2  4 -2 -1  1 -2 -3  0 -1  1  0  3 -2 -1  1  0  0 -1 -4 -2  0 -2  1  2 -1  1  6  4 -3 -4 -1 -2 -1  0  0  2  1  1 -2 -2 -1 -1  0  0 -2 -1  0  0  0  1  0  1 -1 -2 -1  0 -3  0  0  1 -1  0  2 -1  0  0  0  0  0  0 -1  0  0 -2  0  0  1 -2 -1  1  0  1  0  0  0  1  0 -1  0  0  0 -6 -1  2 -7 -4  2  0  0 -1  0  0  0  1 -1  2 -1 -3 -1 -4  1  4 -2 -1  1 -2 -2  0  0  0 -1  4  0  0  0  0  0  0  1  0 -1 -1  0 -5 -3 -2 -3 -1  1  0  0  7 -1 -6 -5 -1 -3 -5  1  2 -1 -2 -4 -3 -2 -1 -1  0 -1  1  2  0  0  1 -1  0 -1 -3 -2 -3 -6 -1 -1 -9 -7 -1 -1 -5 -4 -1 -7 -3
 -1  4 -1 -2 -1 -1 -1 -1 -1  0 -1 -1 -1  2 -1 -1 -1  0  2  2 -1 -1  0 -1 -1 -1  0 -1 -1 -1  2  0 -1  1  1  3 -1  1 -1 -1 -2  1  1 -1 -1 -1  0  1 -1  0  1  1 -1 -1  0 -1  1 -1 -1  0 -1 -1 -1 -1  1 -1 -1 -1 -1 -1  3 -2 -1  0 -1 -1  2 -1 -1  0  2 -1  0  0 -2 -1  0 -1  0 -1 -3  0  0 -5 -6  1  0  0  0  0  0  0 -1 -2  0 -4 -4 -2 -4  2  5 -3 -1 -1 -1 -3  0 -5  2  0  1 -4 -1  0  0  0 -1 -3  0 -4 -2 -2 -1 -1 -2 -2  0 -2 -2  0 -1  0  1  0  1  0 -1 -3 -2  0 -1 -1 -1 -1 -1  1  0  0  1  0 -1  0 -2 -1  0  0  0  1 -1  1  0  1 -1  0  0  0  0  0  0 -4  0  1 -2  0  0  1  0  0  1  0  0  1  0  0  0  0  0  1  0 -1 -2  1  0 -7 -8 -2 -1 -2 -1  0 -1  1 -1 -1 -1 -2 -4 -3 -2  2  4 -2 -1 -1 -1 -1  0 -2  0 -2  0 -1  0  0  0  0  0  0 -1 -1 -1 -1 -3 -1 -5 -5 -2 -4 -3 -2 -2  0 -4 -4 -1 -3 -3  3  1  0 -2 -3 -5 -1 -1 -2 -2 -3 -2  1 -1 -1  1 -1  1 -1  1 -2  2 -4  1  0 -9 -5 -2 -3 -7 -5 -2 -7 -4
 -1 -2 -2 10 -3 -4 -3 -2 -2 -4 -3 -2 -3  0 -1 -1 -3 -3 -3 -3 -2 -2 -3 -3 -3 -1 -3 -4 -3 -2 -3 -3 -3 -3 -3 -3 -3 -3 -3 -3  0 -2 -3 -4 -2 -3 -3 -3 -3 -3 -2 -2 -3 -3 -2 -3 -2 -3 -3  5 -3 -2 -3 -2 -3 -2 -4 -3 -4 -2 -3  1 -4  0 -3 -3 -3 -2 -2 -3 -3 -3 -2 -2  0 -2 -2 -2 -3 -4 -6 -3 -4 -6 -6 -3 -3 -2 -2 -3 -3 -2 -3  2 -2 -5 -4  0 -5 -5 -5  0 -5 -4  3 -4 -5 -6  1 -4 -3 -5 -5 -2  1 -1 -2 -4 -4 -7 -6 -4 -3 -5 -4 -6 -4 -4 -1  1 -4 -4  0 -5 -1 -4 -5 -5 -7 -3 -4 -4 -5  3  2  0  0 -3 -1 -3 -4 -1 -5 -1 -1 -4  0 -4 10  0  0 -4  2  3 -2  3 -3  3 -2  3 -2  2 -7 -3  1 -3 -4  1 -3  3 -4  2 -4  1 -4  3  1  2  3 -4  0 -1 -4  0 -8 -1 -5 -5 -4 -5 -3  0 -4 -1 -2 -3 -4 -1 -4 -5 -4  3 -2 -2  0 -2 -3 -3 -4 -3 -3  0 -1 -1 -1  0 -1 -1 -1 -3 -1 -4 -6 -6 -8 -7 -5 -4 -6 -6 -8 -2 -6  5 -5 -4 -4 -4 -1 -5 -5 -6 -7 -2 -4 -4 -6 -7 -2 -5 -3 -4 -3 -1 -2 -2 -5 -4 -2 -5 -5 -2 13 -8 -6 -6 -8 -8 -6 11 -6
 -1 -2 -1  2 -2 -2 -2 -1 -1 -3 -2 -1 -2  4  0  0 -2 -2 -1 -2 -1 -1 -2 -2 -2  0 -2 -2 -3 -2  0 -2 -2 -2 -2 -2 -2 -2 -2 -2  4  1 -2 -3  0 -2 -2 -3 -2 -2  1 -2 -2 -3 -2 -1 -2 -2 -1  0 -2 -2 -2 -1 -2  1 -2 -2 -3 -1 -2  6 -3  5 -2 -2 -2 -1 -1 -2 -2 -2 -1 -2  1 -2 -2 -2 -3 -1 -6  2 -3 -6 -3 -3 -3 -2 -2 -2 -3  1 -2  1 -3 -5 -2 -3 -4 -4 -4  6 -1 -2 -3 -2 -3 -6 -4 -3  0 -6 -2 -2  0 -1 -1 -1 -3 -6 -6 -4 -3 -3 -1 -3 -1  0  1 -1  0 -3 -2 -2  1 -3 -4 -4 -6  0 -4 -1 -2  0 -1 -2 -4 -1 -3 -2 -2 -3 -2 -3 -4  0 -3 -1 -1 -3 -3 -1 -1 -1  1  1 -1 -2  1  4  1  0  0 -2  0 -2 -1  0  2  1 -2 -2 -2  0 -1 -2 -2  0  1  1 -8  4 -1 -8 -4 -3 -4 -3 -3 -4 -3 -1 -4  0 -1 -3 -1 -3 -3 -5 -3  5 -3 -3 -2  0 -2 -3 -2 -2  0  1 -1  0 -1  0 -1 -1  0  0 -1 -2 -5 -5 -7 -6 -5 -7 -5 -3 -5  1 -5  4 -2 -2 -3  0  2 -2 -4 -4 -6  2 -3 -3 -5 -1 -3 -3 -3 -2 -4 -1 -1 -2 -4 -4 -4 -2 -2 -4 -4 -6 -5 -5 -8 -7 -2  6 -5
  1  0  1 -3 -2 -3 -2  0  1 -3 -3  1 -2 -1 -2  2  0 -1  3 -1  1  1 -1  2  1  1 -1 -1 -2  1 -1 -1 -2  1 -2 -1  2 -1 -2 -2  0  1  0 -2  2 -3 -3 -3 -1  1 -1  0 -2 -3 -1  0 -1 -1  3 -1 -3  1  2  0 -2 -2 -3  2 -1  3  0  0 -3  0  2 -1  0  1  3 -2  1 -2 -2 -1 -1 -2 -2 -2  0 -2 -5  3 -1 -5 -7 -1 -1 -2 -1 -1 -2 -1 -1 -1 -2 -5 -1 -2  1 -4 -2 -1 -4 -3  2  0 -1 -4 -2 -1 -2 -4 -4 -1  0  0  3  5  4 -3 -2 -4 -1  0 -4 -4 -3  0  1  0 -4  1  2 -3 -3 -2 -2 -2 -4  0 -3  0 -2 -2 -1  1 -2  0 -1 -1 -2  0  3  0  0  3 -1 -1 -2  2 -2 -1  0  0  0  0  0  0  0 -1  0 -2 -1  0 -1  0  2  0  0  0 -1  0  3 -1 -2  0  0  0  0 -3 -6  2 -2 -4 -9 -3 -3  0 -2 -3 -3 -2 -3 -1 -2 -2 -1 -2  1 -2 -1 -2 -2 -3  2  0 -2 -3 -2 -2 -2  0  0  0  0  0 -1 -1 -1 -2 -2  3  5  6 -2 -8 -5 -2 -4 -4 -7  0  1  3 -2 -2  4  0 -4 -4 -3 -4 -5 -3 -2  0 -5 -4 -2 -3 -3 -2 -2 -1 -1 -1  2 -4  1  0 -1 -4 -9  4 -4 -5 -8 -5 -1 -5 -6
