# Supplementary material for: Protein Secondary Structure Prediction Based on Data Partition and Semi-Random Subspace Method
Source: Sci Rep. 2018 Jun 29;8:9856. doi: 10.1038/s41598-018-28084-8 (PMC6026213; doi:10.1038/s41598-018-28084-8)
Supplement: Supplementary file 2 — Dataset 2 [file 41598_2018_28084_MOESM2_ESM.zip › T100_DATA/5MZV_A.pssm]

  M  L  G  S  R  A  V  M  L  L  L  L  L  P  W  T  A  Q  G  R  A  V  P  G  G  S  S  P  A  W  T  Q  C  Q  Q  L  S  Q  K  L  C  T  L  A  W  S  A  H  P  L  V  G  H  M  D  L  R  E  E  G  D  E  E  T  T  N  D  V  P  H  I  Q  C  G  D  G  C  D  P  Q  G  L  R  D  N  S  Q  F  C  L  Q  R  I  H  Q  G  L  I  F  Y  E  K  L  L  G  S  D  I  F  T  G  E  P  S  L  L  P  D  S  P  V  G  Q  L  H  A  S  L  L  G  L  S  Q  L  L  Q  P  E  G  H  H  W  E  T  Q  Q  I  P  S  L  S  P  S  Q  P  W  Q  R  L  L  L  R  F  K  I  L  R  S  L  Q  A  F  V  A  V  A  A  R  V  F  A  H  G  A  A  T  L  S  P  G  T  K  H  H  H  H  H  H
 -2 -2 -1  0 -2  4 -1 -2 -2 -1 -2  0 -2  1  1  0  3 -1  1  1  4  1 -2 -1  1  1  0  0  2 -4  3  2 -2 -2  0 -1  1 -2 -2 -3 -1 -1 -2  4  1  0  3 -1 -1 -1 -1 -1  0 -1 -2 -2  0 -2 -2  0  0 -1 -1  0  0 -1 -2  1 -2 -2 -3 -2  1  0 -4  1 -3 -3 -3  0  0 -3 -1  1 -3  0 -2 -1 -2 -2 -1 -2 -2  0 -1  3 -2 -1 -2 -3 -1  0 -2 -2  0  0 -2 -2 -3  0  0 -1  0  1 -1  0 -1  0  0 -1  1  1  0  0  1  3  1 -1  0 -1 -2 -1 -1  0 -2 -1  0 -1  0 -1 -2 -1  0  1 -1 -1 -1  0  0 -1  1  0  0  0  0 -5  2 -2  0 -1 -2 -3 -2 -2  1 -1 -2 -2 -3 -3  4 -4  1  4 -2  4  5 -3 -2 -4  4 -3 -1  5  4  0 -1  1 -1  2  1 -2 -2 -2 -2 -2 -2 -2
 -2 -2 -3 -2  5  0 -3 -3 -3 -3 -3 -3 -3 -2 -2 -2 -2  2 -3  4  0  0 -3  2 -1  0  1 -2 -2 -4  0  2 -5  3  1 -3 -2  3  2 -3 -3  2 -1 -1  2  0 -2  2  1  0 -1  2 -1 -2 -2 -2  4  3 -2 -1 -2  0 -1  0  0 -2 -2 -3 -3  4 -5  4 -4 -2 -3  2 -6 -3 -4 -1 -2 -4  3 -2 -2 -1  1  1 -4 -2  2  6 -3  1  0 -2 -3  1 -2 -3  3  3 -2 -3 -2 -1 -2 -2 -3  0  0  2 -1 -1  0 -1 -2  0  0 -2  1  0  0 -2  0 -1 -1 -3  0 -1 -3  1  1 -2  0  1 -1 -1 -1  0  0  0  1  0  1  1  0 -2  0  0  0 -2 -2 -1  0 -5 -1  5 -2 -3 -3  6  4  1 -3 -4  5  5 -4  3 -3 -5 -3 -3 -4 -3 -3  8 -4 -5 -2 -2 -3 -2 -2 -2 -2 -1 -2 -2 -1  0  0  0  0  0  0  0
 -3  1 -1  0 -1 -2 -4 -3 -3 -4 -4 -4 -4 -2 -3 -1 -2 -1  0  0 -2 -3  1 -1 -1  0  1 -2  1 -5  1 -1 -4 -1  1 -4 -1 -2  1 -1  3 -1 -3 -2 -2  1 -2 -1  1 -2 -2 -1  0 -3  1 -3 -1  1 -2 -1  1 -1 -1 -1 -1  4  0 -3 -3 -1 -5 -2 -4  0  0  0 -5  0 -4 -1  2 -5  0  1  7  2 -1 -1 -4 -3  0 -1 -3 -1  0 -2 -4 -1  4 -3 -1  0 -3 -3  0  0  1 -3 -4  0  1  0  1 -1 -1  0 -1  0 -1  0  1  0  1 -3  0  1 -1 -3  0 -1 -3 -1 -1 -3 -3 -1  1  1 -1 -1  0  0 -1 -1 -1 -1 -1 -1  1 -2  1 -2  0  1  0 -6  0 -1  0 -3 -4 -2  0  0  1 -4 -1  0 -5 -2 -2 -5 -2 -3 -4 -3 -2 -2 -5 -5  1 -2 -1 -2 -1  0 -2  0  1 -1  0  0  1  1  4  1  1  1
 -4 -3  1 -2 -2 -2 -4 -4 -4 -4 -4 -4 -4 -2 -4 -2 -2 -1 -2 -2 -2 -4 -2 -1  1  0 -1 -3  4 -6  1 -2 -4 -2  2 -4 -2 -2  0 -4 -2  0 -4 -2 -3  2 -2 -2 -1 -2 -3 -1 -1 -3  5 -3 -2  0  0 -1  4  3  3  0 -2  3  5 -3 -3 -2 -5 -2 -4 -1  8 -2 -6  7 -3  2 -1 -5  2  4  4 -1 -1 -2 -4 -3 -1 -2 -3 -2 -1 -2 -4 -2 -1 -4 -1  2 -3 -3  0  1  6 -2 -4 -1  2  0 -1 -1  0  0  1  4 -1 -1 -2  1 -1 -3 -1  1  0 -1 -1  1 -3 -1 -1 -3 -3  0  0  0  2 -1  0 -1  0 -1 -1 -1  0 -2 -1 -2  0 -2 -1  1  0 -6 -1  0  1 -1 -5 -3 -3  3 -2 -5  0 -2 -5 -3 -2 -6 -2 -3 -4 -3 -3 -4 -5 -6 -2 -3 -2 -2 -2 -1 -3  1 -1 -2 -1 -1 -1 -1  0 -1 -1 -1
 -2 -2 -3  4 -3 -1 -1 -2 -2  5 -2  4 -2 -1 -3 -2 -1 -3  1 -3 -2 -2 -3 -3 -2 -2 -2 -3 -2 -4 -2 -3  9 -4 -3 -2 -2 -3 -4 -2  7  0 -2 -1 -3 -2 -1 -4 -3 -3 -2 -1 -3 -2 -5 -2 -3 -4 -3 -2 -3 -3 -4 -2 -2 -3 -3 -2 -4 -4 -3 -4  9 -3 -5 -3 11 -5 -5 -3 -3 -3 -3 -3 -4 -2 -3 -2 10 -2 -3 -4 -2 -2 -3  2 -2 -3 -3 -3 -2 -2 -2 -2 -3 -2 -3 -2 -3 -2 -3 -3  3  3 -2  1  2 -2 -2 -2 -1 -2 -3 -2 -2 -2 -2 -2 -2 -3 -2 -2 -3 -2 -2 -3 -3 -3 -3 -3 -3 -3 -1 -2  2  2 -2 -2 -2 -2 -2 -2 -2 -3 -3 -4 -3 -4 -3 -2 -3  6 -4 -4 -2 -2 -5 -4 -3 -4 -2 -4 -2 -2 -2 -2 -2 -6 -3 -4 -2 -5  2 -1 -1 -1 -1 -1 -3 -2 -1 -3 -3 -3 -3 -3 -3 -3
 -1 -2 -2 -1  0 -1 -3 -2 -2 -3 -3 -3 -3 -2 -2 -1 -2  4 -2  0 -2 -2 -2  1 -1 -1  0 -2 -1 -4  0  4 -4  5  5 -3 -2  5  3 -3 -2  1  1 -2 -2  1 -1  0  0 -1 -2  0  0 -1  0 -2  0  1  1 -1  0  1  0 -1  1 -1  0 -2 -3  2 -4  5 -3 -1 -2 -1 -5 -2 -3  5 -2 -4  2 -1 -2 -1  5 -1 -4  1  4  0 -3  0  5 -2 -3  4 -1 -3  2  1 -2 -3 -2 -1 -1  1 -4  1 -1  2 -1  1 -1  0 -1  0  0  0 -1  0  5  0  1  0 -1 -2 -1  2 -3 -1  5 -2 -2  5  0  2  0  1  2  0  1 -1  3  4 -1 -2 -1 -2  0  0 -1  4  0 -4  5  1 -2 -3 -1  4  0 -1 -2 -3  2  1 -4  6 -2 -5 -2 -3 -3 -2 -2 -1 -4 -5 -2 -2 -2 -2 -1 -1 -1 -1 -1 -2  0  1  0  0  0  0  0  0
 -3 -3 -1 -2 -1 -1 -3 -3 -3 -3 -3 -3 -3 -2 -3 -2 -2  2 -2  0 -2 -3 -2  1  0 -1  1 -2  1 -5 -1  1 -5  0  2 -4 -2  0  2 -4 -3  3 -3 -2 -2  0 -1 -1  2 -1 -2  2  1 -2  4 -1  0  4  4  0  3  4  5 -1  0  0  1 -2 -3 -1 -5  2 -1  2  0 -2 -6  0 -3  0 -1 -5  1 -1 -1 -1  2 -1 -4 -3  0 -1 -3 -1  0 -2 -3  0 -2 -3  2  0 -3 -3 -2 -1  1 -1 -4  0  0  3  0 -1  0  0 -1  2 -1  1 -2  1  2 -2  1  1  1 -3 -1  1 -3  0  2 -2 -3  1  0  3  3  2 -1 -2  5  0  2  1  0 -2 -1 -2  0  0 -1  3 -1 -5  2  2  0 -3 -4 -1 -2 -1 -2 -4  4 -1 -5 -1 -2 -5 -2 -3 -4 -2 -2 -2 -4 -5 -2 -2 -3 -2 -1 -1 -2  0 -1 -2 -1  0  0  0  0  0  0  0
 -4 -3  4 -1 -1 -1 -4 -4 -4 -4 -4 -3 -4 -2 -3 -2  1 -3  5 -2  2 -3 -3  4  4  0  1 -3 -1 -4  0 -2  3 -3 -2 -1  0 -3 -2 -5 -1 -1 -4 -1  0  0 -1 -2 -2 -3 -1  4 -2 -3 -3  0 -2 -3 -2  4  0 -1 -2 -1 -2  1  1  0 -4 -3 -5 -2 -4  4 -3  4 -5 -3 -4 -1  4 -5  0 -2 -2 -1 -3 -2 -3 -4 -1 -3 -4 -2 -1  4 -4 -2 -2 -4  0 -2 -3 -3  5 -1 -1 -1 -4 -2  4 -2 -2 -1 -1 -2  0 -1  3 -2 -2  2 -2 -3 -2  0 -2 -3  0  4 -4  0  0 -3 -1 -2 -2 -1  3  1  1  1 -2  1 -2 -1 -2 -2 -1 -3 -1 -2 -1 -2  0 -5 -2 -3  0  0 -5 -4 -3 -1 -3 -5 -3 -3 -5 -4 -2 -5  0 -2 -5 -2 -1 -4 -5 -5 -1 -4  5 -1  1 -2 -3 -1 -2  4 -1 -2 -2 -2 -1 -2 -2 -2
 -2 -2 -2 -2 -1 -2 -3 -3 -3 -3 -3 -3 -3 -2 -3 -2 -2  0 -3 -1 -2 -3 -1 -2 -1 -2 -1 -3 -2 -3 -2 -1 -4  0 -1 -3 -2 -1  2 -4 -2 -2 -3 -2 -2 -1 -2  7 -1 -2  4 -2  6 -3 -1 -3 -2  3 -2 -2  1 -1 -2 -2 -2 -1  0 -3 -4  6 -5 -1 -4 -2 -3 -2 -5 -3  0  2  1 -4 -1  1 -1  0 -1  0 -4 -3  2 -1 -3  5 -1 -2 -3  1  6  0  1  2 -3 -2  2 -2 -2 -3 -2 -1 -2  0 -2 -1 -1 -1 -2 -1  1 -2 -2  0 -1 -3  5 -1  0 -3 -2  1 -3 -2  3 -3  1  0  2 -1  0  6  7  0 -1 -2  2  0  2 -2 -1 -2 -1 -2 -2 -1 -2 -4  1  2  0  1  1 -2  4  1 -3 -4  0 -2 -4 -1 -3 -3 -3 -3 -4 -3 -3 -2 -5 -3 -2  9 -3 -2 -2 -2 -2 -1 -2 -2 -1  8  8  8  6  8  8  7
  1  1 -4 -2  0 -2  2  2  1  1  1  1  1 -2 -2  0  0 -2 -4 -2 -2  2 -3 -3 -3 -2 -1  0 -2 -4 -2 -3 -3 -3 -1  1 -4  1 -4  2 -2 -2  0 -1 -3 -2  1 -3 -3 -1  0 -4 -2  1 -4  2 -1 -1  0 -1 -3 -2 -3  0 -1 -3 -3  0 -3 -3  7 -1 -3 -2 -5 -3 -3 -5 -5 -3 -4  0 -3 -3 -5 -4 -3 -2 -3  0 -1 -3  6  1 -2 -3  0  0 -2 -3 -3 -1  3  0 -3  0 -3  4 -1 -2 -3 -2 -2 -2 -1  0 -1 -2 -2 -2  1 -2 -2  2  0 -1  0  0  1 -1  0  0 -3  1  0 -2 -3 -1 -3 -3 -3 -2 -3 -1 -2 -2  0 -2 -1  0 -2 -2 -1 -2 -1 -5 -3 -3 -1  0  1 -4 -1 -2  4  2 -4 -4  1 -3 -4 -2  0  3  4  1 -3 -5  2 -2 -3 -4 -3 -2 -2 -1  1 -2 -3 -1 -2 -3 -3 -3 -3 -3 -3 -3
  2  4 -3 -2 -2  0  3  3  4  4  4  3  4 -1  0  0  0  1 -4  0 -3  1 -3 -3 -3 -3 -3 -1 -3 -3 -3 -2 -3 -3 -3  5 -4 -1 -3  5  0 -2  5  1 -2 -3  1 -3 -2  1  2 -4 -2  2 -4  3 -1 -2  2 -1 -3 -3 -3 -2 -1 -3 -1 -1 -2 -1  0 -2 -3 -3 -6 -3 -4 -5 -5 -2 -4  6 -3 -3 -5 -4 -3  0 -3  5 -2 -3  1  1  1 -3  5 -1 -2 -2 -2 -2  4  4 -3 -2 -3  1  0 -1 -3 -1 -2 -1  1  1  0 -2 -2 -2  0 -2 -1  4 -1 -2  0  4  3 -1  5  1 -1  3  4  0 -2  0 -3 -3 -2 -1 -3 -2 -1 -1  0 -1 -1  2 -2 -2 -2 -1 -1 -4 -3 -1  1  4  5 -4  0  1 -1  4 -4 -4  6 -1 -4 -2 -1 -1  2 -1 -3 -4 -1 -2 -3 -4 -1 -2 -2  0  4 -2 -3  1 -2 -3 -3 -3 -3 -3 -3 -3
 -2 -2 -2 -2  1 -1 -3 -3 -3 -3 -3 -3 -3 -2 -3 -2 -1  0 -2  0 -1 -2 -2  0 -1 -1  1  0  0 -5 -1  2 -4  3  0 -3 -2  0  4 -4 -2  0 -2 -2 -2  0 -2  3  0  1 -2 -1  0 -2  1 -1  1  1 -1  1 -1 -1  1 -1  1 -1  0 -2 -3  0 -4  0 -4 -1 -2  2 -5 -2 -3  0 -1 -4  3 -2 -2  1  2 -1 -4 -3  1  4 -3 -1  1 -2 -3  3 -2 -3  1  2 -2 -3 -2  1 -1 -2 -4  2  1  0 -1 -1  1  1 -1  0  2 -1 -1  1  1 -2  1 -1 -1 -3  0 -1 -3  0  1 -1 -2  1 -1  1  1  0  0 -2  0 -1  0  0 -1 -2  0 -2 -1  0 -1  0  0 -5 -1  0 -2 -3 -4  0  0  4 -2 -4  1  2 -4  1 -2 -5 -2 -2 -4 -2 -2  0 -4 -5 -2 -3 -2 -2 -1 -1 -2 -1 -1 -2 -1  1 -1 -1 -1 -1 -1 -1
  8  1 -3 -2 -1 -1  1  5  2  1  1  1  1 -2 -1  2 -1  0 -3  1 -2  1 -3 -2 -2 -2 -2 -1 -2 -3 -2 -2 -3 -2 -2  1 -3 -1 -2  1 -2  0  3  0 -2 -2  3 -2 -2  1  3 -3 -2  4 -4  2  1 -2 -1 -1 -1 -2 -3 -1  1 -3 -2 -1 -3  2  0 -2 -3 -3 -5 -3 -4 -5 -5 -2 -3  1 -2 -3 -4 -3  1 -1 -3  1 -1 -2  3  0 -1 -2  1 -1 -2 -2 -2 -2  2  0 -3 -2 -3  2 -1 -1 -2 -2 -2 -1 -1  0 -1 -2 -1 -2  2 -2 -1  2 -1 -2 -1  1  1 -2  2  0 -2  0  0 -1 -2 -1 -2 -2 -2 -2 -2 -2 -1 -1  2 -2 -1  2  0  0  0 -1 -2 -4  1  1 -1  0  0 -3 -2 -1 -1  1 -3 -3  1 -2 -3 -2 -1 -1  1  5 -3 -3 -1 -2 -2 -3 -2 -2 -2 -1  1 -2 -3 -1 -1 -2 -2 -2 -2 -2 -2 -2
 -1  0 -3  3 -3 -2 -1  0  0 -1  2 -1  2  1  2 -2 -2 -2 -4 -2 -3 -2 -1 -4 -3 -3 -3 -3 -3  2 -3 -4  0 -4 -4  0 -4 -1 -4 -1 -3 -3 -1 -2 -1 -3 -1 -1 -3 -2 -1 -4 -2 -1 -5 -1 -3 -3 -2 -2 -4  0 -4 -3 -3 -4 -3  0 -4 -2 -2 -4 -4 -3 -5 -4 -5 -5 -6 -3 -4 -1 -4 -4 -5 -4 -4  2 -3 -1 -3 -3 -1 -1  0 -3 -1 -2  4  1 -3 -2 -1  5 -3 -2 -3 -1  8  0 -3 -3 -3 -1 -2  0 -2 -2 -2 -2 -1 -3 -3 -1 -2 -3 -2  1  1 -3  0 -2 -3 -1 -1 -3 -3 -2 -3 -2 -3  0  0 -3 -2 -2 -2 -3 -2 -1 -2 -3 -2 -3 -1 -1 -4 -3 -2  2 -1 -4  1 -3 -2 -1 -4 -4  0  1 -4  9 -3 -3 -1 -2 -4 -5 -2  9 -4  2 -3 -3 -3 -2  0 -2 -4 -2 -2 -2 -1 -1 -2 -1 -1 -1
 -3 -2  5 -2  3 -2 -3 -3 -3 -3 -4 -3 -3  6 -4 -1 -1 -2  2  2  3 -3  7  2 -2  3 -2  6 -2 -5 -2 -1 -4 -3 -2 -4 -2 -3 -2 -4 -3 -2 -3 -2 -3 -1 -1 -3  5  5 -1  1  1  2 -2  0  2 -2  2 -2  0 -2  1  3 -2 -3  1  4  8 -3 -4 -3  2 -2 -3 -2 -5 -3  8 -1 -2 -5 -2 -2 -3  1 -2  4 -3 -3 -2 -2 -3 -2 -2 -2 -3 -2 -3 -4 -1 -2 -2 -3 -2 -1 -2 -3 -4 -2 -2 -2  6 -1  3  0  5 -1 -1  5 -2  1 -2 -3 -2 -1 -2 -1 -2 -2  0  0 -2  3  0  2  6 -1 -2 -1  0 -1  0  3  2  1  2  7  3  5  0  6 -2  0  5 -6 -2 -3  5  0 -4 -4  1 -3 -3 -4 -3 -3 -5 -3 -2 -6 -2 -3 -4 -3 -2 -4 -4 -6 -2  3 -3 -2 -1  1 -2 -1  7 -2 -1 -2 -2 -2 -2 -2 -2 -2
 -2 -2 -1  4 -1  1 -2 -2  0 -2 -3 -2 -3  1 -2  1  1  0  0 -1  0 -2  0  0  2  3  3 -1  1 -3  1 -1 -2 -1 -1 -3  6 -1  0 -3  1  0 -3  0 -1  3 -1 -2 -1  1 -2  0  1 -2  0 -2  1 -1 -1  1 -1  0 -1  0  0  2 -1 -1 -2 -2 -4 -2 -1  3 -2  0 -3  1 -3  1  2 -4  0  2 -1  4  0  1 -2 -3  2 -2 -3 -1  0 -1 -3 -1 -2 -3  1 -1 -2 -3  0  4  1 -2 -3  1  0  2 -1  2  0  0 -1  1  1 -1 -1  0  0 -2 -1  1  2 -1 -1 -1 -2  1  0 -1 -2  0  0  1 -1  1 -1 -1  0  1  0  0  0 -1  2 -2  3 -1  4 -1  0 -5  0 -2 -1 -2 -4 -2  0 -1  2 -3 -2  3 -4 -2  5 -4  4 -1 -3  1  2 -3 -3 -4  2 -3  2  0  3  0 -2  3 -1  0  3 -1 -1 -1  0 -1 -1 -1
 -1 -1 -2  0  1  1 -1 -1 -1 -1 -2 -1 -1 -1  0  4  1 -1 -1 -1  0 -1 -2  0  1  1  0  2  0 -4  1 -1 -2  0  1 -2  0  0 -1 -2  1  3 -2  0 -2  2  0 -2 -1 -1 -1  0 -1  0 -2 -1  0 -1 -2 -1  0 -1 -2  3  3 -1 -2  1 -2 -1 -2 -2 -2  1 -3  0 -3 -2 -3  0  2 -3  1  3  0  0  3  1 -2 -2  0 -2 -2 -1 -1 -2 -2 -1 -2 -3  1  0 -1 -2 -2  0 -1 -1 -3  3  0 -1  0  1  0  0 -1  1  0  1  0  0  0 -1  1  1  0  0 -1 -2  1  1 -1 -1 -2 -1 -1 -1 -2 -1 -1 -2 -1  2 -1 -1  3 -1  2 -1  1  0  1 -1 -1 -5  0 -2 -1 -2 -3 -3 -2  0  2 -2 -2 -1 -3 -2 -1 -4  1  1 -1  1 -1 -3 -2 -4  3 -3 -2  1  0  5 -1  3 -1 -1  4 -2 -2 -2 -1 -2 -2 -2
 -2 -2  2 -2 -3 -3 -3 -2 -2 -3  6 -3 -2 -3 10  4 -3 -3 -3  0 -3 -3 -4 -3 -3 -4 -4 -4 -4 12 -4 -3 -4 -4 -3 -2 -4 -3 -4 -3 -4 -3 -2 -3 10 -3 -2 -2 -3 -3 -2 -4 -3 -2 -5 -3 -3 -3 -3 -3 -4 -3 -4 -3 -3 -4  5 -3 -5 -3 -4 -4 -4 -2 -6 -4 -5 -6 -6  2 -4 -3 -4 -4 -5 -4 -4 -2 -3 -2 -3 -3 -3  0 -2 -3 -2 -3 -2  0 -2 -3 -2 -1 -3 -3 -3 -3 -1 -2 -3 -3 -3  4 -2  2  4 -2 -2  5 -2 -3 -3 -2 -3 -3 -3 -2 -2 -3 -2 -3 -3 -3 -2 -3 -3 -3 -3 -3 -3  9 -3 -3 -2  4 -2 -3 -2 -2  2 -3 -3 -3 -3 12 -3 -3 -3 -2 -3 -4 -3 -3 -4 -3  3 -4 -3 -2 -4 -1 -4 -4 -4 -3 -4 -5 -5 -1 -4 -3 -3 -3 -3 -2 -2 -3 -4 -2 -3 -3 -3 -3 -3 -2 -2 -2
 -2 -2 -3  0 -2 -2 -2 -2 -2 -2  0 -2 -1 -2  1 -2 -2 -2 -3 -2 -3 -2 -3 -3 -3 -3 -3 -3 -3  3 -3 -3 -3 -3 -3  1 -3  1 -2 -2 -3 -3 -2 -2  0 -2 -2  3  1 -3  1 -3  0 -2 -4 -2 -2 -2 -3 -2 -3 -2 -3 -2 -2 -3 -2 -2 -4  0 -3 -3 -4 -3 -5 -3 -5 -5 -5 -2 -3 -3 -3 -3 -4 -3 -3 -1 -3 -2 -2 -2 -2  0 -2 -3 -2 -2  2  9 -2 -2 -2  0 -2 -2 -3 -2  1 -1 -2 -2 -2  1 -2 -1 -1 -2 -2 -1 -2 -2 -2 -2 -1 -2 -2 -1 -1 -2 -2 -2 -2 -2 -2 -2 -2 -2 -3  0 -1  0 -2 -2 -1 -1 -1 -2 -2 -2 -2 -2 -2 -2 -2  0 -2 -2 -2  1 -2 -3 -1  0 -3 -2 -3 -3 -2  3 -3  1 -3 -3 -2 -3 -3 -4 -3  1 -3  2 -3 -2 -2 -2 -1 -2 -3 -2 -2  1  2  2  1  2  2  2
  0  1 -3 -2 -1 -1  3  2  1  2  1  2  2 -2 -2  1  0 -2 -3 -2 -1  4 -3 -3 -2  0 -2  1 -1 -4 -1 -2  0 -2 -2  0 -3  0 -3  0  0 -2  0  0 -3 -2  1 -3 -3 -2  2 -3  1  2 -4  1  0 -2 -2 -2 -3  0 -1  1  2  0 -3  3 -1 -3  3 -3 -3 -2 -5 -3 -3 -5 -4 -3 -3 -1 -3 -2 -4 -3 -3 -2 -2 -1 -2 -3  2  1 -1 -2  0  1 -3 -3 -2 -1  1 -1 -3 -2 -3  1 -2 -1 -3 -2 -2 -1 -1  0 -2 -2  0  0  3 -2  0  2 -1 -1  2  0  0 -1  0  0 -3  1  1 -1 -2 -2 -2 -1 -3 -1 -2  0 -1  0 -1 -1 -1  0 -2 -2  1 -2 -1 -5 -3 -1 -1 -1 -1 -4 -2 -2  0  3 -4 -4 -1 -3 -3 -3  3  1  4  1 -2 -5  6 -3 -2 -4 -3 -1 -1 -1  2 -1 -3 -1 -1 -3 -3 -3 -3 -3 -3 -3
