# Supplementary material for: Protein Secondary Structure Prediction Based on Data Partition and Semi-Random Subspace Method
Source: Sci Rep. 2018 Jun 29;8:9856. doi: 10.1038/s41598-018-28084-8 (PMC6026213; doi:10.1038/s41598-018-28084-8)
Supplement: Supplementary file 2 — Dataset 2 [file 41598_2018_28084_MOESM2_ESM.zip › T100_DATA/5N1D_A.pssm]

  G  H  M  G  N  A  A  A  A  K  K  G  S  E  Q  E  S  V  K  E  F  L  A  K  A  K  E  E  F  L  K  K  W  E  S  P  S  Q  N  T  A  Q  L  D  H  F  D  R  I  K  T  L  G  T  G  S  F  G  R  V  M  L  V  K  H  K  E  T  G  N  H  Y  A  M  K  I  L  D  K  Q  K  V  V  K  L  K  Q  I  E  H  T  L  N  E  K  R  I  L  Q  A  V  N  F  P  F  L  V  K  L  E  F  S  F  K  D  N  S  N  L  Y  M  V  M  E  Y  V  P  G  G  E  M  F  S  H  L  R  R  I  G  R  F  S  E  P  H  A  R  F  Y  A  A  Q  I  V  L  T  F  E  Y  L  H  S  L  D  L  I  Y  R  D  L  K  P  E  N  L  L  I  D  Q  Q  G  Y  I  Q  V  T  D  F  G  F  A  K  R  V  K  G  R  T  W  T  L  C  G  T  P  E  Y  L  A  P  E  I  I  L  S  K  G  Y  N  K  A  V  D  W  W  A  L  G  V  L  I  Y  E  M  A  A  G  Y  P  P  F  F  A  D  Q  P  I  Q  I  Y  E  K  I  V  S  G  K  V  R  F  P  S  H  F  S  S  D  L  K  D  L  L  R  N  L  L  Q  V  D  L  T  K  R  F  G  N  L  K  N  G  V  N  D  I  K  N  H  K  W  F  A  T  T  D  W  I  A  I  Y  Q  R  K  V  E  A  P  F  I  P  K  F  K  G  P  G  D  T  S  N  F  D  D  Y  E  E  E  E  I  R  V  S  I  N  E  K  C  G  K  E  F  T  E  F
  0 -2 -1  0 -2  4  3  2  4 -1 -1  0  0  0  2 -1  0  0 -1  1 -3 -2  4 -1  5 -1  0 -2 -3 -1 -1 -1 -3 -1  0 -1  2 -1 -1  0  4  1 -2 -2 -1 -3 -2 -2 -2 -1  0 -2  0  0  0  1 -3  0 -2 -1 -1 -2  0 -1 -1 -1  1  0  0 -1 -2 -2  5 -1 -1 -2 -2 -2 -1 -1 -1 -1  0 -1 -2 -1 -1 -1 -1 -2  0 -2 -2 -1 -1 -2 -2 -2 -1  4 -1  0 -3 -1 -3 -2 -1 -1 -2 -1 -2  2 -3 -1 -2 -2  1 -2 -2 -2 -1 -1 -1 -1 -2 -1  0  0  0 -1 -1 -3  1 -2 -2 -2 -1 -1  0 -2 -3  1 -1  0 -2  4 -2 -3 -2  5  4 -1 -2 -1 -2  3 -3 -1 -2 -2 -2  2 -2 -2 -2 -1 -2 -2 -2 -2 -1 -1 -1 -2 -2 -2 -2 -2 -1 -1  0 -2 -2 -1 -1  0 -2 -3  0 -3  5 -1 -1 -1 -1  0 -2  0 -3  0 -2 -1  0  0 -1 -1 -2 -2  5 -1 -1 -2 -2 -2  1 -1  0 -2 -2 -1  5 -1 -2 -3 -3  5 -2  0 -1 -2 -1 -2 -1 -1  5  5  0 -2 -1 -1 -3 -3  5 -2 -1 -1 -2 -1 -2 -2 -1 -1 -2 -1  1  0 -1 -1 -2 -3 -1  1 -2 -3  1  1 -2 -2 -1 -2 -2 -2 -2 -1 -2 -2 -1 -1 -2 -2  0 -1 -2 -2  0 -2 -2 -1 -1  0 -1  0 -2 -2 -1 -1 -2 -1 -3 -3  4  0  0 -2 -3 -2  5 -2 -2 -1 -1 -1 -1 -1  5 -1 -3 -1 -1 -1 -1 -1  0  1  0 -2  2  1 -2 -3 -2 -2 -2 -1 -1 -1  1 -2 -2 -1  1  0  0 -1 -1 -1  4 -1 -1 -3  4 -2 -3
 -2  0 -2 -3 -1 -2 -2 -1 -1  3  2 -2 -1  0 -1  0 -1 -3  2  0 -3 -3 -1  2 -2  3  0 -1 -3 -1  3  3 -4 -1  0 -2 -1  1 -1 -1 -2 -1 -2 -1 -1 -3 -1  6 -2  2 -2 -3 -3 -2 -3 -1 -3 -3  6 -3 -2 -3 -3  3  0  4  0 -1  0  1 -1 -2 -2 -2  2 -3 -2 -2  2  1  2 -3 -3  2 -3  2  1 -3 -1 -1 -2 -3 -1 -1  2  6 -3 -3  1 -2 -3 -1 -3 -3 -3 -3 -3  4 -3  0 -2 -1 -3  2 -2 -1 -1 -1 -3 -1 -2 -3 -2  0 -2 -3 -2 -3 -3  0 -2 -3 -1  0 -3  6  6 -3 -3  6 -3 -1  0 -2 -1 -2  6 -3 -2 -2 -2  1 -3 -3 -3 -2 -3  0 -2 -3 -1 -1 -3 -2 -3 -3 -2  6 -2 -3  2 -3  0 -1 -3 -3 -3 -2  1  1 -3 -2 -3  1 -3 -2 -2 -3 -3 -3 -2  2  6 -3  2 -3  6 -1 -3 -2 -3 -2 -3 -1 -3  0 -2 -3 -2 -3  0 -4 -3 -3 -1  2 -3 -2 -1  2 -2 -3 -2 -3 -3 -2 -3 -3 -3 -3 -3 -2  0 -2 -2 -2 -3 -2 -3 -3 -3 -3 -2 -2  1 -3 -4  1 -4 -2  0  2 -4 -3 -1 -3  3 -3  6 -3 -3 -1 -1 -3 -1 -1 -2 -3  2 -2 -3 -3  6 -1 -3 -3  1 -3 -2 -3 -2  2  6 -3 -3 -1 -3  3 -1 -3 -3 -1 -2 -4  2 -1 -1  3 -3 -3 -1 -1 -2 -2 -3 -4 -2 -3 -2  1  5  3 -3 -1 -2 -3 -3 -3 -3  2 -3  3 -3 -2 -3 -2 -2  0 -1 -3 -2 -2 -2 -1  0  0 -1 -3  6 -2 -1 -2 -1 -1  2 -4 -2  2 -1 -3 -2 -1 -3
  0  1 -3 -1  7  0 -2 -1 -1 -1  0 -1  2 -1  0  0  3 -3  1 -1 -3 -4 -1  0 -2 -1 -1  1 -4 -1  0  0 -5  1  5 -1 -1  0  6  1 -1  0 -2  1  1 -3  0 -1 -3 -1  0 -4 -1  0 -1  0 -4 -1 -1 -3 -3 -4 -3  0  0 -1  0  2  0  2 -1 -2 -2 -3 -1 -4 -4  3 -1  0 -1 -3 -3 -1 -4 -1  0 -3 -1  0 -1 -4  7 -1 -1 -1 -4 -4  0 -2 -3  3 -4 -3 -4 -4 -3  1 -4  0 -3  0 -4 -1  1  6  0  6 -4 -2 -3 -3 -3 -1 -3 -3  1 -1 -1 -1 -3 -3  0  0 -4 -1 -1 -2 -1 -1 -3  1 -1 -2  1 -1 -1 -4 -3 -2 -2  0 -4 -3 -4 -1 -4 -1 -3 -4  0  0 -4  1 -4 -4 -2 -1  1 -4 -1 -3 -1  7 -4 -4 -4  1  1  0 -1 -3 -4  0 -3  0  1 -4 -1 -4 -2 -1 -1 -3  0 -1 -1  0 -4  0 -4 -3  0  0 -2 -1 -3 -4 -2 -3 -1 -4 -3 -4  0 -1 -1 -3  7 -1 -2 -3  1 -4 -4 -2 -4 -1 -3 -4 -3 -3 -1 -3 -2 -2 -1 -3 -3 -3 -4 -3 -2  1  0 -3 -4  0 -4 -3 -1 -1 -4 -3  0 -1 -1 -3 -1 -3 -3  0  0 -4  0  1  1 -4 -1  1 -4 -4 -1  6 -4 -4  0 -3  1 -4  0 -1 -1 -3 -1  7 -4 -1  7 -1 -3  6  1 -4 -1  5  0 -1 -5 -4 -1  0 -1  2 -5 -4 -2 -4 -3  0 -1  0 -3  0 -2 -2 -4 -3 -3 -1 -2  0 -1 -2 -1  1 -1  0  7 -4  1  1 -3  0 -1  0 -1 -4 -1 -3  1 -1  3  0  0 -3 -1  0 -1 -4 -1  0 -4
 -1 -1 -4 -2  1 -2 -2 -1 -1 -1  0  0  4  1  0  2  0 -3 -1  2 -4 -4  1  0 -2 -1  1  6 -4 -1  0 -1 -5  3  0 -1 -1 -1  1 -1 -2 -1 -3  6  5 -4  5 -2 -3 -1 -1 -4 -2 -2 -2 -1 -4 -2 -2 -4 -4 -4 -4 -1 -2 -1  1  0  0  2 -3 -3 -2 -4 -1 -4 -4  6 -1 -1 -1 -4 -4 -1 -4 -1 -1 -3  1 -2 -2 -4  1  1 -1 -2 -4 -4 -1 -2 -4  2 -4 -2 -4 -4 -4 -1 -4  2 -4 -1 -4 -1  6  1 -1  1 -4 -4 -4 -4 -4  2 -4 -4 -1 -2 -2  1 -4 -4 -1 -2 -4 -2 -2 -3 -2 -2 -4 -1  1 -2 -2 -2 -2 -4 -4 -2 -2 -1 -4 -4 -4 -2 -4  1 -4 -4 -2 -1 -4  6 -4 -4 -3 -2  7 -4 -1 -2  1  1 -4 -4 -4  7  0 -1 -2 -4 -4 -1 -4 -1  7 -4 -1 -4 -2 -1 -2 -4 -1 -2 -2 -1 -5 -2 -4 -4 -2 -1 -2  1 -4 -4 -2 -2  1 -4 -3 -4 -1 -1 -2 -4  1 -1 -2 -4  7 -5 -5 -2 -4 -2 -4 -4 -4 -4  1 -4 -1 -2 -2 -4 -2 -2 -4 -4 -2  6 -1 -2 -4 -1 -4 -4  1 -1 -4 -4 -1 -2 -1 -4 -2 -4 -2 -1 -2 -4 -1 -1  6 -4 -1  7 -4 -4 -2  1 -4 -4 -1 -4  7 -4 -1 -1 -2 -4 -2  1 -4 -1  1 -2 -4  1  7 -4 -1  0 -2 -1 -5 -4 -2 -1 -2  6 -5 -4 -2 -4 -4  0 -1 -1 -3  3 -2 -2 -4 -3 -2 -1 -4 -1 -2 -1 -1  7 -2  0  1 -4  7  6 -4  2  1  2  2 -4 -2 -4 -1 -1 -1  2 -1 -4 -2  0  1 -4 -2  5 -4
 -2 -3 -2 -3 -3 -1 -1 -1 -1 -3 -3 -3 -1 -3 -2 -4 -2 -1 -3 -3 -3 -2 -1 -3 -1 -4 -4 -4 -3 -2 -3 -4 -3 -4  3 -3 -1 -3  0 -1  0  4 -2 -4 -4 -3 -4 -1 -2 -4 -1 -2 -3  1 -3 -1 -3 -3 -4 -1 -2 -2 -1 -3 -3 -4 -3 -1 -3 -3 -3 -3 -1 -2 -4 -2 -2 -4 -3 -3 -4 -1 -1 -4 -2 -4 -4 -1 -4 -4 -1 -2 -3 -4 -4 -4 -2 -2 -3 -1 -1  2 -3 -3 -3 -2  1 -3 -2 -4  0 -2 -3 -4 -4 -1 -1 -3 -2 -3 -2 -1 -2 -4 -3 -1 -2 -3 -3 -4 -2 -3 -1 -4 -2 -4 -4 -1 -3 -4 -3 -1 -4 -1 -4 -1  2 -3 -3 -1 -1 -4 -2 -1 -2 -1 -3 -4 -3 -2 -4 -1 -2 -4 -2 -2 -3 -4 -4 -2 -4 -3 -4 -3 -2 -2 -2 -4 -3 -3 -3 -3  0 -3 -1 -1 -4 -3 -3 -3 -1  0 -4  0 -3 -3 -4 -1 -3 -1 -2 10 -3 -1 -3 -4 -3 -2 -1 -3 -4 -2 -2 -2 -1 -4 -3 -3 -3 -4 -1 -1 -4 -3 -3 -1 -2 -3 -1 -2 -1 -3 -4 -2 -1 -1 -3 -3 -3 -3 -3 -3 -1 -4 -4 -3 -2 -4 -2 -3 -4 -4 -2 -1 -1 -3 -4 -1 -4 -1 -3 -1 -4 -3 -1 -1 -4 -2 -4 -4 -2 -2 -4 -3 -2 -2 -4 -1 -4 -2 -1 -4 -4 -3 -3 -3 -2 -4 -3 -3 -1 -3 -4 -2 -4 -3 -4 -4 -3 -3 -1 -1 -1 -4 -3 -2 -1 -2 -3 -4 -2 -4 -1 -4 -1 -3 -3 -1 -3 -4  8 -3 -3 -3 -3 -4 -1 -1 -3 -3 -4 -4 -3 -4 -4 -4 -3 -2 -2 -1 -1 -1 -1 -4 -4 10 -1 -4 -4 -3  0 -4 -3
 -2  0 -1 -2  0 -1  1 -1 -1  1  1 -2  0  1  2  2  0 -2  2  2 -4 -3  0  2 -1  2  1  1 -4  0  2  2 -3  1  0  0  0  5  0 -1 -1  1 -2  0  3 -4  1  1 -2  1 -1 -3 -2 -1 -2  0 -4 -2  1 -3 -1 -3 -3  4  1  1  2 -1  1  4 -1 -2 -1 -1  1 -3 -2  0  1  6  2 -3 -3  1 -2  1  6 -3  2  1 -1 -3  0  2  1  1 -3 -3  6 -1 -3  0 -4 -2 -4 -3 -3  1 -2  2 -2  0 -4  1 -1  0  0  0 -3 -2 -1 -3 -1  2 -2 -3  0 -2 -2  2 -1 -4 -1  0 -3  1  1 -3 -2  1 -4  0  2  0  0 -1  1 -4 -2 -1 -1  7 -3 -3 -3 -1 -4  3 -2 -3  0 -1 -3  0 -3 -3 -2  1 -1 -3  1 -2  2  0 -3 -3 -3  0  5  5 -2 -2 -3  5 -3 -1 -1 -4 -2 -4 -1  1  1 -3  1 -2  1 -1 -2 -1 -3 -3 -2 -1 -1  2 -2 -3 -1 -2  2 -3 -3 -3  0  1 -2 -2  0  1 -1 -3 -1 -3 -3 -1 -2 -2 -3 -3 -3 -2  2 -1 -1 -1 -2 -2 -2 -2 -4 -4 -1  0  6 -2 -3  6 -3 -2  2  1 -3 -3  0 -2  1 -3  1 -4 -2  0  0 -4 -1  0  0 -3  1 -1 -3 -3  1  0 -3 -3  7 -3 -1 -3 -1  1  1 -3 -2  0 -3  1  0 -2 -3  0 -1 -3  1  0  1  1 -3 -4  0 -1 -1 -1 -3 -3 -1 -3 -2  6  1  1 -2  1 -1 -2 -4 -3 -2  1 -3  1 -2 -2 -2 -1 -1  0  0 -4  0  0 -2  2  2  2  1 -3  1 -3  0 -1 -1  2  1 -4 -1  1  2 -4 -1  1 -4
 -2  0 -3 -3  0 -1 -1 -1  0  0  1 -2  1  3  1  5  0 -3  1  5 -4 -3  2  2 -1  0  5  3 -4  1  2  0 -4  5  0 -1 -1  1  0 -1 -1  0 -3  3  2 -4  4  0 -3  0 -1 -3 -2 -1 -2 -1 -4 -3 -1 -3 -3 -3 -3  1  0  0  4 -1  1  2 -2 -3 -1 -3  0 -4 -3  1  0  2  1 -3 -3  0 -3  0  2 -3  6 -1 -1 -3 -1  6  1  0 -3 -3  1 -1 -3  1 -4 -2 -4 -3 -3  0 -3  5 -3 -1 -4  1  1 -1  0 -1 -3 -2 -2 -3 -3  5 -3 -3 -1 -2 -2  6 -3 -4 -1 -1 -3  0  0 -3 -2  0 -4 -1  6 -1 -1 -1  0 -4 -3 -1 -1  2 -4 -3 -3 -1 -4  5 -3 -3 -1 -1 -3  2 -3 -4 -2  0  1 -3  0 -2  6 -1 -3 -3 -4  1  1  1 -3 -3 -3  2 -3 -1  1 -4 -2 -4 -1  0  0 -3  0 -2  0 -1 -3 -1 -3 -4 -2 -1 -1  6 -3 -3 -1 -2  6 -4 -4 -3 -1  0 -3 -3 -1  0 -1 -3  1 -4 -4 -1 -3 -3 -3 -3 -3 -3  6 -3 -1 -1 -3 -3 -2 -2 -4 -4 -1  1  2 -2 -4  2 -4 -3  6  0 -4 -3 -1 -3  0 -3  0 -4 -2 -1 -1 -4 -1  0  2 -3  0  2 -3 -3  0 -1 -3 -3  2 -3  1 -3 -1  0  0 -3 -3 -1 -3  0 -1 -3 -3 -1  1 -4  0 -1 -1  0 -4 -4 -1 -1 -1  1 -4 -4 -1 -4 -3  3  0  1 -2  5 -1 -2 -4 -3 -2  1 -4  0 -2 -1 -2  1 -1  0 -1 -4  1  2 -3  6  6  6  4 -3  0 -3 -1 -2 -1  6  1 -4 -1  1  6 -4 -1  4 -4
  5 -2 -3  6 -1  0  0 -1  0 -2 -2  5 -1 -1 -1 -1 -1 -3 -2 -2 -4 -4 -1 -2  0 -2 -1 -2 -4 -2 -2 -2 -3  0 -1 -3 -1 -2 -1 -2  0  1 -4 -2 -2 -4 -2 -3 -4 -2 -2 -4  6 -2  6 -1 -4  6 -3 -4 -3 -4 -3 -2 -2 -2  0 -1  4 -1 -3 -3  0 -3 -2 -4 -4 -1 -2 -2 -2 -4 -4 -2 -4 -2 -1 -4 -3 -3 -2 -4 -1 -3 -2 -3 -4 -4 -2  0 -4 -1 -4 -3 -4 -4 -4 -1 -4 -2 -3 -1 -4 -2 -2 -1 -1 -1 -4 -4 -3 -4 -3 -2 -3 -4 -1  6  6 -3 -3 -4 -1 -3 -4 -3 -2 -4  6 -3 -4 -1 -3 -2 -3  0 -3 -4 -4  1  0 -2 -4 -4 -4 -1 -4 -3 -4 -4 -3 -1 -4 -2 -4 -4 -4 -3 -2 -4 -2 -3 -3 -1 -4 -4 -4 -2 -2 -2  6 -4 -4 -2 -4 -2 -2 -4  6 -4  0 -2 -3 -4 -2  6 -3 -2 -3 -2 -4 -3  6 -2 -3 -2 -4 -4  0 -3 -3 -4 -4 -4 -1 -2  6 -4 -1 -2  0 -4 -2 -3 -3  0 -4  6 -4 -4 -4 -4 -3 -3  0  0  6 -4 -3 -3 -4 -4  0 -2 -2 -3 -4 -2 -4 -4 -3 -2 -4 -4 -1  6 -2 -4 -3 -4 -3 -1 -3 -4  0 -1 -2 -4 -2 -2 -4 -4 -3 -1 -4 -4 -2 -4 -2 -4 -2 -2 -3 -4  6 -1 -4 -2 -1  6 -4  1 -2 -4 -2  3 -3 -2 -3 -4  0 -2 -2 -2 -3 -4  0 -4 -4 -2 -2 -2 -4 -2  0 -3 -4 -4 -3 -2 -3 -2  6 -2  6 -2 -1  0 -1 -4 -2 -2 -4 -2 -2 -3 -2 -4 -3 -4 -1 -1 -1 -3 -2 -3  2 -2 -3 -4  0 -2 -4
 -2  7 -2 -3  1 -2 -2 -1 -2  0 -1 -2 -1  0 -1 -1  0 -3 -1 -1 -2 -3 -1 -1 -2  0 -1 -1 -2 -2  0 -1 -3 -1  2 -2 -2  2  0 -2 -2  0 -3 -1  2 -2  0 -1 -3 -1 -2 -3 -2 -2  0 -1 -2 -2 -1 -4 -2 -3 -4  0  9 -1 -1 -1 -1  0  6  2 -2 -2 -1 -4 -3  0 -1  0 -1 -4 -4 -1 -3 -1  0 -4 -1  9 -2 -3  0 -1 -1 -1 -4 -3  1 -2 -4 -1 -2 -3 -2 -3 -4  0 -3  0  2  5 -2 -1 -1  1 -1  0 -3  1 -2 -4 -2 -1  1 -4 -2 -2 -2  1 -2  0 -1  9 -3 -1 -1 -3 -2 -1 -2 -1  0  1  9 -2 -1 -2  1 -2 -2  0 -4 -4 -3 -2 -2  0  1 -3  9  2 -3 -1 -3 -4  3 -1 -2 -3 -1 -3  0  0 -3 -3 -4 -2  3  2 -3  1 -4  0 -4 -2 -2 -2 -2 -2 -2 -1 -1 -4 -1 -2 -1 -2 -3 -2 -3 -4 -2 -2 -3  0  1 -3 -2 -3  0 -4 -4 -3 -1 -1 -3  1  0 -1 -2 -4 -2 -3 -3 -2 -3 -3 -4 -3 -4  1  0 -2 -2 -2 -3  1 -3 -3 -2 -1 -2 -1  0 -3 -4  0 -4  1  0 -1 -4 -4 -1 -3 -1 -4 -1 -1 -3 -1  9 -2 -1 -1 -1 -3 -1 -1 -3 -3 -1  0 -3 -3  0 -4 -2 -3 -2 -1 -1  0 -3  0 -3 -1  0 -2 -4  0 -2 -4 -1  0  9 -1 -3 -2 -2 -2 -2 -1 -3 -4 -2 -4  1  0 -1 -1 -3 -1 -2 -1 -2 -2 -3 -1 -1 -1  0 -2 -2 -2 -2 -1  1 -2 -2 -1  1 -1  0  0 -1 -3  1 -3  0 -2 -1  0  0 -3 -2 -1 -1 -2 -1 -1 -2
 -4 -3  1 -4 -4 -2 -2 -1 -1 -3 -3 -2 -3 -3  0 -4 -2  2 -3 -3 -1  1 -2 -3 -2 -3 -4 -4 -1  0 -3 -3 -3 -4 -3 -3 -2 -3 -3 -1 -1 -2  1 -4 -3  0 -4 -3  3 -3 -1  1 -4 -1 -4 -3 -1 -4 -4  2  1  2  2 -3 -4 -3 -3 -2 -4 -3 -2 -1 -2  1 -3  5  1 -3 -3 -3 -3  2  2 -2  1 -3 -3  4 -3 -4  0  1 -4 -4 -3 -3  5  1 -3 -2  4 -3 -1 -3 -1  2  2 -3  2 -3 -1 -3  0 -3 -4 -3 -2 -3  1 -2  1  3  1 -4 -1  3 -2 -4 -4 -4  1 -1 -3 -4  2 -3 -3  4 -4 -3 -1 -3 -4 -3 -4 -2 -3 -1 -2 -2 -2 -3  5  3  1 -1  0 -4 -2  1 -4 -2  1 -4  2  5 -2 -4 -4  1 -3 -3 -4 -4  2  1  5 -4 -3 -2 -4 -2  4 -3  3 -1 -4 -1 -4 -1 -2 -3 -3  2 -3 -4 -3 -1 -3 -1  1 -2 -4 -1 -3 -4 -2  1 -2 -3 -4  5  5  1 -3 -3 -4 -2 -4 -3 -2  2 -4 -3 -3 -2  1 -4  3  1  4 -2 -4  1 -2 -1 -4 -2 -3 -3 -1 -1 -2 -4 -3 -3  5 -3  5 -2 -4 -3  5  3 -3 -4 -3  3 -4 -1 -3 -3 -4  0 -3 -3 -4  1 -3 -4  2  1 -3 -4  1  1 -3  2 -4  1 -1 -3 -4 -1 -4 -4  1 -3 -4 -4  2 -3 -4  5 -3 -3 -4 -3 -3 -1 -2 -1  0 -4 -3  5 -2  5 -2 -3 -3 -3  3 -4 -2 -3  0  4 -3 -3 -1 -3 -4 -3 -4 -4 -1 -3 -4 -1 -4 -4 -2 -4 -4 -4 -3  4 -3  4 -3  2 -1 -4 -3 -2 -1 -3 -3 -1 -1 -4 -1
 -4 -3  2 -4 -4 -2 -2 -1 -2 -3 -3 -2 -3 -3 -1 -3 -2  1 -3 -2  0  5 -2 -2 -2 -3 -3 -4  0  3 -3 -3 -2 -3 -3 -3 -2 -3 -3 -2 -2 -2  4 -4 -3  0 -4 -2  3 -3 -2  5 -4 -2 -4 -3  0 -4 -3  1  2  5  0 -3 -3 -3 -3 -2 -3 -3 -2 -1 -2  2 -3  2  4 -4 -3 -2 -3  1  0 -3  4 -3 -3  1 -3 -3 -1  5 -4 -3 -3 -3  1  5 -2 -2  1 -3  0 -3  0  4  0 -3  4 -3 -1 -3  0 -3 -4 -4 -3 -4  4 -2  2  1  3 -3 -1  1 -2 -4 -4 -3  2  0 -2 -3  5 -2 -3  1 -4 -3  0 -3 -3 -3 -3 -2 -3  0 -2 -2 -2 -3  1  1  5 -2  0 -3 -2  5 -3 -2  5 -4  4  1 -2 -3 -4  5 -3 -3 -3 -4  4  5  1 -4 -3 -2 -4 -2  3 -2  1 -2 -4  0 -4  0 -1 -3 -2  1 -3 -4 -3 -2 -1 -1  4 -1 -4 -2 -3 -3 -2  5 -1 -3 -3  1  1  5 -3 -3 -4 -2 -4 -3 -2  1 -4 -2 -2 -2  5 -4  1  5  1 -2 -3  2 -2 -2 -4 -1 -3 -3  0  0 -2 -4 -3 -3  1 -3  1 -2 -3 -3  1  1 -3 -4 -3  1 -3  0 -3 -3 -3  1 -3 -3 -4  5 -3 -4  5  5 -3 -4  5  5 -3  1 -4  5 -2 -3 -3  0 -4 -4  5 -3 -4 -4  1 -4 -4  1 -3 -3 -3 -3 -2  0 -2 -2 -1 -4 -2  1 -2  1 -1 -3 -3 -3  1 -3 -2 -3  1  2 -3 -3  0 -3 -4 -3 -4 -4 -2 -3 -4  0 -4 -4 -2 -3 -3 -3 -3  3 -2  1 -3  1 -2 -3 -3 -2 -2 -3 -3  0 -1 -4  0
 -2 -1 -2 -2 -1 -1 -1 -1  0  5  5 -2 -1  0  0  1  0 -3  5  1 -4 -3 -1  4 -1  5  2  0 -4  0  3  5 -4  1  1 -1  0  2 -1 -1 -1  0 -3  0  0 -4  0  2 -2  5 -1 -3 -2 -1 -2 -1 -4 -2  2 -3 -2 -3 -3  4 -1  5  0  0  2  1 -2 -2 -1 -2  5 -3 -3 -1  5  1  5 -3 -3  5 -3  6  1 -3  0 -1 -1 -3 -1  0  6  3 -2 -3  1 -1 -3  0 -4 -2 -4 -3 -3  3 -3  0 -3 -1 -4  6 -1 -1  0 -1 -3 -2 -2 -3 -2  1 -2 -3 -1 -2 -2  0 -2 -4 -1 -1 -3  2  3 -2 -2  2 -4 -1  0 -1 -1 -1  2 -4 -2 -1 -1  1 -3 -3 -3 -1 -4  1 -2 -3 -1 -1 -3 -1 -3 -3 -2  2 -1 -3  6 -1  0 -1 -3 -3 -3 -1  1  1 -2 -2 -3  4 -3 -1  0 -4 -2 -4 -1  5  2 -3  5 -2  2 -1 -3 -1 -3 -3 -2 -1 -1  0 -2 -3 -1 -1  1 -3 -3 -3 -1  6 -2 -2 -1  5 -1 -3 -1 -4 -4 -1 -3 -2 -3 -3 -3 -2  0 -2 -1 -1 -2 -2 -1 -1 -4 -4 -1 -1  1 -2 -3  1 -3 -2  0  6 -3 -3 -1 -2  5 -3  2 -4 -1 -1  0 -4 -1  0 -1 -3  6 -1 -3 -3  3 -1 -3 -3  1 -3 -1 -3 -1  6  2 -3 -2 -1 -3  5 -1 -2 -3 -1 -1 -3  6 -1 -1  5 -4 -4 -1 -1 -1 -1 -4 -3 -1 -3 -2  1  4  5 -3  1 -1 -1 -4 -2 -1  5 -3  4 -2 -1 -1 -1 -1  0 -1 -4 -1 -1 -2  0  0  0  0 -3  2 -3 -1 -2 -1  0  5 -4 -1  5  0 -4 -1  0 -4
 -3 -2  8 -3 -3 -1 -2 -1 -1 -2 -2 -2 -2 -2  2 -2 -2  2 -2 -1  0  2 -2 -2 -1 -2 -2 -3  0  1 -2 -2 -2 -2 -2 -3 -1 -1 -2 -1 -1 -2  2 -3 -2  1 -3 -2  1 -2 -1  2 -3  0 -3 -2  0 -1 -2  0  7  2  0 -1 -2 -2 -2 -1 -2 -2 -1 -1 -1  8 -2  1  2 -3 -2 -1 -2  0  0 -2  2 -2 -1  1 -2 -2 -1  2 -3 -3 -2 -2  1  2 -1 -1  1 -2  0 -3  0  2  0 -2  3 -1 -1 -2  0 -2 -3 -2 -2 -2  2 -1  7  0  5 -2 -1  1 -1 -3 -3 -2  7  0 -2 -2  2 -2 -2  1 -3 -2  0 -2 -3 -3 -1 -1 -2  0 -1 -1 -1 -1  1  0  2 -1  0 -2 -1  2 -2 -1  2 -4  2  2 -2 -2 -4  2 -2 -3 -3 -3  2  2  1 -4 -1  0 -3 -1  1 -1  1 -1 -4  0 -3  0 -1 -2 -2  0 -2 -3 -2 -1 -2 -1  2 -2 -3 -1 -3 -2 -1  2 -1 -3 -2  1  1  2 -2 -2 -3 -2 -3 -2 -1  0 -4 -2 -2 -1  2 -3  0  2  1 -1 -3  8 -1 -1 -3 -1 -3 -3  0  0 -1 -3 -1 -3  1 -1  1 -1 -3 -2  1  0 -2 -3 -2  1 -2  0 -3 -2 -1  0 -2 -2 -3  2 -2 -4  2  2 -2 -2  2  2 -1  0 -4  2 -1 -2 -2 -1 -3 -3  2 -2 -3 -3  0 -2 -4  1 -2 -2 -2 -2 -2  0 -1 -1 -1 -3 -2  1 -1  1 -1 -1 -2 -2  1 -3 -1 -3  0  1 -3 -2 -1 -2 -3 -3 -3 -4 -1 -2 -3  0 -4 -3 -1 -3 -3 -2 -2  1 -1  1 -2  0 -1 -3 -2 -2 -1 -2 -2  0 -1 -3  0
 -3 -1  0 -4 -4 -3 -2 -2 -2 -3 -4 -3 -3 -3 -2 -4 -1  1 -3 -3  7  1 -3 -3 -3 -4 -4 -4  7 -1 -2 -4  0 -4 -3 -4 -3 -3 -3 -3 -3 -3  0 -4 -3  7 -4 -3  1 -4 -3  0 -4 -3 -4 -3  7 -3 -3 -1  0  0 -1 -3 -2 -3 -3 -3 -3 -3  3  4 -3  0 -4  0  0 -4 -3 -4 -4 -1 -1 -3  0 -4 -4 -1 -4 -1 -2  0 -4 -4 -4 -3 -1  0 -4 -2 -1 -3  7 -4  7  0 -1 -3  0 -1  5 -2  7 -4 -4 -3 -3 -2  0  3  0 -1  0 -2  5 -1 -3 -3 -3 -4  0  7 -3  0  0 -3 -3 -1 -4 -3  7 -3 -4 -4 -2 -3 -3  7  3 -3 -3 -4 -1 -1  0 -2  7 -4  3  0 -2 -1  0 -4  0 -1  3 -3 -4  0 -4 -4 -4 -4  0  0  0 -4 -3 -2 -4  3  0 -3 -1 -3 -4  7 -4  7 -3 -4 -1 -1 -4 -3 -3 -3  0 -2  0 -3 -4 -3 -4 -4  3  0 -3 -4 -4  0 -1  0 -3 -4 -4  3 -3 -4 -3  0 -4  0  0 -3  0 -4 -1  0 -1  3 -4  0 -3 -3 -4  3 -4 -4  7  7 -3 -4 -4 -3  0 -4  0  3 -4 -4  0 -1 -3 -4 -4 -1 -3  7 -4 -2 -2  7 -3 -3 -4  0 -4 -4  0  0 -3 -3  0  0 -4 -1 -4  0 -3 -4 -3  6 -4 -4  0 -4 -4 -4 -1 -3 -4  0 -4 -3 -2 -4  0  7 -3 -3 -2 -4  0  0 -3 -1  4 -4 -3 -4 -1 -4 -3 -4  7 -1 -4 -4  3 -3 -3 -4 -4 -4 -3 -3 -4  7 -4 -4  3 -4 -4 -4 -3  1 -3  0 -3  2 -3 -4 -4 -2 -3 -2 -4  7 -2 -4  7
 -2 -2 -3 -3 -3  0  4 -1 -1 -2 -1 -2 -2  4  0 -1 -1 -3 -1 -1 -4 -3 -1 -1 -1 -2 -2 -2 -4 -2 -2 -2 -5 -2 -2  8  3  0 -2 -1  0 -2 -3 -2 -2 -4 -2 -3 -3 -1 -2 -3 -3 -2 -3 -1 -4 -3  0 -3 -3 -3 -3 -2 -3 -2  0 -1 -2 -2 -3 -3 -1 -3  0 -3 -3 -2 -1  0 -1 -3 -3 -1 -3 -1 -2 -3 -2 -3 -2 -3 -3  0 -1 -2 -3 -3 -2 -1 -3 -2 -4  8 -4 -3 -3 -2 -3 -2 -4 -1 -4 -1 -2 -2 -1 -2 -3 -3 -3 -3 -3 -1 -3 -3  6 -2 -2 -2 -3 -4  0 -3 -3 -1 -2 -3 -3 -1 -4 -1 -2  7 -3 -1 -3 -4 -4 -1 -1 -2 -3 -3 -3 -1 -4 -2 -4 -3 -3 -1 -3 -2 -3 -3 -3 -3 -2 -3 -1  8 -2 -3 -3 -3 -3 -2  0 -2 -3 -4 -3 -2 -3 -1 -2 -1 -3 -4 -1 -1 -3 -3 -1 -2 -1 -1 -4 -2 -3 -3 -3 -1  8 -2 -3 -3 -1  8 -2 -3 -3 -2 -1 -1 -3 -2 -3  0 -1 -3 -1 -4 -4 -1 -3 -3 -3 -3 -3 -4 -2 -3 -1 -1 -3 -4  8  8 -4 -4 -1 -2 -2  8 -3 -2 -3 -4 -2 -1 -3 -3 -1 -3 -1 -2 -3 -4  8 -1 -3 -4 -1  0 -2 -3 -1 -2 -3 -3 -2 -2 -3 -3 -2 -3 -2 -3 -2 -1 -3 -4 -3 -3 -3 -2 -2 -3 -3 -2 -2 -3 -1 -2 -3 -2 -4 -4 -1 -1 -2 -2 -4 -3 -1 -3 -4 -2 -2 -1 -3 -2 -1  8 -4 -3  8 -1 -3 -2 -3  7 -3 -2  1 -1 -2 -4 -2 -2 -4 -2 -2 -2  4 -3 -3 -3 -1 -1 -2 -2 -1 -3  0 -1 -2 -4 -1 -2 -4
  0 -1 -2 -1  0  1  1  1  1  0  0  0  2  1  1  0  3 -2  0  0 -3 -3  1  0  1 -1  0  0 -3 -1 -1 -1 -4  0  2 -1  3  0  1  2  2  2 -1  0  0 -3  0 -1 -2 -1  1 -3  0  1 -1  5 -3 -1 -1 -2 -2 -3 -2 -1 -1 -1  1  3  0  1 -1 -2  1 -1 -1 -3 -3  0 -1 -1 -1 -2 -1 -1 -3 -1 -1 -2 -1 -1  1 -3  0 -1 -1 -1 -3 -3 -1  2 -2  3 -3 -1 -3 -3 -2  1 -3  0 -2  3 -3 -1 -1  0  4  0 -3 -2 -1 -2 -2 -1 -2 -2  0 -1 -1 -1 -2 -3  5 -1 -3 -1  0 -1  0 -1 -3  5 -1  0 -1  3 -1 -3 -2  1  2 -1 -3 -2 -3  1 -3  0 -2 -3 -1  3 -3 -1 -3 -3 -2 -1 -1 -3 -1 -1 -1  0 -3 -3 -3 -1  2  0 -1 -2 -3  0 -2  1 -1 -3 -1 -3  1 -1 -1 -2  0 -1 -1  1 -3  1 -3 -1 -1  1 -1  0 -2 -3  1 -1 -1 -3 -3 -3  5 -1 -1 -2  0 -1  1 -2 -1 -3 -3  1 -3 -1 -2 -3 -2 -2 -1 -2  1  1 -1 -2 -1 -1 -3 -3  1  0 -1 -1 -3 -1 -3 -2 -1 -1 -3 -2  5 -1 -1 -2 -1 -3 -1  5 -1 -3  4  4 -1 -3 -1 -1 -3 -3 -1  2 -3 -3 -1 -2 -1 -3  1 -1 -1 -3 -1  0 -3 -1  0 -1 -2  1 -1 -3 -1  0 -1 -1 -4 -3  2  2  1  0 -4 -3  1 -3 -2  0 -1 -1 -2  0  1 -1 -3 -2 -1  0 -2  0  0  0 -1  0  1  5  0 -3 -1 -1 -2  0 -1  0  0 -2 -1 -2  5  1  2  0 -1 -1  1  0  0 -3  1  0 -3
 -2 -2 -1 -2  0  2 -1  4  1 -1 -1 -1  0  0  0 -1  1 -1 -1 -1 -2 -2  0 -1  0 -1 -1 -1 -3  0 -1 -1 -3 -1  0 -1  1  0  0  5  1  1 -1 -1 -1 -3 -1 -2 -1 -1  6 -2 -2  5 -2  1 -3 -2 -2  0 -1 -2  0 -1 -2 -1 -1  4 -1  0 -2 -2  0 -1 -1 -1 -1 -1 -1 -1 -1  0  0 -1 -1 -1 -1 -1 -1 -2  5 -2  0 -1 -1 -1 -1 -2 -1  0 -1  1 -3 -2 -3 -1  0  0 -1 -1 -2  0 -3 -1 -1  0  2  0 -1 -2 -1  0 -1 -1 -1  0  1 -2 -2 -1 -1 -3  1 -2 -2 -2 -1  0 -2 -1 -2  1 -1 -1 -2  0 -1 -3 -2  0  0 -1 -1  0 -2  4 -3 -1 -2 -2 -2  1 -2 -1 -1 -1 -2 -2 -1 -2 -1 -2 -1  0 -1 -2 -1 -1  0  0 -2 -2 -1 -1  0  6 -1 -3 -2 -3  0 -1 -2  0 -1 -2 -1  5 -3  6 -2 -1 -1  5 -2 -1 -1 -2  0 -2 -1 -1 -1 -2  1 -1 -2 -2  0 -1  0  0 -1 -3 -3  0 -2 -2  0 -2  0 -2 -1 -1  0  0 -2 -2 -2 -2 -3 -3  0 -1 -1 -2 -1 -1 -1 -2 -1 -1 -1  0  1 -2 -1  0 -2 -3 -2  1 -2 -2  2  1 -1 -2 -1 -1 -2 -2 -1  0 -2 -2 -1  0 -1 -2  6 -1 -2 -2 -2  0 -2 -1  0 -2  0  0 -1 -1 -1  0 -2 -1 -3 -3  0  5  5 -1 -3 -1  0 -1 -2 -1 -1 -1  0 -1  0 -2 -2  0 -2 -1 -1  0 -2 -1 -2 -1  5  1  0 -3 -1 -1 -2 -1 -1 -1  0 -1 -2 -1  1  0  4 -1 -1 -1  0 -1 -1 -3  1 -1 -3
 -2 -2 -2 -3 -4 -3 -3 -3 -3  1 -3  0 -4  0 -2 -3 -1 -3 -3 -3  1 -2 -3 -3 -3 -3 -3 -4  1 -2 -2 -3 12 -3 -4 -4 -3 -3 -4 -3 -3 -3 -2 -4 -4  1 -4 -3 -2 -3 -3 -2 -3 -3 -3 -3  1 -3 -3 -3 -2 -2 -3 -3 -3 -3 -3 -3 -3 -3  1  2 -3 -2 -4 -3 -2 -4 -3 -3 -3 -3 -3 -3 -2 -4 -3 -3 -3 -3 -3 -2 -4 -3 -3 -3 -3 -2 -3 -3 -3 -3  1 -4  1 -2 -3 -3 -2 -3  2 -3  1 -3 -5 -4 -3 -3 -2  2 -2 -3 -2 -3  2 -3  1 -3 -3 -3 -2  1 -3 -2 -2 -3 -3 -3 -3 -3  1 -3 -3 -4 -3 -3 -3  1  2 -3 -3 -3 -3 -3 -2 -3  1 -3  2 -2 -3 -1 -2 -5 -2 -3  2 -3 -5 -2 -4 -4 -3 -4 -2 -2 -3 -5 -3 -2 -3  2 -3 -3 -3 -3 -5  1 -3  3 -3 -3 -3 -3 -3 -3 -3 -3 12 -3 -2 -3 -3 -3 -4 -3  2  1 -3 -4 -3 -3 -3 -2 -3 -4 -3  2  0 -3 -3 -3 -5 12 12 -3 -2 -3 -3 -2 -3  2 -3 -2 -3 -3 -3  2 -4 -4  1  1 -3 -5 -3 -4 -3 -3 -3  2 -3 -3 -3 -3 -3 -3 -3 -3 -3  1 -4 -3 -3  1 -3 -3 -5 -2 -4 -5 -2 -2 -3 -4 -2 -2 -3 -3 -5 -2 -3 -4 -3  1 -3 -4 -2 -3 -4 -3 -3 -4 -5 -3 -4 -3 -3 -3 12  1 -3 -3 -3 -5 12 -3 -3 -3  2 -3 -3 -3 -3 -4 -3 -4  0 -3 -4 -3 -1 -3 -3 -4 -3 -5 -3 -3 -4  1 -5 -5  2 -3 -3 -3 -3 -2 -3 -3 -3 -2 -3 -3 -3 -3 -3 -3 -3  1 -3 -4  1
 -3  2 -2 -4 -2 -2 -2 -2 -1 -1 -2 -3 -3 -2 -1 -3  0 -1 -2 -2  3 -1 -2 -2 -2 -2 -2 -3  3 -2  1 -2  2 -3 -2 -3 -2 -2 -2 -2 -2 -2 -1 -3 -2  3 -3 -2 -1 -2 -2 -1 -3 -2 -3 -2  3 -3 -2 -2 -2 -1 -2 -1  1 -2 -2 -2 -3 -2  6  7 -2 -2 -2 -2 -1 -3 -2 -2 -2 -2 -2 -2 -1 -2 -2 -2 -2  1 -2 -1 -3 -3 -2 -2 -2 -1 -2 -1 -2 -2  3 -3  3 -1 -2 -2 -1 -1  6  0  3 -2 -3 -1 -2  1 -1  8 -2 -2 -1 -2  7 -2 -2 -3 -3 -2 -2  3 -2  2 -1 -2 -2 -2 -3 -2  3 -2 -3 -3  1 -2 -2  3  8 -2 -2 -2 -2 -2 -1 -2  3 -2  8 -1  1  3 -1 -4 -1 -2  8 -2 -4 -1 -2 -4 -3 -3 -1 -1 -2 -4 -1  0 -4  8 -2 -2 -2 -2 -4  3 -4  3 -2 -2 -2 -2 -2 -3 -2 -2  2 -2 -1 -3 -3 -2 -3 -2  8 -1 -2 -4 -3 -2 -2 -1 -2 -2 -4  8 -2 -2 -2 -1 -4  2  2 -2 -1 -4 -2 -1 -2  8 -3 -2 -2 -2 -4  8 -4 -4  3  4 -2 -4 -2 -3 -2 -2 -2  8 -3 -2 -2 -2 -2 -4 -2 -2 -2  3 -4 -2  1  3 -2 -2 -3 -1 -2 -4 -1 -1 -2 -1 -1 -1 -2 -2 -4 -1 -2 -2 -2  6 -4 -3 -1 -2 -3 -4 -2 -3 -4 -2 -2 -2  1 -2  2  3 -2 -2 -2 -4  2 -1 -2 -2  8 -2 -2 -2 -2 -3 -2 -3  3 -2 -3 -2  2 -2 -3 -3 -4 -4 -2 -2 -2  3 -4 -3  8 -3 -3 -2 -3 -1 -2 -1 -2 -1 -2 -3 -2 -2 -2 -2 -3  3 -2 -3  3
 -3 -3  0 -4 -3 -1 -1  0 -1 -2 -3 -2 -3 -2  0 -3 -2  4 -3 -2 -1  1 -1 -2 -1 -3 -3 -3 -1  0 -2 -3 -3 -3 -2 -2 -1 -2 -2  0 -1 -2  0 -3 -3 -1 -3 -3  2 -3  0  1 -4  0 -4 -2 -1 -3 -3  5  1  1  5 -3 -3 -3 -2 -1 -3 -3 -2 -2  0  0 -3  2  1 -3 -3 -3 -3  5  5 -2  1 -3 -3  4 -2 -4  0  1 -3 -3 -3 -3  2  1 -3 -1  4 -2 -1 -2 -1  1  5 -3  1 -3 -1 -2 -1 -3 -4 -3 -2 -3  1 -2  0  5  0 -3 -1  4 -1 -4 -4 -3  1 -1 -2 -4  1 -3 -3  3 -3 -2 -1 -2 -3 -3 -4 -1 -3 -1 -2 -1 -1 -3  3  5  1  0 -1 -3 -2  1 -4 -2  1 -4  1  3 -2 -3 -4  1 -3 -3 -3 -3  1  1  2 -4 -3 -2 -4 -2  2 -3  5  0 -4 -1 -4 -1  0 -3 -3  5 -3 -3 -3  0 -3  0  1 -1 -3  0 -3 -3 -2  1  0 -3 -3  2  2  1 -2 -3 -4 -2 -3 -3 -1  5 -4 -4 -4 -1  1 -4  5  1  3 -2 -3  0 -1  0 -4 -2 -3 -3 -1 -1 -1 -4 -3 -3  2 -3  2 -2 -3 -3  2  5 -2 -4 -3  5 -3 -1 -3 -2 -3 -1 -2 -2 -4  1 -3 -4  1  1 -3 -3  1  1 -3  5 -4  1  0 -3 -3 -1 -4 -3  1 -3 -3 -4  5 -3 -4  2 -3 -3 -4 -3 -4 -1 -1 -1  0 -4 -4  2  0  3 -2 -3 -3 -3  4 -3  0 -3 -1  3 -3 -3 -1 -2 -4 -2 -4 -4  0 -2 -3 -1 -4 -4 -2 -3 -3 -3 -2  2 -3  4 -2  1 -1 -3 -3 -1  0 -3 -2 -1  0 -3 -1
