# Supplementary material for: Protein Secondary Structure Prediction Based on Data Partition and Semi-Random Subspace Method
Source: Sci Rep. 2018 Jun 29;8:9856. doi: 10.1038/s41598-018-28084-8 (PMC6026213; doi:10.1038/s41598-018-28084-8)
Supplement: Supplementary file 2 — Dataset 2 [file 41598_2018_28084_MOESM2_ESM.zip › T100_DATA/5N2O_A.pssm]

  G  P  L  G  S  T  D  C  S  I  V  S  F  F  A  R  L  G  C  S  S  C  L  D  Y  F  T  T  Q  G  L  T  T  I  Y  Q  I  E  H  Y  S  M  D  D  L  A  S  L  K  I  P  E  Q  F  R  H  A  I  W  K  G  I  L  D  H  R  Q  L  H  D
  0 -1 -1  1 -1  3 -3 -1  0 -2  2  0 -4 -2  0  0 -2 -1 -2  1  2 -2  0 -3 -2 -2 -1  1 -2 -1 -2 -1 -1  0 -2 -2 -2  0 -1 -2  0 -1 -1  1 -1  1  1 -2  0 -3 -2  0  0 -2 -2 -1  1 -2 -4 -2  1 -2 -2 -2 -2 -2  2  2 -2 -2
 -2 -3 -2 -2 -2 -2 -1 -2 -2 -2 -2  2 -4 -2 -1  3 -3 -3 -4  0 -2 -3 -3 -2  2 -3  0  0  1 -1 -2 -1 -1 -2 -2  0 -2 -1 -1 -2 -1 -2  0 -2 -2 -1  2 -3  3  1  2 -2  2  2  6  0  1 -3 -5  4 -3 -3 -1 -2 -2  5  0 -2 -1 -2
  0 -3  0  0  1 -2  1  4 -1 -4  0  1 -4 -3  1  0 -4 -1 -4 -1  4 -3 -3  0  2 -3  1 -1  0  2 -3  1  3 -3  0 -1 -3  0  4 -3  2 -2  0 -1 -2 -1 -1 -2  1 -4 -3  1 -1 -2 -2  3 -2 -3 -6 -1  0 -4 -2 -1 -2  0  0  0 -1  0
 -1 -2 -2 -3  0 -2  7 -1 -2 -4  0  0 -5 -3 -1 -1 -4  0 -5 -2 -1 -4 -3  6 -2 -3 -1 -1  1 -1 -3  0 -1 -3 -1 -1 -3  3  3 -3 -1 -3  3  1 -2  2 -1 -3 -2  0 -3  1  0 -1 -3  2 -2 -3 -6 -2 -2 -5 -3  4 -4 -2 -1 -2 -2  6
 -3 -3 -3 -3 -3 -2 -4  2 -2 -2  0  1 -4 -2 -2 -2 -2 -4  9 -2 -2  8 -2 -5  0 -3 -2 -2 -3 -3 -2 -2 -2 -2 -3 -3 -2 -3 -3  2 -2 -2 -2 -2 -2  0 -2  2 -3 -3 -4 -4 -3 -4 -4 -3 -2 -3 -4 -4 -3 -2 -2 -4 -3 -4 -3 -2 -3 -4
 -2 -2 -1 -2  0  2  1  0 -1 -3 -1  0 -4 -2 -1  1 -3 -3 -4  1  0 -3 -3 -1 -1 -3  1  3  5 -2 -2  3  0 -2  0  6 -2  4  1 -2 -1 -1  3 -1 -1  0  0 -2  1 -3 -3  0  5  1  3  3 -1 -3 -4  1 -3 -3  3  0 -1  0  6 -2  2  0
 -2 -2 -2 -2 -1 -1  1 -1 -1 -4 -1  0 -4 -3 -1  0 -4 -3 -5  0 -1 -4 -3  4 -2 -3 -1  1  0 -2 -3  0 -1 -3 -1  2 -3  4  2 -3 -1 -2  3  1  0  1  0 -3  0 -3 -3  4  2 -1 -1  1 -1  0 -5 -1 -3 -4 -1  5 -3 -1  0 -2 -1  3
  6 -3 -3  0 -1 -1 -2  0 -2 -5 -2  1 -4 -3 -1  2 -4  6 -4  2  1 -4 -1 -3 -1 -3 -2 -1 -2  6 -3 -2 -1 -3 -3 -2 -3 -2 -1 -3 -1 -3 -1  1  0  2 -1  0  0 -5  1 -3 -1 -3 -3  0 -2 -4 -5 -3  6 -5 -4 -3 -4 -3  0  4 -3 -2
 -2 -3 -2  0  5 -2 -2  0 -2 -4 -2 -1 -2 -3 -2  1 -3 -3 -4 -1 -1  2 -3 -2  0 -2  5 -1  3 -2 -2  3  0 -3  2  5 -3 -1  3 -1 -1 -2  0 -2 -2  2  1  1 -2 -4 -4  0  2  5 -2  3 -2 -4 -4 -2 -3 -4 -2 -2  5  3 -1 -2  8 -1
 -4 -2 -2 -2 -3 -2 -4 -2 -3  4  0 -3 -2  1 -1 -3  1 -5 -2 -2 -3 -2  4 -4  0 -1 -2 -1 -1 -4  1 -1 -2  4 -1 -3  3 -3 -3  1 -2  2 -2  1  0 -2 -2  0 -3  5 -5 -4 -3 -2 -3 -3  1  5 -3 -3 -4  4  2 -3 -1 -4 -4 -2 -2 -4
 -4 -3  0 -2 -2 -1 -4 -3 -3  3 -1 -3 -1  5 -1 -3  4 -5  2 -2 -3 -2  2 -5 -2  0 -2 -2 -2 -4  4  0 -2  2 -1 -3  4 -3 -3  2 -2  3 -2 -1  2 -2 -1  3 -3  2 -5 -4 -1  0 -3 -1  0  2  0 -3 -4  4  2 -4  3 -3 -3  0 -1 -4
 -2 -2  0 -2 -1 -1 -1 -1 -1 -3 -2  1 -4 -3  1  2 -3 -3 -4 -1 -1 -3 -3 -1 -1 -3  0  1  3 -2 -2 -1 -1 -2 -2  0 -3  0  0 -3  0 -1  0 -1 -2  0  0 -2  4 -3 -2 -1  0  1  3 -1  4 -3 -5  5 -2 -4  0 -1 -3  4  1 -2  1 -1
 -3 -3  2 -2  2  1 -4  1  0  1 -1 -2 -2  1 -1 -2  4 -4 -1 -2 -2 -2  0 -4 -1 -1 -2 -1  0 -3  1 -1 -2  4 -1 -2  1 -2 -2  0 -2  5 -1 -1  0 -1  1  3 -2  0 -4 -3 -2 -1 -2  2  0  1 -3  2 -3  1  4 -3  2 -2 -2 -1  3 -4
 -3 -4 -3  2 -1 -3 -4 -3 -2  0 -2 -3  6  0 -2 -3  1 -4  0 -1 -3  2 -1 -5  1  7 -2 -3 -3 -3  1 -1  1 -1  3 -3  0 -3 -3  4 -3 -1 -2  1  0 -3 -2 -1 -3 -2 -5 -4 -3  3 -4 -3 -2 -1  0 -4 -4 -1 -1 -4  3 -4 -4 -2 -2 -4
 -2  8  6 -3  5  3 -2  4 -2 -4 -2 -2 -5 -3 -1 -2 -4 -3 -4  3 -2 -4 -3 -3 -2 -3 -2 -1 -2 -2 -3 -2 -2 -2 -2 -2 -3 -1 -2 -3 -1  0 -1 -2 -2  1  2  2 -2 -4  7  3 -3 -3 -3 -3 -2 -4 -5 -3 -3 -4 -3 -2 -4 -3 -1 -2 -1 -2
  0 -2  0 -1  1  1 -1  1  5 -3  2  3 -4 -3  1  2 -3 -1 -3  1  1 -2  0 -1 -1 -3  0  2 -1 -1 -2  0  2 -2  0 -1 -2 -1  0 -2  3 -2  0  1 -1  0  1  1  1 -3 -1 -1  1 -1 -2 -1  1  0 -5  0  1 -3 -2  0 -3 -1  0  2 -2 -1
 -2 -2 -1 -2 -1  1 -2 -1  3 -2  0  0 -3 -2  3  0 -2 -3 -2 -1 -1  1 -1 -2  0 -2  4  1 -1 -2 -1  2  2 -1 -1 -2 -1  0  0 -2  3 -1 -1  1  0 -1  1 -2  0 -2  0  2 -2 -2  1 -2  1 -2 -4 -2 -2 -2 -1 -2 -2 -2 -1  0 -2 -2
 -3 -4 -4  1 -3 -3 -5 -4 -4 -3 -4 -3  9 -2  1 -3 -2 -4 -3 -2  5 -1  5 -5 -1  0 -3 -3 -3 -3 -1 -2 -2 -2  0 -3 -2 -3 -3  0 -3 -2 -2 -2 -1 -3 -3 -2 -3 -4 -5  3 -3 -1 -4 -4 -3 -4 12 -4 -4 -3 -3 -4  4 -4 -3 -3 -3 -5
 -3 -3 -3  7 -1 -2 -4 -3 -3 -2 -2 -3  4 -1 -2 -2 -1 -4 -3  1 -2  5 -1 -4  5  2 -1 -2 -2 -3  2  1  1 -2  6 -1 -2 -2 -2  3 -2  0 -2 -1  2 -2 -2  1 -3 -3 -4 -3 -2  3 -3 -2 -2 -3  0 -3 -4 -2 -2 -3  3 -2 -3 -3  0 -4
 -3  0 -2 -1 -3 -1 -4 -2 -2  2  3 -3 -3  0 -1 -2  1 -4 -2 -1 -2 -2  1 -4 -1 -2 -2 -1 -2 -3  1 -1 -2  2 -2 -3  1 -2 -2  0 -2  0 -2  1  1 -1  0 -1 -2  2 -4 -3 -2 -2 -1 -3  0  1  0 -3 -4  1  1 -1 -1 -4 -3 -1 -2 -4
