# Supplementary material for: Protein Secondary Structure Prediction Based on Data Partition and Semi-Random Subspace Method
Source: Sci Rep. 2018 Jun 29;8:9856. doi: 10.1038/s41598-018-28084-8 (PMC6026213; doi:10.1038/s41598-018-28084-8)
Supplement: Supplementary file 2 — Dataset 2 [file 41598_2018_28084_MOESM2_ESM.zip › T100_DATA/5NA1_A.pssm]

  H  H  H  H  H  H  M  A  Q  D  R  K  K  V  L  V  L  G  A  G  Y  A  G  L  Q  T  V  T  K  L  Q  K  A  I  S  T  E  E  A  E  I  T  L  I  N  K  N  E  Y  H  Y  E  A  T  W  L  H  E  A  S  A  G  T  L  N  Y  E  D  V  L  Y  P  V  E  S  V  L  K  K  D  K  V  N  F  V  Q  A  E  V  T  K  I  D  R  D  A  K  K  V  E  T  N  Q  G  I  Y  D  F  D  I  L  V  V  A  L  G  F  V  S  E  T  F  G  I  E  G  M  K  D  H  A  F  Q  I  E  N  V  I  T  A  R  E  L  S  R  H  I  E  D  K  F  A  N  Y  A  A  S  K  E  K  D  D  N  D  L  S  I  L  V  G  G  A  G  F  T  G  V  E  F  L  G  E  L  T  D  R  I  P  E  L  C  S  K  Y  G  V  D  Q  N  K  V  K  I  T  C  V  E  A  A  P  K  M  L  P  M  F  S  E  E  L  V  N  H  A  V  S  Y  L  E  D  R  G  V  E  F  K  I  A  T  P  I  V  A  C  N  E  K  G  F  V  V  E  V  D  G  E  K  Q  Q  L  N  A  G  T  S  V  W  A  A  G  V  R  G  S  K  L  M  E  E  S  F  E  G  V  K  R  G  R  I  V  T  K  Q  D  L  T  I  N  G  Y  D  N  I  F  V  I  G  D  C  S  A  F  I  P  A  G  E  E  R  P  L  P  T  T  A  Q  I  A  M  Q  Q  G  E  S  V  A  K  N  I  K  R  I  L  N  G  E  S  T  E  E  F  E  Y  V  D  R  G  T  V  C  S  L  G  S  H  D  G  V  G  M  V  F  G  K  P  I  A  G  K  K  A  A  F  M  K  K  V  I  D  T  R  A  V  F  K  I  G  G  I  G  L  A  F  K  K  G  K  F
 -2 -2 -2 -2 -2 -1 -2  2 -3 -1 -2 -2 -2 -3 -2 -2 -2 -2  6 -2 -4  2 -2 -3 -2  0  4  0 -2 -3 -2 -3  0 -2  0  1 -2 -2  6 -2 -3 -2 -3 -2 -4 -3 -4 -3 -4 -4 -4 -3  0 -2 -5 -3 -4 -2  4  5  7 -2 -2 -2 -1 -1 -3 -2  3 -3 -3 -1 -3  0 -2 -1 -3 -3 -1 -1 -2 -2 -2 -4 -2 -2  2 -1 -1 -1  0 -3 -3 -1  0  1 -3 -2 -2 -1 -3 -1 -1 -1 -2 -2  0 -4 -4 -4 -3 -2 -2  4 -3 -2  1 -1  2  1 -2 -5 -2 -3 -2 -2 -3  0 -3 -4  6 -4  1 -3  1 -2 -2 -3  2  4 -3 -2 -3 -1 -1 -4 -3 -3 -2 -2 -5  6 -1 -4  1  0 -2  0 -2  0 -2 -2  0 -2 -3  1 -3 -2 -2  0 -2  6 -2 -5 -2 -2 -3 -3 -4 -1  0 -3 -3  4 -3 -3 -2 -3 -2 -3 -2 -1 -2 -4 -3 -2 -3 -2 -1 -1 -1 -3 -3 -2 -2 -2 -3  6  6 -3 -1  3 -3 -2 -2 -5 -2 -1 -1 -3 -1 -1 -4  6 -2  0 -1 -3 -2  0 -3 -2 -1 -3 -4 -2 -3  1  1  3 -3 -2  0  3 -2  1 -2 -1 -2 -2 -2  2 -1 -1 -1 -2 -1 -2 -2 -3 -2  5  1 -2 -1 -2 -5  5  5 -2 -2 -3  1 -3  0 -2 -2 -1  0  3 -2 -4 -2  2 -1 -3  1 -3 -2 -1 -2 -2  0 -3 -3 -3  5 -2 -1 -3 -3 -3 -2 -4 -1 -2 -2 -4 -2  4  0 -2 -3 -3  0  0  0 -2 -3 -3 -4 -3 -3 -2  6 -3 -1  6 -3 -3 -3  3  0 -1  0  6 -1 -3 -3  2  4 -1 -2 -2 -2 -1 -1 -2 -1  0 -5 -1 -2 -1 -2 -3 -2 -1 -2  5 -1 -3 -2 -1 -2 -3  5 -3  0 -1  0 -2 -1 -3 -3 -3 -2 -2 -1 -1  7  4  1 -3 -3 -3 -1 -2 -4 -2 -4  3 -3 -4 -2 -2 -2 -2  0 -1 -3  1 -1 -3 -3 -1 -3 -4
  0  0  0  0  0  1 -2 -1 -3  2  4 -3  2 -5 -4 -5 -4 -4 -3 -4 -4 -4 -4 -4 -2 -3 -3  0  6 -4 -1  0  0 -4 -2 -2 -2 -2 -3 -2 -5 -3 -4 -4 -3  2 -2 -2 -4 -3 -4 -2 -3 -3 -5 -4 -3 -2 -3 -3 -3 -4 -3 -2 -1 -3 -2  5 -3  7 -4 -1 -5  0  0 -4 -4 -2  2 -1  4 -4  2 -5 -4  1 -3 -1 -5 -1  0 -5  2  2 -2 -2  2  3 -5 -2 -4 -1 -1 -3 -1 -4 -2 -4 -4 -4 -4 -5 -4 -3 -4 -4 -3 -2 -3 -2 -3 -5 -4 -5 -1 -4 -4  0 -1 -3 -3 -4 -2 -4  3 -2 -4 -2 -2 -3  8  1 -5  7  1 -3 -5 -2 -3 -1 -5 -3  2 -4  0  0 -2  0 -1  3  3 -1 -1  5 -4 -2 -5 -4 -5 -4 -4 -3 -4 -5 -3 -4 -5 -2 -5 -4 -4 -2 -4 -3 -2  8 -4 -5 -1 -4 -6  3 -1 -4 -4 -5 -3  5 -1  0 -4  6 -4 -4 -4 -4 -2 -3 -3 -3 -1 -3 -4 -5 -4 -5 -4  0 -1 -4 -4 -2 -4 -3 -1  0 -1 -4  0  3  5 -4 -4 -2 -5  3 -4 -3 -3 -2 -5  0 -2 -4  0 -2 -2 -2 -4 -2 -4  0  0 -2 -2 -1  0  0 -1 -5  1 -3 -1 -3 -4 -4 -6 -3 -3 -4 -5  7 -4 -2  2 -4 -4 -2  0 -3 -4 -4 -2 -2 -2  8 -4  7 -4  0 -4  1 -1 -3 -4  7 -3 -4 -4 -2 -2 -2 -4 -5 -4 -4 -4 -4 -5 -3 -4 -4 -4 -3 -1 -2 -2 -2  8 -5 -4 -5 -4 -3 -3 -1 -5 -3 -4 -1 -1 -4 -2 -2 -4 -3  2 -3 -4  0  0 -3 -4  5 -3  0 -1 -3  0 -1 -5 -1 -4 -2 -3  3 -4 -3 -5 -4 -3 -4 -4  1  0 -3 -3 -5 -4 -3 -4 -4 -3  4  0 -4 -1 -4  1  0 -3 -2 -3 -4  0  1 -4 -4 -4 -2  8 -3 -4 -4 -1 -4 -4 -4 -3 -2 -4 -4 -3  3  1 -4  3 -5
  1  1  1  1  1  0 -3 -1 -3  4  0 -4  2 -5 -5 -5 -5 -2 -4 -2 -5 -2 -2 -5 -2 -2 -3 -2  2 -5 -2 -2  0 -4  3  0  6 -1 -4  2 -5 -2 -5 -5  8 -1  6  4 -5 -2 -4 -2 -2 -2 -5 -5 -2 -2  2 -2 -4 -2 -2 -3  3 -2  3  2 -2 -3 -4  0 -5  1  2 -5 -5  6  0  5 -2 -4  5 -5 -5 -1 -1  0 -5 -1  0 -5  3 -2  2  1  1 -1 -5 -2 -4  1  6 -1 -2 -4  1 -5 -1 -5 -5 -5 -5 -2 -5 -2 -3 -1 -2  2 -2 -5 -2 -5 -1 -2 -5 -1 -2  3 -3 -5  0 -5  0  6 -5  7  0 -3 -2 -1 -5 -2 -1 -2 -5 -2 -3  2 -5 -3  2 -5  4  4 -1  0  2 -1  2  0  1 -1 -5  3 -5 -5 -5 -2 -2 -3 -2 -5 -2 -2 -5 -2 -5 -4 -2 -2 -5 -2  6 -2 -5 -4 -1 -5 -5  1 -1 -4  1 -5  0 -2  2 -1 -5  0 -5 -4  5 -5 -2 -3 -2 -4 -1 -4 -5 -4 -2 -5  0 -3 -1 -5 -5  3 -4 -3 -3  4 -1 -5 -1  1 -1 -2 -5 -1 -5 -1 -3  2 -1 -3 -5 -1 -2 -4  2 -2  2 -2 -5 -2 -4 -1  0  2  2  0 -1 -1 -2 -5 -1 -2  2 -1 -4 -5 -7 -2 -3 -2 -5 -2 -2  7 -1 -5 -5 -2  1 -1 -2 -4 -2  3  3 -2 -1 -2 -5  1 -2  3  0  0 -3 -2 -3 -3  0  0  1  5 -5 -5 -5 -5 -2 -1  1 -2 -5 -4 -5  7 -1 -1  1  5 -2 -4 -5 -4 -4 -2 -4 -2 -5 -3 -4 -2 -2 -2 -2  2 -4 -3  1  8 -5 -2  0 -4 -3  2  3  0 -1 -4 -1  0 -5 -1 -4  2  4 -2 -2 -2 -5 -4 -1 -5 -2  0  3  1 -3 -5 -2 -1 -5 -1  2  0  0 -4 -2 -2 -1 -1 -4  0 -3 -5 -2 -1 -4 -4 -1  6 -3 -3 -5 -5 -3 -4 -2 -2 -3 -1 -5 -4 -4 -1 -2 -2 -2 -5
 -1 -1 -1 -1 -1  0 -4 -1 -4  1 -2 -3 -1 -5 -5 -5 -5 -3 -4 -3 -6 -3 -3 -5 -4 -3 -3 -3 -2 -6 -2 -3 -1 -5 -1 -2  3  3 -4  5 -5 -3 -6 -5 -1 -3 -1  6 -6 -4 -6 -1 -3 -3 -6 -6 -4 -1 -3 -3 -4 -3 -3  1  1 -2  6  2 -3 -4 -5  3 -5  2  5 -5 -5  6 -1  1 -3 -5  3 -6 -5 -2  6 -1 -5 -1  1 -5  4 -3  5  2 -2 -2 -5 -2 -5  3  4 -2  1 -5  2 -6  8 -5 -6 -5 -5 -3 -6 -3 -3  1 -2  0 -2 -6 -3 -5 -1 -3 -5  2  2 -3 -4 -5 -2 -5 -2  3 -5  3 -2 -3 -4 -2 -5 -3  2 -4 -5  2  1 -2 -6 -3 -1 -6 -1 -1  3  1  2 -1  4  6  2  2 -5 -2 -5 -5 -5 -3 -3 -4 -3 -6 -3 -3 -5  0 -6 -5 -3  0 -6 -3  4 -4 -5 -3  0 -6 -6 -1  0 -5  7 -5  6 -3  1 -1 -5 -3 -5 -4  0 -5  0 -4 -3 -2 -3 -4 -6 -4 -3 -6  8  1  2 -6 -5  3 -5 -4 -4  2 -3 -6  0  2 -3 -3 -5  0 -6 -2 -4 -2 -3 -3 -5 -2  0 -5 -2 -1  5 -3 -5 -4 -5 -1  0  4  4  3 -1  0  0 -5 -1 -3 -1 -3 -4 -5 -7 -3 -3 -3 -5 -3 -3 -1 -2 -5 -5  2  1 -2 -3 -2  1 -1 -3 -4 -3 -3 -5 -1 -5  5  1  6 -5 -3 -3 -1  1 -2  6  5 -5 -6 -5 -5 -3  8 -4 -3 -5 -5 -5  2  0  1 -1  3 -4 -4 -5 -4 -4 -3 -4 -3 -5 -4 -5 -3 -2 -3  3 -2 -5 -4  0 -1 -5 -2 -2 -4 -5 -2  0  0  2 -4  0  2 -6 -1 -4  5  3 -3 -3 -3 -5 -4 -2 -6 -3  2  3  6 -3 -5 -3 -1 -5 -4  1 -2  0 -5 -3 -3 -3 -2 -4 -2 -4 -6 -3 -3 -5 -5  8  2 -4 -4 -5 -5 -3 -5 -3 -3 -3 -2 -5 -4 -5 -3 -3 -3 -3 -5
 -3 -3 -3 -3 -3 -3 -2 -2 -3 -4 -4 -5 -4 -3 -3 -3 -3 -5 -2 -5 -5 -4 -5 -3 -3 -3 -2 -1 -5 -3 -4 -5 -3 -3 -3 -2 -4 -5 -1 -5 -3 -3 -3 -3 -5 -5 -5 -5 -5 -6 -5 -5 -3 -3 -5 -3 -6 -5 -3 -2 -2 -5 -3 -3 -4 -4 -5 -5  2 -1 -3 -3 -3 -3 -4 -2 -3 -5 -3 -3 -5 -3 -4 -4 -3 -3 -4 -2 -3 -2 -2 -3 -4 -3 -4 -4 -5 -4 -3 -2 -1 -4 -4 -4 -4 -3 -3 -5 -6 -4 -3 -3 -3 -3 -3 -5 -3 -5 -3 -5 -3 -5 -5 -3 -4 -5 -3 -4 -6 -5 -2 -4 -2 -3 -3 -3 -3 -5 -2 -1 -6 -3 -3 -3 -5 -6 -3 -6 -4  0 -5 -2 -1 -5 -3 -3 -4 -3 -2 -4 -4 -5 -3 -3 -3 -2 -3 -2 -3 -4 -5 -2 -5 -5 -3 -5 -3 -6 -5  0 -4 -6 -3 -1 -5 -6 -3 -5 -5 -3 11 -4 -5 -5 -5 -3 -5 -4 -3 -4 -3 -5 -3 -3  9 -2 -6 -2 -2 -5 -3 -2 -3 -5 -4 -5 -5 -5 -5 -3 -3 -4 -5 -2 -3 -3 -3 -3 -5 -3 -5 -5 -3 -5 -5 -4 -3 -4  1 -3 -3 -4 -5  9 -3 -4 -5 -2 -3 -2 -1 -3 -2 -3 -3 -3 -2 -4 -4 -3 -5 -1 -2 -3 -2 -3 -5 -2 -3 -5 -3 -5 -4 -4 -2 -2 -3 -5 -4 -2 -4 -4 -6 -2 -3 -6 -2 -5 -1 -4 -3 -2 -2 -5 -3 -5 -1 -5 -4 -4 -5 -5 -3 -5 -3 -3 -5 -6 10 -2 -3 -3 -3 -5 -4 -5 -1 -4 -6 -5 -5 -5 -5 -3 -2 -6 -3 -2 -3 -6 -5 -3 -4  1  8 -2 -2 -5 -3 -2 -2 -3 -2 -4 -4 -4 -4 -3 -4 -3 -5 -3 -4 -4 -3 -5 -5 -3 -3  8 -3 -3 -5 -4 -4 -5 -3 -3 -4 -2 -2 -4 -4 -5 -5 -3 -3 -5 -3 -3 -2 -2 -3 -4 -5 -5 -2 -3 -6 -4 -6 -3 -3 -4 -3 -2 -5 -5 -2 -3 -3 -2 -3 -5 -5 -4 -5 -4
  0  0  0  0  0  1 -1 -1  1  0  0 -2  0 -5 -4 -4 -4 -4 -3 -4 -4 -3 -4 -3  1 -3 -2  1  1 -4  7  2  3 -3 -2 -1  1  1 -3  0 -4 -3 -4 -4 -2  0 -2 -1 -4 -2 -3  5 -2 -3 -3 -4 -2  0 -2 -2 -3 -4 -3 -2 -1  0  0  3 -2 -1 -3  1 -5  1 -1 -4 -4 -1  1 -1  0 -4  1 -5 -4  6 -2 -1 -4  1  2 -5  1  0  2  1  2  1 -4  0 -3  1  0 -2  1 -3  0 -4 -2 -4 -4 -4 -4 -3 -4 -4 -3  0 -2  0 -3 -6 -4 -5  1 -4 -3  0  0 -2 -3 -4  1 -4  1 -2 -4 -1 -1 -2  0  4 -4 -1  2 -1 -5  0 -2  7 -6 -3  1 -4  0  0  1  1  0  0  0  1  0  0 -4 -2 -5 -4 -4 -4 -4 -3 -4 -6 -3 -4 -5  0 -5 -4 -4  0 -4 -2 -1  0 -4 -4  2 -4 -5  1  2 -4 -2 -4 -2  3  1  1 -4  0 -4 -3 -3 -4  0 -3 -2 -3 -1 -3 -4 -4  1 -6 -2  0  2 -4 -4  1 -4 -3  0  0  2 -4  2  0  0 -4 -4  1 -5  0 -4 -2 -2 -2 -4  1  1 -4 -1  0  0 -3 -4 -2 -4  0  1 -1 -1  2  0  2  2 -5  0 -2  0 -3 -4 -4 -5 -2 -3 -4 -4  1 -4 -2  0 -4 -4  0  1 -2 -4 -4  0 -1 -2  0 -3 -1 -4  0 -4  1  2 -1 -3 -1 -2 -2 -3 -1 -1 -1 -4 -5 -4 -4 -4 -2 -4 -2 -3 -3 -4 -2  0  0  0 -1 -1 -4 -4 -4 -3 -3 -3  9 -4 -3 -3  9  7 -3  0  0 -4 -3  1 -1 -4 -1 -1 -2 -4  1 -2  4  2 -3  3  0 -6  0 -4  0 -2  1 -4 -2 -4 -3 -2 -4 -4  0 -1  0 -3 -4 -4 -2 -4 -4 -2  0  0 -3 -1 -4 -1  1 -3 -2  1 -3 -1  0 -3 -4 -2 -2 -1 -3 -4 -4  0 -3 -4 -4 -3 -2 -4 -3 -3  0 -1 -4  0 -5
  0  0  0  0  0  3 -3 -1 -2  1 -1 -3 -1 -5 -4 -5 -5 -4 -3 -4 -5 -4 -4 -4 -3 -3 -3 -2 -1 -5  0 -1  2 -4 -2 -1  2  6 -3  5 -5 -3 -5 -4 -2 -1 -2  1 -5 -3 -4  5 -3 -3 -3 -5 -3  7 -2 -2 -3 -4 -3 -3  0 -2  4  0 -3 -2 -3  1 -5  1  0 -4 -5 -1  2 -1 -1 -4  1 -5 -4  1  0  2 -4  1  4 -5  0 -1  4  5 -1 -1 -5  1 -4  5  0 -3  6 -4  2 -5  0 -4 -5 -5 -5 -3 -5 -4 -3  6 -2  6 -3 -6 -4 -5  2 -4 -4  1  7 -3 -3 -5 -1 -5  1 -1 -5  0 -1 -3 -2  1 -5 -2  6 -3 -5  7 -2  0 -6 -3  0 -4 -1 -1  5  3  4  0  0  3  4 -1 -5 -2 -5 -4 -5 -4 -4 -3 -4 -6 -3 -4 -5  7 -5 -4 -4  7 -5 -2  3 -2 -4 -3  6 -5 -6  2  6 -4  0 -5  0 -1  3 -1 -4 -1 -5 -4 -3 -4  7 -3 -2 -3 -2 -3 -5 -3 -3 -6  0  2  6 -5 -4  5 -4 -3 -3  1 -2 -5  6  1 -1 -4 -4  7 -6 -1 -2 -3 -3 -2 -5  0  6 -4 -1  4  4 -3 -4 -3 -4  2  0  2  2  5  2  6  5 -5  2 -2  0 -3 -4 -4 -6 -2 -3 -4 -5 -2 -4 -2 -1 -4 -4  6  4 -2 -4 -1  7 -2 -3 -2 -4 -2 -4  1 -4  2  3  0 -4 -2 -3  0 -1  1  4  2 -4 -5 -4 -5 -4  0 -5 -2 -4 -4 -5 -2  5  6  1  2 -2 -4 -4 -4 -3 -3 -3  0 -5 -3 -4  0  3 -3  4 -2 -4 -3  1 -2 -5 -1 -1 -4 -4  0 -2  3  3 -3  5  3 -6  2 -4  1 -1 -1 -4 -3 -4 -4 -2 -5 -4  2 -1  4 -3 -5 -4 -2 -4 -4 -2 -1  0 -4 -2 -4 -2 -1 -3 -2 -3 -4 -1 -1 -4 -4  0 -2 -2 -3 -5 -4 -1 -4 -4 -4 -3 -2 -5 -3 -4 -1 -1 -4 -1 -5
 -2 -2 -2 -2 -2 -2 -4  1 -3 -1 -3 -4 -3 -6 -5 -5 -5  7 -1  7 -6  6  7 -5 -4 -4 -2 -3 -2 -6 -3 -4 -2 -4  4 -2 -1 -3 -2 -3 -5 -4 -6 -5 -3 -4 -3 -3 -6 -5 -6 -4 -3 -4 -5 -6 -5 -4 -2 -1 -2  7 -4 -3 -3 -4 -3 -3 -2 -4 -5 -2 -6 -2 -1 -5 -5 -2 -1 -1 -3 -5 -2 -5 -5 -3  1 -3 -5 -3 -1 -6 -3 -3 -3 -1 -3 -3 -5 -3 -5 -3 -2  6 -4 -5 -2 -6 -4 -5 -6 -5 -5  5 -6  7  3 -4  1 -3 -4 -6  7 -6 -3  7 -5 -2 -4 -4 -1 -5  0 -6  0 -2 -5 -2  1 -2 -4 -3 -6 -4 -4 -5 -6 -4 -4 -3 -6 -2 -2 -5 -2 -2 -2 -1 -2 -2 -2 -3  0 -3 -5 -3 -6 -5 -5  7  7  2  7 -6 -4  7 -6 -4 -5 -5  7 -4 -6  1 -3 -4 -5 -5 -3 -6 -5 -3 -4 -5  1 -5 -3 -4 -1 -3 -5 -3 -5 -5 -3 -5 -4  1 -1 -4 -3 -3 -6 -5  6 -6 -3 -4 -3 -6 -5 -2 -6  0 -4  0 -3 -6 -3 -1 -3  7 -5 -4 -5 -3 -5  6 -3 -2 -5 -3 -1 -3 -3 -3 -1  6 -5 -4 -4  2  1  4  3 -2  1 -3 -3 -6 -3 -1  4 -4 -4 -5 -5 -2  4  7 -5 -4  7 -2 -2 -5 -5 -1 -3 -2  7 -5  0 -2 -2 -4  7 -4 -5 -3 -5 -2 -1 -3 -5 -4 -2 -4  6 -4 -3 -2 -5 -5 -5 -5  7 -4 -2 -2 -4 -5 -5 -2 -2  0 -1  4 -4 -5 -5 -5 -4 -4 -1 -4 -5 -2 -5 -4 -4  6 -2 -3 -4  0 -2 -3 -5 -2 -1 -4 -5 -3  6  3 -2 -4 -3 -1 -6 -3 -4 -2 -3 -4  7 -3 -5 -3 -2 -6  7  1  3 -3  3 -5  7 -4 -4  3  6 -3 -3 -5 -3  7  0 -2 -2 -2 -3 -5 -4 -4 -4 -5 -4 -2 -5 -3 -5 -5 -4 -5  7  7 -3  5 -5 -4 -5 -3 -4  7 -4 -5
  7  7  7  7  7  5 -3 -2 -3 -1 -2 -4  0 -5 -5 -5 -5 -4 -4 -4  0 -4 -4 -4 -3 -4 -3 -3  0 -5 -2 -2  0 -4  0  1  0 -1 -4  0 -5 -4 -5 -5 -2 -3  8 -1 -1 11  1 -2 -3 -4  5 -5 11 -2 -3 -3 -4 -4 -4 -3  7  7 -2  3 -3 -2 -1 -2 -5 -2 -2 -5 -5 -2 -1  1 -2 -5  0 -3 -5  0 -3 -3 -5 -2 -1 -5 -1 -1  0 -2 -1 -2 -5 -2 -4 -1  0 -3 -2 -1 -1 -1 -3 -1 -5 -5 -5 -3 -5 -4 -3 -1 -3 -2 -4 -4 -4 -5 -2 -4 -4  1 -2  8 -4 -2 -1 -5 -2 -2 -5  1 -2 -3 -2  0 -5 -2 -2 11 -5 -2  1 -2 -4 -3 -1 -1  3 -1 -2 -2  1  0  1 -2  0 -2 -5 -1 -4 -5 -5 -4 -4 -4 -4 -4 -4 -4 -5 -2 -3 -4 -4 -2 -5 -3 -2 -2 -5 -5 -1 -5 -6  1 -1  1 -1 -5 -2 -1  2 -2 -5  0 -5 -2 -3 -5 -2 -4 -3 -4 -3 -4 -5 -5 -3 -4 -3 -3 -2 -5 -5 -2  3 -4 -2 -1  2 -5 -2  0 -1 -4 -5 -2 -3  1 -4 -3 -3 -3 -5 -3 -2 -4 -1 -1 -1 -4 -4 -4 -3 -2 -1 -2 -1 -1 -1  0 -1 -5 -1 -3 -1 -4 -4 -5 -5 -3 -3 -4 -5 -2 -4  1  4 -4 -4 -2 -2 -3 -4 -3 -2  0 -1 -2 -4 -2 -5 -2 -5 -1 -1  0 -4  1 -3 -4 -3  7 -2  2 -5 -3 -5 -5 -4 -3 -4 -3 -4 -4 -4 -2 -2 -2 -2 -2 -2 -5 -1 -5 -4 -4 -4 -2 -5 -4 -4 -2  3 -3  0  2 -4 -4  5 -2 -5 -1  2 -4 -4  3  0 -2 -2 -4  0  0 -4 -2 -2  3 -1 -2 -4 -4 -5 -4 -3 -5 -4  4  3 -1 -4 -5 -4 -3 -5 -2 -3  0 -2 -4 -2 -4 -2 -2 -4 -3 -3 -4 -3  0 -4 -5 -3 -2 -2  0 -5 -2 -3 -4 -4 -4 -3 -3 -5 -4 -4 -2 -3 -4 -3 -3
 -3 -3 -3 -3 -3 -3  2 -1 -1 -4 -1 -5 -4  7  1  6  0 -6 -3 -6 -4 -5 -6  3  2 -3  0  1 -5  0 -2 -5 -1  2 -4  0 -4 -4 -3 -5  6  1  0  4 -6 -4 -5 -5 -4 -6 -4  1 -3 -2 -5  0 -6 -4 -2 -3 -3 -6 -3  3 -4 -1 -5 -4  0 -2  3 -2  7 -3 -4  2  6 -5 -3 -3 -4  4 -4 -1  4 -4 -4 -1  1  1 -4  7 -3 -1 -4 -4 -5 -3  2  4  0 -4 -4 -5 -1  2 -3 -4 -6  2  0  2  6 -4  0 -6 -3 -2 -3 -5 -3 -2 -6  7 -4 -6  0 -3 -5 -4 -3 -1 -2  7 -3 -4  6 -4 -3 -1 -5 -1  7 -5 -5 -6  7 -5 -3 -3 -2 -3 -2 -4 -4 -2 -3 -3 -2 -3 -3 -4 -4 -2  2 -3  6  3  2 -6 -6 -3 -6 -2 -3 -6  7 -6 -2  2 -6 -6  1 -2 -5 -5  5 -5 -4  0 -3 -4 -5 -3 -5  5 -5 -3 -4 -2  1 -5  6  5 -3  4 -6 -3 -3 -5 -2  2  0 -5 -4 -2 -5 -4 -5  0  2 -4 -4 -3  1 -4 -1  0 -4 -4 -5 -6  3 -4 -1 -1  6 -5 -2 -2  6 -2 -5 -2 -2 -4 -4 -4  4  4  3 -3 -1 -4 -3 -3  0 -3 -3  7 -4 -3 -3 -2  3  4 -6 -3 -3 -6  3 -5 -5 -5 -4  4  5 -5 -4 -4 -5  3 -5 -1 -1 -5 -5 -5  4 -2  1 -4 -3 -4  0 -4  1 -5 -5 -3 -5 -5  5 -2  5  6 -6 -6 -3 -4  0  4  6 -5 -4 -5  2 -5 -5 -5 -3 -5 -5 -3 -3 -5  7 -3  3 -5 -4 -4 -2  0  1 -3 -3 -6  5  0 -2  2  5 -4 -5 -4 -4  0 -3 -3 -2  0 -3 -2  2 -4 -6 -3  2 -3 -5  0 -6 -3 -4 -5 -4  6 -6  3  2 -2 -5 -4 -5  3 -2 -6 -3 -3 -3 -3  1 -1 -5 -5  3  6 -5 -1 -5 -3  1 -1  2  5 -6 -6  3 -4  0  1  1 -5 -5 -5 -4 -1
 -3 -3 -3 -3 -3 -3  1 -1  1 -4 -3 -4 -4  0  2  0  6 -6 -3 -6 -3 -5 -6  4  1 -3 -1  0 -4  6 -3 -4  0  5 -4 -1 -4 -5 -3 -5  0 -2  6 -1 -6 -4 -5 -5 -4 -6 -4 -3 -3 -3 -3  6 -6 -3 -3 -4 -3 -6 -3  4 -4 -3 -5 -4  0 -1  0 -2  1 -3 -4  2  2 -5 -2 -3 -4 -1 -4  2  0 -3 -4 -3 -1  0 -3  0 -4 -1 -4 -4 -4 -3 -1  0  5 -4 -4 -5 -3  4 -3 -3 -6 -3  6  0  0 -4  6 -6 -2 -4 -4 -5 -3 -2 -6  0 -4 -6  5 -1 -5 -4 -4  2 -2  0 -3 -5  1 -3 -3 -2 -4  2  2 -4 -4 -5  1 -5 -2 -3 -1 -3 -1 -3 -4 -1 -3 -3 -3 -3 -3 -4 -4  1  6 -3  0  2 -1 -5 -6 -4 -6 -1 -3 -6  0 -5 -1  4 -6 -5  6 -2 -5 -4  1 -5 -4  6 -4 -4 -4 -3 -6  0 -5 -3 -4  1 -1 -4  1  1 -4  0 -5 -3 -3 -5 -2 -1  6 -5 -4 -2 -6 -4 -5  6 -1 -4 -3 -3  0 -4  0  6 -4 -4 -4 -6 -1 -4 -1 -1  2 -5 -3 -2  1 -3 -5 -3 -2 -4 -5 -4  0  1  2 -2 -2 -4 -3 -3  0 -3 -1  1 -4 -3 -2 -3  0  0 -5 -3 -3 -6 -1 -4 -5 -5 -4  3  2 -5 -4 -4 -5  0 -5  0 -1 -4 -5 -4  0 -3 -1 -4 -2 -4  6 -3 -1 -5 -5 -3 -5 -5  0 -1  0  1 -6 -6 -3 -4  5  1  1 -5 -4 -4 -1 -5 -4 -5  0 -5 -5 -3 -4 -5  1 -3  0 -5 -4 -4 -3 -1  0 -3 -3 -6  4 -1 -2  5  2 -4 -5 -4 -3  4 -4 -3 -2 -2 -3 -4  1 -1 -6 -3  0 -3 -5  6 -6 -3 -4 -5 -4  0 -5  0  0 -1 -5 -4 -4  4 -2 -6 -2 -3 -4 -3  0  2 -5 -5  1  0 -6  0 -4 -3  6  1  3  3 -6 -6  1 -3  6  1  4 -4 -5 -5 -4  2
 -1 -1 -1 -1 -1  3 -2  0 -3  3  5  1  6 -4 -4 -4 -4 -4 -3 -4 -4 -3 -4 -4 -1 -3 -2  1  4 -4  0  7  2 -4 -1 -1 -1 -1 -3 -1 -4 -3 -4 -4 -2  7 -2 -1 -4 -3 -4 -1 -2 -3 -4 -4 -3 -1 -2 -2 -3 -4 -3 -2  0 -2 -2  2 -2  0 -4  0 -5  3  2 -4 -4  0  1  0  6 -4  2 -5 -3  4 -2 -1 -4  1  3 -5  4  3  0  0  6  6 -4  0 -4  2  1 -3 -1 -4 -1 -4 -3 -4 -4 -4 -4 -3 -4 -4 -3 -1 -1 -1 -3 -6 -4 -5  4 -4 -4  5  2 -3 -3 -4 -1 -1  0 -2 -4  0  0 -2  1  2 -4  2  0 -3 -5 -1 -3  2 -6 -2  3 -4  3  0 -1  2 -1  5  3 -1  1  1 -4 -2 -5 -4 -4 -3 -4 -3 -4 -5 -3 -4 -5 -1 -5 -4 -3 -1 -4 -2 -1  2 -4 -3  2 -4 -6  5  3 -4 -3 -4 -2  1  1  6 -4  4 -4 -4 -3 -4 -1 -3 -2 -3  1 -3 -4 -3 -3 -6 -3  1  0 -4 -4  0 -4 -3  1  2 -1 -4  1  3  6 -4 -4 -1 -5  5 -4 -3 -1 -1 -4  6  0 -4  1  0  1 -1 -4  1 -4  3  4 -1 -1  1  1  0  0 -5  6 -2  0 -3 -4 -4 -6 -2 -3 -4 -4  2 -3 -2  1 -4 -4 -1  4 -2 -3 -4 -1 -2  1  2 -3  3 -4  5 -4  1  2 -2 -4  0 -2 -1 -3 -2 -1 -2 -4 -5 -4 -4 -4 -3 -4 -2 -4 -4 -4 -2  2  0 -1 -2  2 -3 -4 -3 -3 -3 -3 -1 -4 -3 -4 -1 -1 -3 -1 -1 -4 -3  4 -2 -4  3  1 -2 -4  3 -1  2  0 -2  3  2 -6  2 -4  0 -2  6 -4 -3 -4 -3 -2 -4 -4  2  1 -2 -3 -4 -3 -2 -4 -4 -1  6  7 -4  2 -4  3  4 -3 -1 -3 -4  7  7 -4 -4 -3 -2  1 -3 -4 -4  2 -3 -2 -2 -3  1 -4 -3 -4  7  7 -3  7 -5
 -2 -2 -2 -2 -2 -2  8  3  9 -3 -2 -4 -3 -1  0  0  1 -5 -3 -5 -3 -4 -5  5  7 -3 -1 -1 -3  1  0 -3  2  2 -3  0 -4 -4 -2 -4  0 -2  0 -1 -4 -1 -4 -4 -3 -4 -3 -2 -3 -3 -4  1 -4  4 -2 -3 -3 -5 -3  3 -3 -2 -4 -3 -1 -1  2  2  0 -2 -3  0  0 -4 -1 -3 -3 -1 -3 -1  0 -2 -4 -2 -1 -1 -2  0 -3 -1 -3 -3 -3 -2 -1  0  1 -2 -3 -4 -2  1 -2 -3 -5 -3  0 -1  0 -3  0 -5 -2 -3 -3 -4 -3 -2 -5 -1 -3 -5  6 -1 -4 -3 -3  3  1  0 -2 -4  0 -3 -2 -2 -3  1  0 -3 -4 -4  1 -4 -3  3 -2 -3  0 -3 -3  1 -1 -2 -2 -2 -3 -4 -3  1  1 -3 -1  0 -1 -5 -5 -3 -5 -2 -3 -5  0 -4 -2  1 -5 -4  1 -2 -4 -3  2 -5 -3  0 -4 -3 -2 -3 -5 -1 -5 -2 -3  0 -1 -3  2  0 -3  0 -4 -3  2 -5  3  2  2 -3  3 -2 -5 -4 -4  0 -1 -3 -3 -3  7 -3 -1  0 -3 -3 -3 -5 -1 -4 -1  1  1 -4 -1  2  0 -2 -4 -3 -1 -3 -4 -4 -1  0  0 -2 -2 -3 -3 -2  0 -2 -2  0 -3 -3 -1 -3  0 -1 -4 -3 -3 -5 -1 -2 -4 -4 -3  2  3 -4 -3 -2 -4 -1 -4 -1  8 -3 -4 -3 -1  0 -1 -3 -2 -4  4 -3  1 -5 -4 -2 -4 -4  0 -2  2  0 -5 -5 -3 -3  1  4  5 -4 -3 -4 -1 -4 -3 -5 -3 -5 -5 -3 -3 -3  2 -3  9 -3  2 -4 -2  0 -1 -3 -2 -4  1 -1 -2  1  2 -2 -4 -3 -3  3 -2 -3 -2 -1 -3 -2 -1 -3 -5 -2 -1 -3 -4  0 -5 -2 -3 -4 -3  4 -5  1  0  2 -4 -2 -3  3 -1 -5 -1 -2 -3 -2  1 10 -4 -3  5 -1 -5  0 -4 -3  1  0  5  1 -5 -5  0 -1  2  2  4 -3 -3 -4 -3 -1
 -1 -1 -1 -1 -1 -3 -1 -2 -1 -4 -4 -6 -4 -2 -2 -2 -1 -5 -4 -5  1 -5 -5 -1 -2 -4 -3 -2 -5 -1 -5 -5 -3  0 -4 -1 -5 -5 -4 -5 -2 -3 -1 -2 -5 -5 -4 -5  1 -4  1  0 -4 -4 -2 -1 -4 -5 -4 -4 -4 -5 -4 -1 -3 -2 -5 -4 -3 -4  2 -3 -2 -4 -4 -2 -2 -5 -2  2 -5 -2 -4  8 -2 -3 -5 -4 -3 -3 -4 -2 -4 -4 -4 -5 -5 -4 -3 -2 -1 -4 -4 -5 -4  2 -4  3 -6  1 -1 -3  0 -4 -1 -5  6 -5 -4 -5 -4  9 -5 -2 -5 -5 -1 -1 -5  0 -4  7  0 -2 -3 -4 -1 -5 -4 -3 -5 -2 -2 -4 -5 -4 -2 -5  2 -4  9 -4 -3  3 -4 -3 -4 -4 -3 -4 -4 -5 -3 -2 -1 -4  5 -2 -3 -5 -5 -4 -5  9 -4 -5 -2 -6  9 -1 -5 -6 -1 -3 -5 -5 -2 -6 -5 -1 -5 -4 -4  5 -6 -2 -5  0 -4 -3 -3 -5 -2  0 -4 -2 -6 -4 -4 -6 -2 -2 -1 -6 -4  9 -6 -5 -5 -1 -3 -4  1 -4 -2 -4  0 -1 -5 -4 -5 -5 -3 -5  9 -3 -1 -5 -4 -1 -1 -4 -5 -4 -3 -5 -5 -5  3 -1  1 -3 -3 -3 -3 -3  0 -4  1 -2 -5 -4 -3 -4 -1 -2 -2 -4 -4 -5 -3 -5 -5 -5 -4 -1 -2 -5 -4 -4  1  8 -5 -3 -1 -5 -5 -5 -2 -4 -3 -4 -4  1 -1 -5 -3 -6 -5  3 -5 -5 -2  9 -2 -2 -5 -6 -4 -4  0  2  3 -5 -5 -5 -2 -5 -5 -6  3 -6 -6 -4 -4 -6 -2 -4 -2 -6 -5 -4 -3 -2 -3 -4 -3 -5 -1 -3 -3 -1 -1 -3 -5 -4 -4 -1 -4 -4  9 -3  6 -4 -2 -5 -5 -4 -3 -4 -5 -1 -5 -3 -4 -5 -4 -2 -5 -2 -2  6 -5 -4 -5  1  4 -5  0 -3 -4 -4  6 -2 -5 -5 -2 -2 -6 -4 -5  0  0  7 -2 -1 -5 -5 -1 -4 -1 -2  2 -5 -5 -5 -5  8
 -2 -2 -2 -2 -2 -1 -4 -1 -4 -2 -2  8 -3 -5 -4 -4 -5 -4 -3 -4 -5 -4 -4 -4 -4 -3 -3 -3 -3 -5 -3 -3 -2 -4 -1  1 -3 -3 -3 -3 -4 -3 -5 -4 -4 -3 -4 -3 -6 -5 -5 -3 -3 -3 -6 -5 -5 -3  5 -2 -3 -4 -3 -4 -1  5 -3 -3 -3 -4 -4  5 -5 -1 -3 -4 -4 -3  3 -3 -3 -4 -3 -6 -4 -3 -3 -3 -4 -3 -2 -5 -3  5 -2 -3 -3 -3 -4 -3 -4 -2 -3 -4 -3 -4  0 -5 -4 -5 -5 -4 -4 -3 -5 -4 -3 -3  5 -3 -3 -6 -4 -5  6 -4 -5 -2 -3 -4 -3 -5 -1 -5 -2 -3 -4 -3 -2 -3 -4 -3 -5 -4 -3 -5 -5 -3 -4 -3 -6 -3 -2 -5 -2 -2 -2  3 -2  2 -2  2 -2 -3 -5 -3 -5 -4 -4 -4 -4 -3 -4 -6 -3 -4 -5 -3 -6 -4 -4 -3 -5 -2 -3 -4 -4  9 -3 -5 -5 -3 -3 -5 -4 -4  5  4 -2 -3 -3 -3 -4 -4 -4 -4 -3 -3 -3  8 -3 -3 -5  9 -2 -6 -3  7 -3 -5 -4 -3 -5 -3 -4 -2 -3 -5 -3 -2 -3 -4 -4 -3 -6 -3 -4 -4 -3  6 -4 -3 -3 -4 -3  6 -3 -4 -4 -3 -4 -2 -2 -2 -2 -2  0 -2 -3 -5  2 -2 -3 -3 -4 -4 -7 -3 -3 -4 -4 -4 -4 -3  3 -4 -3 -3 -2 -3 -3 -5 -3 -3 -4 -4 -4 -4 -4  0 -4 -3  4 -3 -5 -4 -1  8 -4 -4 -1 -3 -4 -6 -4 -4 -4 -4 -5 -3 -4 -4 -5  2  4 -3 -2 -3 -4  9 -5  9  8 -3 -3 -4 -5 -3 -4 -4 -3 -3 -1 -3 -4 -3 -3 -4 -4 -2 -2 -4 -4 -3 -4 -3  4  0 -2  3 -6 -3  6 -3  0 -3 -4 -3 -4 -3 -3 -5 -4 -2 -3 -3 -3 -5 -4 -3 -2 -5 -3 -3 -2 -4 -3 -4 -3  2 -3 -2 -4 -5 -3 -3 -4 -4 -4 -4 -4 -3 -5 -5 -3 -4 -4 -4  5  3 -5 -3 -4 -3 -3 -4 -3 -5
 -1 -1 -1 -1 -1  0 -3  2 -2  2 -2 -2  0 -4 -3 -4 -4 -2 -1 -2 -4 -2 -2 -4 -1  0  0  0 -2 -4 -1 -2  0 -3  2  0  0 -2 -1 -1 -4 -1 -4 -4 -1 -2 -2  0 -4 -3 -4 -2  2 -1 -5 -4 -3 -2 -1  4 -1 -2  0 -2  2 -2 -1 -2  0 -2 -3  0 -4  3  2 -3 -4 -1  1  2 -2 -3 -1 -4 -3 -2  1  2 -3  0  1 -4 -1 -1 -1 -1 -2 -1 -4 -1 -2  0  0  1 -1 -3  3 -4 -2 -4 -4 -4 -4  1 -4 -2  2 -2  3 -2  0 -5 -2 -4  0 -2 -4 -1 -2 -3  0 -4  3 -4  1  4 -4 -1  4  2 -3 -2 -4  0 -2 -3 -4 -2 -2 -1 -5  1  0 -4  1  1  1  0  0 -1 -1 -1  1  0 -4  1 -4 -3 -4 -2 -2  0 -2 -5  1 -2 -4 -2 -5 -3 -2 -2 -4  1 -1 -3 -4 -3 -2 -4 -2 -1 -2 -4 -2 -4 -2 -2  2 -2 -3 -2 -4 -3 -1 -4 -2  0  1 -1  2 -2 -4 -3 -2 -5  0 -2 -1 -4 -3  0 -4 -1 -3  2  2 -4 -1  2 -2 -2 -3 -1 -5  0 -3  0  0 -1 -4  0 -2 -2  0 -1 -1  0 -3 -2 -3  0  0 -1 -1 -1 -1 -1 -1 -4 -1  3  0 -1 -2 -4 -5  0 -1 -2 -4 -2 -2  3  3 -4 -3 -1  0  5 -2 -4 -2  0 -2 -3 -2 -3 -3 -1 -3 -1  0 -2 -4 -2  0 -2 -1 -2 -1 -1 -4 -5 -3 -4 -2 -2  1  5 -3 -3 -4 -1 -1 -1  0 -1 -3 -3 -4 -3 -2 -1 -1 -2 -3  1 -3 -2 -2  0 -1  0 -2  0  0 -1 -4  0  1  0 -3 -1 -1  0  1 -2  0  1 -5 -1 -3  1 -1 -2 -2  1 -4 -1  7 -4 -2  0  1 -1 -1 -4 -2 -1 -3 -3  0 -2 -2 -4 -1 -2  1  2 -1  4 -2 -4 -2 -2 -3 -1 -2 -1 -3  1 -4 -4 -2 -4 -2 -2 -2  2 -4 -2 -3 -1 -2 -2 -2 -4
 -2 -2 -2 -2 -2 -1 -2  1 -1 -1  0 -2  1 -2 -2 -2 -3 -4 -2 -4 -4 -3 -4 -2  1  7  3  3 -2 -3  1 -3  0 -2 -1  1 -1 -3 -2 -2 -2  6 -3 -2 -2 -3 -3 -2 -4 -4 -4 -2  7  7 -5 -3 -4 -3 -2 -1 -2 -4  7 -2 -1 -2 -2 -2  3 -3 -2 -1 -2  0 -1 -1 -2 -2  2 -1 -2  0  0 -4 -2 -1 -2  5 -2  2 -1 -2 -2  1 -1 -2 -2  1 -2  1  2  0 -1 -2  2 -2  2 -4 -3 -4 -3 -2 -2 -2 -3 -4 -2 -2  1 -2  7 -4 -4 -3 -1 -4 -3 -2 -2 -3 -2 -4  3 -3  2  1 -2 -2  2  0 -3 -2 -2 -3 -2 -4 -2 -3 -3 -2 -4 -2  3 -4 -1  2 -1 -1  0 -1  1 -2  0 -2 -3  6 -3 -2 -2 -3 -4 -2 -4 -4  7 -4 -2 -3 -4 -2 -3 -3 -3  2 -2 -3 -2 -3 -2 -3 -3 -2 -1 -4 -3 -2 -3 -2 -1 -2 -2 -3 -2  1 -2 -2 -3 -2 -2 -3  5 -1 -3 -3 -3 -4 -3 -2 -2 -3 -1  0 -4 -2 -1  0 -1 -3  0 -1 -3 -4 -2  2 -4 -2  1 -3  6 -1 -2 -1 -3 -2  6 -1 -1 -3 -2  0 -2 -1  1 -2 -1 -1  1 -1  0 -3 -2  2 -1  7  1 -2 -5  4  0 -4 -2  0 -3 -1 -1 -2 -2 -2 -1  1 -3 -3 -2  3  1 -3 -3 -3 -2  0  0 -1 -2 -1 -3  1  0 -3 -3 -3 -2 -2 -1 -4 -2 -2 -4 -3 -2 -1 -3 -2 -3 -2 -2 -2  3 -2 -2 -3 -4 -3  1  8 -2 -3 -2 -2  1 -3 -3 -2 -2  3  1 -2 -1 -2 -2  1  0 -1 -2 -1 -3 -2  0  2  0  1 -4  2 -3 -1 -2 -2 -4  7 -2 -2 -1 -3 -4 -2  0 -3 -2 -2 -3  1 -2 -3 -1 -1 -2 -2  3 -4  2  2 -2  1 -1 -3 -3 -3 -2 -2 -3  1 -3 -2 -3 -3 -1 -2 -4 -4  0 -1 -2  0 -2 -2 -3 -3 -3 -4
 -2 -2 -2 -2 -2 -3 -3 -3 -3 -4 -4 -6 -5 -5 -4 -4 -3 -5 -5 -5  0 -4 -5 -3 -3 -5 -4 -4 -4 -4 -4 -5 -3 -3 -4 -2 -5 -5 -5 -5 -4 -4 -4 -5 -6 -5 -5 -6  0 -5  0 -4 -4 -5 12 -4 -5 -5 -5 -4 -5 -5 -5 -3 -4 -3 -5 -4 -4 -4 -1 -4 -4 -4 -5 -4 -4 -6 -3 -3 -4 -5 -5 -1 -4 -3 -5 -4 -5 -4 -4 -5 -5 -4 -5 -4 -5 -4 -5 -4 -3 -4 -5 -4 -4 -2 -4  0 -7  0 -4 -5 -4 -4 -4 -5  1 -5 -4 -5 -5 -1 -5 -5 -5 -5 -3 -4 -5 -2 -5 -1 -3 -5  3 -5 -4 -5 -4 -4 -5 -3 -4 -5 -5 -5 -4 -5  1 -4 -1 -5 -4  6 -4 -3 -4 -4 -4 -4 -4 -5 -3 -3 -3 -4 -3 -4 -5 -5 -5 -4 -5 -1 -5 -5 -5 -5 -1 -3 -5 -5 -3 -4 -5 -5 -4 -6 -5 -1 -5 -4 -4  0 -6 -4 -6 -4 -4 -4 -5 -5 -4 -2 -5 -5 -5 -5 -4 -6 -4 -4 -3 -6 -4 -1 -6 -5 -5 -4 -5 -5  0 -5 -4 -4  1 -4 -5 -4 -5 -5 -5 -5 -1 -4 -4 -4 -4 -4 -4 -5 -5 -4 -4 -5 -5 -4 -3 -4 -3 -3 -3 -3 -3 -3 -2 -3 -3 -4 -5 -4 -4 -5 -4 -5 13 -4 -4 -5 -5 -5 -4 -6 -4 -4 -4 -5 -4 -5 -4 -1 -5 -4 -4 -5 -4 -5 -5 -4 -5 -5 -4 -3 -3 -5 -4 -6 -4 -1 -5 -5 -4 -1 -4 -4 -5 -7 -5 -5  5 -3  2 -6 -4 -5 -3 -5 -5 -6  0 -6 -6 -5 -5 -4 -4 -5 -4 -4 -4 -4 -4 -3 -4 -5 -4 -6 -4 -4 -4 -3 -4 -4 -4 -4 -4 -3 -4 -4 -1 -4 -1 -5 -4 -5 -5 -5 -5 -4 -5 -4 -5 -4 -4 -6 -4 -4 -5 -4 -5 -1 -4 -4 -5 -1  2 -5  7 -1 -5 -4  2 -1 -5 -5 -4 -4 -7 -3 -5  3 -3  3 -3 -4 -5 -5 -1 -4 -3 -4 -1 -5 -5 -4 -5 -1
  2  2  2  2  2  0 -2 -2 -3 -3 -3 -5 -3 -3 -3 -3 -3 -5 -4 -5 10 -5 -5 -3 -3 -4 -3 -2 -3 -3 -3 -4 -2 -2 -3  3 -4 -4 -4 -4 -3 -3 -3 -3 -4 -4  0 -4 10 -1  9 -3 -4 -4  0 -3 -1 -4 -3 -3 -4 -5 -4 -2 -1  3 -4 -3 -3 -2  6 -2 -3 -3 -4 -3 -3 -4 -2 -1 -3 -3 -3  1 -3  2 -4 -3 -3 -2 -3 -3 -3 -3 -3 -4 -4 -3 -3 -2 -3 -3 -4 -5 -3  0 -2  9 -5  9 -3 -3 -3 -4 -3 -5  1 -4 -4 -4 -4  1 -5 -3 -4 -5 -3 -2 -4  6 -4  3 -2 -3 -2 -4 -3 -4 -3 -3 -4 -1 -3 -3 -4 -1 -3 -4  8 -3  1 -4 -3  9 -2 -1 -3 -3 -2 -3 -3 -4  1  0 -3 -3 -1 -3 -3 -5 -5 -4 -5  1 -4 -5 -3 -4  2 -2 -5 -4 -3 -3 -3 -4 -3 -5 -4 -3 -5 -3 -2  9 -5 -3 -5 -1 -3 -3 -3 -3 -3  4 -4 -3 -4 -4 -4 -5 -3 -3 -3 -5 -4  1 -5 -4 -4 -3 -3 -3  9 -4 -3 -3  4 -3 -4 -3 -4 -5 -3 -4  1 -2 -3 -4 -3 -3 -3 -3 -4 -4 -3 -4 -4 -4 -1 -2  2 -2 -2 -2 -3 -3 -1 -1 -2 -3 -2 -3 -2 -4 -3 -3  0 -3 -4 -5 -3 -4 -5 -4 -2 -2 -3 -4 -3 -3 -4  1 -4 -2 -3 -4 -5 -4 -3 -3 -3 -3 -3  3 -3 -3 -2 -5 -5  6 -4 -2 -3  3 -3 -3 -5 -5 -4 -4 -1 -1 -2 -4 -4 -4 -2 -4 -4 -5  9 -5 -5 -4 -4 -4 -3 -4 -3 -4 -3 -4  0 -1 -3 -4 -1 -4 -3 -2 -2 -1 -2 -1 -4 -3 -3 -3 -3 -3  1 -3  5 -3 -3 -4 -5 -4 -3 -4 -4 -3 -5 -2 -3 -4 -4 -3 -5 -2 -3  3 -4 -2 -4  1  4 -5  1 -3 -4 -2  0 -3 -4 -4 -3 -3 -5 -3 -4  7 -2  6 -2 -3 -5 -5 -1 -4 -3 -3  0 -4 -4 -5 -4  1
 -3 -3 -3 -3 -3 -3  0 -1 -1 -3 -3 -4 -4  3  6  4  0 -5 -2 -5 -4 -4 -5  1  1 -2  3  3 -4 -1 -3 -4 -2  2 -3  2 -4 -4 -1 -4  4  3 -1  6 -5 -4 -5 -5 -4 -6 -4 -2 -2 -2 -5 -1 -6 -3  1 -2 -2 -5 -2  0 -4 -2 -5 -4  3 -3  3 -3  2 -3 -4  6  3 -5 -2 -3 -4  6 -4 -2  5 -3 -4 -1  7  3 -3  3 -3  0 -3 -3 -4 -1  7  2 -1 -3 -3 -4 -1  2 -2 -4 -6 -1  0  7  4 -3  0 -5 -3  0 -2 -4 -2 -3 -5  2 -4 -5  1 -3 -4 -4 -2 -2 -2  1 -1 -4  4 -4 -2  3 -5 -2  2 -4 -4 -6  1 -5 -3 -3 -3 -2 -2 -4 -3 -1 -3 -2  0 -2 -3 -4 -3 -2  1 -2  0  6  7 -5 -5 -2 -5 -3 -2 -5  2 -5 -3  4 -5 -5 -1  1 -5 -5  4 -5 -3 -1 -1 -4 -4 -3 -5  5 -5 -3 -3 -2  7 -4  3  2  0  6 -5 -2 -2 -5 -1  4 -1 -5 -3 -3 -5 -4 -4 -1  6 -4 -4 -2  4 -3  2 -1 -4 -3 -4 -5  6 -3 -3 -2  2 -4  0 -2  3  1 -4  2 -2 -3 -4 -4  5  3  4 -2  0 -3 -3 -2  0 -1 -3  2 -4 -2 -3 -2  5  6 -6 -2 -2 -5  6 -4 -5 -5 -3  3  4 -3 -3 -3 -4 -2 -4  2  0 -5 -4 -5  6  0  7 -4 -3 -4 -1 -4  2 -5 -5 -4 -5 -5  5 -3  4  4 -5 -6  0 -3  0  4  0 -5 -4 -3  0 -4 -5 -5 -3 -5 -4 -2 -2 -5  1 -2  1 -5 -4 -3  1  2  3 -2 -3 -5  2  2  0  0  3 -3 -5 -4 -3  0 -2 -3 -3  3 -3 -1 -1 -4 -5 -2  7 -2 -4 -1 -5 -3 -4 -4 -2  3 -5  5  6 -2 -4 -4 -4  1  0 -5 -3 -1 -2 -1  1 -1 -5 -4  5  4 -5 -2 -5 -2  0 -2  0  2 -5 -5  2 -4  0  5  1 -4 -4 -2 -4 -2
