# Supplementary material for: Protein Secondary Structure Prediction Based on Data Partition and Semi-Random Subspace Method
Source: Sci Rep. 2018 Jun 29;8:9856. doi: 10.1038/s41598-018-28084-8 (PMC6026213; doi:10.1038/s41598-018-28084-8)
Supplement: Supplementary file 2 — Dataset 2 [file 41598_2018_28084_MOESM2_ESM.zip › T100_DATA/5NEC_A.pssm]

  A  M  N  E  A  G  Q  K  K  T  D  K  D  R  V  L  S  L  D  A  A  T  I  V  G  E  Q  Q  D  E  T  T  Y  N  V  D  R  S  A  S  K  K  Y  T  A  P  L  L  D  T  P  R  S  V  T  V  V  P  K  Q  V  I  K  D  T  A  A  V  S  L  Q  D  A  L  R  T  V  P  G  I  T  F  G  A  G  E  G  G  N  P  T  G  D  R  P  F  I  R  G  F  D  A  Q  S  D  T  Y  V  D  G  V  R  D  T  G  A  Q  T  R  E  I  F  N  L  E  Q  I  E  V  S  K  G  P  N  S  A  F  G  G  R  G  S  A  G  G  S  L  N  L  V  S  K  Q  A  K  A  G  N  F  I  D  G  G  F  T  Y  G  S  D  Q  T  R  R  Y  T  L  D  L  N  Q  E  F  L  D  G  N  A  A  F  R  L  N  L  L  K  H  D  A  N  V  A  G  R  D  E  V  D  V  S  R  W  G  V  A  P  S  L  T  F  G  L  G  S  P  T  R  V  T  V  S  H  Y  H  L  E  S  D  D  T  P  D  S  G  I  P  Y  A  K  S  S  D  R  S  K  H  N  P  D  K  P  V  N  V  D  R  G  N  F  Y  G  L  T  G  R  D  F  Q  K  S  R  I  D  T  S  T  I  T  V  E  H  D  L  T  D  S  L  T  I  R  N  T  S  R  Y  G  N  S  H  Q  D  Y  L  W  T  Q  P  D  D  S  Q  G  N  I  N  N  G  S  V  W  R  R  Q  N  N  R  V  S  T  T  T  T  A  V  N  Q  T  D  L  F  G  E  F  Y  L  G  G  F  K  N  S  F  S  T  G  L  E  F  S  R  E  D  S  K  R  D  G  Y  I  V  D  T  N  T  G  L  G  S  N  K  C  N  P  S  L  I  G  A  P  S  G  Y  N  C  T  S  L  E  N  P  N  P  H  D  P  W  N  G  S  I  T  R  K  Y  A  P  L  N  T  V  G  T  T  K  A  I  Y  A  F  D  T  I  D  L  N  E  Q  W  Q  V  N  I  G  A  R  F  D  S  F  E  T  T  A  K  N  H  G  V  R  P  A  T  K  L  S  D  K  S  S  F  W  N  W  Q  A  G  L  V  W  K  P  V  P  N  G  S  I  Y  A  S  Y  A  T  S  A  T  P  P  G  S  M  L  D  N  G  D  T  S  N  A  V  D  G  F  A  I  S  N  N  L  E  P  E  E  T  T  N  Y  E  L  G  T  K  W  A  F  F  N  E  R  L  E  L  S  A  A  I  F  R  T  D  K  D  N  T  R  I  L  V  A  N  Q  T  Y  D  N  A  G  Q  S  R  V  D  G  V  E  L  S  A  S  G  K  L  T  E  K  W  K  V  F  A  G  Y  S  Y  L  D  S  E  L  V  D  A  G  K  A  G  R  N  G  N  V  N  A  S  A  A  S  N  N  G  N  E  M  P  N  T  P  K  N  S  F  S  L  W  T  T  Y  D  I  F  P  K  T  T  I  G  G  G  A  F  Y  V  D  K  V  Y  G  D  V  G  N  T  V  Y  V  P  D  Y  W  R  Y  D  A  M  A  S  Y  K  L  S  K  N  V  D  F  Q  L  N  V  Q  N  V  F  D  K  K  Y  F  D  K  A  Y  A  A  H  Y  A  S  Q  A  A  G  R  T  I  L  F  S  T  N  F  H  F  L  E  H  H  H  H  H  H
  5  2  3  2  3  3  1  2  2  1  3  1  0  0  2  0  1 -3 -1  3  0  0 -1 -1  1 -1  3  0  1  0 -1  0 -3 -2  1 -2 -1  4  4  0  0 -2 -3 -1  6 -1 -3 -2 -3 -1 -2 -2  0 -1 -1 -1 -2 -1  0 -1 -2 -2  0 -2 -1  2  4  0 -1 -3  0 -3  6 -3 -3 -1 -1 -2 -1 -3  0 -3 -1  6 -1 -2 -1 -1 -3 -2  1  0 -3 -3 -2 -4 -3 -3 -1 -3 -3  4 -2  1 -1 -2 -3 -1 -3 -1 -2 -3 -3  1  2  3 -2 -1 -3 -2 -2 -4  3 -2 -2  0 -2 -2 -2  1 -2 -1  0  2  0  5 -3 -1 -1  3 -1  2  4 -1 -1  0 -2 -3 -2 -2  0 -2  1  5 -2  1 -1 -2  1  1 -1  2  1  0  1  0 -1 -1 -1 -1 -2  1 -3  0 -1  1 -3  0 -3 -2 -2 -3  1 -3  0 -1  5  6 -1 -3 -2  1  0 -3  0 -3 -2  2 -2 -1  6 -1 -3 -3  2  2 -2 -2  0 -3  2 -1 -2  6 -2  0 -2  3 -4 -1 -3 -1 -1  0 -1 -3  2 -1  1  0 -3 -4 -3 -2 -1  0 -3 -3 -2 -2 -3  0 -1 -2 -2 -3  0 -2  0  2  1  1  1  1  3 -1 -1 -1 -1 -2  2 -1  0 -2 -1 -1 -2 -3 -4 -1 -3 -1 -1 -3 -3 -4 -2 -2 -1 -2  2 -3  0  2 -2 -1  2 -1 -2 -3 -3 -3 -1 -2  1 -2 -1 -2 -1 -3 -1  2 -2 -3  1 -2  1 -1 -2 -3 -4 -2 -2 -1 -2 -2 -3 -3  0 -1 -1 -3 -2  2 -3 -1 -1 -2 -3 -1 -2  4 -3  0 -2  0  1  0  0  0  0 -1  2 -3 -2 -2  1 -2 -1  2 -1 -3 -1  0  2  1 -2 -2 -3  0 -3  1  1 -1  2 -2 -3  0 -2 -1 -1  0 -2 -1 -1  1 -3  0 -1  1  1  1  0  1  2  2  1  0  0  0  0  1  2  0  0  2  3  2  0  0 -1 -2 -2 -1  0 -1  0 -2 -2 -2 -1 -2 -2  2 -5  1  0  1 -1  1  1 -1 -1  3 -1  1 -2  1 -1  2 -1 -1  0  4  2 -4  2 -3 -3 -1 -2 -2 -3 -1 -1 -1 -5 -1 -1 -3  0 -1  0 -3 -3 -3 -1 -3 -2  0 -1  2 -1  0  0  3  3  2  1  2  1 -1  0 -1 -2 -2  0 -2 -3 -3 -2 -3 -3  3 -1 -1 -1 -4 -2 -2  3 -1 -3  0  0 -2 -4  4  2 -3  5 -2  0  4 -2 -2  2 -1  2 -1  2  0 -2 -1  2 -2  0 -1  2 -1  0  1  0  3  2  1  1 -2 -3  1 -2 -2 -2  0 -2  0 -3 -2 -2 -1 -2 -2 -5 -2 -2 -3 -1 -2 -1 -3  1 -2 -1  5  6 -2 -4 -3 -2 -2 -2 -1 -3  5 -3  1  0 -1  0  1 -1  0  0  2 -3  3 -1 -1 -1 -2 -2 -2 -1 -2 -2 -3 -1  3  2 -1 -1 -2 -2 -2  0 -5  2 -1 -2  4 -1 -4  0 -3 -3 -2  1 -2 -1 -1 -2  1 -1  0  1  0  0  0  1  1  0  0  1  0  1  2  3  0 -2 -1 -3 -1 -2 -2 -3 -1  2 -1 -3  0  3 -1 -2 -5 -1 -2 -4  0 -1 -1 -2  0 -2 -1 -2 -1  3 -1  6 -2  1 -1 -2 -1 -2 -3  0 -2  2  5 -3 -1 -1  0 -1 -1  1 -4 -2 -3 -3 -3  6 -3  6  2 -4  0 -2 -2 -2 -3 -2 -1 -2 -3 -3 -3 -2 -2 -3 -3  0 -3 -2 -1 -4 -3 -2 -2  5 -3  3  2 -3 -3  6  0 -2  6  3 -1 -3  0  6 -2 -2  1  1 -2  0 -2 -3 -1 -1 -2 -2 -2 -2 -2 -2
 -2 -1 -1 -1 -2 -2 -1 -1 -1  0 -1  1  1  0 -2 -3 -1 -3 -2 -1 -2 -1 -3  0 -3  0  0  0 -1 -1  0 -2 -3  1 -3 -2  2 -2 -2 -2  0  1 -3 -3 -3 -4 -3  2 -3 -3 -4  5 -2 -4 -2 -4 -4 -3  0  0 -3 -4  3 -2 -2 -2 -3 -2 -2 -3 -1 -3 -3 -3  7 -3 -3 -4 -4 -5 -3 -4 -4 -3 -4 -2 -4 -4 -2 -4 -1 -4 -3  8 -4 -4 -4  8 -4 -4 -2 -2 -1 -2 -2 -3 -4 -3 -3 -4 -3  8 -3 -2 -3 -2 -1 -2  7 -2 -3 -5 -2 -3 -2  2 -4 -2 -4 -2  1 -4 -3 -2 -2 -3 -3 -3 -4  6 -4 -2 -2 -4 -4 -2 -4 -2 -3 -4 -2  1  0 -3  1  0  1 -2 -2 -2 -1 -3 -2 -3 -2 -3 -4 -2 -3  1 -3  4  8 -3 -3 -3 -3 -3 -2  3 -1 -4 -2 -2 -1 -2 -2 -3 -2  8 -3 -2 -3 -3 -1 -2 -1 -1 -2 -2 -3 -4  7 -3 -1 -3 -2 -3  0  7 -4 -4 -4 -3 -4 -2 -4 -2 -4 -4 -3 -3 -2 -3 -3  7 -3 -2 -3 -2 -3 -3 -2 -3  1 -2 -3 -3 -2 -4 -3 -2 -4 -4 -4 -3 -1  0 -2 -2 -2  4  0  1  0 -1 -2 -1  1 -4 -2 -2 -3 -1  5 -2 -2 -4 -3 -4 -4  0 -2  7 -3 -4  6  3 -1  4 -2 -2 -3 -3 -3 -4  3 -4 -1 -2 -3 -3  0 -2 -1 -3 -2 -3  4 -2 -2 -2  7 -2 -2  4 -2 -1 -1 -2 -3 -4 -4 -3 -1 -4 -3 -3 -2  3 -2 -2 -4 -1  1 -3  0 -4 -4  7  7 -2 -1 -2  7 -3 -2 -2 -2  0 -2 -3 -2 -2 -1 -3 -2 -3 -1 -3  1 -4  1 -3 -3 -1 -3  1 -2  0 -4 -2 -2 -4 -3 -2 -3 -2  4 -1  0 -2  2  4  2 -2 -3 -2 -3 -1 -1 -1 -1 -2 -1 -1 -1  0  0 -4  0 -2 -1 -2 -2 -1 -1 -1 -1 -1 -3 -2 -5 -3 -2 -3 -1 -2 -4 -2 -2  1 -3 -1 -5  0 -4  0 -3  0  5 -1  0 -1 -2 -2 -1 -2  2 -2  0 -2  3 -2 -3 -3 -3 -4 -3 -2 -4 -1 -3 -2 -2  2 -5 -2 -3 -2 -3 -4 -3  8 -3 -3  1 -4  0 -3  2 -2  2 -2 -1  1 -2  0 -1  1 -1  2  0  1  3 -2 -2 -1 -4 -4 -2 -3 -1 -3 -4 -3 -3 -4  1 -4 -2 -1 -2 -4 -2 -4 -3 -3 -2 -3 -2 -3 -2 -1 -2 -4 -3 -4 -2 -2 -2 -3 -1 -3 -2 -1 -2 -1 -2 -2 -1 -2  1  1 -2 -1  0 -1 -3  0 -4 -1  2 -2  5 -2 -3 -2 -4 -4 -3  1 -5 -3 -3 -4 -1  0  6 -3 -2 -3 -2 -3 -3 -4 -5  7 -3 -1  1 -1 -2 -2  8 -4 -1 -2 -2 -2 -2 -1 -3  1 -2 -3 -4  0  0  6 -4 -1 -4 -3 -2 -3 -3 -3 -2 -4  1 -4 -3  1  1 -5  0 -4 -3 -3 -4 -3 -2 -2 -3 -1 -2  0 -2  2 -1 -2 -3  0 -1 -1  3  1 -1 -1 -1 -1 -1 -1 -1 -1 -2 -2 -1 -3 -1  1 -3 -3 -2 -3 -3  3 -2 -2 -3 -2 -3 -5 -2 -3 -4  0 -4 -3 -3  1 -3 -2 -4 -4 -3 -4 -3 -3 -3 -3 -3  1  1 -4 -4 -2 -2 -3 -2 -2  2 -2 -4 -3 -2 -3 -4  7 -3 -3 -3 -3 -3  3 -3  4 -3 -2  1 -1 -3 -3 -3  0 -3 -2 -4 -1 -2 -3 -2 -3  2  5 -3 -4 -3  1 -3 -3 -2 -2 -2 -3 -3 -2 -1 -3 -2 -4  7 -2 -3 -3 -3 -2 -2 -2 -4  3 -4 -2  0  0  0  0  0  0  0
 -2 -2  0 -1 -1  0 -1  0 -1  0 -1  0  1  3 -2 -3  0 -4  0 -1 -1  1 -4  1 -2  0 -1 -1  1  1 -1  0 -4  2 -3  0  1 -1 -1  4  0 -2 -2 -2 -3 -4 -5 -3  0 -2 -4 -1 -1 -4 -1 -4 -4 -2 -1 -1 -4 -4 -1  1 -1  1 -2  0  2 -5 -1  0 -3 -5 -2  0 -3 -3 -2 -5 -2 -4 -2 -3 -2 -2 -2 -2  8 -4  3 -2  0 -2 -4 -5 -5 -2 -2 -4  5 -2 -1 -1  1 -2 -4 -4  0 -2 -4 -2  3 -2 -1 -1 -2  4 -2 -2 -4 -5  5 -4 -2  0 -4 -2 -4 -1 -2 -2 -2  4 -1 -2 -4 -1 -2 -2 -1  0 -2 -2 -2  0 -4  8 -4 -4 -1 -2 -1 -3 -1 -2  0  5 -2 -2  3 -2  1 -4 -1 -2 -2  1  0  3 -2 -1 -2 -3 -2 -4  0 -2  8 -2 -1 -4 -1  4  0  2 -2 -3 -2 -2 -4  7 -4 -4  0 -1  2  4  6 -3 -3 -2 -2  2  0 -3  5  2  1 -2 -5 -2 -4 -3 -4 -1 -4 -2 -5 -2 -5  2 -1 -2  0 -2 -3  4 -4  0 -4 -4 -1 -4  0  0  4  0 -3 -4  0 -1 -2 -3 -4 -4  3  4  0  0  2  3  0  0  0  4  1  0 -1 -4  0  3 -3  2 -1  3  6 -4 -4 -2 -5  0  2 -2  0 -4 -2 -1  0  0  4  0 -3 -1 -2 -4 -1 -4 -2 -1  0 -4  5  1  4 -4 -1 -4 -1  8 -1 -2 -2 -2  1  4 -1 -1  4  1 -4 -4 -5 -1  4 -4  0  0 -1 -1 -2  8 -4  3  6  0  1 -4 -5 -2  0  0  7  3  0  3 -1  4 -1  2 -1 -3 -1  7 -1 -2  0 -5 -1 -2  1 -4  4 -2 -2 -1 -4 -1  4  2 -4  3 -2 -2 -3 -2 -4 -1 -1 -1  0  0  0  4  0  1  0  3 -4  3  0  4  1  1  0  0  2  2  2 -1  3  0  1  0 -2 -1  1  0  1  2 -1  5 -5 -2  0 -4  1  7 -4  7 -3  4  0 -1 -6  3 -1  1 -4  0 -1  6  2  2 -2 -1  4 -1  0 -1  2  0 -1 -1 -3 -4 -3 -4  1  3 -4 -1 -4  5 -2 -1 -6 -2 -4  7 -3 -2 -4 -2 -4  0  1 -4  0 -2  0 -2  3  2  3  0  0  2  1  0  1  0 -2  1  5  3  2  2 -5 -4  6 -3  0 -3 -2 -4 -3 -4  1 -4 -3 -1  8 -2 -1 -4 -4 -3  0 -4 -2 -2 -1 -1  5 -4 -2 -1  0  0 -1 -1  2 -2  0  0  1  4 -1 -2  2 -1  1  1  3  3  3  4 -4 -1 -4 -2 -1  4 -1  6 -4 -2 -4 -2 -2 -2 -6  3 -4 -4  5  3  0 -5  4 -5  0 -3 -3 -4 -5 -2 -2 -1 -1  1  8 -2 -2 -4  0 -1  1  3  4  0 -2 -1  7 -3 -2  2 -1  0 -4  2 -2 -4 -2 -5 -1 -3  4 -2  4 -4 -2  1  1 -6  0 -4 -3 -2 -1 -4 -1 -4 -4  1 -1 -2 -2 -2  3  4 -1  0  1  1  0  3  0  1  0  1  0  0  0  2 -1  5  5 -2  7 -1 -2 -3  7 -2 -3  1  7  1 -3  1 -4 -6  0  1 -4  1 -4 -2 -3  1 -4  0 -4 -2 -2 -2 -3 -1 -3 -3  0 -1 -3 -4 -2  5 -2  0  8  1 -1 -3 -4 -2 -1 -4 -4 -2 -4  0 -3 -4 -3  0 -4  3 -4  5 -1  7 -4  2 -5 -2 -5  8 -4  4  8 -5 -1  4 -1 -1 -4 -4  1 -1 -3 -4 -1  1 -1 -4 -3  4 -2 -3 -2 -2 -2  1 -3 -4 -4  0 -2  7 -4 -1 -4 -3  0  1  1  1  1  1  1
 -2 -2 -1  1 -1  1  0  1  1  0  1  0  3  1 -1 -3  0 -5  4 -1  0 -1 -4 -1 -2  1 -1  2  4  2  0  1 -4  0 -3  5  0 -2 -1  0 -1 -2 -4 -3 -3 -3 -5 -4  7 -3 -3 -2 -2 -5 -2 -5 -4 -2  0 -1 -4 -4 -1  7 -2 -2 -3 -2 -1 -5 -2  7 -3 -5 -3 -2 -4 -3 -3 -5 -3 -5 -3 -3 -3  0 -3 -3  0 -3 -1 -3  8 -3 -3 -5 -5 -3 -3 -5  6 -2 -1 -2  5 -3 -5 -4  8 -3 -4 -3  7 -2 -2 -2 -2 -1 -3  1 -4 -5  2 -4  1 -1 -4  0 -5 -2 -2 -3 -2  2 -2 -3 -4 -1 -3 -3 -1 -2 -3 -3 -3 -2 -4  0 -5 -4 -2 -2 -2 -3 -2 -2 -1  5 -3 -3  4 -3 -2 -4 -2 -4 -3 -2  7  1 -3 -2 -3 -3 -3 -4  8 -3  0 -3  3 -5 -2  6  1 -2 -2 -3 -2 -3 -5  0 -4 -5 -2 -3  3 -1  3 -4 -3 -3 -3  7  0 -4  4 -2  4 -3 -5 -3 -4 -3 -3 -2 -4 -2 -5 -3 -5  4 -2  4 -2 -3 -4 -1 -4  3 -5 -5 -3 -5  0 -2  7  7 -3 -3  8 -2 -3 -4 -3 -5 -1  0  1 -2  0 -1 -1 -2 -1  0  1  5 -2 -3  0  5 -3  6 -1  3  0 -5 -5 -3 -5  0  6 -3  8 -5 -2 -1  0 -1 -1  7 -3 -2 -3 -4  0 -4  0 -3  8 -5 -1  6  2 -4 -2 -4 -2  0 -2 -3 -3 -3 -2 -1 -2 -2 -1  7 -5 -4 -5 -2 -1 -3  8  8 -2 -2 -2  0 -4 -1  0  1 -1 -5 -6 -3 -2 -2  0 -1 -3  0 -2  4 -2  3 -2 -3 -2  4 -2 -3  6 -5 -3 -3  2 -5  2 -3 -3 -2 -4 -1 -2 -1 -5 -1 -3 -3 -4  0 -4 -2  2  1  3 -2  4 -1  3 -1 -4  0 -4  2 -1  2  0 -1 -1 -1 -1  0 -1 -3 -1 -2 -1  0 -1 -2 -1 -1 -1  1 -3  3 -5 -3  1 -4 -1  2 -3  1 -2  3  7 -1 -6 -1 -1 -1 -4 -1  2  1  0  2 -1 -2  4 -2  2 -2  1 -2 -2 -2 -3 -5 -3 -5  7 -2 -4  1 -5  2  0 -1 -7 -2 -4  4 -4 -3 -4 -3 -5  8  4 -5  5 -3  2 -3 -1  1 -1  0 -2  0  0 -2 -2  0 -3  1  4  5  3  4 -5 -5  0 -4 -2 -3 -3 -4 -4 -5 -2 -3 -3  2  0 -3 -2 -4 -5 -3 -2 -5 -2 -3 -2 -2 -1 -3 -3 -3 -1  3 -2  0  4 -2  0  4  1 -1 -2 -1  0 -1  0 -1 -1 -1  1  5 -5  3 -3  0  1 -1 -2 -1 -4  0 -4 -3 -3 -2 -7  7 -4 -5  4  5  0 -5 -1 -5 -1 -3  0 -4 -5 -3 -3  3 -2  2  0 -3 -3 -4 -1  2  4  4  0 -1 -3  0 -1 -3 -3  1 -2 -2 -5  6 -3 -4  0 -5 -2 -3 -1 -3 -1 -4 -3  5 -1 -7  0 -4 -4 -3 -3 -5 -2 -5 -5  6 -2  0 -3 -3  6  0 -2 -1 -1  0 -1  1 -1  0 -1  0  0  0  1 -1 -2  3  3 -2  0  0 -4 -3  0 -3 -3 -1  1 -1 -4 -2 -5 -7 -2 -2 -5  4 -4 -3 -1  0 -5 -2 -4 -3 -3 -3 -3 -3 -4 -4  7  2 -4 -5 -3  5 -2 -2  0 -2 -2 -3 -4  2  0 -5 -4 -3 -5  8 -3 -5 -3 -1 -5  0 -4  1 -1  0 -4  7 -5 -2 -5  0 -5 -1  0 -5 -2  7 -1 -3 -5 -5  6 -2 -3 -5 -2 -2 -3 -5 -3 -1 -1 -3 -1 -3 -3 -2 -3 -4 -5 -2 -3  0 -4 -2 -5 -4  1 -1 -1 -1 -1 -1 -1
 -1 -2 -2 -2 -2 -1 -2 -2 -2 -2 -2 -3 -3 -3 -2 -2 -2 -2 -3 -1 -1 -2 -2 -2 -3 -3 -2 -3 -2 -3 -2 -2 -3 -4 -2 -4 -3 -2 -2 -2 -3 -5 -4 -2 -2 -4 -3 -2 -5 -2 -4 -5 -2 -2 -2 -2 -2 -3 -4 -4 -2 -2 -4 -4 -2 -3 -2 -2 -2 -2 -2 -5 -2 -3 -5 -2 -2 -4 -4 -3 -2 -3 -4 -2 -4 -5 -4 -4 -4 -5 -3 -4 -5 -5 -5 -4 -3 -5 -4 -4 -4 -2 -5 -2 -3 -2 -4 -2 -5 -4 -2 -5 -4 -2 -3 -2 -4 -2 -5 -5 -2 -4 -3 -2 -5 -3 -2 -5 -2 -2 -5 -4 -3 -3 -2 -2 -3 -3 -4 -3 -4 -2 -2 -4 -4 -2 -2 -4 -2 -2 -2 -5 -2 -2 -4 -2 -4 -4 -3 -2 -4 -3 -2 -2 -2 -3 -4 -2 -5 -4 -3 -4 -5 -3 -2 -2 -5 -3 -4 -4 -4 -3 -2 -4 -1 -2 -1 -2 -2 -5 -2 -3 -2 -3 -3 -5 -4 -2 -4 -2 -2 -4 -5 -5 -2 -2 -4 -3 -3 -5 -4 -4 -2 -2 -5 -2 -2 -2 -4 -4 -3 -4 -2 -4 -2 -5 -2 -2 -2 -3 -4 -4 -5 -2 -4 -2 -5 -5 -2 -5 -5 -2 -4 -2 -5 -4 -2 -3 -2 -2 -2 -3 -2 -3 -2 -2 -2 -3 -4 -4 -2 -3 -2 -4 -3 -3 -3 -4 -4 -4 -3 -2 -4 -5 -5 -4 -5 -4 -2 -3 -2 -5 -2 -3 -2 -2 -3 -2 -5 -5 -5 -2 -3 -4 -3 -2 -2 -2 -3 -4 -2 -2 -4 -3 -2 -3 -2 -2 -4 -5 -4 -2 -3 -2 -4 -5 -5 -5 -2 -4 -4 -4 -2 -2 -4 -4 -2 -2 -4 -5 -4 -2 -4 -2 -5 -2 -2 -3 -2 -3 -2 -2 -2 -4 -5 -2 -3 -2 -3 -3 -4 -4 -3 -2 -3 -2 -3 -4 -5 -2 -3 -2 -2 -4 -2 -5 -3 -2 -4 -4 -4 -2 -4 -4 -3 -2 -4 -2 -2 -2 -2 -2 -2 -2 -1 -2  0 -2 -2  9  4  2  0  2  0  1 -1 -1 -1 -2 -3 -4 11 -2 -2 -2 -2 -4 -5 -3 -3 -4 -4 -3 -4 -2 -4 -2 -2 -2 -3 -3 -3 -2 -3 -2 -4 -2 -3 -2 -3 -2 -3 -2 -2 -4 -2 -3 -5 -2 -2 -5 -2 -3 -4 -4 -4 -2 -2 -4 -2 -4 -2 -5 -4 -5 -3 -4 -4 -2 -3 -2 -3 -2 -3 -2 -2 -2 -2 -2 -2 -3 -2 -3 -4 -3 -2 -4 -3 -3 -3 -4 -5 -2 -4 -2 -2 -4 -5 -5 -2 -4 -4 -4 -2 -2 -4 -2 -2 -4 -2 -2 -2 -2 -3 -5 -2 -4 -2 -2 -2 -3 -4 -4 -2 -4 -2 -2 -2 -1 -2 -2 -2 -2 -2 -2 -2 -4 -2 -3 -5 -5 -4 -2 -4 -3 -3 -5 -2 -4 -2 -5 -4 -5 -2 -3 -4 -4 -4 -2 -2 -2 -2 -2 -2 -2 -4 -5 -2 -5 -4 -3 -4 -2 -5 -2 -2 -2 -3 -3 -3 -2 -3 -3 -4 -2 -4 -4 -2 -5 -2 -4 -4 -2 -5 -2 -3 -2 -2 -4 -4 -2 -2 -4 -4 -4 -3 -2 -3 -2 -4 -4 -2 -4 -3 -5 -2 -5 -2 -2 -4 -2 -3 -2 -1  4 -2 -1  0 -1 -1  4 -1 -1 -1 -2 -2 -3 -4 -4 -4 -4 -3 -4 -4 -2 -4 -4 -4 -2 -2 -2 -2 -5 -2 -2 -4 -4 -2 -2 -4 -4 -2 -2 -2 -4 -3 -4 -2 -3 -3 -2 -4 -4 -2 -4 -4 -4 -2 -2 -4 -2 -2 -3 -2 -4 -2 -4 -3 -5 -4 -5 -2 -3 -2 -2 -4 -4 -2 -3 -5 -4 -2 -4 -2 -5 -3 -4 -2 -4 -4 -2 -2 -5 -4 -3 -4 -4 -4 -4 -2 -4 -2 -2 -5 -4 -2 -2 -3 -2 -3 -4 -5 -2 -2 -2 -2 -2 -2 -3 -3 -4 -4 -1 -4 -3 -3 -3 -3 -3 -3
 -1  4  1  1 -1  0  1  0  2  0  1  4  1  2 -1 -2  3 -3  0 -1 -1  1  0  1 -2  4  1  5  1  1  3 -1 -3  3 -3  0  2 -1  1 -1  3  0 -3 -2 -2 -3 -3 -2 -1 -2 -3  0 -1 -4 -1 -4 -4 -2  6  7 -3 -4  3  1 -1  2 -2 -2 -1 -3  5 -1 -2 -3  0 -2 -3 -3 -3 -4 -2 -4 -3 -2 -3  0 -3 -3 -2 -3  4 -3 -2  0 -3 -5 -4  0 -3 -4 -1 -2  6 -2 -1 -2 -3 -3 -2 -3 -3  0 -1 -2 -2 -1  7 -1  0  0 -3 -5 -1 -3  1  5 -4  0 -4 -2  0 -3 -2 -1 -2 -2 -3 -3 -3 -1 -3 -1 -2 -3 -3 -1 -4 -2 -3 -4 -1  0  1 -2  2  1  0 -1 -2 -2  1 -3 -2 -2  0 -2 -3 -1 -2  5 -2  4  0 -2 -2 -3 -2 -3 -2  1  6 -4 -2 -1  0 -1 -2 -2 -2  0 -3 -1 -3 -2 -1 -1  2  3 -1 -2 -2 -3  4 -1 -1 -3  0  0  0  0 -3 -3 -4 -2 -3 -2 -3 -2 -5 -3 -3 -2 -2 -2 -2  2 -3 -2 -3 -1 -3 -3 -1 -3  4 -1 -2 -2 -2 -3 -2 -2 -3 -4 -3 -3  0 -1 -1 -1 -1  0 -1  1 -1 -1 -1 -2  1 -3 -2 -1 -3  0  4 -1 -1 -4 -3 -3 -3  0 -1  0 -2 -4  5  1  3  2 -1  4 -3 -2 -2 -3  0 -3  1 -1 -2 -3 -1 -1 -1 -3 -2 -3  0 -2  0 -2 -1 -1 -2  0 -1 -1  6 -2 -3 -4 -3 -2  7 -3 -2 -2 -2  5 -3 -2 -3 -1  1 -3  1 -4 -4  0  0 -1 -1 -1  0 -2 -1 -1 -2  1 -2 -3 -2 -1  8 -2 -1 -3 -1 -3  0 -5  2 -2 -3 -1 -3  1 -1 -1 -4 -1 -2 -3 -3  0 -3 -1  1  4  0 -1  1  0  0  1 -3 -2 -3 -1 -1 -1 -1 -1 -1 -1 -1  0 -1 -3 -1  0  0 -1 -2 -1 -1  0 -1 -1 -3  1 -5 -2 -1 -3  0 -1 -3 -1 -1  0 -1 -1 -4 -1 -3 -1 -3  0  0 -1  0 -1  0 -1 -1  1  1 -2  1 -2  2 -2 -3 -3 -3 -4 -2 -2 -4  1 -3 -1  0  6 -4  2 -3 -1 -2 -3 -3  0 -3 -2  0 -4  1 -2  1  1  1 -1 -1  0 -2 -1 -1  0 -1  0 -2  1 -1 -1 -1  2 -4 -4 -1 -3  8 -2 -3 -3 -3 -4  0 -3 -2  1 -2 -3 -2 -4 -3 -2 -1 -3 -2 -2 -2 -2 -1 -3 -2 -3  0 -2 -2 -3  2 -3  1  0 -1  2 -1 -2 -1 -1 -1  0 -1  0  1  2 -3  1 -3  2  1 -1  1 -1 -3  0 -3 -3 -2  0 -4 -1 -3 -4  0  1  0 -3 -1 -3 -1 -2 -2 -4 -5  3 -2  0  0  2 -2 -2  0 -3  3 -1  1 -1 -1  0 -1  3  2 -2 -3  1  3  1 -4  4 -3 -3  0 -3 -2 -2 -1 -3  3 -4 -2  0  2 -4  5 -3 -3 -2 -3 -3 -2 -3 -3  0 -1  1  2 -1 -1 -1 -2 -1  1 -1  0  0  0  0 -1  0 -1  0  0 -1 -1 -1  0 -3  0  5 -3  2  0 -2 -3  1 -1 -1 -3 -1 -3 -4 -2 -2 -3  4 -3 -2  0  3 -3 -1 -3 -3 -3 -3 -2 -3 -3 -3 -2  2  2 -3 -3 -1 -1 -2 -2 -1 -1 -1 -4 -2 -1 -3 -3  0 -3 -2 -2 -2 -2  1 -3  0 -3  0  0 -1 -3 -1 -3  8 -3 -2 -4  6 -2 -3 -2 -2  1  0 -3 -4 -1  5 -2 -3  0 -1 -1 -3 -2 -1  4 -2 -1 -3  0 -1 -2 -3 -3 -1 -2 -1 -4  0 -4 -2  2  0  0  0  0  0  0
 -2 -1  0  1  2  0  2  2  1  0  0  2  2  1 -1 -3  1 -4  2  0 -1  0 -3  1 -2  4  1  2  1  3  0 -1 -3  0 -3  4  2 -1 -1 -1  0 -1 -4 -2 -2 -1 -4 -3  2 -2 -3 -1 -2 -4 -2 -4 -4 -2  2  3 -4 -4  3  1 -2 -1 -2 -2 -2 -4  0  3 -2 -4 -2 -2 -3 -3 -4 -5 -2 -4 -4 -2 -4  7 -4 -4 -2 -3 -1 -3  0 -2 -3 -5 -5 -2 -4 -4  0 -2  4 -2  0 -3 -4 -4  0 -4 -4 -2  0 -2 -3 -2  0 -1 -2  7 -4 -5 -1 -4  7  0 -4  7 -4 -2 -1 -4 -2 -1 -2 -2 -4 -2 -4 -1 -3 -2 -2 -4 -4 -2 -4 -2 -4 -4 -2 -1 -1 -2 -1 -1  1  0 -1 -3  4 -3 -2 -3 -1 -3 -4 -2  0  0 -3  0 -2 -2 -2 -3  0 -3 -2 -1  1 -4 -2  1  1 -2 -2 -2 -2 -2 -4 -2 -3 -4 -1 -2  4 -1  2 -2 -2 -4 -1  1  0 -3  3 -2  1 -2 -4 -4 -4 -2 -3 -2 -4 -2 -5 -4 -4 -1 -2  0 -2 -1 -3 -2 -3 -1 -4 -4 -2 -4  4 -2  0  0 -2 -3  0 -2 -3 -4 -3 -4 -1 -2 -1 -2 -1 -1 -1  0 -1 -1 -1 -1  0 -3 -2  0 -3  0  0 -1 -2 -4 -4 -4 -4  0  0 -2  0 -5  0  1 -1  3 -1  0 -3 -2 -2 -4 -1 -4  7 -2  0 -4 -1  2 -1 -4 -2 -4 -1 -2 -2 -2 -2 -2 -2  0 -2 -1  0  0 -4 -4 -4 -2  0 -3  0  0 -2  0 -3 -2 -4 -2 -1 -3  0 -4 -4 -2 -1 -2 -1 -1 -2 -2 -2 -1 -2  3 -2 -3 -2 -1  0 -3  2 -4 -2 -3  3 -5  1 -2 -3 -2 -4  2 -2 -1 -4 -1 -2 -4 -3  7 -4 -2  0  5  4 -2  2 -1  0 -1 -4 -2 -4 -1 -1  0 -1 -2 -1 -1 -1 -1 -1 -3 -1 -1 -1 -1 -2 -1 -1 -1 -1 -1 -3 -1 -6 -2 -1 -4 -1 -1 -3 -1 -2  0  1 -1 -5 -1 -3 -1 -3 -1 -1 -1 -1 -1 -2 -2  1 -2  1 -2  1 -2 -1 -2 -3 -4 -3 -4  0 -2 -4  6 -4 -1  2  1 -5 -2 -4 -1 -3 -4 -4 -2 -4  0  0 -4  3 -2  3 -2 -1 -2 -2 -1 -2 -1 -1 -1 -1  0 -2  3  0  0 -1  2 -5 -4 -2 -4  0 -2 -4 -4 -3 -4 -1 -3 -2  5 -2 -3 -2 -4 -4 -2 -2 -4 -2 -2 -2 -2 -2 -3 -2 -4  1 -1 -2 -3  4 -3 -1  5 -1 -1 -1 -2  0 -1 -1 -1 -2 -1  0  1 -4  3 -3  7  4 -2 -1 -1 -4  7 -4 -4 -2 -1 -5  1 -4 -4  0  3 -1 -4 -1 -4 -2 -2 -2 -4 -5 -1 -3  6 -1  2 -2 -2 -2 -4 -1 -1  0  0 -2 -1 -3  3 -1 -3 -4  4 -1  1 -4  1 -4 -4  7 -4 -2 -3 -1 -4  0 -4 -2  2  0 -5  0 -4 -3 -2 -3 -4 -2 -4 -4  2 -2  6 -2 -2  1 -1 -3 -1 -1 -1  0  0 -1  0 -1 -1 -1 -1  0 -1 -1 -1  2 -3 -1  3 -4 -2 -2 -3 -3  1 -1 -1 -3 -2 -4 -5 -2 -2 -4  1 -4 -3 -2  0 -4 -2 -4 -4 -3 -4 -2 -3 -3 -3  0  2 -2 -4 -4  0  0 -2 -2 -2 -1  1 -4 -1 -1 -4 -4 -2 -4  0 -2 -4 -2 -1 -4  0 -4 -1  0 -1 -4  0 -4  0 -4 -2 -4  0 -2 -4 -2  0  3 -2 -4 -4  0  0 -2 -4 -1 -1 -2 -4 -2 -1  3 -2  3 -4 -2 -2 -2 -3 -4 -2 -2 -2 -4 -1 -4 -3  5  0  0  0  0  0  0
  0 -2  0 -1 -1  1 -1 -1 -1 -1  2  0  1  1 -2 -2 -2 -5  2 -1 -2 -2 -4 -2  5 -2  1 -2 -1 -1 -1  2 -4 -2 -3 -2 -2 -1 -1 -1 -1 -3 -4 -3 -1 -4 -5 -4 -2 -3 -4 -3 -2 -5 -2 -5 -5 -3 -3 -3 -4 -5 -2 -2 -3  4 -1 -3 -2 -5 -2 -3 -1 -5 -4 -3 -4 -4  7 -5 -3 -5  7 -1  7 -4  7  7 -2 -4 -2  7 -3 -4 -4 -5 -5 -4  7 -5 -2 -1 -3  4 -2 -3 -5 -4 -3  7 -4 -4 -2 -2  5  1 -3 -2 -4 -4 -4 -5 -1 -4 -4 -2 -5 -4 -5 -2 -3  7 -3  2  2 -1 -4  6  7 -1  7  2  0  7  7 -2 -5 -2 -5 -5 -2 -3 -1 -2 -3 -3  5 -2 -3 -2 -2  6  4 -4  3  1  7 -2 -3 -2 -4 -3 -4 -1 -3 -3 -3  5 -2 -3 -3 -4  4 -2  3 -2 -1 -1  3 -4 -5 -2 -3 -5  3 -4 -3 -1  0 -4 -1  7 -4 -2  3 -3 -2 -4 -2 -4 -4  7 -5 -1 -4 -2 -5 -2 -5  7 -5  5 -1 -3 -3 -4 -1 -2 -4  0 -5 -5 -4 -5 -3 -1 -2  0 -4 -4 -3  0  7 -5 -4 -5  2  0  0  0  1 -1 -1 -1 -1  2 -1  4  0 -4 -2 -1  3 -2 -2  3 -2 -5 -5  7 -5 -2  2 -4 -3 -5 -3 -3  0 -3 -1 -3 -3  5 -3 -4 -1 -4 -3 -4 -3 -5  0 -1  0 -4 -3 -4 -2 -2 -3 -2 -4 -4  4 -2 -2  1 -3 -3 -5 -5 -4 -3 -3 -4 -3 -3 -2 -3  6 -2 -4 -1 -2  6 -1 -5 -4 -4 -2 -1 -2 -2 -4 -3  1 -2 -2 -2  2 -3 -2 -2 -4 -3 -1 -5 -3  6 -2 -4 -2 -3  6  4 -4 -2 -3 -2 -4 -2 -2  7 -3 -4 -4 -1  0 -3 -1  1 -2 -2  2  2 -5 -2 -4 -1  0  2  1  4 -1  3  2  2  1  0  0 -1  2  2 -2  5  0  0  0  4  4 -2 -4 -3 -2 -4  1 -1 -4 -1 -3  0  0 -2 -5 -1  7 -1 -4 -2 -2 -1  1 -1  3 -2 -2 -3 -2  0 -2 -3 -2 -1 -2 -5  0 -4 -3 -2 -5 -3 -5 -2 -3 -3 -5 -3 -4 -2  0  7 -4 -4 -4 -3 -2 -5 -2 -3 -2 -2 -2  1  0  0  0  1  5  3 -1 -2  0 -2 -2 -2 -2 -2 -5 -4 -2  2 -3 -2  7 -4 -4 -4 -3 -4 -2 -3 -2  7 -2 -5 -5 -2 -1 -5  2 -3 -2 -1 -2 -4 -2  7  1 -3  1  6 -2  7  1 -1  4  0  2 -2  1  3  3 -1 -1  0 -1 -2 -5 -2 -4 -4 -3 -2 -3 -2 -4 -4 -5  7 -3 -3 -5 -2 -4 -5  0 -1 -3 -5  0 -5 -2  1 -1 -5 -5 -4 -3 -3 -3 -2 -2 -2 -4 -4 -3 -2 -2 -2  3 -2 -3 -2 -2  1  7 -2 -2 -3 -5 -2  7 -4 -4 -5  5 -2 -1  7 -2 -5 -3 -2 -2 -5  0 -4 -3  4  7 -5 -2 -5 -5 -2 -1 -3 -4 -3 -2  3  6  0 -1  4 -1  0  3  1  0 -1  0  0 -1  3 -1 -2 -2  7 -2 -3 -4 -3 -2 -3 -3 -3 -2 -2 -2 -2 -5 -5 -3 -3 -5 -2 -4 -3 -4 -1 -5 -3 -5  7  6  7 -1 -4 -3 -4 -1 -2 -4 -5  7 -2 -2  1 -2 -2 -3 -3 -5 -3  2 -5 -4 -4 -5 -3  0 -5 -1 -1 -5 -2 -4 -2 -3 -2 -4 -2 -5 -4 -5 -2 -5 -3 -2 -5 -3 -2 -3 -3 -5 -5 -2 -3 -1 -5  0 -1 -4 -5  0 -2 -3  0 -2  7 -4 -2  0 -4 -5 -1 -3 -1 -4 -3 -5 -4 -2 -2 -2 -2 -2 -2 -2
 -2  0  0 -1 -2  0 -1  0 -2 -1 -2 -1 -1  0 -2 -3  0 -4 -2 -1 -1  1 -4  3 -3 -1 -1 -1 -1 -1  2 -2  0 -1 -3 -2  1 -2 -2 -2 -1 -2 -1 -3 -3 -4 -4 -3 -2 -3 -4 -2 -2 -4 -2 -5 -5 -3 -1 -1 -4 -4  0 -2 -3 -2 -3 -3 -2 -4 -1 -2 -3 -4 -2 -3 -4 -4 -4 -5 -3 -3 -4 -3 -4 -2 -4 -4 -1 -4 -1 -3 -3 -2 -4 -3 -5 -2 -4 -1 -2 -2 -1 -2 -2 -3  0 -4 -3 -4 -4 -2 -2 -3 -3 -2 -1 -2  1 -2 -4 -3 -1 -4 -2 -1 -4 -2 -5 -2 -2 -4 -3 -1 -2 -3 -1 -3 -4 -2 -3 -2 -3 -3 -4 -2 -4 -1 -4 -4 -2 -2 -2 -3  6 -2 -1  0 -2 -2 -1 -3 -2 -2 -3 -2 -4 -2 -3 -1 -1  0 -2 -1 -3 -3 -3 -3 -1  1 -1 -3 -2 -1 -1  4 -2 -3 -2 -2 -4 -1 -4 -3 -2 10  3 -1  0 -4 -3 -4 -1 -2 -2 -4  1  0 -1 -2 -4 -4 -4 -3 -4 -2 -4 -3 -3 -4 -4 -2 -3 -3 -3 -2 -3 -2 -4 -2  3  0  9 -4 -1 -2 -2 -3 -3 -4 -3 -1 -3 -4 -4  0 -1  0 -1 -2 -2  0 -2 -2  4  1  3 -2 -2 -4 -2  2 -4 -2  0  3 -1 -1  0 -4 -4 -1 -2 -2 -3 -2 -1 -2 -2 -1 -2  0 -3 -3 -3 -3 -2 -4 -1 10 -3 -3 -1 -2  1 -4 -2 -4 -2 -1 -3 -3 -2  6 -2 -1 -2  0 -1 -2  0 -4 -4 -3 -1 -4 -3 -3 -2 -1  2 -1 -4 -1  0 -3 -1 -5 -3  0 -2 -2 -1 -2 -2 -2 -2 -2 -3 -1 -3 -3 -3 -1 -1 -3 -2 -4 -2 -3 -1 -3  2 -3 -3 -2 -2 -2  9 -2 -2 -2 -3 -4 -3 -2 -1 -2  1 -1 -1 -2  4 -1 -1 -2  0 -2 -4 -1 -2 -1 -2 -2 -2 -2 -1 -1 -1 -3 -1 -2 -2  0 -3 -2 -2 -1 -1 -1 -1 -1 -5 -3 -2 -4  0 -1 -4 -1 -1  2 -2 -2 -4 -2 -3 -2 -4 -2 -2 -1  0 -2 -2 -2  2 -3 -1 -2 -1 -3 -1 -2 -3  0 -3 -3 -3 -1 -4 -1 -3 -1 -2  0 -5 -2 -4 -1 -3 -4 -4 -2 -1 -3  4 -1 -2 -3  0 -1 -1 -2  2 -2 -2 -1 -2 -2 -2  0 -2  0 -1 -2 -1  4 -3 -3 -1  0 -1 -3 -4 -4 -4 -1 -2 -4 -3 -2 -1 -3 -2 -4  0 -3 -2  0 -3 -3 -2 -2 -2 -4 -3 -3 -2 -2 -2 -3 -1 -3 -2 -1 -2 -1 -2 -2 -1 -2 -1 -2 -2 -1 -1 -1 -4 -1 -4 -2 -1 -2 -2 -1  0 -2 -4 -4 -3 -2 -5 -2 -3 -3  3 -1 -1 -4 -1 -4 -3 -3 -3 -4 -3  1 -3 -2 -2 -1 -1 -3 -2 -4 -2 -3 -2 -2 -1 -2  0 -1 -1 -3 -4 -1 -2 -1 -5 -2 -4 -3 -2 -4 -3 -2 -2 -4  0 -4 -3 -2  0 -5 -1 -4 -2 -3 -3  0 -3  3 -4 -1 -2 -1 -3 -3 -2 -1 -3 -1 -1 -1 -1  0 -1 -1 -1 -1  0 -1 -1 -1 -2 -1 -1 -3  3  3 -3 -3 -1 -3 -4 -1  4 -2 -3 -2 -4 -5 -3 -3  0 -1 -4 -2 -3 -1 -4 -3 -4 -4 -3 -4 -3 -2  0 -4 -2 -1 -3 -1 -3 -1 -3 -3 -1 -2 -1 -1 -4 -3 -2  0 -4 -2  0 -3 -3 -3 -3 -2  0 -1 -4 -1 -2  3 -4 -2 -4 -1 -4 -1 -5  0 -1 -4 -3 -2 -2 -2  0 -1 -2 -2 -3  2 -2 -2 10  0 -3  4 -2 -3 -2 -3 -2 -2 -3 -3 -4 -2 -3 -1 -3  8 -1 -3  0  7  7  7  7  7  7
 -2 -1 -2 -1 -1 -2 -1 -3 -2  0 -3 -3 -3 -3  1  3 -3  1 -4 -2  1 -2  5 -1 -1 -3 -2 -2 -2 -3 -2 -3 -1 -4  1 -4 -3 -3 -3 -4 -1 -4 -2 -1 -2 -4  1  1 -5 -1 -4 -4 -4  3 -2  3  6 -4 -4 -4  2  6 -4 -4 -2 -4 -1 -1 -3  0 -2 -5 -2  0 -5 -2  1 -4 -5  7 -2 -1 -5 -3 -5 -5 -5 -5 -5 -5  0 -5 -5 -5 -5  2  7 -5 -5 -2 -4 -3 -4 -4 -4  1 -2  3 -5 -5  2 -5 -4  1 -3 -3 -4 -3 -5 -5  5 -2 -3  4 -5 -4  5 -5  2  1 -4 -5 -4 -3 -4 -2  2 -4 -5 -3 -5 -3 -2 -5 -5 -3  5 -5  2  5 -3 -4  0 -3 -4  0 -4 -4 -2  0 -4 -3 -4  1 -2  0 -5 -3 -5 -4 -2 -3 -5  2 -2  1 -5 -1 -5 -3 -3  1 -2 -4 -2  2 -1 -3 -1 -5  1 -3  1  0 -3 -5 -4 -3 -4  2 -3 -5 -4 -5 -2  2 -4 -1 -4 -5 -4 -5  5 -3 -5 -4  4 -2 -2 -5  0 -5 -2 -4 -2 -5  1 -1  1 -4 -3 -3 -4  1 -4 -3 -5 -5  1 -5 -5 -3 -5  6 -5 -2 -3 -2 -3 -2 -1 -2 -2 -3 -2 -1 -1 -4 -3 -4  2 -3  1 -4 -4 -4  1 -2 -3 -5  0  0 -4 -4 -5 -2 -4 -4 -3 -3 -1 -5  5 -4 -2  4 -3  4 -5 -5 -5  2 -3 -4 -3  1 -2  4 -3 -5  0 -1 -2  0 -3 -4 -3 -2 -3 -5 -3  5 -1 -2 -4 -5 -5 -5 -4 -4 -4 -5  3  0 -4 -5 -1  2 -4 -4 -4  0 -5 -3 -5  2 -3 -3  0 -3 -2  1  0 -5 -4 -1 -4  0 -1 -4 -4 -1 -3  1 -3 -2  3 -4 -5 -3 -1 -1  0 -5  3 -5  1 -3 -4 -3 -4 -2 -3 -2 -3 -3 -3  1  3 -2 -2 -2 -2 -3  0 -1 -2 -2  0 -1 -2 -2 -2  0  3 -2 -1  0 -2 -3 -3 -4 -3 -2 -4  1 -2 -4 -5 -4 -4 -4 -4 -3 -4 -1 -5 -3  5 -1 -3 -3 -3 -2 -1 -2 -3  1 -2 -2 -1 -2 -3 -3  3 -3  1 -1 -5 -2  5 -4  2 -3 -4 -4 -5  1  2 -5  1 -5  1 -5 -2 -5 -3 -2 -4 -2 -3 -1 -2 -2 -2 -2 -1 -2 -3 -2 -1 -3  2 -3 -4 -3 -3 -4 -1  0 -4 -3 -5  0 -5  2  1 -2 -4 -4  0 -4 -5 -5 -4  6 -3  1 -4 -1 -3 -2 -4 -3 -2 -5 -1 -5  0 -1  0 -4 -4 -5 -2 -4 -3  2 -3  1 -2  0 -2 -1  0  0 -3 -3  1 -3 -5 -5 -4 -1 -2 -3  1 -5  5 -5 -2 -4 -5 -5  1  0 -4 -4 -4  1 -3  0 -2 -3 -3  5 -2 -4  2 -4 -3 -3 -5 -2 -5  4 -1  1 -3 -3 -3 -1 -2 -2 -3  2 -5 -4 -3 -4  2 -4 -5  3 -5  1 -4  0 -3 -5 -4  5 -2 -4 -4 -5 -3  2 -2 -3 -5 -3 -2 -3  0 -4 -4 -5  2  2 -4 -3 -4 -1  0 -2 -1 -1 -1  0  1  0 -1  0 -1 -2 -1 -3 -4 -5 -4 -3  1 -4 -5 -1 -4 -4 -5 -4 -1 -3  1 -5 -2 -2 -3 -4  3  1 -2 -3  1 -2  4 -5 -3 -5 -3  1 -3  1 -4 -4  1 -2 -5 -4  0 -3 -5 -1  0 -2  3 -4 -4 -3 -1 -5 -2 -5 -2 -1 -3 -3 -3 -3  3 -3 -4 -5  2 -4  1 -5  0 -5  2 -4 -5  1 -2 -5 -3 -2 -3 -2 -3 -4 -1 -2 -3 -3 -5 -2 -3 -3  2 -3 -3 -5 -5 -2 -2  2  1 -3  0 -4  0 -4 -2  1 -3 -3 -3 -3 -3 -3 -3
 -3  1 -2 -1 -2 -3 -2 -2 -2 -1 -3 -3 -3 -3 -1  1 -3  5 -4 -2 -1 -3  0 -2 -3 -3 -2 -2 -2 -2 -2 -3  2 -4 -1 -4 -3 -3 -3 -4 -2 -4 -2 -2 -3 -4  5  3 -5 -3 -5 -4 -4  0 -3  0  0 -4 -3 -4  3  3 -3 -5 -3 -4 -2  2 -3  5 -2 -5 -3  6 -4 -2 -1 -5 -5  0 -3  2 -5 -3 -5 -5 -5 -5 -5 -5  0 -5 -5 -4 -5 -1  1 -4 -5 -1 -5 -3 -3 -4 -4  0 -2  3 -5 -5  2 -4 -5 -1 -4 -3 -4 -3 -4 -4  1 -1 -4  1 -4 -3  0 -5  0 -2 -4 -5 -4 -4 -4 -3  1 -4 -5 -3 -5 -3 -2 -5 -5 -3  3 -5  4  0 -4 -4 -1 -3 -4  3 -4 -4 -1  3 -4 -3 -4  0 -3  1 -5 -3 -5 -4 -3 -3 -4 -1 -3  4 -5 -1 -5 -3 -2  2  1 -4 -1 -1 -2 -3 -1 -4  5 -4  4  2 -3 -5 -4 -3 -5 -1 -3 -5 -4 -5 -3 -1 -4 -2 -4 -4 -3 -5  0 -3 -5 -4  3 -2 -1 -5  5 -5 -3 -4 -3 -4  1 -3  4 -4 -3 -3 -4  5 -4 -3 -5 -5  3 -5 -5 -3 -5  1 -5  1 -2 -2 -3 -2 -2 -2 -2 -2 -2 -2 -2 -4 -3 -4  0 -4 -1 -4 -3 -4 -2 -1 -3 -5  5  0 -5 -4 -5 -1 -3 -4 -3 -3 -2 -5  0 -4 -3  2 -3  3 -4 -5 -5  4 -3 -5 -3  5 -2  3 -3 -5 -2  2 -2  0 -3 -3 -3 -1  1 -5 -3  2  2 -3 -4 -5 -5 -5 -4 -3 -3 -5  1  0 -4 -5  0  1 -3 -4 -4 -2 -5 -3 -4  0 -3 -3 -2 -3 -3  1 -2 -5 -3  2 -4  5 -1 -4 -3  0 -3  0 -1 -2  3 -4 -5 -4  1 -1  0 -5  2 -5  2 -3 -3 -2 -4 -2 -3 -3 -3 -3 -2  0  1 -2 -2 -2 -2 -3 -1 -2 -2 -2 -1 -2 -2 -1 -2  1  1 -1 -2 -1 -2 -3 -3 -4 -3 -3 -4  5 -2 -5 -5 -4 -4 -4 -5 -3 -3  0 -5 -3  1 -2 -2 -3 -2 -2 -2 -1 -4 -2 -3 -2 -2 -3 -1 -3  1 -3  2  2 -5 -3  3 -4  4 -3 -4 -4 -4  4  4 -5  3 -5  4 -4 -1 -5 -3 -1 -4 -3 -3  0 -2 -3 -3 -2 -1 -2 -3 -3 -1 -3  1 -3 -4 -4 -3 -4  2  1 -4 -3 -4  2 -5  4 -1 -2 -4 -5  2 -4 -5 -5 -4  0 -3  0 -4 -2 -3 -3 -4 -3 -3 -5 -2 -5 -1  1  2 -4 -3 -5 -2 -3 -3  0 -3  4 -2  0 -2 -1  0 -2 -3 -4  5 -3 -5 -4 -3 -2 -3 -4  0 -5  3 -5 -3 -4 -4 -5  3  4 -4 -4 -3  5 -3  5 -3 -3 -3  3 -1 -4 -2 -4 -3 -3 -5 -3 -4  0  2  2 -3 -3 -2 -2 -2 -2 -2  0 -5 -4 -3 -3  0 -4 -5  3 -5  5 -4  1 -3 -5 -4  4 -3 -4 -4 -4 -3  1 -1 -3 -5 -3 -3 -3  5 -4 -4 -4  4 -1 -4 -3 -4  0  0 -2 -1 -1 -1 -1  0 -1 -1 -1 -1 -2 -1 -3 -4 -5 -4 -3  2 -4 -5 -2 -4 -4 -5 -4  0 -3  5 -4 -3 -3 -3 -4  2  3 -4 -3  5 -3  3 -5 -4 -5 -3  0 -2  0 -5 -4 -1 -2 -5 -5  0 -3 -5  0  0 -1  0 -4 -4 -3 -2 -4 -2 -5 -1  0 -3 -3 -2 -3  3 -4 -4 -5  2 -5  5 -4  6 -5  0 -3 -5  5 -2 -5 -3 -2 -3 -1 -4 -4 -2 -2 -3 -3 -5 -2 -3 -3  0 -3 -3 -5 -4 -3 -3  3  5 -3  2 -4  0 -4 -1  4 -3 -3 -3 -3 -3 -3 -3
 -1 -1  0  0 -1 -1 -1  1  1  1  0  2  0  1 -2 -2  0 -3 -1  0 -1 -1 -3  0 -2  2  0  0  0  0  0 -1 -3  5 -3  0  3 -1 -1 -1  2  7 -4 -2 -2 -2 -4 -2 -2 -2 -3  6 -2 -4 -2 -4 -4 -2  3  1 -3 -4  4 -2 -2  0 -2 -2 -1 -4 -1 -2 -2 -4  1 -2 -3 -3 -3 -4 -2 -4 -3 -2 -3 -1 -3 -3 -2 -3 -1 -3 -2  1 -3 -5 -4  1 -3 -4 -2 -2  0 -2 -2 -2 -4 -3 -2 -3 -3  1 -2 -2 -2 -2  0 -1  1 -1 -3 -5 -2 -3 -1  0 -4 -1 -4 -2  7 -3 -2 -1 -2 -2 -3 -2 -3  1 -3 -1 -2 -3 -3 -2 -4 -2 -3 -4 -2  7  1 -2  5  2  0 -2 -2 -2 -1 -3 -2 -3 -2 -3 -3 -2 -2  0 -3  2  1 -3 -2 -3 -2 -3 -2  3  1 -4 -2 -2  0 -2 -2 -2 -2  1 -4 -2 -3 -3  2 -2  0 -1 -1  2 -2 -3  1 -2  0 -3 -1 -2  2  1 -4 -3 -4 -2 -3 -2 -4 -2 -5 -3 -4 -2 -2 -2 -2  1 -3  0 -3 -2 -3 -4 -3 -3  3 -2 -2 -2 -2 -3 -2 -2 -3 -4 -3 -3 -1 -1 -1 -1 -1  2  1  3 -1 -1 -1 -2  5 -3 -2 -1 -3  3  1 -1 -2 -4 -4 -3 -4  3 -2  1 -2 -4  1  6 -1  1 -1 -1 -3 -2 -2 -3  3 -3  0 -3 -2 -4 -1 -1 -1 -3  1 -3  3 -2 -2 -2  0 -3 -2  3 -2  2 -1 -2 -4 -4 -4 -2  0 -3 -2 -2 -2  4 -1 -2 -3 -2  0 -3  1 -4 -5  1  1 -2  3 -1  1 -2 -1 -1 -2  1 -2 -3 -2 -2  0 -2 -1 -4 -1 -3  4 -4  0 -2 -3 -2 -4  6 -2  1 -4 -1 -2 -3 -3 -1 -4 -2  2  0  1 -2  1  3 -1 -1 -3 -1 -3 -1 -1  0  0  0 -1 -1 -1  0  1 -3  0 -1  0 -1 -2 -1 -1 -1 -1 -1 -3 -2 -5 -2 -2 -3 -1 -1 -3 -1 -2  2 -2 -2 -5 -1 -3 -1 -3  1  1 -1  1  0 -2 -2  0 -2  2 -2  3 -2  2 -2 -3 -4 -3 -4 -2 -2 -4  2 -4 -1  2  2 -5 -2 -3 -2 -3 -3 -3  1 -4 -2  2 -4  0 -2  2 -2  3 -2 -1  0 -2  0  0  0  0  4 -2  2  0  1  0 -1 -4 -4 -1 -3  0 -2 -3 -3 -3 -4  7 -3 -2  0 -2 -3 -2 -4 -4 -2 -2 -4 -2 -2 -2 -2 -2 -3 -2 -3 -1 -2 -2 -2 -1 -3 -1 -1 -1 -1 -1 -2 -1 -1 -1 -1 -1  0  0 -1 -3  3 -3 -1  3 -1  3 -1 -3 -1 -4 -3 -2  7 -5 -2 -3 -4 -1  0  3 -4 -1 -4 -2 -2 -2 -4 -5  1 -2  0  6  1 -2 -2  1 -3 -1 -2 -1 -1 -2 -1 -2  0 -1 -2 -3  3  3  2 -4  1 -3 -3 -1 -4 -2 -2 -1 -3  4 -4 -2  0  5 -5  2 -3 -3 -2 -3 -4 -2 -3 -3  3 -2  2 -2  0  2 -1 -2  1  0 -1  2  0 -1  0 -1  0 -1 -1 -1  0 -1 -1  2 -3  1  0 -3 -2 -2 -2 -2  5 -2 -2 -3 -2 -4 -5 -2 -2 -4  1 -3 -2 -2  4 -4 -2 -3 -3 -2 -3 -2 -3 -3 -3 -2  4 -2 -4 -3 -2 -2 -2 -2 -2  3 -2 -4 -2 -2 -4 -4  1 -4 -2 -2 -3 -2  0 -4  4 -3 -1  7  1 -3 -2 -4  0 -4 -2 -4  0 -2 -4 -2 -2  5  0 -4 -4 -2  6 -2 -3 -1 -1 -2 -4 -2 -1 -1 -2 -1 -3  1 -2 -2 -3 -3 -1 -2 -1 -4  3 -4 -2  1 -1 -1 -1 -1 -1 -1
 -2  2 -2  1 -1 -2  0 -1 -1  0 -2 -2 -2 -2 -1  0 -2  1 -3 -1  0 -2  0 -1 -2 -2 -2 -1 -2 -2 -1 -2 -1 -2 -1 -3 -2 -2 -2 -3 -2 -3 -2 -2 -2 -4  1  1 -4 -2 -4 -3 -3  0 -2  0  0 -3 -2 -2  1  1 -2 -4 -2 -3 -1  0 -2  3 -1 -4 -2  1 -3  0 -1 -4 -4  0 -2  2 -4 -2 -4 -4 -4 -4 -4 -4 -1 -4 -5 -3 -4 -1  0 -3 -4 -2 -4 -2  1 -3 -3  6 -2  1 -5 -4  5 -3 -4 -1 -3 -1 -2 -2 -3 -4  5 -2 -3  0 -4 -2  0 -4  0 -1 -3 -4 -3 -3 -3 -2  4 -3 -4 -2 -4 -2 -2 -4 -4  0  1 -4  5  0 -3 -3 -1 -3 -3  1 -3 -4 -2  0 -3 -3 -3  1 -2 -1 -4 -2 -4 -2 -2 -2 -3 -1 -2  2 -5 -2 -4 -2  0  2 -1 -4 -1 -1 -2 -2 -1 -3  1 -3  1  9 -2 -3 -2 -2 -3 -1 -2 -4 -2 -4 -1 -1 -3 -2 -3 -3 -3 -4  0 -2 -4 -3  1 -2 -1 -4  2 -4 -2 -4 -2 -3  0 -2  1 -3 -3 -3 -3  5 -2 -2 -4 -5  4 -4 -5 -2 -4  0 -4 -2 -1 -2 -2 -2 -2 -1 -2 -2 -2 -2 -1 -3 -2 -4  1 -3 -1 -4 -2 -3 -1 -2 -3 -4  0 -1 -4 -3 -5 -2 -2 -3 -2 -2 -2 -4  2 -3 -2  0 -2  1 -3 -3 -5  1 -2 -4 -3  4  0  1 -2 -4  0  0  0  2 -2 -2 -2  3 -1 -5 -3  0 -1 -2 -2 -4 -5 -5 -3 -2 -3 -4  0 -1 -3 -4  2  0 -3 -3 -3 -1 -3 -2 -2 -1 -2 -2 -1 -2 -2 -1 -1 -4 -2 -1 -3  1 -1 -3 -2 -1 -2 -1 -1 -1  1 -3 -3 -3  0 -1  0 -4  1 -4  0 -3 -2 -2 -3  0 -1 -2 -3 -2 -3 -1  1 -2 -2 -2 -2 -2 -1 -1 -2 -2 -1 -2 -2 -2 -2  1  0 -2 -1 -1 -2 -2 -3 -3 -3 -2 -3  1 -2 -3 -4 -3 -3 -3 -4 -3 -3 -1 -4 -2  0 -2 -2  0 -2 -1 -1 -1 -3 -1 -2 -2 -2 -2 -2 -2  0 -3  0  0 -5 -2  1 -3  1 -3 -3 -2 -4  2  1 -4  4 -4  1 -3 -2 -5 -3 -2 -3 -2 -2  1 -2 -2 -2 -1 -1 -1 -2 -2 -1 -2  0 -2 -3 -3 -3 -3  0 -1 -3 -3 -2  0 -4  1 -1 -2 -3 -4  0 -3 -4 -4 -3  0 -3 -1 -3 -2 -2 -2 -3 -2 -2 -4 -2 -4  1  2  0 -4 -3 -4  0 -3 -2 -1 -2  1 -1 -1 -2 -1 -1 -1 -1 -2  4 -3 -4 -3 -3 -2 -2 -3  1 -4  1 -4 -2 -3 -4 -4  1  1 -3 -3 -2  1 -2  1 -2 -2 -2  1 -2 -3 -1 -3  1 -2 -4 -2 -3  0  0  1 -3 -3 -2 -2 -2 -2  4  0 -4 -3 -2 -3  0 -3 -4  0 -4  1 -3 -1 -2 -4 -2  1 -2 -3 -2 -4 -2  1 -2 -2 -4 -3 -2 -3  6 -3 -3 -3  1 -1 -3 -2 -3 -1  0 -2 -1 -1 -1 -1  0  0 -1 -1 -1 -2 -2 -2 -3 -4 -3 -1  6 -4 -4 -2 -4 -3 -3 -3 -1 -2  2 -4 -2 -2 -3 -2  0  3 -4 -2  1 -1  0 -4 -3 -4 -2 -1 -2  6 -4 -3 -1 -2 -4 -4 -1 -2 -4 -1  0  3  0 -4 -3 -3 -2 -3 -2 -5 -2 10 -2 -2 -3 -2  1 -3 -3 -3  0 -4  1 -2  1 -4  0 -1 -4  1 -2 -4 -2 -2 -3 -2 -3 -2 -2 -2 -2 -2 -3  2 -2 -2  1 -2 -3 -4 -3 -2 -2  2  3 -2  0 -3  0 -3 -2  2 -2 -2 -2 -2 -2 -2 -2
 -3 -1 -3 -2 -2 -2 -3 -3 -3 -2 -3 -3 -3 -3 -2 -1 -3 -1 -4 -2 -2 -3 -2 -3 -3 -3 -3 -1 -3 -3 -3 -3  4 -4 -2 -4  0 -3 -3 -4 -3 -5  6 -3 -4 -5 -1 -1 -5 -4 -5 -4 -4 -2 -3 -2 -1 -5 -4 -5 -1 -1 -4 -5 -4 -4 -3 -2 -3 -1 -3 -5 -4 -1 -4 -4 -2 -5 -5 -2 -4  7 -5 -4 -5 -5 -5 -5 -5 -5 -3 -5 -5 -4 -5  8 -1 -4 -5  7 -5 -3 -4 -4 -4 -2  6 -1 -5 -5  0 -4 -5 -2 -4 -3 -5 -4 -4 -5 -1  8 -4 -1 -5 -4 -2 -5 -2 -3 -5 -5 -4 -4 -4 -3  5 -4 -5 -4 -5 -3 -3 -5 -5 -4 -1 -5 -1 -2 -4 -5 -2 -4 -4 -2 -4 -4  6  2 -4 -4 -4  5 -3  2 -5 -4 -5 -4  0 -1 -4  3 -4  1 -5 -2 -5  0 -4  7 -2 -4 -1 -2 -3 -4  6 -4 -1 -4 -1 -2 -2 -2 -4 -3 -4 -2 -4 -5 -4 -5 -3 -2 -4  1 -4 -4 -1 -5  1 -4 -5 -4  2 -3  8 -5  2 -4 -4 -5 -4 -4 -2 -2  1 -4  2  1 -1 -1 -4 -4 -5 -5 -1 -5 -5 -1 -5  0 -5  2  0  1 -3  0  0 -3 -2 -3 -2 -3 -2 -4 -4 -5 -2 -4 -3 -5 -4 -4 -3  7  1 -5 -1 -2 -4 -4 -5  8 -3 -4 -4 -4 -3 -5 -2 -4 -4  4 -4  2 -5 -3 -5  4 -4 -5 -4  0 -3  1 -4 -5 -3  2 -4  1 -3 -3 -4 -3 -3 -5  2 -1  0 -4 -5 -5 -5 -5 -4 -4 -2 -5  1 -1 -3 -4 -1 -2  1 -4 -4 -3 -5 -4 -4 -2 -3 -4 -3 -3 -3  4 -3 -5 -5 -2 -3  0  5 -4 -4  8 -1 -3 -3  1  5 -4 -3 -4  6 -3  1 -5  0 -5  6 -4 -2 -4 -3 -3 -3 -4 -4 -4  1 -2  0 -3 -2 -3 -3 -2 -1 -2 -2 -3 -2 -3 -2 -1 -3 -1  0 -3 -3 -1 -2 -3  2 -2 -4 -4 -4  1  1 -4 -5 -4 -4 -3 -5 -4  1 -2 -5 -3 -1 -3 -4 -4  0 -1  1 -2 -2 -3 -3 -3 -3 -4 -2 -4 -1  2  1  7 -5 -4 -1 -5  4 -4 -5 -4 -1 -1  0 -5 -1 -5 -1 -4  3 -5 -3  7 -4 -4 -4  3 -3 -3  0 -3 -3 -3 -3 -2 -1 -4  1 -4 -4 -4 -4 -4  7  6 -4  1 -5  1 -5 -1 -2  6 -5 -5 -2 -4 -3 -4 -4  1  1 -2 -4  3 -3 -4 -4 -3 -4 -5 -3 -5 -2  0 -1 -4 -4 -4 -3 -4 -3 -2 -3  0 -2 -2 -1 -2 -2 -2 -3 -4  0 -4 -5 -5 -4 -3 -4 -4  3 -5  0 -5 -4 -5 -1 -5  3  5 -4 -4 -4 -1 -4 -1 -4 -4 -4 -1  8 -4 -3 -4 -4 -4 -5 -3 -4 -2 -2 -2 -4 -4 -1  1  1 -1 -3 -2 -5 -4 -4 -4 -2 -5 -5  4 -5  1 -4  3 -3 -5 -4 -1 -4 -4 -4 -1 -4 -2  7 -4 -5  1 -3  2 -1 -5 -4 -5 -1 -2 -4 -3 -3  1 -1 -2 -2 -1 -1 -1 -1 -1  0 -1  0 -3 -2  0 -4 -4 -4 -4  4 -5 -5 -3 -5 -4 -4 -4  6 -4  2 -1 -4 -4  1 -4  0  0 -4 -2  3 -4 -1 -5 -4 -5 -4  6  3 -2 -5 -4 -2  5 -5 -4 -2 -4 -5 -3 -2  2 -2 -5 -4  1 -1 -4  5 -5 -3 -2 -4 -3  1 -4  0 -4 -5 -4 -1 -5  1 -5 -1 -5 -2 -2 -5 -1  3 -5 -4 -3  1  7 -4 -5 -3  5 -3 -3 -3  5 -4 -3 -2 -4 -4 -5 -4 -1 -3  2  0 -3 -1 -4  7 -3  7  0 -3 -1 -1 -1 -1 -1 -1
 -2 -2 -2  0  2 -2  0  2  2  2  2  0 -1 -2  3 -2 -2 -4  4  1 -2  1 -3 -2 -3 -2 -2 -2 -1  1  0 -1 -4 -2 -3 -2 -2 -2 -2 -2  3 -2 -5  0 -2  8 -4 -3 -3 -3  8 -3 -2 -4 -2 -4 -4  7 -2 -2 -4 -4 -2 -3 -2 -2 -2 -2 -2 -4 -2 -3 -2 -4 -4 -3 -3  8 -4 -4 -3 -5 -4 -2 -4 -3 -4 -4 -4  8 -2 -4 -3 -4  8 -5 -4 -4 -4 -5 -3 -2 -3 -2 -2 -3 -5 -4 -3 -4 -4 -4 -3  0 -3 -2 -3 -2 -4 -3 -4 -5 -2 -3 -3 -2 -4 -3 -4 -2 -3 -4  7 -2 -2 -2 -4 -3 -4 -3 -4 -2 -2 -4 -4 -2 -4 -4 -4 -4 -2 -3 -2  5 -3 -3 -3 -3 -3 -3 -2 -3 -2 -4 -2 -4 -4 -2 -3 -2 -3 -3 -4 -3 -3 -3 -3 -3 -4 -3 -2 -4 -2 -3 -1 -2 -2 -2 -2 -4 -4 -3 -3 -4 -2 -4 -2 -2 -3 -3  2 -4 -3 -3 -1 -2 -3 -4 -2 -4 -5 -4 -4 -2  8 -2 -4 -2 -5 -4 -4 -3 -2  7 -3 -4 -3 -3 -3 -2 -5 -5 -4 -4 -2 -2 -3 -3 -3  8 -3 -2 -3 -4  8 -5 -2 -2  4  1  0 -2  0  2 -2 -2  5 -2 -2  8 -2  0 -1  0 -2 -2 -3 -5 -5 -4 -4 -2 -3 -4 -3 -5 -3 -2 -2 -2 -2 -3 -3 -2 -3 -4 -2 -4 -3 -4 -3 -4 -2  2 -2 -4 -2 -4 -2 -4 -2 -3 -3 -4 -2 -2 -2 -2 -3 -3 -5 -4 -4 -3 -3  8 -3 -3 -2 -2 -3 -4 -1  0 -3 -2 -2 -4 -5 -4 -3  1 -3 -2 -4 -3 -2 -2 -2 -2 -2 -3 -2 -3 -3 -3 -2 -4 -3 -3 -2 -5 -3 -2 -3  1 -4 -2 -4 -2 -5 -2 -2 -4 -3 -3 -4 -2 -3 -2 -2 -2 -2 -3 -2  3 -5 -2 -3 -2  4  1  0 -1  2  0  0  0 -1 -2  0  5 -1 -1  0 -1  0  3 -1 -1 -1 -3 -5 -3  0 -4 -1 -3  8 -3  7 -2 -3  7 -6 -2 -3 -2 -4 -2 -2 -3  2 -2  3 -2 -2 -2 -2 -2 -2 -2 -2 -2 -3 -5 -3 -5 -3 -2 -4 -2 -4 -2  7 -3 -6 -3 -4 -3 -3 -4 -4 -4 -5 -3 -2 -5 -2 -3 -2 -2 -2 -2  0 -1 -2  0  1 -1 -2 -2 -2 -2 -3 -2 -2 -2 -5 -4 -3 -4 -3 -2 -4 -4 -3 -5 -3  8 -2  4 -4 -3 -2 -4 -5 -2 -2 -5 -2 -3 -2 -2 -3  8  5 -4 -2 -2 -2 -3 -2 -3 -2 -2  0 -2  4 -2  2  3 -1  1 -1 -2 -2 -3 -4 -2  8 -3 -2 -2 -3 -3 -4 -3 -4 -4 -3 -3 -6 -3 -3 -4 -3 -2 -3 -4 -2 -4 -3 -2 -2 -4 -5 -3 -3 -2 -2 -2 -4 -2 -4 -3 -2 -3  4  1 -3 -2 -2 -2 -3 -3 -4 -2 -2 -3 -4 -3 -4 -4 -3 -4 -3 -3 -2 -4 -2 -4 -3  2 -2 -6 -2 -4 -4 -2 -3 -5 -2 -5 -4 -2 -2 -2 -3 -3 -2  2 -3  4 -1  0 -1 -1 -1  1  1 -1 -1  0  3  0  3 -2 -2 -3 -3 -2 -4  8 -3 -3  8 -2 -3 -2 -3 -2 -4 -6 -2 -3 -5 -2 -2 -1  8 -1 -4 -3 -4 -4 -3 -4 -2 -4 -4 -3 -3 -2 -3 -5 -4 -3  2 -2 -4 -1 -2 -4 -4  8 -2 -5 -4 -4 -5 -3 -2 -4 -2 -2 -5 -2 -4 -3 -2 -3 -4 -3 -4 -3 -4 -4 -4 -3 -4 -4 -2 -3 -2 -3 -5 -5 -3 -2 -2 -5  3 -2 -4 -5 -2 -2 -3 -2  5 -4 -4 -2 -2 -3 -4 -2 -2 -3 -4 -3 -5 -3 -1 -2 -2 -2 -2 -2 -2
  2  0  3  0  0  1  1  1  1  1  1  1  1  1  1 -1  3 -3 -1  1  0  3 -3  0  0  0  0  0  0  1  1  4 -3 -1 -1 -1  0  4  4  5  1 -2 -3  0  0 -2 -4 -3 -2  0 -2 -2  6 -3  3 -3 -3  3 -1 -1 -3 -4 -1  1  1  0  2  1  3 -4  2 -2  0 -4 -2  0 -1  0 -2 -4  0 -4 -2  0 -2 -2 -2 -2 -1 -2  0 -2 -2 -2 -2 -4 -4 -2 -2 -3  0  3 -1  4  4 -1 -3 -3 -2 -2 -3 -2  0  1  0  4 -1  3 -2 -2 -2 -4  0 -2 -2  4 -3 -2 -3  4 -2 -2  3  2  6  2 -3 -1 -2 -1 -2  4  1 -1 -2  6 -3 -1 -3 -3  6 -2  0 -1 -1 -1 -1  0  2 -1  0 -1  4 -2  1 -2 -2  4 -2  1 -1 -1 -2 -1  0 -2 -2 -1 -1 -2 -1 -3  1 -1  0  1  1  0 -2 -2 -3 -1 -2 -3  3 -3  0  2 -1 -2  0 -2 -2 -2  1 -1  0 -2  2 -1 -3 -2 -3  0 -2  6 -3  1 -4 -2 -4 -1  2 -1  0 -2 -1  1 -2  5 -3 -3 -3 -3  1  4 -1 -2 -1 -2 -2  5  0 -3 -2 -3  1  0  3  2  1  0  2  1  1  0 -1  1  0 -2  0  1 -2 -1  2  2  0 -4 -3 -2 -4  0  1 -2 -2 -4 -1 -1  2  0  2 -2  1  2  0 -3  2 -3 -1 -3 -2 -3  2  0  2 -3  0 -3  3 -1  2  0 -2 -2  2  1  5  1 -1 -1 -3 -3 -3  1 -1 -2 -2 -2  6 -1 -2 -1 -3  0 -1 -1  1 -3 -2 -2  1  1 -1  4 -2 -1  5  1  2  1  3 -1  1 -1 -2  0  0 -4  1 -1  0 -4  0  0 -1  2 -3 -1 -2  5 -3  3  0 -2 -2 -2 -3  5 -1 -1  0  4 -1 -1  2  3 -3  1 -3  2  1  0  2  1  1  1  1  2  1 -1  2  0  2  0  0  0  2  1  4  1 -2 -1 -3  0  5 -3  2  1 -2  1  1  0 -1 -1 -5  1 -1  4 -2  2 -1  2 -1  0 -1  1 -1  1  0  2  0  2  1  4 -1 -3 -1 -3 -2  2 -3 -1 -3  2 -2 -1 -5  1 -3 -1 -2 -2 -3 -2 -3 -2  1 -4  2  0  0  1  1  1  0  1  1  1  0  0  1  1 -1  2  1  1  4  0 -4 -3  1 -3 -2 -1 -2 -3 -2 -4 -1 -2 -1  0 -1 -1  6 -3 -3 -1  5 -3  2  0  6  4  1 -2  1 -2  1  0  0  0 -1 -1  4 -1  1  0  2 -2  1  0  1  1  1  1  3 -1 -4  0 -2 -2 -1  1 -1  2 -3 -2 -3 -2  0 -2 -5 -1 -3 -4 -1  0 -2 -4  4 -4  0  0  0 -3 -4 -2  0 -1 -1  0 -1  0 -2 -2  0 -1  1  1  0  2  0  0 -1 -1 -2  0  3 -2 -3 -1 -2 -3 -2 -4  3 -1  4 -2  0 -3  0  0 -1 -5  0 -3  2  0 -1 -3  3 -3 -3 -1  6 -1 -2 -2 -1  0 -1 -1  1  0  0  0  1  0  0  0  1  1  0  1  2  0  0 -2 -1 -1 -3 -2  1  0 -2 -1  0  6 -2  4 -4 -5  3  0 -4  0 -3 -1 -1 -1 -3  1 -3 -2 -1 -2  0 -2 -2 -1  2  1 -3 -3 -2  1  0  0  0  2 -1 -2 -3 -1  5 -3 -2 -2 -3 -2  0 -3  0  3 -3 -1 -3  2 -1  0 -3  1 -3 -2 -4 -1 -3 -1 -1 -4  2 -1 -1 -1 -3 -3  0 -1  0 -3  3  4 -3 -3  0  3 -2  0 -1 -2 -2  4  0 -2 -3  4 -1  2 -3 -1 -3 -2  0 -1 -1 -1 -1 -1 -1
  0 -1  0  1  0  1  3  1  0  1  0  0  0 -1  0  1  1 -2 -1  1  4  4 -1  3  0  0 -1  1  1  0  3  1 -3 -1  2 -2  1  0  0  0  0 -2 -2  6 -1 -3 -2 -1 -2  7 -3 -2  1 -1  6 -1 -2  0 -2 -2 -1 -2 -2 -2  7 -2 -1  4  5 -2  2 -2 -1 -2 -3  7  3 -2 -3 -2  7 -3 -3 -1 -3 -2 -3 -3 -2 -3  0 -3 -3 -3 -3 -3 -2 -3 -3 -3 -1  1 -2  0 -1  4 -3 -1 -3 -3 -1 -3 -2  4  2  0  2  4 -3 -2 -1 -4 -1  1 -2  0 -1 -2 -1  4 -2 -3 -1 -1  0  0 -2  2 -3 -2 -3  2  3 -3 -3  2 -2 -2 -2 -1  3 -2  3 -2 -1 -1 -1  1  0  2 -1 -2  1 -2  4 -2 -3  5 -2 -1  5 -2 -3  0  7 -2 -3 -1 -2 -2 -1 -3  1 -2 -1  3  0 -1 -1 -3 -2 -1 -2 -2  0 -3 -1 -1 -1 -1 -1 -3 -2 -2  0  1 -1 -2 -1 -2 -3 -3 -1 -1 -3  2 -2  4 -4 -3 -2 -2  6 -2  7 -3 -1  5 -2  0 -3 -3 -3 -2 -1  4 -2 -3  3 -3 -3  1 -3 -2 -3 -3  2 -1  2  2  2  0  4  0  1  1 -1 -2  1 -3  1 -1 -1 -2 -1 -1  1 -3 -3 -3 -3  2 -2 -3 -3 -4 -2 -2  4  2  2 -2  1 -1  7 -2  0 -2 -2 -4 -3 -2  3 -2  0 -2  6 -2  0 -2  6  3 -2 -2  2  0  4  3 -2 -2 -3 -2 -3  7 -1 -3 -3 -3  0 -2 -3 -2 -1 -1 -1 -2  2 -1 -4 -3 -2  2 -2  4 -3 -1  3  3  5  1  5  3  5 -2 -2  6 -1 -2  3 -2 -1 -3 -1  5 -2  0 -2 -2 -3  2 -3  2  5 -3 -1 -2 -3  3 -2 -2  0  4  0 -1  1  2 -3  3  0  2  3  0  4  0  2  0  1  2  2  0  2  0  0  0  1 -1  0  0  1  0 -2 -1 -3  7  1 -1  0  0 -3  2 -2 -1 -2 -2 -4  3 -3  3 -1  3  0  1 -1 -1  0  5  1  5  2  4  2  6  2  0 -1 -3 -1 -2 -3  6 -2  0 -2  3 -2 -2 -5 -1 -2 -1 -1 -3 -1 -3 -3 -3  0 -3 -1  7  1 -1  2  4  2  1  3  1  0  1  4  1  0  1 -1  2  2  1 -3 -3  3 -3 -2  0 -3 -2  3 -3 -2 -3  0 -2 -2 -3  0 -2 -3  0  0 -3 -1  7  0  0  5 -3 -1 -3  0  3 -1 -2 -2 -3  1 -1  2 -1  1 -1  2  0  1  1  1  2  0 -2 -2 -1 -3 -2  1  4  1  3 -3 -2 -2 -3  7 -2 -5 -2 -2 -3 -2 -2 -2 -2  0 -2  6 -1 -1 -2 -4 -2  6 -2  2  4 -2  4 -3 -1  3  0  0  2  2  5  3  1 -1 -1 -3 -1  4 -2 -1 -2 -3 -2 -2 -2  1 -1  2 -3 -1 -2  7 -2 -2 -5 -1 -1 -2 -2 -3 -3  6 -3 -2 -2  0 -2 -1  1 -2 -1 -2 -1  0 -1  1  1  0  0  0  1  2  1  1  1  0  1 -1 -3 -1 -1 -2 -3 -1  6 -2 -2 -2  1 -2  4 -2 -5  6  7 -3 -1 -1  4 -2 -1 -2  6 -1 -3 -2 -3  0  1 -3 -1 -2 -1 -1 -3 -3 -1  2  1 -1  5  2 -2 -1 -2  0 -3  2 -3 -3 -3 -1 -1 -1  1 -3 -1 -1  4 -2 -1 -1 -1 -2 -2 -2 -2 -1 -2 -2 -2  5 -2 -1  4 -3 -3  3 -2 -1 -3  0  3 -4 -3 -1  3 -1 -1 -2 -3 -3  5 -1 -1 -2  4  3  0 -3 -2 -3 -1 -1 -2 -2 -2 -2 -2 -2
 -3 -3 -3 -3 -3 -3 -3 -3 -3 -3 -3 -3 -3 -3 -3 -3 -3 -3 -4 -2 -2 -3 -4 -3 -3 -3  2 -3 -3 -3 -2 -3  0 -4 -4 -4 -3 -4 -4 -4 -3 -5  0 -4 -4 -5 -3 -3 -6 -4 -5 -4 -4 -4 -4 -4 -4 -5 -4 -4 -3 -3 -4 -5 -4 -3 -4 -3 -4 -3 -3 -5 -4 -3 -4 -4 -4 -5 -4 -4 -4 -1 -4 -4 -4 -4 -4 -4 -5 -6 -3 -4 -6 -4 -6 -1 -4 -4 -4  0 -5 -4 -4 -4 -5 -3  0 -3 -6 -4 -3 -4 -5 -3 -4 -4 -4 -4 -4 -4 -3 -1 -4 -4 -4 -4 -4 -4 -4 -4 -5 -4 -5 -4 -4 -4  0 -4 -4 -4 -4 -4 -4 -4 -4 -4 -3 -5 -3 -4 -4 -5 -3 -4 -4 -3 -4 -5 -1 -2 -4 -4 -4  3 -3  7 -4 -4 -6 -4 -1 -3 -4  0 -4 -3 -6 -3 -5  7 -3 -1 -3 -5 -1 -3 -3 -4 -1 -4 -3 -5 -3 -3 -3 -4 -4 -4 -5 -4 -4 -4 -4 -6 -2 -4 -4  0 -4 -4 11 -4 -3 -4 -5 -4 -3 -4  0 -4 -3 -4 -4 -5 -4 -4 -3 -4 -3 -4  1  1 -2 -3 -4 -4 -6 -6 -3 -6 -6 -2 -4 -4 -6  0  4 -1 -4 -3 -3 -3 -3 -3  1 -3 -3 -4 -4 -5 -3 -5 -4 -5 -4 -4 -5  1  1 -4  7 -3 -5 -4 -6  0 -4 -4 -4 -4 -4 -5 -4 -4 -4 -2 -4 -3 -4 -4 -6 -2 -4 -5 -4 -3 -4 -3 -4 -5 -4 -2 -4  3 -4 -4 -4 -3 -4 -6  1 -3 10 -4 -4 -6 -6 -6 -4 -4 -4 -5 -3 -2 -3 -4 -3 -4 12 -4 -4 -4 -5 -4 -4 -3 -4 -4 -4  1 -4  6 -4 -5 -4 -4 -4 -3 -1 -4 -4 -1 -2 -4 -4 -3 -1 -4 -4 -4  0 -4 -3 -4 -3 -4  0 -4 -3 -4  3 -4 -4 -4 -4 -4  1 -3 -3 -3 -3 -3 -3 -2 -2 -2 -2 -3 -3 -3 -3 -3 -3 -2 -3 -3 -3 -2 -2 -2  2  7 -4 -4 -4 -3  5 -5 -6 -5 -4 -3 -5 -4 12 -3 -4 -4 -3 -3 -4 -4 -1 -3 -2 -3 -4 -4 -4 -4 -4 -4 -3 -4 -3  2 -3 -1 -6 -4 -3 -4 -2 -4 -5 -4 12 -3 -3 -5 -3 -4 -3 -4  8 -6 -4  0 -4 -4 -4 -1 -3 -3 -1 -3 -3 -3 -3 -3 -3 -4 -1 -4 -5 -4 -4 -4 -1  7 -5  8 -4 -3 -4 -3 -4  8 -5 -5 -3 -4 -5 -4 -4 -4  1 -3 -4  6 -4 -4 -4 -4 -4 -6 -4 -4 -3 -3 -3 -4  0 -4 -3 -4 -3 -3 -3 -2 -2 -2 -2 -3 -3 -3 -4 -5 -3 -4 -5 -4 -4 -4 -4 -4  0 -4 -3 -4 -4 -5 12 -6 -2 -1 -5 -4 -4 -3 -4 -3 -4 -4 -4 -3 -1 -4 -4 -4 -4 -4 -5 -4 -4 -4 -3 -3 -4 -4 -3 -3  0 -3 -4 -3 -4 -4 -4 -4 -4 -5 -4 -2 -4 -3 -4  1 -4 -4 -4 -3 -4 -5 -4 12 -3 -4 -1 -4 -4  1 -4  1 -3 -5 -4 -4 -3 -4 -5 -3 -3 -2 -2 -2 -2 -1 -1 -1 -1 -1  0 -2 -2 -3 -3 -3 -4 -4 -4 -3 -2 -5 -5 -4 -5 -4 -5 -4 -1 -4 -2 12 -4 -4  1 -4 -3 -3 -5 -4 -2 -4 -3 -4 -4 -4 -4 -1  0 -4 -5 -4 -4  5 -4 -5 -3 -4 -5 -4 -3  7 -4 -5 -4  1 10 -4  1 -6 -4 -3 -4 -3  2 -4 -3 -4 -4 -5  0 -5 -3 -4 -3 -5 -4 -4 -5 -3 -3 -6 -4 -4  1  0 -5 -4 -4  1 -3 -4 -4  1 -4 -4 -3 -4 -4 -4 -4 -4 -4 -2 -3 -4 -3 -5  1 -4  0 -2 -3 -2 -2 -2 -2 -2 -2
 -3 -2 -2 -1 -2 -1 -2 -2 -2 -2 -3 -2 -3 -2 -2 -2 -2 -2 -3 -2 -2 -2 -2 -2 -3 -2 -2 -2 -2 -2 -2 -3  7 -3 -2 -3 -1 -3 -3 -3 -3 -3  7 -3 -3 -4 -2 -2 -4 -3 -5 -3 -3 -2 -3 -2 -2 -4 -3 -3 -2 -2 -2 -4 -3 -3 -3 -2 -3 -2 -2 -4 -3 -2 -3 -3 -2 -5 -5 -3 -3  1 -5 -3 -5 -4 -5 -5 -4 -5 -2 -4 -5 -3 -5  1 -3 -3 -5  6 -4 -3 -3 -3 -4 -2  7 -2 -5 -5 -2 -3 -4 -2 -4 -3 -3 -3 -3 -4 -2  2 -3 -2 -4 -3 -2 -4 -3 -3 -3 -5 -4 -3 -3 -3  5 -4 -5 -3 -5 -3 -3 -5 -5 -3 -2 -4 -2 -2 -3 -3 -2 -3 -1 -2 -3 -4  1  2 -3 -4 -3  2 -3  4 -5 -3 -5 -3  7 -1 -3  6 -3 -2 -5 -3 -4  5 -3  1 -3 -4 -1 -1 -2 -3  1 -3 -2 -3 -2 -3  1  1 -2 -3 -3 -2 -3 -5 -3 -4 -3 -2 -2  7 -3 -3  0 -5 -2 -3 -5 -3 -1 -3  2 -5 -2 -4 -3 -4 -3 -3 -2 -3 -2 -3  9  9  5 -1 -3 -3 -4 -5 -2 -5 -5  4 -4 -2 -5  8 -1  5 -3 -2 -2  0 -2 -3  2 -2 -2 -4 -3 -5 -1 -3 -3 -4 -3 -3 -3  6  9 -5 -1 -2 -4 -3 -5  5 -1 -3 -3 -3 -3 -4 -2 -3 -3  0 -3 -1 -3  1 -5 -1 -3 -4 -3 -2 -3 -1 -3 -4 -3 -1 -3  6 -3 -1 -3 -2 -3 -5  9 -2  1 -3 -3 -5 -5 -5 -3 -3 -3 -4 -2  2  2 -4 -1 -2  3 -3 -3 -3 -3 -3 -3  0 -3 -3 -3 -1 -3  0 -3 -4 -3 -3 -3 -2  1 -4 -3  1  3 -3 -4 -2  1 -3  0 -3  5 -2 -2 -5 -2 -4  5 -3  2 -3 -2 -3 -2 -2 -3 -3  9 -1 -1 -1  0 -2 -2  0 -2 -2 -1 -2 -1 -3 -2 -1 -2 -2 -1 -3 -2 -1 -2 -2  6 -1 -4 -3 -3 -2  3 -3 -5 -3  0  0 -4 -3  2 -2 -4 -3 -1  0 -3 -3  5  0  2  1 -2 -3 -3 -3 -3 -3  0 -3 -2  9 -1  1 -5 -3 -2 -3  0 -3 -4 -3  0 -2 -2 -4 -2 -5 -2 -3  7 -5 -1  6 -3 -3 -2  3 -2  0  4 -2 -2 -2 -3 -1 -1 -2  3 -2 -3 -3 -3 -2  1  1 -3  7 -3 -1 -5 -2 -3  6 -3 -5 -2 -3  0 -4 -3 -2  9 -2 -3  8 -3 -3 -3 -3 -3 -5 -3 -5 -2 -2 -2 -4 -3 -4 -2 -3 -3 -2 -3 -1 -2 -2 -2 -2 -2  0 -3 -3 -2 -3 -5 -4 -3 -3 -3 -3  7 -4 -2 -5 -3 -3  0 -4 -1  0 -3 -3 -3 -2 -3 -2 -3 -3 -3 -2  2 -1 -3 -3 -3 -3 -4 -3 -3 -2 -2 -2 -3 -3 -1 -1  7 -1 -3 -2 -5 -3 -3 -3 -3 -4 -5  0 -4 -2 -4  2 -3 -5 -2 -2 -3 -4 -3  0 -3 -2  3 -3 -4  9 -3  9 -2 -4 -3 -3 -2 -2 -4 -3 -3  0 -1 -2 -1 -1 -1 -1 -1 -1  3  0 -1 -2 -1  1 -3 -4 -3 -2  0 -4 -4 -3 -4 -3 -3 -3  1 -3 -1  0 -3 -3  9 -3 -2 -2 -4 -3 -1 -3 -2 -5 -4 -5 -3  3  8 -2 -4 -3 -2  7 -4 -4 -2 -3 -4 -3 -2  5 -2 -4 -3  9  0 -3  8 -5 -3 -3 -3 -3  9 -3 -2 -3 -3 -2 -2 -4 -2 -3 -2 -4 -2 -2 -4 -2 -1 -4 -3 -2  9  7 -4 -3 -3  8 -3 -3  0  8 -3 -2 -2 -3 -3 -5 -3 -2 -3 -1 -2 -3 -2 -3  1 -1  6 -1 -2  2  2  2  2  2  2
 -1 -1 -1  0  1 -1  0 -2 -1  0 -2 -2 -3 -3  2  3 -2  0 -3 -1  2 -2  4  0  0 -2 -1 -2 -1 -2 -1 -3 -2 -3  5 -4 -2 -2 -2 -3 -1 -4 -2  2 -1 -4  0  3 -5 -1 -4 -4 -3  6 -1  6  3 -3 -3 -4  5  1 -3 -4 -1 -3  2  0 -2  0  0 -4  0  0 -4 -1  5 -4 -5  2 -2 -1 -5 -2 -5 -4 -5 -5 -5 -4  0 -4 -5 -4 -4 -1  1 -4 -5 -2 -4 -2 -3 -3 -4  1 -2  4 -5 -5  4 -4 -4  2 -3 -2 -3 -2 -4 -4  2 -2 -3  4 -4 -3  5 -4  6  0 -4 -5 -3 -3 -3 -1  0 -4 -5 -3 -5 -2  0 -5 -5 -3  2 -5  0  5 -3 -4  2 -2 -4 -1 -4 -4 -2  0 -3 -3 -3  3 -1  0 -5 -2 -4 -3 -2 -3 -4  0  0  1 -5  1 -5 -3  0  0 -1 -4 -1  0  1 -2 -1 -4  3 -1  3 -1 -3 -5 -3 -3 -4  5 -2 -5 -4 -5 -1  5 -4  2 -3 -4 -2 -5  4 -2 -4 -3  2  0 -2 -5  0 -4 -2 -3 -2 -4  4 -1  1 -3 -3 -3 -4  1 -3 -2 -5 -5  0 -4 -5 -2 -5  3 -4 -2 -2 -2 -2  0 -1 -2 -1 -2 -2  1  1 -4 -3 -4  2 -2  4 -4 -3 -3  0 -2 -3 -5 -1  1 -4 -4 -5 -2 -4 -4 -2 -2  0 -4  1 -3 -2  2 -2  2 -4 -5 -5  0 -2 -4 -3  0  0  2 -3 -5  0  0  2 -1 -1 -3 -2 -2 -3 -5 -3  3  2 -2 -4 -4 -5 -5 -3 -3 -4 -5  5  1 -4 -4 -1  6 -4 -4 -4  0 -4 -2 -4  3 -1 -1  1 -3 -2  0  2 -4 -4 -1 -3  0 -1 -4 -3  0 -2  1 -3 -2  1 -4 -5 -3 -1  1  1 -5  3 -4 -1 -2 -3 -2 -3  0 -2  0 -3 -2 -3  0  5 -2 -2 -2 -1 -2  0  0 -1 -2  0 -2 -2 -2 -1 -1  2 -2 -1  0 -1 -2 -2 -3 -3 -1 -3  1 -2 -4 -4 -3 -3 -3 -4 -2 -5  0 -4 -2  3 -1 -2 -2 -2 -2  0 -1 -3  0 -1  0  0 -1 -2 -2  3 -3  3 -2 -5 -2  2 -4  0 -3 -4 -4 -5  0  3 -4  2 -5  3 -4  0 -5 -3 -2 -4  0 -2 -1 -1 -2 -2  0  1  0 -2 -1  0 -2  1 -3 -4 -2 -3 -3 -2  2 -3 -3 -4  0 -5  3  5 -3 -4 -3  2 -3 -4 -4 -3  3 -3  3 -3 -2 -2 -2 -3 -2 -2 -4  2 -5  1  0  1 -4 -3 -4 -1 -3 -2  0 -2  1 -1  0 -2 -1  0  0 -2 -3  0 -3 -4 -4 -3  0  0 -3  0 -4  2 -5 -2 -4 -5 -4  3 -1 -4 -4 -4  0 -2  0 -2 -2 -2  3 -2 -4  0 -2 -3 -2 -5 -1 -4  5  0  3 -2 -2 -2 -1 -2 -1 -2  3 -5 -3 -2 -3  6 -4 -5  2 -4  0 -3  1 -2 -5 -3  1 -2 -4 -3 -5 -3  6 -2 -2 -5 -3 -2 -3  0 -4 -3 -4  1  4 -4 -3 -3 -1  1 -2  0 -1 -1  0  1  0 -1  1  0 -1  0 -2 -3 -4 -4 -1  2 -4 -4  3 -3 -3 -4 -3 -1 -2  0 -5 -2 -2 -3 -3  4  0 -4 -2  0 -1  4 -5 -2 -5 -1  1 -2  5 -4 -3  5 -3 -4 -4  2 -2 -4 -1  2 -2  6 -4 -3 -3  3 -4 -2 -5 -1 -1 -1 -2 -3 -2  4 -3 -4 -4  5 -4  1 -4  0 -5  6 -4 -5  1 -2 -5 -2  1 -3 -2 -3 -4  1 -3 -2 -2 -5 -2 -2 -2  2 -2 -2 -5 -4 -2  0  2  1 -2  1 -4  1 -4 -2  1 -2 -3 -3 -3 -3 -3 -3
