# Supplementary material for: Protein Secondary Structure Prediction Based on Data Partition and Semi-Random Subspace Method
Source: Sci Rep. 2018 Jun 29;8:9856. doi: 10.1038/s41598-018-28084-8 (PMC6026213; doi:10.1038/s41598-018-28084-8)
Supplement: Supplementary file 2 — Dataset 2 [file 41598_2018_28084_MOESM2_ESM.zip › T100_DATA/5NXP_A.pssm]

  H  H  W  G  Y  G  K  H  N  G  P  E  H  W  H  K  D  F  P  I  A  K  G  E  R  Q  S  P  V  D  I  D  T  H  T  A  K  Y  D  P  S  L  K  P  L  S  V  S  Y  D  Q  A  T  S  L  R  I  L  N  N  G  H  A  F  N  V  E  F  D  D  S  Q  D  K  A  V  L  K  G  G  P  L  D  G  T  Y  R  L  I  Q  F  H  F  H  W  G  S  L  D  G  Q  G  S  E  H  T  V  D  K  K  K  Y  A  A  E  L  H  L  V  H  W  N  T  K  Y  G  D  F  G  K  A  V  Q  Q  P  D  G  L  A  V  L  G  I  F  L  K  V  G  S  A  K  P  G  L  Q  K  V  V  D  V  L  D  S  I  K  T  K  G  K  S  A  D  F  T  N  F  D  P  R  G  L  L  P  E  S  L  D  Y  W  T  Y  P  G  S  L  T  T  P  P  L  L  E  C  V  T  W  I  V  L  K  E  P  I  S  V  S  S  E  Q  V  L  K  F  R  K  L  N  F  N  G  E  G  E  P  E  E  L  M  V  D  N  W  R  P  A  Q  P  L  K  N  R  Q  I  K  A  S  F  K
 -3  0 -5 -1 -4  2  1 -2 -3 -2 -3  1 -2 -5  1 -2 -1 -4 -3 -2  6 -3 -2 -2 -3 -3 -1 -3 -3 -1 -3 -2 -1  0  1  4 -1 -4 -4  1  2 -3 -1 -1 -3  0  0 -1 -4 -3  1  3  1  4 -2 -1 -3 -1 -4 -3 -2 -4  0 -3 -2 -2 -2 -4 -1 -4  0 -1 -3 -2  2 -1 -3 -1 -2 -2  0 -3  0 -1  0 -4 -4 -3 -1 -3 -4 -4 -4 -4 -5 -2  2  1 -3 -2 -2 -2 -1 -3 -4 -1 -2  0 -2  0 -2 -4  4  5 -3 -3 -4 -3 -2 -4 -5 -4  1 -2 -4  1 -1 -3  3 -2  6  4  0  1  0 -4 -2 -3  6 -2 -2  1 -1 -4 -3 -2 -1 -2  1  4 -3  0 -1 -3 -3 -2 -2 -2 -3  5 -3 -2  2 -3 -2  0 -3 -2 -2 -1  5  0 -4  1 -3 -4 -3 -1  0 -1 -3 -3 -3  2 -1 -3 -4 -4 -5 -2 -4 -2 -2 -1 -3 -2 -2 -3 -3 -3 -2 -3 -1 -2 -2 -5 -3 -2 -3 -3 -3 -2 -3  0 -1 -1 -1  1 -3 -3  4 -2 -4 -4 -1 -3 -2 -1 -2  4 -2 -2 -2  2  2  0 -2 -3 -2 -2 -4 -4 -4 -3  0 -3 -2 -3 -3 -1 -4 -1 -2 -3  6 -1 -4 -2
 -2 -2 -6 -4 -4 -2 -1 -1 -2 -4 -4 -2  1 -6 -2  0 -2 -4 -4 -4 -3  0 -4 -1  6 -1 -3 -5 -5 -3 -5 -1 -3  1 -1 -3  1 -1 -4 -2 -2 -4  2 -3 -4  0 -3  1 -4 -3 -2 -2 -2 -3  3  2 -5 -3 -3 -3 -4  0 -3 -5  2 -5 -2 -5 -3 -4 -2 -1 -3  4 -3 -3 -4  4 -4 -4 -4 -4 -2 -3 -2 -4  8 -4  4 -1 -5 -3 -5 -3 -6 -4 -2 -1 -2 -3  2 -4 -3 -2 -3 -2 -4 -3 -2 -1  2 -4 -3 -3 -2 -4 -3 -4 -5 -3 -6 -3 -3  1 -4 -2 -1 -4 -3 -1 -3 -3  0  0 -2 -4 -4 -4 -3 -4 -4 -4 -4 -5 -4  1 -4 -4  0 -2  1 -1  1 -3 -1  3 -4 -3 -3 -2 -4 -2 -2 -4  3 -2  0 -4  1  2 -2  0 -5 -1 -1 -5 -3 -4  2 -3 -4 -3 -4 -1 -2  3 -3 -4 -5 -3 -4 -2 -4 -3 -4 -3 -3 -5 -4 -4 -2 -2 -3 -4 -3 -6 -4 -4 -4  4 -1 -4 -5  0 -4 -3 -2  0  0 -4 -2  2 -5  8 -1 -4 -3 -3 -2 -2 -2 -3 -2 -2  0 -1  0 -4 -3 -1 -3 -4  8 -4 -4 -1 -5 -3  1 -3  8  0 -4  7 -2 -3 -5  2
 -1  1 -7 -2 -4 -1 -1  1  7 -2 -4 -1  0 -7  0 -1  2 -5 -4  0 -4  5 -2  3  3 -2 -1 -4 -5  3 -5  2 -1 -1 -1 -3 -1 -2  0 -2  0 -5 -1 -4 -5  0 -4  0 -5  3 -2 -1  1 -2 -1  1 -5 -3  8  7 -2 -2 -1 -5  5 -5  2 -5  0 -1  1  0  4 -1 -1 -4 -5 -1 -2 -2 -4 -5  0  1  0 -4 -2 -5 -2 -2 -5 -2 -5 -2 -7 -2  0 -1  2  0 -1 -2 -1 -2 -2 -2 -5  3 -2 -2 -1 -4 -2 -3 -2 -5 -2 -5 -5 -2 -7  8 -1 -2 -4  1  2 -5 -2 -2 -3 -3  0 -1 -4 -1 -2 -5 -3 -5 -4 -2 -5 -5 -5 -2 -4 -2  2 -2  6 -3  2 -4  2 -2 -4 -3  0 -3 -5  3  1 -5 -2  1 -2 -1 -1 -1 -2 -1 -5 -1  6 -5  3 -4 -1 -2 -5 -5 -4  1  1 -4  0 -4 -6 -2 -5 -1 -2 -1 -5 -2 -2 -4 -4 -5  0 -2 -2 -5 -2 -7 -4 -5 -5 -2 -2 -1 -5  2 -5 -1  0 -1 -2 -5  0 -2 -5 -3  1 -5  1 -3  5 -1 -2  3 -2  0 -2 -1 -2 -5 -3  3  8  1 -3 -4 -3 -2 -4 -5  0  3 -3 -1 -5 -2 -3  0 -5 -2
 -3  3 -7 -3 -5  3  1  3  3 -3 -4  4 -2 -7 -3  1  3 -5 -4 -4 -4  2 -3  4 -2 -3 -2 -4 -5  6 -5  2 -2 -2  3 -3 -2 -4  8 -2 -1 -5 -2 -3 -5 -1 -4 -1 -6  6 -3 -2 -1 -3 -3  1 -5 -4 -1  0 -3 -3 -2 -5 -1 -5  3 -6  6  8  3  3  7 -2 -2 -4 -5 -2  1 -3 -4 -5  2  2 -2 -6 -4 -6 -3 -3 -6 -4 -5 -4 -7 -3 -2 -2  7  6 -2 -3 -2  0 -4 -3 -5  7 -3 -2 -1 -5  1 -3  0 -6 -4 -5 -5 -4 -7 -1 -2 -3 -5 -1  3 -5 -2  2 -4 -4  0 -2 -3  8 -3 -5 -4 -5 -5 -3 -5 -6 -5 -1 -4 -2  2  0 -1 -3  0 -5 -2 -3 -5 -4  7 -3 -5  5 -1 -5 -2 -2 -3 -2 -2 -1 -3  2 -6 -2  3 -6  7 -4 -2 -3 -6 -5 -4 -1 -2 -4  7 -5 -7 -2 -6  2 -3 -2 -5 -3 -3 -4 -4 -5 -2  0 -3 -5 -3 -7 -5 -5 -5 -3  1 -3 -5 -1 -5 -1 -2  2 -3 -5 -2 -2 -6 -4 -2 -6 -3 -4 -1 -2  2  0  3 -1  0 -1 -2 -5 -4  6 -1 -4 -4 -4 -3 -3 -4 -5 -3 -1 -4 -1 -5 -3 -4 -2 -6 -2
 -5  2 -5 -4 -5 -2 -2 -3 -5 -5 -5 -2 -3 -5  0 -5 -3 -2 -5 -3 -2 -4 -5 -4 -5 -5 -3 -5 -3 -5 -3 -1 -2 -3 -3 -1 -3 -3 -5 -3  0 -3 -4 -5 -3  1 -2  2 -5 -5 -4  4 -2  4 -4 -3 -3 -1 -5 -4 -4 -5 -3  5 -4 -3 -4 -5 -3 -6 -2 -3 -5 -3  1 -2 -3 -2 -4 -5 -5 -3 -3 -4 -2 -5 -6 -3  1 -5 -3 -6 -2 -6 -5 -5 -2  5 -5 -1  0 -5 -1 -6 -6 -3 -3 -5 -4 -3 -1 -2 -3  5 -6 -2 -6 -3 -3 -6 -5 -5 -2 -5 -5 -3 -3 -1 -3 -5 -2 -2 -1 -4 -1 -6 -5 -3 -1 -3 -2 -4 -3 -4 -3 -5 -2 -4 -2  1  0 -4 -3 -3 -5 -4 -2 -2 -5 -1 -3  0  0 -3 -5 -1 -5 -4 -4 -4 -1 -3 -1 -2  1 -3 -5 -3  0  6 -3 -1 -2 -2  6 -3 -5 -5 -5 -3 -5 -4 -4 -3 -3 -3 -3 -5 -5  5 -3 -6  8 -3 -3 -5 -3 -2  6 -5 -6 -4 -3 -2 -2  0  0 -4 -5 -3  3 -5 -4 -2  1 -3  3  3  0 -1 -6 -4 -6 -3 -3  7  6 -3 -2 -4 -5 -2 -6 -5  4 -6 -5 -3 -5  0 -6 -3 -3 -4 -2 -3 -5 -5
 -1  0 -5 -4 -4 -2  1  0 -2 -4 -4  0  3 -5 -1  1 -1 -4 -2 -4 -3  2 -4  0  1  8 -2 -4 -4 -1 -5  0 -2  1  2 -2  2 -2 -2 -2 -1 -4  2 -2 -4  0 -3  0 -4 -1  2 -2 -2 -2  0  0 -5 -3 -2 -2 -4 -2 -2 -5  4 -4  0 -5 -1 -2 -1  3 -2  1 -2 -3 -4  1 -3 -4 -3 -4 -1 -2 -2 -4 -1 -4 -1  8 -5 -1 -5 -2 -5 -4 -1 -1 -1 -1  4 -4 -2  0 -2 -2 -4 -2 -1 -1  0 -4 -2 -3  0 -4 -2 -4 -4 -2 -5 -2 -2 -1 -4 -2 -1 -5 -2  0 -3 -3  3  5 -3 -2 -4 -4 -3 -4 -4 -4 -4 -5 -4  2 -4 -4  2 -1 -1 -2  2 -3  7  0 -4 -3 -2 -2 -4 -1 -1 -4  2 -2 -1 -3  0  5 -2  1 -5  0 -1 -5 -2 -2 -1 -2 -4 -4 -4  0 -2 -2 -2 -4 -5 -3 -4  0 -4 -2 -4 -3 -2 -4 -4 -4 -1  1 -3 -4 -3 -5 -4 -4 -4  0  3 -3 -5 -1 -4 -2 -1  2  8 -3 -1  3 -5 -1  0 -4 -1 -3 -2 -1  0 -2  0  0  0 -1  0 -3  1 -1 -2 -3 -1 -4 -3  9 -4 -3 -1 -3 -1  3 -4  0 -3 -2 -5  4
 -2 -1 -6 -4 -4  0  2  1 -2 -4 -3  4  1 -6 -2  4 -1 -5 -3 -4 -3  0 -4  3 -1  0 -2 -3 -5  3 -5 -1 -2  0  4 -2 -1 -3  0 -2 -1 -5 -1 -3 -5  0 -3 -1 -4  3 -1 -2 -2 -2 -1  2 -5 -3 -2 -2 -4 -2 -2 -5 -1 -5  4 -5  3  0  0  2  0 -1 -2 -3 -5  0 -1 -4 -3 -4  1  0 -2 -4 -2 -5 -1  0 -5 -2 -5 -3 -6 -4 -2 -2  2  1  0 -4 -2  7 -3 -3 -4  0 -3 -1 -1 -4 -1 -3  7 -5 -3 -4 -4 -3 -6 -2 -2 -1 -4 -2  0 -5 -2  6 -2 -3  0  1 -3  0 -4 -4 -3 -4 -4 -4 -4 -5 -4  2 -4 -4  2  3 -1 -2  2 -4  0 -1 -4 -3  1  0 -4  1 -1 -5 -1  0 -1 -3 -1  2 -2  0 -5 -1 -1 -5  0 -3 -1 -3 -5 -5 -3  1 -2 -3  1 -4 -6 -3 -4  0 -4 -2 -5 -3 -3 -3 -3 -5  1  7 -3 -4 -3 -6 -4 -2 -4 -1  7 -3 -5  0 -4 -2  1  5  0 -4  1 -1 -5 -2 -1 -5 -3 -4 -2 -1  7  0  7  1  3  1 -2 -4 -2  0 -3 -4 -2 -3 -3  0 -3 -5 -1 -3 -2  2 -4 -2 -3 -2 -6  0
 -4  2 -5  7 -5  4  1 -3 -2  7 -5 -2 -3 -5 -1 -3 -2 -5 -4 -5 -2 -2  7 -3 -3 -4 -2 -5 -5 -3 -6 -3 -3  1 -1 -2 -3 -4 -3 -2  0 -5 -3 -4 -5 -2 -4 -1 -6 -3 -2  2 -1 -2 -3  0 -6 -3 -3 -3  7 -4 -2 -5 -3 -5 -2 -5 -3 -3 -1 -1 -3 -3 -2 -4 -5 -3  7  7 -4 -5 -2  6 -2 -6 -4 -6 -3 -4 -5 -5 -5 -5 -5  7  0 -2 -1  3 -3  7 -2 -4 -5 -3 -5 -2  6 -3 -3 -5 -2  1 -4 -6 -5 -5 -5 -5 -5 -3 -2 -4 -5  3 -2 -5  5 -1 -2 -2 -2 -2 -3 -3  7 -5 -2 -5 -5  7 -5 -5 -5 -3 -5  7 -1 -2 -2  0  3 -5 -3 -3 -5 -4 -2 -1 -5 -1 -1 -5 -3 -3 -4  7 -3 -3 -2 -2 -5 -1  1 -5 -3 -4 -2  2 -6 -5 -5  2 -2 -5 -3 -5 -5 -4 -6 -3  7 -2 -5 -4 -4 -5 -4 -4 -4 -4 -3 -5 -4 -5 -5 -5 -5 -4 -4 -4 -6 -2 -5 -2 -2 -2 -4 -5  0 -3 -5 -5  1 -6 -4 -4 -2  3 -3  6 -3 -1 -3 -3 -4 -5 -4 -1 -3 -4 -5 -5 -4 -4 -5 -5 -3  6 -5 -3 -5 -4 -2 -2 -5 -3
 10  6 -5 -4  0 -3 -2  7 -1 -4 -5 -2  8 -5  8  0  2 -1 -4 -4 -4 -1 -4  1  2 -2 -3 -5 -5 -2 -5  2 -1  0 -1 -3  0  7 -3 -1  0 -5 -2 -3 -4  2 -4  0  0  0  1 -1 -3 -3 -2 -2 -5 -3 -2 -2 -4 10 -3 -3  4 -5 -2 -3 -2 -3 -1 -1 -2 -2 -3 -4 -5  0 -4 -4 -3 -4 -1 -2 -1  0 -2 -5 -1 -1 -3 11 -3 11 -5 -4 -2 -3  2 -2  7 -4 -3 -2 11 -3 -5 -3 -3 -3 -1  0 -3 -3 -2 -5 11 -4 -5 11 -5 -2 -3 -3  2 -2 -2 -3 -2 -2 -4 -3  2  5 -2 -2 -4 -4 -4 -5 -4 -4 -5 -3 -4 -2 -4 -4  1  0  4 -3 -1 -4  1 -2 -4 -4 -3 -3 -4  0 -2 -5 -2  0 -3 -4 -2 -1 -1  0 -3 -3  2 -3  1 -4 -1 -3 -5 -4 -5  0 -3 -3  1  0 -5 -4  0  3 -4 -3 -4 -4  4 -5 -4 -5  4 -2 -3 -5 -4 -5  3 -5 -4 -2 -1 -4 -5 -1 -5 -3 -1 -2 -2 -4 -2 -1 -3 -2 -2 -5 -1 -3 -1 -3 -2 -2 -2 -2 -1 -2  3 -4 -4  4 -2  4 -2 -5 -3 -2 -5 -5  2 -3 -2  0 -5 -2 -3 -3 -3 -2
 -5 -4 -5 -6 -3 -4 -3 -4 -5 -6 -5 -1 -4 -5 -3 -4 -1 -2 -5  6 -3 -4 -6 -4 -5 -5 -5 -5  7 -5  7  0 -3 -4 -3  1 -1 -4 -5 -4 -3  0 -4 -5  3 -1  3 -3 -4 -5 -4 -3 -1 -3 -1  0  7  2 -6 -3 -6 -5 -4 -1 -3  1 -2 -2 -3 -5 -3 -3 -5 -4 -4  1  2 -3 -6 -6 -5  3 -2 -5  0 -4 -5  0  1 -5 -1 -6  1 -6 -5 -6 -3 -3 -5 -4 -2 -6 -5 -6 -6  0  3 -5 -5  1 -4 -3 -3 -3 -6  0 -6  3  1 -6 -5 -6 -2 -5 -4 -4 -4  0 -2 -5 -3  1 -4 -4 -5 -5 -6  2 -3  3  3 -5  4 -1  1 -5  5 -6 -3 -3 -4 -4 -3  2 -5 -2  4  2 -5  0  1 -4 -2  6 -4 -2 -5 -5 -3 -4 -1 -3 -2 -2 -5 -2 -5 -5 -3  1  0  0 -5 -3 -4 -1 -5 -3 -5 -3 -4 -3 -5 -4  0 -3 -2 -5 -5  0 -1 -5 -4  3  2 -5  6  3  0 -5 -5 -4  7 -3  4 -4 -4 -4 -5  1 -2 -4  0 -5 -3  1 -1 -2 -4 -2 -5 -5 -5 -2 -2  1 -3  2  1 -4 -6 -4 -5 -5 -3 -5 -5  2 -5 -5 -5  0  3 -5 -3 -4 -2 -4
 -5 -4 -4 -6 -2 -4 -3 -4 -5 -6 -5 -3 -4 -4 -4 -4  2 -2 -5  1 -3 -4 -6 -4 -4 -5 -5 -5  0 -5  1 -2 -3 -4 -3 -2 -2 -3 -6 -4 -3  6 -2 -5  5 -2  2 -3 -3 -5 -4 -3 -3 -3  1 -2  0  3 -6 -4 -6 -5 -4 -1 -3 -1 -3 -2 -3 -6 -3 -3 -5 -4 -4 -1  5 -3 -6 -6 -5  5 -3 -5 -2 -3 -4  6 -2 -5  0 -5  2 -5 -4 -6 -4 -3 -5 -4 -3 -6 -5 -5 -5 -1 -1 -5 -5 -1 -4 -3 -3 -3 -5  6 -5  5 -1 -5 -4 -6 -3 -5 -3 -4 -4 -1 -3 -4 -3  1 -3 -4 -5 -6 -6  5 -3 -1  3 -5  0  1  5 -4  0 -5 -3 -3 -4 -3 -3  5 -4 -1  2  4 -5 -2  5 -4 -2  0 -4 -2 -4 -5 -4 -3 -3 -3 -1 -2 -5 -2 -5 -5 -2 -2  6  5 -5 -2 -4  5 -5 -3 -4 -3 -3  0 -6 -3  5 -3 -3 -5 -4  5  4 -5 -4 -1 -2 -4  1  2  5 -4 -5 -5  0 -3  0 -5 -3 -4 -5  3 -1 -4  2 -4 -3  6  4 -2 -4 -3 -5 -5 -5 -3 -3 -1  0  2  1 -5 -6 -3 -4 -4 -4 -5 -4  6 -4 -5 -4 -1  0 -3 -3 -5 -2 -4
 -2 -2 -6 -3 -4 -2  2  1 -2 -4 -3 -1  2 -6 -1  5 -1 -5 -3 -4 -3  3 -4  0  2 -1 -2 -3 -4 -2 -4  2 -2  4  0 -2  4 -3 -3 -2 -1 -4  6 -3 -4  1 -3  2 -4 -2 -1 -2 -2 -2  5  0 -5 -3 -2 -2 -3  1 -2 -5 -1 -4 -1 -5 -2 -3 -1 -1 -2  5 -2 -3 -4  4 -3 -4 -3 -4 -1 -3 -1 -4  1 -4  4 -1 -5 -3 -5 -3 -6 -4  0  1 -2 -2  1 -4 -2 -1 -3 -2 -4 -2  2  3  6 -4 -2 -2 -1 -4 -3 -4 -4 -3 -6 -2 -2  7 -3  0  0 -5 -1  2 -3 -2  3  3 -3 -3 -4 -4 -3 -4 -4 -3 -4 -5 -4  6 -4 -3  1 -1  3 -2  1 -4  1  6 -4 -3 -2 -2 -4  0  1 -4  7 -2  7 -3  6  2 -2 -1 -5  0 -1 -5 -2 -3  2 -2 -4 -4 -3  1 -2 -2 -1 -4 -6 -3 -4 -1 -4 -2 -4 -3 -3 -3 -3 -4 -2 -1 -3 -4 -3 -6 -4 -4 -4  6 -1 -3 -5 -1 -4 -2  0  1 -1 -4 -1  6 -5  0  1 -4 -2 -1 -2  1 -1 -2 -1  0  0 -2 -2 -4 -1 -1 -2 -4  0 -3 -3 -1 -3 -4  7 -2  0  2 -4  4 -2 -2 -5  6
 -3 -3 -4 -5 -3 -3 -2 -3 -4 -5 -5 -3 -3 -4 -3 -3  0 -2 -5  1 -3 -2 -5 -3 -3 -3 -4 -5 -1 -4  0 -1 -3 -2 -3 -2 -1 -3 -5 -3 -3  1 -1 -4  0 -2  0 -3 -3 -4 -3 -2 -1 -3  0 -2  1  0 -4 -3 -5 -4 -3 -2  1  0 -2 -2 -3 -5 -3 -2 -5 -3 -3  3  1 -2 -5 -5 -5  1 -2 -4 -2 -3 -3  0 -2 -3 -2 -4 -1 -4 -4 -5 -2 -2 -5 -4 -2 -5 -4 -4 -4 -1 -1 -5 -4  1 -2 -3 -3 -3 -4  1 -4  2 -1 -4 -4 -4 -2 -3 -3 -3 -3  0 -3 -3 -3 -1 -2 -2 -4 -5 -5  1 -3 -1  1 -4 -1 -2  4 -2  0 -4 -2 -3 -3 -4 -2  4 -2 -2  0  0 -5  0  1 -3  2  0 -3 -2 -3 -4 -2 -2 -2 -2 -2 -2 -4 -2 -5 -5 -2 -2  0  0 -5 -2 -3  1 -5 -3 -4 -3 -3 -2 -5 -3  0 -3  0 -5 -5  0  0 -4 -3 -1 -1 -4  0  0  1 -3 -4 -4  1 -2 -1 -4 -3 -3 -3  8  0  0 -1 -4  0  1  1 -2 -3 -2 -4 -4 -4 -3 -1 -2 -2  9  1 -4 -5 -3 -4 -5 -4 -3 -5  0 -2 -4 -4  0 -1 -3 -3 -4 -2 -3
 -3 -3 -2 -5  1 -4 -4 -3 -5 -5 -6 -4 -3 -2 -3 -5  1  7 -6 -1 -4 -5 -5 -4 -4 -6 -5 -6 -2 -5 -1 -3 -4 -4 -4 -3 -3  3 -5 -4 -4 -1 -4 -6  0 -1  1 -3  1 -5 -5 -4 -3 -4 -3 -3 -2 -1 -5 -4 -5 -4 -4  7 -4 -3 -4  9 -4 -6 -4  0 -5 -4 -4 -3 -1 -4 -5 -5 -6  1 -4 -4 -3  2 -5 -1 -2 -6  8 -4  8 -4 -2 -5 -4 -4 -5 -4 -2 -5 -5 -6 -4 -3 -3 -5 -5 -2 -5  5 -4 -3 -6 -1 -4  0 -3 -4 -2 -5 -4 -5  1 -4 -4  8 -4 -5 -4 -2 -4 -4 -5 -6 -5 -1 -4 -2 -1 -5 -2  8 -1 -5 -2 -5 -4 -3 -4 -5 -3  2 -3 -4  1 -1 -4 -3  3 -2 -2 -2 -5  2 -5 -5 -5 -3 -4 -3  9 -3 -4  9 -5 -6 -3 -3 -1  3 -6 -3 -4 -1 -5  4 -2 -2  1  1 -5 -4  3 -4 -4 -6 -6 -1  0 -5 -2 -3 -3 -2  0 -2  0 -5 -5 -5 -2 -4 -2 -5 -4 -4 -6 -2 -3 -5  8 -5 -4 -1  1  7 -4 -3 -5 -5 -5 -4 -4 -2  0 -2 -2 -4 -5  4 -5 -6 -5 -6 -6 -1 -5 -3 -5 -3 -2 -5 -4 -3  9 -5
 -4 -2 -7 -4 -5 -3  2 -1 -1 -4  9 -2 -3 -7 -2 -3 -3 -5  9 -4 -3 -3 -4  3 -4 -4 -3  9 -4 -3 -5 -3  4 -2 -2 -2 -2 -4 -3  6 -2 -5 -1  8 -5 -2  0 -2 -5 -3  7 -1 -2 -2 -3 -2 -5 -3 -4 -4 -4 -4 -3 -5 -3 -4 -3 -6 -3 -4 -2 -2 -3 -3 -3 -4 -5 -3 -4 -4  8 -4  0 -3  3 -5 -4 -5 -3 -4 -6 -5 -5 -5 -7 -4 -1 -2 -2 -3 -3 -4 -3 -3 -5 -3 -4 -3 -4 -3  0 -5  5 -3 -3 -5 -5 -4 -4 -5 -7 -4  2 -3 -5  4 -2 -5 -3 -3 -3 -3 -2 -3  8 -4 -4 -4 -3 -4 -4 -4 -4 -6 -5 -3 -4 -4  0  2 -3  7 -2 -4 -3 -3 -4 -3 -3 -2 -4 -3 -2 -4 -1 -3 -3 -4 -3 -2 -2  5 -6  1 -3 -6 -3  8 -2 -3 -5 -5  9  2 -3 -3 -3 -5 -6 -3 -5  6 -4 -3 -5 -3 -3  9  9 -5 -4 -3 -3 -4 -3 -7 -4 -4 -4 -3 -3  8 -5 -2 -4 -3  4 -2 -4 -5 -2 -3 -5 -4 -2 -5 -4 -4 -3 -1 -3 -4 -3  5  4 -3  5 -5 -4 -3 -4 -5 -4  9  7 -4  9 -5 -3 -4 -4 -1 -4 -4 -3 -3 -6 -3
 -3  0 -6 -2 -4  0  2  0 -1 -2 -3  1 -1 -6  1 -1  0 -4 -3 -3 -1 -1 -2 -1 -2 -2  7 -3 -4 -1 -4  0  2  2  1  0  1 -3 -1  2  5 -4 -1 -1 -4  4 -2  4 -4 -2  0  3  2  4 -2  1 -4  1 -2  0 -2 -3  6 -4  0 -4 -1 -5 -1 -2  4  1 -2  2  5 -2 -4  1 -2 -2 -2 -4  3 -2  2 -4 -3 -4 -1 -2 -4 -3 -4 -3 -6 -2  5  4 -2  0 -1 -2  7 -2 -3  0 -4 -1 -1 -2  0 -4  2  1 -2 -4 -3 -4 -4 -3 -6 -2  3 -2 -4  2  4 -3  0 -1  0 -1  3 -1 -1 -2 -2 -4 -1 -4 -3 -2 -3 -4 -4 -2 -3 -2  1  0 -1  0  1 -4 -1 -2 -3 -2 -2  0 -4  1  3 -4 -2  1 -2 -2  0  2  1  1 -5  1  0 -4 -1 -2  3  1 -4 -4 -3  2  5 -3 -2 -4 -6  0 -4 -1 -2  7 -4 -1 -1 -3 -3 -4 -1 -2  5 -4  0 -6 -4 -3 -4 -2 -2  1 -4  4 -3  6  4 -1 -2 -4  1 -2 -4 -3  5 -4  0  2  3  1 -2 -1 -2  0 -1 -1 -1 -4 -3  1 -2 -4 -3 -2 -2 -2 -3 -4 -2  1 -3 -1 -4 -2  0  7 -4 -2
 -3 -2 -5 -3 -4 -1 -1 -1 -1 -4 -3 -1  0 -5 -2 -2 -1 -4 -3 -2 -2 -1 -4 -2 -2 -3 -1 -3 -2 -2 -3 -1  5  0  0  2  0 -3 -3  1  1 -3 -2 -3 -3  1 -1  0 -4 -2 -2  0  5  0 -1  2 -3 -1 -2 -1 -3 -2  3 -2 -1 -2  1 -4 -1 -3  3  1 -3  0  2  2 -3  2 -3 -4 -3 -2  3 -3  4 -4 -3 -3 -1 -3 -4 -4 -4 -4 -5 -4  0  2 -3 -2 -2 -4 -1 -3 -4  6 -2 -3 -3  1  0 -4 -1 -2 -3 -3 -4 -2 -2 -4 -5 -2  5 -2 -4 -1  2 -4 -1  0 -2 -1 -1 -2 -2 -3 -4 -3 -2 -2 -2 -3 -2 -4 -3 -2  1 -3 -1 -1 -1 -2 -1 -2 -2 -2 -2  3 -3  0 -3 -2  0 -2 -2  5 -3 -3  1 -1  3  1 -4  5 -2 -4 -3 -2  2  2 -3 -3 -3  0  0 -3 -3 -4 -5  7 -4 -2 -4 -1 -3  7  6 -3 -2 -3 -2 -3 -1 -2  6 -5 -2 -2 -3 -2 -3  0 -3  3 -2  0 -1 -1 -3 -3 -1 -1 -4 -3  2 -3 -2 -2  4 -1 -3 -2 -3  0 -2 -1 -2 -3 -2 -1 -2 -4 -3 -3  1 -3 -3 -3 -3 -2 -3  2 -2 -1 -1 -1 -4 -2
 -4 -4 13 -4  0 -4 -4 -4 -6 -5 -6 -4 -4 13 -4 -4 -3  0 -6 -4 -5 -5 -5 -5 -4 -4 -5 -6 -4 -5 -4 -4 -4 -4 -4 -4 -4 -1 -6 -5 -4 -3 -4 -6  6 -4 -3 -4  0 -6 -5 -4 -4 -4 -4 -4 -4 -3 -6 -5 -4 -5 -5 -1 -4 -5 -4 -1 -5 -6 -4 -3 -6 -4 -4 -4 -3 -4 -4 -5 -6 -3 -4 -4 -4  0 -5 -3 -4 -4 -1 -5 -1 -5 13 -5 -4 -4 -6 -5 -3 -5 -5 -5 -5 -4 -5 -6 -4 -4 -5  0 -4 -4 -5 -3 -5 -3 -5 -5 13 -6 -4 -5  0 -4 -4 -1 -4 -5 -5 -4 -4 -4 -5 -7 -5 -3 -5 -5 -4 -4 -4 -1 -3 -5 -4 -4 -4 -4 -5 -5 -3 -3 -4 -4 -3 -3 -6 -4 -3 -3 -3 -4 -5 -3 -5 -4 -5 -4 -4 -4 -1 -4 -5  1 -6 -6  1 -1 -3 -3 -6 -2 -4  3 -6  0 13 -4  0 -4 -5 -5 -3 -5 -4 -6 -6 -3 -3 -5 -4 -5 -4 13 -4 -4 -3 -5 -5 -6 -5 -4 -4 -5 -5 -4 -4 -3 -4 -4 -1 -5 -4 -3 -3 -2 -5 -4 -5 -4 -5 -4 -4  0 -4 -4 -4 -5 -6 10 -5 -6 -5 -4 -6 -3 -5 -4 -5 -3 -5 -5 -5 -5 -1 -4
  0 -1  0 -5  9 -4 -3 -1 -3 -5 -5 -3 -1  0  0 -3 -1  7 -5 -2 -4 -3 -5 -3 -1 -4 -4 -5 -3 -4 -3 -2 -3 -3 -2 -3 -3  7 -5 -4 -3 -3 -3 -5 -2 -2 -2 -3  9 -4 -4 -3 -3 -3 -3 -3 -3 -2 -4 -4 -5  0 -4  1 -2 -3 -3  3 -4 -5 -2  1 -5 -3 -3 -3 -3 -3 -5 -5 -5 -2 -3 -4 -3  9 -4 -3 -2 -4  1 -1  1 -1  0 -5 -3 -3 -3 -3  2 -5 -4 -4 -1 -2 -3 -5 -5 -2 -3  8 -4 -3 -4 -3 -1 -2 -3 -1  0 -4 -3 -4  9 -2 -3  2 -4 -4 -4 -3 -2 -2 -5 -5 -5 -3 -4 -3 -2 -5 -3  1 -3 -4 -3 -5 -2 -3 -2 -3 -2 -1 -3 -3 -2 -2 -5 -3 -2  2 -2 -3 -3  0 -4 -5 -3 -3 -3 -3  1 -3 -3  2 -4 -5 -3 -2 -3 -2 -5 -2 -3 -2 -4  9  0 -3  9 -2 -5 -4 -2 -4 -3 -5 -5 -3  1 -4 -4 -3 -3  0 -2 -3 -1 -4 -4 -5 -3 -2 -3 -4 -3 -3 -4 -3 -3 -3  1 -4 -3 -3  1  1 -3 -3 -4 -4 -4 -3 -3 -1 -1 -3 -3 -3 -4  4 -4 -5 -4 -4 -5 -3 -2 -4 -4 -2 -3 -3 -4 -4  1 -3
 -5 -3 -6 -5 -3 -3 -3 -4 -5 -5 -5 -2 -2 -6 -1 -3 -1 -3 -5  2 -2 -4 -5 -3 -4 -5 -4 -5  3 -4  1  2 -2 -3 -2  2  1 -4 -5 -3 -3 -1 -3 -4  0 -1  3 -3 -4 -5 -4 -1 -1 -2 -2  0  1  2 -5  1 -5 -5 -3  2 -2  7  1 -3 -1 -5 -2 -2 -5 -3 -3  5  1 -3 -5 -5 -4  1 -2 -4  1 -4 -5 -1  0 -5 -2 -6 -2 -6 -6 -5 -3 -2 -5 -4 -2 -5 -4 -5 -6  1  6 -5 -5  4 -4 -3 -2 -2 -5 -1 -6  1  7 -6 -6 -5  0 -4 -4 -3 -3 -1  0 -4 -2  3 -3 -3 -4 -5 -5  1 -1  6  4 -5  6 -2  0 -4  4 -5 -3 -2 -4 -3 -3  0 -4 -3  5  2 -5  0  0 -4 -2  4 -4 -1 -4 -3 -3 -2  0 -2 -3 -1 -4 -3 -5 -4 -2  1 -1 -1 -5 -2 -2 -1 -5 -3 -6 -2 -4 -3 -3 -4 -1 -2  1 -5 -5  0 -1 -3 -3  6  1 -6  1  5 -1 -4 -4 -4  2 -2  6 -4 -3 -3 -5  0 -2 -3 -2 -5 -3  0 -1 -3 -3 -1 -5 -5 -5 -2  0  2 -2  0  5 -4 -5 -4 -5 -5 -1 -5 -5  1 -4 -4 -4  1  6 -4 -2 -4 -3 -4
