# Supplementary material for: Protein Secondary Structure Prediction Based on Data Partition and Semi-Random Subspace Method
Source: Sci Rep. 2018 Jun 29;8:9856. doi: 10.1038/s41598-018-28084-8 (PMC6026213; doi:10.1038/s41598-018-28084-8)
Supplement: Supplementary file 2 — Dataset 2 [file 41598_2018_28084_MOESM2_ESM.zip › T100_DATA/5O5C_A.pssm]

  G  A  M  V  P  G  S  Q  T  S  P  V  S  A  L  P  P  D  C  G  T  G  N  P  H  D  F  I  F  N  D  H  Q  L  S  A  W  A  R  Q  T  E  Q  V  L  A  L  M  T  E  T  V  K  G  V  E  K  P  F  S  G  I  L  P  H  E  L  A  R  E  F  S  G  V  D  L  D  Q  S  L  G  S  N  E  A  A  L  E  E  L  K  K  L  Y  L  R  D  A  V  W  F  H  H  P  K  Y  V  A  H  L  N  C  P  V  V  L  P  S  L  L  A  E  Q  I  M  A  A  V  N  S  S  V  D  T  W  D  Q  S  A  G  G  T  L  I  E  Q  K  V  I  D  W  T  L  S  R  I  G  L  P  A  G  A  D  G  I  F  T  S  G  G  T  Q  S  N  L  M  A  M  L  L  A  R  D  S  W  C  A  A  H  H  P  G  H  L  I  K  H  R  G  L  P  H  D  A  A  K  W  R  V  F  T  S  K  L  S  H  F  S  I  Q  K  S  M  A  I  L  G  L  G  Y  D  A  V  I  P  V  D  Y  D  E  R  Y  R  M  D  V  D  C  L  K  Q  E  V  Q  R  C  L  Q  Q  G  L  I  P  V  A  V  V  A  T  S  G  T  T  D  F  G  S  I  D  P  L  G  A  I  S  E  L  C  K  H  H  G  M  W  M  H  V  D  A  A  Y  G  C  G  L  L  V  S  E  S  H  R  P  R  L  A  G  I  E  K  A  D  S  V  T  V  D  Y  H  K  S  F  F  Q  T  V  S  C  G  A  F  F  V  R  D  K  H  H  L  S  H  V  T  H  H  A  D  Y  L  N  P  L  S  A  Q  Q  E  G  T  P  N  L  V  N  K  S  I  Q  T  T  R  R  F  D  A  L  K  M  W  L  T  L  R  V  S  G  P  M  A  L  G  N  A  F  D  D  I  L  A  L  T  Q  I  A  H  Q  L  L  N  A  H  P  A  I  E  V  L  H  V  P  E  L  T  T  Q  I  F  R  Y  V  P  R  P  G  M  N  D  A  L  T  D  E  I  N  T  N  I  R  K  A  V  F  R  S  G  N  A  V  I  A  G  T  K  V  N  G  R  Q  Y  L  K  F  T  L  L  N  P  N  T  T  A  A  D  I  E  D  V  I  A  L  I  V  H  Y  G  R  E  Q  V  R  G  P  A  V  T  T  A  P  L
  2  3 -1  0  1  0  1  0  0  2  0  1  1  1  2  1  1  0  1  1  2  2  1  2  0  1  0 -3 -4 -2  1  1 -2  3  0  1 -5  1  1  2 -1  0  0  3  0  1  0 -2  4  2  0 -1  4  1  2  0  0 -3 -2 -1 -1  1  0  1  2  1 -1  4  1  0 -3  2  3 -3 -3 -3 -3  1 -2 -2  0 -2  0  2  4  5 -3  1 -3 -2 -1 -1 -3 -5 -2 -2 -4  6 -2  1 -5 -4 -3 -2 -1 -4  1  6 -5 -4 -4 -2 -3 -2  2 -3 -2  6 -1  2  5 -3  4 -2  0  3  6 -2 -4 -1  1 -3 -2 -3 -5 -4 -4 -1  5 -1  4 -1 -3 -3 -4 -3 -2 -3 -3 -1 -6 -1  5  1 -3 -1 -1 -4 -1  1  2  6 -4 -2 -2 -5 -3  0 -2 -2 -1 -4 -1 -4 -4 -3  6 -3 -3 -3  7 -4 -3  0  4  0  4  1  0  0  0  0  0  1  0  0  0  0  0 -1  0  2 -1  2  2 -3 -3 -4 -3 -4  3 -1  2  2  2 -5 -5 -1 -2  0 -3  4  6  3 -3 -4 -2 -4  1  1 -3  6 -1 -3  2 -2  2  0 -3  2  0 -2 -3 -4 -3  1  1  5 -4  4  1  4 -3  3  0  0  0  3  2 -1 -2 -2 -2 -2  6 -2 -1  6 -3  6 -2 -2  0 -4 -5 -2  1 -3 -4 -4 -3  1  2 -3  6  2 -1  4  2  2  0  0  2 -6 -3 -5 -2 -4  7  7 -5 -2 -3  0 -4 -3  2 -1 -1 -2 -4 -3 -2 -2 -3  2 -1 -3 -2 -1  6 -4 -1 -2 -2 -2 -4 -4 -5 -2  0 -5 -5 -4 -3 -2  0  0 -1  6 -3 -3 -2 -1 -3  1  3 -1 -3  0 -1  3  1 -4 -4  6 -2 -4 -4 -2 -3  1  0  3  2  0  1  0 -1 -3 -1 -3 -1 -3 -3 -1 -3 -4 -2 -1 -4 -4 -5 -4  7 -4 -3 -4 -6 -2 -2 -4 -4  0 -3 -2  5 -2  3 -3 -1  2  0 -4 -4  0  0 -3  0 -3  6  3  1  3  1  0 -1 -2  2  3 -2 -1 -1 -4 -3 -2  2  2  1 -3  0 -4 -1  1 -3 -3 -5 -4 -4 -1 -1  1  2  0  0  0  0  3  1  2 -3  2  3 -2  1  0  3 -4  0  5 -3  1  3  0 -2  0  6 -1 -3  7  2 -1 -3 -2  0 -1 -2 -1 -4 -4 -3 -4 -2 -4 -4 -4  0  1  1 -2  1  3 -4 -3  2  3 -3 -2  0 -1 -3  3  1  0  4  1  0 -2  0  1  1  0  3  0  0  1  5 -1 -1
 -2 -2 -3 -2 -3  3 -1  0 -1  1  0 -2  1  1  0  0 -1  0 -1  0 -1 -1  0 -1  4 -1 -2 -4 -5 -2  0  2 -3 -2 -2  3 -5  5  3 -2 -4  0  1 -4 -2  0  5 -5  0  2  4 -4  1  2  0  2  5 -5 -1 -2 -5 -1  0  0  0  0 -4  2  0  3 -3 -1  1 -5 -4 -4 -3  4 -3 -4 -1 -2 -3 -1 -2 -4 -4  0 -3 -4  0  2 -4 -5 -4  5 -3 -4 -4 -4 -5 -1 -1 -4  5 -4 -3 -4 -3 -4 -3 -6 -5 -5 -4 -4 -5 -3 -4 -3 -4 -3 -3 -4 -4 -3 -3 -5 -3 -3 -3 -4 -4 -4 -2 -4  0 -3 -3 -4 -4 -4 -4 -5 -3  6  6 -4 -5  0 -6 -4 -2  0  7 -4 -3 -4 -3 -1  0 -3 -4 -5 -5 -5 -4 -3 -5 -5 -3  0 -3 -3 -4 -2 -4 -4 -4 -4 -4  8 -2  0 -1 -1  1  3  1  1  0  0  0  0  0  2  1  1  1  1 -2  0  0 -2  0  6 -4  8 -5 -5 -3 -3 -1 -2 -3 -2 -5 -3 -4  3  1 -3 -4  2 -4 -4 -5 -4 -3 -1 -1 -4 -5 -3 -1 -5 -2 -3 -3  2  2  3  7 -4  3 -3 -1 -2 -4  2  4 -1 -4  0  5 -4  4  3  1 -5 -1 -2 -5 -4 -4 -5 -5 -4 -4 -4 -5 -4 -4 -4  0 -5 -1 -5 -4 -5 -4 -2  0 -5 -2  1 -1 -5  3  4 -2 -2 -3 -3 -4 -3 -5 -4 -4 -4 -5 -5 -6 -5 -4 -4 -4 -3  2  5  5  8 -2  4 -4 -1 -5 -5 -1  5 -4 -1 -3 -5 -4 -5 -4 -5 -3  0 -3 -5 -5 -2 -5 -5 -3 -4 -1 -4 -4 -4 -5  7  0  4  3 -2 -4  5 -1 -3 -2 -3 -3 -4 -3 -4 -4 -3 -5  4  4 -1  0  1  0  3 -3 -4 -3 -2 -4 -3  1 -3 -4  0 -4 -4  8  8 -6 -4 -4 -4  0 -4 -6 -4 -4 -5  8 -3 -4 -5 -1 -2  1 -4 -5  1 -3 -5 -4  2 -4 -4 -2  2 -4  2  1 -3 -2  3  0 -4  1  0  0 -1  5 -5 -1 -4 -3 -2  3 -4 -1 -4 -3 -4 -4 -5 -6  8 -4  3 -3  1 -1  0  0 -2  0 -2  0 -2 -4  4 -3 -3  2  1 -4  8  2  1 -4 -4  2 -2 -3  2 -4 -4 -5 -4  1 -4  3 -3  0 -2  6  2 -4 -5  0 -5 -4 -4 -3 -3 -5  1 -3 -1 -1 -1 -4 -5  2  0 -5 -4 -2 -1 -5  3  1 -2 -4  2  2 -1 -3  2 -1  1 -1 -2 -1  4 -2 -3 -3
 -1 -1 -3 -1 -3  0 -1 -1 -1 -1 -2 -1 -1  0 -2 -1 -2  0 -1  0  0 -1  0  0  0  1 -1 -5 -3  6  1  1  4 -2  0  0 -5 -2  0 -1 -4  0  0 -3 -4  1 -2 -5 -2  1 -1 -5  0  2  1  1 -2 -5 -1 -1 -3 -4 -1 -4  0 -1 -3 -1 -1 -2 -3  1  0 -5  2 -6  3 -1 -2 -2  0  2  0  0 -2 -4 -5  1 -3 -5  1  0 -5 -5 -5  1  1 -4 -5 -4 -6 -2  0 -4 -1 -5 -4 -4 -2 -6  8 -6 -5 -5 -4 -5 -5 -3 -5 -4 -3 -3 -2 -5 -4 -2 -3 -5  9 -2 -2 -5 -1 -3 -6 -1 -3 -2 -3 -3 -3 -3 -5 -5 -3 -3 -2 -5 -5 -1 -7 -3 -2  1 -3 -5 -1 -5  0 -1  1 -3 -1 -3 -5 -6 -2 -2 -3 -3 -2 -3 -2  8 -6 -3 -3 -5 -5 -5 -4 -3  2  0 -3 -1 -1 -1  0  0  0  2  0  2  1 -1 -1  1 -1 -1 -2 -1  0 -3  0 -1 -5 -2 -5 -5 -3 -2 -1 -1 -2 -2 -6 -2  0 -1 -1  2 -4 -1 -5 -6 -3 -6 -2 -2  2 -3 -5 -5 -2 -5 -3 -3  0  0  1 -2 -3 -5  1 -3  0 -3 -6 -1  0 -2 -5 -1  0 -4 -2 -1  0 -2  3 -4 -5 -5 -4 -5 -5 -4 -3 -4 -3 -2 -3 -1 -5 -3  2 -5 -1 -5 -6 -1 -1 -5 -3  0 -4 -4  0 -2  0  2 -3 -7 -5 -2 -5 -1 -4 -4 -5 -3 -4 -3 -6 -6 -4 -2  1  0  1 -2  0 -4 -6  3 -3 -5 -2  0 -4  0 -2 -5 -3 -5 -1 -5 -2 -3 -2 -6 -6 -3 -5 -5 -2 -2 -2 -4 -5 -5 -5 -2  2 -2  0  0 -5  0 -2 -4 -2 -3 -2 -4 -1 -5 -5  8 -4 -2  0  0  0 -1  0 -1 -2 -4  8 -3 -5  4 -2 -2 -5 -3 -2 -3 -3 -3 -6 -1 -4 -6 -3 -6 -7 -4 -3 -6 -3 -3 -5 -3 -3  0  0 -5 -3  0 -4 -5 -1 -1 -4 -5 -1 -1 -3 -2 -1 -3 -3  0 -3 -5  0  0  0 -2  0 -5 -2 -5 -4  2 -1 -4 -1 -6 -1 -3 -5 -5 -6 -3 -4 -1 -3 -1  0  0 -2  1  0 -1 -1 -3  3 -1 -4  8 -1 -1 -5 -3  0 -3 -5 -4  1  0 -3  1 -4 -4 -5 -4 -2 -3 -2 -5  3  0  0 -1 -5 -6 -3 -6 -3 -6 -6  9 -5  1 -3 -2 -3  0  0 -5 -1  0 -5 -5  2 -3 -5 -2  0 -1 -3  2  0 -3 -3 -1  0 -1  0 -2  1 -1 -3 -2 -4
 -2 -1 -4 -2 -3 -1  0  0 -2  1  1  1  1  0 -1  0 -1  2  0  1  1  0  3 -2  0  2  0 -5 -6  2  3  2 -2 -3  3  1 -6 -2  1 -1 -4  0  2 -3 -4  3 -2 -5 -3  1 -3 -5  0  1 -2  4 -3 -4 -5 -2 -2 -3 -1 -4  3  3 -5 -2 -1 -1 -5  4  1 -5  7 -6  7 -1 -3 -5  0  6 -2  3  1 -4 -6  5 -1 -5  3  4 -5 -6 -5  3  7 -4 -5 -5 -6 -3  2 -4 -1 -6 -4 -4 -4 -6  0 -6 -4 -5 -4 -5 -4 -4 -5 -4 -4  1 -3 -5 -5 -3 -3 -5 -1 -3 -3 -5  8 -4 -7  8 -3 -3 -4 -3 -4 -4 -5 -6 -1 -3 -3 -6 -5  7 -8 -4 -4  2 -3 -5 -3 -5  1  1  2 -3  8 -4 -5 -6 -4 -3 -2 -4 -2 -3 -3  0 -6 -4 -4 -6 -5 -5 -4 -4  6 -1 -3 -2 -2 -2 -1  0  0  1  0  1  0  0  0  1 -1 -2 -2  3  4 -3  0 -2 -5 -4 -5 -6 -4 -3  2  1 -1 -4 -6 -3 -4 -2 -2 -2 -4 -2 -5 -6 -4 -6 -1  0  6 -3 -5 -5 -2 -5  0 -2  8  2  4 -3 -4 -6  5 -3  2 -2 -6  1  1 -2 -5  2  1 -2 -2  1  2 -1  0 -4 -4 -5 -4 -5 -5 -4 -4 -4 -4 -4 -4  8 -6 -4 -2 -5  8 -3 -6  0  1 -5 -4  3 -5 -5  0  0 -2  2 -4 -8 -5 -4 -6  8 -4 -4 -6 -4 -5 -4 -6 -6 -4 -3  1 -2 -3 -4  1 -5 -6  5 -4 -5  0 -3 -4  8 -3 -6 -4 -5  8 -6 -4 -3 -3 -6 -6 -3 -4 -5 -3 -3 -3 -4 -5 -5 -6 -4  7 -3  0  1 -6 -1 -4 -4 -3 -2 -4 -4  7 -6 -6  0 -4 -2  2  0  1  1  1  0 -2 -4  2 -3 -5  6 -3 -3 -5 -3 -4 -2 -4 -4 -6  8 -4 -6 -3 -6 -8 -5 -4 -6 -4 -4 -5 -4 -3  6 -2 -5 -4  2 -5 -5  8  1 -5 -5  6 -4 -4 -1  3 -3 -4  2 -1 -5  2  2  7  1  4 -6  3 -5 -5 -3  1 -4  2 -6 -3 -4 -5 -6 -6 -4 -5 -3 -1  1 -1  0 -2  4  3  3  2 -3  7  1 -4 -1 -2 -2 -5 -4  0 -3 -6 -5  2  0 -4  3 -4 -5 -5 -4 -1 -4 -3 -5  5  0 -2 -3 -6 -6 -3 -6 -4 -6 -6  0 -4  0 -4 -3 -2  4  8 -5 -1  1 -5 -5  6 -2 -5 -2  1 -3 -4  0  2 -4 -3 -1  1  2 -1 -2  4 -2 -3  0 -4
 -2 -1 -3 -2 -3 -3 -2 -3 -2 -2 -4 -2 -3 -2  0 -1 -3 -2 -1 -2 -2 -2 -2 -2 -3 -2 -3 -3 -4  2 -3 -3 -3 -2 -4 -3 -5 -3 -3 -1 -3 -2 -4 -1 -2 -4 -2 -3 -2 -3 -3 -3 -3 -3 -2 -4 -2 -6  0 -2 -5 -2 -1 -4 -3 -4 -3 -3 -4 -3 -3 -3 -2 -3 -6 -4 -6 -3 -4 -1 -3 -5 -3 -3 -3  0 -3 -4 -6 -3 -1 -4 -3 -5 -3 -5 -6  0 -3 -4 -5 -6 -5 -5 -3 -5 -2 -3 -6 -4 -5 11 -6 -3 -3 -3 -5 -3 -3 -2 -3 -6 -2 -3 -3 -1 -2 -3 -6 -3  0 -3 -6 -4 -5 -6 -6 -3 -2 -4 -4 -3 -3 -3 -6 -6 -5 -3 -3 -5 -6 -3  4 -4 -5  0 -5 -4 -4 -3 -3 -1 -6 -5 -3 -5 -3 -3 -5 -5 -3 -6 -3 -5 -3 -5 -3 -3 -3 -1 -3 -5 -5 -1  0  6 -1 -2 -2 -2 -2 -2 -2 -1 -1 -2 -2 -2 -2 -1 -3 -2 -2 -1 -2 -5 -3 -5 -3 -4  5 -3 -4  3 -2 -6 -5 -3 -3 -4 -5 -3 -1 -3 -3 -3 -5 -3 -4 -4 -5 -1 -3 -3 -1 -3 -4  6 -6 -3 -4 -4  0 -4 -1 -3 -2  0 -4 -3 -3 -1 -3 -3 -4  9 -3 -3 -3 -5 -3 -1 -5 -4  0 -3 -3 -3 -4 -2 -5 -3 -3 -6 -5 -5  0 -3 -6 -6 -3 -4 -3 -3 -3 -3 -3 10 -3 -3 -3 -4  1 -6 -1 -6 -3 -6 -3 -3 -5 -5 10  0 -4 -3 -1 -3 -4 -4 -5 -6 -5 -4 -2 -4 -5 -3 -5 -3 -3 -4 -3 -1 -3 -3 -6 -5 -6 -6 -3 -2 -5 -6 -5 -3  3  7 -3 -3 -2 -3 -3 -5 -6 -4 -1 -2 -3 -2 -2  0 -2 -3 -5 -3 -6 -5 -3 -5 -5 -3 -1 -3 -2 -3 -2 -3  1 -5 -5 -4 -1 -5 -5 -3 -3 -6 -3 -3 -6 -6 -5 -6 -3 -2 -6 -3 -6  0 -3 -4 -6 -2 -1 -5 -3 -5 -3 -3 -5 -3 -3 -4 -6 -3  0  6 -5 -3 -2 -3 -4  0 -4 -3 -3 -3 -2 -3 -3 -5 -1 -4 -6 -2 -2  1 -4 -5 -3 -3 -3 -2 -3 -3 -5 -6 -2  1 -4 -1 -2 -2  1 -1 -3 -3 -1  2  1 -3  1 -5 -3 -4 -3 -6 -4 -3 -1 -3 -3 -3 -5 -4  1 -3 -3 -3 -2 -4 -4 -3 -4 -5 -5 -4  3 -4 -6 -3 -4 -3 -4 -6 -2 -3 -1 -3 -2 -3 -6 -3 -3 -3 -3 -2 -4 -3 -2  1 -2  0 -3 -2 -4 -3  0 -2 -3 -2 -2 -2 -3 -3  0 -4 -2
 -2 -1  0 -1 -1  0  0  4 -1  2  0 -1  1  0  0 -1 -1  0  1  0 -1 -1  0 -2  1  1  2 -4 -5 -2  1  1  1 -2  0  1 -5  2  2  2 -3  2  3 -3 -1  1  0 -4  0  1  1 -4  1  0 -1  1  3 -1 -4 -2 -4 -2  0 -2  1  2 -4  1  0  2 -4  0  0 -5 -3 -4 -2  3 -3 -3 -1 -2 -2  0  1 -3 -4  1  0 -4  1  1 -4 -4 -4  1 -2 -3 -4 -4 -6 -1 -2 -3  0 -4 -2 -3 -2 -4 -2 -6 -4 -4 -4 -4 -3 -3 -3 -3 -3 -1  1 -4 -3 -2 -3 -4 -3 -2 -3  0 -2 -3 -5 -3  8 -3 -3 -4 -3 -3 -4 -5 -1  6  0 -4 -5 -1 -5 -3 -3  1  2 -4 -2 -4 -2  0  1 -3 -3 -4 -4 -6 -3 -2 -4 -4 -3  9 -3 -3 -4  7 -3 -4 -4 -4 -3 -1 -1  1 -2 -1  0  1  0  0  0  0  0  0 -1  1  1  2 -1 -1 -1  0  0 -2 -1  0 -4 -1 -5 -5 -3 -2  1 -1 -2 -2 -6 -3 -4  6  0 -2 -3 -1 -1 -4 -4 -4 -3  1  1 -3 -4 -4 -1 -4 -2 -3 -3  1  1 -1  0 -3  2 -3  1 -1 -4  0  3  0 -4  1  2 -1  1  2  3 -4 -1 -2 -4 -3 -3 -5 -4 -3 -3 -3 -4 -3 -3 -3 -5 -4 -2 -5 -3 -4 -4  0  1 -5 -3  0 -3 -4  2  3 -1  1 -3 -5 -4 -2 -5 -3 -3 -3 -4 -4 -5 -4 -4 -4 -3 -3  0  1  0 -1  1 -2 -4  0 -4 -5  0  2 -3 -3 -3 -5 -3 -4 -3 -4 -2 -1 -2 -6 -6  9 -4 -5 -3 -3 -2 -3 -4 -4 -4 -1 -1 -1  2  0 -4  0 -2 -3 -1 -3 -2 -3 -2 -4 -4 -3 -4  0  0  3  0  3  2  0 -2 -4 -2  7 -4 -2 -1 -2 -4  9 -3 -3 -1 -2 -6 -3 -3 -4 -1 -4 -5 -3 -3 -4 -1 -3 -3 -4 -1  0  2 -4 -4  2 -3 -5 -2  2 -4 -4 -1 -3 -3  2  3 -3 -2  3 -2 -4  0  1  0 -2  1 -5  1 -4 -3 -1  2 -4  5 -4 -3 -3  0 -4 -6 -2 -4  0 -3  0  0 -1 -1 -1  0  0  1 -1 -3  0 -3 -1  1  1 -4 -1  2  0 -4 -3 -1  0 -4  1 -3 -3 -5 -3 -2 -3 -1 -4 -1 -2  1  4 -4 -5 -1 -5 -3 -4 -4 -3 -4  1 -3  0 -1  1 -2 -4  1  1 -5 -4 -1 -1 -5  0  1 -1 -3  1  2  3 -2  1 -1  2 -1 -2  0  1  0 -2 -2
 -2 -1 -3  1 -2  0  0  1  0  0  2  0  1  0 -1  0 -1  0  1  0  0  0  0 -1  0  0  0 -5 -5 -2  1  1 -2 -2  4  1 -5  1  1 -1 -4  0  3 -3 -3  4 -2 -5 -1  1 -1 -4  1  1 -2  2 -1 -4 -4 -2 -4 -2 -1 -3  2  5 -5  0  0  1 -4  2  0 -5  0 -5  2  0 -1 -4 -1 -1 -2  2  2 -3 -4  3  8 -4  4  3 -4 -5 -5  0  0 -3 -4 -4 -6 -3  0 -4 -1 -5 -4 -3 -3 -5 -3 -7 -4 -5 -4 -5 -4 -3 -4 -4 -3  7 -2 -4 -4 -2 -3 -5 -3 -2 -3 -4  2 -4 -6 -1 -1 -3 -3 -4 -4 -3 -5 -5  8 -1  0 -5 -5  2 -6 -3 -3  3  0 -5 -4 -5 -3  2  0 -3 -1 -5 -5 -6 -3 -3 -5 -5 -3 -1 -3 -3 -5 -1 -3 -5 -5 -5 -3 -2  4  4 -2 -1  0  0  0  0  0  0  0  0 -1  1  1  1 -1 -2 -2  2  2 -2 -1 -1 -5 -2 -5 -5 -3 -3  5 -1 -2 -3 -6 -3 -4  0 -2 -2 -3 -1 -4 -5 -5 -5 -3  2  3 -3 -5 -5  0 -5  0 -3 -1  2  1 -2 -2 -5  0 -3  1  0 -5  3  1  4 -5  3  1  2  1  2  3 -4  0 -3 -4 -5 -3 -5 -5 -3 -4 -3 -5 -3 -3 -1 -5 -5 -2 -5 -1 -4 -5  1  5 -5 -3  2 -4 -5  2  3  0 -1 -3 -6 -5 -3 -5 -1 -3 -3 -5 -5 -6 -4 -5 -5 -4 -3  1  0 -2 -2  0 -3 -5  1 -5 -5  7 -1 -3 -1 -3 -5 -3 -5 -1 -5 -3 -2 -3 -6 -6 -1 -4 -5 -3 -3 -3 -3 -5 -5 -5 -2  2 -2  0 -1 -5  0 -2 -3 -3 -3 -3 -3  3 -5 -5 -3 -4  1  2  0  1  3  5  1 -2 -3 -2 -1 -4  0 -2 -2 -5 -1 -3 -3 -3 -3 -6 -1 -3 -5 -2 -5 -6 -4 -3 -5 -3 -3 -4 -5 -1  3 -1 -5 -4  3 -4 -5  2  4 -4 -5  2 -4 -3  0  4 -3 -3  1 -1 -4  1  1  0 -1  2 -5  6 -4 -4 -2  3 -3  3 -5 -3 -3 -4 -5 -6 -3 -4 -1 -3  1  0  0 -1  0  2  2  2 -2 -1  2 -3 -3 -1 -1 -4 -2  2  0 -5 -4  0  0 -5  4 -3 -4 -5 -3 -2 -4 -1 -5  1 -2  1 -1 -5 -5 -2 -6 -4 -5 -5 -3 -4  4 -3 -2 -2  3  0 -5  1  2 -5 -5  2 -2 -5 -1  2 -2 -4  2  4 -2 -3  0  1  3 -1 -1  1 -1 -2  0 -3
  5 -1 -4 -3 -2  1  0 -2 -2 -1 -3 -2  0 -1  0 -1  0  1 -1  2  0  1  0 -1 -3 -1 -3 -5 -4 -1  0  1 -2 -2 -1 -1 -6 -3 -1  0 -4 -1 -2  5 -4  0 -4 -4  0  0 -2 -5 -1  1 -3 -1  0 -5 -3 -2  7 -4  0 -4 -1 -2 -5 -1 -1 -2 -5  1  2 -6 -4 -6 -3 -1 -4 -1  4  1 -3  1 -2 -2 -6 -2 -5 -5 -1  0 -5 -6 -5 -3 -4 -2 -5 -4 -6 -5 -4 -4 -1 -6 -4  0 -3 -3 -3 -3 -5 -5 -4 -5 -5  0 -5 -3  5 -5 -2 -5 -4 -1 -1 -5 -3 -3 -3 -5 -4 -4 -6 -4 -4 -3  0  7  6 -4 -5 -6 -5 -4 -4 -6 -6 -1 -6 -4 -1  3 -4 -5  7 -5  5 -1  2  0 -4  7 -5 -6 -4 -1  7  7 -3 -5 -3 -3 -6 -5  2 -5 -5 -5 -2 -5 -1 -3 -2 -1 -1  0 -1  0  1  3  0  1 -1 -1  1 -1  4 -2 -2 -1 -2 -2  1 -3 -5 -5 -6 -5 -2 -2 -1 -1  3 -5 -6  0 -5 -2 -4 -1 -2  0 -5 -6  7 -6  6 -3 -2 -2 -5 -5 -1 -6 -1 -1 -1  0 -2  2 -4 -6 -3 -3 -1 -2 -6 -2 -2 -2 -5 -2 -1 -4 -3 -1 -2  7 -3 -4 -5 -5  0 -6 -5  1 -4 -2  7 -4 -4 -4 -6  7 -2 -6 -4 -5 -6 -2 -2 -6  0  0 -5 -3 -1 -2 -4  5 -3 -6 -5 -5 -6 -4  0 -2 -6  7  4  7 -6 -6 -4 -3 -1 -3 -4 -3 -1 -5 -6 -2  7 -6 -2 -3 -2 -4 -3 -6 -4 -5 -4 -6 -5 -4 -2 -6 -6 -5 -5 -5  0 -3  0  0 -5 -5 -5 -4 -3  3 -1 -3 -6  0 -4 -2 -3 -5 -5 -2 -2 -6 -6 -3 -5 -3  0 -2  0 -1 -2  3 -3 -4 -2 -4 -3 -1 -4 -3 -5 -5 -3 -4 -5 -5 -6 -4 -2 -6 -4 -6 -6 -5 -4 -6 -5 -3 -5  7 -2 -3  3 -5  7 -1 -3 -5 -4 -1 -4 -5 -1 -5 -2 -1 -2  3  0 -2 -3 -5 -1 -1 -3 -2 -3 -5 -4 -5 -4  0 -2 -4 -3 -6 -1 -4 -5 -6 -6 -5 -5 -3 -3  0  2  3 -2  1 -2 -1 -2 -2 -2 -1 -3 -3 -3 -1 -4 -5 -3 -2 -6 -4 -1 -1  7 -3  0 -4 -6 -1  5 -4 -4 -5  2  7 -4 -4 -5 -6 -4 -6 -4 -6 -6 -3 -5 -2 -4 -3 -3  0 -4 -6  0  0 -6 -5 -1 -4 -6 -2  2 -4  5  1 -1 -4 -3 -1  4 -2 -1 -3  0 -1 -1 -3 -4
 -2 -2 -3 -2 -3  0 -2  2 -3  0 -3 -2  0  0 -2  2 -2  0  1  0 -1  0  0  1  2  0  8 -2 -4  5  0  2  0 -2  1  5 -1  0  0 -2 -4  2  0 -4 -4 -1  2 -5  0  0  4 -4  0  0 -3  0  0 -5  1 -1 -4 -4 -2  1  3 -1 -5 -2  0 -2 -3 -1  1 -5 -3 -5 -1 -1 -4 -3  3 -3 -1 -2 -2 -4 -5  0 -3 -4  0  2 -5 -1 -5  0  7 -4 -5  2 -4 11  9 -5  3  2 -4 -4 11 -5  1 -6 -5 -5 -5 -4 -5 -4 -5 -4 -4 -3 -1 -4 -4 -3 -4 -5 -2 -3 -3 -4 -3 -4 -4 -4 -2 -4 -4 -4 -4 -4 -1 -5 -3 -2  2 -5 -5 -1 -6 -4 -4 -2 -2 -5 -1 -3 -3 -1  0 -3 -4 -4 -5 -4 -4 -3 -5 -5 -4 -2 -3 -2 -5  3 -4 -4 -2 -5 -4 -3 -1  5 -1  0  1 -1  2  3 -1  1  5  0 -1 -1  1  2 -2 -2  0  0 -1 -2  2 -2 -4 -2 -5 -4 -4 -3 -2  1 -3 11 -4 -3 -5  1 -3 -3 -4  0 -4 -5 -5 -5 -2  1 -1 -4 -5 -5 -2 -5 -3  0 -3  1  2  3 -3 -5 -1 -3  0 -3 -5 -2  2 -2 -5  0  0 -4  2 -2 -2 -3 -1 -2 -5 -4 -4 -5 -5 -4 -4 -4 -5 -4 -4 -4 -3 -5 -3 -5 -4 -5 -5  2  0 -5 -3 -1 -3 -5  1  1  6 -3 -4 -4 -4 11 -6 -4 -4 -4  1 -4 -5 -4 -5 -5 -4 -3 -1  2  7 -2  9 -3 -5 -2 -4 -6  0  4 -4  0 -4 -5 -4 -5 -4 -1 11 -3 -3 -4 -4 -2 -5 -5 -3 -4 -3 -4 -4 -4 -5 -2  0  1  1  4 -5 -1  9 -4 -4  7 10 -4 -2  1 -5 -2 -5 -1  1  2 -1  1 -1 -1 -1 -4 -2 -2 -5 -2 -3 -3 -5 -2 -4 -4 -3 -3 -4 -4 -4 -5 -3 -5 -6 -4 -4 -5 -3 -4 -4 -5 -2 -2 -2 -5 -4 -2 -2 -4 -3  0 -5  0  1 -4 -4  1  0 -3  5  1 -1 -4  0 -1  3 -4  0 -3  1 -5 -3  5  2 -4 -2 -5 -1 -4 -5 -5 -4 -3  2  0 -4 -1  1 -1  0 -2 -1 -1 -1  0 -3  0 -3 -1 -2  6 -5 -3  1 -1 -5 -2  0 -1 -5 -1 -4 -4 -5 -4 -3 -5 -3 -3  0 -2  1  6  3 -5 -3 -4 -5 -5 -5 -2 -5  0 -4 -4 -2 -1  3 -5  1  2 -5 -5 -1 -2 -5 -1  3  8 -4  1 -1  1  0  1 -2  2  1  0 -2  2 -1  2 -3
 -3 -2 -1  0 -1 -2 -1 -3  0 -1 -4  0 -2 -2  0 -2 -2 -1 -1 -1 -1 -2 -2 -2 -3 -2 -4  3 -1 -5 -3 -2 -4  1 -3 -3 -4 -3 -2 -1  2 -1 -3 -2  3 -4 -2  3 -1 -3 -2  2 -3 -3 -1 -4 -4 -5 -3 -4 -6  4 -2 -1 -4 -4  1 -3 -4 -1  3 -4 -3  5 -6  1 -5 -3 -5  0 -1 -5  0 -2 -3 -2  0 -4 -6  2 -4 -4  3 -4  1 -5 -6 -4  3 -4 -3 -6 -5 -5 -4 -4  2 -4 -6 -1 -6 -4 -6  3  0  6 -5 -4  2  1 -4 -6  0  4  3 -4 -3  4 -6 -4 -5  1 -6 -3 -5 -6 -6 -5 -1 -4 -5 -3 -1  7 -6 -5 -5  1  7 -5 -6 -1 -1 -4 -4  6 -6 -1 -4 -4 -3 -3 -6 -6  5 -3 -3 -5 -6 -6 -3 -6 -5 -6  0 -3 -4  0  0  2 -4 -5 -5 -3 -2  0 -2 -1 -1 -2 -1 -2 -1 -1  2 -2 -1 -2 -2  0 -3 -2  0  0 -3 -5 -1 -5  6  0 -1 -5 -4  0 -4 -6 -3 -5  5 -2 -5 -4 -3 -3  3  0 -6  0 -5 -4 -5 -4  2  5 -3  4 -4 -1 -6 -4 -4 -3 -5 -1 -4  0 -1 -3  0 -3 -3 -3  4 -3 -4 -2  0 -2 -2 -6 -1  4 -4  5 -4  4  2 -3 -3 -4 -6 -3 -3 -6 -2 -6 -3  7 -6 -6  2 -2 -3  7 -4 -3  4 -4 -3 -4 -4 -5  2 -6 -1 -6  1 -6 -4 -4 -4 -6 -4 -6 -1  1  2 -5 -3 -4 -5 -5 -5 -1  2 -4 -6  7 -6 -3 -4 -6 -5  2 -3  4 -6 -3 -6 -5 -4 -3 -3 -6 -5  2 -5 -4 -5 -4  2  3  1 -5 -5 -4 -3 -2  0 -4 -1  3 -3 -4 -5 -4 -5 -4 -1 -6 -5 -2 -4 -3 -1 -3 -3 -3  4 -5 -5 -3  2 -5 -5 -5  5 -6 -3 -3 -6 -6 -3 -6 -4 -1 -5  0 -6  0 -3 -1 -6  3  1 -6 -3 -5 -3  5 -6 -3  0  0 -6 -4  2  5 -4 -1 -3 -3 -3 -1 -4 -2  1  3 -2 -3 -5 -3 -4  2 -5  1  2 -2 -4 -5 -4  2 -5 -2  1  2 -3 -6 -3  2 -3 -2 -2  0  0 -4 -3 -3 -1  3 -5 -3  2 -4 -1 -3  6 -6 -4 -2  2 -2 -3 -4 -6 -4 -2  2  4 -4 -5 -3 -2  2 -5 -6 -2 -3 -4 -1 -6 -1 -4  2 -1 -6 -6 -1 -3 -3  2 -4 -6  6 -2 -3  5  3 -4  1  7 -1 -3  0 -4 -3 -4  0  1 -1 -3 -3 -2  0 -2 -3 -3 -3  2
 -3 -2  1  2  1 -1 -1 -3 -1 -1 -3  0 -2 -1  0 -1 -2 -1 -1 -1 -1 -1 -1 -2 -1 -3 -3  5  4 -5 -3 -2 -4  1 -3 -2 -2 -2 -3  0  2  0 -1 -3  1 -3  2  2 -2 -3 -3  4 -3 -3 -1 -4 -4 -5 -1 -4 -6 -1  0 -4 -4 -3  5 -3 -4  1  0 -4 -2  0 -6  6 -5 -3 -5  5 -2 -5  1 -3 -1  0  6 -3 -6  5 -4 -4  4 -4  5 -4 -6 -4  0 -3 -1 -6 -1 -5 -4 -4  3 -4 -6  6 -6 -4 -6 -1  1  3 -6 -4  4  3 -4 -6  1  2  4 -4 -4  0 -6 -4 -5  4 -6 -4 -4 -6 -5 -5 -2 -5 -5 -4  5  0 -6 -2 -4  6  0 -5 -5 -3  0 -4 -3  2 -6  4 -4 -4 -2 -3 -6 -6 -1 -2 -4 -5 -6 -6 -4 -5 -5 -6  6 -2 -4  5  6  5 -4 -4 -4 -3 -2  1 -2  0  0 -1  0 -2 -1  0  0 -2  0 -1 -2  4 -3 -2  0  3 -3 -4  5 -5  0  3 -3 -5 -4  0 -4 -6 -2 -5  1 -2 -5 -4 -2 -2  5  6 -6  6 -5 -3 -5 -4 -1  0 -3 -1 -5 -2 -6 -3 -3 -2 -4  1 -4 -1 -1 -1  6 -3 -2 -2  5 -2 -3 -1  0 -3 -1 -6  4  2 -4  0 -4  0 -1 -4 -4 -4 -6 -4 -4 -6  0 -6 -3  0 -6 -6  6 -3 -4  2 -4 -3  4 -4 -3 -3 -3 -5  2 -5  4 -6 -1 -6 -4 -4 -4 -6 -5 -6  6  6  2 -5 -1 -3 -4 -5 -5  5  6 -4 -6  0 -5  1 -4 -6 -5 -1 -4 -1 -6 -2 -6 -5 -4 -1 -1 -5 -6 -1 -5 -4 -5 -4  3  5  0 -4 -6 -3 -3 -2  5 -3  0  1 -3 -2 -2 -4 -6 -2  6 -6 -5  1 -4 -2 -2 -1 -3 -3  1 -5 -5  2 -1 -5 -5 -5  5 -5 -4 -4 -5 -5 -2 -6 -4  6 -5  6 -5  4 -4  6 -5  0  2 -6 -4 -5 -3  4 -6 -2  4  1 -6 -4  0  1 -4  5 -4 -2 -4 -1 -4 -2  4  5 -1 -2 -4 -4 -4  1 -5  3  3 -2 -3 -5 -4  6 -5 -4  5  1 -2 -5 -3  1 -4 -2 -2 -2  2 -4 -3 -3  1  2 -5 -2  3 -5  3 -1  0 -5 -4 -3  5  0 -3 -5 -6 -2 -3  2  0 -4 -5 -4 -3  0 -5 -6 -4 -3 -2  6 -5  3 -4  6  6 -6 -6  0 -4 -4  2 -3 -6  3 -1 -3 -1  5 -4  5  2 -3 -3 -2 -5 -2 -4  2  3  2 -3 -3 -3  4 -2 -3 -3 -4  3
 -1 -1 -3 -2 -2  0  0  0 -2  0 -2 -1  0  0  0  0 -1 -1 -1  0 -1 -1 -1  0  1  0 -2 -4 -5 -2 -1  0 -2 -1 -1  0 -5  1  1 -2 -3  0  1 -3 -3  0  0 -4  1  1  2 -4  1  0 -2  1  3 -4 -4 -2 -4 -2 -1 -3  0 -1 -4  2  0  1 -3 -1  0 -4 -2 -5 -2  1 -1 -4 -1 -3 -2  0 -2 -3 -4 -1 -2 -4  2  0 -4 -5 -4  2 -3 -3 -4 -4 -6 -3 -3 -2  3 -5 -3 -3 -4 -5 -3 -6 -4 -4 -4 -4 -4 -3 -4 -3 -3 -2 -2 -4 -4 -2 -3 -4 -3 -2 -3 -4 -3 -3 -6 -3 -1 -3 -2 -4 -3 -3 -4 -5 -2  0  5 -4 -5 -2 -6 -3 -3  0  2 -4 -2 -4 -3  0 -1 -2 -3 -4 -4 -6 -3 -3 -4 -4 -3 -1 -3 -3 -5 -2 -3 -4 -4 -4 -3  0 -2 -1 -2 -1  0  2  0  0  0  0 -1  0 -1  3  0  0 -1  0 -2  0 -1 -2  0  4 -4  1 -5 -5 -3 -3  0  1 -2 -4 -6 -3 -4  2  7 -2 -3  2 -4 -5 -4 -5 -3 -1 -1 -3 -5 -4  0 -5 -1 -3 -3  0  0  2  2 -4  0 -3 -1 -1 -5  1  1 -1 -4  0  2 -3  2  0  0 -3 -2 -3 -4 -4 -3 -5 -4 -3 -3 -3 -4 -3 -3 -3 -5 -4 -2 -5 -3 -4 -5 -1  0 -5 -2  0 -4 -4  2  1 -2 -1 -3 -6 -4 -4 -5 -3 -3 -3 -5 -4 -5 -4 -5 -5 -3 -3 -1  3 -1  2 -2  0 -5  0 -4 -5 -1  1 -3 -3 -3 -5 -3 -5 -3 -5 -4  8 -2 -6 -6 -1 -4 -5 -3 -3 -2 -3 -4 -4 -5  3 -2  3  0 -1 -5  1 -3 -3  0 -4 -3 -3 -2 -5 -5 -3 -4  2  0 -2  0  0  0  0 -2 -3 -2 -2 -4 -1  7 -3 -4 -1 -3 -3  1  0 -6 -3 -3 -5  8 -5 -6 -4 -3 -5  1 -3 -4 -4  1  1  1 -4 -4  0 -3 -5 -3  1 -4 -4 -2 -2 -3  1  0 -3 -3  1 -2 -4  0 -1 -2 -2  0 -5 -1 -4 -4 -2  1 -3 -1 -5 -3 -3 -4 -5 -6  0 -4  0 -2  0 -1 -1 -1 -2 -2  0 -1 -2 -3  0 -3 -3 -1 -1 -4  3  4  0 -5 -4  1 -2 -4  1 -3 -4 -5 -3  0 -3  6 -4  0 -2  2 -1 -4 -5  8 -5 -3 -5 -5 -3 -4  0 -3 -2 -2  0 -3 -4  1 -1 -5 -4 -1 -2 -5  3  1 -3 -3  1  0 -2 -3  0 -1  0 -1 -2 -1  0 -2 -2 -3
 -2 -2  8  2 -1 -2  2 -2 -2  0 -3 -1 -2 -2  0 -2 -2 -1 -1 -1 -1 -1 -2 -1 -2 -2 -3  1 -1 -2 -2 -2 -3  0 -3 -2 -4 -2 -1 -2  4  0 -2 -3  0 -3  0  1 -2 -2 -2  2 -2 -2 -2 -3 -3 -5 -2 -3 -5  0 -2 -3 -3 -2  2 -3 -3  0  1 -3 -2 -1 -5  0 -5 -2 -5  0 -2 -5  0 -2 -2 -2  1 -3 -5  1 -3 -3  0 -4  0 -3 -5 -3  0 -3 -2 -4 -3 -5 -3 -4  2 -3 -5  0 -5 -4 -5 -1  0  0 -5 -3  0  1 -4 -5  0  2  2 -3 -3 -1 -5 -3 -4  4 -5 -3 -4 -6 -3 -4 -2 -4 -4 -3  2  5 -5 -2 -3  2  0 -5 -5 -1 -2 -3 -3  2 -5  0 -4 -3 -2 -3 -6 -5  0 -1 -3 -4 -5 -5 -3 -3 -4 -5  1  7 -3  6  1  3  1 -4 -4 -1 -2  0 -2 -1  0 -1 -1 -2 -1 -1  0 -1  0 -1 -2  0 -2 -2 -1  0 -2 -3  3 -4 -1 -1 -2 -4 -3  0 -3 -5 -3 -4 -1 -2 -4 -3  1  0  3  3 -5  3 -5 -2 -4 -3 -1  0 -3 -1 -4 -2 -5 -3 -3  1 -2 10 -4  0 -1 -2  0 -3 -2 -3  2 -2 -3 -2 -1 -2 -1 -5 -1  0 -4  8 -3 -1 -1 -3 -3 -2 -5 -3 -3 -6 -1 -5 -3 -1 -6 -5  1 -3 -3  0 -3 -2  0 -4 -2 -3 -3 -4  2 -5  6 -5 -2 -6 -3 -3 -4 -5 -4 -5  0  2 -1 -4 -2 -2 -3 -4 -4  1  0 -3 -5 -1 -4 -1 -3 -5 -4 -1 -3 -1 -6 -3 -5 -4 -3  0 -1 -3 -5 -1 -4 -4 -4 -1  0  1  1 -4 -5 -3 -2  1  2 -3 -3  0 -3 -2 -4 -3 -5 -4  0 -5 -5 -1 -3  4 -2 -2 -2 -2  0 -5 -4  0 -1 -4 -4 -4  2 -3 -3 -3 -4 -4 -3 -6 -3  0 -4  3 -5  6 -3  0 -4  2  9 -5 -3 -3 -3  0 -5 -2  4  0 -5 -2 -1  2 -3  0 -3 -2 -2 -2 -3 -2  2  3 -1 -1 -4 -4 -3  0 -4  1  0  0 -3 -5 -1  1 -4 -3  0 -1 -1 -4 -3  0 -4 -1 -1 -1  2 -3 -3 -3 -1  0 -5 -2  1 -2  0 -2 -1 -4 -1 -3  2 -1 -3 -4 -5 -2 -3  5 -1 -3 -4 -3 -2 -1 -4 -5 -3 -2 -2  0 -4 -2 -3  1  0 -5 -5  1 -1 -3  1 -3 -5  1 -1 -2 -1  0 -3  2 -1 -2 -2 -3 -4 -2 -3 -1  1  0 -3 -2 -2  1 -2 -2 -2 -3  3
 -3 -3 -2 -1  2 -3 -1 -4 -3 -2 -4 -1 -3 -2 -1 -3 -3 -2 -1 -2 -1 -1 -2  0 -1 -3  3  1  7 -4 -4 -3 -4 -1 -3 -3  1 -3 -4 -3 -2 -3 -4 -4 -2 -4 -2 -2 -2 -4  3  2 -4 -4 -3 -4 -5 -1  7 -4 -6 -2 -2 -4 -4 -4 -1 -4 -5 -2  4 -4 -3 -3 -6  1 -6 -4 -6 -1 -3 -5  0 -3 -3 -3  1 -4 -6 -1 -4 -4 -2  2 -1 -5 -5 -5 -3  0  9 -4 -4 -6 -4  0 -2 -5 -4 -2 -6 -5 -7 -3 -3 -1 -6 -4 -2 -2 -5 -6 -2  2 -1 -4 -4 -2 -6 -5 -5 -2 -6 -5  2 -6 -6 -5 -4 -5 -5 -5  4 -2 -6 -5 -5 -2 -2 -5 -1 -4 -4 -4 -5 -2 -5  5 -4 -4 -3 -2 -6 -6 -3  9 -5 -5 -6 -6 -5 -6 -5 -6  2 -4 -5 -2  1 -1 -4 -5 -5 -2  2 -1 -2 -1 -1  0 -1 -2 -2 -2 -1 -2 -1 -1 -2 -1 -3 -3 -2  1 -3 -5  4 -5  0  7 -4 -5 -5 -2 -4 -4  9 -5 -2 -4 -6 -4 -4 -2 -1 -2 -6 -2 -5  1 -5 -5 -3 -2 -4 -3 -5 -3 -6 -4 -3  4 -5 -3 -5 -3 -3 -4 -2 -4 -4 -4 -1 -3 -4 -4 -3 -4 -3 -6 -2 -1 -6 -1 -5 -3 -3 -5 -5 -3 -6 -5 -5 -6  8 -6 -4  0 -6 -7 -2 -4 -4 -2 -4 -3 -1 -5 -4 -4  1 -5 -2 -2  4 -4 -3 -6 -5 -5  0 -6 -5 -5 -2 -1 -2 -5 -4 -4 -1 -5 -4 -2 -1 -4 -6 -2 -6 -2 -5 -6 -5 -3 -5 -3 -6  6 -4 -6 -5  8  9 -6 -6 -3 -5 -5 -5 -5  5  3 -3 -5 -6 -4 -4 -1  3 -4  0 -2 -4  0 -2 -4 -6  0 -2 -6 -6 -2 -4 -3 -3 -2 -3 -3 -1 -6 -5 -4 -3 -5 -5 -5 -1 -6 -5 -5 -6 -6  9 -6 -5 -1 -6 -1 -2  3 -5 -1 -6 -2 -2 -6 -4 -5 -4 -2 -6 -4  1  8 -6 -4 -3 -2 -4 -2 -4 -3 -2 -3  1 -3 -1 -1 -3 -3 -4 -5 -4  7 -5 -1 -2 -3 -3 -6 -4 -1 -5 -5 -2 -3  9 -6  5 -2 -5 -1 -2 -1 -1 -4 -2 -4 -2 -1 -5 -4 -2 -5 -2  0 -3 -6 -4 -4 -1  7 -2 -5 -6 -4 -4 -1 -3 -5 -5 -5 -4  0 -4 -5 -5  2  2 -1 -6  8 -5  1 -1 -6 -6 -3 -5 -5 -2 -4 -6 -1 -3 -2 -3 -1 -5 -2 -2 -4 -3 -2 -5 -2 -4  1  1 -2 -3 -4 -3 -1 -3 -3 -4 -4 -1
 -2 -1  1  0  5  1  0  1  3 -1  6  1  3  2  2  4  6  2  3  1  2  2  0  4 -1  0 -4 -5 -6 -4  2 -2 -2 -1  1 -3 -6 -3 -3 -2 -4 -2 -3 -3 -4 -3 -3 -4 -3 -2 -3 -4 -2 -2 -2 -2 -3  8 -5 -1 -3 -1 -2  7 -1 -2 -1 -3  6 -2 -5 -3 -1 -4 -3 -5 -4 -3  8 -1  1 -3  2 -1 -1 -3 -5 -3 -4 -4 -3 -2 -4 -6 -5 -3 -4 -3 -4 -5 -6 -5 -4  8 -3 -6 -4 -3 -5 -5 -5 -6  9 -5 -4 -5  9 -2 -4 -4 -3 -4 -3 -4 -4 -3 -1 -5 -5  0 -1 -4 -4 -4 -7 -4 -1 -3 -3 -3 -4 -4 -5 -5 -4 -4 -4 -5 -5 -3 -7 -4 -3 -3 -4 -4 -4 -5  3  5 -2 -1 -4 -5 -5 -6 -4 -2 -5 -5 -3 -4 -3 -5 -5 -4 -3 -5 -5 -5 -3 -4 -3 -3 -3 -2 -1 -1  0  0  2 -1  2  0  1  1  0  0  0 -2  6  2 -2  1  3 -3 -5 -5 -5 -5 -3 -1 -2 -2 -3 -5 -3 -3 -4 -3 -3 -3 -3 -2 -5 -5 -5 -5 -1  4 -3 -3 -5 -5  4 -5  7 -3 -4  2 -3 -4 -4 -5 -3  5 -1 -3 -5 -2 -3 -3 -5 -2 -3 -4 -3 -2 -2 -4 -4 -2  8 -5 -3 -5 -5 -3 -4 -3 -5 -4 -4 -4 -6 -5 -3 -5 -4  9 -5  6  0 -5 -3 -1 -4 -4 -2 -2 -4 -4 -3 -7 -5 -5 -5 -4 -3 -3 -6 -5 -5 -4 -2 -5 -4 -3  5 -3 -4 -3 -2 -4 -5 -3 -5 -5 -3 -4 -3 -4 -3 -5 -4 -5 -4 -5 -5 -4 -3 -6 -6 -4  9 -5 -3 -4 -3 -3 -5 -5 -5 -4 -4  0 -2 -3 -5 -3  0 -3 -3 -1 -5 -1 -4 -6 -1 -4  9 -2 -2 -2 -1 -1 -1  0 -2  9 -4 -4 -4 -3 -3 -3 -4 -4 -4 -4 -5 -5 -6 -4 -3 -5 -4 -4 -7 -4 -4 -5 -5 -3 -3 -5  4 -3 -2 -4 -5 -2 -4 -5 -4 -2 -4 -4 -3 -4 -3 -2 -3 -3 -5 -2 -4 -4 -2 -2 -4  7 -3 -5 -3 -4 -4 -3  1  8  0 -5 -3 -4 -5 -5 -7 -5 -5 -3  8  2  3  1  0  1  5 -2 -2 -2 -4 -3 -3 -5  2 -2 -4 -5 -3 -3 -5 -5 -3 -3 -5 -3 -3 -4 -5 -3 -3 -4 -3 -5 -3 -4 -4  2 -6 -5 -4 -6 -4 -5 -5 -5  8 -3 -4 -2  1 -3 -4 -5 -2 -2 -5 -5 -3 -4 -5 -3 -2 -4 -4 -2 -3 -3 -3 -2 -2  2 -1 -1 -1  1 -1  7 -3
  0  3 -2  1  0  2  2  1  1  1  0  1  1  2  0  1  0  1  1  0  2  1  1  1 -1  3 -2 -3 -5  0  0  1  3  0  0  0 -5 -1  0  2 -1  0  0 -1 -1  0 -1 -3  1  1 -2 -4  1  1  0  1 -1 -4 -1  5 -2 -2  3 -2  0  0 -3  1  0 -1 -4  1  0 -4 -2 -5 -2  1 -2 -3  0  2  0  1  1 -1 -4  0 -3 -4  0  1 -4 -4 -3 -1 -3 -1 -3 -1 -5 -4 -3 -2  0 -3 -2 -1 -4 -5 -2 -3 -4 -4 -3 -3 -3  2 -4 -2 -1 -3  0 -4 -2  5  2 -4 -2  6  6 -4 -3 -1 -6 -3 -3  7 -1 -1 -2 -1 -4 -4 -3 -3 -2 -4 -4 -1 -6  0  0  0 -3 -4 -2 -4 -1  0  1  2 -3 -3 -4 -5 -1  6 -3 -3  4 -3  7 -2 -5 -3 -1 -4 -4 -4 -1 -3 -1  0  0 -1  1 -1  0 -1  0  0  0  0  0  0  0  0  0 -2  1  0  0 -1  2 -1 -4 -3 -4 -4  0  6 -1  0  5 -4 -5  7 -3 -1 -2  5 -1  2 -4 -5 -3 -5 -1 -1 -1  2 -4 -4  2 -4 -1  0 -2  0  0 -2 -3 -4  0  0  0  0 -5  0  0  0 -4 -1 -1 -1 -1  0  0 -2 -2 -2 -3 -4 -1 -4 -2 -1 -1  1 -3  0 -1 -3 -5 -3  5 -4 -3 -3 -5  0  0 -4  1  0 -3 -1  0 -1 -2 -1 -1 -6 -4 -4 -4 -3 -1  0 -5 -1 -3 -2 -5 -4 -2  7  0 -1 -3 -2 -1 -3 -5  1 -2 -4 -2 -2  0 -2  7 -4  0 -4 -3 -4 -4 -3  6 -5 -5 -3 -3 -4  6  6  7 -1 -4 -4 -4 -1 -2 -1  1  0 -4  2 -2 -1  1 -4 -3 -1 -2 -4 -5 -2 -1 -2  2  0  0  0  0 -1 -1 -3 -2 -3 -3 -1 -3  7 -4 -3  1 -1 -3 -3 -5 -3 -1 -5 -3 -5 -6 -3  0 -5 -3 -1 -3 -3  0 -1 -1 -4 -2  1 -2 -4 -2  0 -3 -3 -2 -3 -1  0 -1  0 -3  0 -2 -3  0  1 -2 -1 -1 -4 -2 -4 -3  0 -1  2  1 -5  7 -1 -4 -4 -5 -2 -4 -1 -2  0  0  0  0  2 -1  0  0 -1 -2 -1 -2 -2 -1 -1 -3 -3  0  0 -4 -1  0  6 -2 -1 -1 -2 -4 -1  2 -1 -2 -3 -1 -2 -2 -1 -4 -5 -3 -5 -1 -5 -5 -2 -3 -1  0  2 -1  0 -2 -4  0  0 -4 -4  0 -2 -4  0  0 -2 -1  0 -1 -3 -1  0  1  0  3 -1  1  0  1 -2 -2
 -1  2 -2  1  0  0  1  2  4  0  1  1  1  1  1  0  0  0  0  0  2  1  1 -1  1  0 -2 -3 -4  1 -1  2  5  1 -1 -1 -5 -1  0  1  1  3  0  1  0 -1  0 -2  1  1  1 -2  0  2  4  0  0 -4 -1  5 -2  0  4 -2 -1 -1 -3  0 -1 -1 -2 -1 -1 -2 -3 -3 -2  0 -1 -2 -1 -1  3  1 -1 -2 -3 -1 -3 -1 -1 -1 -2 -4 -1 -2 -3  0  1 -4 -5 -5 -4 -2 -1 -3 -2 -2 -5 -3 -1 -4 -4 -2  0 -1 -2  0 -2 -2 -3 -3  0 -2 -1  2 -1 -2 -3  3 -1 -2 -3  8 -5 -4 -3 -1  2 -2 -3  8 -3 -3 -4 -3 -3 -3 -2 -3 -5  7  1 -2 -3 -2 -4 -3 -1  0  1 -1 -4 -4 -2 -5  8  0 -4 -4  6 -2 -1 -1 -3 -3 -2 -3 -1 -2 -2 -3 -2 -1 -1  0  0 -1  1 -1  0 -1  0  0  1  0  0  0 -1 -1  1 -1 -1 -1  0 -1 -3 -3 -2 -4  4  1 -1 -1  0 -5 -3 -1 -1 -2  0 -1 -1  0 -2 -3 -4 -3 -3 -2 -2 -2 -2 -2  2 -2 -2  4 -2 -1 -1 -3 -3 -3 -2  3  0 -1 -3 -1 -1  0 -3 -1 -1  0 -1 -1 -2 -4 -2  1 -3 -3 -2 -2 -2 -2  8 -1 -4  7  7 -4 -4 -4  1 -3 -4 -4 -3 -1  0 -2 -2  0 -2 -2  0 -1 -2 -3  1 -6 -3 -5 -2 -4 -2 -2 -4 -4 -4 -4 -3 -3  1  2 -1  3 -3 -3 -3 -3 -3  0 -4 -1 -3 -2 -2 -3 -1 -2  8 -2 -4 -4 -5 -3  4 -5 -5 -4  0 -2 -1 -1 -1 -2 -3 -3 -2 -3 -3 -1  0  4 -3 -2 -3 -1  6 -4 -4 -1 -3 -4 -3 -3 -4 -2 -1  0  0  0 -1 -1  3 -3 -2 -3 -2 -3 -3  0 -3 -4  7  7 -4 -4 -5 -4 -2 -3 -1 -3 -6  0  7 -3 -4  3  0 -3 -1 -2  0 -2 -4 -1 -2 -1 -3  1 -1 -2 -2  1  3  0 -1  2 -4 -1 -1 -2  0  0 -3 -1 -2 -4 -2 -1 -2  2 -1  0  0 -3  1  7 -3 -1 -5 -4 -4  0 -3 -1  0 -1  2  0 -2  0  0  0 -2  0 -1 -3  0 -2 -2 -4 -1  1 -3 -3 -2  1 -4 -2 -2 -1 -2 -1 -2  8  2 -2 -2 -3 -2 -1 -4 -4 -3 -4  8 -3 -4 -3 -4  0  7  7  1 -1 -4 -2  1  0 -2 -3  0 -1 -3 -1  0  1 -3  0 -2 -2 -1  0  0  0  2  1  1  1 -1 -1 -1
 -3 -3 -3 -3 -3 -1 -3 -3 -4 -3 -2 -3 -3 -3 -3 -3 -4 -3 -3 -3 -3 -3 -3 -3 -3 -4 -1 -4 -2 -5 -4 -4 -5 -1 -4 -4  5 -1 -4 -3 -4  0 -4 -4 -4 -4 -3 -5 -4 -4 -3  0 -4 -4 -4 -4 -4 -6  1 -5 -5 -4 -4 -5 -4 -4 -4 -4 -5 -3 -3 -4 -4 -5 -6 -4 -6 -4 -6 -4 -4 -6  0 -4 -4 -4 -2 -5 -6 -4 -4 -4 -4  5 -4 -5 -6 -5 -5  8 -2 -5 -5 -6 -4 -1 -4 -5 -5 -4 -6 -5 -7 -5 -5 -4 -6 -5 -4 -1 -5 -6 -4 -3 -3 -5 -5 -5 -7 -5 -5 -4 -7 -5 12 -7 -5 -6 -4 -5 -5 -5 -3 -5 -6 -5 -5 -4 -5 -6 13 -5 -4 -4 -3 -4 -5  0 -4 -4 -4 -4 -7 -5 -5 -2 -5 -5 -5 -5 -5 -5 -5 -7 -3 -4 -5 -4 -3 -4 -5 -5 -5  1  3 -2 -3 -2 -2  1 -1 -1  1 -2 -2 -2 -1 -2 -1  2 -3 -3 -3 -1 -3 -5  4 -5 -5 -2 -4 -5 -5 -3 -5 -5 -2 -5 -4 -4 -5 -5 -5  0 -4 -4 -5 -4 -5 -2 -5 -5 -5 -5 -4 -5 -5 -4 -7 -4 -3  0 -5 -4 -5 -4 -4 -4 -4 -4 -3 -4 -4 -3 -4 -4 -3 -3 -4 -5  0 -4 -6 -4 -5 -5 -5 -5 -5 -5 -5 -5 -5 -7 -2 -5 -5 -5 -7 -7 -4 -4 -4 -5 -5 -4 -4 -5 -4 -3 -1 -5 -4 13 -3 -6 -5 -7 -5 -5 -1 -5 -5 -5 -4 -4 -4 -5 -4 -4 -3 -5 -4  1 -4 -5 -5 -5 -5 -4 -5 -7 -6 -5 -5 -5 -7  0 -6 -6 -5  5 -2 -5 -6 -5 -5 -5 -5 -5 -2 -3 -5 -5 -6 -4 -4 -3  0 -4  0 -4 -5  7 -3 -5 -6 -1 -4 -6 -6 -4 -2 -4 -4 -3 -3 -3 -3 -6 -6 -4 -5 -6 -5 -5 -4 -5 -5 -5 -5 -5 -2 -7 -5 -4 -6 -4 13 -3 -5 -4 -5 -4 -4 -5 -5 -5 -4 -4 -5 -4 -2 -2 -7 -4 -5 -4 -2 -4 -5 -4 -4 -4  9 -1  1 -3 -4 -4 -5 -6 -4 -1 -5 -4 -4 -4 -4 -6 -4 -4 -5 -5 -4 -5 -2 -6  4 -3 -5  0 -3 -2 -3 -5 -4 -4 -3 -1 -6 -4 -2 -6 -3 -2 -5 -5 -4 -4 -4  2 -4 -5 -5 -4 -5 -4 -5 -5 -4 -5 -5 -4 -5 -5 -5 -3  6 -4 -6 -2 -5 -4 -4 -7 -7 -4 -5 -5 -3 -4 -7 -4 -3 -4 -5 -4 -5 -4 -5 -4 -3 -3 -5  1  1  1 -2 -3 -2 -4 -4 -3 -4 -4 -4 -4 -3
 -3 -2 -3 -2 -2 -2 -2 -2 -3 -1 -4 -1 -2 -1 -2 -2 -3 -2 -1 -2 -2 -1  0  0  1 -3  3 -3  0 -1 -3 -2 -4 -1 -1  0  9 -2 -3  0 -3 -1 -3 -4 -3 -3  0 -3 -3 -3 -1 -2 -2 -3 -3 -3 -3 -5  2 -4 -5 -3 -3 -4 -3 -4 -3 -3 -4 -2 -1 -3 -2 -3 -3 -3 -5 -2 -5 -3 -2 -5  2 -3 -1 -3 -2 -4 -5 -3 -3 -3 -3  9 -3 -3 -3 -4 -3  7  1 -1 -1 -5 -3  9 -3 -4 -1 -3 -5 -5 -6 -3 -3  1 -6 -4 -3 -3 -4 -5 -3 -1 -3 -4 -4 -3 -5 -4 -4 -3 -5 -4  4 -6 -4 -4 -4 -5 -5 -4 -1 -4 -5 -4 -3 -3 -3 -5 -1 -4 -4 -2 -4 -3 -5  4 -4 -3 -3 -3 -6 -6 -3  1 -4 -4 -6 -6 -4 -4 -4 -5 -2 -3 -4 -3 -2 -3 -4 -4 -3  1  4  0 -2 -2 -1  2 -1 -2  0 -2 -1 -2 -1 -1 -2 -1 -3 -2 -2 -1 -2 -4  1 -4 -3  2 -3 -4 -4 -1 -4 -1  1 -4 -3 -3 -4 -4 -4 -3 -3 -3 -6 -3 -5  5 -4 -4 -3 -3 -3 -3 -5  0 -5 -3 -1  3 -4 -4 -4 -3 -2 -3 -3 -3 -2 -2 -3 -2 -3 -4 -1 -3 -3 -5 -3 -2 -5 -3 -4 -3 -3 -4 -4 -4 -6 -4 -4 -6  2 -6 -4 -3 -6 -6 -3 -2 -3 -3 -4 -3 -3 -5 -3 -3  6 -4 -3  0 -1 -1 -4 -6 -4 -4 10 -6 -5 -5  0 -3 -3 -4 -3 -3  4 -4  1 -2 -3 -4 -6 -4 -4  0 -4 -5 -4 -4 -4 -3 -6  8 -1 -4 -4  1  2 -4 -6 -3 -4 -4 -4 -4 -1 -1 -3 -4 -5 -3 -2  1 -2 -3  3 -3 -4  7  5 -4 -5  9 -3 -5 -5 -3 -3 -3 -3  0 -3 -3 -1 -5 -4 -3 -3 -4 -4 -4 -3 -4 -4 -4 -4 -4  1 -6 -4 -3 -4 -3 -1 -2 -4 -3 -4 -1 -3 -6 -4 -4 -3 -3 -6 -3  4  1 -5 -3 -3 -3 -1 -3 -4 -3 -3 -3  4  0 -1 -2 -2 -3 -2 -5  0  3 -4 -3 -3 -2 -1 -5 -3 -3 -4 -4 -3 -3  1 -5  8 -2 -4 -1 -2 -2 -1 -4 -2 -3 -2 -1 -5 -3 -3 -5 -1  5 -3 -4 -3 -3 -3  3  0 -4 -6 -3 -4 -3 -3 -4 -4 -4 -4 -1 -2 -5 -3  0  8 -3 -5  0 -4 -3 -3 -5 -6 -3 -4 -4 -2 -3 -5 -3 -2 -1 -3 -3 -4 -3 -3 -3 -2  3 -5 -1 -3  6  4 -2 -3 -2 -3 -2 -3 -2 -3 -1 -2
 -2 -1 -1  2 -1 -1 -1 -2  0  0 -2  2 -2 -2  0 -2 -1 -1 -1 -1 -1 -1 -1 -1 -2 -2 -4  0 -2 -4 -3 -2 -3  1 -3 -2 -4  0 -2 -1  4 -1 -3  1  4 -3  0  6 -1 -2 -3  3 -2 -2  3 -3 -4 -2 -3 -2 -5  4 -2  2 -3 -3  0 -2 -3  0  4 -3 -2  5 -5 -1 -5 -3 -4 -1 -1 -5  0 -1 -2  2  0 -4 -5  3 -3 -4  4 -3  1 -4 -5 -2  6 -4 -3 -6 -4 -4 -4 -4  3 -3 -6 -1 -6 -4 -5  6  6  2 -5 -2  4  3 -3 -5  1  4  1 -3 -2  6 -6 -3 -4  3 -6 -3 -5 -6 -5 -4  0 -1 -4 -3 -1  1 -5 -5 -4  1  3 -5 -6 -1 -1 -3 -4  1 -5 -2 -4 -3 -2 -2 -6 -6  6 -3 -3 -4 -6 -6 -3 -5 -4 -6  0 -3 -3 -1  0  0 -2 -5 -4 -2 -1  1 -2 -1  0 -1 -1 -2 -1 -1  1 -1 -1 -1 -2  0 -2 -1  0  0 -2 -4 -1 -3  4 -1  2 -4 -2  2 -3 -6 -3 -4  5 -2 -5 -3 -2 -2  1 -1 -6 -1 -5 -3 -5 -3  7  5 -2  6 -3  3 -5 -3 -3 -3 -4 -2 -4  1  1 -1  0 -1 -2 -1  1 -2 -3 -1  0 -2 -2 -5 -2  3  2  0 -2  6  7 -2 -3 -2 -6 -3 -3 -6 -3 -6 -1  3 -6 -5  0 -2 -3  2 -2 -3  2 -2 -3 -3 -2 -5  3 -6 -1 -6  7 -6 -3 -3 -3 -6 -4 -4 -1  0  4 -4 -2 -3 -4 -5 -5 -2 -1 -3 -6  1 -5 -3 -2 -6 -4  7 -2  6 -6 -4 -6 -5 -3 -3 -3 -5 -5  7 -4 -4 -4 -2  3  1  7 -5 -5 -3 -2  0  0 -4 -3  4 -2 -2 -5 -2 -5 -4 -1 -5 -5 -2 -3 -2  2 -2 -3 -2  2 -5 -5 -3  6 -5 -4 -4  0 -5 -3 -3 -5 -5 -4 -6 -3 -1 -5 -1 -6  0 -3 -1 -5  3  1 -6 -2 -4 -2  3 -6 -2 -1  0 -6 -3  6  2 -4 -1 -2 -1 -3  2 -3 -2  1  1 -1 -2 -5 -3 -4 -1 -4  5  4  1 -2 -2 -1 -1 -4  0  3  6 -4 -5 -2  2 -3 -2  0  1  1 -3 -2 -2 -1  1 -5 -2  1  0 -2 -3  2 -5 -3 -1  1 -3 -3 -4 -6 -3  0  4  6 -3 -4 -3  2  6 -4 -5 -2 -1 -3 -2 -5 -2 -3 -1 -1 -6 -5 -2 -2 -3  2 -3 -6  3 -1 -2  6  2 -4 -1  3  0 -3 -2 -3 -2 -4 -2  2 -1 -2 -2 -1  0  0 -1 -2 -2  3
