# Supplementary material for: Protein Secondary Structure Prediction Based on Data Partition and Semi-Random Subspace Method
Source: Sci Rep. 2018 Jun 29;8:9856. doi: 10.1038/s41598-018-28084-8 (PMC6026213; doi:10.1038/s41598-018-28084-8)
Supplement: Supplementary file 2 — Dataset 2 [file 41598_2018_28084_MOESM2_ESM.zip › T100_DATA/5O5I_A.pssm]

  P  P  V  I  R  Q  G  P  V  N  Q  T  V  A  V  D  G  T  F  V  L  S  C  V  A  T  G  S  P  V  P  T  I  L  W  R  K  D  G  V  L  V  S  T  Q  D  S  R  I  K  Q  L  E  N  G  V  L  Q  I  R  Y  A  K  L  G  D  T  G  R  Y  T  C  I  A  S  T  P  S  G  E  A  T  W  S  A  Y  I  E  V  Q  A  G
 -2 -2 -1 -2 -2 -2 -1 -2  1 -2 -2 -1 -1  3  0 -2  0 -1  2  0 -2  0 -1 -1  4  1  0 -1 -2  0 -2  0 -1 -1 -4 -2 -2 -2  0  0 -1 -1  0  0 -1 -3  0 -2 -1  0 -2 -1 -2  0 -1  3 -2 -2 -2 -2 -2  4 -1 -2  0 -3  0 -1 -1 -3  0 -1 -1  5  1  0  0  0 -1 -2  4  0 -4  0  5 -2 -2 -1 -1 -1  1  0
 -3 -3 -3 -4  6  1 -1 -3 -2 -1  0 -2 -2 -2 -3 -2 -1 -2 -2 -2 -3  2 -5  0 -2 -2 -3 -1 -3 -2 -3 -1 -3 -2 -4  4  2 -2 -3 -2 -1 -3 -2 -2  1 -2 -2  7 -3  0 -1 -2 -1 -1 -3 -2 -3  0 -4  5 -2 -2  3 -3 -2 -2 -2 -3  1 -3 -2 -4 -3 -2 -2 -1 -2 -1 -3 -1 -2 -2 -2  1 -2 -3 -3 -1 -3  3 -3 -3
 -3 -3 -3 -4 -1 -1 -1 -3 -1  7 -1 -1 -3 -2 -4  1  0 -1 -3 -2 -4  3 -4 -1 -2 -1 -1  3 -3 -2 -3  0 -4 -1 -5 -1 -1  2 -1 -3 -1 -4 -1 -1  0  1 -1 -1 -3  0 -2 -2  1  1 -1 -1 -4 -1 -4 -1  3 -2 -1 -4 -1  1  0 -1 -2 -3 -1 -4 -3 -2  0  1 -1  2 -1 -1 -2  0 -5  1 -2 -3 -4  0 -4 -1 -2 -1
 -2 -2 -4 -4 -2 -1 -2 -2 -2  1 -1 -2 -3 -2 -4  7 -1 -2 -3 -2 -4 -1 -5 -2 -2 -2 -1  3 -2 -2 -2 -1 -4 -2 -6 -2 -1  7 -2 -2 -2 -4 -2 -2  0  7 -1 -2 -4 -1 -2 -3  5 -1 -2 -1 -4 -1 -4 -2 -1 -2 -1 -4 -1  7 -1 -2 -3 -4 -2 -5 -3 -3 -1 -1 -2 -1 -2  1 -2 -1 -6 -1 -2 -4 -4  3 -4  0  2 -2
 -4 -4 -2 -2 -4 -4 -3 -4 -1 -4 -4 -2 -2 -1 -1 -4 -2 -2 -1 -1 -2 -3 10 -3 -1 -1 -3 -2 -4 -2 -4 -2 -2 -2 -4 -3 -4 -4 -3 -1 -2 -2 -2 -2 -3 -4 -2 -4 -2 -2 -2 -2 -4 -2 -3 -1 -2 -4 -2 -4 -3 -1 -4 -2 -2 -4 -1 -3 -2 -3 -2 10 -1 -1 -1 -2 -3 -2 -3 -5 -1 -2 -4 -2 -1 -3 -2 -4 -2 -4 -2 -3
 -2 -2 -3 -4  1  7 -2 -2 -1 -1  7 -2  0 -1 -3 -1 -2 -2 -2 -1 -3  0 -4  4 -1 -1 -2 -1 -2 -1 -2 -1 -3 -1 -3  0  1 -1 -2 -1 -1 -3 -1 -2  3 -1 -1  0 -2  0  4  2  0  0 -3 -1 -3  7 -4  2 -1 -1  2 -3 -2 -1 -1 -3 -1 -2 -1 -4 -3 -2 -1 -1 -1 -1 -3  2 -1 -1 -3  0 -1 -2 -3  3 -3  5 -2 -2
 -2 -2 -3 -4 -1  1 -3 -2 -1 -1  2 -2 -2 -1 -3  1 -2 -2 -2 -1 -3 -1 -5  1 -1 -1 -3  1 -2  0 -2 -1 -4 -2 -4 -1  0  1 -3 -1 -2 -3 -1 -2  0  1 -1 -1 -3  0  0 -1  4 -1 -3 -1 -4  2 -4  0 -2 -2  1 -4 -2  1 -1 -3 -2 -3 -2 -5 -3 -2 -1 -1 -1 -1 -3  6 -1 -1 -4  0 -2 -3 -4  5 -3  3 -1 -2
 -3 -3 -4 -5 -3 -3  6 -3 -1 -1 -3 -2 -4  1 -4  1  5 -3 -2 -3 -4  2 -4 -3 -1 -2  6 -1 -3 -3 -3 -2 -4 -3 -4 -3 -2 -2  6 -2 -3 -4 -1  3 -1 -2 -1 -3 -4 -1 -3 -3 -2 -2  6 -1 -4 -3 -5 -3 -2 -1 -2 -4  5 -2 -2  6 -3 -4 -2 -4 -4 -1 -1  0 -2  0  6 -3 -1 -1 -4 -1  1 -4 -4 -2 -4 -3 -1  6
 -3 -3 -4 -4 -1  0 -3 -3 -2  0  1 -3 -3 -2 -4 -2 -2 -3 -3 -3 -3 -1 -4  3 -2 -2 -3 -1 -3 -2 -3 -2 -4  5 -4 -1 -1 -2 -3 -3 -2 -3 -2 -2  5 -2 -2 -1 -3 -1 -1 -2 -1  2 -3 -2 -4  0 -4  3  2 -2 -1 -3 -2 -2 -2 -3 -2  1 -2 -4 -3 -2 -2 -2 -2 -1 -3 -1 -2 -2 -4 -1 -2  2 -4 -1 -4  1 -3 -2
 -4 -4  4  6 -2 -4 -5 -4  1 -4 -4 -1  2 -2  2 -4 -4  0  2  2  1 -3 -2  1 -1  0 -5 -2 -3  1 -4 -1  5 -1 -4 -2 -4 -4 -5  2  1  3 -1 -2 -2 -4 -3 -4  3 -3  1  1 -4 -1 -5 -1  1 -4  6 -3 -3  0 -3  2 -4 -4 -2 -5  2 -2 -1 -2  3 -2 -2 -2 -3 -3 -5 -4 -2 -3 -4 -3 -2 -2  3 -4  2 -4  1 -4
 -4 -4  1  1 -2 -3 -4 -4  0 -4 -3 -2  2 -2  1 -5 -4  0  1  2  5 -3 -2  0 -2 -1 -4 -3 -1  1 -3 -2  1  2 -3  1 -3 -4 -4  1  3  3  2 -3 -2 -5 -3 -3  1 -3  2  3 -4  0 -5 -1  5 -3  1 -3 -2  0 -3  5 -4 -5 -2 -5  1 -2 -2 -2  1 -2 -3 -3 -3 -3 -5 -4 -2 -3 -3 -3 -2 -1  4 -3  0 -3 -1 -4
 -2 -2 -3 -3  2  1 -2 -2 -1 -1  0 -1 -2 -1 -3 -2 -1 -2 -2 -2 -3  2 -4  1 -1 -1 -2 -1 -2 -1 -2  0 -3 -2 -4  3  6 -1 -2 -2 -1 -3 -1 -1  2 -1 -1  1 -3  3 -1 -1  0 -1 -2 -1 -3  2 -4  3 -2 -1  5 -3 -1 -2 -1 -2 -1 -3 -1 -4 -3 -1 -1 -1 -1 -1 -2  0 -1 -1 -4  2 -1 -3 -3  0 -3  2 -2 -2
 -4 -4  0  1 -2 -1 -3 -4  0 -3 -1 -1  1 -2  1 -4 -3  2  0  1  3 -2 -2  1 -1 -1 -3 -2 -3  2 -3 -1  1  1 -3 -1 -2 -4 -3  1  1  1  0 -2 -1 -4 -2 -2  4 -2  1  1 -3  0 -4 -1  2 -1  1 -2 -2 -1 -2  1 -3 -4 -1 -4  3 -2 -1 -2  0 -2 -2 -2 -3 -2 -4 -3 -1 -2 -3 -2 -2 -1  1 -2  0 -2  0 -3
 -5 -5 -1  0 -3 -4 -4 -5 -2 -4 -4 -3  0 -3 -1 -4 -3 -2 -1 -1  0 -3 -4 -2 -3 -2 -4 -3 -4 -2 -4 -3 -1 -1  0 -2 -4 -4 -4  0 -1  1 -2 -3 -3 -4 -3 -4  1 -3 -1 -1 -4 -2 -4 -3  0 -4 -1 -3  1 -2 -4  0 -3 -4 -3 -4  3  3 -1 -3 -1 -1 -3 -3 -4 -3 -4 -4 -3 -3  0 -3 -3  4  0 -4 -2 -4 -2 -3
  8  8 -3 -4 -3 -2 -3  8 -2 -3 -2 -2 -3  3 -3 -2 -2 -2 -2 -3 -4 -2 -4 -2 -2 -2 -3  0  8  3  8 -2 -3 -3 -5 -2 -2 -2 -3 -3  0 -3  1  3 -2 -2  5 -3 -3 -1 -3 -3 -2  1 -3 -1 -4 -2 -4 -2 -3 -2 -2 -3 -2 -2 -2 -3 -3 -4 -2 -4 -3 -2 -1 -2  7 -2 -3 -2 -2 -2 -5 -1 -2 -4 -3 -2 -3 -2 -2 -2
 -2 -2 -1 -3 -1 -1 -1 -2  2  0 -1  1 -2  1 -2 -1  3  0  0 -2 -3  2 -2 -1  1  3  0  2 -1  0 -1  2 -3  1 -4 -1 -1 -1  0 -1  1 -3  4  1  0 -1  4 -2 -2  4 -2 -1 -1  2 -1  3 -3 -1 -3 -1  0  1 -1 -3  3 -1  3 -1 -1 -3  1 -2 -2  1  4  4  3  5 -1 -1  1  5 -4  3  1 -2 -3 -1 -2 -1 -1  0
 -2 -2 -1 -1 -2 -2 -2 -2  2 -1 -2  6 -1  0 -1 -2  0  5  0  0 -2  0 -2 -1  2  4 -2  3 -2  2 -2  5 -1  1 -4 -1 -1 -2 -2  0  0 -1  0  4 -1 -2  1 -2  0  1 -1  2 -1  4 -2  2 -2 -1 -1  0 -1  2 -1 -2 -1 -2  5 -2  1 -3  6 -1  1 -1  4  3  0  1 -2 -2  3  3 -4  2 -1 -2 -2 -1 -1 -1 -1 -2
 -5 -5 -3 -3 -3 -3 -3 -5 -3 -5 -3 -3 -3 -3 -4 -5 -3 -3 -3 -3 -2 -3 -3 -3 -3  0 -3 -4 -4 -3 -5 -3 -3 -3 12 -3 -4 -5 -3 -3 -3 -3 -3 -3 -3 -5 -4 -4 -2 -3 -2 -2 -4 -3 -3 -3 -2 -3 -3 -3  0 -3  0 -2 -3  2 -3 -3 -1  1 -3 -3 -3 -3 -3 -3 -4 -4 -3 -4 -3 -3 12 -3 -3  1 -2 -4 -4 -3 -4 -3
 -4 -4 -2 -2 -2 -2 -4 -4 -2 -3 -2 -2 -1 -3 -2 -4 -3 -2 -2 -2 -1 -2 -4 -1 -2 -2 -4 -3 -4 -2 -4 -2 -2  0  1 -2 -3 -4 -4 -1 -2 -1 -2 -3 -1 -4 -3 -3 -1 -2 -2 -2 -3 -2 -4 -2 -2 -2 -2  0  7 -2 -2 -1 -3 -4 -2 -4  1  8 -2 -3  0 -2 -2 -2 -3 -3 -4 -3 -2 -2  1 -2 -3  7 -2 -3 -2 -2 -2 -3
 -3 -3  4  2 -1 -3 -4 -3  2 -4 -3  0  4 -1  5 -4 -3  1  3  3  0 -3 -2  1  0  0 -4 -2 -2  1 -3  0  4 -1 -4 -2 -3 -4 -4  3  1  3 -1 -2  0 -4 -2 -3  2 -2  0  0 -3 -1 -4  0  0 -3  2 -3 -2  0 -3  1 -3 -4 -1 -4  1 -2  0 -2  4 -1 -2 -2 -3 -3 -4 -3 -1 -2 -4 -2 -1 -1  1 -3  6 -3  4 -4
