# Supplementary material for: Protein Secondary Structure Prediction Based on Data Partition and Semi-Random Subspace Method
Source: Sci Rep. 2018 Jun 29;8:9856. doi: 10.1038/s41598-018-28084-8 (PMC6026213; doi:10.1038/s41598-018-28084-8)
Supplement: Supplementary file 2 — Dataset 2 [file 41598_2018_28084_MOESM2_ESM.zip › T100_DATA/5O6V_A.pssm]

  S  R  C  T  H  L  E  N  R  D  F  V  T  G  T  Q  G  T  T  R  V  T  L  V  L  E  L  G  G  C  V  T  I  T  A  E  G  K  P  S  M  D  V  W  L  D  A  I  Y  Q  E  N  P  A  Q  T  R  E  Y  C  L  H  A  K  L  S  D  T  K  V  A  A  R  C  P  T  M  G  P  A  T  L  A  E  E  H  Q  G  G  T  V  C  K  R  D  Q  S  D  R  G  W  G  N  H  C  G  L  F  G  K  G  S  I  V  A  C  V  K  A  A  C  E  A  K  K  K  A  T  G  H  V  Y  D  A  N  K  I  V  Y  T  V  K  V  E  P  H  T  G  D  Y  V  A  A  N  E  T  H  S  G  R  K  T  A  S  F  T  V  S  S  E  K  T  I  L  T  M  G  E  Y  G  D  V  S  L  L  C  R  V  A  S  G  V  D  L  A  Q  T  V  I  L  E  L  D  K  T  V  E  H  L  P  T  A  W  Q  V  H  R  D  W  F  N  D  L  A  L  P  W  K  H  E  G  A  R  N  W  N  N  A  E  R  L  V  E  F  G  A  P  H  A  V  K  M  D  V  Y  N  L  G  D  Q  T  G  V  L  L  K  A  L  A  G  V  P  V  A  H  I  E  G  T  K  Y  H  L  K  S  G  H  V  T  C  E  V  G  L  E  K  L  K  M  K  G  L  T  Y  T  M  C  D  K  T  K  F  T  W  K  R  A  P  T  D  S  G  H  D  T  V  V  M  E  V  T  F  S  G  T  K  P  C  R  I  P  V  R  A  V  A  H  G  S  P  D  V  N  V  A  M  L  I  T  P  N  P  T  I  E  N  N  G  G  G  F  I  E  M  Q  L  P  P  G  D  N  I  I  Y  V  G  E  L  S  Y  Q  W  F  Q  K  G  S  S  I  G  R  V  F  Q  K  T  K  K  G  I  E  R  L  T  V  I  G  E  H  A  W  D  F  G  S  A  G  G  F  L  S  S  I  G  K  A  L  H  T  V  L  G  G  A  F  N  S  I  F  G  G  V  G  F  L  P  K  L  L  L  G  V  A  L  A  W  L  G  L  N  M  R  N  P  T  M  S  M  S  F  L  L  A  G  V  L  V  L  A  M  T  L  G  V  G  A
  2 -2 -1 -1 -1 -1 -1 -2 -2 -3 -3 -1 -1  0  0  0  0  1  0 -2 -1 -1  0 -1 -2 -2 -1 -1  1 -1 -1 -1 -2 -1  5 -1 -1 -1 -2  0 -2 -3 -1 -2 -2 -2  1 -1  0  2 -1  0 -2  5 -1  1 -2 -1 -2 -1 -2 -1  4  0 -2  0 -1  0 -1 -1  3  4  0 -1 -2  0 -2  0 -1  5 -1 -2  3 -1  0  1 -1  2  1 -2  0 -1 -1 -2 -1 -2  0 -3 -2  0 -4  0 -2 -1 -1  0 -2 -3  0 -1  0  1 -2 -1  2 -1  3 -1  1  2 -1  0  3  0  0 -1  4  0 -1 -2 -1 -2 -2  2 -1 -2 -2 -1 -3  1 -1  1  0 -2  0 -3  1  0 -1 -1  1  3  3 -2 -1 -1 -2  1  1 -2 -1  1  3  0 -2 -1  3  2  3 -1  0 -1 -1  2 -1 -2  1 -1 -3  0 -1  1  0 -2 -1 -1 -2  0  2  2  1 -1 -3 -1  3  0 -1 -1 -1  0 -1 -2 -1 -1  0  1  0 -1  0  0 -1  3 -4 -1 -1 -2 -2 -2 -4 -1 -2 -3 -2  2 -2 -2 -4  0 -1  0  1  3  0  0 -4 -2 -2  3 -1  0 -2 -1 -1 -3 -1  2  1 -3  5  1 -1 -2 -1  2 -2  3 -2  0 -1 -2 -1  0  2 -2 -2  0  4 -2  4  0  4 -1 -1  4 -1 -2 -1  0 -1  0  0 -1 -2 -1  0  0 -3 -1  0 -1 -1  0 -1 -2 -1  0 -2 -1 -2 -1  0 -1 -1 -3  0  0 -1  1  0  1  0 -3  2 -3  0 -1  1 -2  1 -2  0  0 -3 -1 -1  0 -1 -2 -2 -1  1 -2  1  0  0  0 -2 -1 -2  0 -2 -1 -1  4  1  3 -1 -1  1  0  0 -1 -2 -1  4 -1 -2 -1 -1  0 -2 -2 -1  0  0  0  0  1 -1 -1 -2 -2 -2 -1 -2 -1 -2 -2  0 -3  0 -2 -2  1  1  0 -1 -1  0 -2 -1 -4 -3 -1 -1  0  1  0 -2  0  0  2  0  2  0 -1  0 -1  0  3 -1 -2 -2  3  2 -1  0 -2  0  5 -4 -3 -3  0  1  2  0  0 -2 -2  0  1 -1  0 -1  4 -1 -3 -1  0 -2  0  0  4 -3 -2  2 -2 -3  0  0 -1  0 -3 -2 -1 -1 -1 -1 -2  0  4  2 -2  1 -4 -1  0 -2 -2  4 -2 -2 -1  0 -2  3 -1  1 -2 -2  4  1  0  0 -1 -1 -2  1 -2  2 -1  0 -1 -1  5
 -1  6 -4 -2 -2 -3 -1 -1  7 -2 -4 -3 -1 -3 -2  0 -3 -2 -2  4 -3 -2 -3 -3 -3 -1 -1  1 -2 -5 -3 -2 -3 -2 -2 -1 -2  3 -3 -1 -3 -2 -3 -1 -3 -1 -1 -3 -2  0  0 -1 -3 -2  0 -2  7  0 -3 -5 -3 -1 -2  1 -3 -2 -1 -1  1 -3  0 -2  6 -5 -3 -2 -2 -3 -1 -2 -1 -2 -2  0  2 -1  0  0 -2 -2 -3 -5  3  6 -2 -1 -2 -2  7 -3 -4 -3 -1 -2 -5 -3 -3 -4 -3  2 -3 -2 -4 -2 -2 -5 -2  2 -3 -1 -5  0  0  1  2  1 -2 -1 -3  3 -2 -2 -1  2 -1  1 -4 -1 -3 -1 -3  2 -3 -1 -3 -1 -2 -2 -1 -2  0 -1 -1 -1 -1 -1 -1 -2 -2  5  2 -1 -2  1 -4 -2 -2 -1 -2 -1  1  2 -2 -2  0 -3 -2 -1 -3 -3 -1 -3 -2 -3 -1 -5  5 -3  3 -1 -3 -3 -2 -3 -2  0 -2 -3 -3 -2 -1 -2 -1  2  0 -1  0  0 -1 -1  0 -1 -4 -1 -3 -1  7 -2 -4 -4 -1 -2 -3 -2 -3 -3 -4  4 -1 -1 -2 -1  0 -1 -4  5 -1  3 -1  5 -3 -3 -1 -4 -2 -1 -3 -1 -2 -2  1  0  1 -3 -3 -1 -3 -3 -2  0 -1 -3 -2 -3 -1  2 -2 -3 -2 -3 -2 -2  1 -2  1 -1 -1 -2 -1  1 -2  1 -3  0 -2 -3 -1 -3  0 -5  4 -3  0 -3 -1  1 -3  2 -3  3 -3 -2 -2 -3 -1 -2 -5 -1  1 -2  1 -3  0 -4  1  5 -2 -3  0 -2 -1 -2 -1 -3 -2 -3 -3 -2  0 -3 -1 -3 -2 -2 -2  1 -3 -5  6 -3 -3 -3  5 -2 -2  0 -1 -1 -1 -2 -2 -1 -2 -2 -2  4 -3 -4 -2 -2 -1 -3 -2 -3 -1 -1 -1 -1 -1 -2 -3 -4 -1 -2  0 -3 -3 -3 -3 -2 -1 -3 -4 -2 -3 -3  4 -3  3 -1  0 -4  1  2  2 -3 -1 -1 -4 -3  5 -2 -3 -1  0 -2  4  3 -3 -3  2  7 -3 -2 -3 -3 -3 -1 -1 -2 -4 -2 -4 -3 -1 -3 -3 -3 -3 -3 -1 -1 -3 -3  3 -2 -3 -1 -1 -3 -3 -3 -2 -2 -4  3 -2 -3 -4 -3 -3 -3 -2 -4 -3 -2  3 -3 -3 -3 -3 -2 -2 -3 -3 -4 -3 -3 -3 -1 -2  7 -1  2 -2 -3 -1 -2 -2 -3 -3 -2 -3 -3 -3 -3 -3 -3 -2 -2 -2 -2 -2 -3 -2 -2
  0 -1 -4 -2  0 -3  0  7 -1  1 -4 -4 -1 -1 -2  1 -1 -1  0 -2 -4  2 -4 -3 -4 -1 -1  0 -1 -4 -4 -1 -4 -1 -2 -1  1 -1 -3  0 -4  1 -4 -2 -4  0  2 -3 -1 -1  0  4 -3 -2 -1 -1 -1 -1 -3 -4 -4  0 -2 -1 -4  0  3 -1  0 -2  1 -1 -1 -4 -3  0 -3 -1 -1 -2  0  4 -1 -1 -1  2  0 -1  2  2 -3 -4 -1 -1  0 -2  0  1 -1 -1 -5 -1  7  1 -4 -1 -4 -4 -1 -1 -1  0 -4 -2 -1 -4 -2 -1 -3  1 -4  0 -1  0  1 -1 -2 -1 -1 -1 -3 -3  0 -1  4  4 -4 -1 -3 -1 -4  0 -3  2 -3  0 -1 -1  0 -1 -1 -1 -1  6  3  2  4  0  1 -1 -1  0 -2  0 -4  0 -2 -1  0 -1  0 -1 -2 -3  1 -4  0  0 -3 -1  0 -3  0 -4 -1 -4 -1 -3  2  0 -1 -4  2 -3  0  3 -1 -3 -4 -3 -1 -4  2  0  1  0  0  0 -1 -1  2  0 -5  0 -4  3 -1  1 -5 -4  3  1 -4  4 -4 -3 -5 -1  0  0 -1  0  1  2 -5  4  5 -2 -1 -1 -4 -4 -1 -4 -1 -2 -3  0 -2 -2 -1 -2  0 -3 -3  4 -4 -1  2 -1 -1 -1 -2 -4 -2 -1 -1 -4 -2 -1 -2  1 -2 -2  1 -2  1  3  4  0 -3  0 -4  1  0 -1  0 -4  0 -4  0 -4 -1 -4  0 -1 -4 -1 -4 -1 -1 -2 -1 -3  0 -3 -4  0  1  1  0 -4 -1 -4 -1 -1  3 -3 -1  1  0 -1  0  0 -1 -4 -4 -3 -1 -4 -1 -3  0 -1  0  1 -3 -4 -1 -4 -3 -4 -1 -2 -2 -1  1 -2  2  2  1 -1  5 -3 -2  0 -4 -4 -1 -2  7 -3 -2 -3 -1  4  5  1  0 -1 -4 -4 -1 -3  1 -3 -3 -3 -1  1  5 -3 -4 -3 -3 -1  1 -4  2 -1  0 -5 -2 -1  0 -1  0  0 -4 -1 -1 -2 -3 -1 -1 -1 -2 -1 -1 -3 -1 -1 -4 -2 -3 -4 -1  0  0 -2 -5  1 -4 -1  0 -2 -1 -1 -4 -4  3  0 -4 -1 -1 -2 -3  0 -1 -3 -4 -1  0 -2 -4  4  0 -4 -4 -1 -1 -3  0 -4 -4 -2 -1 -3 -4 -4 -1 -2 -3 -4 -3 -5 -4 -1 -4  7 -2 -1  6 -2  1 -3  0 -3  0 -4 -4 -3 -2 -1 -1 -4 -3 -4 -2 -4 -1 -3  2 -4  3 -2
 -1 -2 -5 -3 -2 -4  1  2 -2  7 -4 -4  0 -2 -3 -1 -2 -2 -1 -3 -4  4 -4 -4 -4  1  0  1 -2 -5 -4 -2 -4 -3 -2  2  5 -1 -2 -1 -4  7 -4 -2 -4  5  1 -3 -2 -1  2  0 -3 -3  0 -2 -2  1 -4 -5 -4  1 -3 -1 -4  0  5 -2 -1 -3  2  1 -2 -5 -2 -2 -4 -2  0 -3 -2 -2  2  1  1 -1  4  0  2 -2 -4 -5 -1 -2  6 -2 -1  7 -2 -2 -6 -2  1 -2 -5 -2 -4 -4 -2 -1 -2 -1 -4  2 -2 -5 -3 -1 -4  1 -5  0 -1 -1 -1 -1 -2 -1 -2 -2 -2 -3  6 -2  0  0 -4 -1 -4 -1 -4 -1 -4  0 -3 -2  2 -2  4  0 -2 -1 -2  1  2 -1 -1 -1  2 -2 -1 -1 -3 -1 -4  1 -2 -1 -1  0 -1 -1 -2 -3  2 -4  0  5 -4 -2  4 -4 -1 -4  3 -5 -1 -3 -1 -1 -2 -4  7 -3  2  1 -2 -4 -4 -4  0 -4  4  1  1 -1  1  0 -1 -1  1 -1 -5 -2 -4  1 -2  6 -6 -4  0  7 -4 -1 -4 -2 -6 -1 -2  1  0  0  1  1 -6  0  3 -2  1 -2 -4 -4  1 -4  0 -1 -2 -2 -3 -3 -1 -3  4 -4 -4 -1 -4 -2  5 -1  0 -2 -2 -4 -3 -1 -2 -4 -2  0 -3 -2 -3 -3  1 -3  4 -1  1 -1 -4 -1 -4 -1 -1 -2 -2 -4 -1 -5  1 -4 -2 -4  3 -1 -4 -1 -4 -2 -2 -3 -2 -4 -1 -4 -5  4  1  0  2 -4 -1 -5 -2 -2 -1 -2 -2  7 -1 -2 -2  5 -2 -4 -4 -4  1 -4 -1 -4 -1 -2 -1  3 -2 -5 -2 -4 -2 -4 -2 -2 -2  1  2 -3 -1  3  3 -2  3 -4 -2 -2 -4 -4 -2 -2  1 -2 -3 -4  0  0  2  1  3  0 -4 -4  1 -4  0 -3 -2 -3 -2  7  0 -3 -4 -3 -4 -2  2 -4 -1 -3 -1 -6 -3 -1 -1 -2 -1 -1 -4 -2 -2 -3 -4 -1 -2 -2 -3 -1 -2 -3  0 -2 -4 -2 -3 -4 -2  5  2 -2 -6  7 -4 -2 -1 -3 -2 -2 -4 -4  0 -1 -4 -2 -1 -2 -4 -2 -2 -4 -4 -2 -1 -3 -4  0 -1 -4 -4 -2 -2 -4 -1 -5 -4 -2 -1 -3 -4 -4 -2 -3 -3 -4 -3 -5 -4 -2 -4  1 -2 -2  4 -2 -1 -4 -1 -4 -1 -4 -4 -3 -3 -2 -2 -4 -4 -4 -2 -4 -2 -3 -1 -4 -1 -2
 -1 -4 10 -1 -4 -2 -3 -4 -4 -4 -3 -1 -3 -3 -1 -2 -3 -2 -2 -3 -1 -2 -1 -1 -2 -5 -3 -3 -2 10 -1 -2 -2 -2 -1 -4 -4 -4 -4 -1 -2 -4 -1 -3 -2 -3 -2 -2 -2 -2 -3 -2 -3 -1 -3 -1 -4 -3 -3 10 -2 -3 -1 -3 -2 -2 -3 -2 -3 -1 -2 -1 -4 10 -4 -1 -2 -3 -4 -1 -2 -2 -2 -4 -4 -3 -3 -2 -2 -2 -1 10 -4 -4 -4 -3 -1 -4 -4 -3 -4 -3 -4 -4 10 -3 -2 -3 -3 -4 -3 -2 -2 -2 -2 10 -1 -4 -2 -1 10 -2 -1 -2 -2 -3 -1 -2 -3 -3 -2 -2 -4 -2 -3 -4 -2 -2 -3 -2 -1 -3 -1 -4 -2 -4 -2 -3 -2 -2 -1 -2 -1 -4 -4 -2 -3 -2 -2 -3 -3 -1 -1 -2 -2 -2 -1 -1 -1 -4 -3 -2 -2 -1 -2 -2 -3 -4 -3 -3 -3 -1 -1 -2 -3 10 -4 -2 -2 -1 -3 -1 -4 -2 -2 -3 -2 -2 -2 -2 -3 -2 -3 -3 -1 -1 -1 -1 -1 -1 -2 -1 -3 -2 -1 -4 -4 -4 -4 -3 -3 -4 -2 -2 -2 -4 -4 -3 -3 -3 -2 -2 -3 -2 -4 -4 -4 -2 -4 -3 -2 -1 -4 -3 -4 -3 -3 -4 -1 -1 -4 -3 -3 -1 -2 -2 -2 -3 -3 -4 -2 -3 -1 -2 -2 -3 -1 -2 -1 -3 -1 -2 -2 -1 -3 -2 -3 -3 -2 -3 -2 -3 -2 -3 -2 -3 -4 -1 -2 10 -4 -1 -3 -2 -4 -3 -2 -4 -2 -4 -3 -2 -2 -3 -2 -2 10 -2 -3 -2 -2 -3 -2 -3 -3 -4 -2 -4 -1 -4 -1 -3 -4 -4 -2 -1 -1 -2 -4 -1 -2 -3 -1 -3 -2 -3 -4 10 -4 -2 -3 -1 -3 -1 -1 -1 -3 -2 -2 -3 -2 -2 -4 -2 -2 -2 -2 -2 -2 -2 -4 -4 -2  2 -3 -2 -2 -2 -3 -2 -3 -2 -5 -2 -4 -2 -4 -3 -3 -4  1 -2 -2 -2 -1 -3 -3 -2 -2 -3 -4 -3 -3 -4 -3 -3 -2 -1 -2 -3 -3 -1 -2 -2 -2 -2 -2 -4 -3 -1 -4 -4 -2 -1 -1 -2 -3 -4 -2 -1 -3 -4 -3 -3 -2 -1 -3 -3 -2 -2 -2 -2 -1 -3 -4 -1  1 -4 -2 -1 -2 -3 -3 -1 -3  0 -1 -2 -3 -3 -3 -2 -2 -3 -2 -3 -4 -2 -2 -2 -3  2 -1  4  4 -3 -2 -3 -2 -3 -1 -4 -4 -3 -1 -2 -1 -2 -1  3 -2 -1 -1 -3 -3 -1 -2  1 -2 -2 -1 -1 -3 -1 -3 -1
 -1  1 -4 -2 -1 -2  2 -1  0 -1 -4 -3  1 -3 -2  4 -3 -1 -1 -1 -3 -1 -3 -3 -3  1  1 -1 -1 -4 -3 -1 -3 -1 -1  0 -1  1 -2 -1 -2 -1 -3 -1 -2  1  0 -2 -1  5  1  0 -2 -1  1 -1  0  1 -2 -4 -2  2 -1  2 -3 -1  0  2  0 -2  0 -1  0 -4 -2 -1 -1 -3  1 -1 -1 -2 -1  1  1  0  4 -1 -1 -1 -3 -4  1  2 -1  4 -1 -1  0 -3 -3 -3 -1 -1 -4 -3 -3 -4 -3  1 -3 -1 -3  0 -1 -4 -2  1 -3 -1 -4  2 -1  0  1  1 -1  2 -3  0 -2 -2  3  1  0  0 -3  2 -2  0 -3  0 -2  2 -2  0 -1 -2  0 -1 -1  0  1  0  1 -1 -1 -1 -1  3  2 -1 -2  2 -4 -1 -2  1 -1  1  0  1 -2 -2  0 -2 -2  1 -2 -3  1 -3 -1 -3  1 -4  2 -2  1 -1 -2 -3 -1 -2 -1  5 -1 -2 -3 -2  2 -2  0  1  1 -1  1  0 -1  0  1 -1 -3  4 -3  0  0  1 -3 -4  2 -1 -3 -1 -3 -2 -3  2 -1  0 -1  0  3 -1 -3  1  0  0  2  0 -3 -3  1 -4  0  0 -2  0 -1 -2  1  4  0 -3 -2 -1 -3 -2 -1  7  0 -2 -2 -3  2  2 -1 -3 -1 -2 -2 -1 -1 -2  0 -1  1 -1  0  0 -2  0 -3  2 -1 -3  0 -3  0 -4  1 -3 -1 -2  2  1 -3  2 -2  1 -3 -2 -1 -2 -1 -1 -4  0  0 -1  1 -4  0 -3  0  1 -1 -2 -1 -1 -1  2  0 -1 -1 -3 -3 -2  2 -3  2 -3 -1 -2 -1  0 -2 -4  1 -3 -1 -3  0 -1 -2 -1  0 -2 -1 -1  0 -1 -1 -2 -2  0 -2 -3 -1 -2 -1 -2 -2 -3  1 -1  0 -1 -1  1 -3 -3  1 -2  6 -2 -2 -3 -3 -1 -1 -3 -4 -2 -3 -3  1 -3  0  1  6 -3 -2  6  1 -3 -1 -1 -4 -3  1 -2 -3  3  1 -1  0  1 -3 -2  4  0 -2 -1 -2 -3 -3  1 -1 -1 -3 -1 -4 -2 -1 -2 -2 -2 -3 -3  0 -1 -3 -2  1 -2 -3  0  4 -3 -3 -2 -2 -1 -4  1 -1 -3 -4 -2 -2 -2 -1 -3 -3 -2  4 -3 -2 -2 -2 -2 -2 -3 -2 -3 -2 -2 -3  1 -1  0 -1  0 -1 -2 -1 -2 -1 -3 -2 -2 -2 -2 -2 -3 -2 -3 -2 -2 -1 -2 -2 -3  0 -1
 -1  0 -5 -2 -1 -3  5 -1 -1  1 -4 -3  4 -3 -2  0 -3 -1  0 -2 -3  0 -3 -3 -4  6  0 -1 -2 -5 -3 -2 -4 -2 -1  3  1  0 -2 -1 -3  1 -3  1 -3  1  1 -3  1  0  4  1 -2 -2  2 -2 -1  5 -3 -5 -3  2 -2  1 -3 -1  2 -1  0 -3  2 -1 -1 -5 -2 -1 -3 -3  5 -2 -1 -2  1  5  5 -1  1 -1  0 -2 -3 -5  1  0  0  0 -1  1 -1 -3 -4 -3 -1 -1 -5 -3 -4 -4 -3  0 -3 -1 -4  1 -2 -5 -2  0 -3  0 -5  4  1  0  0  0 -2  2 -3  1  1 -3  1  0  3  0 -4  1 -3  2 -3  0 -3  5 -2 -1 -1 -2  1  0 -2  1 -1  2  4 -1 -1 -1  0  0  0  0 -2  0 -4 -1 -2 -1 -1  5  0  0  0 -2  2 -3 -1  3 -3 -3  3 -3 -1 -3  3 -5  3 -3  0 -1 -3 -3  1 -3  1  1 -2 -3 -3 -3  4 -3  2  2  0 -1  3  0 -1  0  0 -1 -4  0 -3 -1 -1  2 -4 -4  3  1 -3 -1 -3 -2 -4  0 -1  2 -1  2  1  0 -4  0  2 -1  5 -1 -4 -3  6 -4  4  3 -2 -1 -2 -2  0 -1  2 -3 -3 -1 -4 -3  1  1  4 -3 -2 -3 -1  0 -1 -4 -1  0 -2  0 -2 -2  1 -2  3 -2 -1  0 -3  2 -3  0 -1 -3 -1 -3  0 -5  3 -3 -1 -3  5  1 -4  0 -3  0 -3 -2 -2 -3 -1 -3 -5  2  1 -1  1 -4 -1 -4  0  0 -1 -2 -1  2 -1 -2 -1  0 -2 -3 -3 -3  6 -3  0 -3 -1 -2 -1  0 -2 -5 -1 -3 -2 -3 -1 -2 -1  0  0 -3  0  0  2  1  0 -3 -2 -1 -3 -4 -2 -2 -1 -2 -2 -3  4 -1  0 -1 -1 -2 -3 -4  6 -3  4 -3 -2 -2 -3  1 -1 -3 -4 -2 -3 -3  3 -3  0 -1  1 -4 -2  1  2 -3 -1 -1 -4 -3  0 -2 -3  2  0 -2 -1  0 -3 -2  4 -1 -3 -2 -3 -3 -3  5  0 -2 -4  1 -4 -3 -1 -2 -3 -3 -4 -4 -1 -1 -3 -3  0 -2 -3 -1  0 -3 -4 -3 -2 -2 -4  0 -1 -3 -4 -3 -3 -3 -2 -4 -4 -2  1 -3 -3 -3 -3 -2 -2 -4 -3 -4 -3 -3 -4 -1 -2 -1  0 -1 -1 -3 -1 -3 -1 -4 -3 -2 -2 -3 -3 -3 -3 -3 -2 -3 -1 -3 -2 -3 -2 -1
 -1 -3 -4 -3  4 -4 -1 -1 -3 -2 -4 -4 -2  7 -3 -2  7  2 -2 -3 -4 -1 -3 -4 -4 -3  2  5  5 -4 -4 -2 -4 -3  0 -2  4 -2 -3 -1 -4 -2 -4 -3 -4 -2  1 -4 -3 -2 -2  1 -3  0 -2 -2 -3 -2 -4 -4 -4 -2 -1 -1 -4  1 -1 -2 -2 -3 -1 -1 -3 -4 -3 -2 -3  7 -3  0 -2 -3 -1 -3 -2 -1 -2  2  3 -3 -3 -4 -2 -3  3 -3 -1 -2 -3  7 -4  7 -1  4 -4  7 -4 -4  7 -2  7 -1 -4 -3  3 -4 -1 -2 -3 -1 -4 -2 -1  2 -1 -2 -1 -2  6 -3 -4 -3 -2 -1 -2 -2 -4 -3 -4 -2 -4  0 -3 -3 -3 -3  2  5 -2 -2 -2 -1 -1 -2  1 -2 -2  2  3 -3 -2  0  0 -1 -4 -2 -2 -1  1  0 -2 -2 -3 -2 -2 -4  5  1 -4  7 -2 -3 -1 -4 -3 -4 -3 -3 -1 -1  6 -4 -2 -3  2 -2 -2 -4 -4 -3 -2 -4  3  0 -1 -1 -1 -1 -1 -1 -1  0 -4 -2 -4 -2 -3 -2 -4 -4 -1 -2 -4 -1 -4 -3 -4 -2  2  3  5  2  3 -1 -4 -2 -1 -1  0 -2 -4 -4  1 -4  5 -2 -2 -3  0 -3 -2 -3 -2 -3 -4 -1 -4  6 -1 -3 -2  6 -2 -4 -3 -2 -1 -4  1  6 -1 -1 -3  2 -1 -3 -1  5 -1 -2 -3 -2 -4  0  3  7 -3 -4 -2 -4 -2 -4  5 -4 -2  0 -4 -2 -4 -2  7 -3 -2 -4  3 -3 -4  0  1  3 -1 -4 -1 -4 -2  0 -2 -3 -2  0 -1  6 -3  4 -2 -4 -4 -4 -3 -4 -1 -4 -1  6  1 -1 -3 -4 -3 -4 -3 -4 -2 -1 -2 -1 -2  4  0 -1 -2 -3 -2 -4  4 -2 -4 -4 -2 -2 -1 -3 -3 -3 -2 -1 -1  4  4  4 -4 -5 -3 -4 -2 -3 -3 -3  7 -2 -1 -4 -5 -3 -3  7 -2 -4 -1 -3 -3 -4 -3 -2 -2  7 -1 -1 -5  7 -2 -2 -3 -2 -2 -2 -3 -2  7 -2 -3 -3 -4 -1 -3 -4  7 -2 -2  0 -4 -2 -4  6 -1 -2  6  6 -4 -4  0 -1 -4  6 -2  3 -4 -3 -2 -3 -4  6  6 -1 -4  0  1 -4 -4  6  6 -4  5 -4 -4 -3 -2  2 -4 -4  6  0  1 -4 -2 -4 -4  6 -4  0 -1 -3 -1 -3 -2 -4 -1 -4  1 -4 -4 -1 -3  6  6 -4 -4 -4 -2 -4 -1 -3  5 -4  5  0
 -1  3 -4 -3  7 -3 -1  0 -1 -2 -2 -4 -1 -3 -3  2 -3  1 -2 -2 -4 -1 -3 -4 -4 -1  3  4 -2 -4 -4 -3 -4 -2 -2  1 -2 -1 -3 -2 -3 -2 -4 -2 -3 -2 -1 -3  3 -1 -1 -1 -3 -2 -1 -3 -1 -1  1 -4 -1  6 -2 -1 -4 -2  2 -2 -1 -3 -1 -2 -1 -4 -3 -2 -2 -3 -1 -2  7 -2 -2 -1 -1  7 -1 -2 -1  2 -4 -4  1 -1 -2  0 -2 -2 -1 -3 -4 -3  0  7 -4 -3 -3 -2 -3 -1 -3 -2 -4 -3 -2 -4 -3 -1 -2 -2 -4 -1 -2 -1 -1 -1 -2 -2 -3  5 -3  0 -1 -1 -1 -1 -4 -2  1 -2 -4  5 -3 -1 -3 10 -2 -2 -2  1 -2 -2 -2  4  1 -1  7 -2 -2 -1 -1 -2 -3 -1 -2 -2 -3 -1 -2 -1 -1  3 -3 -3 -1 -3 -2 -1  2 -3 -1 -3 -2 -3 -1 -4 -1 -3 -1 -2 -3 -4 -2 -3 -2  2 -1 -1 -4 -3 -1 -3 -1 -1 -1  0  0  6 -1 -1 -1 -1 -3 -1 -4  8 -1 -1 -4 -2  5 -2 -4 -1 -2 -3 -4 -1  8  0 -2 -1 -1  3 -4  0  1 -2  3  2 -4 -4 -1 -2 -2 -2 -3 10 -2 -3 -1 -2 -1 -3  1 -1 -4 -3 -1  1 -2 -3 -3 -3  4  0 -2 -4 -2 -2 -3 -2 -2 -3  5 -1 -1 -2 -1 -2  0  6 -3  2 -2 -3 10 -4 -2 -4 -1 -4 -2 -3 -1 -1 -4 -1 -3 -1 -3 -3 -2  1  3 -3 -4 -1 -1 -2 -1 -2 -2 -3  1 -1  1 -3 -2 -2 -2 -2 10 -2 -3 -4 -4 -3 -1 -4 -2  0 -2 -3 -2 -1 -3 -4 -1 -4 -3 -4 -1 -2 -1  3  6 -3 -1 -2 -1 -2 -1 -4 -2 -1 -3 -4 -3 -3  0 -3 -2 -4 -1 -1 -1 -2 -2 -2 -2 -4 -1 -3  0 -3 -3 -2 -3 -2 -1 -1 -4 -1 -4 -3 -1 -3  4  7  6 -4  5  0 -1 -3 -2 -2 -4 -3 -1 -3 -2 -1 -2 -2 -2 -1 -3 -3  0 -1 -3 -2 -3 -3 -3 -1  6 -2 -4 -2 -2 -3 -2 -3 -3 -3 -2 -2 -1 -2 -4 -3 -1 -2 -3  9 -1 -4 -3 -3 -2 -2 -2  2 -2 -3 -2 -3 -3 -3 -2 -2 -3 -3 -1 -3 -3 -3 -3 -3 -3 -3 -3 -3 -3 -3 -3  0 -2 -1  0 -2 -2 -3 -2 -3 -2 -2 -3 -2 -3 -3 -3 -4 -3 -3 -2 -3 -2 -3 -2 -4  3 -2
 -2 -4 -2  2 -4  2 -3 -4 -4 -4  1  3 -2 -5  1 -3 -5 -2 -2 -3  3 -3  2  2  1 -4 -1 -4 -3 -2  2 -1  5  0 -2 -3 -4 -4 -4 -2  4 -4  3 -4  1 -2 -3  4 -1  0 -3 -3 -1 -2  0  0 -4 -3 -2 -2  1 -3 -1 -2  3 -2 -3  0 -3  3 -2 -2 -4 -2 -4 -2  0 -5 -4 -2 -2  0 -2 -4 -4 -3 -3 -1 -3 -1  2 -2 -3 -4 -4  0 -1 -4 -4 -5 -4 -5 -4 -4 -2 -5  1 -1 -5 -4 -5 -3  6  1 -2 -2  0 -4  0 -2 -2 -2 -1 -2 -2 -2 -1 -1 -4 -2  3  2 -3 -1 -3 -4  5  1 -2 -1  3 -3  3 -3  1 -4 -1 -4 -1 -1  2 -2 -1 -4 -4 -2 -2 -2 -2  0 -2  0  1 -2  2 -2  1 -2 -3 -4 -3 -2  3  1 -2  2 -4 -4 -2 -5 -3  3 -2  3 -1 -2 -4  1 -3 -3 -4  3 -4  1 -3 -3 -1  2  4  1 -3  1 -4 -3 -1  1 -1 -1  1 -1 -2 -2 -3  0  2 -4 -4 -4 -4 -1 -2 -4  1 -3  1 -4 -4 -2 -4 -3 -3 -2 -3  0 -4 -4 -4 -1 -4 -3  1  3 -4 -1 -4 -2 -3 -4 -2  1 -3  1 -1  2  1 -2  1 -4 -4 -4 -2 -4  1  1  0 -2 -1  1 -2 -4  0  1  1  0 -1  2 -3 -4 -3 -1  0 -3  3 -3 -3 -5 -4  2 -2 -2 -3  2 -4  1 -4 -3  1 -3  3 -3 -5  1 -2 -2 -3  1 -2 -2 -3 -2 -2 -1 -2 -2 -1 -4  0 -4 -1 -4 -2 -4 -4 -4 -1  2  2  1 -4  2 -1 -1 -2 -4 -2 -3 -4 -2 -4  5 -3  4  0  0  1 -2 -3 -1  0 -3  0  1 -4  2 -3  0  2  5 -1  0 -4 -4  3  4 -3 -2 -3 -3 -2  1  0  6 -4  1 -4  0 -4 -2 -5 -4 -2  4  6  2  3 -5 -3  3 -3 -3 -4 -4 -2 -4 -3 -5 -3 -3  6 -5 -3  1  0 -2 -1 -1  0 -3 -5  3 -4 -4  1  0  2  3 -5 -4 -3 -2 -4 -4 -1 -4 -3  2 -5 -5  2  0 -2 -3  4 -4 -3 -2  3 -4 -1  3  1 -5 -4  0 -1 -4 -2  3 -1 -5 -5  2 -4 -2  4 -2 -3  3  2  3 -5  1  1  1  2 -4  2 -5  3 -4 -1 -4 -4 -1 -2  3 -3  2  0  0  2  0  2 -5 -2  4  2  2 -1  1 -2  1 -4  2 -4 -2
 -2 -3 -2  2 -4  4 -3 -4 -3 -5  0  2 -3 -5  0 -3 -5 -2 -2 -1  1 -3  3  0  5 -4  2 -4 -3 -2  0 -2  1  0 -2 -3 -4 -3 -4 -3  2 -5  2 -3  4 -1 -3  1 -1 -2 -3 -3  2 -2 -2 -1 -3 -3 -2 -2  3 -1 -1 -2  4 -2 -4  2 -3  0 -2 -2 -3 -2 -4 -2  1 -5 -4 -2 -3  4 -3 -3 -3 -3 -3 -2 -3 -1  1 -2 -3 -3 -4 -1 -2 -5 -3 -5 -3 -5 -4 -4 -2 -5  5  0 -5 -3 -5 -3  1  0 -2 -2 -1 -3  0 -2 -2 -2 -2 -2 -2 -2  1  0 -4  0  0  0 -1 -2 -3 -3  2 -1 -2 -2  1 -3  2 -2  0 -4 -2 -4 -2 -1  1 -2 -1 -4 -4 -1 -3 -3 -2 -2 -2 -1  1 -1  0 -2 -1 -1 -3 -4 -3 -2  0  3 -3  4 -4 -4 -2 -5 -2  1 -2  4  1 -2 -3  0 -3 -3 -4  2 -5  3 -3 -3  0  0  2  3 -3  4 -4 -3 -1  1 -1 -1  2 -1 -2 -2 -2  2  0 -4 -3 -4 -3  0 -2 -5  5 -3  4 -4 -3 -2 -4 -3 -3 -2 -3 -2 -3 -3 -4 -1 -4 -3  5  1 -4  0 -4 -3 -3 -4 -2  0 -3  1 -2  0  2 -3  5 -4 -4 -3 -2 -4 -1  4  3 -2 -2  5 -2 -4 -1  0  1 -1 -2  0 -3 -4 -3 -1  0 -3  4 -3 -3 -5 -4  3 -2 -2 -3  2 -4  5 -4 -3  5 -3  3 -3 -5  3 -2 -2 -3  1 -2 -3 -3 -2 -2  0 -2 -1 -1 -3 -2 -4 -2 -4 -3 -4 -4 -4 -2  0  1  2 -4  3 -2 -1 -2 -4 -2 -3 -4 -2 -3  1 -2  1 -1 -1 -1 -1 -3  2 -1 -3  0  0 -4  0 -3  0  4  1 -2 -1 -4 -4  0  1 -2 -3 -3 -3 -3 -1  2  1 -4  2 -3  3 -4 -2 -5 -5 -3  0  1  0  0 -5 -3  4 -3 -2 -3 -3 -1 -3 -3 -5 -3 -3  1 -5 -3  1  1 -2  1 -2  1 -3 -5  1 -3 -3  4 -1  0  3 -5 -4 -3 -2 -3 -5  0 -4 -3  0 -4 -4  0  3 -3 -3  1 -4 -3 -2  3 -4 -1  1  3 -4 -4  0  0 -3 -2  4  1 -4 -4  2 -4 -1  3 -3 -3  2  4  3 -4 -1  2  4  2 -3  3 -4  4 -4  0 -3 -4 -1 -2  3 -3  3 -2  2  4  2  0 -4 -3  3  3  4 -1  4 -2  3 -4  0 -4 -2
 -1  2 -4 -2 -2 -3  0 -1  2 -1 -4 -3  0 -2 -2  0 -2 -1 -1  1 -3 -1 -3 -3 -3  0  1 -1  0 -4 -3 -1 -3 -2 -1  2 -1  6 -2 -1 -3 -1 -3  2 -3  0  0 -3 -1  0  1 -1 -2 -1  3 -1  2  1 -3 -4 -3  0 -1  4 -3 -1 -1 -1  5 -2  1 -1  2 -4 -2 -1 -2 -2  0 -1 -1 -2 -1  3  0 -1  0  0 -1 -2 -3 -4  5  3 -1 -1 -1 -1  2 -2 -4 -2 -1 -2 -4 -2 -3 -4 -2  6 -2 -1 -3 -2 -1 -4 -2  6 -3 -1 -4  0 -1  3  4  5 -1  0 -2  1 -2 -3 -1  2  0  5 -3  1 -3 -1 -3  3 -3  0 -2 -2 -1 -2  0 -1 -1  1 -1 -1  0  1 -1 -1 -1  2  5 -1 -2  2 -4 -1 -2  0 -1  0  4  1 -2 -2  1 -3 -2  0 -3 -2  1 -3 -1 -3 -1 -4  2 -2  1 -1 -2 -3 -1 -3 -1  2 -2 -3 -3 -3  0 -3  0  4  0  0  0  0 -1  0  2 -1 -4 -1 -3 -1  2 -1 -4 -4  0 -1 -3 -1 -3 -2 -4  3 -1  0 -1 -1  0 -1 -4  2 -1  2  1  1 -3 -3  0 -4 -1  0 -2 -2 -1 -2  6 -1 -1 -3 -3 -1 -3 -2 -1  1 -1 -2 -2 -3  0  4 -1 -3 -1 -2 -2 -1  1 -2  2  2  0 -1 -1  4 -2  2 -3  3 -1 -2 -2 -3  3 -4  1 -3  3 -3  0  5 -3  5 -3  5 -2 -2 -1 -3  0 -2 -4  0  4 -1  4 -4  2 -4  4  4 -1 -2 -1 -1 -1 -1 -2 -2 -1 -3 -3 -2  1 -3  1 -3 -1  0 -1  3 -2 -4  3 -3 -2 -3  1 -1 -2 -1  0 -2 -1 -1 -1  1 -1  0 -2  1 -3 -3 -1 -2 -1 -2 -2 -3  0 -1 -1  1  1 -2 -3 -3  0 -2  1 -2 -2 -2 -2 -1 -1 -3 -3 -1 -3 -2  1 -3  1 -2  0 -4 -2  4  4 -2 -1 -1 -4 -2  3 -2 -3  0  3 -1  1  6 -2 -2  2  2 -3 -1 -2 -3 -2  0 -1 -1 -4 -1 -4 -2 -1 -2 -2 -2 -3 -3 -1 -1 -3 -2  5 -1 -3 -2  0 -3 -3 -2 -2 -2 -4  1 -1 -3 -4 -2 -2 -3 -1 -4 -3 -1  4 -3 -3 -3 -2 -2 -2 -3 -2 -4 -3 -2 -3 -1 -1  2 -1  1 -1 -3 -1 -2 -1 -3 -3 -2 -2 -2 -2 -3 -3 -3 -2 -3 -1 -2 -1 -3 -1 -1
 -2 -2 -2  1 -3  3 -2 -3 -2 -4  0  1 -2 -3  0 -1 -3 -1 -1 -2  0 -2  1  0  2 -3  0 -3 -2 -2  0 -1  1  5 -2 -2 -3 -2 -3 -2  4 -4  1 -2  4  2 -2  4 -1 -1 -2 -2  3 -2 -1 -1 -2 -2 -2 -2  1 -1  3 -1  1 -2 -3  0 -2  0 -2 -2 -2 -2 -3 -1  8 -4 -3 -2 -2  1 -2 -2 -2 -2 -2 -1 -2  1  0 -2 -2 -2 -3 -1 -2 -4 -2 -4 -3 -4 -3 -3 -2 -4  2 -1 -4 -2 -4 -2  3  0 -2 -2 -1 -2 -1 -2 -2 -2 -1 -1 -1  1  0  0 -3 -1  0  0 -2  0 -2 -2  1 -1 -2 -1  0 -2  2 -2 -1 -3 -2 -3  0  2  0 -2  0 -3 -3 -1 -2 -2 -2 -1 -1 -1  0 -1  0 -2 -1 -1 -2 -3 -2 -1  0  1 -2  5 -3 -3 -2 -4  0  1 -2  2  0 -2 -2  0 -2 -2 -3  1 -4  2 -2 -2  1  2  1  4 -2  5 -3 -2 -1  0 -1 -1  1 -1 -1 -1 -2  0  0 -3 -2 -3 -3 -1  2 -4  2 -2  1 -3 -3 -1 -2 -2 -2 -1 -2 -1 -3 -2 -3  1 -2 -2  2  1 -3 -1 -3 -2 -3 -3 -2  0 -2  7 -2  0  0 -2  2 -3 -3 -1  0 -3  0  2  3  1 -1  2 -2 -3 -1  3  1 -1  0  0 -2 -3 -2 -1 -1 -2  3 -2 -2 -4 -3  1 -2 -2 -2  0 -3  4 -3 -2  2 -2  4 -2 -4  3 -1 -2 -2  7 -2 -2 -2 -2 -2  2 -1 -1 -1 -2 -1 -3 -1 -4 -2 -3 -3 -4 -1  0  0  7 -3  1 -1 -1 -2 -3 -2 -2 -3 -2 -2  1 -3  0  0  2 -1 -1 -2  0  0 -3  0  0 -3  0 -2  5  3  1 -1 -1 -3 -3  0  1 -2 -2 -2  0 -2 -1  4  1 -3  6 -2  0 -3 -2 -3 -4 -2  0  1  0  0 -3 -2  1 -2 -2 -1 -3 -1 -1 -2 -3 -2 -2  1 -3 -2  3  0 -1  0  0  2 -2 -3  1 -2 -2  4 -1  1  2 -3 -3 -2 -2 -3 -4 -1 -3 -2  0 -3 -3  1  2 -2 -2  1 -3 -2 -2  1 -2  3  0  1 -3 -3  2 -1 -2 -1  1  0 -3 -3  5 -3 -1  1 -2 -2  2  4  4 -3 -1  1  2  0 -2  4 -3  2 -3  4 -2 -3  3 -1  4 -2  6 -1  2  4  0  0 -3 -2  1  2  3  1  5 -1  2 -3  0 -3 -2
 -3 -3 -3 -1 -3  0 -4 -4 -4 -4  7 -1 -3 -4 -2 -3 -4 -3 -3 -1 -1 -3  0 -2  0 -4 -1 -3 -3 -3 -1 -3 -1 -2 -3 -4 -4 -4 -5 -3  0 -4  1 -1  0 -3 -3 -1  2 -3 -4 -3 -2 -3 -3 -2 -4 -4  2 -3  1 -2 -2 -3  0 -1 -4 -1 -4 -2 -3 -3 -4 -3 -5 -3 -1 -4 -4 -3 -2 -1 -3 -4 -4 -2 -3 -3 -3  2 -1 -3 -4 -4 -4  3 -3 -4 -4 -4  0 -4 -4 -3 -3 -4  1  8 -4 -4 -4 -3 -1 -2 -3 -3 -2 -4  6 -3 -3 -3 -2 -2 -2 -3 -2 -2  0 -1 -1  4 -4 -3 -3 -4 -1 -2  3 -3 -1 -3 -1  3 -2 -2 -3 -4 -3  1 -1 -3 -2 -3 -4 -2  0 -3 -3 -3 -3 -2 -2 -3  6 -3 -2 -2 -3 -4 -3 -1 -1  1 -3  2 -4 -4  4 -4 -3 -1 -3  0 -2 -3 -4 -2 -3 -3 -4 -1 -4  3 -3 -4  1  1 -1  2 -3  0 -4 -3 -2 -1 -1 -1  0 -1 -2 -2  3 -2 -2 -2 -4 -4  0  7 -2 -4  0 -3  2 -5  0 -3 -2 -3 -3 -3 -3 -2  0 -4 -3 -3 -4 -3  0 -1 -4  8 -4 -4 -4 -2 -3 -2 -4 -1 -3 -2  2 -3  0 -4 -4 -4 -3 -4 -2  0 -1 -3 -3  0 -3 -4 -2 -2 -2 -2 -2  2 -3 -4 -3 -3  2  0  0 -1 -3 -4 -2 -1 -3 -3 -1 -1 -4  0 -4 -4  0 -4  0 -4 -4 -1 -3  2 -3 -1 -3 -3 -3 -3 -3  7 -3  5 -3 -4 -3 -5 -3 -4 -3 -4 -2 -4 -3 -2 -1 -1 -4 -1 -3  5 -3 -4 -3 -4 -5 -3 -4 -1 -4 -1 -3 -2  0 -2 -3 -2 -2 -4 -2 -2 -4 -2 -3 -2  0 -1 -3 -2 -4 -5  2 -1 -3 -3 -3 -3 -3 -2  6 -1 -4 -1 -4 -1 -5  5 -4 -4 -3  3 -1  1 -1 -4 -3  0 -3  2 -3  0  6 -4 -3 -4 -3 -3 -1 -4 -3 -1  6 -3 -2 -3 -2 -4 -4  0 -4 -4  0 -2 -1  0 -4 -4 -2 -3  0 -4  8 -4 -3 -2 -4 -4  5  5 -3 -3 -1 -4 -4 -3  0 -2 -3 -1  5 -4 -4 -2  8 -3 -3  0  7 -4 -4  1 -3  6  2 -4 -4 -1  0  0 -4 -2  0  0 -1  0  0 -4  0 -4 -2 -4 -4  0 -3  0 -3  0 -2  6  0 -2 -2 -4 -3  0  0  0  5  0 -3 -1 -4 -1 -3 -3
 -1 -3 -4 -2 -3 -3 -2 -3 -3 -2 -4 -3 -2 -3 -2 -2 -3 -2 -2 -3 -3 -2 -3 -3 -4 -2 -2 -3 -2 -4 -3 -2 -3 -2 -1  4 -2 -2  8 -1 -3 -2 -3 -3 -3 -2 -1 -3 -2 -2 -2 -2  7 -1  0 -2 -3 -2 -4 -4 -3 -2  2 -2 -3 -2 -2 -2 -2 -3 -2 -1 -3 -4  8 -2 -3 -3  5 -1 -2 -3  4 -2 -2 -2 -2  1 -2 -3 -3 -4 -2 -2 -2 -3 -2 -2 -3 -3 -5 -3 -3 -3 -4 -3 -4 -5 -3 -2 -3 -2 -4 -3 -2 -4 -2 -2 -3 -1 -4 -1 -1 -1 -1 -2 -2 -2 -3 -3 -3 -3 -2 -2 -2 -2 -3 -2 -4 -2 -3 -2 -3 -2  5 -3 -2  2 -2 -2 -2  2  1 -2 -2 -2 -1  0 -2 -2 -1 -1 -2 -2 -4 -2  3 -1  1  5 -2  0 -2 -2 -2 -3 -2 -2 -4 -3 -2 -3 -2 -3 -2 -4 -2  4 -2 -1 -3 -3 -2 -1 -1 -2 -2 -3 -3 -3 -2 -3 -2 -1 -1 -1  0  0  0  6 -1 -1 -5 -2 -3 -3 -3 -2 -5 -4 -2 -2 -3  4 -4  8 -5 -2 -2  1 -2 -1 -1  1 -5 -2 -2  0 -2 -2 -4 -3 -2 -5 -2  5  8 -3 -1 -2 -2 -3 -2 -3 -3 -2 -4 -3 -2 -2 -2 -3 -2 -3 -3 -2 -1 -4 -1 -3 -2  5  3 -2 -2 -3 -2 -2 -2 -2 -3 -2 -3 -2 -2 -3 -3 -3 -1 -4 -2 -3 -2 -4 -2 -2 -4 -2 -3 -2 -3 -3 -2 -4  0 -3 -4 -1 -2 -1 -1 -4 -1 -5 -2 -2  2  8 -2 -2 -2 -3 -3 -2 -2 -3 -3 -3 -2 -3 -1 -4  2 -3 -2 -2  8 -4 -3 -3  8 -3 -2 -2 -2 -2  4 -3 -2  6 -2 -2  5 -3 -2 -3 -3 -3 -2  5 -3  8 -2 -3 -2 -2 -2 -2 -2 -3 -4 -3 -2 -3 -2  5  8  7 -3 -2 -2 -3 -4 -3 -3 -3 -2 -3 -2 -3 -2 -5 -4 -2 -1 -3 -2 -1 -4 -3 -2 -2 -4 -2 -2 -2 -2 -2 -3 -2 -2 -3 -3 -2 -2 -3 -3 -2 -2 -1 -5 -2 -5 -3 -2 -2 -3 -3 -4 -4 -2 -2 -3 -3 -2 -2 -3 -3 -2 -3 -4 -3 -2 -2 -5 -2 -1 -3 -4 -3 -3 -3 -2 -5 -3  7 -2 -3 -3 -3 -3 -2 -2 -3 -2 -5 -3 -3 -3 -3 -2 -3 -2  4 -2 -3 -1 -3 -2 -4 -3 -2 -2 -3 -3 -3 -3 -3 -2 -3 -1 -3 -2 -3 -3 -1
  4 -1 -2 -1 -1 -2  1  0 -1 -1 -3 -2  1 -1  0  3 -1  1  2 -2 -2  2 -2 -2 -3 -1 -1 -1  2 -2 -2  1 -3  0  2 -1 -1 -1 -2  4 -3 -1 -2  0 -3 -1  3 -2  0  0  0  3 -2  1 -1  1 -2  1 -3 -2 -3  1  0  0 -3  4  0  0  2 -1  0  1 -1 -2 -2  2 -1 -1 -1  1  0 -2  1 -1  1  1  1  2  1  0 -2 -2 -1 -1 -1 -2  5 -1 -2 -1 -4 -1  0 -1 -2 -1 -3 -3 -1 -1 -1  6 -3 -2  1 -2  0 -1 -2  2 -2  1  1  0  1  0  1  0 -1 -1 -2 -2 -1  1  1  0 -3  0 -3  0 -2  0 -2 -1 -1 -2  0  2  0 -1  0  1  2  0  0  1 -1  3  1 -1 -1  2  0  3 -3  1  0  3  4 -1  2  0  0 -1  2 -3  0  0 -3 -1  1 -2  3 -3  0 -2 -1 -2  1  5 -1 -2 -1 -2  1  0  1 -2 -3 -2  1 -3  0  0  1  0  0  0 -1  0  1  3 -4  1 -2 -1 -1  0 -4 -3 -1 -1 -3  1 -3 -2 -4  1  2  0  1  1  1  0 -4 -1  0  0  0  1 -3 -2 -1 -3 -1  0 -1 -2  1 -1 -1 -2  1 -1 -2  1 -3  0  3 -1  0  0  1 -3 -2  0  3 -3  1 -1  0 -1 -2  0  0 -2  2  2  2  0 -2  0 -3  1  4 -1 -2 -2  3 -2  0 -2 -1 -3  1 -1 -3 -1 -3 -1 -1 -1  2 -3  2 -2 -2  1  1  2  1 -3  2 -4  0 -1  0 -2  2 -1  4 -1 -2 -1  1 -2 -2 -2 -1 -3  1 -3  3 -1  3  1 -2 -2 -1 -2 -1 -2  2  1  1  1  2 -1  3 -1 -1  0  0 -2  0  1 -3 -3  1  1  0 -2  0 -2  2  3  2  2  0 -1 -3 -3 -1 -2 -1 -2 -2 -2 -1 -1  3 -2 -3 -1 -2 -1  1 -3  2 -2 -1 -4 -2 -1  2 -1  5  5 -3 -1 -1  0 -2  0  0  1 -1 -1 -1 -1 -1 -1 -3  1 -1 -2 -1 -1  1  1 -4 -1 -3  0  5 -1 -1 -1 -3 -3  2  5 -2 -1 -1  0 -2 -2  0 -2 -3 -1  2  0 -3  0  3 -3 -3 -1 -1 -2  3 -3 -3  0 -1 -2 -3 -3 -1  0 -1 -3 -1 -4 -2 -1 -3  1  1 -1  0 -1  3 -3  5 -2  3 -3 -3  0  0 -1 -1 -3 -2 -3  1 -3  2 -1  2 -2 -1  1
  2 -2 -2  3 -2  0  1 -1 -2 -2 -3 -1  4 -2  3  2 -2  4  5 -2 -1  3 -1  1 -2 -2 -2 -2 -1 -2 -1  6 -1  4  0 -1 -2 -1 -2  4 -1 -2 -1 -2 -2  1  1  1 -1 -1  1  0 -2 -1  0  5 -2  1 -2 -2 -2 -1 -1  1 -1  3  0  3  0  2 -1  1 -2 -2 -2  5  2 -2 -2 -1  4 -1  1 -1 -1  0 -1  0  0  3 -1 -2 -1 -2  0 -1  1 -2 -2 -2 -4 -2 -1 -2 -2 -2 -2 -3 -2 -1 -2  1 -1 -1  4 -2  1 -1 -2  3 -2  2  2 -1  0  2  0  4 -2 -2  1 -2 -2  0  3 -1 -1  2 -3  3 -1 -1 -1 -1 -1 -3  4 -1  2  2  0  1  2 -1 -1  4  0  2  2 -1 -1  4 -1  0 -2  6  0  1  0 -2  0  2  3 -1  3 -2  0 -1 -2 -2  1 -1  5 -1  0 -2 -2 -1  0  2 -2 -1 -2  1  0 -1  4 -1 -1 -1  3 -1 -1  0  3  0  0 -1  0  0  2  1 -4 -1 -1 -2 -2 -1 -4 -3 -1 -2 -2  1 -2 -2 -4  2 -1 -1 -1  1  1  2 -4 -1 -1 -1 -1  1 -2 -1 -2 -3 -2 -1 -1 -3 -1  3  0 -1  1 -1 -2  1 -2 -2  0 -2  4 -2  2 -1 -2  1  0 -2  2 -2 -1  0 -1 -1  1 -1  1 -1  3  1 -2  2 -1  1  0 -2 -3 -1  4 -2 -1 -1 -2 -2 -1 -1 -2  0 -1 -1 -2  3  6 -3  3 -1 -2  1 -1  2 -1 -3  3 -3  1 -1  3 -2  5 -2  4 -2 -3 -2  6 -1 -1 -1 -2 -1  4 -2  4 -2  4 -1 -2 -2 -2 -1 -1 -1 -1  0  2  0 -1 -1  2 -1  0  2 -1 -1 -1 -1 -1 -1  6  1 -1 -2  3 -1  2  3  2 -1  2 -1 -2 -1 -2 -1 -1 -1 -2 -2 -2 -2  1  0 -1 -1 -1 -2  0 -1  1 -2 -2 -4 -3 -1  0 -2  1  3 -1 -2 -1  1 -2  3  2  6 -1 -1 -2 -1 -1 -2 -2  3  0 -1 -2 -2  2 -1 -4 -2 -3 -2  1  1 -2 -2 -2 -2  4  1 -1 -2 -1 -1  0 -3  4 -1 -2 -2 -1 -1 -3 -1  3 -1 -3 -2 -2 -1  0 -3 -1  4 -1 -1 -1 -1 -2 -1 -1 -2 -1 -4 -1 -2 -1 -1  1 -2 -1  0  5 -1  1 -1  3 -2 -1 -1  2 -2 -2 -1  0 -1  0 -2  4  2 -1 -1 -2 -1
 -3 -3 -3 -3 -3 -2 -3 -5 -4 -5  0 -3 -3 -3 -3 -3 -3 -3 -3  9 -3 -4 -3 -4 -2 -4 -3 -3 -3 -3 -4 -3 -3 -3 -3 -4 -4 -4 -5 -3 -3 -5 -3 10 -2 -3 -3 -3  0 -3 -3 -4 -3 -3 -3 -3 -4 -3  1 -3  0 -3 -3 -3 -3 -3 -4 -3 -4 -3 -3 -3 -3 -3 -5 -3 -2 -3 -4 -3 -3 -3 -4 -4 -3 -3 -3 -3 -3  0 -3 -3 -4 -3 -4  0 -4 -5 -4 -3 12 -3 -5 -3 -3 -3 -2  0 -3 -4 -3 -4 -3 -4 -3 -3 -3 -4  0 -3 -3 -3 -3 -2 -2 -3 -3 -3 -3  2 -3  0 -4 -3 -4 -4 -3 -3  1 -3 -4 -3 -3 -2 -4 -3 -3 -3 -3  0 -3 -3 -3 -3 -4  4 -2 -3 -3 -3 -3 -2 -3 -3  0 -3 -3 -3 -3 -4 -4 -2 -3 -2 -3 -2 -3 -4  1 -3 -4 -3 -3 -2 -3 -3 -3 -4 -3 -3 -3 -3 -5 -1 -3 -3 -1  0 -3 -2 -3 -2 -4 -3 -1 -1 -1 -1 -1 -1 -2 -2 12 -3 -4 -4 -4 -5 12  0 -3 -5 -2 -4 -1 -5 12 -3 -3 -3 -3 -3 -3 -3 12 -4 -4 -3 -3 -3 -2 -3 -4  0 -3 -4 -4 -3 -3 -3 -4 -2 -4 -3  0 -4 -2 -3 -4 -3 -3 -3 -3 -2 -2 -3 -3 -2 -3 -3 -3 -3 -3 -3 -3 -1 -4 -3 -4 -3  1 -3 -2 -3 -3 -3 -3 -3 -3 -3 -3 -3 -3 -2 -4 -4 -2 -4 -2 -4 -3 -2 -3  2 -3 -2 -3 -3 -3 -3 -3  0 -3 10 -3 -3 -3 -5 -3 -5 -3 -3 -3 -4 -3 -4 -3 -2 -4 -3 -3  1 -3 -3 -3 -4 -5 -3 -4 -3 -4 -3 -3 -3 -1 -3 -4 -3 -3 -4 -3 -3 -5 -4 -3 -3 -2 -3 -3 -4 -5 -5 -2 -3 -3 -4 -4 -3 -3 -3  0 -3 -4 -3 -3 -3 -5 -2 -3 -5 -4  0 -3  0 -3 -3 -3 -2 -3  0 -3 12 -1 -3 -3 -3 -4 -3 -3 -3 -3 -3  0 -3 -3 -3  2 -4 -3 -3 -3 -4 -2 -3 -3 -3 -3 -4 -3 -3 12 -5  0 -3 -4 -3 -3 -3 -1 -1 -3 -4 -3 -3 -4 -3 -3 -3 -3 -3 -1 -3 -3 -3  0 -3 -3 -2  0 -3 -3 -2 -3  9 -2 -4 -3 -3 -2 -2 -3 -3 -2 -2 -3 12 -2 -3 -2 -4 -3 -4 -5 -3 -3 -2 -3 -2 -3  0 -2 -3 -3 -3 -3 -3 -2 -2 -1 -2 -3 -2 -3 -4 -3 -3
 -2 -2 -3 -2  0 -2 -2 -3 -2 -4  2 -2 -2 -4 -2 -2 -4 -2 -2  0 -2 -3 -2 -2 -2 -3 -1 -2 -3 -3 -2 -2 -2 -2 -2 -2 -4 -3 -4 -2 -2 -4 -1  0 -2 -3 -2 -2  5 -2 -3 -3 -3 -3 -2 -2 -3 -2  8 -3  4  0 -2 -2 -2 -2 -2 -2 -2 -2 -2 -2 -2 -3 -4 -2 -2 -4 -3 -3  1 -2 -3 -3 -3  0  0 -2 -3  5 -2 -3 -2 -2 -4  4 -2 -4 -3 -4  1 -4 -3  0 -3 -4 -1  2 -4 -3 -4 -2 -2 -2 -2 -3 -2 -3  2 -2 -3 -2 -2 -2 -2 -2 -2 -2 -2  2 -2  5 -3 -2 -2 -3 -2 -2  8 -2 -2 -1 -2 -1 -2  1 -2 -3 -2  5 -2 -2 -2  0 -2 -2  3 -2 -3 -2 -2 -2 -2 -2  2 -2 -2 -2 -2 -3 -2  2 -2 -1 -2 -1 -3 -3  8 -4 -3 -2 -2 -2 -2 -3 -2 -2 -2 -2 -4 -2 -4  0 -3 -2  3  5 -2 -1 -2 -2 -3 -2 -1 -1 -1  1  0 -1 -2 -2  2 -2 -2  0 -3 -3  1  2 -1 -4 -2 -3  3 -4  1 -2  0 -2 -3 -2 -2 -1  1 -2 -1 -2 -2 -2 -2 -2 -3  2 -3 -3 -4  1 -3 -2 -3 -2 -3 -2  6 -2 -2 -4 -3 -2 -2 -4 -2 -2 -1 -2 -2 -2 -2 -4 -2 -2 -2 -2 -1  3 -3 -3 -2 -2  6  0 -2 -1 -3 -4  1 -2 -2 -3 -2 -2 -3 -2 -3 -3 -2 -2 -2 -2 -4 -2 -2  8 -2 -2 -3 -2 -2 -2 -2  2 -2  2 -2 -2 -2 -4 -2 -4 -2 -3  1 -4 -2 -2 -2 -2 -3 -2 -2  7 -2 -4 -2 -3 -4 -3 -2 -2 -4 -2 -2 -2  3 -2 -1 -2 -2 -3 -2 -2 -3 -2 -3 -2 -2 -2 -2 -2 -3 -4  2 -2 -2 -2 -3 -3 -3 -2  2 -2 -3 -2 -2 -2 -4  0 -4 -4 -2  4 -2  5 -2 -4 -2 -2 -1  6 -1  1  2 -2 -2 -4 -2 -2 -2 -4 -2 -2  2 -2 -2 -2 -2 -2 -4 -2 -2 -3 -2 -2 -2 -2 -4 -3  0 -2  1 -4  2 -4 -2 -2 -4 -4  1  1 -2 -2 -2 -4 -2 -3 -2  1 -2 -2  1 -4 -3 -2  3 -2 -2 -2  2 -4 -4 -1 -3  2 -1 -3 -2 -2 -2 -2 -4 -2 -1 -2 -2  1 -1 -4 -2 -3 -2 -2 -3 -2 -2 -2 -2 -2 -2  2 -2 -2 -2 -4 -3 -2 -1 -2  1 -2 -2 -2 -3 -2 -2 -2
 -1 -3 -2  3 -4  2 -3 -4 -3 -4 -1  4 -2 -4  4 -2 -4  0 -1 -3  5 -2  3  5  1 -3 -1 -4 -3 -2  5 -1  3  1 -1 -2 -4 -3 -3 -2  2 -4  4 -3  1 -2 -2  2 -1 -1 -2 -3 -1 -1  1  2 -3 -2  0 -2  2 -2 -1 -1  3 -2 -3  1 -3  4 -1 -1 -3 -2 -3 -1  0 -4 -3 -1 -2  0 -2 -3 -3 -3 -3  0 -2 -1  5 -2 -3 -3 -3  1  1 -4 -3 -4 -4 -4 -4 -4 -2 -4  0 -2 -4 -3 -4 -2  2  4 -1 -2  3 -3  1 -1 -2 -2  0 -2 -2 -1  0  0 -4 -2  4  1 -3  0 -2 -3  3  2 -2  1  5 -3  4 -3  3 -4  0 -3 -1 -1  3 -1 -1 -3 -3 -1 -3 -1 -2 -1 -2  0  1 -2  2 -1  2 -1 -2 -3 -1 -1  2  1 -2  1 -3 -3 -2 -4 -2  4 -1  2  0 -2 -3  4 -2 -2 -4  4 -4  1 -2 -3 -1  3  3  1 -2  2 -3 -2 -1  2 -1 -1  0 -1 -1 -1 -4 -1  5 -4 -3 -4 -4 -2 -2 -4  2 -2  0 -3 -4 -2 -3 -2 -2 -1 -2  0 -4 -3 -3  0 -3 -2  1  5 -3 -2 -3 -1 -3 -4 -1  4 -3  0  0  5  2 -2  0 -4 -3 -3 -1 -4  3  2 -1 -1  0  0 -1 -4  2  0  2  2 -2  1 -3 -3 -2  0  1 -2  1 -2 -3 -4 -4  4 -2 -2 -2  5 -3  0 -3 -3  1 -3  2 -1 -4  0 -1 -2 -2  2 -2 -2 -2 -1 -2 -1 -1 -3  0 -3  0 -3  0 -4 -1 -3 -4 -4 -1  5  5  2 -3  4 -1  0 -1 -4 -1 -3 -3 -2 -3  4 -3  4 -2  1  3  0 -3 -1  0 -2  0  3 -3  5 -2 -1  1  4 -1  3 -4 -3  2  4 -2 -2 -2 -2 -2  2 -1  3 -3  3 -3  1 -3 -2 -4 -4 -2  1  2  2  5 -4 -3  2 -2 -3 -3 -4 -2 -3 -3 -4 -2 -2  2 -4 -3  3  0 -1 -1 -1  0 -3 -4  2 -3 -3  0  1  4  2 -4 -3 -2 -1 -4 -4 -2 -4 -2  4 -4 -4  2  0 -2 -2  4 -4 -3 -1  3 -4 -1  5  0 -4 -3  1 -2 -3 -1  2 -1 -4 -4  3 -3 -2  2 -2 -3  2  1  2 -4  2  1  0  3 -4  3 -4  1 -4  0 -3 -4  0 -1  2 -2  2  0 -1  1  0  4 -4  0  3  2  2  0  0 -1  2 -3  5 -4 -1
