# Supplementary material for: Protein Secondary Structure Prediction Based on Data Partition and Semi-Random Subspace Method
Source: Sci Rep. 2018 Jun 29;8:9856. doi: 10.1038/s41598-018-28084-8 (PMC6026213; doi:10.1038/s41598-018-28084-8)
Supplement: Supplementary file 2 — Dataset 2 [file 41598_2018_28084_MOESM2_ESM.zip › T100_DATA/5O7K_A.pssm]

  G  E  W  E  I  I  D  I  G  P  F  T  Q  N  L  G  K  F  A  V  D  E  E  N  K  I  G  Q  Y  G  R  L  T  F  N  K  V  I  R  P  C  M  K  K  T  I  Y  E  N  E  G  F  R  E  I  K  G  Y  E  Y  Q  L  Y  V  R  A  S  D  K  L  F  R  A  D  I  S  E  D  Y  K  T  R  G  R  K  L  L  R  F  N  G  P  V  P  P  P
  0 -1 -3 -1 -1 -1 -1 -1  0 -1 -2  0 -1 -2 -1  0 -1 -2  4  0 -2 -1 -1 -2 -1 -1  0 -1 -2  0 -1 -1  0 -2 -2 -1  0 -1 -1 -1  0 -1 -1 -1  0 -1 -2 -1 -2 -1  0 -1 -1 -1 -1 -1  0 -2 -1 -2 -1 -1 -2  0 -2  4  1 -2 -1 -1 -2 -1  4 -2 -1  1 -1 -2 -2 -1  0 -1  0 -1 -1 -1 -1 -1 -2 -2  0 -1  0 -1 -1 -1
 -2  0 -3  0 -3 -3 -1 -3 -2 -2 -3 -1  1  0 -2 -2  2 -3 -1 -3 -2  0  0  0  2 -3 -2  1 -2 -2  5 -2 -1 -3  0  2 -3 -3  5 -2 -3 -1  2  2 -1 -3 -2  0  0  0 -1 -2  5  0 -3  2 -2 -2  0 -2  1 -2 -2 -3  2 -1 -1 -2  2 -2 -3  5 -1 -2 -3 -1  0 -2 -2  2 -1  5 -2  5  2 -2 -2  5 -3  0 -2 -2 -3 -2 -2 -2
  0  0 -4  0 -3 -3  1 -3  0 -2 -3  0  0  6 -3  0  0 -3 -2 -3  1  0  0  6  0 -3  0  0 -2  0  0 -3  0 -3  6  0 -3 -3  0 -2 -3 -2  0  0  0 -3 -2  0  6  0  0 -2  0  0 -3  0  0 -2  0 -2  0 -3 -2 -3 -2 -2  1  1  0 -3 -3  0 -2  1 -3  1  0  1 -2  0  0  0  0  0  0 -3 -3  0 -3  6  0 -2 -3 -2 -2 -2
 -1  2 -4  2 -3 -3  5 -3 -1 -1 -3 -1  0  1 -4 -1 -1 -3 -2 -3  6  2  2  1 -1 -3 -1  0 -3 -1 -2 -4 -1 -3  1 -1 -3 -3 -1 -1 -3 -3 -1 -1 -1 -3 -3  2  1  2 -1 -2 -2  2 -3 -1 -1 -3  2 -3  0 -4 -3 -3 -3 -2  0  6 -1 -4 -3 -2 -2  6 -3  0  2  6 -3 -1 -1 -2 -1 -2 -1 -4 -4 -2 -3  1 -1 -1 -3 -1 -1 -1
 -3 -4 -2 -4 -1 -1 -4 -1 -3 -3 -2 -1 -3 -3 -1 -3 -3 -2  0 -1 -3 -4 -4 -3 -3 -1 -3 -3 -2 -3 -3 -1 -1 -2 -3 -3 -1 -1 -3 -3  9 -1 -3 -3 -1 -1 -2 -4 -3 -4 -2 -2 -3 -4 -1 -3 -3 -2 -4 -2 -3 -1 -2 -1 -3  0 -1 -3 -3 -1 -2 -3  0 -3 -1 -1 -4 -3 -2 -3 -1 -3 -3 -3 -3 -1 -1 -3 -2 -3 -3 -3 -1 -3 -3 -3
 -2  2 -2  2 -3 -3  1 -3 -2 -1 -3 -1  5  0 -2 -2  1 -3 -1 -2  0  2  2  0  1 -3 -2  5 -1 -2  1 -2 -1 -3  0  1 -2 -3  1 -1 -3  0  1  1 -1 -3 -1  2  0  2 -1 -2  1  2 -3  1 -2 -1  2 -1  5 -2 -1 -2 -1 -1  0  0  1 -2 -3  1 -1  0 -3  0  2  0 -1  1 -1  1 -2  1  1 -2 -2  1 -3  0 -2 -1 -2 -1 -1 -1
 -2  5 -3  5 -3 -3  3 -3 -2 -1 -3 -1  2  0 -3 -2  1 -3 -1 -2  2  5  5  0  1 -3 -2  2 -2 -2  0 -3 -1 -3  0  1 -2 -3  0 -1 -4 -2  1  1 -1 -3 -2  5  0  5 -1 -2  0  5 -3  1 -2 -2  5 -2  2 -3 -2 -2 -1 -1  0  2  1 -3 -3  0 -1  2 -3  0  5  2 -2  1 -1  0 -2  0  1 -3 -3  0 -3  0 -2 -1 -2 -1 -1 -1
  6 -2 -3 -2 -4 -4 -2 -4  6 -2 -3 -2 -2  0 -4  6 -2 -3  0 -3 -1 -2 -2  0 -2 -4  6 -2 -3  6 -2 -4 -2 -3  0 -2 -3 -4 -2 -2 -3 -3 -2 -2 -2 -4 -3 -2  0 -2  5 -2 -2 -2 -4 -2  6 -3 -2 -3 -2 -4 -3 -3 -3  0  0 -1 -2 -4 -3 -2  0 -1 -4  0 -2 -1 -3 -2 -2 -2  6 -2 -2 -4 -4 -2 -3  0  6 -2 -3 -2 -2 -2
 -2  0 -2  0 -3 -3 -1 -3 -2 -2 -1 -2  0  1 -3 -2 -1 -1 -2 -3 -1  0  0  1 -1 -3 -2  0  2 -2  0 -3 -2 -1  1 -1 -3 -3  0 -2 -3 -2 -1 -1 -2 -3  2  0  1  0 -1 -1  0  0 -3 -1 -2  2  0  2  0 -3  2 -3  1 -2 -1 -1 -1 -3 -1  0 -2 -1 -3 -1  0 -1  2 -1 -2  0 -2  0 -1 -3 -3  0 -1  1 -2 -2 -3 -2 -2 -2
 -4 -3 -3 -3  4  4 -3  4 -4 -3  0 -1 -3 -3  2 -4 -3  0 -1  3 -3 -3 -3 -3 -3  4 -4 -3 -1 -4 -3  2 -1  0 -3 -3  3  4 -3 -3 -1  1 -3 -3 -1  4 -1 -3 -3 -3 -2  0 -3 -3  4 -3 -4 -1 -3 -1 -3  2 -1  3 -2 -1 -2 -3 -3  2  0 -3 -1 -3  4 -2 -3 -3 -1 -3 -1 -3 -4 -3 -3  2  2 -3  0 -3 -4 -3  3 -3 -3 -3
 -4 -3 -2 -3  2  2 -3  2 -4 -3  0 -1 -2 -3  4 -4 -2  0 -1  1 -4 -3 -3 -3 -2  2 -4 -2 -1 -4 -2  4 -1  0 -3 -2  1  2 -2 -3 -1  2 -2 -2 -1  2 -1 -3 -3 -3 -2  0 -2 -3  2 -2 -4 -1 -3 -1 -2  4 -1  1 -1 -1 -2 -4 -2  4  0 -2 -1 -4  2 -2 -3 -4 -1 -2 -1 -2 -4 -2 -2  4  4 -2  0 -3 -4 -3  1 -3 -3 -3
 -2  1 -3  1 -3 -3  0 -3 -2 -1 -3 -1  1  0 -2 -2  5 -3 -1 -2 -1  1  1  0  5 -3 -2  1 -2 -2  2 -2 -1 -3  0  5 -2 -3  3 -1 -3 -1  5  5 -1 -3 -2  1  0  1 -1 -2  2  1 -3  5 -2 -2  1 -2  1 -2 -2 -2  0 -1  0 -1  5 -2 -3  2 -1 -1 -3  0  1 -1 -2  5 -1  2 -2  2  5 -2 -2  2 -3  0 -2 -1 -2 -1 -1 -1
 -3 -2 -1 -2  1  1 -3  1 -3 -2  0 -1  0 -2  2 -3 -1  0 -1  1 -3 -2 -2 -2 -1  1 -3  0 -1 -3 -1  2 -1  0 -2 -1  1  1 -1 -2 -1  5 -1 -1 -1  1 -1 -2 -2 -2 -2  0 -1 -2  1 -1 -3 -1 -2 -1  0  2 -1  1 -1 -1 -1 -3 -1  2  0 -1 -1 -3  1 -1 -2 -3 -1 -1 -1 -1 -3 -1 -1  2  2 -1  0 -2 -3 -2  1 -2 -2 -2
 -3 -3  1 -3  0  0 -3  0 -3 -4  6 -2 -3 -3  0 -3 -3  6 -2 -1 -3 -3 -3 -3 -3  0 -3 -3  3 -3 -3  0 -2  6 -3 -3 -1  0 -3 -4 -2  0 -3 -3 -2  0  3 -3 -3 -3 -2  5 -3 -3  0 -3 -3  3 -3  3 -3  0  3 -1  2 -2 -2 -3 -3  0  6 -3 -2 -3  0 -2 -3 -3  3 -3 -2 -3 -3 -3 -3  0  0 -3  6 -3 -3 -4 -1 -4 -4 -4
 -2 -1 -4 -1 -3 -3 -1 -3 -2  7 -4 -1 -1 -2 -3 -2 -1 -4 -1 -2 -1 -1 -1 -2 -1 -3 -2 -1 -3 -2 -2 -3 -1 -4 -2 -1 -2 -3 -2  7 -3 -2 -1 -1 -1 -3 -3 -1 -2 -1 -1 -2 -2 -1 -3 -1 -2 -3 -1 -3 -1 -3 -3 -2 -3 -1 -1 -1 -1 -3 -4 -2 -1 -1 -3 -1 -1 -1 -3 -1 -1 -2 -2 -2 -1 -3 -3 -2 -4 -2 -2  7 -2  7  7  7
  0  0 -3  0 -2 -2  0 -2  0 -1 -2  1  0  1 -2  0  0 -2  1 -2  0  0  0  1  0 -2  0  0 -2  0 -1 -2  1 -2  1  0 -2 -2 -1 -1 -1 -1  0  0  1 -2 -2  0  1  0  0 -1 -1  0 -2  0  0 -2  0 -2  0 -2 -2 -2 -1  1  4  0  0 -2 -2 -1  1  0 -2  4  0  0 -2  0  1 -1  0 -1  0 -2 -2 -1 -2  1  0 -1 -2 -1 -1 -1
 -2 -1 -2 -1 -1 -1 -1 -1 -2 -1 -2  5 -1  0 -1 -2 -1 -2  0  0 -1 -1 -1  0 -1 -1 -2 -1 -2 -2 -1 -1  5 -2  0 -1  0 -1 -1 -1 -1 -1 -1 -1  5 -1 -2 -1  0 -1 -1 -1 -1 -1 -1 -1 -2 -2 -1 -2 -1 -1 -2  0 -1  0  1 -1 -1 -1 -2 -1  0 -1 -1  1 -1 -1 -2 -1  5 -1 -2 -1 -1 -1 -1 -1 -2  0 -2 -1  0 -1 -1 -1
 -3 -3 11 -3 -3 -3 -4 -3 -3 -4  1 -2 -2 -4 -2 -3 -3  1 -3 -3 -4 -3 -3 -4 -3 -3 -3 -2  2 -3 -3 -2 -2  1 -4 -3 -3 -3 -3 -4 -2 -1 -3 -3 -2 -3  2 -3 -4 -3 -1  1 -3 -3 -3 -3 -3  2 -3  2 -2 -2  2 -3  1 -3 -3 -4 -3 -2  1 -3 -3 -4 -3 -3 -3 -4  2 -3 -2 -3 -3 -3 -3 -2 -2 -3  1 -4 -3 -4 -3 -4 -4 -4
 -3 -2  2 -2 -1 -1 -3 -1 -3 -3  3 -2 -1 -2 -1 -3 -2  3 -2 -1 -3 -2 -2 -2 -2 -1 -3 -1  7 -3 -2 -1 -2  3 -2 -2 -1 -1 -2 -3 -2 -1 -2 -2 -2 -1  7 -2 -2 -2 -2  2 -2 -2 -1 -2 -3  7 -2  7 -1 -1  7 -1  6 -2 -2 -3 -2 -1  3 -2 -2 -3 -1 -2 -2 -3  7 -2 -2 -2 -3 -2 -2 -1 -1 -2  3 -2 -3 -3 -1 -3 -3 -3
 -3 -2 -3 -2  3  3 -3  3 -3 -2 -1  0 -2 -3  1 -3 -2 -1  0  4 -3 -2 -2 -3 -2  3 -3 -2 -1 -3 -3  1  0 -1 -3 -2  4  3 -2 -2 -1  1 -2 -2  0  3 -1 -2 -3 -2 -2 -1 -3 -2  3 -2 -3 -1 -2 -1 -2  1 -1  4 -1  0 -2 -3 -2  1 -1 -3  0 -3  3 -2 -2 -3 -1 -2  0 -3 -3 -3 -2  1  1 -3 -1 -3 -3 -2  4 -2 -2 -2
