# Supplementary material for: Protein Secondary Structure Prediction Based on Data Partition and Semi-Random Subspace Method
Source: Sci Rep. 2018 Jun 29;8:9856. doi: 10.1038/s41598-018-28084-8 (PMC6026213; doi:10.1038/s41598-018-28084-8)
Supplement: Supplementary file 2 — Dataset 2 [file 41598_2018_28084_MOESM2_ESM.zip › T100_DATA/5OQ1_A.pssm]

  G  P  L  G  S  L  N  D  I  E  E  I  R  F  T  A  R  S  E  E  N  L  R  G  V  H  P  D  L  V  R  V  I  R  L  A  L  R  Y  S  L  V  P  F  S  V  S  E  G  L  R  S  M  A  R  Q  R  E  M  V  R  A  G  S  S  Q  T  L  R  S  R  H  L  T  G  H  A  V  D  V  V  A  M  P  A  G  V  V  S  W  E  W  D  Y  Y  A  Q  I  A  V  A  V  R  R  A  A  R  E  C  G  I  I  V  E  W  G  G  E  W  K  T  L  K  D  G  P  H  F  Q  L  T  F  R  D  Y  P  A
  0 -1 -1 -1  1 -2 -2 -2 -3  0 -1 -4  0 -4 -2  1 -1 -3 -3  2 -2 -5  1 -2 -4 -3 -1 -1 -4  0  2 -3  0 -2  0  7  0  1 -2 -1 -1 -1 -4 -6  0 -3 -3 -3 -3 -2 -6 -3  2  2 -2 -4 -1  0 -1 -3  4  0 -2  2 -2 -3 -1 -2  0 -1 -3 -5 -2  1 -1 -4  7 -3 -5 -3  3  3 -2 -2 -1 -1  1 -1 -1 -5 -4 -2  0  0 -4 -1  1 -4  5  1  6 -4 -2  2  6  6  2  0 -3 -2 -2  0 -3 -3 -8 -4  1 -3 -8 -2 -1 -4 -3 -6  1 -4 -6 -5 -5 -5 -1 -1  1  1 -5 -4  5
 -2 -2 -2  0 -2 -1 -1 -1 -2 -2  0 -4  3 -6 -4  0  7 -5  2  0  5 -6  1 -3 -4 -2 -2  1 -5 -1  4 -6 -5  5  6 -5 -4  0  1 -3 -2 -2  1 -7  0 -6 -3 -4 -6 -1  9 -4  0 -2  7 -3  4  0 -4 -5  1  1 -3  4 -4  1 -4  2  1 -1  5 -4 -1 -1 -5  0 -5 -5 -5 -5 -3 -4 -4 -3 -2 -2  1 -3  2 -6 -2  1 -1  0 -1  0  1 -6 -2  0 -3 -6  1  1 -5 -4  1  1 -1 -3 -5  0 -6  5 -3 -7 -6 -5 -8  3  1 -5  1 -6 -2 -6 -5 -6 -3 -5  1  6  2  0 -5 -3 -2
  0 -2 -3 -1 -2 -3  6  1 -2  2  4 -5 -1 -7 -1  1 -1 -1 -3  2  6 -7  0  0 -6  3 -3  1 -6 -4 -1 -6 -6  0 -3 -5 -5 -2  0 -2  0 -4 -2 -7 -2 -6 -1 -4 -4 -4 -5  0 -2 -2 -3 -4  1 -3  1 -5  0  1 -1 -2  1  2  1  1  5  0  2  0 -4 -2  0  0 -5 -6  2 -5 -4 -4 -5 -3  4  1  0 -1  0  2  3 -3  0 -1 -6 -1 -2 -6 -3  2 -5 -6 -2 -3 -5 -5  0 -3 -5  2 -6  3 -6 -2 -9 -5 -4  3 -1 -1  1 -5  0 -3 -1 -6 -4 -7 -4 -6  1 -3 -1 -1 -4 -5 -2
 -1 -2 -4 -1 -2 -3  2  3 -6  0 -1 -6 -2 -7 -2  0 -4  1 -2  1 -3 -7  0 -2 -6  2 -3  6 -6 -4  0 -6 -6 -3 -4 -5 -6 -1  0 -3  1 -3  8 -7 -3 -7 -4  0 -5 -5 -6 -1 -2  0 -4 -4 -3  0 -5 -6 -2 -1 -3 -3 -4 -2 -4  1  1 -3 -4  0 -4 -1 -4  0 -5 -6  8 -6 -4 -4 -5 -2  2  1 -1 -1  2 -3  6  0  1  1 -6  0  0 -6 -3  3 -4 -7 -3 -2 -5 -5  1  1 -5  0 -6 -1 -6 -2 -9 -6 -5  7 -9  0 -2 -3 -3  8 -4 -6 -6 -5 -3 -7  2 -3 -1  1 -6 -4 -3
 -2 -3 -1 -3 -2 -2 -3 -3 -4 -3 -3 -5 -3 -5 -5 -4 -6 -1 -3 -4 -3 -3 -3 -5  2 -6 -2 -5 -4 -2 -3  1 -1 -4 -3 -1 -2 -4 -4  2 -3 -2 -7 -3 -1 -4 -3  0 -2 -1 -1 -4 -3 -3 -4  2 -1  2  0 -4 -3 -4 -6 -4 -4 -5 -4 -4 -1  0 -1 -6  1 -3 -5 -2 -4 -1 -7 -1  0 -4 -2 -4  0 -4 -2 -1 -2 -6 -6 -5 -3  1  2 -3 -4 -4 -3 -3 -3 -5 -6 -4  3 -4 -3 -6 -2 -3 -3 -5 -4 -3 -1 -7 -6 -1 -8 -5 -4 -5 -3 -8 -1  1 -8 -6 -7 -5  0 -5 -4  0 -6 -6 -2
 -2 -1 -2  0 -1  0  0  1 -3  0  1 -5  2 -6 -4  4 -2 -4  1  2 -1 -6  2 -2 -5 -2 -1  0 -5  1  0 -5 -5  0 -2 -4 -2  3 -3 -3 -1  3 -2 -7 -2 -6 -3  2 -5 -4 -1 -4  0  0  3  8  3  5 -4 -5  2  4 -5 -1 -3  5 -2  0 -1 -3 -1 -1  2 -2 -3  0 -4 -5 -4 -5 -3 -4 -4 -3 -1 -2  2 -3  1 -6  0 -2  0  0 -3  0  2 -6 -2  1 -4 -5  1  6 -4 -4  0  0 -1 -2 -5 -1 -5  0 -7 -6 -5 -4 -7  0 -2 -5 -2 -4 -4 -5 -4 -6  6 -5 -3 -2  1  1 -4 -3 -2
 -2 -1 -3  0 -2 -2 -1  2 -5 -1  0 -6  0 -6 -3  1 -3 -4  4  0 -1 -6  2 -4 -6 -3 -1  1 -6 -3  0 -6 -5  2  0 -5 -5  5 -3 -3  2 -3 -2 -7 -1 -6 -4  7 -6 -4 -4 -3  0  6  2  1 -1  4 -3 -5 -1  2 -5  0 -4 -1 -4 -2 -2 -3 -2 -4 -3 -1 -5 -2 -4 -5 -2 -5 -3 -4 -3  0  0  1  1 -2 -1 -6  3 -2  1  0 -5  2  1 -6 -3  2 -4 -6 -2  0 -3 -4  1  6  0 -1 -5 -1 -6  4 -8 -7 -6 -2 -8 -1  0 -1 -3  0 -4 -5 -5 -7  7 -6 -2 -3  1  1 -5 -4 -2
  6 -2 -4  2 -2 -4 -2 -2 -6 -1  1 -6 -3 -7  4 -3 -4 -3 -5 -1 -4 -5 -3  6 -6 -5 -3 -2 -6 -5 -3 -6 -6 -3 -4 -3 -5 -3 -5 -2 -2 -3 -5 -7  2 -7 -2 -3  7 -4 -7 -2 -2 -4 -5 -6 -4 -4 -5 -4 -1 -2  7 -3 -2 -4 -5 -3  2  0 -4 -6 -1 -2  7 -5 -3 -6 -5 -6 -1 -2 -5 -3  2  5  0 -1 -3 -6 -2 -3 -1 -2 -6 -3 -2 -7 -1  0 -4 -7 -5 -3 -4  1 -2 -4 -6  6 -6 -2 -7 -4 -8  8  7 -4 -5 -3  1 -6 -3 -5  5 -5 -7 -7 -6 -7 -4 -4  0  1 -6 -5  2
 -2 -2 -3 -2 -2 -3 -1 -2 -5 -3  0  1  1 -5 -4  0  0 -5 -1  0 -1 -6  1 -2 -6 10  1  0 -6 -5 -3 -6 -6  3  0 -5 -5 -2 -2 -4 -1 -2 -5 -3 -3 -7  0 -4 -6 -2 -4 -5 -2 -2 -2 -1  0 -2 -4 -3 -2 -1 -1  0  2 -1 -4 -1  2 -4 -3 10 -4  0 -5  9 -5 -6 -4 -5 -3 -4  0 -3 -1 -1  0 -3 -2 -6 -2  2 -1  3 -1  1 -1 -6 -2  0  4 -6  1  0 -3 -5  0 -1 -5  1 -4 -3 -6 -3 -7 -6 -2 -2 -7 -3 -2 -4  0 -5 -4 -6 11 -5 -1 -5  0  2 -2  0  1 -5 -3
 -4 -3  2 -3  1  2 -4  0  1  0 -3 -2 -1 -1 -6 -3 -2 -6 -1 -4 -4 -2  0 -6  1 -7 -5 -5  0  2 -3  2  2 -4 -3 -5  6 -3  3 -4 -4  2 -7 -1  1  5  4 -7 -7  1 -7 -5  1 -4 -6 -1 -4 -2 -1  1 -3 -3 -7 -4 -5  1 -1  1 -3 -1 -5 -7  1  0 -7 -5 -4  4 -7  4  0 -2  0  2 -1 -4 -2  3 -3 -3 -6 -1 -4 -3  0 -2 -1  6 -2 -4  0  3 -3 -4  0 -5 -1 -3 -1 -6  5 -3  6  1 -7 -8  1 -4 -8 -3 -4 -1  1 -7 -5 -6 -8  2 -7  3 -5 -5 -4 -1 -4 -6 -3
 -4 -3  3 -3  0  2 -4 -2 -1 -3 -3 -3 -3  5 -6 -4 -2 -6  3 -3 -3  6 -2 -6  0 -6 -5 -3  6 -2 -3  1 -2 -2  1 -3  4 -3  3 -4 -3 -1 -7 -2 -1 -2  0 -6 -7  3 -6 -4  1 -5 -3 -6 -1 -4  5  0 -2 -3 -7 -2 -5 -4 -3  2 -4 -5 -1 -6  4 -1 -7 -3 -5  0 -7  4  0 -3  2 -1 -2 -4 -1  0 -4 -4 -5 -1 -4  0  0  0  0  2 -1 -3 -1 -2  0 -3 -4 -5 -3 -4  5 -6  1 -3  3 -4 -5 -8 -5 -4 -7 -4 -4  3  0 -8 -3 -5 -8 -1 -7  6 -4 -4 -3 -1 -4 -5 -3
 -2 -1 -2  3 -2 -2  1  1 -1  0  3 -6  4 -6 -4  3  1 -4  1  2  2 -6  2  1 -5  0 -3  1 -5  0  4 -6 -4  3  2 -4 -4  1 -2 -3  0 -4 -2 -7  0 -6 -4 -1 -5  0 -2 -4  2  2  0 -3  3  1 -3 -3  2  3  0  4 -4  4  0  0  1 -3  5 -4 -2  0 -2  1 -4 -5 -4 -5 -3 -3 -3 -2  0 -1  3 -2 -1 -7 -1 -2  4  2 -4  3  1 -6 -2  2 -4 -6  6  3 -4 -4  4 -1 -1 -1 -5  3 -6 -1 -8 -6 -3 -4 -8  5  1 -5  4 -5 -1 -5 -1 -7 -3 -6  0  1  4  0 -5 -4 -2
 -3 -3  4 -2  5  5 -3 -1 10 -2 -2 -1 -3 -2 -5 -3 -3 -5 -1  1 -4  4 -1 -5 -2 -5 -2 -4  2 -2 -1 -2  4 -3 -1 -4  0 -3 -1 -1 -4  0 -6 -4  3 -2 -1 -5 -6  0 -5 -3  0 -4 -2 -2  0 -3  3  0 -2 -2 -6 -3 -5 -2 -3  5 -4 -4  0 -5  1 -2 -6 -4 -4 -1 -7  1 -1 -2  0  0 -2 -4 -1  0 -3 -5 -5 -1 -4 -1 -3 -2  0  1 -4 -2 -4  8 -1 -2 -3 -5 -2 -1  3 -5 -1 -3  0 -4 -6 -7 -4 -6 -7 -4 -3  0 -1 -7  2 -6 -6 -2 -5 -1 -4 -3 -3 -1 -4 -5 -2
 -3 -4  0 -3 -1 -1 -4 -3 -3 -4 -3  8 -1  6 -6 -5 -5 -6 -3 -4 -6 -3 -3 -6 -4 -5 -6 -5 -3 -3 -5 -2 -1 -5 -5 -6 -1 -5 -1 -5 -5  1 -7  9 -2 -4  0 -7 -7  0 -7 -6 -2 -5 -5 -7 -2 -5 -1  3 -4 -4 -6 -1 -6 -5 -2  0 -2 -5 -2 -5  0 -2 -6  2 -5 -1 -7  2  0 -5  3  0 -2 -4 -3 -2 -4  0 -6  2 -4 -1  6  0 -4 -3 -5 -3 -3  5  2 -3 -3 -6 -4 -6  1 -6 -2 -3 -1 -5  3 -8 -6 -7  0 -6 -5  7 -1 -8 -4 -5 -6  8 -7 -1 -4  1 -4 -1  2 -6 -3
 -2  8 -3  4 -2  2 -3 -2 -4  2 -2 -6 -3 -6 -3 -1 -5 -5 -4 -3 -5 -7 -3 -3 -6 -4  8 -2 -6 -5 -4 -6 -5 -4 -5 -5 -5 -3 -4 -4  6 -3 -1 -7 -3 -6 -3 -5 -6 -5 -6 -3  1 -4 -5 -5 -4 -4 -5 -5 -1 -2 -5 -4 -4 -1  3 -4 -2 -2 -2 -6  0  1 -5 -5 -4 -5 -5 -5 -2  7 -5  5 -2 -1 -1  1  2 -7 -4 -1  3  0 -6 -1  3 -6 -3 -2 -5 -6 -5 -4 -4 -5 -3 -4 -5 -5 -5  5 -6 -4 -9 -7 -6 -5 -9  0 -1 -1  0 -6 -1  8 -7 -7 -5 -6  6 -5  1 -2 -6  9 -2
  0 -1 -2  0  2 -2  1  0 -3  4  1 -5 -1 -6  6  0 -2  7 -3  1 -2 -6 -1 -3 -5 -3 -1 -1 -5 -3  0 -5 -4 -2 -3 -1 -4  0 -3  5 -1 -3 -2 -3  0 -5  0  0 -2 -4 -5  3 -1 -2 -3 -2 -2 -1 -1 -4  0  0 -2  0  6 -2 -1 -1 -1  6 -3 -1 -3  1  0 -3 -2 -5 -4 -4 -2 -2 -3 -3 -1  0  0 -2  3 -4 -1 -3  1 -1 -5 -2 -1 -5  2 -1 -1 -5 -4  0 -1  0  0 -1 -4 -1 -5 -1 -5 -2 -8 -5 -3 -3 -8 -1  3 -1 -2 -4  0 -4 -6 -6 -4 -5  1 -2  1  0 -5 -3  1
 -2 -1 -1  2  1  0  0  3 -2  1  0 -4 -1 -5 -1 -1  0 -2 -3  0 -3 -5 -1  0 -3 -5 -3 -2 -4 -2 -2 -2 -1 -1 -2 -2 -3  1 -1  5  1 -2 -4 -6  3 -4  5 -4 -1 -2 -5  7  0 -3  0 -5 -3 -2 -3 -4 -2  0 -3 -2  4  0  6 -2 -1 -2 -3  0 -2  4 -4 -4 -3 -3 -4 -2 -2 -3 -4 -1  0 -2  1  0  1 -4 -3 -2 -2 -2 -1 -1 -1 -4 -3 -1 -1 -4 -3 -1  0 -1 -2 -3 -3 -4  0  0 -3  1 -8 -6 -5  0 -8  2  4 -2 -1 -5 -1 -1 -6 -5 -5 -2 -1 -3 -1  0 -5 -4 -1
 -2 -4 -2 -3 -3 -3 -4 -4 -5 -5 -4  3 -4 -4 -6 -5 -6 -7 -4 -4 -6 -5 -4 -5 -6 -6 -6 -5 -5 -2 -5 -6 -6 -5 -5 -6 -5 -5  0 -5 -5 -4 -8 -3  1  0 -5 -6 -6 -4 -7 -6 -3 -5 -5 -6  0 -2 -4  0 -4  2  0  1 -6  3 -6 -4  3 -6 -5 -6 -4 -4 -6 -2 -6 -5 -8 -4  1 -5  5 -4 -4 -4 -3 -4  6 12 -6  9 -5 -3  5  1 -1 -6  1  0 -6 -5 -2 -5 -5 -6 -5 -6 -4 -6 -5 -5 -5 -6 13 -7 -6 -7 13 -6 -5 -1  1 -8 -4 -8 -7  3 -7 -4 -6  7 -4 -3 -1 -7 -4
 -3 -3 -1 -2 -2 -2 -3 -3 -4 -3 -2  5  1 -2 -5 -3 -5 -6 -2 -3 -4 -5  0 -4 -4 -2 -6 -4 -4 -4 -3 -4 -4 -2 -3 -5 -4 -3  0  0 -4  3 -7  0 -3 -4 -2 -3 -7 -2 -6 -5 -2 -2 -1 -6  0 -3  2  6 -1  0 -6 -3 -5 -4 -4 -3 -3 -5  0  1 -2 -2 -6  0 -5 -4 -7 -2  2 -2  7 -2 -3 -4 -2 -1 -3  1 -3  2 -2  3  7  3 -3 -5 -5 -2 -3 -3 -3 -4 -1 -6 -3 -5 -2 -5 -2 -4 -4 -4 -2 -8 -2 -5 -3 -5 -4 -1  3 -7  2 -7 -3  2 -6  2 -4  1 -3 -1 10 -6 -3
 -3 -3  2 -2  0  0 -4 -1  1 -2 -2 -1 -1 -3 -5 -3 -4 -6 -2 -3 -5 -3  0 -6  7 -6 -4 -4 -2  6 -3  7  6 -4 -3 -1  0 -2  0 -3 -2  5 -7 -3  1  6  1 -6 -7  4 -7 -4  1 -3 -5 -6 -3 -2 -2  4 -3 -3 -6 -1 -4 -3  0 -1 -4 -1 -4 -6  0  0 -6 -5  1  6 -7  2  3 -1  0  3 -1 -3 -1  3 -1 -1 -6 -2 -3 -2 -3 -1 -2  4 -2 -1  1  3 -5 -3  2 -4 -2 -4  0 -6  5 -3  3  1 -8 -8 -4 -2 -8 -2 -3 -3  0 -7 -4 -2 -8  0 -6 -2 -3 -3 -2  1 -4 -5 -1
