# Supplementary material for: Protein Secondary Structure Prediction Based on Data Partition and Semi-Random Subspace Method
Source: Sci Rep. 2018 Jun 29;8:9856. doi: 10.1038/s41598-018-28084-8 (PMC6026213; doi:10.1038/s41598-018-28084-8)
Supplement: Supplementary file 2 — Dataset 2 [file 41598_2018_28084_MOESM2_ESM.zip › T100_DATA/5OQZ_A.pssm]

  G  A  P  S  L  I  N  S  E  D  N  P  A  F  P  Q  R  V
  0  4 -1  1 -1 -1 -2  1 -1 -2 -2 -1  4 -2 -1 -1 -1  0
 -2 -1 -2 -1 -2 -3  0 -1  0 -2  0 -2 -1 -3 -2  1  5 -2
  0 -2 -2  1 -3 -3  6  1  0  1  6 -2 -2 -3 -2  0  0 -3
 -1 -2 -1  0 -4 -3  1  0  1  6  1 -1 -2 -3 -1  0 -2 -3
 -2  0 -3 -1 -1 -1 -3 -1 -4 -3 -3 -3  0 -2 -3 -3 -3 -1
 -2 -1 -1  0 -2 -3  0  0  2  0  0 -1 -1 -3 -1  5  1 -2
 -2 -1 -1  0 -3 -3  0  0  5  1  0 -1 -1 -3 -1  2  0 -2
  5  0 -2  0 -4 -4  0  0 -2 -1  0 -2  0 -3 -2 -2 -2 -3
 -2 -2 -2 -1 -3 -3  1 -1  0 -1  1 -2 -2 -1 -2  0  0 -3
 -4 -1 -3 -2  2  4 -3 -2 -3 -3 -3 -3 -1  0 -3 -3 -3  3
 -4 -1 -3 -2  4  2 -3 -2 -3 -4 -3 -3 -1  0 -3 -2 -2  1
 -2 -1 -1  0 -2 -3  0  0  1 -1  0 -1 -1 -3 -1  1  2 -2
 -3 -1 -2 -1  2  1 -2 -1 -2 -3 -2 -2 -1  0 -2  0 -1  1
 -3 -2 -4 -2  0  0 -3 -2 -3 -3 -3 -4 -2  6 -4 -3 -3 -1
 -2 -1  7 -1 -3 -3 -2 -1 -1 -1 -2  7 -1 -4  7 -1 -2 -2
  0  1 -1  4 -2 -2  1  4  0  0  1 -1  1 -2 -1  0 -1 -2
 -2  0 -1  1 -1 -1  0  1 -1 -1  0 -1  0 -2 -1 -1 -1  0
 -2 -2 -4 -3 -2 -3 -4 -3 -3 -4 -4 -4 -2  1 -4 -2 -3 -3
 -3 -2 -3 -2 -1 -1 -2 -2 -2 -3 -2 -3 -2  3 -3 -1 -2 -1
 -3  0 -2 -2  1  3 -3 -2 -2 -3 -3 -2  0 -1 -2 -2 -2  4
