# Supplementary material for: Protein Secondary Structure Prediction Based on Data Partition and Semi-Random Subspace Method
Source: Sci Rep. 2018 Jun 29;8:9856. doi: 10.1038/s41598-018-28084-8 (PMC6026213; doi:10.1038/s41598-018-28084-8)
Supplement: Supplementary file 2 — Dataset 2 [file 41598_2018_28084_MOESM2_ESM.zip › T100_DATA/5ORK_A.pssm]

  G  S  M  D  I  E  F  D  D  D  A  D  D  D  G  S  G  S  G  S  G  S  G  S  S  G  P  V  P  S  R  A  R  V  Y  T  D  V  N  T  H  R  P  S  E  Y  W  D  Y  E  S  H  V  V  E  W  G  N  Q  D  D  Y  Q  L  V  R  K  L  G  R  G  K  Y  S  E  V  F  E  A  I  N  I  T  N  N  E  K  V  V  V  K  I  L  K  P  V  K  K  K  K  I  K  R  E  I  K  I  L  E  N  L  R  G  G  P  N  I  I  T  L  A  D  I  V  K  D  P  V  S  R  T  P  A  L  V  F  E  H  V  N  N  T  D  F  K  Q  L  Y  Q  T  L  T  D  Y  D  I  R  F  Y  M  Y  E  I  L  K  A  L  D  Y  C  H  S  M  G  I  M  H  R  D  V  K  P  H  N  V  M  I  D  H  E  H  R  K  L  R  L  I  D  W  G  L  A  E  F  Y  H  P  G  Q  E  Y  N  V  R  V  A  S  R  Y  F  K  G  P  E  L  L  V  D  Y  Q  M  Y  D  Y  S  L  D  M  W  S  L  G  C  M  L  A  S  M  I  F  R  K  E  P  F  F  H  G  H  D  N  Y  D  Q  L  V  R  I  A  K  V  L  G  T  E  D  L  Y  D  Y  I  D  K  Y  N  I  E  L  D  P  R  F  N  D  I  L  G  R  H  S  R  K  R  W  E  R  F  V  H  S  E  N  Q  H  L  V  S  P  E  A  L  D  F  L  D  K  L  L  R  Y  D  H  Q  S  R  L  T  A  R  E  A  M  E  H  P  Y  F  Y  T  V  V  K
  0  1  0 -1 -1 -1 -1 -2 -2 -1  1 -1 -1 -1  1  1  2  0  1  1  1  1  0  0  1  0 -1  2  1  0 -2  5 -2 -1 -3  4 -3  0 -3  1 -2 -2 -1 -2 -1 -3 -4 -3 -3 -2  3 -2  0 -1 -1 -4  0 -1 -2 -2 -2 -3 -2 -1 -1 -2 -2 -1 -1 -2 -1 -2 -3  0 -2 -1 -3 -2  3 -2 -2 -1  0 -2 -2 -1 -2 -1 -1 -1 -2 -1 -2 -2 -2 -1 -2 -2 -1 -2 -2 -1 -2 -2 -2 -2 -2 -2 -2 -3 -2  0  0  0 -1 -3 -2 -2  0 -2 -1  1 -1 -1 -2 -3 -2 -1  1 -2  0 -2  4 -2 -1 -3 -2 -2 -1 -2 -2  0 -3 -3 -2 -1 -2 -3 -2 -1 -2  0 -2 -3 -3 -2 -2 -3 -3 -2 -3 -2 -2 -2 -2  6 -2 -3 -2 -1 -3  0 -2 -1 -2 -2 -3 -2 -3 -1 -2 -2 -3 -3 -1 -2 -2 -3 -3 -1 -1 -2 -1 -2 -2 -2 -2 -3 -4 -1 -2  5 -2 -3 -3 -3  0  1 -1 -1 -3 -2 -1 -2 -1  5  0 -2 -3 -3 -2  0 -2 -1 -2 -2 -1 -3 -2 -2 -2 -3 -3 -3  1 -2 -3 -2 -4  0 -2 -1  0 -2 -3  6  0 -2 -2 -3 -2 -2 -2 -2 -3 -3 -2 -1 -2 -2 -3 -2 -3 -2 -2 -1 -2 -2  5 -2 -1 -2 -1 -1 -2 -1 -2 -2  2 -3 -2 -1 -2 -3 -2 -2 -1 -2 -3  0 -2 -3  0  1 -2 -2 -1 -2 -3  1 -2 -2 -1 -4 -1 -1 -3 -1 -2  2 -2 -3 -1 -2 -2  0  0 -1 -2  6 -2 -3 -3 -2 -3 -2 -2 -2 -2 -3 -3 -3  0 -1 -2 -2 -1  6 -1 -1  6 -2  2 -3  0 -3 -3  0  0 -1  0 -1
 -3 -1 -2 -2 -2  2 -3 -2  4  0  1 -2 -1 -2  0 -1 -1  0 -1  1  0  1 -1  2  1  0 -1 -2 -2 -2  5 -2  7 -3 -3 -2 -2 -3 -2 -2  0  6 -3  6 -1 -3 -4 -3 -3 -1 -2 -2 -2 -3  0 -4 -3 -1  0 -2 -2 -3  0 -3 -3  7  1 -3 -3  7 -3  2 -1 -2 -1 -3 -4 -1 -3 -3 -1 -3  0 -1 -1 -1  3 -4 -3 -4  1 -3 -3  1 -3 -4  1  2  1  1 -4  2  7 -1 -4  1 -4 -3  0 -1 -3  5 -3 -3 -2 -1 -4 -4  1 -3 -1 -2 -3 -3  5 -2 -2 -1 -2  5 -2 -3 -2 -3 -3 -4 -1 -2 -3 -1 -1 -1 -2 -4  3 -1 -3 -3 -1  1 -3 -2 -3 -3 -2 -4  7 -3 -3 -3 -3 -1 -3 -3  2 -2 -3 -3 -3 -4 -1 -2  1 -3 -4 -3 -1  7 -3 -4  1 -3 -1 -1 -4 -3 -4 -3 -1 -1  0  6  2 -3  7 -3 -4 -2 -4 -3 -3 -2 -1 -4 -3 -1 -3 -1  2 -1 -1  0 -3  7 -3 -2 -2  7 -3 -4  1 -3 -1 -1 -3 -3 -3 -3 -3  0 -2 -3 -3 -3 -2 -3 -3 -3 -4 -2 -3 -3 -5 -3 -3 -2 -2 -3 -4 -4  7  2 -1 -3 -4 -4 -1 -3  0 -2 -1 -2 -3  0 -3 -3  5 -3 -2  2 -4 -3 -3 -2 -2 -1 -3 -2 -1 -3 -3  0  2 -3  2 -3 -1 -3 -2 -2  5 -3 -1 -2 -3 -3 -3  6 -1 -2  6  2  5 -4  0  5 -4 -3 -1 -1 -1 -1  2  2 -3 -3 -2 -2 -1 -2 -3 -3 -4 -3 -3  2 -3 -3  7 -3 -3 -1  0 -1  7 -3 -2 -2  5 -1 -2 -2 -1 -1 -3 -3 -4 -1 -2 -3  1  3
  0  0 -1  1 -2  1 -2  1  0  0  0  0  1  2 -1  0  1  2 -1 -1  0  0  1  1  1 -1 -2 -2 -2  0 -1 -2 -1 -3 -3 -2  2 -4  8 -1  1 -1 -1  0 -1 -3 -5  1 -3 -1  2 -2  0 -4  2 -5  0  4 -1  1  4 -3 -1 -4 -3 -1 -1 -4 -1 -1 -1  0 -3  0 -1 -4 -4 -1 -2 -4  7 -3  2  6  6 -1 -1 -4 -4 -4 -1 -4 -4  0 -3 -4 -1 -1  0 -1 -4 -1 -1 -1 -4 -1 -4 -4 -1  7 -4 -1  0 -1 -2  7 -4 -4  0 -4 -3  1 -3 -4 -1  0 -1 -1  0 -1 -1 -3 -1 -4 -3 -4 -1 -1 -4  7  7  0  0 -4 -1 -1 -4 -3 -2 -1 -4  0  0 -3  0 -4 -1 -3 -3 -4 -2 -1 -4 -4 -1 -2 -4  1 -3 -3 -1  0  0 -1 -4 -3 -1 -1  0 -4 -1 -3  0  8 -4 -3 -4  1 -1  0  3 -1 -1 -4 -1 -4 -4  0 -5 -1 -4 -2 -1 -4 -3  0 -3  0 -1 -1 -3  7 -4 -1 -4 -2  0 -1 -3 -4 -1 -1 -3 -1 -4 -4 -4  0 -3 -1 -1 -3  0 -3  0 -4  0 -3 -5  0 -4 -1 -4 -3 -4 -2  0 -3 -4 -4 -1 -1 -1 -3 -4 -4 -1 -1  1  1  7 -1  1 -1 -4 -4 -1 -4 -2  0 -4 -4 -1 -1  0 -1 -4  2  0 -3 -4  4 -1 -3  2 -4  0 -4  0 -2  1 -4  4  1 -4 -4 -1 -1  0  0 -1 -1 -2 -5  0  1 -4 -4  4  1  0  8 -1  0 -4 -4  0  0 -1 -2 -4  0 -4 -4  0 -1 -4 -4 -1 -3  0 -1  1  0 -1 -4 -1 -2 -1 -1 -2 -3  0 -1 -3 -3 -4  0 -1 -4 -3 -1
 -1  0 -2  5 -3  4 -3  6  3  4 -2  3  4  4 -1 -1 -1  0 -1 -1 -1  0  0  0  0 -1 -2 -3 -2 -1 -2 -3 -3 -4 -4 -2  7 -4  0 -1 -1 -2 -2 -2  3 -4 -6  7 -4  3 -1 -3 -2 -4  1 -6 -2  3 -1  6  6 -4  0 -4 -4 -2 -1 -4 -2 -3 -2 -2 -4 -1  1 -4 -5  1 -2 -4  1 -4 -1  2  2  1 -2 -4 -4 -4 -2 -4 -4 -2 -3 -4 -2 -1 -2 -2 -4 -2 -3  1 -4 -2 -4 -4  0  0 -4 -2 -2 -2 -2  0 -4 -4 -1 -5 -3  6 -3 -4 -2  7 -2 -2 -1 -2 -2 -2 -2 -4 -4 -4  1 -3 -4  2  0 -2  7 -4 -2 -1 -5 -4 -2 -2 -5 -2  7 -4  7 -4 -3 -4 -4 -4 -3  1 -4 -5 -2 -3 -5  7 -4 -4 -2 -1 -2 -2 -4 -4 -2 -3  7 -4 -2 -3 -2  0 -4 -4 -4  7 -2  1 -1 -2 -1 -5 -3 -4 -4  7 -5 -2 -4 -3  1 -4 -4 -2 -2 -2 -1  1 -4  0 -4 -2 -4 -3 -1 -3 -4 -4 -2 -1 -3  1 -5 -5 -4  7 -4 -1  3 -4  7 -4 -1 -5  7 -4 -6 -1 -4 -2 -5 -4 -4 -3 -1 -4 -4 -4 -2 -2  1 -2 -4 -4 -2 -2 -2  7  0 -3  7 -1 -5 -4 -2 -4 -3 -2 -4 -5 -2 -2  6  4 -4 -2  3 -4 -4  4 -2 -4  2 -4  3 -4  7 -2 -1 -4  3  5 -4 -4 -1 -2 -2 -1 -2 -2 -2 -6  1 -1 -5 -4 -1 -1  4  0 -1 -2 -5 -4 -1  0  2 -3 -4  7 -5 -5  7 -2 -5 -5 -3 -4  7 -2 -1  3 -3 -4 -2 -3 -2  1 -3 -4  2 -2 -2 -4 -5  0 -2 -4 -3 -1
 -3 -1 -1 -3 -1 -3 -2 -3 -4  6 -2 -2 -2 -3 -1 -1 -1 -2 -2 -2  0  1 -2  0 -2 -2 -3  0 -2 -2 -4 -1 -5  1 -4  0 -5 -2 -2 -2 -3 -4 -3 -4 -4 -4 -4 -5 -4 -5  0 -3 -2 -2 -3 -4 -3 -3 -4 -4 -4 -3 -4 -2 -2 -3 -4 -2 -3 -4 -3 -4 -4 -2 -5 -2 -4 -5 -2 -2 -3  2 -2 -3 -4 -2 -4  9 -1 -2 -4 -2 -2 -4 -4 -2 -4 -4 -4 -4 -2 -4 -4 -5 -2 -4 -2 -2 -4 -4 -2  6 -3 -3 -3 -4 -2 -2 -2 -2 -2 -3 -2 -2 -4 -4 -4 -2 -2 -4 -2 -4 -1 -2 -2 -3 -5  2 -2 -4 -3 -2 -4 -3 -4 -2 -2 -4 -4 -2 -2 -2 -4 -3 -4 -2 -2 -3 -4 -2 -3 -5 -2 -2 -4 -1 -2 -5 -3 10 -4  0 -3 -4 -2 -3 -4 -5 -5 -2 -4 -4 -4 -4 -2 -3 -2 -5 -4 -4 -3 -4 -4 -2 -3 -2 -2 -4 -2 -3 -2 -1 -4 -3 -3 -4 -3  1 -3 -4 -3 -4 -2 -4 -2 -1 -2 -4 -3 -3 -4 -3 -4 -4 -2 -2 -2 -4 -3 -4 -1 -4 -5 -4 -2 -2 -5 -2 -4 -2 -2 -4 10 -3 -3 -1 -2 -3 -2 -3 -3 -4 -5 -4 -3 -3 -4 -3  0 -4 -4 -1 -4 -4 -2 -2 -4 -2  1 -4 -2 -2 -4 -2 -4 -1 -2 -1 -2  0 -2 -4 -4 -4 -2 -1 -4 -2 -4 -3 -2 -3 -3 -3 -2  0 -3 -4 -4 -2 -1 -4 -4 -4 -3 -1 -3 -2 -3 -2 -5 -2 -4 -4 -2 -2  0 -3 -5 -1 -2 -5 -3 -2 -5 -4 -2 -2 -4 -4 -5 -4 -3 -4 -5 -2 -2 -1 -3 -5 -1 -3 -1 -4 -4 -2 -4 -2 -3 -2 -2 -4
 -2  0 -1  0 -2  1 -2 -1  0 -1 -1 -1  1 -1 -1  1  1  1  0  0  0  0 -1  1  1 -1 -1 -2  0 -1  1 -2  1 -3 -3 -1 -1 -3 -1  0  2  0 -1  1  1 -3 -3 -1 -3  1 -1 -1  1 -3  4 -3 -2  1  7  0 -1 -2  5 -3 -3  1  1 -3 -3  1 -3  0 -3 -1  1 -3 -4  2 -2 -3 -1 -3 -1 -1 -1  2  1 -4 -3 -3  0 -3 -3  0 -2 -3  0  1  0  1 -3  1  0  1 -4  1 -4 -3  5 -1 -3  0 -2 -3 -1 -1 -3 -3  1 -3  0 -1 -3 -3  1 -1  3  3 -1  1 -2 -2 -1 -3 -3 -4  1 -1 -3 -1 -1 -1 -1 -4  1  4 -3 -3  5 -1 -3 -1 -1 -2 -1 -4  0 -3 -3 -2 -3  1 -3 -3  1 -2 -3 -1 -3 -4 -1 -1  4 -3 -4 -2 -1  0 -1 -3  0 -2  1 -1 -3 -2 -4 -1 -1  3  3  0  2 -3  0 -3 -4 -1 -3 -3 -3 -2  1 -4 -2 -1 -2 -2  5  1 -2 -1 -3  1 -3 -2 -1  0 -2 -4  0 -3 -2  1 -3 -3 -3 -1 -3  7  0 -3 -1 -3 -1 -3 -1 -2 -3 -1 -3 -3 -4 -2 -4 -2 -1 -2 -4 -4  1  1  1 -1 -4 -4 -1 -3  3 -1 -1  0 -1  7 -3 -2  0 -4 -2  1 -3 -3 -3 -2  0  1 -3 -2  0 -3 -2  0  0 -2  3 -3  1 -3 -1  0  4 -3  0 -1 -3 -3 -2  2  1  0  0  0  0 -3  1  1 -4 -3  1  0  1 -1  7  0 -3 -3 -1 -1  1 -2 -3 -1 -4 -3 -1  1 -3 -3  1 -3 -1 -1  7  3  0 -3 -2 -2  2  1 -2  0  1 -1 -1 -3 -4 -1  2 -3 -2  3
 -2  0 -2  1 -2  3 -3  1  0  0 -1  1  1  0 -1  0 -1  1  1  1 -1  0  0  0  0 -1 -1 -2 -1 -1 -1 -2 -1 -3 -3 -2  2 -3 -1  0  0 -1 -2  0  5 -3 -4  1 -3  6 -1 -2 -1 -3  3 -4 -3  2  1  3  1 -3  4 -3 -3 -1  1 -3 -3 -1 -3  0 -3 -1  6 -2 -4  6 -2 -3 -1 -3 -1 -1  0  6  0 -4 -3 -4  0 -4 -4  0 -2 -3  0  1  0  0 -4  0 -1  6 -4  0 -4 -4  5 -1 -4 -1 -3 -3 -1 -1 -4 -4  0 -4 -1  1 -3 -3  0  1  0 -1 -1  0 -2 -2 -1 -4 -4 -4  6 -2 -3 -1 -1 -2  1 -4  0  1 -4 -3  0 -1 -4 -1  1 -3  1 -4 -1 -4 -3 -3 -3  7 -4 -4  0 -2 -4  1 -3 -4 -1 -1 -1 -3 -4 -3 -1 -1  1 -3  0 -2 -1 -1 -3 -3 -4  1 -1  5  0 -1  1 -4 -1 -4 -4  1 -4 -3 -3 -2  6 -4 -1 -1 -2 -1  1  6 -3 -1 -3 -1 -3 -2 -1 -1 -3 -4  0 -3 -2  6 -4 -4 -3  1 -3  2  2 -3  1 -3 -1 -4  1 -3 -4 -1 -4 -3 -5 -3 -4 -2 -1 -3 -4 -4 -1  0  6 -2 -4 -4 -1 -3 -1  1 -1 -2  1  1 -4 -3  0 -4 -2  0 -3 -4 -3 -2  4  5 -4 -2  2 -3 -3  2  0 -3  1 -4  5 -2  1 -1  0 -4  2  1 -4 -3 -3 -1 -1 -1 -1  0 -1 -4  4  0 -4 -3 -1 -1  5 -1  1 -1 -4 -3 -1 -1  6 -2 -4  1 -4 -4  1  0 -4 -4 -1 -3  1 -1  1  5 -1 -4 -2 -2  0  6 -2 -3  4 -1 -1 -3 -4 -1 -1 -3 -2  2
  6 -1 -2 -2 -3 -2 -3 -2 -2 -2  0 -2 -2 -2  2 -1  1 -1  1  1  2  1  2  0  0  3 -1 -2 -1 -1 -3 -1 -3 -4 -4 -1 -2 -4 -2 -2 -3 -3 -1 -3 -2 -4 -4 -2 -4 -3 -1 -4 -2 -4 -2 -4  6 -1 -3 -2 -2 -4 -3 -4 -4 -3 -2 -4  7 -3  7 -3 -4 -1 -3 -4 -4 -3  5 -4 -1 -4 -1 -1  0 -2 -2 -4 -4 -4 -3 -4 -4 -2 -3 -4 -3 -3 -2 -2 -4 -2 -3 -3 -4 -2 -5 -4 -3 -1 -4 -2  6  6 -3 -1 -4 -4 -1 -5 -4 -1 -4 -4 -3 -2 -3 -3 -1 -2 -2 -3 -1 -4 -4 -4 -3 -3 -4 -1 -1 -2 -2 -4 -2 -3 -5 -4 -3 -2 -4 -2 -2 -3 -2 -5 -3 -4 -4 -4 -4 -3 -5 -5 -3 -1 -5 -2 -4 -3 -3 -1 -3  7 -5 -4 -3 -3 -2 -4 -3 -3 -3 -1 -4 -4 -5 -2 -3 -2 -2 -2 -2 -5 -3 -5 -5 -2 -2  7 -4 -1 -3 -4 -4 -1 -3  6 -3 -3 -4 -1 -4 -3 -4 -1 -1 -3 -2 -4 -1  6 -3 -3 -5 -5 -4 -2 -2 -3 -3 -4 -2 -4 -1 -5 -2 -4 -4 -1 -4  7 -4 -4 -4 -1  3 -4 -5 -4 -3 -2 -3 -3 -4 -4 -3  7 -3 -2 -1 -3 -2 -3 -5 -4 -3 -5  0 -2 -4 -5  7 -3 -2 -1 -5 -3  2 -4 -4 -1 -2 -4 -1 -4 -3 -4 -2 -3 -3 -4 -1  0 -4 -4  6 -3 -3 -1 -3 -2 -3 -4 -2 -2 -4 -4 -2  0 -2 -1 -3 -3 -4 -4 -1 -2 -3 -1 -4 -2 -4 -5 -2 -2 -5 -5 -3 -4 -2 -3 -3 -2 -3 -4 -3 -1 -2 -3 -1 -4 -1 -3 -3 -4 -4 -2 -2 -4 -3 -2
 -2 -1 -2 -1 -3 -1 -2 -1 -1 -2 -2 -1 -1 -1 -2 -1 -1  1 -2 -1  0 -1  0 -1  0 -2 -2 -2 -2 -2 -1 -3 -1 -4  1 -2 -1 -4  0 -2  6 -1 -2 -1 -1  1 -2 -2  1 -1 -2  7 -2 -4 -1 -4 -3  0  0 -2  0  1  1 -3 -4 -1 -2 -4 -3 -1 -3 -2  1 -2 -1 -4 -2 -1 -3 -3  2 -4 -2 -1  0 -1 -1 -4 -4 -4 -2 -4 -4 -2 -3 -4 -2 -2 -2 -2 -4 -2 -1 -1 -4 -2 -4 -4 -1  0 -4 -1 -3 -3 -3  0 -4 -4 -1 -4 -2 -2 -4 -4 -1 -2 -2  3 -2  0 -1 -3 -2 -4 -4 -1 -1  6 -4  0  0 -2 -2 -2 -1 -1 -4  1  0 -2 -3 -2 -2  1 -2 -4 -1  0  1 -3  1 -1 -4 -4 -2 -3 -4 -2  1 -4 10 -2  0 -3 -4 -3 10 -1 -2 -4 -2 -3 10  0 -4 -3 -4 -2 10 -1  3 -1 -1 -4 -1 -4 -4 -2 -4 -3 -3 -2 -1 -2  1 10 -3 -2 -1 -1  1  0 -4 -1 -4 -3 -2 -1  2 -2  1 -3 -3 -1 -4 -4 -4 -2  0  1 -2  1 -2  1 -2 -4 -2 -3 -4 -2 -3 -3 -4 -3 -3 -3 -2 -3 -4 -2  0 -2 -1 -3 -2 -2  9 -3  8 -2  0  4 -2 -1 -4 -4 -1 -4 -3 -1 -4 -3 -3 -3 -1 -1 -4  1  0  1 -3  1 -2  1  5 -4 -1 -4 -1 -1  4 -1  1 -1 -4 -4 -3  0  9 -2 -1 -2 -2 -4  1 -1 -2 -4  7 -1 -1  0  1  9 -3 -4 -2 -1 -1 -3 -4 -2 -2 -4 -2  0 -4 -4 -1  1 -2 10  0 -1 -1 -4 -3 -3  0 -1 -3 -3 -1 10 -2  1 -2  1 -2 -4 -3 -1
 -4 -2  1 -2  3 -3  0 -1 -3 -3  0  1 -2 -3 -1 -1  0 -2  0  0 -1 -2 -1 -2 -2 -1 -3  1 -2 -3 -1 -2 -4  2 -3 -2 -4  3 -4  0  0 -3 -4 -4 -4 -2 -4 -4 -2 -4 -3 -1  1  3 -3 -4 -4 -3 -1 -4 -4 -2 -4  3  3 -4 -4  2 -5 -3 -5 -3 -3 -3 -4  2 -1 -4 -3  5 -4  4  0 -4 -4 -4 -3  0  3  5 -4  5  1 -4 -4  2 -4 -4 -4 -3  6 -3 -4 -4  6 -4  6  1 -4 -4  1 -3 -4 -4 -1 -4  6  5 -2  1  2 -4  4  2 -4 -4 -3  1 -2 -3 -1 -4 -2  1  5 -1 -4 -3  3 -4 -4 -1 -4 -1 -4  1  1 -3 -4  0  1 -1 -4 -1 -4  6 -4 -2 -3  4 -2 -4  2  1 -3 -2  1 -4 -2 -2 -5 -3 -1 -5  6  0 -5 -4 -4  2 -4 -4 -5 -4  3  0  6 -4 -5 -4 -2 -4 -4  1 -4  1  6 -4 -4 -5  1 -2 -4 -1 -2 -4 -3 -4 -3 -4 -2 -4  2 -4  2 -2 -3 -3 -2 -1 -4 -4 -2 -4  1  1  2 -4  0 -4 -1 -3 -4 -3 -3  1 -4  0 -4 -3  1 -5 -2  1  0 -2 -4  0  6 -1 -4 -4 -4 -4 -1 -1 -4 -5 -4 -4 -4 -2 -4 -4  1  2 -4  6 -2 -4  2  1 -5 -2 -4 -4  1 -2 -3 -2  3 -4 -4 -2 -3  5 -2  1 -4 -3 -4  0 -3 -3  4  2 -4 -4 -4 -3 -4 -4 -3 -4 -3 -3 -1  4 -3 -2 -4 -4 -4 -4  1  3 -2 -4 -4 -2  4 -4  0  1 -4 -3  1  1 -3 -2 -4 -4 -3 -4 -4  1 -2 -2 -3 -4 -2  0 -3 -5 -4 -3 -1 -1 -3  3  2 -3
 -4 -2  1 -3  2 -3  0 -3 -2 -3  1  0 -2 -2  0  1  0 -2 -1 -1 -2 -2 -2 -2 -2  0 -3  2 -2 -4 -2 -2 -3  0 -2 -2 -5  0 -4  0  1 -2 -4 -3 -4 -2 -3 -5 -2 -4 -3  2  0  0 -3 -3 -4 -3 -1 -4 -4 -2 -3  3  0 -3 -3  4 -4 -3 -4 -3 -2 -3 -3  0 -1 -4 -3  1 -4  1 -1 -4 -4 -4 -3 -1  0  1 -3  1  5 -3 -4  0 -3 -4 -3 -3  1 -3 -3 -4  1 -3  1  5 -3 -4  5 -2 -4 -3 -2 -4  1  1 -2  5  4 -4  0  0 -3 -4 -3  0 -2 -3 -2 -4 -2  5  1  0 -4 -2  0 -4 -4 -1 -4  0 -3 -1  5 -2 -3 -2  5 -2 -5 -1 -5  1 -3 -1 -2  3 -1 -4  5  5 -3 -2  5 -5 -1 -3 -4 -4  0 -5  1  1 -4 -3 -5  0 -4 -4 -4 -5  0  1  1 -5 -4 -4  1 -3 -3  5 -3  5  1 -4 -2 -4  5 -2 -4  0 -2 -4 -3 -4 -2 -4 -2 -4  1 -3  0 -2 -3 -2 -2 -1 -4 -4 -4 -4  5  5  1 -3  2 -2  0 -2 -5 -2 -4  5 -5  2 -3 -3  5 -5 -3  1  3 -2 -4  1  1  0 -2 -3 -4 -4  0  0 -3 -5 -3 -4 -4 -2 -5 -3  5  0 -3  1 -2 -3  0  5 -5 -2 -4 -4  5 -1 -3 -2  4 -4 -3 -2 -3  2 -3  5 -3 -3 -3  2 -3 -3  3  4 -4 -3 -3 -3 -3 -3 -3 -2 -3 -3  0  1 -3 -3 -4 -5 -3 -4  5  0 -3 -3 -4 -2  4 -5  2  5 -5 -3  5  5 -3 -2 -5 -4 -3 -3 -3  5 -2 -2 -3 -4 -2  1 -3 -4 -4 -2  0  0 -3  1  1 -3
 -2  0 -1 -1 -2  1 -2 -1  2 -1  1 -1 -1 -1  0  0  0  2  0  0  1  0 -1  0  0 -1 -1 -2  0 -1  3 -2  1 -3 -3 -1 -1 -3 -1 -1  0  3 -2  3  0 -3 -4 -2 -3  0 -1 -2 -1 -3  0 -5 -2  0  0 -1  0 -3  1 -3 -2  2  6 -3 -2  1 -2  6 -3 -1  0 -3 -4  0 -2 -3 -1 -3 -1 -1 -1  1  6 -4 -3 -3  6 -3 -3  6 -2 -3  6  6  6  6 -3  6  1  0 -3  6 -4 -3  0 -1 -3  1 -2 -2 -1 -1 -3 -3  3 -3 -2 -1 -3 -3  5 -2 -1 -1 -1  5 -2 -2 -1 -3 -3 -4  0 -2 -3 -1 -1 -1 -2 -4  6  0 -3 -3  0  1 -3 -1 -2 -3 -2 -4  1 -3 -3 -3 -3  0 -3 -3  6 -2 -3 -2 -3 -4 -2 -1  2 -2 -4 -3 -2  1 -2 -3  7 -2 -2 -1 -3 -3 -4 -2 -2  0  2  3  6 -3  1 -3 -4 -2 -4 -2 -2 -1  0 -4 -3 -2 -2 -1  3  0 -3 -1 -3  2 -3 -2 -1  1 -3 -4  6 -2 -2  0 -3 -3 -3 -2 -3  1 -1 -3 -2 -3 -1 -3 -2 -3 -4 -1 -3 -2 -4 -3 -4 -2 -1 -3 -4 -4  2  6  0 -2 -4 -4 -2 -2 -1 -2 -1 -2 -2  0 -3 -3  4 -4 -2  6 -3 -3 -2 -2  0  0 -3 -2  0 -3 -3  1  6 -2  1 -2  1 -3 -2 -1  1 -3  1 -1 -3 -3 -2  2 -2 -1  3  6  1 -4  0  4 -4 -3 -1 -1  0 -1  1 -1 -3 -3 -1 -1  0 -2 -3 -2 -4 -3 -2  6 -3 -3  2 -3 -2 -2  0  0  1 -3 -2 -2  4  0 -2 -2  0 -2 -2 -3 -4 -1 -1 -3 -1  5
 -3 -1  4 -2  1 -2  0 -2 -2 -2  0 -1 -2 -2  1  0  0 -2 -1 -1 -1  0 -1 -1 -1  4 -2  1  1 -3  0 -2 -2  0 -2 -2 -4  0 -3 -1  0  2 -3 -2 -3 -2 -3 -4 -2 -3 -2  0  0  0 -2 -3 -3 -2 -1 -3 -3  0 -2  1  0 -2 -2  1 -4 -2 -3 -2 -2 -2 -3  0 -1 -3 -3  1 -3  1 -1 -2 -3 -3 -2 -1  0  1 -1  1  1 -2 -4  0 -1 -2 -1 -2  0 -2 -2 -3  1 -2  0  1 -2 -3  2 -2 -3 -3 -2 -3  0  0 -2  2  1 -3  1  0 -2 -4 -3  1 -2 -2 -1 -3 -2  1  0 -1 -3 -2  0 -3 -3 -1 -4 -1 -2  0  1 -2 -2 -1  1 -2 -4 -1 -4  0 -2 -1 -2  5 -1 -3  1  1 -2 -2  1 -4 -2 -3 -3 -3  6 -4  0  9 -3 -2 -4  0 -2 -4 -3 -3  0  9  0 -4 -3 -3  0 -2 -2  2 -2  1  0 -4 -3 -3  1 -2 -3 -1 -2 -3 -3 -3  1 -3 -2 -3  0 -2  1 -2 -2 -2 -2 -1 -2 -3 -3 -3  2  1  0 -4  0 -1  6 -2 -4 -2 -2  1 -4  8 -3 -2  1 -4 -3  9  0 -2 -3  9  0 -1 -2 -2 -3 -3 -1 -1 -2 -4 -2 -4 -3 -2 -4 -1  1  0 -2  0 -2 -2  0  1 -4 -2 -3 -3  1 -1 -2 -2  2 -3 -2 -2 -2  1 -2  2 -4 -3 -2  0 -2 -3  1  1 -3 -2 -2 -2 -2 -2 -2 -3 -2 -2 -1  1 -2 -1 -3 -3 -1 -3  1  0 -2 -3 -3 -2  1 -4  0  1 -4 -2  1  1 -2 -2 -4 -3 -1 -2 -2  1 -2 -2 -2 -3 -2  9 -2 -3 -3 -2 -1 -1 -2  0  1 -2
 -3 -3 -1 -3  0 -3  5 -3  1 -3 -1  0  0 -3 -1 -1 -1 -3 -1 -2 -2 -2  0 -2 -3 -2 -3 -1 -3 -4 -3 -3 -4 -2  2 -3 -5 -2 -4 -2 -2 -2 -4 -4 -4  2  0 -5  2 -4 -3  0 -2 -2 -4  0 -4 -3 -4 -4 -4  3 -4  0 -1 -4 -4  0 -4 -3 -2 -4  2 -3 -4 -2  8 -4 -3  0 -4 -1 -3 -4 -3 -4 -4 -3 -1 -1 -4 -1  0 -4 -5 -2 -4 -4 -4 -4 -1 -4 -4 -4 -1 -4 -1  0 -4 -4  0 -3 -4 -4 -3 -4 -1 -1 -3  0  0 -4 -1 -2 -4 -4 -2 -2 -3 -4 -3 -5 -2  0 -1  8 -4  2 -1 -3 -4 -3 -4  8 -4 -2  0  2 -4 -3  3 -3 -5  4 -4 -1 -4  6  2 -1  4 -4  0  0 -4 -3  0 -5  5 -4 -2 -3 -2 -4 -1 -1 -2 -4 -5 -2 -4 -5 -3 -4 -2 -1 -1 -5 -2 -4 -2 -4 -4  0 -4  0 -1 -4  0 -4  0 -3 -4  8  2 -2 -4 -4 -3 -4  2 -4 -1 -4 -2 -3 -3 -4  2  8 -4 -4 -5 -4  0  2  0 -4  4 -4 -2  2 -5  2 -3  0 -5 -1  0 -3  1 -4 -4 -1  6 -3 -3 -1 -1  8 -3 -4 -4 -5  8  8  0 -4 -2 -4 -4  2 -4 -4  0 -2 -4  0 -3 -4 -2  0 -2 -3 -2 -4  0  5 -2  2  0 -4 -4  2 -3 -1 -4  0 -4 -4 -3  6 -3 -2  0  0 -2 -4  0 -3 -4 -4 -4  0 -3 -4  8 -1 -3 -3 -4 -4 -4 -3  2 -2 -3 -4 -4 -3  0 -5  7  0 -5 -4  0  0 -4  3 -5 -2 -3 -4 -4  0 -3 -3 -4 -4 -3 -1 -3 -3 -5  2  8  3 -4 -1 -1 -4
 -2 -1 -2 -1 -2 -1 -3 -2 -2 -2  1 -2  0  5  0 -2 -2  2  2  0 -2  1  2 -1 -1  0  7 -2  6 -2 -2 -2 -3 -3 -4  0 -2 -3 -3 -1 -3 -3  8 -1 -2 -4 -5 -3 -4 -2 -2 -3 -1  3 -1 -5 -3 -2 -2 -2 -2 -4 -2 -3 -3 -3 -2 -3 -3 -3 -3 -2 -4 -2 -2 -3 -5 -2 -2 -3 -3 -3 -1 -3 -3 -2 -2 -4 -3 -3 -2 -3 -4 -2  8 -3 -2 -2 -2 -2 -3 -2 -3 -2 -4 -2 -4 -4 -2 -3 -4 -3 -3 -3  6 -3 -3 -3 -2 -4 -3 -2 -3 -3 -2 -2  7 -3 -2 -2 -2  8 -1 -4 -3 -4 -2 -3 -3 -3 -3 -2 -2 -4 -2 -2 -4 -4  6 -2 -4 -2 -1 -4 -2 -4 -3 -4 -4 -3 -4 -2 -4 -4 -2 -2 -4 -3 -4 -4 -3 -2 -3 -3 -4 -4 -3 -3 -3 -3 -2  8 -3 -3 -3 -4 -4 -3 -3 -1 -2 -3 -2 -4 -1 -4 -1  0 -5 -3 -3  0 -2 -4 -4 -3  8 -3 -2 -2 -4 -3 -3 -3 -3 -2 -2 -3 -4 -4 -2 -3  8 -2 -4 -4 -3 -2 -4 -2 -3 -4 -3 -4 -2 -4 -2 -4 -5 -2 -4 -3 -4 -4 -4 -2 -2 -4 -4 -5 -3 -2 -2  8 -5 -5 -3 -3 -3 -2 -3 -3 -2 -2 -4 -3 -2 -4 -2 -2 -3 -4 -3 -2 -2 -2 -4 -4 -2 -4 -3 -2 -2 -4 -2 -3 -2 -4 -2  7 -2 -4 -2 -2 -3 -3 -3 -3 -3  2 -3 -2  5 -5 -1 -2 -5 -3 -3  1 -2 -3 -2 -3 -4 -3 -2  7 -2 -2 -3 -3 -4 -4 -2 -2 -3 -4 -3 -4 -3 -3 -2 -2 -3  0 -2  0 -2 -2 -2 -4 -2 -4  8 -4 -5 -3  7 -3 -3 -2
  0  4  1  0  0  1  0  0 -1  1  0  1  1  0  1  2  1  1  0  2  1  2  1  1  3  0 -1 -1  1  6 -1  1 -1 -3 -3  1 -1 -2  0  2 -1 -1  1 -1  0 -3 -4 -1 -3 -1  4 -2  0 -2  1 -4  0  0 -1 -1 -1 -3 -1 -3 -2 -1 -1 -3 -1 -2 -1 -1 -3  6 -1 -3 -4 -1  0 -3  0 -2  1  1  0  0 -1 -2 -2 -3 -1 -3 -2 -1 -2 -3 -1 -1 -1 -1 -3 -1 -2 -1 -3 -1 -3 -3 -1  0 -3  0 -1 -1  0  0 -3 -3  1 -3 -2  0 -2 -2 -1 -1 -1 -1  5 -1  1 -2  3 -3 -3 -2 -1 -2 -2  0  1  1 -1 -3 -1 -1 -3 -3 -1  1 -3  2 -1 -3 -1 -3 -2 -3 -3 -3 -3 -1 -3 -3 -1  0 -3 -1 -3  1 -2  6 -1 -1 -3 -3 -2 -2 -1 -3 -1 -2 -2  0 -3 -3 -3 -1 -2  0 -1 -1 -1 -3 -1 -3 -3 -1 -4 -1 -3  0 -1 -2 -3 -2 -1  0 -1  0 -3  0 -2 -1 -3  1  6 -2 -3 -2 -1 -1 -2 -1 -3 -3 -1 -1 -3 -1 -1 -3 -1 -3  6 -3 -1 -3 -4  6 -3 -1 -2 -3 -3  0  5 -3 -3 -3 -2 -1 -1 -2 -3 -3 -2 -1 -1  0  0 -1 -1 -1 -3 -2 -1 -3  1 -1 -3 -3 -1  1 -1 -1 -2 -1  0 -3 -3  0 -1 -2  0 -3 -1 -3 -1  0 -1 -3  1  0 -3 -3 -1 -1 -2  4 -1 -1 -1 -4  2  0 -3 -3  0  3 -1  0 -1 -2 -3 -2  5  0 -1  1 -3 -1 -3 -3 -1 -1 -3 -3 -2 -3 -1 -2 -1  0 -2 -3  1  0 -1 -1  1 -3  0 -2 -1 -3 -4  0  0 -2 -1 -1
 -2  3  0  2  0  0 -1 -1 -1 -1 -1  1  2  1  0  1  0  0  0  1  0  0  1  1  1  0  0  0  1  1 -1 -1 -2 -1 -3  2 -2 -1 -1  2  0 -2 -1 -2 -1 -3 -4 -2 -3 -2  1 -2  2 -1  0 -4 -2 -1 -2 -1 -1 -3 -2 -1  0 -1 -2 -1 -1 -2 -2 -2 -3  1 -2 -1 -3 -2 -1 -1 -1  0  4  1 -1 -1 -1 -1 -1 -1 -2 -1 -2 -2 -2 -1 -2 -1 -2 -2 -1 -1 -2 -2 -1 -2 -2 -2 -2 -1 -2 -1 -2 -2  3 -1 -1 -1  3 -2 -1 -1  2 -1 -2 -2 -2 -1  1 -2  6 -2  0 -2 -1 -2 -2 -2 -1 -1 -1  6 -2 -3 -2  0 -2 -3 -1  5 -2  5 -2 -3 -2 -1 -2 -3 -3 -1 -3 -2 -2 -2 -2 -1 -2 -2 -2 -2 -3  1 -1 -3 -2 -2 -3 -2 -2 -1 -2 -2 -3 -1 -1 -2 -1 -2 -3 -1 -1 -2 -1 -2 -2 -1 -2 -2 -4 -2 -2 -1 -2 -3 -3 -3 -2 -2  1 -1 -3 -1 -1 -2 -1  0  1 -2 -3 -3 -2 -2 -2 -1 -2 -2 -1 -2 -2 -2 -1 -3 -2 -3  1 -2 -2 -2 -4  1 -2 -3 -2 -2 -2 -1  0 -2 -2 -3 -2 -2 -2 -2 -3 -3 -3 -2 -2 -2 -1 -2 -2 -2 -2 -1 -1 -2  0 -2 -1 -2 -3  6 -2 -2 -2 -2 -1 -3 -1  0 -1 -3 -1 -1 -1 -2 -2  0 -2 -3 -1 -1 -1 -1 -2 -1 -3  2 -2 -1 -2 -4  1 -1 -3 -1  1  1 -2 -1 -2 -3 -2 -1  2 -1 -1 -1 -1 -2 -3 -2 -2 -2 -2 -2 -2 -3 -2 -3 -2  0 -2 -2  6 -1 -1 -2 -1 -2 -1 -3 -2 -3 -3 -1  0 -1  0 -1
 -3 -3 -2 -4 -3 -4  0 -4 -3 -4 -3 -2 -3 -4 -2 -2 -3 -3 -3 -3 -3 -3 -2 -3 -3 -3 -4 -3 -3 -4 -3 -4 -4 -2  1 -3 -5 -4 -5 -3 -3 -3 -5 -4 -4  3 12 -5  1 -4 -3 -2 -3 -4 -3 12 -3 -3 -3 -4 -5  1 -3 -3 -4 -4 -4 -3 -3 -3 -3 -4  1 -4 -4 -4  0 -4  1 -3 -5 -3 -3 -5 -4 -4 -4 -4 -4 -3 -4 -3 -2 -4 -5 -4 -4 -4 -4 -4 -3 -4 -4 -4 -3 -4 -3 -2 -3 -5 -2 -3 -3 -3 -4 -5 -3 -3 -3 -3 -2 -5 -3 -4 -4 -5 -4 -1 -3 -4 -3 -5 -3 -2 -3  0 -4  0 -4 -4 -4 -3 -5  0 -4 -3 -3  1 -4 -3 -2 -3 -5  1 -5 -4 -4  1  1 -3  1 -4 -2 -3 -4 -4 -3 -5  1 -4 -4 -4 -3 -4 -4 -3 -4 -4 -6 -4 -4 -5 -4 -5 -4 -3 -4 -5 -4 -4 -3 -4 -4 -2 -4 -3 -4 -5 12 -3 -2 -3 -4  0  1 -3 -4 -3 -3 -4  1 -4 -4 -4 -4 -4 -4 -4  1  0 -4 -4 -5 -4 -2 -2 -3 -5  0 -3 -3  1 -6  1 -4 -3 -5 -2 12 -4 -2 -4 -4 -3 -1 -4 -4 -3 -3  0 -3 -4 -4 -5  0  0 -1 -3 -3 -5 -5  1 -5 -3 -3 -4 -4 -3 -3 -4 -4 -2 -3 -4 -4 -4 -2  0 -3  1 -2 -4 -4  1 -3 -3 -4 -2 -5 -4 -3  0 -4 -4 -3 -3 -3 -4 -2 -3 -4 -4 -4 12 -3 -3  0 -3 -4 -3 -4 -5 -3 -4 -1 -4 -4 -4 -4 -4 -3 -5  0 -3 -5 -4 -3 -3 -4  1 -6 -4 -3 -4 -4 -3 -4 -4 -4 -4 -4 -3 -3 -4 -5  1  0  0 -4 -4 -3 -3
 -3 -2 -1 -3 -1 -2  2 -3 -1 -3 -2  0 -2 -3 -2 -1 -2 -2 -2 -2 -2 -1  0 -2 -2 -2 -2 -1 -3 -3 -2 -3 -3 -2  9 -2 -4 -2 -3 -2 -1 -2 -4 -3 -3  9  1 -4  9 -3 -2  3 -2 -2 -2  1 -4 -1 -2 -3 -3  8 -2 -1 -2 -3 -3 -2 -4 -1 -4 -3  9 -3 -3 -2  2 -3 -3  0 -3 -2 -2 -3  0 -3 -3 -3 -2 -2 -3 -2 -2 -3 -4 -2 -3 -3 -3 -3 -2 -3 -3 -3 -2 -3 -2 -2 -3 -3 -2 -2 -4 -4 -3 -3 -2 -2 -1 -2 -1 -4 -2 -2 -3 -4 -3 -1 -1 -2 -2 -4 -2 -2 -2  2 -3  7 -2 -3 -3 -2 -4  3 -3 -2 -2  9 -3 -2  0 -2 -4  8 -3 -2 -3  7  9 -2  8 -3 -2 -2 -3 -3 -2 -4  7 -4  1 -3 -2 -4 -2 -2  1 -3 -4 -2 -3 -4  1 -3 -2 -2 -2 -4  1 -3 -1 -3 -3 -2 -3 -2 -2 -4  1 -4 -2 -3 -3  2  8  1 -4 -4 -2 -3  8 -3 -2 -3 -2 -3 -3 -3  8  3 -3 -4 -4 -3 -2 -1 -2 -4  6 -2 -1  9 -4  9 -3 -2 -4 -2  1 -3  0 -4 -4 -2  1 -3 -3 -2 -2  2 -2 -3 -3 -4  2  2  5 -4  1 -4 -3  7 -4 -2 -2 -2 -3 -2 -3 -1 -2 -1 -4 -3 -3 -3 -2  6 -2  9 -1 -3 -3  9 -1 -2 -3 -2 -4 -3 -1  4 -2 -3 -2 -2 -4 -2  3 -2 -3 -3 -3  1 -2 -2  3 -2  0 -2 -3 -3 -2  1  1 -2 -3 -3 -3 -3 -2 -4  2 -2 -4 -3 -2 -2 -3  9 -4  1 -1 -3 -3 -2 -3 -3 -2 -3 -3 -2 -3  1 -4  9  2  6 -3 -2 -2 -2
 -3 -1  2 -2  2 -3  1 -1 -3 -2  0  0 -2 -2  0 -1  1 -1  0 -1 -1 -1 -1 -1 -2 -1 -2  2 -1 -3 -1 -1 -4  5 -2 -1 -4  5 -4  2  0 -3 -3 -3 -3 -2 -4 -4 -2 -4 -2 -1  3  4 -3 -4 -4 -1 -2 -4 -4 -2 -3  3  5 -3 -3  3 -4 -3 -4 -2 -2 -2 -3  6 -2 -4 -2  3 -4  3  1 -3 -4 -3 -2  3  5  4 -3  3  0 -3 -4  6 -3 -3 -3 -3  2 -3 -3 -3  2 -3  2  0 -3 -4  0 -2 -4 -3 -1 -4  3  3 -2  0  1 -3  4  6 -3 -4 -2  3 -2 -3 -1 -3 -1  0  4 -2 -3 -2  5 -4 -4  0 -4 -2 -3  2  0 -2 -3 -1  0 -1 -3 -2 -4  3 -4 -2 -2  1 -2 -4  1  0 -3 -1  0 -4 -2 -2 -5 -3 -1 -4  2  0 -5 -4 -4  6 -3 -4 -4 -4  6  0  2 -4 -4 -3 -2 -3 -3  1 -4  0  2 -4 -4 -4  0 -1 -3 -2 -2 -4 -2 -3 -2 -3 -2 -4  5 -3  6 -1 -3 -2 -1 -1 -3 -2 -3 -3  0  0  5 -4 -1 -3 -1 -2 -4 -2 -3  0 -4  0 -4 -3  0 -4 -2  0  0 -1 -3  0  2 -2 -3 -3 -3 -3 -2 -2 -3 -4 -4 -4 -4 -2 -4 -3  0  6 -3  2  0 -3  6  0 -4  0 -3 -3  0 -2 -2 -2  1 -3 -3 -2 -3  2 -1  0 -4 -2 -3 -1 -3 -2  1  2 -4 -3 -4 -2 -3 -3 -3 -4 -3 -3 -2  4 -3 -1 -4 -4 -3 -4  0  5  0 -3 -3 -1  2 -4 -1  1 -4 -3  1  0 -2 -2 -4 -4 -3 -3 -4  0 -1 -1 -3 -3 -1  0 -2 -5 -3 -2 -2 -1 -2  5  4 -3
