# Supplementary material for: Protein Secondary Structure Prediction Based on Data Partition and Semi-Random Subspace Method
Source: Sci Rep. 2018 Jun 29;8:9856. doi: 10.1038/s41598-018-28084-8 (PMC6026213; doi:10.1038/s41598-018-28084-8)
Supplement: Supplementary file 2 — Dataset 2 [file 41598_2018_28084_MOESM2_ESM.zip › T100_DATA/5OYD_A.pssm]

  M  G  S  S  H  H  H  H  H  H  S  S  G  L  V  P  R  G  S  H  M  A  S  G  L  Y  P  S  Y  N  T  S  P  A  A  P  D  S  T  G  M  Q  S  T  A  V  Q  L  A  G  K  I  R  L  G  W  N  I  G  N  T  M  E  A  I  G  G  E  T  A  W  G  N  P  M  V  S  N  E  L  L  K  L  V  K  D  S  G  F  D  A  V  R  I  P  V  A  W  D  Q  Y  A  N  Q  E  S  A  E  I  S  A  A  W  L  N  R  V  K  Q  V  V  Q  M  A  I  D  N  E  L  Y  V  L  I  N  I  H  W  D  G  G  W  L  E  N  N  I  T  P  A  K  K  D  E  N  N  A  K  Q  K  A  F  W  E  Q  I  A  T  H  L  R  D  F  D  E  H  L  L  F  A  G  T  N  E  P  N  A  E  N  A  E  Q  M  D  V  L  N  S  Y  L  Q  T  F  V  D  A  V  R  S  T  G  G  K  N  A  Y  R  V  L  V  L  Q  G  P  V  T  D  I  E  K  T  N  E  L  W  T  H  M  P  A  D  T  A  T  D  R  L  M  A  E  V  H  F  Y  T  P  Y  N  F  A  L  M  R  Q  D  E  S  W  G  K  Q  F  Y  Y  W  G  E  G  F  L  S  T  T  D  T  E  R  N  P  T  W  G  E  E  A  T  I  D  Q  L  F  D  L  M  K  T  K  F  V  D  Q  G  I  P  V  V  L  G  E  F  S  A  M  R  R  T  N  L  T  G  D  A  L  T  L  H  L  A  G  R  A  Y  Y  H  K  Y  V  T  Q  Q  A  L  A  R  G  L  L  P  F  Y  W  D  N  G  G  N  D  N  F  S  S  G  I  F  N  R  Q  Q  N  T  V  F  D  Q  Q  V  L  D  A  L  L  E  G  A  G  A  Q
 -1  1  2  1  1 -1  2 -1 -1  3  2  1  2  0  1  1  1  2  2  2  1  3  2  2  0  0  1  1  2  1  1  3  2  3  4  2  2  2  1  1  0 -1  0 -2  6  1  1 -1  3  3  2 -6 -2  1 -3 -6 -7 -5 -4 -7 -1 -5 -6  6 -3 -1 -1 -5 -4  4 -8 -4 -3 -3  0  0 -4 -2  4 -4 -3 -2  3 -3  2  4  5 -4 -7 -4  3 -5 -7 -5 -6 -3  2 -8 -2 -1 -3  1 -1  5  1 -2 -1 -2 -6 -2  2  4 -6 -5  3 -4 -4 -1 -4 -3 -1 -5 -6  5 -4  2  2 -4 -3 -6  1 -5 -5 -7 -2 -7 -5 -6 -1 -1 -5 -3 -3  0  0  0 -1  1  3 -1 -1  1  2  1 -2  4 -2 -5  1  5 -2 -9 -2 -5 -5  7  1  1 -7  1 -2 -3 -5 -3 -5 -6 -2 -7  4  0  1 -7 -6 -5 -1  1 -2 -3  4  0  2  0  2 -1 -4 -2  1 -5 -3  0  2 -1 -4 -4  4 -5 -7  5 -1 -4 -3 -4 -7  5 -2 -7 -3 -6 -2 -3 -1  0 -5  3  4 -1  1  0 -1  2  1 -1 -1  1  0  0 -2 -3  0 -3 -1  2  0 -3 -4 -4  2  3 -1 -2 -4  3 -7  0 -6 -2 -2 -7  4 -3 -1 -1  2 -1  1  0 -1  0  0  0  0 -1 -1 -2 -1  2  0  0  0  0  1  0  0  0  0  0 -1  2  0  0  2 -2 -2  2 -1 -2 -2  1  0 -4  1 -1 -2 -3  0  0 -6 -1  2 -2 -4 -5 -1 -3 -5 -5 -4 -6 -6  1  5 -1 -2 -3 -2 -1 -1 -1  0  0  1  0  0  0 -1 -1  2  0 -2  2  1 -7  3  0  0 -4  1  0  2  7  0  2 -2 -4 -1  1 -2 -1 -3 -9 -6 -1 -3  0 -1  0  0 -1  0 -1  1 -3 -5 -5 -6  0 -1 -2  1 -4 -1 -2 -2  1  0 -1  1  5 -4 -4  1  3  4  2  2 -3
 -2 -2 -2  1 -1  0  0  0  0  3  0  1 -1 -2 -2  2  2 -3 -3 -3 -2 -3 -3 -2 -2 -3 -3 -3 -2 -1 -2 -1 -2 -2 -1 -3 -1 -1 -2 -2  2  1 -1 -2 -4 -2 -2 -4 -5  1 -1 -6  1 -5 -7 -8 -5 -6 -7 -6 -5 -6 -5 -5 -4 -5 -4 -5 -4 -4 -7 -5 -4 -6  3 -5 -4  2 -2 -5 -7 -1 -1 -6  2 -2 -2 -7 -8  1 -5 -7  9 -7 -7 -7  0 -8 -2 -1 -4 -4 -4 -2 -3 -3 -4 -1 -7 -1 -2 -3 -5 -6 -3  9 -7  0 -3 -7 -7 -2 -6 -6 -1 -2  1 -5 -6 -6 -7 -7 -6 -5 -5 -6 -6 -6 -2 -3 -5 -1 -3  0  0 -2 -3 -2 -3  0  1 -3  0 -4 -1 -1  5 -5  1  0 -5 -9 -1 -4 -7 -6 -3  5 -8  5 -5 -4 -5  0  3 -7 -6 -8 -5 -5 -4 -6 -3 -6  4 -4 -4 -3 -2 -1 -2  2  0 -2 -5 -4  1 -6 -5 -1 -3 -7 -3  0 -4 -7  9 -1 -5 -6 -6  1 -6 -3 -1  9 -4 -6 -6 -6 -5 -5 -5 -2 -5 -3 -4 -4  1 -3 -2 -2 -1 -1 -3  0 -4 -5 -2 -4 -2 -2 -2 -2  6 -6 -6 -5 -4 -6 -6 -6 -7 -2 -7 -5 -3 -7 -5 -4 -2 -2 -1 -2 -1 -1 -1 -1  0  0  0 -1 -1 -2 -2  0  0 -1  0  0 -1 -1 -1 -1  0  3  0 -1 -2 -2 -1 -2 -1  0 -3 -5 -2 -1 -2 -7 -1  4 -5  1  1  2 -7 -4 -3  3 -6 -3 -7 -7 -6 -6 -7 -5 -7 -6 -5 -1  2  5 -2  1 -1  0 -1  0 -1  0  1  0 -1  1 -1 -3  7  0 -1 -7 -4  1 -5 -6 -4  1 -2 -6  4 -1  4 -3 -6 -3 -5 -6 -6 -9 -6 -3 -5 -2 -1 -1  0 -1 -1 -3 -1 -3 -6 -1  9  2 -3 -2  0 -5  1 -2 -3 -1 -5 -3 -2 -4 -6 -2  1 -5 -2 -2 -2  4
 -3  2 -1 -1  1  5 -1 -1 -1 -1  2  3 -1 -2 -3 -2 -1 -1  0 -2 -1  0  0 -1 -2 -1 -1  0 -1  4 -1  0 -1 -2 -1  0  1  0  1 -1 -1  1  1  1 -4 -2 -2 -5 -2  0  2 -7 -1 -4 -5 -9  9 -7 -5  9 -4 -7 -3 -5 -2  2  2 -5 -4 -1 -9 -2  8 -5 -3 -5  0 -2 -3 -3 -7  1  0 -7 -3  1  0 -5 -8  6 -3 -7 -5 -8 -7 -7 -2 -9  2  3 -2 -3  3 -2  2  5 -2  2 -8  3 -2 -1 -9 -7  5 -5 -8 -2 -4 -7 -7  4 -8 -6 -5  3  6  2 -7 -1 -7 -7 -7  9 -3 -5 -4 -1  2  1 -6 -3 -1  2  4  0  1  1  0  4  0  0  1  1  4  1 -4 -4  2  0 -5-10 -3 -1 -8 -6  3  0 -8 -1  4 -6  1  0 -3 -8 -6 -8 -5 -3 -3  9 -5 -3  4  0  0  3 -2 -1  2 -2  1  2 -4  8 -1 -6  8 -3 -1 -8 -6  3 -5 -7 -5  0 -4 -5 -4  7  9 -2  0 -5  1 -8 -6 -6  0 -4 -4  4 -2  5 -3  2  0  0  1  2  3  0  1 -1 -5 -5  2  1  0  2  0  5  4 -7 -6 -6 -4 -7 -5 -2 -8 -1 -7 -5  4 -8 -4 -4  5  1  2  0  1  0 -1 -1  1 -1 -1  0 -1 -2 -1  0  1  2  0  1  0  1  2 -1  0  0  4 -1  1 -1  0  2 -2  1 -1 -6  1  1  1 -7  3  2 -6  2  3  1 -8 -5  1  2  0 -6 -7 -7 -7 -5 -5 -5 -7 -4 -4 -1  4 -3  4  5  1  1  0  0  1  0  0 -1  2  2  0  0 -3 -1 -1 -7  0 -1 -2 -5 -2 -1 -1 -6 -1  0  4  1 -6 -4 -4 -5 -7-10 -3  8  3  2  3  0  3  2  1 -3 -1 -4 -6  6 -5  3  4  2 -1 -5  0  1 -1  0 -5 -5  4 -3 -7 -2  2 -2 -4  3 -1 -2
 -4 -1 -1 -2 -1  1 -2 -2 -3 -2 -2  0 -3 -3 -3 -2 -2 -1 -1 -3 -1 -3 -3 -2 -2 -2 -1 -1 -1 -1 -2 -2 -1 -2 -1 -1  5  0  1  0 -3  3  0  3 -4 -3  3 -5 -5  0  4 -8 -3 -5 -6-10 -3 -8 -6 -4 -4 -8  7 -5 -4  1  5 -3 -5 -4-10 -5 -3 -5 -4 -5 -4 -4  1 -7 -7  6 -2 -7 -5  2 -3 -5 -8  1 -5 -7 -7 -8 -7 -7 -5-10  3  0 -6 -3  5  1  1  5 -4 -3 -8  6  1  1 -9 -6  4 -6 -8 -2 -2 -8 -8  7 -8 -6 -6  5  3  5 -8 -7 -7 -6 -7  0 -2 -7 -6  8  0  1 -5 -2  0 -1  2  0  0  0  2  3 -1  5 -1 -2  0  0 -4 -6 -1 -3 -6-10 -3 -5 -8 -6  2 -4 -8 -4  7 -6  7  4 -5 -8 -7 -9 -3 -4 -5 -4 -3 -5 -1  0  3  4  0  1  0 -3  2 -4 -6  1  1 -7 -2 -3  0 -8 -7  7 -5 -8 -7 -2 -5 -2 -5 -3 -3 -1  1 -7 -5 -8 -7 -7 -5 -5 -4  1 -2  4 -4  5 -1 -2  0  2  2  1 -3 -1 -5 -5  1  8 -2  0  5  4 -4 -7 -6 -6 -3 -7 -7 -4 -9  3 -7 -8  3 -8 -5 -4  1  2  1  4  0  2 -1  0  0 -1 -1  0  0 -2 -1  0  1 -1  0  0  0  1  4  0  1  0  1  0  0  1  0  4 -1  2  5 -6  5  3  0 -8  4  0 -7 -1  3 -3 -8 -4  5 -4 -1 -7 -6 -8 -7 -7 -2 -3 -8 -4 -5 -3  3 -4  4  1  0  3  0  2  1  0  0 -1  0  0  0  2 -4 -1  1 -8 -1  0  0 -7 -4 -2 -3 -6 -3  0 -3 -2 -6 -4 -6 -6 -7-10  8  1 -4 -1  0  1  1  1 -1 -1 -2 -4 -7  6 -6 -1  1 -3 -2 -6 -2  6 -1  3 -5 -5  5 -4 -7 -5  2 -5 -4 -1 -1 -1
 -2 -3  2 -2 -3 -3 -2 -3 -3 -3 -3 -3 -2  4 -2 -1 -3 -3 -3 -1  0 -2 -2  3 -2  1  1 -2  1 -2 -2 -3 -3 -2 -3 -4 -4 -3 -3 -4 -4 -4 -2 -4 -4 -3 -5 -4 -3 -4 -4 -6 -5 -1 -5 -5 -8 -4 -7 -8 -3 -5 -8  0  2 -2 -4 -8 -3  3 -8  0 -2 -7 -4 -4 -6 -7 -5 -2 -5 -6 -3 -5 -3 -5 -2 -7 -7 -6 -4 -5 -9 -5 -8  5 -3 -8 -4  1 -3 -4 -5 -4 -4 -5 -2 -5 -6 -6 -5 -4 -8 -6 -5 -8 -4 -6 -8 -5 -5 -5 -7  8 -4 -5 -3 -7 -6 -5  2 -5 -5 -8 -1 -9 -7 -8 -2 -4 -5 -3 -4  3 -3  1 -3 -4 -4 -4 -5 -5 -4  0  1 -4 -6 -5 -2 -3 -2 -8 -5 -8 -5  0 -5 -5 -7 -6 -7  0 -5 -6 -7 -6 -5 -7 -7 -1 -1 -8 -9 -6 -5 -1 -5  1 -4 -6  1  2 -4  3 -2 -5 -5 -3 -7 -6 -2 -1 -5 -7 -4 -5 -9 -4 -3 -7 -7 -4 -8 -4 -4 -9  2 -5 -4  2 -1 -4 -4  2  3 -2 -1 -5 -4  0  4 -3  0 -3 -4 -3 -4 -6 -4 -6 -3 -2 -3 -5 -2  1 -5 -3 -5 -4 -9  0 -8 -2 -8 -7 -5 -7  6 -4 -3  0 -3 -2 -2 -2 -2  0 -1 -1 -1 -1 -2 -2 -2 -1 -1 -1 -1 -1 -1 -1 -2 -2 -1 -2 -2  0 -2 -1 -2 -2 -4 -3 -4 -4 -4 -4 -3 -6 -5 -5 -4 -4 -4 -5 -5 -3 -5 -7 -7 -5 -8 -1 -5 -5 -5 -9  2 -2  4 -1 -4 -4 -4 -4 -2 -2 -2 -1 -1 -1 -1 -1 -2 -2 -3 -3 -2 -1 -5 -1  1 -5 -2 -5  3 -5 -2  3 -5 -4 -3 -7 -1  3  7  1 -6 -8 -8 -5 -5 -3 -2 -2 -2 -2  1 -1  1 -3 -5 -7 -8 -4 -5  3 -5 -3 -2 -2 -6 -5 -4 -4 -5 -4 -5 -5 -3 -4 -1 -4 -3 -5
 -1 -2 -1 -1  0  0 -1  1 -1  1 -1 -1 -2  1 -3 -1  0 -2 -2 -2 -2  0 -1 -2 -2 -2 -2 -1 -2  0 -1  0  0  1 -1 -2  1  0 -2 -1 -1  2 -1 -3 -2  1  5 -3 -4  1  1 -6  4 -4 -6 -8 -5 -6 -7 -5  2 -6 -3 -5 -4 -2 -3 -3 -5 -4 -8 -1  1 -4 -1 -5 -4  6  2 -2 -7  2  0 -6 -2  1  4 -3 -8 -2 -4 -6 -4 -7 -7 -6 -3 -8 -1  4 -3 -1 -3  0 -1 -3 -4  1 -7 -1 -1  0 -7 -6 -2 -2 -7  4  5 -7 -7  2 -4 -5 -3 -1  0 -3 -5 -6 -6 -6 -6 -5 -4 -5 -5 -4 -1 -3 -3  2  1 -1 -1 -2 -1 -2  0  1  5  0  1 -2 -1  0  2  3  1 -2 -5 -8  2  9 -7 -5 -1  0 -8  0 -3 -3 -4  2 -2 -7 -5 -8 -3 -4 -1 -5 -3 -5  2 -2 -3 -3  1  2  3 -1  2 -4  2 -1  1 -6 -2  8 -3 -8 -5 -2 -4 -7 -4  1 -2 -6 -6 -2 -4 -2 -1 -4 -3 -6 -5 -6  5 -5 -4 -2 -3 -3 -1  0  2 -2 -2  0  0 -1 -3  1 -3 -4  0 -3  0 -1  0 -1 -2 -4 -5 -5 -3 -6 -5 -5 -7 -1 -6 -5  2 -8 -4 -3  0 -1  0 -2  0  0 -1 -1  0  1  0 -1  3 -2 -2  0  0  0  0  0 -1 -1 -1 -1  0  0 -1  0 -1 -1  0  3  2  1  0 -4 -1  1  3 -6  2  0 -4  0  1  0 -7 -5  0  2 -5 -4 -6 -7 -6 -6 -6 -3 -6 -6 -4 -2 -1 -1 -1  0 -1 -1  0  0  0  1  0  0  1  3  2 -1 -2 -2 -1 -5 -4  1 -1 -5 -4  2  2 -5  0  2 -2  0 -5 -3 -3 -3 -6 -8 -5 -3 -4  3 -1  0  1  0  1 -2 -2 -3 -6 -3 -4  0 -1 -1  3  0 -1  1  4  2 -4 -4  2  1 -6  0  2 -4 -3 -3 -1  1
 -3 -2 -1 -1  1 -1 -1 -1 -1  0 -1 -1 -2 -1 -3 -2 -1 -2 -1 -2 -2 -1 -2 -1 -2 -2  0 -1 -2 -1 -1 -1 -1  0  0  0  1  0  0 -1 -2  2 -1 -1 -4 -2  4 -5 -5  1  2 -7 -2 -5 -7 -8 -5 -7 -7 -4 -3 -7  6 -5 -3 -2 -1  8 -4 -3 -9 -5 -4 -4 -1 -5 -5  3  4 -6 -7  0  0 -6 -3  2  0 -7 -8 -3 -4 -7 -5 -7 -6 -7 -4 -9 -1  0 -4 -3  0  0  1  0 -4 -1 -8  1  2  2 -8 -7 -1 -5 -7  3  7 -7 -7 -2 -7 -5 -2  1  2 -2 -7 -7 -6 -6 -7 -5 -4 -6 -5  3  2 -1 -4 -2  3 -1 -1 -2 -2  2  2  1  0  3  3 -3 -1  1  0 -3  1 -3 -5 -9  3 -3 -7 -5  3  2 -8 -1  0 -2 -3  5 -3 -7 -6 -8  7 -5 -4 -5  8  1 -2 -2  1 -1  1  5  1 -3  2 -4 -5 -3  4 -6  0 -1 -2 -8 -6  1 -4 -7 -5 -1 -5 -4 -5 -2 -5  0  0 -5 -4 -7 -6 -6 -4 -5 -5 -1 -4 -3 -4  3  0 -2 -3  0  1 -1 -4  1 -5 -4  2 -2 -1 -2  2 -1 -4 -6 -6 -5  4 -6 -6 -5 -7 -1 -6 -7  0 -8 -5 -4  1  2  1 -1  2  0 -1 -1  0  0  0 -1  0 -2 -2  1  0  0  0  0  0  0  1  0  1 -1  0  1 -1  0  0  3  5  0  3 -6  1  1  0 -7  0 -1 -6 -2  1 -2 -7 -5  0 -1 -4 -6 -6 -7 -7 -6 -7  8 -7 -5 -4 -3 -2 -2 -1  0  0  0  0  1  0  0  0  0  3  1  2  4 -3 -1  0 -7 -4  5 -2 -6 -4  1  1 -5 -2  2 -3 -4 -6 -4 -5 -5 -6 -9 -1 -2 -5 -1 -1  1  0  3 -1 -2 -2 -4 -6 -3 -5  0 -2 -4  2 -5 -2 -1  1  4 -4 -4  2 -3 -6 -4  3 -4 -4 -3 -2  5
 -3  5 -1  4 -2  0  0  1 -3 -2 -2 -1  4 -2  1 -2 -2  3  1 -1 -2 -1 -1  3  0 -2 -2  1  0  1 -2 -1 -1 -1 -1  0 -2  1  0  4 -3 -1 -2 -3 -2 -3 -4 -6 -5 -1 -2 -8  4 -5  8 -8 -5 -8  8 -6 -5 -7 -6 -2 -4  5  3 -7 -3  1 -8  7 -1 -5 -4 -6 -6 -5 -2 -7 -7 -4  1 -7 -5 -3 -3  8 -8 -2 -4 -7 -7 -8 -6 -7 -2 -8  3 -1 -6  3  2  2 -2 -1  1 -5 -8 -3 -3 -3 -7 -7 -3 -7 -8 -4 -6 -8 -7  1 -8 -1 -6 -2 -4  5 -6 -8 -7 -8 -7 -5 -6 -8  0 -6  4  5 -6 -3 -3 -1 -1  0 -1 -1 -1 -3 -4 -3 -1 -3 -4 -3 -5 -5 -2 -3 -6 -9 -4 -7 -8 -2 -2 -5 -8 -3  0 -7  2 -2 -6 -8 -7 -8 -5  5 -4 -5 -7 -7  1  2  4  1 -1 -3  1 -4 -1 -3 -6 -4  0 -7 -5 -5 -4 -5 -7 -4 -5 -8 -7  0 -4  8  8  0 -6 -2 -3 -7 -5 -8 -3 -7 -4  5 -6  0 -3 -2 -3 -1  0 -1 -3  0 -1  0 -3 -3 -6 -5 -3 -2 -2  0 -2  2 -5 -7 -2 -5 -5 -6 -8 -5 -9  2 -7 -6 -1 -8 -4  2 -1 -1  0  3 -1 -1  0  4  0 -1 -1 -1 -1 -2  6 -1  2  0 -1  0  0  0  1  0  0 -1 -1 -1  0  0  3 -1 -3  0 -3 -6 -3  0 -3 -7  0 -3 -6 -2 -3 -3 -8 -4 -4 -5  7 -7  0 -8 -7 -7  8 -7 -7  7 -4 -3  2 -4  0 -1 -1 -2  3  0  0 -1 -1 -1 -2 -2  3 -2 -4 -3 -4 -7 -4 -2 -6 -7  1  0 -3 -4 -2 -3 -4  7 -6 -4 -4 -6 -7 -9 -6 -4  7  2  1  3  2  0  2 -2  5 -4 -7 -3 -7 -1 -3  2 -3 -7 -2 -3 -4  0 -5 -5 -2  2 -7 -6 -3  5  0  5  4 -4
 -2 -2 -2  1  6  5  3  6  5  3 -1 -1 -3 -3 -4 -2 -2 -3 -3  0 -3 -3 -3 -3 -3 -2 -3 -2 -2 -2 -2 -2 -1 -3 -2 -1 -2 -1 -3 -3 -2 -2 -1 -4 -5 -1 -3 -2 -6  0 -2 -7  0 -5 -7 -8 -4 -7 -7 -4 -2 -6 -5 -6  0 -2 -3 -5 -6 -3 -8 -6 -2 -5 -3 -6 -6 -2 -2 -4 -7 -3 -2 -6  0 -4 -2 -7 -6 -1 -5 -7 -5 -8 -7 -7 -5 -7  2  5  9 -4 -4 -3 -3 -2  2 -3 -8 -3 -3 -4 -3 -6 -3 -3 -8  2 -4 -8 -8 -4 -4 -6  0 -4 -3 -3 -6  1 -7 -7 -7 -4 -5 11 10 -5 -2 -2 -3 -3 -3  0  3 -1 -2 -2 -2  3  5 -3 -2 -5 -3 -2 -2 -2 -2 -4 -5 -8 -2 -5 -8 -6 -3  4 -6 -3 -3  3 -5  2  9 -7 -4 -6 -5 -5 -5 -4 -5 -6  4 -3 -2 -1 -3 -3  0  0 -3 -4 -5  1 -1 -3  4 -3 -4 -6  5 -1 -5 -8 -5 -3 -6 -7 -5 -2 -4 -3  0 -5  4 -7 -6 -6 -5 -6 -1  3 -4 -3 -2 -3  2 -4 -2 -2 -1  1 -2  0 -5 -6 -1 -4 -2  0 -2 -1  3 -6 -6 -6 -5 -7 11 -1 -3 -4 -6 -3 -1 -5 -5 -2 -2 -2 -1 -2  0 -1  0 -1  1 -1 -1 -1 -1 -2 -2  0  0  1  4 -1 -1 -1 -1 -2 -1  1 -1 -1 -2 -2 -1  0 -1 -2  2 -4 -1 -2 -2 -6 -2 -2 -6  4 -2  0 -5 -5 -4 -1 -6 -1 -7 -8 -6 -6 -7 -5 -4 -4 -5 -3  2  0 -3  1  3 -1 -1  1  0 -1  0 -1  5  2 -1 -3 -3 -3  0  2  0 -2  1 -3 -3  3  0 -6  0 -2  4 -2 -6 -5  0 -5 -4 -8 -6 -3 -1  0  4 -1 -1  2  0  2 -3  0 -5 -1  1 -1 -4 -1 -3 -6 -1  1 -5 -3 -6 -1 -2 -4 -6 -4 -2 -3 -4  0 -3 -2
  1 -4 -1 -3 -3 -3 -2 -1  3 -2 -3 -2 -4  0  3 -1 -1  2 -2  1  1  0  0 -2  1  0 -2 -1  0 -2 -1 -2 -2  0 -2 -3 -3 -1 -3 -1 -2 -3  1 -4 -3  0 -5  3  0 -4 -5  3 -4  3 -8  1 -7  3 -9 -9 -5 -3 -8 -5  3 -6 -4 -8 -3 -3 -8 -6 -7 -3 -1  3 -6 -6 -5  0  7 -6 -3  5 -4 -4 -5 -9 -1 -7 -3  6 -8  8 -8  2 -5 -7 -4 -4  2  2 -3 -4 -4 -5 -3 -2  8 -6 -5 -4 -7  0 -5 -8  2 -6 -7  3  1 -7 -6 -2  3 -5 -5 -7 -3 -4  0  7  6 -8  5 -9 -8 -8 -2 -4 -4  2  1  2 -3  0 -2 -4 -4 -5 -2 -4 -4  3  0 -4 -2  0 -3 -2  4 -9 -4 -8  8 -6 -3 -4 -5 -5 -7 -5 -7 -6 -7 -3  6 -4 -7 -4  2 -8 -8  0 -5 -1 -4 -2 -2 -5 -4  0 -4  2  4 -2 -4  0 -6 -6  2 -3  3 -7  3  3 -8 -5 -4 -9 -8 -6 -8 -4 -3 -8 -1  1  3  5 -7 -6 -4 -4 -5 -6  5 -4 -3 -1  1  0 -2 -2  0 -1  4  0 -2 -6 -1  1 -3 -5 -6  4  5  2 -6  3 -9 -5 -7 -1 -7 -5 -5 -5 -4  2 -2  1 -2 -3 -2 -1 -2 -1 -1 -1  1 -1 -2 -2 -2 -1 -1 -1 -1  0 -1  0 -2 -1 -1 -1 -1 -1 -2 -2 -2 -3 -1 -3 -4  4  0 -4 -1  0 -4 -4  3 -5 -3 -2 -4  4 -4 -6 -8  7 -8  0  6  6 -8 -8 -5 -8 -2  3 -4 -5 -4 -3 -1 -1 -2 -1  0  0 -1  2 -1 -1 -3 -4 -1  0 -3 -6  0 -5 -4  1  1 -5 -2 -4 -2 -2 -3 -8  6  0 -4  2  0 -9 -7 -1 -6 -2 -2 -1 -2 -2 -2 -2 -3  4  3 -7 -8 -4 -5 -3 -4  1  0 -5 -6 -5  5  4 -5 -1  6  3 -4 -1  0 -5 -4 -5
  2 -4 -2 -3 -3 -2 -1 -3  0 -1 -3  0 -3  1  1  0  0 -1 -1  0  2  1  0 -1  3  1 -2 -2 -1 -3 -2 -2 -2 -1 -3 -4 -4 -1 -3 -2 -1 -3  0 -5 -4  0 -5  3 -1 -4 -3  1 -5  2 -8 -4 -9  6 -8 -9 -6  6 -8 -5 -1 -6 -5 -8 -5 -3 -7 -6 -7 -6 -1 -3 -6 -5 -5  4  1 -5 -2  1 -5 -5 -1 -9 -4 -7 -5  0 -7  1 -8 -3 -5 -6 -2 -5 -1  0 -5 -4 -4 -6 -3 -4 -2 -7 -5 -4 -5  5 -6 -7 -3 -6 -7 -3 -3 -7 -5 -5  4 -6 -4 -7  5 -5 -4  1  4 -9  1 -8 -7 -8 -3 -4 -5  4 -1 -1 -3 -2 -1 -3 -3 -4 -2 -3 -4 -2  1 -5 -5  3 -4 -2  3 -8 -5 -7  0 -6 -3 -5 -1 -6 -7 -5 -7 -6 -6  7  3  0 -7 -4  2 -9 -8 -3 -4 -2 -5 -5 -3 -5 -3 -1 -4  1  4 -3 -3  4 -5 -4 -1 -4  0 -7 -2 -3 -7 -5 -5 -8 -8 -5 -9 -4 -3 -7  2  6  2  3 -6 -6  1 -4 -4 -6 -2 -4  0 -2  0  0  1  1  1 -3  4 -5 -3 -5  1 -1 -3 -5 -5  5  0  1 -6 -1 -8 -4 -6 -2 -6 -6 -4 -4 -5  3  0 -2 -3 -3 -2 -2 -2 -1 -1 -1  0 -1 -1 -2 -2 -1 -1 -1 -1 -1 -1 -1 -2 -1 -1 -1 -1 -1 -2 -2 -2 -3 -3 -3 -3  4 -3 -4  1  1 -3 -1  3 -5 -4 -2 -2 -1 -5 -5 -8 -1 -8 -2  0  3 -8 -8 -4 -8  2  2 -2 -4 -4 -3  0 -2 -2 -1 -1  0 -1  1 -2  1 -3 -4 -4  2 -1 -4  1 -5 -4  2 -1 -5 -1 -2 -1 -3 -2 -7  2 -1 -3 -1  4 -8 -8 -5 -6 -3 -1 -2 -2 -2 -1 -1 -3  4  3 -7 -7 -4 -4  2 -4 -3 -1 -4 -5 -4  3  2 -5 -3  3  1 -5 -5 -1 -5 -2 -4
 -2 -2 -1  0 -1 -1  0  2 -1  0  1  0  2 -1 -2  1  1 -2 -2 -2 -3 -2 -1 -2 -2 -2 -1 -2 -2 -1 -2  0 -1  0 -1 -1  0  0  0 -1 -1  0  1 -2 -3  1  0 -5 -5  3  2 -6  3 -4 -6 -8 -5 -6 -6 -5 -4 -6 -4 -5 -4 -3 -3 -4 -2 -3 -9 -5 -4 -4  4 -5 -4  5  1 -5 -7  3  1 -6  7  2  1 -6 -8  4 -4 -6 -3 -7 -6 -6 -4 -9 -1  1 -4 -3 -3  0 -2 -1 -4  3 -7  0  1  0 -5 -6  1 -1 -7  5 -3 -7 -7 -2 -7 -5 -4  2 -3 -2 -6 -2 -6 -6 -6 -5 -5 -6 -6 -4  0 -3 -3 -2  0 -1  0  0 -1 -1  0  2  2 -1  1 -2  3  2  5 -5  4  3 -5 -9  2 -3 -7 -5 -1  1 -8  6 -1 -2 -5 -2  3 -7 -6 -8 -4 -4 -4 -5 -4 -5 -2 -3 -1  0  0  1 -1 -3  0 -3 -5 -2  1 -6 -4  0  0 -8 -6  1 -4 -7 -3  0 -5 -5 -4  3 -5  0  3 -3 -3 -7 -5 -6 -4 -5 -6 -2 -4 -4 -3 -3  2 -2 -2  0  0 -2 -3  3 -4 -3  2  0  0 -1 -1  1  3 -6 -5 -5 -4 -6 -6 -5 -7 -3 -6 -6 -2 -8 -4 -4 -2 -1  2 -1  0 -1 -1 -1  2  0  0  0  0 -2 -2  1  0  0  0  0  0 -1  0 -1  0  2  1 -1 -1 -1 -1 -1  3  2 -2 -5  1  0 -1 -7  1  4 -5  5  1  4 -8 -3  0  6 -5 -5 -6 -7 -6 -6 -6 -4 -7 -6 -4 -3 -1  5 -1  2 -1 -1  0  0  0  0  0  1 -1  0  1 -2  2  0  4 -7 -4  3 -2 -6 -4  3  1 -5  4  3  2  1 -5  0 -5 -6 -6 -9 -5 -4 -4 -1  0 -1  1 -1  0 -3 -1 -3 -6 -2 -3  2 -1 -3  3 -6  1 -3  0 -1 -5 -2  1 -2 -6  2  3 -3 -3  1  1  4
  7 -3 -2 -2 -2 -2 -1 -2 -1 -2 -3  0 -1  0 -1 -1  0  0 -2  0  4  0  1  0  2 -1  1 -3 -1 -1 -2 -2 -3 -2 -3 -3 -4  0 -3  4  7 -2  1 -4 -3  5 -4  2 -1 -4 -3 10 -2  1 -7 -6 -7  1 -7 -7 -5  5 -7 -5 -1 -5 -2 -7 -3 -2 -7 -6 -6 -7  1 -2 -5 -4 -4  7  0 -5 -1  1 -3 -4 -1 -7 -3 -5 -5 -1 -6 -1 -8 -3 -5 -7 -1 -3  3  4 -5 -4 -3 -5  2 -3 -3 -6 -4 -3 -6  8 -5 -6 -4 -5 -6 -4 -2 -6  0 -3  1 -5 -5 -7  9 -5 -4  5  0 -7  3 -7 -6 -7 -2 -3 -5  3 -2  0 -2 -2  5 -3 -3 -3 -2 -4 -2 -1  2 -3 -1  1 -2 -4  3 -7  0 -6 -1 -5 -1 -3  2 -5 -6 -5 -7 -4 -5 -2  5 -1 -6 -5  7 -7 -7 -3 -1 -1 -2 -4 -3 -5 -1  4 -3  2 -1  1 -4  1 -6 -1 -3 -2 -2 -6 -2 -2 -6 -4 -2 -7 -6 -4 -7 -1 -3 -6 -2 -2  6  1 -4 -5  0 -4 -4 -5  0 -2 -2  1  1  1 -1  2  1 -3  6 -4 -2 -5 -1 -2 -3 -5  1  4  7  2 -5 -3 -7  0 -6 -4 -7 -4 -4 -5 -4  3  3 -1 -2 -3 -1 -1 -1 -1 -1  2  0 -1 -1 -2 -2 -1 -1 -1 -1 -1 -1 -1 -2 -1 -1 -1 -1 -1 -2 -2 -2 -2 -3 -2 -3  5 -3 -3  1  5 -3  2  7 -4 -3 -1 -5 -2 -5 -5 -7 -1 -7 -2  0  4 -7 -7  1 -7 -3  2 -1 -3 -4 -3  0 -2 -2  0  0  0 -1  1 -1 -1 -2 -4  2 -1 -3 -5  1 -4 -3 -1  0 -4 -2  0 -2 -2  0 -5  5  0 -1  5 -2 -7 -7 -4 -5 -2 -1 -2 -2 -2 -1  4 -1  2 -1 -6 -6 -3 -3  1 -2  0 -1 -5 -5 -4  2  2 -4  0  6  7 -4 -5 -2 -4 -1 -3
  0 -4 -3 -3 -1 -1  1 -1  0 -3 -4 -2 -4 -2 -2 -2  1 -2 -2  1  0  1  0 -2  0  3 -3 -1  1 -2 -1 -2 -2 -3 -3 -2 -5 -2 -3 -1  0 -3 -2 -5 -5  0 -6  2 -2 -4 -4 -3 -4 -1 -8 -2 -8 -1 -6 -8 -6  4 -8 -6  0 -6 -3 -8 -7 -3 -5 -4 -7 -7 -3 -3 -7 -7 -5  1  3 -4  1 -3 -6 -6 -5 -8  9 -7 -6 -1 -8 -3 -9 -5 -6 -2 -1 -3  2 -3 -5 -5 -4 -6  1 -6 -5 -7 -5 -2  2  0 -6 -8 -5 -6 -8 -5 -5 -7 -1 -6 -1 -6 -6 -7  1  2 -5 -3 -4 -8 -4 -7 -4 -8 -3 -3 -2  0 -1  1  0  0  2 -1 -5 -3 -3 -6 -4 -3 -2 -5 -2  4 -5 -5  2 -5 -6 -9 -4 -7 -5 -3  9 -6 -7  3 -7 -6 -2 -4 -3  9 -7 -3  0 -8 -8 -7 -2  1 -6 -6 -4 -6 -2  0 -5 -1 -1 -5 -5  3 -5 -7 -4  9 -2 -7 -5 -5 -8 -6 -6 -8 -8 -6 -8 -5 -2 -8  1 -4 -4 -1 -7 -6  1 -3 -6 -6 -2 -5 -1 -3  0 -2 -2  1  6 -4  1 -3 -3 -6 -2 -2 -4 -6 -3 -3  0 -1 -6  2 -7  4 -2 -3  2  1 -3  9 -6  0 -4 -3 -2 -3 -1 -1 -1  0 -1 -1  2  1  1 -1 -2 -2 -1  2 -1 -1  1  1 -2 -1 -1  0 -1  1 -2  0 -2 -3 -2 -3 -1 -2 -5 -4  1  8 -5 -4 -1 -2 -5 -2  9 -2 -4 -7 -8 -2 -9 -4 -1 -3 -8 -8  7 -7 -4 -2 -3  3 -5 -3  0 -2 -2 -1 -1  0 -1  0 -1 -2 -3 -1 -4 -3 -1  6  4 -3  4  2 -1 -3 -2 -4 -3 -5 -3 -7  0 -4 -7  6 -1 -4 -8 -6 -6  0  1 -2 -2 -1 -2  6 -3  2  7 -7 -7 -4 -6  2 -5  2  2  2 -7 -3 -1  2 -6 -5  0 -2 -5 -5 -3 -5 -2 -5
 -3  2  1  0 -2  2 -2  1 -3 -1 -2 -2  0  1 -2  2  0 -1 -3 -2 -3 -3 -1 -3 -2 -1  5 -1 -1 -1 -1 -2  5  0  0  5  0  0 -1 -1 -1  1  0 -1  1 -2 -4 -5 -5 -2 -3 -7 -4  5 -7 -9 -7 -7 -7 -7 -5 -7 -6 -3 -1  4 -4 -2 -6 -4 -9 -6 -4  8  1 -1 -6 -1 -3 -6 -7 -5 -3 -6 -4 -4 -4 -7 -8 -5 -5 -7 -7 -7  9 -6 -5 -9 -4 -2 -6 -4  0  0  6 -1 -4 -3 -7 -2  5 -4 -9 -7 -5 -6 -7 -5 -6 -7 -7 -6 -8 -3 -6 -4 -5 -6 -7 -7 -6 -7 -6 -7 -5 -8 -7 -5 -2 -3 -3 -4 -4  0 -2  5 -2  4 -2 -3 -4 -1 -3 -4 -4 -1 -5 -6 -4 -4 -5-10 -5 -7 -7 -5 -3 -5 -8 -5 -4 -7  2 -1 -6 -7 -6 -9 -5 -4 -5 -7 -6  8 -3 -1  3 -4  1  0 -3 -4 -1 -4 -6 -6 -4 -7 -6 -4 -4 -8 -6 -4 -5 -7 -7 -4 -5 -6 -7 -3 -7 -1 -4 -7  1 -7 -6 -6  7  0  3 -4 -2 -4  3 -3 -1 -3 -3 -2  0 -3 -4 -3 -4  8 -4 -4  3 -2  2  2 -5 -6 -6 -5 -5 -6 -8 -6 -8 -4  8 -2  4 -8 -5 -4 -3 -1 -1  0  0  0 -1 -1  0  1 -1 -1 -1 -2 -2 -1  0  0  1  0  0 -1 -1  4  0  0 -1  1 -1 -1 -1 -2 -2 -1 -3 -6 -3 -3 -3 -7 -4 -2 -6 -5 -3 -4 -8 -5 -4 -5 -6 -7  9 -7 -6 -6 -7 -6 -8 -6 -3 -2 -2 -4  0 -3  0  1  2  0  1  0  0 -1 -2 -1 -2 -3 -5 -3 -4 -8 -4 -4 -6 -6 -4 -4 -4 -5 -4 -3 -5 -6 -6  4  6 -6 -7-10 -6 -2 -3 -2 -1  0 -1 -1 -1 -3 -3 -4 -7 -5 -7 -4 -5 -3 -4 -5 -1 -4  7 -1 -5 -5 -4 -4 -6 -5 -4 -4 -4 -3 -3 -3
 -2  0  4  2  1  0  0  0 -1  0  3  1  1  1  1  1  1  1  2  1  0  2  2  1  0  0  2  3  0  2  2  3  0  1  2  1  0  1  2  0 -1  1  2  3  2  0 -1 -4 -1  1 -1 -6 -1 -3 -2 -8 -3 -6 -4 -4  3 -6 -4  3 -1  0  2 -5 -2  4 -8 -3 -1 -3 -3 -3  1 -3 -1 -5 -6 -2  0 -5 -3  0  0 -5 -7 -1  4 -6 -6 -7 -5 -5  4 -8  2  0 -5  0  2  0  1  0 -4 -1 -7  2  1  1 -8 -6  0 -3 -6 -3 -4 -5 -6 -4 -7 -1 -4  0 -1 -3 -5 -5 -4 -6 -6 -3 -2 -4 -5 -4 -1  3 -4 -2 -2 -1  1 -1  0  1  2  0 -2 -1  1  1  0 -1 -4 -5  0  1 -4 -9 -1 -5 -7  1  0 -2 -7 -2 -1 -2  2 -1 -3 -7 -5 -7 -4  5 -2 -3 -5 -5  0  0  0  0  0  0  0 -3  1 -3 -4 -3  2 -6 -4 -3  2 -4 -5 -1 -2 -6 -6  3  4 -4 -2 -3 -4  1  1 -6 -3 -7 -4 -5  0  0 -4  0 -1  4  1 -1  0  0 -1  0  1 -1 -1  0 -4 -3  1 -3  2  0  0 -1 -3 -5 -2 -4  5 -5 -6 -1 -7  2 -4 -1  0 -7  3 -3 -2  0  1  1  1  3 -1  0  0  0  0  0  0 -2 -1  1  0  0  0  2  0  0  0  1  1  0  0  1  1  0  1 -1 -2  2 -2 -5 -1  2 -1 -6  1  0 -5 -3  1  0 -5 -2  2 -3 -4 -6 -5 -6 -6 -6 -4 -5 -6  0  0  0  0 -2  1  1  0  1  1  1  1  0  0 -1 -1 -1 -1  3 -4 -2 -2 -7 -2  0 -1 -4 -1  2  1 -1 -1  1 -3 -3 -4 -1 -2 -5 -6 -9 -4 -3 -1  1  0  0  0 -1  1  0  0 -3 -6 -2 -6  2  2 -3  1 -6  0 -2  0  0 -3 -4  0 -1 -5 -3  1 -1  1  1  1 -2
 -1 -1  2 -1 -1 -1  1 -1  0 -1  2  0 -1  1  0  2  1  0  4  1  1  1  2  1  0  1  1  2  0  2  4  1  0  1  1  0  0  1  4 -2  1  1  1  5  0  1 -1 -1  1 -2 -3 -5  0 -1 -6 -4 -5 -5 -6 -5  7 -4 -5 -1  3 -3  1 -6  8 -2 -8 -5 -4 -3 -1  5  8 -4 -2  0 -5 -1  1 -4 -4 -2 -2 -6 -7 -1  5 -4 -6 -5 -6  0  6 -8 -1 -1 -4  1  0 -1  0  3 -3  5 -5 -3  0  1 -7 -5 -2 -5 -5 -1 -1 -4 -3 -4 -7 -3 -3 -2 -3 -5 -4 -4 -2 -4 -4 -5  2 -7 -6 -3  0 -2 -4 -2 -3 -1 -1  0  3  0  2 -1 -3  1  1 -1 -1 -1 -3 -4  2 -1  0 -8  6 -5 -5 -3  4  1 -7 -3 -3 -5 -4 -2 -1 -5 -2 -7 -5  1  2 -5 -6 -4 -1  2  0  4  1  0 -2  0  0  0 -3 -2  0 -5 -3  1  4 -6 -3 -1  5 -4 -6 -2  6 -5 -6 -3 -5  1  3 -6  1 -5 -3 -3  0  5 -5 -1  6 -2  0  0 -1  5  0  0 -1 -2  0  3  0 -2  4 -4  2  0  0 -3 -4 -3 -4 -3  3 -3 -7 -4 -7  3 -6 -3  0 -7  4 -2 -1  1  0 -1  1  2  0  0  1  1  0  2  1 -2 -1  0  0  0  1  1  2  3 -1  2  1  0  1  0  5 -1 -1  0 -1  0 -1 -2  2  1  1 -6 -1  0 -3 -4  3  3 -7  1 -1 -4 -6 -3 -5 -5 -4 -4 -2 -6 -3 -5  1  1 -1 -2  2  0  0  3 -1  0  0  0  2  0 -1  0 -1 -1 -3  0 -2 -6  0  0  0 -4  3  0  2 -1  0  1 -3 -5 -4  3  3 -3 -5 -8 -5  2 -3 -1  1  0  0 -1  1 -2 -1 -3 -5 -4 -5  3  5 -3  4 -4  2 -3 -1  0 -1 -2 -1  0 -4 -1 -1 -3 -2 -2  0 -2
 -2 -3 -3 -3 -2 -4 -2 -3  1 -3 -4 -3 -4 -4 -4 -4 -3 -4 -4 -3 -1 -3 -4 -4  0  3 -5 -4  0 -4 -4 -1 -5 -4 -5 -4 -5 -3 -4 -4 -4 -4 -4 -5 -4  2 -5  2 -6 -5 -3 -6 -5 -5 -7 13 -9 -6 -7 -9 -7 -5 -8 -7 -3 -6  0 -2 -4 -3 13 -6 -8 -8 -5 -6 -7 -6 -6 -5 -5 -7 -4 -6 -5 -6 -4 -7 -4 -7 -6 -6 -8 -7 -9 -7 -6 13 -3 -4 -1 -3 -6 -5 -5 -6 -1 -6 -7 -7 -6 -6 12 -6 -7 -8 -7 -6 -7 -7 -7 -8  9 -7 -4 -6 -6 -7 -6 -1 -7 -6 -6 -9 -5 -8  8 -9 -3  1 12  1  9 -2 -2 -3 -3 -2 -3 -5 -4 -6 -5 -5 -3 -5 -5 -3 -5 -6 -4 13 -6 -7 -7 -7 -6 -5 -4 -6 -7 -3 -8 -6  0 -6 -6 -4 -7 -6 -1 -9 -8 -8 -5 -4 -2 -3 -5 -6 -1  2 -5 -4 -5 -7 -5  3 -7 -6 -5 -4 -6 -7 -6 -7 -8 -6 -7 -7 -7 -4 -9 -6 -1 -8  6 -6 -6 -6 -7 -6  5 -1 -6 -7 -5  1 -2 -5 -4 -2  0  2 -1 -3 -2 -6 -5 -6 -1 -3 -4 -6 -6 -5 -4 -5 -7 -6 -8 -3 -3 -5  2 10 -6 -4 -4 -4 -5 -2 -3 -3 -2  0 10  0 -1 -1  1  2  0 11 -2 -2 -1  0  0 -1 -1 -1 -2 -2  0 -1 -1  0 -1  8 -2 -3 -2 -4  1 -5 -6  2 -1 -4 -6 -5 -5 -4 -5 -5  3 -6 -6 -7 -7 -5 -9 -7 -5 -6 -7 -8  4 -7 -5  1 -1  1 -3 -4 -2 -3 -2 -1 -1  1 -1  0 -2 -2 -3 -4 -5 -4 -3 10 -3 -5 -1 -3 -1 -2 -1 -7 -1 -5 -4 -7 -5 -5 -7 -4  9 13 -8 -6 -5  0 -1 -2 -2 -1 -2  0 -2 -2 -3 -7 -3 -5 -2 -4 -5 10 -1 -3 -7  1 -5 -4 -6 -2 -5 -2 -5 -5  3 -5 -4 -4
 -1 -3 -2 -2  3 -1  2 -1  1 -1 -3 -1 -4 -3 -3 -3 -1 -3 -3  0 -2 -2 -3 -3 -2  3 -3 -3  3  0 -2 -2 -3 -2 -3 -3 -3 -2 -2 -2 -3 -3 -3 -5 -5 -2 -5  2 -4 -3 -2 -6 -2 -3 -8 -2 -7 -3 -5 -7 -6 -1 -7 -6  3 -5 -1 -7 -6  0 -2 -7 -5 -5 -2 -5 -6 -5 -3  1 -2 -4 -2  0 -4 -5 -3 -8  3 -6 -5 -5 -7 -5 -8 -5 -5  3  1 -2  4 -2 -4 -3 -3 -5  8 -5 -6 -6 -5 -4  5 -5 -5 -7 -6 -2 -6 -6 -6 -7  9 -6  4 -5 -4 -7 -5  9 -5 -5 -5 -7 -4 -4  2 -7 -2 -3  1 -1  1  0  2  0  1  3 -3  1  3 -5 -1 -3 -3 -3  2  6 -3 -4  1 -4 -5 -7 -6 -6 -4  2 -1 -5 -4  9 -7  0  2 -5 -5 -2 -6 -6 -2 -7 -7 -7 -3 -1 -4 -5 -1 -2  3  5 -4 -1 -4 -5 -4  7  1 -5 -4 -2  0 -5 -5 -6 -7 -5 -6 -8 -6 -1 -3 -4  4 -7  3 -5 -5 -4 -6 -6  8 -1 -5 -6 -3 -3  3 -3 -1 -2 -1  4  2 -2 -3 -6 -3 -6 -1 -2 -3 -5  1 -5 -4 -2 -6 -1 -4  8 10 -4  3  8 -1  4 -5 -1 -2 -3 -1 -1  1 -1  0 -1  0  0  2  4  3  1 -2 -1  0  3  0 -1  1 -1 -1 -1 -1  0 -1  0 -1  1 -1 -3  0 -2  4 -3 -4  0  0  0 -4 -3 -2  5 -2 -2  4 -3 -5 -5 -7  3 -8 -6  2 -5 -8 -7  8 -7 -5 -1 -2  1 -3 -1  2 -1 -2 -1 -1  0 -1 -1  0 -1 -2  3 -5 -2  5  7  2 -3  8  6 -3  2  4 -6  1 -2  5 -6 -3 -4 -6  1  5 -4 -7 -5 -5  3  1 -1 -1  2 -1  2 -3  3  3 -5 -5  0 -4  2 -3  0  3  4 -5 -2 -2  2 -4 -5 -3 -2 -4  2  2 -4 -3 -3
  0 -3 -1 -3 -3 -3 -1 -2  1 -2 -2 -1 -2  0  3 -1 -1  0  0  2  2 -1  0 -2  1  0 -1  0  1 -2  0  0 -1  0 -2 -1 -2  0 -1 -1  1 -3 -1 -4 -3  1 -4  1  6 -4 -4 -1 -3  2 -8 -4 -8 -1 -8 -8 -5 -3 -7 -2  2 -5 -4 -6 -3 -1 -9 -3 -6 -1  2  4 -5 -6 -3 -1  1 -5 -2  6 -5 -4 -4 -8 -3 -6  0  5 -8  2 -8  7 -4 -4 -4 -4 -4  1 -4 -3 -3 -5 -4 -1  2 -6 -4 -1 -5 -3 -5 -7  8 -5 -6  7  8 -7 -6  0  2 -5 -5 -7 -3 -4  7  2  2 -8  3 -9 -8 -8 -2 -4 -3 -1 -2  0 -2 -1 -1 -3 -3 -3 -3 -3 -2  5 -2 -2 -4 -1 -2 -3  3 -9 -3 -7  2 -4 -3 -4 -5 -4 -7 -4 -7 -6 -6  0  2 -5 -6 -4  1 -8 -8  2 -4  2 -4 -2 -2 -5 -3  0 -2  4  2 -4 -4 -2 -6 -1  2 -5  6 -6  1  7 -8 -4 -3 -8 -7 -6 -8 -2 -2 -8  1  0  4  5 -6 -5 -3  0 -3 -5  0 -4 -3  0  2 -1 -2 -2 -1  1  1 -5 -2 -6 -1  2 -3 -5 -6  2  0  5 -5  7 -9 -4 -7 -2 -7 -5 -4 -6 -2  3 -2  0 -2 -2  0 -1 -2 -1 -1  0  0 -1 -1 -2 -2 -1 -1 -1  0 -1  0 -1 -2  0 -1 -1  0 -1 -1 -1 -2 -2 -2 -3 -4  3 -1 -3  0 -3 -4 -4  3 -3 -2 -3 -5  5 -3 -6 -8  2 -6  8  4  3 -8 -8 -4 -7  1  2 -3 -5 -3 -3  0 -1 -2 -1 -1  0  1  1 -2 -1 -2 -3  0  2 -3 -6 -1 -5 -3  4  3 -4 -3 -3 -1 -3 -3 -7  3  3 -3  4  1 -9 -7 -4 -6 -1 -1 -2 -2 -2 -1 -2 -2  0 -2 -7 -7 -3 -3 -2 -2  4  0 -4 -6 -3  3  3 -5  0  0  2 -4 -4  2 -4 -3 -4
