# Supplementary material for: Protein Secondary Structure Prediction Based on Data Partition and Semi-Random Subspace Method
Source: Sci Rep. 2018 Jun 29;8:9856. doi: 10.1038/s41598-018-28084-8 (PMC6026213; doi:10.1038/s41598-018-28084-8)
Supplement: Supplementary file 2 — Dataset 2 [file 41598_2018_28084_MOESM2_ESM.zip › T100_DATA/5QAE_A.pssm]

  K  E  W  Q  E  N  K  S  W  N  A  H  F  T  E  H  K  S  Q  G  V  V  V  L  W  N  E  N  K  Q  Q  G  F  T  N  N  L  K  R  A  N  Q  A  F  L  P  A  S  T  F  K  I  P  N  S  L  I  A  L  D  L  G  V  V  K  D  E  H  Q  V  F  K  W  D  G  Q  T  R  D  I  A  T  W  N  R  D  H  N  L  I  T  A  M  K  Y  S  V  V  P  V  Y  Q  E  F  A  R  Q  I  G  E  A  R  M  S  K  M  L  H  A  F  D  Y  G  N  E  D  I  S  G  N  V  D  S  F  W  L  D  G  G  I  R  I  S  A  T  E  Q  I  S  F  L  R  K  L  Y  H  N  K  L  H  V  S  E  R  S  Q  R  I  V  K  Q  A  M  L  T  E  A  N  G  D  Y  I  I  R  A  K  T  G  Y  S  T  R  I  E  P  K  I  G  W  W  V  G  W  V  E  L  D  D  N  V  W  F  F  A  M  N  M  D  M  P  T  S  D  G  L  G  L  R  Q  A  I  T  K  E  V  L  K  Q  E  K  I  I  P
 -2 -2 -3  1 -3 -1  2  0 -4  3  1 -2 -6  1  1  3 -1  2 -1 -2  0 -4 -1 -2 -1 -3  0 -1  1 -1 -1 -2 -2  1 -3 -5  0  2 -5  5  1 -1  1 -4  0 -1  6 -2 -3 -5 -4 -4  1 -5  2 -4 -4  5 -4 -2  2 -2  4  0  1 -3  1 -3  0 -2 -4 -1 -6 -4 -3 -2 -2 -4  0 -3  2  3 -7 -2 -1 -2 -4 -2 -4  1 -2  7 -4  1  0 -2  3 -2 -5 -3 -5 -4  0 -2  7 -3 -2 -2 -2  1  1 -1  1 -1  1 -3 -3 -1  1  1 -1 -6 -3 -4  2 -1 -1 -2  0  0  0 -2  0 -5 -7 -4 -2 -3  0 -4  1 -4 -2  6 -1 -3 -4  0  1 -6 -4  0 -2 -4  1  0 -3  0 -4 -4 -2  0  1  0  1 -3  0 -1 -2 -2 -2 -1 -3 -3  0 -2  3  0 -1 -1  0  0 -4 -4  5 -4 -3 -3 -4  3  0  0  0 -1 -1 -1 -3 -1 -6 -5 -2 -3 -5  0 -4 -2 -1 -1 -1 -1 -4 -1 -6  7 -2 -5 -3 -2 -2 -1 -2  1  2  1  2  2  2 -2 -1  1 -2  1 -3  2  2 -4  0  2 -3 -1  2 -4 -3
  1  1  0  1 -2  5  0 -1 -5 -1  3  0 -6  1  0  0 -2 -2  0 -6 -4 -5 -5 -5 -1 -2 -2  3  1 -1  3  0 -2  1 -3 -3  1  0  8 -4  2  3  6 -2 -3 -6 -4 -4 -5 -6 -1 -6 -5 -4 -4 -5 -6 -4 -5 -3 -3 -3 -4 -5  3 -3 -2  0 -2 -1 -4  2 -5 -5  0  0  0  7  0 -3 -2 -2 -7 -3  5 -5 -3 -3 -5  6 -3 -4 -5  5 -2 -4 -4 -5 -6 -5 -5  0  0 -4 -4  7  6 -5 -5  0 -1  6 -4  3  1 -4 -4  2  2 -4  0 -5 -6 -3  3  0 -4 -4 -2 -1 -4 -3  3 -6 -7 -5 -1 -5 -2 -5  5 -6 -4 -4  1 -3 -2 -5  0 -6 -5  3  6 -5  1  4  3  1 -5 -5 -5  1  0  5 -3 -3  3 -3 -5  4  2 -5 -4 -1 -1 -2  0 -2  1 -1 -2  1 -5  6 -4 -1 -4 -6 -5 -2  0  4 -1 -1 -2  0 -4 -5 -7 -5 -5 -5 -6 -5 -3  4 -1 -1  1 -3 -5 -5 -6 -4 -4 -3 -5 -3 -3  3  0  2  1 -3 -2 -1 -1  8  0  0 -5 -4  5  2 -4 -5  3 -1 -2 -2 -4 -5 -5
 -1 -1 -4 -1  0  2 -1  1 -6  0  0 -3 -6  0  0 -1  3 -4  2 -4 -3 -5 -6 -5 -3  2 -2  3  3  3 -1 -2 -3 -3  2  7 -1 -1 -3  1  2 -2 -3 -3 -3 -5 -4 -3 -3 -6 -3 -6 -5  8 -2 -6 -6 -4 -6 -1 -2 -1 -4 -5  0  3 -2  2 -2 -5 -5 -2 -8  2 -2 -3 -1 -2 -1 -2 -1  0 -7  8 -2  1 -2  4 -6 -3 -1 -4 -5 -2  3 -3  2 -6 -7 -5 -6 -3 -2 -5 -4 -2 -2 -4 -3 -1 -1 -1 -5  1  0 -1 -5  2 -1 -4  3 -6 -2  8 -2  3 -3 -1 -1  2 -3 -1  1 -6 -8 -3  2 -2  2 -6 -2 -6 -2 -4  0 -1 -4 -5  0 -7 -6 -1  0 -6 -3  0  5  0 -6 -5 -5 -1 -1  0  1 -3  0 -4 -5 -3  0 -5 -5 -4  0 -2 -1  2 -1  3 -5 -3 -6 -3 -4 -3 -3 -4 -5 -2  1  0  1  2 -2  1 -2 -3 -8 -4 -6 -3 -6 -5 -3  0  1  2  4 -4 -5 -4 -6 -5 -3  9 -5  0 -3  1  4 -1  0 -1 -2 -1 -2 -3 -3  1 -6 -2 -2  1 -4 -6 -2  0 -4  1 -5 -6 -4
  0  1 -5 -2  2  3  0  5 -6  0 -1 -3 -7  3  4 -1  1 -4  2 -5 -4 -6 -6 -5 -4  7 -1  3  1  4 -2 -4 -3 -3 -4  5  1  0 -4 -4  1 -2 -3 -6 -3 -5 -4 -4 -4 -7 -4 -6 -5 -2 -3 -7 -6 -4 -7  4 -2 -3 -5 -6  0  7  3  4  3 -5 -5 -2 -8  8 -4 -3  0 -4  2 -4  1  2 -8 -1 -3  8 -4  2 -6 -2  1 -5 -6 -3 -1 -4 -4 -6 -7 -6 -7 -2  1 -6 -5 -3  1 -6 -4  0  1 -2 -5 -1  0 -5 -6  3 -1 -4  4 -7 -4 -1 -2  5 -2 -1  1  3 -4  7  1 -7 -9 -6  6 -1  2 -6 -3 -6  1 -4  0 -1 -4 -5  4 -7 -6  1 -2 -6 -4  0  1  1 -7 -4 -6  1  0  1  0 -4  4 -3 -6 -4  6 -6 -6 -4 -1  2  0 -2  3  5 -6 -4 -6 -4 -4 -4 -4 -5 -6 -2  1  0  0  2 -3  1 -5 -4 -8 -6 -6 -4 -7 -6 -1 -3  3  3  2 -3 -6 -5 -7 -5 -4 -2 -6  7 -3  0  2  1  3  6 -3  0 -1 -4 -3  1 -6 -4 -3  2 -4 -7 -1  3 -4  0 -5 -6 -4
 -4 -4 -4 -4 -5 -4 -3 -4 -4 -3 -4 -2 -6 -3 -4 -1 -4 -3 -4 -6  0 -4 -3 -3  0 -5 -3 -5 -3 -4 -4  1 -3 -2 -4 -6 -4 -3 -7  3 -3 -4 -5 -5 -1 -6 -3 -4 -4 -6 -7 -4 -1 -6 -3 -3 -4 -3 -4 -6 -2 -5 -3 -3 -3 -5 -5 -4 -4 -3 -4 -4 -6 -6 -6 -3 -4 -6 -4 -4 -4 -3 -7 -6 -5 -7 -5 -3 -4 -5 -4 -3 -4 -5 -3 -4  7 -4 -6  6 -6 -6 -4 -3 -3 -6 -6 -4 -6 -3 -4 -5 -5 -5 -3 -5 -3 -4 -2 -1 -3 -6 -6 -6 -3 -5 -3 -4 -4 -4 -3 -5 -3 -6 -7 -4 -5 -5 -3 -4 -5 -4 -4 -2 -3 -6 -7 -3 -3 -6 -4 -4 -6 -4 -3 -4 -5 -4 -4 -6 -3 -4 -4 -3 -3 -5 -4 -3 -3 -3 -5 -3 -4 -2 -2 -6 -4 -3 -4 -4 -3 -3 -4 -5 -4 -7 -4 -6 -5 -1 -2 -2 -1 -3 -4 -4 -3 -6 -6 -5 -4 -5 -6 -3 -7 -4 -4 -4 -4 -3 -3 -4 -6 -3  0 -1 -3 -6  2 -4 -4 -3 -3 -5 -2 -3 -2 -5 -4 -3 -4 -3 -5 -4  6 -4 -5 -3 -4 -5 -3 -4 -5
  5  2 -2  4  3  0  1  1 -5  2  2 -2 -6  2  2  0  0 -3  2 -5 -3 -5 -5 -4 -1 -2  1  2  1  2  3 -2  0  0 -3 -3  2  1 -1 -3  2  4 -1 -2 -3 -5 -1 -3 -4 -6 -2 -6 -4 -3 -3 -5 -6 -4 -5  2 -2 -2 -4 -5  1 -3 -1  0  4 -3 -4 -1 -6 -3 -4  3  1  3  0 -3 -1  1 -6 -2  5 -3  5 -3 -5  0  1 -4 -5  2 -2 -3 -3 -5 -5 -5 -5  8  2 -4 -4  0  2 -5 -5  1  2  0 -3  5  2 -3 -4  1  3 -4  0 -5 -5 -1  3  2 -3 -2 -2  0 -2 -1  3 -6 -6 -5  0 -4  0 -5  2 -6 -3  0  1  4  9 -4  1 -7 -4  3  1 -4 -2  2 -1  3 -4 -5 -5  0  2  1 -2  6  0 -2 -5 -1  2 -5 -4 -1  1  0  4  1 -1  0 -4 -2 -5 -2 -4 -2 -4 -5 -3 -1  0  0  0  2 -1  3 -3 -5 -6 -5 -5 -5 -5 -5  0  1  0  0  0 -1 -4 -4 -7 -4 -4 -2 -4 -1 -3 -1  1  0  1  1 -3  0 -1 -2  3  2 -5 -3  2  2 -4 -5  3  1 -2  0 -4 -5 -4
  5  5 -4  3  6 -1  0  3 -5  0  1 -2 -5  1  2  1  0 -3  3 -5 -4 -5 -5 -5  0  0  0  0 -1  0  1 -2 -3  0 -4 -2  2  3 -3 -3  2  2 -1 -5 -3 -5  0 -3 -4 -6 -2 -6 -4 -3 -3 -6 -6 -4 -6  6  2 -3 -4 -5  1 -1  5 -1  4 -3 -5  0 -7 -2 -5  0  2 -3  2 -4  3  1 -7  2 -1 -2 -2 -3 -6  1  2 -4 -5 -2 -1 -3 -4 -5 -6 -5 -6  1  5 -5 -4 -1  1 -5 -5  3  5 -2  0  0  3 -4 -5  1  1 -3  1 -6 -5 -1  1  1  0 -1 -2  0 -2  0  1 -6 -7 -5  3 -3  1 -6  1 -6 -3 -3  0  7  0 -4  3 -7 -5  2 -2 -5 -3  1  2  3 -6 -4 -5 -1  2  2 -2 -1  2 -4 -5 -2  2 -5 -5 -2 -2  7  2 -1  1  1 -5 -2 -5 -3 -4 -2 -4 -5 -5 -1  0  0  0  3 -1  1 -4 -5 -7 -5 -5 -5 -6 -5  7 -2  1  1  0 -3 -5 -5 -7 -4 -4 -1 -5  2 -4 -1  2  1  2  1 -3  0 -1 -3  1  3 -5 -4 -1  3 -4 -6  1  1  0 -1 -4 -5 -4
 -3 -3 -5 -3 -4 -3 -1 -1 -6  3 -2 -4 -7 -2 -2 -2  5 -4 -3  7 -2 -6 -6 -1 -4 -4 -1 -1  2  2 -3 -2 -4  0 -5 -3 -2 -2 -5 -2  0 -4  2 -6 -3 -5 -2 -4 -5 -6 -5 -7 -5 -4 -3 -7 -6  4 -7 -4 -3  7 -3 -5 -2  1 -4 -3 -3 -5 -6 -4 -7  1  7 -4 -3 -5  0 -5 -3  0 -7 -2 -4 -4 -5  0 -6 -1 -1 -1 -6 -4 -3 -4 -2 -6 -6 -5 -7 -5 -2 -5 -2 -4 -4 -6  7 -2 -3 -4 -5 -2 -2 -1 -6 -2 -3 -4  3 -7  7 -4 -1 -3 -5  5  5  4 -1  0 -2 -7 -7 -6 -2  7  0 -6 -3 -7 -3 -3 -3 -2 -5 -5 -1 -7 -6 -3 -4 -6 -4 -3  2 -2 -7 -2 -5 -2 -2 -3 -3 -5 -3 -3 -6 -4 -3 -6 -6 -5 -3 -4 -3  3  1  1 -5 -3 -6 -4  4 -5 -5  7 -1  2  1 -1  1  0  2  2 -5  7 -6 -6 -6  7 -6 -5 -5 -4  3  2  3 -4 -6 -4 -7 -3 -4 -4 -6 -4  1 -2  1 -1 -1 -2  0  0 -3 -5 -4 -1 -6  1 -4 -1 -3 -7 -2 -1 -5  6 -4 -6 -5
 -1  2 -3  1 -1  0 -2 -2 -5 -2 -1  4 -3 -2 -1  2  1 -4  0 -5 -4 -4 -5 -5  1 -2 -3 -1 -1 -1  0 -1 -1 -3  7 -2 -1 -2 -3 -4  0 -1 -3 -2 -2 -6 -3 -4 -5 -4 -4 -6 -5  7 -4 -6 -6 -4 -6 -3 -2 -2 -5 -5 -2 -3 -3  2 -1 -3 -4 -1 -5 -4 -5  0  1  2 -2 -3 -3  1  3 -2  3 -4  7 -3 -5 -2 -3 -5 -4 -1  0 -4 -4 -6 -6 -4 -2 -3 -1 -4 -5  1 -1 -6 -5  2 -2 -3 -4 -2  1  2 -5  1 -2 -3  3 -2 -5  0  1 -2 -4 -1 -3 -2 -4 -3  1 -4 -7 -5 -3 -5 -2 -6 -2 -6 -4 -4  0 -3 -2 -5  0 -5 -5 -2 -2 -5  3  3  0 -2 -5  0 -4 -2 -2  0  5 -2  0 -4 -6  0 -2 -3 -5 -4 -3 -3 -1 -3 -2  1  0 -4 -5  5 -4 -4 -5 -5 -4 -2 -2 -1 -1  0 -3 -1  1 -5 -6 -3 -6 -5 -2 -5 -3 -1 -1 -1  1 -1 -1 -3 -5 -5 -4 -1 -5 -3 -4 -1  0 -2 -2  3 -3 -1 -2 -3 -3 -2 -5 -4 -1 -2 -4 -6 -1 -1 -2  0 -3 -5 -5
 -4 -4  2 -2 -4 -2 -1 -4  2 -4 -3  1 -2 -4 -4 -2 -5  1 -4 -7 -3  5  3  5 -3 -6  0 -5 -4 -5 -2  1  2  2 -4 -6 -3 -3 -6 -3 -3 -2 -5 -1  2 -4 -4 -6 -4 -3 -6  8 -1 -6 -4  1  7 -4 -1 -6 -2 -6  1  5 -4 -5 -3 -2 -4  3  4 -2 -6 -6 -7  2 -1 -6 -4  4 -3 -2 -7 -6 -5 -6 -3 -3  1 -2 -5 -4  4 -5  0 -6 -2  2 -6  2 -5 -5 -1  3 -4 -5 -5  6 -7 -1 -4 -5 -2 -4 -4 -4  3 -3 -2  3 -5 -5 -7 -6 -2 -3  6 -5 -4 -2  5 -5 -3 -3 -7  1 -5 -7 -4  1 -5  8 -5 -4  1 -6 -7  6 -3 -3  1 -3 -5  0 -2 -3 -5 -4 -1 -6  2 -5 -2 -4 -1  1 -3  4  0 -5 -5  6  1  5  1 -5 -4 -3 -4 -4 -5  3  4 -5 -5 -6 -4 -7 -4 -2 -1 -1  0 -2 -3 -4  5 -7 -6 -2  2 -7 -5  3 -6 -3 -4 -4 -5  1 -3  0 -2 -4  0 -6  6 -4  3 -3 -4 -3 -3 -5  2 -3 -1 -5  3 -3  6 -2 -2 -3  4 -1 -4 -3  3 -6  5  5 -5
 -4 -3 -1 -2 -4 -4 -1 -5  4 -4 -4  2 -1 -3 -4  1 -4  0 -4 -7 -4  1  1  4  1 -6  3 -4 -4 -5 -1  0  0 -1 -4 -7 -1 -2 -4 -4 -3 -3 -4  0  2 -6 -4 -6 -5 -3 -6 -1  1 -6 -4  6  0 -3  6 -6 -2 -5  0  1 -3 -5 -4 -2 -4  0  2 -4 -6 -6 -7 -2 -3 -5 -3  1 -4 -3 -6 -6 -5 -7  1 -4  6 -4 -4 -5  0 -4  0 -6 -3 -1 -6 -2 -4 -5 -2  4 -5 -2 -5  1 -7  0 -3 -5 -1 -3 -4 -3  4 -3  0  2 -5 -5 -7 -6  0 -4  0 -5 -3 -4  1 -6 -3 -3 -6  6 -5 -6 -4  6 -4 -1 -5 -5  0 -6 -6 -1 -4 -1  6 -3 -5  6 -3  0 -4 -4  6 -6  0 -4 -2 -4 -3 -1 -1  3  2 -4 -5  1  3  2  1 -6 -4 -3 -3 -5 -4 -1  5 -5 -5 -6 -5 -7  1 -1 -2  0 -1 -3 -3 -4  2 -7 -6  0 -2 -7 -4  2 -6 -2 -4 -4 -4  0 -4  0 -3 -4  4 -7  2 -4  0 -3 -4 -3 -3 -3  3 -3  2 -5  0 -3  3 -2  0 -3  0  6 -4 -2  4 -5  2  5 -5
  2  0 -2  1  0  1  0 -1 -5  1  4 -3 -6  2  1  0  1 -2  3 -4 -3 -5 -5 -5 -1  1 -1  3  1  1  3 -2 -3 -2 -4 -3  2  1 -1 -3  2  2 -1 -2 -3 -4 -1 -4 -4 -6  8 -6 -4 -3 -3 -5 -5 -3 -5 -2 -2  1 -4 -5  3 -3  1  1 -2 -3  0  4 -7 -4 -1  3  3  0 -1 -4  3 -2 -7 -2  3 -3 -3 -3 -5  2 -1 -4 -5  5 -2 -4 -4 -5 -6 -5 -6 -1 -1 -5 -4  2  2 -5 -5  0  2  3 -4  3  3 -1 -4  2  4 -4 -1 -6 -5 -3  1  1 -4 -3 -2 -1 -2 -1  1 -6 -7 -5 -1 -4  0 -5  3 -6 -3 -3  0 -2 -2 -4 -1 -7 -5  4  4 -5 -3  2 -1  2 -5 -4 -5  1  3  1 -2 -2  2 -2 -5  7  1 -5 -4 -3 -2 -1  3 -1  0 -1 -5  0 -5 -1 -4  8 -4 -5 -5 -2 -1  1  0  1  0  1 -4 -5 -7 -5 -5 -4 -6 -5  0  3  1  1  0 -3 -4 -4 -7 -4 -4 -3 -5 -3 -3  2  1  1  1 -2 -3  0  4 -1  3  1 -5 -3  4  1 -4 -5  4  1  2  1 -4 -5 -3
 -2 -3  2 -2 -4  0 -2 -4 -1 -3 -3 -1 -3 -3 -3 -1 -4 -1 -3 -6 -3  4  0  1  0 -5  1 -3 -3 -4 -2  1  0 -1 -4 -6 -2 -2 -5  0 -2  0 -3  2 -1 -6 -4 -5 -4 -3 -5 -1 -1 -2 -3  1  0 -4 -1 -5 -3 -2 -2 -1 -3 -5 -4 -3 -3 -1 -1 -3 -5 -6 -5 -1 -3 -4 -2  2 -3 -2 -6 -5 -3 -6  5 -4  3 -3 -4 -4  6 -3 -1 -5 -3 -2 -5 -2 -4 -4 -2  3 -4 -4 -3 -1 -6 -1 -2 -4  9 -2 -2  1  2 -2 -1  2 -4 -5 -6 -3  1 -4 -1 -4 -2 -3 -1 -5 -2 -3 -6 -1 -4 -5 -3  0 -1 -2 -4 -4  1 -5 -4 -1 -3 -3  2 -3 -4  0 -3 -2 -4 -2 -1 -6 -2 -3 -2 -3 -3  5 -2  1  0 -4 -4  5  9  0  1 -5 -3 -3 -3 -4 -4 -2  1 -4 -4 -5 -4 -6 -2 -2 -1 -1 -1 -3  1 -3  0 -6 -5  1 -2 -6 -4 -1 -4 -3 -4 -3 -3 -1 -4  0 -3 -4  3 -5  6 -4  4 -2 -3 -2 -2 -2  1 -3 -1 -4  3 -2  1 -2  2 -3 -2  1 -1 -1  3 -4  0  2 -5
 -4 -4  2 -4 -4 -4 -3 -3  3 -4 -5  3  9 -2 -3  1 -5 -3 -4 -6 -5  6 -2 -2  1 -6 -1 -5 -4 -4 -3  2  3 -2  2 -6 -1 -4 -6 -2 -3 -4 -4  7 -1 -7 -4 -6 -6  9 -7 -3  2 -6 -5 -2  3 -1 -1 -6 -4 -6 -3 -3 -4 -5 -5  3  1 -3  6 -4 -2 -6 -6 -3 -4 -4 -1  5 -5 -3 -3 -6 -5 -7 -3 -5  0 -5 -5 -5  6 -5 -1 -6 -4 -1 -4  4  3 -6 -4  4 -5 -5 -5 -3 -6 -2 -5 -4 -2 -5 -4  2 -2 -4 -4  4 -5  0 -6 -6 -3 -3 -2 -5  2 -1 -2 -6 -4  9 -3 -2 -5 -6 -4 -2 -5 -3 -5 -5  1 -6 -7 -3 -4  9 -1 -4 -5  3  0 -2 -5 -4  1 -7  7 -5 -4 -4 -4 -1 -4 -1 -3 -6 -5 -2 -3 -2 -1 -6 -5 -4 -5 -5  1 -3 -2  0 -4 -7 -5 -6 -1  0 -1 -1 -1 -4 -3 -3  0 -6 -3  4 -4 -6  2 -2 -6 -3 -5 -4 -5 -3  0  7  9 -5 -1 -6 -2 -6 -3 -4 -4 -1 -3  0 -2 -2 -2 -5 -3 -4 -2 -4 -2 -4 -3  1 -4 -4 -2 -5 -2 -1 -6
 -2  0 -1 -3 -3 -3  4 -3 -6 -3  0 -3 -7 -3 -3 -3 -3 -4 -2 -5 -4 -5 -5 -5 -4 -4 -1 -2 -2 -2 -3 -3 -4 -3 -5 -5  3  0 -6 -3 -3 -3  2 -6  0  9 -4 -4 -4 -7 -4 -6  7 -5 -3 -6 -6 -4 -6 -4 -3 -5 -4 -5  0 -4  1 -3 -3 -2 -5  5 -8 -5 -5 -3  4 -5  3 -2  4  1 -8 -5 -4 -5 -5 -3 -4 -3 -3 -4 -6  0 -4 -4 -4 -5  6 -5 -7 -5 -3 -5 -4 -5 -4 -5 -3  1 -1 -2 -5 -1 -1 -6 -5 -3 -3 -4 -3 -7 -5 -5 -3 -2  2  1  1 -3 -2 -4  0 -7 -8 -5 -3 -5  3 -6 -4 -6 -4  5 -3 -4 -5 -5 -3 -7 -5 -3 -4 -6 -5 -3 -3 -3 -6  9 -6  0  2 -2 -3 -3 -3 -4 -5 -4 -4 -5 -5  1 -3 -4 -3 -3  5 -3 -5 -3 -5 -5 -4 -4 -4 -5 -5 -2 -1 -1  1 -1  6 -1 -4 -5 -7 -6 -5 -5 -7 -5 -4 -4  3 -2 -3  3 -6 -3 -7 -4 -4 -5 -5 -3 -2  5 -3  3 -1 -4 -1  5 -3 -4 -3  1 -5 -1 -4 -3 -4 -6 -3 -3 -4 -4 -4 -5  9
 -1 -1 -4 -1 -2  1  1  1 -5  1  0 -2 -6  1  0 -1 -1 -2  0 -3  2 -5 -4 -4  0  2  0  0  1 -1  0 -1 -2 -1  0 -2  0  0 -4  2  0 -1 -2 -4  2 -3 -2  7 -1 -2 -3 -5 -3 -2  5 -5 -5  0 -5  0  1 -2 -2 -4  1  0 -2 -1  0 -3 -4 -2 -7 -3 -2 -2 -1 -3  2 -3  0  1 -7 -2 -2 -3 -3  2 -5 -2  5 -1 -5 -2  0  7 -1 -4 -4 -4 -5 -3 -2 -4  0 -2 -3 -4 -3 -1 -1 -2 -3 -1  0 -4 -4  0 -1 -2  0 -5 -3 -2 -1 -1 -2  3  0  0 -3 -1  1 -6 -7 -5  0  1  2 -2 -2 -5  6 -1 -2 -3 -4 -3  0 -6 -5 -1 -1 -5 -3 -1 -1  0 -5 -2 -4  5 -1  0  3 -3 -1 -1 -4 -3 -2 -4 -1 -4 -1 -3  0  0 -1 -1 -3  0 -5  1 -1 -3  1 -3 -3  2  1  1  1  0 -1  1 -3 -3 -7 -5 -4 -3 -4 -4 -3 -1  0  1 -1 -1 -4 -1 -6 -1 -3 -3 -4 -2 -1  0  1  0  1 -1 -1  0 -1 -3 -2  1 -5  0 -3  0  0 -5 -1  2 -3 -2 -3 -5 -3
 -2  1 -1  0 -2  0  0 -1 -4 -1 -1 -2 -6  1 -1 -2 -2  2  1 -5  6 -3 -3 -3 -3 -3  0 -1  2 -2  1  2  1  1 -3 -3  0  0 -4 -1  0  3 -2 -3  2 -3 -3 -2  8 -5 -4 -3 -3 -4  4 -4 -3 -3 -4 -3  5 -4 -1 -3  0 -2 -2 -2  0 -1 -4  1 -6 -4 -4  1  0 -3 -1 -2 -1  0 -7 -3 -3 -4 -1  5 -4 -2  2 -3 -4 -3  0 -2  2 -3 -6 -3 -5 -3 -1 -3 -2 -3 -2 -2 -5 -1 -1 -1 -4 -2 -1 -4 -2  1 -2 -1 -2 -5 -5 -1 -2  0  1  0  1 -1 -1  1  2 -5 -7 -4  1 -4  0 -4  0 -3  3 -3 -1 -4 -4  1 -1 -5 -3 -2 -3 -4 -3 -1 -3  1 -4 -3 -3 -1 -1 -1  2  0 -2  3  0 -3  0 -3 -2 -2  1  0 -1  4 -2  0 -3  4 -3 -3 -3 -4  8 -5 -4  1  1  0  1  2 -1 -1  0 -4 -6 -5 -2 -5 -5 -2 -1  3 -2  1 -2  2  1 -1 -5 -2  4 -3 -2 -2  3  1  0  0  0 -3 -1 -1 -2 -4 -2  1 -3  6 -2 -2 -1 -4 -1  0 -3 -3 -2 -3 -3
 -4 -4  9 -4 -5 -5 -4 -5  9 -4 -5 -2 -2 -4 -4 -2 -4 -4 -4 -6 -5 -3 -5 -2  2 -6 -3 -5 -4 -4 -4  2  4 -4  0 -7 -4 -4  2 -5 -4 -4 -5 -2 -4 -7 -5 -6 -6 -2 -6 -6 -5 -7 -5 -4 -5 -5 -4 -6 -5 -5 -5 -5 -3 -6 -5 -1 -4 -5 -1 -5 13 -7 -6 -4 -5  1  4 -1 -5 -4 13 -7 -5 -8 -5 -5 -4 -5 -5 -6 -3 -5 -1 -6 -5 -5 12 -3 -1 -5  1 -3 -6 -5 -5 -5 -6 -3 -5 -5 -3 -5 -2  7 -4 -4 -4 -3 -5 -1 -6 -7 -2 -5 -5 -5 -4 -4 -4 -6 -2 -2 13 -4 -5 -5 -5 -4 -5 -6 -6 -6 -3 -6 -6 -5 -5 -2 -4 -4 -5 -4  0 -4 -5 -4 -4 -7 -2 -5 -4 -5 -4  0 -3 -2 -5 -6 -6 -5 -5 -4 -2 -6 -4 -4 -5 -5  8 -4 -3  1 -5 -6 -6 -6 12 -3 -2 -3  0 -4  0  1 -4 -6 13 10 -6 -5 10 -5 -6  6 -5 -4 -5 -5  9 -2 -2 -6 -4 -7 -5 -6 -4 -5 -5 -4 -4 -5 -3 -3 -3 -5 -4 -4 -5 -5 -4 -4 -5 -4 -5 -4 -4 -5 -4  2 -6
 -3 -3  3 -3 -4 -4 -3 -4 -1 -4 -3  3  1 -3 -3  1 -4 -3 -3 -6 -4 -1 -1 -3  6 -5 -2 -4 -3  1 -2  4  5  0  7 -5 -3 -3 -5 -4 -3 -3 -4  5 -2 -6 -4 -5 -5  4 -5 -4 -4 -4 -4 -4 -3 -4 -4 -5 -4 -5 -4 -4 -2 -5 -4  2 -1 -3 -1 -1  4 -6 -6 -3 -3  3 -1  2 -3 -3 -2 -5 -3 -6 -2 -4 -3 -4 -4 -5  0 -4  3 -5 -4 -2 -2  4 10 -5 -3 -2 -5 -4 -3 -4 -6  0 -4 -1  5 -4 -1  8  0 -2 -3 -1 -3 10 -6 -5 -2 -4 -3 -3 -2 -3 -3 -5 -3  4 -2 -4 -4 -6 -4 -4 -4 -4 -5 -5  0 -5 -5 -4 -2  0 -4 -3 -4 -3  8 -3 -3 -3 -2 -6  2 -4 -3 -3 -1  3 -3 -3 -4 -4 -4 -4 -4 -3 -1 -5 -4 -4 -4 -4  8 -3 -3  5 -5 -5 -5 -6  2 -2 -2 -1 -1 -3 -4  0  0 -6 -2  6 -4 -6  7 -3 -5 -3 -4 -4 -4 -2  7  2  1 -5 -3 -5 -3 -5 -3 -3 -4 -1 -3 -3 -2  1 -1 -4 -2 -3 -2 -4  0 -3 -4 -3 -4 -2  0 -5  0 -3 -5
 -3 -3  0 -2 -1 -3 -1 -3  1 -3 -2  0 -4 -3 -3 -1 -4  5 -2 -6  0  0  6  2 -1 -5  2 -4 -3 -4 -2  1  0  4 -1 -6 -2 -1 -6 -3 -2 -2 -4 -1  1 -3 -3 -5 -3 -4 -6  3 -2 -6 -3 -1  1 -3 -1 -5  0 -6  5  5 -3 -5  0 -1 -3  6 -1 -1 -7 -6 -6  4 -1 -5 -3  2 -3 -1 -7 -6 -4 -6 -4 -3 -1 -4 -4 -3 -1 -3  3 -5  2  7 -6  4 -5 -3  0  1 -3 -4 -5  4 -6 -1 -2 -4 -2 -4 -3 -4  4 -2 -3  1 -4 -5 -6 -5 -2 -2  1 -4 -3  0  3 -4 -3 -4 -7  1 -3 -6 -3 -1 -4  1 -4 -3  1 -5 -6  4 -2 -4  0 -1 -5  1  1 -3 -5 -2 -1 -6  2 -4  0 -4  0 -1 -3  0  6 -5 -5  2  0  3  3 -5 -3  0 -4 -4 -5  2  0 -5 -3 -6 -3 -6 -3 -1  0 -1  0 -2 -3 -4  3 -6 -7 -4  7 -6 -4  6 -5 -2 -4 -3 -4  4  2  2 -2 -1  0 -5  2 -4  1 -2 -4 -2 -3 -4  1 -3 -1 -5  1 -2  2  2 -2 -3  2 -2 -3 -2  0 -4  2  0 -5
