# Supplementary material for: Protein Secondary Structure Prediction Based on Data Partition and Semi-Random Subspace Method
Source: Sci Rep. 2018 Jun 29;8:9856. doi: 10.1038/s41598-018-28084-8 (PMC6026213; doi:10.1038/s41598-018-28084-8)
Supplement: Supplementary file 2 — Dataset 2 [file 41598_2018_28084_MOESM2_ESM.zip › T100_DATA/5UB4_A.pssm]

  M  S  S  V  L  V  L  G  R  I  S  D  D  P  A  S  H  Y  E  Q  L  K  P  L  L  D  Y  V  V  P  R  M  R  E  V  G  I  R  R  G  E  I  L  M  A  P  D  A  R  Q  M  S  S  Y  L  R  R  G  R  V  D  W  V  S  E  T  T  G  A  A  M  L  L  E  Q  R  G  S  A  H  P  L  L  M  T  E  R  G  G  L  R  D  F  H  T  L  F  F  V  R  R  D  S  P  I  H  S  L  S  Q  L  R  G  H  T  L  A  L  Q  N  A  S  S  T  S  G  Y  L  L  P  M  L  E  L  L  R  N  G  I  A  C  D  V  L  L  S  A  D  D  T  P  A  R  G  S  A  G  Y  L  M  V  G  S  K  L  N  V  A  A  F  V  H  K  H  L  I  D  V  G  A  L  S  N  V  D  W  D  D  E  R  H  M  P  P  V  F  K  R  D  F  R  I  V  H  R  T  A  P  V  P  R  A  V  E  M  V  R  T  G  M  D  P  A  V  E  Q  R  L  R  V  V  L  L  Q  A  A  S  D  P  K  A  G  P  A  L  K  R  F  F  D  T  T  G  F  R  P  L  D  P  T  S  R  R  R  L  Q  E  L  S  A  G  V  Q  R  V  R  D  H  V  E
 -1  3  0 -2 -4 -2 -3  0  2 -3 -2 -3 -3  1  1  2 -1 -1  0 -1  1 -1  0 -3  2 -1 -2 -2  2  0 -2 -3  1  0 -1 -2 -2 -2 -1  0 -1 -1 -1 -2  5 -1 -3  1  2  2 -3  3  0  4 -4  2  1 -1 -2 -3 -5 -2  3 -2 -1 -2  1 -2  2  4  0  0  3 -1 -1 -2  3  1  5 -2  2 -3  2 -2  2 -3 -3  0  0 -1  1  0 -4 -3  1 -2 -4 -4  2 -2  2 -2 -1  0 -1 -2 -1 -3  3 -3 -4 -2 -3 -2 -2 -3  6 -5 -2 -1  1  1 -2  0  1  3 -4 -3 -2 -3  3  3  0 -4 -2  0  3 -2 -2  0 -1  0  0 -1  0  0  0  0  0  0  0  1  1 -2  0 -1 -1 -4  1 -4  3 -2  2 -4 -1  4 -1  3  3  2 -2  2  1 -2 -3  2  1  6  3  5 -3  1  1  1 -1 -5  0  0  1  0  1  0 -2  1  2 -1  0  0 -1 -2 -2 -2 -3  3 -2 -2  1  0 -3 -1 -4  2 -2 -2  0  0 -2  1 -2 -3 -2  1  3 -2  1  2  1 -3  0  2  5 -4  0  1  3  2  0  0 -1  0  3  1  1  4 -3  0  0 -2 -2  0  2  0 -1 -5  0  1  0 -2  1  2  2 -3  1  0 -2 -1  0  2  4  1  1  2  1 -1 -2 -2  1  1 -2 -2
 -3 -2  1 -3 -5  4 -4 -4  3 -5 -4 -3  0 -4  2  0  0 -3  4  2 -4  1 -4 -4 -3 -1 -3 -5 -2  0  4 -3  2 -1 -1 -3 -3  2  0 -3  3 -4  0 -4 -2  2 -4 -4  1 -2 -4 -3  1 -2 -4  5  3 -1  4 -5 -4 -5 -4 -4 -3 -4 -4 -4 -3 -4 -4  1 -4  2  1  4 -3 -2 -4  2 -4 -3 -4  3  5 -1  6  0 -3  1  2  0 -4  3 -4 -2 -5 -5 -4  6  3 -3 -3 -2 -5  2  0 -5 -1 -4 -5  4 -5  3  1 -5 -4 -5 -2  0  0 -1 -4 -4 -4 -4 -4 -4 -4 -5  4 -2 -2 -5 -1  1  0 -2 -4  0 -2  0  0 -1 -1  0  2  1 -1  1 -1 -1  1 -3  0 -1  2 -4 -3 -5 -3  3 -3 -3 -1 -3 -3 -4 -2 -5 -5 -2  2  2  3 -5 -4 -4 -4 -4 -4 -3 -3  2  1  0 -1  0 -2  2  3  0 -3 -1 -2 -2  4  2  0 -4  5 -5 -5 -3  4 -4  0 -3 -5 -5  6 -3 -3 -4 -3 -3  7  0 -2 -4 -4 -3  1 -3  3  1  4 -5  3 -1 -4 -5 -3  0 -4 -2  0 -3 -1 -1 -3  3  0 -4 -4  1  2 -3 -1  3 -3 -1  4 -6 -2  2 -3 -1 -2 -1 -1  2  1  1 -4  4  1 -3  3  3 -1 -3  0  4 -4  5  0 -1 -1 -2
 -3  0  0 -2 -6 -1 -5 -3 -3 -6  0  1  3  1 -1 -2  0 -4 -2  0 -3 -2 -5 -5 -2  1 -3 -5 -2  0  1 -4  1  0 -1 -1 -2 -1 -2 -2 -2 -5 -2 -4 -3  0  3 -1  4 -2 -5 -2  0 -4 -5 -1  2  1 -2 -5 -1 -5 -2 -3 -3 -2 -4 -1  0 -4 -4 -3 -4  2  0  0 -2  3 -4  0 -3 -5 -5 -3 -2 -2 -2  2 -2 -2  1 -1 -5 -1 -2 -3 -5 -6 -4  0 -1  1  0  0 -6  2  1 -6  0 -2 -6 -2 -2 -3  0 -5 -4 -6 -3  3 -3  0 -2 -1 -2 -3 -2 -5 -5 -5 -3  0 -2 -6 -3  1  2  0 -3  2 -2  0 -1 -1 -1  1 -1  1  0  0 -2  0 -1  1 -1 -2  0 -5 -3 -5 -2  0  2 -2 -1  6  1 -3 -3 -5 -6  1  4 -1 -2 -5 -1 -4 -3 -3 -4  4  5  0  2  1  2  3 -1 -1  0 -1 -1  0  0  0 -2  1  0 -3 -1 -5 -5 -3 -1 -3 -2 -2 -5 -5  3 -1  3 -4 -3 -5 -2  0  2 -5  1 -2 -1 -4 -1  0 -2 -6 -2  0 -4 -6 -5  2 -4  1  1  1  0 -2 -2 -1 -1 -3 -5  0  1 -4 -2  2 -2  0 -2 -6 -2 -2 -3  2  0  0  3 -2  1  0 -5  0 -1 -3  0  0 -1 -4  1 -2 -4 -2  0 -1 -4 -2
 -4 -2  1 -4 -6 -4 -5 -3 -1 -6 -3  6  4 -2 -1  0  0 -4  2  0 -4 -1 -3 -5 -3  5 -5 -6 -2  2 -2 -4  0  3 -1 -2 -3  1 -1 -2  0 -5 -3 -5 -4 -2  7 -5  1  0 -5 -4  0 -3 -6 -1 -1  1 -1 -6  8 -6 -4 -4  2 -3 -4 -4 -3 -4 -5 -3 -4 -1  2  0 -2  2 -4  1 -4 -5 -5 -3 -3 -3 -3  3 -3  1  0  2 -5 -3 -3 -3 -6 -6 -4 -3 -2  7 -3  2 -6  1  1 -6  1  8 -7 -3 -3 -3 -2 -6 -4 -6 -1  5 -4 -1 -3 -4 -3 -4 -5 -5 -5 -5 -3 -3 -1 -6 -3  2  1 -1 -4  2 -2  2 -1  0  0  0 -1  2  4  3 -2  2 -1  6 -1 -2 -2 -5 -4 -6 -3  1  2  4  5 -2 -3 -4 -3 -6 -6 -2 -1  0  1  0  7 -5 -4 -4 -4  1  4  0  4 -6  4  2 -1 -1  4  0 -1  0 -1  2 -2  3  5 -5 -2 -5 -5 -3 -3 -4  2  2 -6 -5  3  3 -3 -3 -4 -5 -4 -2  5 -6  6  0  1 -3 -2  2 -2 -6 -3  2 -4 -6 -5  3 -5  4  2  5  0  0 -2  2  1 -3 -5  0  3 -4 -2  0 -3  1 -3 -6  2  0 -3  5  5  2  1 -2  4 -1 -5  3  3 -4 -2  0 -1 -4  2 -2 -1 -1  3  1 -4  0
 -1 -3 -4 -3 -4 -3 -3 -4 -3 -4 -4 -5 -5 -5 -3 -4 -3 -3 -5 -4 -3 -4 -6 -3 -3 -5 -5 -3 -3 -1 -4 -3 -2 -2 -1 -3 -3 -3 -4 -3 -5 -3 -3 -3 -3 -3 -5 -4 -3 -4 -1 -3 -4 -3 -4 -4 -3 -5 -5 -3 -7 -1 -3 -4 -4 -1 -4 -4 -3 -4 -3 -3 -3 -4 -4 -4  0 -4 -3 -4 -2 -3 -3 -3 -3 -5 -6 -3 -5 -3 -3 -3 -5 -5 -3 -1 -4 -4 -3 -4 -4 -6 -4 -4 -4 -5 -3 -3 -3 -6 -4 -5 -6 -6 -3 -4 -3 -5 -5 -4 -4 -3 -4 -3 -4 -4 -5 -3 -3 -6 -3 -3 -3 -4 -3 -4 -3 -5 -3 -2  1 -2 -2 -2 -1 -2 -2 -1 -2 -1 -3 -2 -2 -3 -2 -2 -3 -4 -2 -5 -3 -5 -3 -6 -4 -4 -3 -2 -2 -4 -4 -3 -4 -5 -4 -3 -5 -2 -4 -1 -3 -4 -2 -2 -4 -5 -4 -3 -2 -3 -4 -2 -5 -4 -2 -3 -4 -3 -5 -3 -5 -3 -3 -4 -4 -4 -4 -4 -4 -6 -6 -3 -3 -4  0 -3 -5 -4 -5 -4 -5 -4 -4 -3 -4 -4 -5 -3 -2 -4 -3 -4 -2 -4 -3 -4 -3 -4 -5 -5 -4 -4 -4 -3 -3 -3 -3 -3 -3 -3 -3 -3 -5 -5 -3 -5 -2 -4 -4 -3 -3 -4 -4 -2 -3 -5 -4 -3 -3 -4 -2 -3 -3 -3 -2 -5 -3 -3 -2 -5
 -2 -1  2  0 -5 -2 -4  1  0 -5 -3  1  2 -3  3  1 -1  1  0  4 -3  3  1 -4 -2  1  0 -4  1  2  4 -3  1  1  0 -3 -3 -1 -1 -2  2 -4 -1 -2 -3  0 -1 -4  2  4 -4 -2  1 -3 -4  0  0 -2  3 -5  0 -4 -3 -3 -2 -3 -3 -3 -2 -2 -2  3 -3  2  4  2 -2 -1 -3  2 -4 -4 -4  4 -2  4  1 -1 -3  3  1  2 -4  1 -3  0 -5 -5 -3 -1  0 -2 -1 -2 -5  4  0 -4  2  2 -5  1 -5  0 -2 -5 -4 -6  5 -2 -2 -1 -3 -3 -3 -4 -4 -4 -4 -1 -1 -1 -1 -5  1  4  3 -1 -2  1 -2  2  1 -1  0 -1 -1  0  2  0  0 -1  0 -1  0  1 -1 -4  0 -5 -2 -1 -1 -1  2 -3  0 -3  1 -4 -5  2  0  2  0 -4 -2 -4 -4 -3 -4  1 -1 -1 -2 -4  1  0 -1  0  1  0 -2  1 -1 -1  1  2  1 -4  1 -4 -5 -2  0 -3  1 -2 -5 -3 -2 -1 -3 -2 -3 -4 -1 -1 -2 -4 -2  1  0 -1  2  3  0 -5  3  4 -3 -5 -2  2 -3 -1  2 -1  0  3 -1  2  3 -3 -4  1  2 -3  5  1 -3 -1  0 -6  1 -1 -3  0  0  2  0  2  2 -1 -4  1  3 -3  0  2  0 -2  1  2 -3 -1  1  3 -3  1
 -3  3  2 -2 -5 -3 -5 -3 -2 -5 -3  3  3 -3  0  4 -1 -3  4 -1 -4  1 -3 -4  0  2 -3 -5  2  2  0 -3  0  3  0 -2 -3  0  2 -2  4 -4 -2 -4 -3 -2 -1 -4  1  1 -5 -2  5 -3 -5 -1  0 -3  2 -5 -1 -5 -3 -4  4 -3 -3 -4 -3 -4 -4 -2 -4  2  3  2 -2 -2 -3  4 -4 -4 -4 -1 -2  4  0 -1  0  0  1  2 -5 -2 -3 -1 -5 -6 -4 -2 -1  1 -2 -1 -5  1 -1 -5  3  0 -6  0 -5 -1 -2 -5 -4 -6  4  1 -2 -2 -3 -3 -3 -4 -4 -5 -4 -4 -2 -3  1 -5  0  3  1 -3 -2  1 -2  3  1 -1  0 -1 -1  0  2  0 -2  2  0  0  0 -1 -2 -5 -3 -5 -2 -1 -1  4  1 -3 -3 -3 -1 -5 -5  0 -1 -2 -1 -4  1 -4 -4 -4 -4 -1  1 -1 -1 -4  2  0  1  0  2  0 -2  1 -1 -2  1  2  2 -4  1 -2 -5 -1  2 -3  3  1 -5 -4  1 -2 -3  3 -3 -4 -3 -1  0 -5  1  1  4 -2  0  3 -1 -5  0  3 -2 -6 -4  2 -4  0  1 -1  2  4  0 -1  3 -1 -4  1  1 -3  2  0 -3  1 -2 -6  1  3 -3  0  1  3  0 -1  1 -1 -4  4  4 -3 -1  2 -1 -3  1 -1 -4 -1  2  4 -4  7
 -4 -2  0 -4 -6 -4 -5  6 -3 -6 -3 -3 -3 -3 -2 -2 -4 -5 -2 -3 -4 -2 -4 -5  2 -3 -5 -6  0 -1 -2 -4  2  0 -2  6 -1 -1 -1  4 -3 -2 -3 -5 -2 -3 -4 -4 -2  2 -5 -1 -3  1 -6  0 -2  6 -4 -6 -4 -5  2 -2 -2  4  2  2 -1 -1 -5 -4 -1 -1 -3 -2  3  4  0 -3 -4 -5 -3 -4 -2 -4 -3  0  7 -3 -1  0 -5 -4 -1 -4 -6 -6 -4 -4 -3 -3 -2  4 -6 -2 -1 -6 -1 -2 -7 -4  7 -4 -4 -6  0 -6  2 -2 -4  0 -3 -4 -3  6 -5 -5 -5 -6 -1  0  1 -6 -3 -2 -2  7 -5 -1 -2 -1 -1 -2 -1  0 -1  0 -1 -1 -3 -1 -1  1 -2 -1  5 -5 -2 -6 -2  6  2 -3 -3  0 -3 -2 -3 -4 -6 -3  0  5 -4 -5 -3  0  6 -1 -5 -1 -2  0 -3 -5 -2 -1 -2 -1 -2 -3  2 -2 -2 -3 -3  0 -3 -5 -4 -5 -6  1 -4 -4 -2 -3 -6 -5 -1 -2 -4 -5 -4 -5 -2  2  2 -6 -3 -3 -2 -5 -3 -3 -4 -6 -2 -2 -3 -6 -5  0 -4  1 -1 -3 -4 -3  5  0 -2  1 -5 -2 -1 -4 -3  1 -3 -3  4 -6 -2 -4 -2 -3 -2 -1 -2 -4 -2  1 -5 -3 -3 -3  0 -2  2 -4  2 -4 -4 -3 -2 -2 -5 -4
 -3 -2  2 -4 -5 -3 -5 -4 -3 -6 -4 -1 -2 -4 -2 -1  5  0 -2 -1 -3 -1 -5 -4 -1 -2  0 -5 -3 -1  1 -4  1  1  1 -3 -3 -2  0 -3  0 -3 -2 -5 -3 -2 -3 -2 -2  1 -5 -4 -2 -1 -5 -2 -1  0  1 -5  2 -5 -3 -1 -3 -4 -4 -3 -3 -2 -4 -3 -4  4  0 -1 -1 -2 -4  1 -4 -5 -5 -2 -3 -3 -3 -2 -4 -2 -2  0 -1  7 -4 -4 -4 -4 -4  3 -1 -4 -4 -3 -5  2 -2 -5 -2 -4 -6 -2 -5  5 -2 -5 -4 -4 -3  1 -4 -1 -4 -4 -4 -4  6 -4 -1 -6 -3  1  0 -5 -3 -1  2 -2 -2  1 -2  0  0 -1 -1 -1  1  1 -1  1 -3 -2 -1 -1 -2 -2 -2 -2 -4 -3 -3 -3  3  8 -3 -3 -3 -4 -2 -4 -6  5  0  0 -3 -5 -2 -4 -4 -4 -4 -2 -1 -2 -3 -4 -1 -1 -2 -1  3 -1 -2 -1  0 -2 -2  0 -1 -4  0 -5 -5  6 -1 -4 -2 -2 -3 -2 -2  2 -3 -4 -4 -2 -2 -2 -1 -5 -3 -1 -2 -4 -2  0 -3 -5 -2  0 -4 -5 -4 -2 -4  4  0 -3 -2 -2  0  4  0 -4 -4  1  0 -2  0  0  4 -2 -2 -3  2 -3 -3 -2 -3  0 -1 -1  0 -2 -5 -2  1 -3 -2 -1 -1 -3 -2 -1 -4 -2 -2  2 -4 -2
  3 -3 -4  0  2  0  3 -6  0  6 -5 -5 -5 -5 -3 -4 -1  4 -3 -4 -1 -4 -6  1  0 -4 -4  0 -1 -3 -3  0 -2 -2  0 -3  5  0 -1  0 -4  3  0  2 -2 -3 -6  1 -1 -4  3  4 -4 -3  2 -3 -4 -6 -5  4 -6  3  0  0  0 -4 -1 -1 -2 -3  1  0  1 -2 -3 -2 -4 -4 -1  1  0  4 -1  1 -2 -4 -5 -3 -6  0 -3 -3 -4 -4 -4  2  5  4  2 -2 -4 -6 -5 -5  7 -4 -4  3 -4 -6  0 -4 -7 -5 -1  5 -2 -2 -2 -5 -1 -3 -5 -4 -5 -5 -4  1  0 -6 -1  0  0  1  1 -4 -3 -4  4 -2  0 -1  1  0  0 -2  0 -1 -1 -1 -1 -1 -3 -3 -1  2 -3  2  2 -1 -2 -6 -4 -6  1 -5  3  3 -1 -3  0 -1 -4 -5  0  2 -5 -2 -1 -1  1 -4 -2 -1  2 -3 -1 -2 -1  0 -4  1 -5 -2  1  0 -3 -3 -5  1 -2  5  5 -4 -3 -4 -3 -3  5 -4 -4 -2  1  3  0  1 -5 -4 -5  0 -5 -4 -3  1 -1 -4 -5  5 -2 -3  2 -1  3 -4  4 -4 -3 -2 -4 -4 -4 -2 -4  3  3 -1 -3  2 -3 -3  1 -2 -5  0  2 -4  2 -4 -5 -4 -2 -2 -4  1  4 -4 -4  1 -4 -2  0  1 -4 -2  3 -3 -2 -4  3 -5
  2 -4 -4 -1  5 -2  3 -6  1  0 -5 -4 -5 -5 -3 -4  2  2 -4 -4  3 -2 -4  5  2 -4  0  5 -3 -3 -1  5 -2 -2  1 -2  0 -1 -2 -2 -4 -1  1  0 -2 -4 -6 -1 -3 -4  1 -1 -5  0  5 -4 -4 -6 -4  2 -7  2 -1 -1  3 -4 -1 -1 -4 -3  2  3  3 -3 -2 -2 -4 -4 -3 -2  0  4  4  2 -3 -3 -5 -3 -6  0 -2 -3 -4 -4 -5  1  0  0 -2 -2 -4 -6 -5 -4  0 -4 -4  5 -4 -6  6 -3 -7 -5 -2  2 -3  2 -4 -5 -3 -2 -5 -4 -5 -5 -4  4  3 -6 -1  0  0  6  4 -4 -2 -6  3 -2  2 -2  0  3  1 -2  0 -1 -1 -1 -2  0 -2 -3 -1 -1 -3 -2  2 -1 -1 -5 -4 -6  1 -5  0  1  1  1  2  1 -4 -5  2 -1 -6 -3 -4 -3  3 -4 -4  1 -2  0 -3 -3  2 -1 -4  1 -5 -1 -2  0 -2 -3 -5  3 -3 -1  3 -2 -3 -4 -4 -2 -1 -3 -5 -3  2 -1  2 -1 -5 -4 -5  5 -5 -4 -4  3 -3 -4 -4  4 -2 -3 -1  5  5 -4  2 -4 -3 -2 -5 -3 -4 -1 -2  0  5  1 -3  2 -2 -3  0 -3 -5 -2 -1 -4  1 -3 -5 -4 -2  1 -3  0  3 -4 -3  2 -3 -2  0  3 -4  2  3  0 -1 -4  2 -4
 -3 -2  3 -3 -5  1 -4 -3 -1 -5 -3 -1  2 -3  2  3  1 -3  3  4 -3  5 -3 -1 -2  2 -3 -5 -1  2  2 -1  2 -1  0 -3 -3  2  1 -2  4 -4  0 -3 -3  1 -3 -3 -1 -2 -4 -3 -1 -2 -4  2  0  3  4 -5 -4 -5 -3 -4 -2 -3 -3 -3 -2 -3 -4  0 -3  2  2  3 -1  0 -3  1 -3 -4 -4  0  1  1  5  3 -3  1  0  1 -4  2 -3  0 -1 -5 -4  2  5 -2 -1 -1 -5  4  0 -5  1 -3 -5  6 -5  6  3 -5 -3 -6 -1 -1 -2 -2 -3 -3 -3 -4 -4 -4 -4 -4  1 -2 -1 -5  1  3  0 -2 -4  2 -2  0  1  0  0 -1  0  0  0  1 -2 -1  3 -2  1  1 -1 -4 -3 -5  1 -2 -2 -1 -1  1 -3 -3 -1 -5 -5 -1  4  2  4 -4 -3 -4 -4 -3 -4 -2 -2  0 -2 -5 -1  3  0  3  1  1  0  2 -1  0  3  1  3 -4  3 -2 -5 -1  1 -3 -1  0 -5 -4 -1 -3 -3 -3 -3 -4  0  2  0 -4 -2  0  1 -2  3  2  5 -5  4  1 -3 -5 -2  1 -4  1  2 -2  1  1 -3  2  3 -3 -4  2  1 -3  0  2 -3  1  4 -6 -1  0 -3  1 -1  0  0 -1  2  0 -4  0  0 -3  0  3  1 -3  2  1 -4  5  1  2 -3 -1
  3 -3 -3  0  0 -1  2 -5 -1 -1 -4 -2 -4 -4 -2 -3  3  0 -3 -3  1 -3 -5  4  1 -2  0  0 -2 -2 -2  6 -2 -2  0 -3  4  2 -2 -2 -3 -1  0  5 -2 -3 -5 -1 -3 -3  7  0 -4 -1  5 -3 -3 -4 -3 -1 -6  4 -1 -2 -1 -4 -3  0 -2 -3  5  0  0 -1 -2  0 -3 -4 -1 -2 -3  1  0  1 -3 -4 -4 -3 -5  0 -2 -2 -4 -3 -4  3 -2 -2 -2 -1 -2 -5 -4 -4 -1 -3 -3  1 -3 -6  0 -3 -6 -4 -1  0 -3 -1 -3 -4 -3 -1 -5 -3 -4 -4 -4  1  5 -6  3  2  2  4  3 -3 -2 -5  1 -2  2 -2 -1  2  0 -2  0  0 -1 -1 -2 -1 -2 -3 -1 -1 -3 -3  0  1 -3 -5 -3 -5 -2 -4  1  0  1 -3 -1 -2 -3 -4  0 -2 -5 -3 -2 -3  3 -3 -1 -1 -2 -1 -2 -1  1 -1 -2  2 -4 -1 -1  2  0 -2 -4  3 -3  0  0 -2 -3 -4 -2 -1 -1 -5 -4 -2  1  4  4 -2 -4 -3 -4  6 -5 -2 -3  1 -2 -2 -1  0 -2 -2 -2  1  1 -3  5 -3 -3 -3 -4 -2  0 -2 -3 -2  3  0 -2  0 -2 -2 -1 -2 -4 -1  0 -4  0 -3 -4 -3 -1  0 -3 -1  1 -3 -3  3 -3 -2 -1  2 -2 -1  0 -2  3 -2  1 -4
 -1 -4 -4 -3  3 -3  0 -5  2 -3 -5 -5 -5 -6 -3 -4 -2  2 -5 -2  5 -4 -6  3 -2 -5  1 -2 -3 -3 -4 -1 -2 -2  1 -4  0 -3 -4 -3 -1  3  3 -1  0 -4 -6  1 -3 -4 -3 -3 -5 -2  0 -4 -4 -5 -5 -3 -6  1  0  4  0 -2 -5  6 -4  3 -2 -2  0 -4 -4 -4 -2 -4 -4 -3 -1  1 -2 -2 -3 -4 -5  1 -5 -3 -3 -1  4  2 -5 -2  6  7 -3 -4 -5 -6 -5 -5 -1 -4 -5  1 -4 -6 -2 -5 -6 -5 -4  5 -5  8 -5 -5 -4  0 -5 -1 -5 -5  4  3  3 -7 -3  0  3 -1 -1 -5 -4 -5  1 -3 -2 -1 -1  1  2 -2 -1 -1 -2 -2 -2 -2 -3  0  3 -2 -3  1  0  8 -2 -5 -4 -5 -3 -5 -3 -2 -1  3 -3  0 -3 -5 -3 -3 -6 -5 -5 -3  5  1 -4  0 -4  3 -3 -2 -1 -2 -4 -1  0 -4 -3  4 -1 -4 -5  4 -5 -3  4 -1  1 -3 -3 -2  2  1 -5 -2 -1 -1 -2  0 -5 -4 -5 -1 -6 -4 -4  0 -3 -4 -5 -2 -4 -4 -4  6 -1 -4 -1 -4 -4 -4 -5 -3 -5 -3 -4 -3  0 -1 -3  6  4 -4 -2 -4 -5  8 -2 -5  1 -5 -5 -4 -3  3 -4 -2  0 -4 -3  1 -2 -4 -3 -1 -4 -3 -1 -4 -3 -4 -2 -5
 -3  2 -2  1 -5 -4 -5 -4 -3 -5  6 -3 -3  7 -3 -3 -3 -4 -3 -2 -4 -3  8 -5 -3 -2 -1 -5 -3  3 -3 -4 -2  1 -1 -3 -3 -1  4 -3 -2  1  0  3 -3  3 -4  0  0 -3 -5 -4 -3 -4 -5 -3 -3 -4 -3 -5 -5 -5 -4 -2 -4  3  6 -5  2 -4 -4 -4 -4 -3 -3 -3 -3 -2 -3 -3  6 -5 -1 -3 -2 -4 -4 -3 -4 -3  1 -2 -5 -4 -2 -4 -5 -6 -4  0 -3 -4  1  4 -4 -3 -3 -4 -1 -4 -6 -2 -5 -4 -3 -5 -4 -6 -4 -3  6 -3 -4 -4 -4 -4 -5 -5 -5  9 -3 -3 -3 -6 -4 -3 -3 -4 -4  1  4 -1  1 -1  0 -1  4  0  0  1  7  2  2 -3 -2 -2  0 -5 -3 -6 -3 -4 -3 -4 -3 -4 -3 -3 -3 -5 -5 -3 -3 -4 -3 -4 -2 -4 -4 -4 -4 -3 -2 -2 -3 -3 -3 -2  3 -3 -3 -2  7  4 -1 -2  1  0 -3 -4 -4 -5 -5 -4 -3 -4  5  6 -5  8 -4 -2  3 -4 -3 -5 -3  4 -3 -5  2  6 -2 -4 -3 -3 -4 -5 -3 -3 -4 -6 -4 -3 -4 -2  2 -3  6  2 -4 -2  2 -3 -4 -2 -2 -4 -3 -2 -3 -3 -4 -6 -3  5 -1  1  4 -1 -2 -4 -3  0 -4 -2 -2 -4 -3 -3 -1 -4 -1 -3 -4 -3 -2 -2 -4 -3
 -2  2  1 -1 -5 -2 -4  2 -1 -5  5  2 -1  1  1  1 -2 -3 -2  0  2 -1 -3 -4 -1 -1 -2 -3  2  0 -1 -3  0  0 -1 -2 -3 -1  0 -1 -1 -3  0 -3  1  2  1 -1  0 -1 -3  0  2 -1 -4 -1  4 -2 -1 -3 -3 -4 -2  1 -2  2  0 -2  3 -1 -2 -2 -1  0  0 -1  3  0  1 -2 -2 -3 -3 -2  0 -3 -2  1 -2 -1  2  1 -4 -1  5  0 -5 -5  0 -1 -1 -1  6  0 -3 -1  5 -5  1 -3 -5 -2 -3 -3  1 -4 -1 -5 -2  3 -1  4  7  2  7  1  0 -4 -4 -4 -1  0  0 -5 -2  0  0 -3 -3  0 -1 -1  0 -1  0  4  0  0  0  0 -1  1  1 -1  1  0  0 -3 -2 -5  4 -2  3 -2 -2  0  2  1  0 -3 -3 -1  1 -1 -2 -3 -3 -1 -2 -1 -2  4  1  2 -1 -5  0  1 -1 -1 -1  0 -2 -1  0 -1 -1  0 -1 -3 -1 -4 -4 -1  0  4  0  0 -4 -4 -3  2 -2 -3  2 -2  2  2  0 -4  2 -1  0 -3 -1 -1 -2 -4  0  1 -2 -5 -3  1 -2  0  1  2 -2 -2  0 -1 -1 -1 -4  0  0 -3 -2  1 -1  2 -2 -5  0 -2  1  1  0  2  1 -3 -1  0 -4 -2 -1 -1  1  0  1 -1  0 -2 -3 -2  0  1 -3 -2
 -1  1  0  4 -4  2 -2 -2 -1 -3  0 -1 -2 -2  3  0  0 -2 -2  0 -1  1 -4 -3  0 -2 -4 -3  0 -1 -2 -2  0 -1  0 -2 -2  2 -1 -1 -1 -2  1  0 -1  4 -1 -2  0  2 -2 -1 -1 -2 -3 -2  1 -3 -1 -3 -4 -3 -2  3 -3  4  0  0  4 -1 -2  0 -1  0  0  0  0 -1 -1 -1 -2 -2 -2  0  3 -4 -2  0 -4  0  0  1 -4  1  4 -1 -3 -4  3  0 -1 -3 -1 -2 -3  0  3 -3 -1 -4 -4 -2 -5 -3  5 -3 -1 -5 -2 -2  0  2 -2  7  0 -3 -3 -2 -3 -5 -2 -1  1 -4 -1 -1 -2 -4 -1  0 -1  0  0 -1  0  1  0  0  0  1 -2  0  0 -2  0  0  0 -3  1 -3  1 -4  0 -4 -2 -2  3 -1  2 -4 -2 -2 -2 -3 -2 -2 -2 -3 -3  0  0 -2 -1  0 -1 -4  1  0 -1 -1 -2  0 -3 -1  0 -1  1 -1 -2  2 -1 -2 -3 -2  3  6 -2  0 -3 -4 -2 -2  2 -1  3 -2 -1  0  1 -2 -2 -1 -2  0  0  0 -2 -2  1  0  0 -4 -1 -1 -2 -1  0  2 -1 -2 -2 -2 -2 -1 -3  0 -1 -2 -2  0  5  4 -3 -5  0 -2  3  2 -2  0  1 -2 -1  0 -2 -2 -1  2 -2  0  0 -2  0  2 -1 -2  0 -1 -1 -2
 -3 -4 -4 -5 -4 -5 -4 -5 -3 -5 -6 -5 -5 -6 -4 -4 -4 -2 -5  0 -2 -4 -7 -3 -3 -5 -1 -4 -4 -3 -3 -3 -2 -2 -1  0 -2 -3 -4 -3 -4 -2 -2 -5 -4 -4 -7 -1 -4 -4 -4 -4 -5  5 -4 -4 -4 -5 -5 -5 -7  8 -3  7 -4 -5 -5 -2 -5 -2 -4 -3 -4 -4 -4 -4 -4 -4 -5 -4 -5 -4 -4 -4 -4  9 -5 -3 -5 -4 -3 -3 -1 -4 -5 -4 -3 -2 -5 -4 -5 -7 -6 -5 -5 -4 -5 -2 -4 -7 -4 -5 -6 -5 -5  0 -5  3 -5 -5 -5 -2 -6 -5 -5 -5 -2 -3  5 -7 -4 -2 -2 -4 -4 -4 -4 -5 -3 -3 -2 -2 -2 -1 -1 -2 -2  1 -2 -2 -3 -2 -3 -3 -2 -3 -3 -2 -4 -2 -5 -5 -5 -6 -5 -6 -4 -4 -3 10 -5 -3 -5 -5  0 -5 -7 -5 -5 -5 -2 -4 -5 -3 -5 11 -4 -3 -2 -3 -4 -3 -5 -4 -4 -2 -4 -4 -5 -3 -5 -5 -3  6 -3 -5 -5 -5 -2 -5 -5  2 -4  7 -4  6 -5 -4 -5 -4 -6 -5 -1  6 -4 -4 -5 -4 -4 -4 -5 -3 -4 -4 -4 -4 -4 -5 -5  5 -5 -4 -4 -4 -4 -3 -3 -1 -2 -4 -1 -4 -5 -2 -3 -5 -3 -5 -5 -4 -4 -1 -4 -3 -4 -4 -4  2 -3 -4 -3 -2 -4 -4 -4 -4 -4 -4 -4 -4
 -1 -3 -3 -3 -2 -2 -1 -5 -2 -4 -5 -4 -4 -5 -3 -3 -1  4 -4 -1  1 -1 -6 -2 -3 -4  8 -3 -3 -3 -3 -3 -1 -2  1 -3  3 -3 -3 -3 -2 -1  0 -3  0 -3 -5  7 -3 -3 -3 -3 -3  5 -3 -4 -3 -5 -4 -4 -6 -2  2  3 -1 -4 -4  4 -4  6 -2 -1 -1 -2 -2 -2 -2 -2 -4 -3 -4 -3 -3 -3 -3 -2 -4  1 -5 -3 -3  0  9  1 -4 -3  0  2 -4 -3 -4 -5 -5 -5 -1 -2 -4 -3 -3 -6 -4 -4 -6 -3 -2 -1 -4  2 -4 -4 -3 -1 -5 -4 -4 -5  8  3  2 -6 -2  3  1 -4 -3 -3 -1 -2  2 -2 -2 -1  0  0  0 -1 -1 -1 -1 -1 -3 -2 -2 -1  0 -2 -3  8 -2  5 -3 -2 -3 -3 -4 -4 -3 -3 -1  1 -4  2 -3 -4 -2 -4 -5 -4 -5 -4  0 -1 -4 -2 -4  2 -3 -2  1 -2 -3  1 -1 -3 -3  1 -3 -3 -4 -1 -3 -4 -2  3  1 -4 -4 -2  6  3 -2  4 -3 -2 -3  0 -4 -4 -4 -3 -5 -3 -3 -2 -3 -3 -4 -3 -3 -3 -4  0 -1 -3 -3 -3 -2 -4 -4 -3 -4 -2 -3 -3 -3 -1 -3  4  4 -3 -3 -2 -4  5  0 -4 -1 -4 -4 -3 -3  6 -3 -2 -3 -1 -1  3  2 -3 -2  1 -3 -3 -2 -3 -3 -2 -2 -4
  3 -2 -3  4 -1  4  4 -5  1  5 -4 -4 -5 -2 -1 -3 -1  0 -3 -3 -1 -3 -5  1  0 -3 -4  3  2 -3 -3 -1 -2 -2  2 -3  1 -1  2  3 -3  5  1  5  2 -3 -5 -1 -2 -3  4  4 -2 -3  0 -3 -3 -5 -4  6 -6  3  3 -1 -1 -4 -1 -2 -1 -3  5 -1  1 -1 -3  0 -3 -3  1  0  2  2  2  1 -1 -3 -4 -3 -5  3 -2 -2 -4 -4 -4  4  0  2  5 -4 -3 -5 -4 -4  3 -4 -3  2 -3 -6 -1 -1 -6 -5  0  2  1 -3  2 -4  2 -2 -5 -3 -4 -4 -4  2  2 -6  0  0 -1 -2  0 -4 -2 -5  1 -1  0  0  0  0  0 -1 -1 -1 -1 -1  1 -1 -2 -3  1  3 -3  4  3  1  0 -5 -4 -6 -1 -3  1  2  0 -2  7 -1 -4 -5  0  6 -4  2 -1  3  2 -4 -3  0  3 -5 -2  0  0  2 -3  1 -4 -2  3  0 -2 -3 -4  3 -1  5  3 -3 -2 -3 -1 -3  2 -3 -5 -2  2  3  2  6 -4 -3 -4 -1 -5 -3 -3  3  1 -3 -4  2 -2 -2  3 -2  0 -3  1 -3 -3  0 -4 -3 -4 -3 -3  2  1 -1 -2  0 -3 -3 -1 -1 -5 -3  2 -2  2 -4 -4 -3 -1 -2 -3  1  3 -4 -3  0 -2 -2  0  3 -3  0  4 -2 -2 -3  5 -4
