# Supplementary material for: Protein Secondary Structure Prediction Based on Data Partition and Semi-Random Subspace Method
Source: Sci Rep. 2018 Jun 29;8:9856. doi: 10.1038/s41598-018-28084-8 (PMC6026213; doi:10.1038/s41598-018-28084-8)
Supplement: Supplementary file 2 — Dataset 2 [file 41598_2018_28084_MOESM2_ESM.zip › T100_DATA/5UG6_A.pssm]

  Q  R  G  L  A  H  L  V  V  S  N  F  R  A  E  H  L  A  G  D  A  D  T  A  T  D  A  Y  L  K  V  F  F  G  G  Q  E  F  R  T  G  V  V  W  N  N  N  N  P  R  W  T  D  K  M  D  F  E  N  V  L  L  S  T  G  G  P  L  R  V  Q  V  W  D  A  D  A  G  A  D  D  D  L  L  G  S  C  D  R  S  P  H  S  G  F  H  E  V  T  C  E  L  N  H  G  R  V  K  F  S  Y  H  A  K  C  L  P  H  L  T  G  G  T  C  L  E  G  Q  A  G  Q  H  H  H  H  H  H  G  A  Y  P  Y  D  V  P  D  Y  A  S
 -4  0 -3 -4  6 -2 -5 -2 -5 -4 -2 -3 -4  6 -1 -4 -6 -4 -1 -6 -1 -1 -2  2 -2 -5  4 -6  0 -4 -3 -3 -4 -2 -1  0 -1 -1 -3 -3  0 -3 -3 -2 -4 -4  0 -4 -5 -2 -7 -1  2 -1 -4 -2 -4 -1  0  0 -2  1  0  0  0 -2 -1 -1 -3 -4 -2 -2 -6 -5  0 -5  0 -1 -3 -2 -5 -5 -4 -2 -3  0 -4 -1 -2 -2 -3 -1  2 -4 -2 -4 -2 -2 -1 -6 -1 -1 -2 -4 -4 -3 -5 -3 -4 -2 -6 -1  2 -3 -3  3 -1 -2 -6  0 -4 -1 -2 -5 -1 -3 -6  1  0 -1 -2 -3  0  1 -2 -2  1 -2  3 -4 -1 -2 -2 -1 -1 -1  1  3  1
  4  7 -3  2 -4  4 -6  3 -7 -3 -4 -2  6 -6  2 -3 -6  0 -4 -3 -2 -3 -4  1 -5 -5 -5 -6 -6  0 -5  0 -3 -2  0  2 -1  2  5 -5  1 -3  1  0 -1 -1 -2 -1 -6  2 -7  0 -1  2 -5 -1 -5 -2 -1  0  0 -3  0  0  0 -1  0 -5  4 -5 -2 -6 -6 -5  2 -5 -1  0 -3  0 -3 -1 -1 -5 -3  2 -7 -1  3  0 -5  2  2 -4 -2  0  0  0  0 -8  0 -5 -1  2 -4  2 -6  0 -7  1 -7 -2 -5  0 -7 -4 -2 -4 -6  1 -4 -1  3 -9 -2  3 -6 -1 -4 -4 -3 -1 -1 -3 -3  4  0 -1 -3 -4  0  0 -2 -2 -2 -2 -1 -2 -1
 -3 -3 -3 -4 -4  0 -7 -1 -7 -3  3 -3 -1 -5 -1  3 -8  0 -4 -2 -2  0 -2 -2 -3 -2 -4 -6 -6 -3 -5 -3 -4  3  1 -2 -1 -2 -2 -4  0 -4 -3  1  7  7  7  7 -6 -1 -7  6 -2  1 -5  3 -5 -1  1 -2  1 -3  1 -1  2  2  0 -6 -1 -6 -2 -6 -6 -3 -1  1  2 -1 -3  4  2  0 -1 -6 -4 -1 -7  0 -2 -1 -6 -1 -1 -4 -1  3  0  0  1 -8  2 -2  4 -2 -5  2 -7 -2 -7 -1 -3 -1 -6 -1 -7 -3 -5  1 -8 -3 -5  1 -1 -8  1  0 -2 -2 -6 -3 -5 -5  3 -1  5 -4  1  0 -3 -3 -3  0  1 -2 -2  1 -1 -1  1
 -3 -5 -5 -4 -4 -2 -8 -2 -5 -4 -1 -2 -4 -6 -4  3 -8 -4 -5  8 -1 -4 -3 -1 -5  8 -5 -5 -6 -4 -6 -5 -3  1  1 -2 -2 -2 -4 -5  1 -4 -5 -1  3  2  3  2 -5 -3 -8  0  0  0 -5  5 -6  1  1 -4  3 -2  0 -1 -1  2 -1 -6  0 -6 -1 -6 -4  8  2  8  1 -2 -3  4  8  8 -5 -7 -3 -1 -6  2 -2  2 -6 -2 -3 -4 -2 -2  0  2  1 -8 -3 -5  1 -2 -6 -3 -7  0 -7 -3 -8  0 -6 -2 -7  4 -5 -3 -8 -3 -4  2 -2 -9  1  4 -7 -4 -6 -4 -2 -5  2 -2  2 -4 -1  0 -4 -5 -2 -1  6 -3  0  5 -2 -2  0
 -6 -6 -7 -4 -4 -5 -5 -4 -5 -5 -4 -4 -3 -5 -3 -6 -6 -4 -6 -7 -1  0 -4 -4 -5 -7  0 -4 -5 -5 -2 -5  5 -5 -4 -4 -3 -3 -2 -5 -4 -2 -4 -3 -5 -5 -5 -5 -6 -4 -7 -4 -4 -3 -5 -5 -5 -4 -3  3 -2  0 -3 -3 -4 -4 -4 -5 -3 -4 -6 -4  0 -6 -4 -6  0 -2 -5 -4 -3 -2 -4 -5 -6 -1 12 -4 -3 -4 -5 -4 -4 -6 -4 -6 -4 -2 -4 12 -5 -1 -5 -6 -7 -4 -5 -5 -6 -5 -2 -4 -4 -4 12 -4 -7 -6 -1 -5 -7 -5 -4 12 -4 -6 -7 -4 -7 -4 -6 -5 -4 -3 -4 -4 -3 -5 -2 -4 -3 -3 -4 -2 -4 -3 -2 -1 -1
  5  1 -6 -1 -4  3 -6  0 -6 -3 -4  1  3 -5  0 -3 -6 -3 -6 -4 -1 -3 -2  2 -5 -4 -4 -6 -6 -1 -5 -3 -5  1 -1  4  1  1  4 -3  0 -3 -2 -1 -3  0 -1 -3 -5  2 -6 -2  0  2 -5 -1 -5 -1 -1  0  1 -2  1  2  0  0  0 -5 -1 -5  4 -6 -5 -4  2 -4 -1 -1 -3 -1 -4 -1 -2 -4 -3  0 -2  3  0  2 -5  3  2  0 -2  0  3  0 -1 -8  0 -5  1 -2 -6  0 -6 -1 -6  1 -6  0 -5  0 -7 -3 -4 -3 -6  1 -6  0  1 -8  2  2 -6  1 -5  3 -1  1 -1  1  0 -2  0 -2 -3 -3 -2  0  0  1  0 -1 -1 -1  0
  4 -3 -6 -4 -3 -2 -7  1 -7 -2 -3 -1  0 -5  0 -3 -7 -4 -5 -2 -3 -4 -4  1 -5  2 -4 -6 -6  0 -5 -4 -5 -1 -2 -1  2  0  1 -3  1 -3 -4 -1  0 -2 -2 -3 -5  0 -7  1  4  3 -5  1 -5 -1 -1 -2  1 -1  1  2 -1  0  0 -5 -1 -5  6 -6 -6 -1  4 -1 -2 -2 -3 -1 -2  1 -4 -6 -5  1 -7  2  0  0 -5  2 -1 -3 -1 -2  3  1 -1 -8 -1 -5  1  0 -4 -2 -6  3 -7 -3 -7  2 -5  3 -7 -1 -5 -4 -7 -2 -5  2 -2 -9  2  4 -6 -2 -5 -3  1 -2 -1  0  0 -2  1 -1 -2 -3 -2  2  3 -2  3  1 -1 -1  0
 -5 -5  7 -5  3 -4 -8 -4 -8 -5 -1 -4 -3  3 -4  6 -8 -6  7 -3 -2 -2  4 -2 -4 -5  5 -7 -5 -5 -5 -4 -5  5  3 -3 -1  2 -2 -5  0 -4 -5 -2 -1 -4 -4 -4 -6 -4 -7  0 -2 -3 -5 -2 -6  5 -2 -2 -3 -3 -1 -2  4  2 -2 -6 -4 -6 -5 -5 -5 -5 -3 -5 -2  3 -3 -3 -5 -4 -5 -4  7 -2 -4 -3 -1 -3 -6 -4 -1  7 -2 -5 -3 -2 -2 -3 -3 -2 -1  0  8  0 -5 -5 -7 -3 -8 -4 -6 -4 -7  2 -6  1 -8  3  8 -2 -2 -8  1 -4 -6 -4 -2  2 -2 -2 -2  4 -2 -3 -1  5 -3 -4 -3 -3 -2  1 -3  3 -2  4  0
  3 -3 -6 -2 -4  4 -7 -3 -7  0 -3 -1  1 -6 -1 -2 -7 -1 -6 -5  3 -4 -5 -2 -5 -5 -5 -3 -6 -1 -5 -2 -1 -2  2  2  0  2 -2 -5  2 -1 -2  2 -3 -1 -2  2 -6  2 -7  0  0  1 -4 -1 -4  0  4 -4  0 -3  2  1  2  1  1 -5  0 -5 -3 -6  1  0 -1 -5  0  0 -1  2 -4  0  2 -6 -3  0 -7 -1 -1 -1 -6  1 -2 -3 -2  8  0  4 -2 -8  3 -5 -2  8 -7  4 -6  3 -4  1 -4  2 -6 -3 -7 -3 -1  8 -7 -2 -6  0  0 -8  2  1  3 -3 -6 -3 -5 -2  4  1  3  0 -1 -3  0 -2 -3  0 -1 -2 -2 -1  5 -2 -1
 -6 -5 -8  1 -4 -4  0  0  2 -1  4  3 -6 -6 -4 -7 -1 -6 -7 -7  0  1 -5 -2 -5 -7 -4 -5  0 -3  2 -1 -2 -5 -4  0  0 -1 -5 -5 -4  2  6 -2 -5 -5 -4 -5 -6  1 -7 -4 -1 -2  0 -3  0 -4 -1  1  0  2 -1 -1 -3 -3  0  2 -2  3 -6  1 -6 -6 -4 -6  0  0 -3 -3 -6 -5 -1  0 -3 -2 -6 -1  2  0  2 -1 -3 -7  0 -3 -2 -1  1 -6 -4 -2 -6 -6 -8 -2  2 -3  1 -3 -2 -3  0 -2 -6 -1 -6 -5 -2 -4 -8 -5 -3 -6 -3 -4 -6  2 -7 -4 -6 -2 -4 -4 -2 -1 -3 -5  2 -2 -1 -2 -4  1 -3 -4 -2 -2 -3
 -6 -6 -8  4 -4 -4  6 -3  0 -3 -1  3 -5 -6 -4 -7  7 -6 -6 -7  0  1 -4 -2 -5 -7 -5 -4 -1 -3  0  0 -1 -5 -4 -2 -2  1 -4 -5 -3 -2  0 -2 -5 -5 -2 -5 -6 -2 -6 -4 -3 -2  2 -3  3 -3 -2 -1 -1  4 -1 -1 -2 -2 -2  4 -3  3 -5 -2 -4 -6 -4 -5  0  0  0 -3 -7 -3  5  6 -5 -3 -6 -3 -1 -2  5 -4 -2 -5 -2 -3 -4 -1 -2 -2 -3  5 -5 -4 -8 -2  5 -2 -1 -2  0 -3  4 -4 -6  0 -4 -6  7 -5 -8 -3 -2 -6  0 -3 -6 -2 -5 -2 -6 -2 -4 -3 -5  4 -2 -4  2 -1 -2 -2 -4  2 -3 -4 -2 -2 -3
  2  4 -5 -2 -4  2 -6  3 -7  0 -1  0  1 -5  0 -2 -7  2 -5 -5 -2 -4 -3  3 -5 -3 -4 -6 -6  7 -5  0 -5 -2  0  1  1  1  2 -3  1 -3 -3  1  1 -2 -2 -3 -5  1 -7  0 -1  1 -4 -2 -5 -1  0 -3  1 -1  0 -1  0  1  3 -5  4 -5  0 -6 -6 -4  3 -4 -1  1  1  2 -3 -2 -1 -3 -5  1 -7  0  1  0 -3  3  0 -2  0  0  1  1  0 -5  1 -5  4  1 -6 -1 -6  0 -7  3 -7  1 -5  4 -7 -4 -3 -4 -7 -1 -6 -1  2 -8 -2  1 -6  3 -4 -2  0 -3 -1 -1 -2 -2  1  4  0 -3  1  2 -1 -2  0 -1 -1 -1  0
 -4 -5 -7  4 -4 -4  1  0 -1  1  0  1 -4 -5 -1 -6  0 -5  1 -7 -1  0 -2 -2 -5 -6 -5 -5 -2 -3  3 -1  2 -2 -3  1 -2  1  1 -5 -3  3  1  0 -4 -4 -4 -5 -6 -1 -6  0  1 -3  1 -1  2 -3  1  0 -1  1 -1  1 -2 -2  1  3 -2  1 -3 -3 -2 -6 -3 -6 -1 -1 -3 -3 -6 -5  1  2 -6 -2 -6 -1 -1  0  0  0 -2 -6  0 -3 -3 -1  2 -1  1  2 -5 -2 -1 -2  0 -2 -2 -2 -5  0 -1 -1 -6 -4 -6 -5 -1 -2 -7 -4 -1 -7  0 -4 -6  0 -6 -4 -6  7 -1 -3 -4  0  1 -4  0 -2 -2 -1 -3  1 -3 -3 -1 -2 -2
 -6 -6 -7 -1 -5 -5 -4 -3 -2  3 -4  1 -4 -7 -2 -7 -4 -1 -7 -7  0  6 -5 -3 -6 -7 -6  3 -5 -5  2  6  5 -5 -4  0  1  0 -5 -6 -3  1 -2 -2 -5 -5 -5  1 -6 -2 -1 -2 -2 -3  7 -2  7  0 -1  3 -3 -2 -3 -1 -1 -3  0  2 -5  5 -6 -4 -1 -3 -4 -6 -1  0  3  1 -6 -5  2 -3 -4 -2 -3 -3  1 -1 -4 -5 -4 -6 -1 -2 -5  2 -1  0  1  2 -6 -3 -8 -2  5  4  7 -2 -1 -4 -2 -6 -7 -4 -8 -2 -4 -6 -8 -2  0 -8 -2 -5 -2 -4 -8 -4 -7 -4 -3 -1 -3 -3 -4 -2 -1  4 -3  4 -4 -1 -4 -4  1 -3 -3
 -4 -2 -6 -5 -4 -4 -7 -4 -7 -5 -5 -4 -5 -5 -5 -6 -7  2 -5 -5  2 -5 -4  0  2 -5  2 -7 -6 -4 -5 -5 -5 -4 -2 -3 -3 -3 -4 -5  2 -3 -5  0 -4 -4 -2 -5  9 -4 -7  0 -3 -2 -5  0 -6  1  2 -4 -2 -3  0  0 -2 -1  0  0 -4 -5 -4 -6 -6 -5 -3 -5  2 -3 -2 -1 -5 -4 -4 -4 -6 -3 -7 -3 -3  2  4 -4  2 -6 -3 -5 -3 -4 -3 -8  1 -2 -2 -4 -7 -4 -6 -5 -7 -4 -8 -4 -5 -3 -7 -4  8 -5 -5 -4 -7  4 -4 -8 -3 -4 -7 -4  8 -4  8  6  5  2 -3 -4 -3 -3 -3 -5  7 -2 -2  2  7 -2 -2 -1 -1
 -3 -3 -2 -4 -1 -1 -6  2 -6  0 -2 -3  0 -3  3 -2 -7 -2  0 -3 -1 -1  4  0  1 -3  0 -1 -5 -4 -5  0 -3 -1  3 -1  0 -1 -1  1  2 -2 -4 -1 -1  2 -1  1 -5  0 -7  1 -1  0 -5 -1 -2 -1  1 -3 -1 -2  2  1  0  2 -1 -5 -1 -5 -2 -5 -6 -4  1 -2  1 -1 -2  0  0 -3 -3 -5 -2  3 -5  2 -2  0 -3  1  3 -2  3 -1  2 -1  2 -6  1 -3  1 -2 -4  1 -6 -2 -6  4 -6  3 -4 -1 -5 -1 -2  3 -7  1 -5  1  2 -5  2 -2 -6  2  1  5 -1 -3  1  2  4  0  4  0 -2 -4 -2 -1 -1 -2 -1  0 -1  1  4
 -4 -3 -5 -2 -3  3 -5  2 -4  6 -3 -2 -3 -4  3 -4 -5 -2 -3 -5  2  1  4  1  7 -5 -4 -3 -4 -2 -4 -2 -4 -3 -1  1  0 -2 -2  8  0  4 -3 -1 -3  2 -3 -3 -5  0 -7  0  2  1 -4 -1 -4 -2  2 -1  0  0  1  2  0  0  2 -4  3 -3  0 -3 -5 -4 -1 -4  1  0 -2 -1 -3 -4 -4 -4 -5  2 -3  2  1  1 -3  1 -1 -5  5 -2  3 -2  3 -6 -1 -4 -1 -4 -6  4 -3  0 -4  3 -1  4 -2  4 -5 -3 -2 -1 -5  5 -6 -1  3 -6  0 -1 -6 -1 -5  0 -2 -2 -2  0 -1 -3 -1 -2 -1 -4 -1 -2 -1 -1 -1 -1 -1 -1  1
 -6 -6 -7  1 -5 -3 -6 -4 -7  3 -6 -3  0 -7  8 -3  2 10 -3 -7  2  4 -6 -3 -6 -7 -6 -3 -6 -5 -5  7 -2 -3 -4 -4  0 -3 -5 -6 -1  1 -5  8 -5 -5 -5 -5 -6  6 13  0  1  0 -3 -5 -3 -4  0 -4 -3 -3 -3 -2 -4 -4  2 -4 -3 -4 -6 -6 12 -6  0 -7 -2  3 10  0 -7 -6 -2 -5 -6 -2 -2 -4 -2 -2 -5 -3 -5 -1 -1  1 -1 -4  2 -7 -3 -5 -6 -5 -7 -5 -4  3 -2 -4  3 -5 -5 -6 -6 -6 -8 -5 -6 -6 -7 -5  1  0 -4 -6 -2 -2 -8 -2 -7 -5 -5 -2 -5 -4  1 -5 -3 -1 -4  0 -4 -2 -4 -4  1 -3 -3
 -4 -3 -7 -3 -4 -2 -5 -4 -5  2 -4 -2  2 -6  1 -4 -5  4 -4 -7  4  0 -5 -3 -5 -6 -5  9 -5 -5 -4  2  7 -4 -3 -2  2  1 -3 -5 -2  0 -2  1 -4 -4 -2 -1 -6  0 -3 -2 -1 -1  4  0  3  0 -1 -2  2 -3 -1 -3 -2 -2  0  2 -2 -2 -5 -5  5 -5 -1 -3  0  1  4 -1 -3 -2 -2 -4 -6 -3 -4 -1 -2  3 -5 -2 -2 -6  0  2 -3  0 -3 -7  5 -2 -2  4 -7  0 -1  5  6 -1  9 -1 -3 -4 -7 -5 -7  4 -5 -5 -8 -1  2 -7 -2 -4 10 -3 -7 -5 -6 -5 -1 -3 -2 -3 -3 -2  1  7 -3  4 -3 -2 -3 -3  5 -2 -2
 -6 -6 -7  0 -2 -4  3  0  7 -2  5  2 -5 -3 -4 -7 -3 -6 -6 -4  0  1 -4 -2 -4 -7 -5 -4  7 -2  6 -3 -2 -4 -3 -1  0 -1 -3 -3 -3  4  3 -2 -4 -4 -2 -5 -6  1 -7 -4  0  0  0 -1 -3 -4 -2  4  0  1 -2 -1 -2 -3 -1  3 -2  4 -3  7 -6 -6 -3 -6  1  0 -4 -2 -5 -5 -1 -1 -2  0 -4  0  2  0  1 -1 -1 -6  0  1 -3  0  0 -6 -2 -1 -5 -6 -8  0  2 -2  2 -3 -1 -2  4 -1 -4 -1 -6 -5 -2 -4 -8 -4 -2 -6 -2 -3 -6  3 -6 -1 -3 -2 -3 -3 -3 -1 -2 -5  2  3  2 -2 -4  1 -3 -3 -1 -1 -2
