# Supplementary material for: Protein Secondary Structure Prediction Based on Data Partition and Semi-Random Subspace Method
Source: Sci Rep. 2018 Jun 29;8:9856. doi: 10.1038/s41598-018-28084-8 (PMC6026213; doi:10.1038/s41598-018-28084-8)
Supplement: Supplementary file 2 — Dataset 2 [file 41598_2018_28084_MOESM2_ESM.zip › T100_DATA/5UOZ_A.pssm]

  G  I  V  E  Q  C  C  T  S  I  C  S  L  Y  Q  L  E  N  Y  C  N
  0 -1  0 -1 -1 -1 -1  1  1 -1 -1  1 -2 -2 -1 -2 -1 -2 -2 -1 -2
 -3 -3 -3 -1  1 -4 -4 -1 -1 -3 -4 -1 -2 -2  1 -2  0  2 -2 -4 -1
 -1 -4 -3  0  0 -3 -3  2  3 -3 -3  1 -4 -2  0 -4  0  6 -2 -3  6
 -2 -4 -4  4  0 -4 -4 -1  0 -3 -4  0 -4 -3  0 -4  1  1 -3 -4  1
 -3 -1 -1 -4 -3 10 10 -1 -2 -1 10 -1 -1 -3 -3 -1 -4 -3 -3 10 -3
 -2 -3 -2  1  6 -3 -3  0  0 -3 -3  0 -2 -2  6 -2  3  0 -2 -3  0
 -2 -3 -3  5  3 -4 -4 -1 -1 -3 -4  0 -3 -2  2 -3  5  0 -2 -4  0
  6 -4 -4 -2 -2 -3 -3 -1  2 -4 -3  0 -4 -3 -2 -4 -2 -1 -3 -3 -1
 -2 -4 -4 -1  0 -3 -3  2 -1 -3 -3 -1 -3  2  0 -3  0  0  2 -3  1
 -4  4  3 -4 -3 -1 -1 -2 -3  4 -1 -3  2 -2 -3  2 -3 -4 -2 -1 -4
 -4  2  1 -3 -3 -2 -2 -2 -3  2 -2 -3  4 -1 -2  4 -3 -4 -1 -2 -4
 -2 -3 -3  0  1 -3 -3 -1  0 -3 -3  0 -3 -2  1 -3  2  0 -2 -3  0
 -3  1  1 -3 -1 -2 -2 -1 -2  1 -2 -2  2 -1 -1  2 -2 -2 -1 -2 -2
 -4  0 -1 -4 -4 -3 -3 -2 -3  0 -3 -3  0  3 -4  0 -4 -3  3 -3 -3
 -2 -3 -3 -1 -1 -3 -3 -1 -1 -3 -3 -1 -3 -3 -1 -3 -1 -2 -3 -3 -2
  0 -2 -2  0  0 -1 -1  2  3 -2 -1  4 -3 -2  0 -3  0  0 -2 -1  1
 -2 -1  0 -1 -1 -1 -1  4  1  1 -1  1 -1 -2 -1 -1 -1  0 -2 -1  0
 -3 -3 -3 -4 -2 -3 -3 -3 -3 -3 -3 -3 -2  2 -2 -2 -3 -4  2 -3 -4
 -3 -1 -1 -3 -2 -3 -3 -1 -2 -1 -3 -2 -1  8 -2 -1 -2 -2  8 -3 -2
 -4  3  4 -3 -3 -1 -1 -1 -2  3 -1 -2  1 -1 -3  1 -3 -3 -1 -1 -3
