# Supplementary material for: Protein Secondary Structure Prediction Based on Data Partition and Semi-Random Subspace Method
Source: Sci Rep. 2018 Jun 29;8:9856. doi: 10.1038/s41598-018-28084-8 (PMC6026213; doi:10.1038/s41598-018-28084-8)
Supplement: Supplementary file 2 — Dataset 2 [file 41598_2018_28084_MOESM2_ESM.zip › T100_DATA/5V23_A.pssm]

  G  S  H  M  R  R  V  R  L  S  E  V  R  T  T  L  L  H  N  A  Q  T  M  E  R  Y  Y  R  Q  K  G  T  F  K  T  Y  D  K  N  K  L  K  Q  N  K  Y  F  N  V  T  L  S  K  V  S  P  D  H  F  T  L  Q  A  D  P  N  P  T  T  N  D  G  E  T  C  V  V  T  L  N  D  G  G  T  I  A  A  S  G  T  N  Q  S  C  P  G  F  D
  3 -3 -6 -3 -2 -4  3 -3 -6  4  2  6  3  5  2 -4  0 -3  2  6 -2  1 -1 -4 -5 -3 -5  2  0 -1 -2 -1 -5  2  0  2  2  2 -1  1  0  1  0  0  2 -3 -5  0 -3  2 -1  2  2  1  2  4 -2  2 -7 -2 -4 -1  7  1  1  0  1  2  1  1  3 -1 -3 -1 -1 -1 -2 -2 -3 -3 -1  2  0  0 -1  2  4  1  1  2  2  2 -2 -4 -8 -2 -3 -2
 -3 -2 -5 -6  5  5 -4  7  8 -3 -3 -6  3 -2 -3 -7 -4 -2 -1 -5  0  1 -6 -5  8 -1  0 -1  3 -2  1  2 -7 -2 -4 -4 -2 -2 -3  1  0 -2 -3 -3 -1  1 -6  0 -6 -1 -3 -2 -1 -1 -3 -1  0 -1 -7 -2 -6  0 -6 -2  0  0 -3 -1 -1 -1 -1 -1  0  0  2 -4 -4 -2 -4 -4 -3 -2 -5  1  3 -1 -1 -4 -3 -3 -1 -1 -1 -9 -8 -4 -3 -1
 -1  5 -5 -7 -2  0 -3  1 -5 -3  1 -6 -3 -3 -1 -8 -4 -1  3 -5  0  0 -5 -5 -3 -1 -7 -4 -1  7  4 -1 -5  0  3 -3  1  0  1  0 -1  1 -1  6  0 -2 -7  3 -7  0 -3  0  2  0  3 -1  3 -1 -5 -3 -7 -2 -6 -2 -6  2  1 -2  0  4  0  2 -2 -2 -4 -1 -4 -3 -5  7  1  0  2  2 -2  0  0  0  0  0  2  0  1 -8 -9  0 -4  2
 -2  5 -6 -7 -4  1 -4 -5 -6 -3  4 -6 -4 -3  2 -8 -5  2 -1 -6 -5 -2 -7 -4 -6 -6 -8 -4 -1 -1 -4 -2 -8  1  3 -2  1  1 -1 -1  1 -1  1  2  3 -3 -8  1 -7  0 -3 -1  1 -1  3  2  4  1 -8 -3 -7 -4 -6 -1 -6 -1  1  0 -3  0  2  4  6  0 -4 -1 -5 -4 -4  4  2  1 -3 -3 -3 -2 -3 -3 -2  1 -1  1  5 -9 -9  1 -5  5
 -2 -5 -7 -5 -5 -7 -4 -7 -3 -4 -6 -4 -5 -4  5 -6 -4 -7 -4 -5 -7 -4 -5 -9 -8  2 -8 -5 -5 -6 -5 -5 -7 -3 -5  0 -3 -2 -2 -2  0  0  1 -5 -4 -6 -7  2 -5 -4 -3 -4 -2 -2 -4 -4 -5 -3 -7 -2 -5 -5 -5 -4 -7 -4 -5 -3 -4 -5 -2 -3  3  7 10 -1 -4 -4 -4 -6 -5 -4 -6 -3 -4 -3  0  5 -4 -3 -3 -4 -3 12 -2 -5 -3 -4
 -2 -3  1 -4  2  1 -4  1 -1 -1  3 -5  4  1  0 -6  0  4  4  1  8  0  0 -2  1  0 -6 -3  5  0 -3  0 -4 -2 -1 -3  0  2 -2  0  0  1  2 -1  1 -2 -6  0 -6 -1 -3  1 -1  0 -1  1  2 -1 -7 -1 -6  3 -5 -2 -5  3 -2  1  5  2  0 -2 -2 -1 -2 -3 -4 -1 -5 -1  6  1 -2  0  0  0 -1 -3 -1 -2 -2  2  1 -5 -7 -1 -3  2
 -2 -1 -5 -6 -1 -1 -4 -4 -3  1  5 -5 -1 -3 -2 -7 -4  6 -2 -5 -3 -2 -3  8 -4 -4 -7 -4  1 -3 -4 -3 -7 -1 -2 -2 -1 -1 -2 -2  0  0  1 -1  1 -5 -7 -1 -4 -1 -3 -1  0 -2 -1 -2 -2 -1 -8 -3 -7 -1 -6 -2 -5 -1 -3 -1 -2 -3  0 -2  3 -2 -2 -1 -5 -3 -5 -3  0 -2 -4 -1 -2 -2 -2 -2  0 -2 -2  0  2 -9 -1 -4 -4  4
  5 -3 -7 -7 -5 -5  2 -5 -7 -1 -3  0 -3  1 -2 -8 -4 -4 -1 -2 -2 -3 -7 -7 -7 -4 -8 -4 -2 -2  4 -3 -5 -3  4 -1  1 -1  2 -2 -1  2  4 -3  1 -4 -8 -2 -7  0 -3  1  2 -1 -1 -1 -2  1 -8 -4 -8 -4 -5 -5 -3 -1  5  3 -2 -2  1  3 -1  0  3 -2 -4 -2 -6 -4 -3  3  6 -2  0  2 -1  2  5 -1  0 -1 -1 -8 -8  7 -4 -2
 -3 -3  7 -7 -4 -2 -5  4 -5 -3 -2 -6 -1 -4 -4 -7 -5  1 -2 -6  3  0 -6 -5 -3  1  3 -2 -3  4  0 -3 -4 -4 -3 -2 -3 -2 -3 -3 -3 -3 -2 -4 -1  5 -4 -2 -6 -3 -3 -2 -3 -2 -4 -4 -1  2 -5 -5 -7 -3 -6 -5 -6 -2 -4 -3 -2 -4 -1 -3 -4 -3 -6 -3 -5 -2 -6 -1  2 -3 -1 -3 -3 -3 -3 -4 -4 -4 -1 -2 -3 -8 -7 -2 -1 -1
 -3 -5 -6  4  1 -6 -3 -7 -2 -4 -5  3 -3 -4 -2  0  0 -4 -2 -3 -1  0 -2 -9 -8 -3 -6 -4 -3 -4 -5 -4 -6 -1 -5  0 -3 -1 -1 -1  0 -3 -4 -3 -3 -4 -6 -3  7 -3  2 -1 -2  0 -5 -4 -5 -3 -5  0  3 -2 -4 -1 -7  1 -6 -2 -3 -3 -3 -5 -5 -4 -4  0  0  1  4 -6 -3 -1 -6  1  1 -3  0 -4 -4 -4 -1 -3 -5 -6 -8 -6 -1 -4
 -3 -5 -6  0  0 -6 -4 -6  1 -5 -5 -4 -3 -5  2  7  3 -5  1 -6 -5  1  5 -8 -7 -4 -4 -3 -3 -3 -1 -3 -4 -2 -6 -1 -3  0  0 -1  1 -2 -4 -5 -4 -3 -5 -3  2 -4  2 -3 -1  1 -5 -4 -5 -3 -4  0  6 -3 -4 -3 -7 -3 -6 -3 -1 -2 -3 -3 -5 -3 -5 -1  5  0  4 -5 -4 -2 -3  0 -1 -2 -2 -4 -2 -4 -1 -4 -4 -7 -6 -6  2 -4
 -2 -3 -5 -6  3  6 -4  0 -3 -2 -2 -5  4 -3 -3 -7 -4 -2 -1 -5 -3 -1 -6 -4 -1 -5 -6 -4  1  2 -2 -1 -7  1 -1 -3 -2  0 -2  1 -1  1 -2 -3  1 -2 -4  0 -6 -1 -3 -1  0 -2 -2 -1 -1 -1 -7 -2 -6  2 -5 -1 -3  3 -2 -2  0  0  0  1  0  3  0 -3 -5 -1 -4 -4 -3 -1 -4 -1  3 -2  0 -2 -2 -2 -1  3 -1 -8 -8 -3 -4  0
 -3 -5 -5  2 -2 -3 -4 -5  0 -4 -5 -4 -1 -3 -1  3  5  0  0 -5 -5  1  8 -7 -3 -5 -3 -3 -1 -4  2 -3 -6 -3 -5 -1 -3 -1 -2 -2 -1 -2 -2 -5 -3 -3 -5 -4 -1 -4  1 -3 -2 -2 -3 -4 -3 -3 -5 -2 -1 -2 -5 -2 -6 -2 -5  1  3  6 -3 -3 -5 -4 -5 -2  3 -2 -1 -6 -4 -3 -1  0  0 -2 -2 -4 -2 -4  0 -3 -4 -7 -7 -2 -1 -3
 -4 -6  2 -4 -5 -7 -5 -6 -6 -4 -6 -5 -5 -5 -4 -4 -3 -7 -3 -6 -7  3 -2 -9 -8  6  3 -6 -5 -6  0 -4  5 -4 -5  4 -3 -3 -4 -4 -2 -3 -5 -4 -4  5  5 -2  2 -2  4 -4 -4 -3 -4 -5 -5 -1  8 -5 -2 -4 -7 -5 -7 -2 -6 -3 -2 -4 -4 -5 -6 -5 -6  3  2 -2 -2 -7 -4 -5 -4 -3 -1 -3 -3 -5 -5 -5 -4 -4 -5 -8 -4 -6  5 -4
 -2 -4 -7 -6 -5 -5 -3 -6 -7 -4 -4 -5 -4 -4 -4 -7 -5 -5 -4 -5 -6 -4 -7 -6 -7 -7 -8 -5 -4 -5 -3 -2 -5  1 -4 -3  4  0  5  4 -1 -1 -1 -2 -1 -6 -7 -4 -6 -3  2 -2  0  2 -2  3 -4 -3 -8 -5 -7 -4 -6 -3  8 -3  2 -1 -3 -4 -1 -1 -2  1 -6 -4 -6 -4 -6 -5 -4 -4 -5 -3 -3 -3  1 -1  0 -2 -1  0 -4 -8  1 -3 -4 -2
  0  3 -1 -4 -3 -2  3 -2 -5  3 -2 -3 -2  2  0 -7  2 -3 -2  1 -1 -1 -5 -4 -4 -3 -5  3  0 -2  0  3 -4  1  0 -1  0  2  1  0  2  2  1  1  0 -4 -6  0 -5  3 -2  3  1 -1  2  0  2  2 -7  1 -6  1 -3 -1 -4  0  1  2  1  0  1 -1 -1 -1 -3  1 -3  2 -3  1  1  1 -2 -1 -1  2  0  4  0  2  1  1  2 -5 -8 -3 -3  0
 -2  2 -5 -1 -2 -3  4 -5 -5  2 -1 -3 -1  1  2 -6  1 -3 -1  0 -5  0 -3 -6 -6 -4 -7  6  2  0 -2  5 -5  3  2  1  1  1  1  0  1  1  0  3  1 -2 -5  4 -3  4 -1  2  1  2  3  1  4  3 -3  6 -2  5 -1  5 -3  3 -1  2  2  1 -1  0  0  2 -3  5  1  5  2  1  3  3 -3  3  1  3  1  2 -1  5  3  1 -1 -4 -7 -4 -3 -1
 -3 -6 -3 -6 -5 -7 -6 -2 -7 -6 -6 -6 -6 -6 -5 -6 -5 -7  0 -7 -7  5 -6 -8 -8  4 -3 -6 -5 -7 -5 -6 -3 -5 -6  5 -3 -3 -5 -5 -4 -3 -5 -6 -4  2 -3 -5 -2 -5 -3 -5 -4 -4 -6 -6 -6 -4 -3 -6 -6 -6 -7 -6 -7 -5 -6 -3 -3 -5  1 -6 -7 -2 -6 -2 -4 -1 -5 -7 -6 -5 -6 -4 -4  1 -5 -3 -5 -5 -2 -5 -6 -8 13 -5  4 -4
 -3 -5  8 -5 -4 -5 -5  1 -6 -3 -4 -5 -4 -5 -1 -5 -2 -3  1 -6 -2  1 -5 -7 -7  7  9 -4 -3 -2 -1 -5  9 -3 -1  3 -3 -3 -3 -3 -2 -3 -5 -5 -1  7  9 -2 -1 -4  2 -3 -3 -1 -5 -5 -5 -2  7 -3 -2 -3 -6 -5 -5 -3 -5 -3 -1 -4 -3 -4 -6 -5 -6 -1 -1  1  0 -6 -4 -4 -6 -3 -3 -3 -2 -5 -4 -5 -3 -4 -4 -8 -3 -5  6 -3
 -2 -5 -6  6  0 -6  0 -6 -4 -1 -3  2 -1  0  0 -3  1 -4 -2 -1 -6 -1 -3 -8 -8 -5 -6 -1 -1 -6 -4  0 -4  1 -4  0 -2 -1 -2  1  0 -1 -3 -4 -2 -3 -4 -2  1 -2  1  0 -1  2 -3 -3 -4 -2 -6  0  0 -1 -3  3 -6  0 -4 -1 -1 -1 -2 -4 -5 -3 -3  1  1 -1  1 -6 -3 -2 -3  2 -1 -1  0 -4 -2 -2  0 -3 -2 -6 -8 -6 -2 -3
