# Supplementary material for: Protein Secondary Structure Prediction Based on Data Partition and Semi-Random Subspace Method
Source: Sci Rep. 2018 Jun 29;8:9856. doi: 10.1038/s41598-018-28084-8 (PMC6026213; doi:10.1038/s41598-018-28084-8)
Supplement: Supplementary file 2 — Dataset 2 [file 41598_2018_28084_MOESM2_ESM.zip › T100_DATA/5V6F_A.pssm]

  A  M  G  S  P  I  F  G  Y  S  N  T  Q  Q  S  Q  R  V  V  T  A  D  N  L  M  Y  L  R  S  G  F  A  I  D  A  I  G  T  T  V  N  N  L  V  G  G  P  V  Q  G  T  N  G  G  V  L  R  A  P  I  A  L  D  Q  L  Q  S  V  E  V  T  S  G  L  Y  N  W  G  G  Y  H  I  V  A  I  K  F  T  M  K  D  G  S  S  V  L  L  G  S  T  H  Y  A  S  N  K  K  V  E  T  Y  T  V  P  Q  G  K  R  I  K  Q  I  N  V  W  T  G  G  W  L  V  E  G  F  Q  F  V  Y
  5 -1  0 -1 -1 -2 -4 -2 -2  1 -1  1  0 -1  2 -1 -1 -1 -2  0  0 -1 -3 -1 -3  0 -2 -2  1  0  2  3 -2 -4  4 -1 -1  0  1  1 -1  0 -2  0 -1 -1  0  0  0  0  0 -1 -1 -1  1 -1  0  1  0 -2  0  0  1 -2 -2 -1  1 -2  0  0 -2  0 -1 -1 -3  0 -2  0  1  0 -1 -2  0  2 -3 -1 -4 -2 -3  1 -3  0  0 -1 -2 -1 -1 -2  0 -1 -1  0  3  0 -2 -1 -1 -1 -2 -2 -2 -1 -1 -3  1 -1  0  0 -2 -1  1 -3 -2  3 -4  1  1  0 -4 -2  0 -1  3 -2 -2 -4 -2 -3
 -2 -3 -1 -3 -1 -4 -5 -5  0 -2 -2 -1 -1 -2 -1  1  1  0 -4 -2 -2 -3 -1  0 -4  0 -3  7 -3 -4 -2 -4 -4 -4  0 -3 -3 -2 -1  0 -1 -2 -1 -2 -2 -3 -1  1 -1 -1 -1 -1 -2  0 -2  0  4 -1 -2 -1 -1 -3  0  0 -3  1  1 -4  2 -4 -2  1 -3  1 -3  0  1 -3 -1  3 -1 -3 -1  0 -4 -1 -5 -1 -1  1 -3 -4  2  1 -2 -2 -4 -5  1  1  1 -2 -2 -3 -1  0  2  0 -1  2 -3 -2 -4 -4  1 -3  0  3 -4  1 -2 -4  2 -3 -4 -3 -1 -1 -5 -2 -3 -1 -3 -3  1 -4 -1 -3
 -2 -3 -1 -2 -2 -4 -5 -3  0  0  3  0  3  2  2  1  0  0 -4  0  1  2  6 -1 -5  1 -4  1 -2 -2  0 -4 -5  1 -1 -3 -2 -1  2  0  2  3 -2 -2 -2  0  1  1  0  1 -1  3  0 -2  1 -1  1  0 -1 -3  4 -3  1  4 -3  0 -1 -4  1 -3  2 -1 -2  1  0  2  0  0  0  2  0 -4 -2  0 -4 -1 -5  3 -3  2  5 -2  0  1  0 -2 -4 -3  2  1  3  1 -2 -1  4  1  0 -1  0 -2 -4  3 -5 -4  2  2 -2 -1 -4 -2 -1 -4  4 -3 -5 -1  2  1 -5 -3 -3  2 -2 -4 -2 -4  0 -3
 -2 -3 -2 -3  2 -5 -6 -4 -1 -1  3  0  1  1 -1 -1 -2  0 -3 -1  3  5 -1 -2 -5 -1 -4 -3 -3 -3  1 -4 -5  8  0 -3 -2 -2  0  0  3 -1  0 -2 -2 -2  1 -1 -1 -1 -1  1 -2 -2 -1 -3 -1 -1 -1 -1  5 -3  3  1 -4 -2 -2 -5  2 -4 -2 -2 -3  2 -4  0 -3 -1 -2  2 -1 -4 -3 -1 -5  0 -6 -2 -4  2  6  0 -1 -1 -2 -3 -5 -4  0 -1  3  0 -1  0  0 -2  0  1  3  0 -4  2 -5 -1  3  2 -2 -2 -4 -2 -2 -5  1 -4 -5 -2  3  0 -6 -3 -3  4 -1 -4 -2 -5 -3 -4
 -1 -2 -3 -3 -4 -2 -4 -5 -3 -3 -3  0 -3 -3 -2 -4 -3 -2 -3 -3 -4 -4 -4 -2 -2 -3 -2 -5  7 -4  1 -2 -2 -6 -2 -2 -3 -2 -2 -2 -2 -2 -2 -2 -3 -3 -2 -1 -1 -1 -1 -2 -3 -3 -2 -2 -2 -2 -2 -2 -3 -1 -3 -4 -2 -3 -3 -3 -3  4 -3 -2  2 -3 -4 -2 -3 -3 -2 -3 -3 -2 -2 -2 -3 -3 -4 -3 -4 -3 -4 -4 -3 -3 -3 -2  7 -5 -2 -3 -4 -3 -2 -2 -3 -2 -3 -3 -4 -3 -4 -3 -2 -5 -3 -4 -3 -3 -3 -3 -3 -3 -4  0 -1 -3 -3 -4 -5  1 -2 -4 -3 -2 -5 -4 -2 -3
 -1 -2  3 -3 -2 -4 -5 -4 -2  1  2 -2  1  0  0  4  4 -1 -3 -1  2 -2  0  2 -4 -1 -3  1 -2 -4  0 -3 -4 -2 -2 -3 -3 -2  1  0  2  0 -1  0 -2 -2 -1  0  1 -1 -1  0 -1  0 -1 -2  1 -1  0 -2 -1 -2 -1  2 -3  1  2 -4  0 -3 -2 -2 -3  1 -3  1 -2 -2 -1  1  2 -3 -2  2 -3  0 -5 -1 -3  1 -2 -3 -1  2  3  0 -4 -4 -1  1  1 -2 -1 -1 -1  0  2  0  1 -1 -3  1 -4  0  2 -2  1  2 -4  4  3 -4 -1 -3 -1 -2  0  2 -4 -2 -3  2 -2 -3  7 -4 -2 -3
 -1 -3 -1 -3 -1 -4 -5 -5 -2  1 -1 -2  1  0  0  2  0 -1 -1  1  0  1 -2  1 -4  0 -4 -2 -2 -4  0 -3 -4  0 -2 -3 -3 -2  0  2  2  0  0  1 -2 -3 -1 -1  0 -1 -1  1  0 -2 -1 -2  0  0  0 -2  0 -3  1  0 -3  0  0 -4  2 -3  0 -2 -3  2 -4  0 -2 -2 -2 -1 -1 -4 -2  1 -4  3 -5 -2 -3  0 -1 -3 -1  0  0 -2 -4 -5 -1  0  1 -1 -1 -2 -1 -1  0  1  4  0 -4  2 -4 -1  1  0  1  0 -4  0 -1 -4  0 -3 -4 -2  0 -2 -5 -2 -3  3 -3 -4  1 -5 -2 -3
  0 -4  1 -3  0 -5 -6  7 -4 -1  0  4  0 -2 -1 -3 -2 -3 -5  3 -3  1  1 -3 -5 -3 -4 -4 -1  7  0 -3 -5 -3  2 -3  6  0 -1 -2  0  0  0  0  6  5  2  2  1  4  4  1  5  6  2  0 -2 -2 -2 -2 -2 -2 -2  3 -4 -2 -2 -5 -2 -1 -1 -2  7 -2 -4 -2  0  5  4 -2  0 -4  1 -2 -5 -3 -5 -3 -4 -2  0  7 -2 -2 -1 -3 -4  7 -1  0  2  1  1  1  0 -1 -3 -3  1 -3 -2 -2 -5 -2 -1  6 -3 -2 -5 -3  5 -5 -2 -3 -1  1  2  5 -5 -3 -3 -2  5 -4 -4 -5 -4 -4
 -2 -2  3 -3 -3 -4 -2 -5 -1 -3  2 -3  1  2  1  1  2 -1 -4 -2 -2 -2  3 -2 -4  0 -4 -2  5 -4 -2 -4 -5 -3 -2 -3 -3 -2 -1 -1  0  0 -2  0 -3 -3 -1 -1 -1 -1 -1 -1  1 -3  1  1  0  0 -2 -3 -2 -3 -2  0 -4 -2 -2 -3 -2 -4 -1 -2 -3  1 -1  0  2 -3  0 -1  5 -4 -2 -1 -4 -2 -3  3 -1 -2 -2 -4 -2 -1  0 -3 -4 -4 -2 -2  1  1 -3 -2  0  2  5 -2 -2  1  2  0 -4 -4 -1 -3 -1 -2 -4 -1 -2 -3  0 -3  1 -3 -2 -2 -2 -2 -3  1 -3 -4 -1 -2 -3  0
 -2  3 -3 -5 -4  4  0 -7 -2 -3 -3 -3 -2 -1 -2 -3  0  2  2  1 -4 -4 -4  0  4 -1  3 -5 -3 -6 -2  4  5 -5 -3  4 -3 -2 -2 -2 -3  0  1  1 -4  2 -2 -1  0 -1 -1 -1 -3 -4  0  2 -1  0  2  4 -4  1  0 -4  3  0 -3  5 -1  3 -1 -1 -4 -2 -2 -2 -2 -4 -3 -3  1  4  0 -3  4 -2  0  1 -2 -3 -5 -5 -3 -2  1  0  1 -6 -3 -3 -4  0 -1  0 -1  1  0 -1 -4 -2 -2 -1  4 -2 -2 -5 -3  0  4 -1 -4  3 -2  2 -4 -3 -3 -4 -4  1  3 -4 -4  4 -4 -2  4 -1
 -2  1 -3 -5 -4  2  1 -6 -1 -3 -2 -2 -2  0 -2 -2  0  0  3 -1 -4 -1 -4  0  4 -1  2 -4 -3 -5 -1  0  1 -6 -3  2 -3 -2 -2 -1 -2 -1  2  0 -4 -2 -2 -1  0 -2 -1 -1 -3 -4 -2  3 -1 -2 -1  1 -4  3 -1 -3  2 -2  0  1 -2  0 -3 -3 -4 -2 -1 -1 -2 -4 -3 -3 -2  3  2 -3  3 -2  0 -2  1 -2 -5 -5 -2 -3 -1  0  1 -6 -2 -3 -4 -3 -1 -2 -3 -1 -2 -1 -3 -3  0 -3  2 -5 -2 -5 -3 -2  3 -1 -4  1 -4 -1 -4 -3 -2 -4 -4  4  1 -4 -4  3 -2  0  2 -1
 -1 -2 -1 -3  1 -4 -5 -4 -1  0  0 -1  2 -1  0  1  0  0 -3  0  1 -2 -1  0 -4  0 -3  1 -2 -3 -1 -3 -4 -3 -1 -3 -2 -2 -1 -1  0 -1 -2 -1  0  0  0  0  0 -1 -1  0  0 -2 -1 -1  2  1 -1  0 -2 -3  0  1 -3  3  3 -4  0 -3 -2 -1 -3  2 -4  1 -2 -1  1  2  0 -3 -2  3 -4  2 -5  0 -2  3 -2 -3  1  2  1  1 -4 -4  1  4  0 -1  1 -2 -1  1  1  0  0 -2 -1 -1 -4 -3  0 -3  3  2 -4  3  1 -4  4 -3 -1 -2  1  0 -5 -2 -3  1 -2 -3  1 -4  0 -3
 -1  2 -2 -4 -4  0 -2 -5 -2 -3 -2  0 -2  1 -2 -2 -1  0  3 -2 -3 -3 -3  1  2  0  5 -3 -3 -4 -1 -1  0 -5 -2  3 -3 -2 -2 -2 -1  2  3  1 -3  0  0  0  0 -1 -1 -1 -3 -3 -1  0 -1 -2 -1  0 -3  3 -2 -3  2 -2 -2  3 -2  1 -2 -2 -4 -2 -2 -1 -2 -3  0 -2 -1  2  0 -2  6 -2 -2 -1  4  0 -4 -4 -2 -2 -1  3  1 -5 -2  0 -3 -2 -2  0  0 -1 -2  0 -3 -2 -2 -2  0 -5 -2 -4 -2 -1  1 -2 -3  2 -3 -1 -3 -3 -2 -3 -3  1  0 -3 -3  1 -2 -1  0 -1
 -3  0  0 -5 -4  0  7 -6  3 -4 -1 -3 -3 -2  1 -4 -1 -2  0 -3 -4 -4 -1 -2  1  2  2 -4 -4 -5  0 -2 -2 -6 -3  1 -3 -2 -3 -2 -3 -2  0  1 -4 -3 -1 -1 -1 -2 -2 -2 -3 -4 -2  0 -2  0 -2 -2 -4 -1 -3 -4 -2 -3 -3  1 -3 -2  0 -2 -4 -1  5  0  3 -3 -3 -1 -2 -1  0 -2 -1 -3  8 -1  2 -3 -5 -5 -3 -3  0 -3  4 -6 -3 -3 -4  0 -3  2 -3 -2 -3 -2  1 -3  6 -1  0 -6 -3 -5 -1 -3  1  0 -4  4 -4  0  0  1  2 -4  1  0 -2 -4 -4  1 -5  8 -1  6
 -1 -3 -2 -3  6 -4 -6 -5 -4  3 -3 -1 -2  1  0 -3 -1 -1 -4 -3  4 -3 -4 -2 -4 -3 -4 -4 -3 -4 -2 -3 -4 -4 -2 -3 -3 -2  3  3 -1  1 -2 -2 -3 -3  2  0 -1 -1 -1 -1 -2 -3 -2 -2 -1 -2  3 -1 -3 -3 -2 -3 -4  3 -2 -4 -2 -3 -3 -3 -3 -2 -4  0 -3 -3 -2 -2 -3 -3 -2 -2 -4 -2 -6 -3 -4 -2 -3 -4 -2 -2 -3  0 -4 -5 -2  0 -3 -1 -2  0  1  1 -3  0 -3 -3 -5 -3 -4  8  0 -4 -3 -2 -4 -3 -3 -4 -3 -3 -5 -3 -1 -3 -6 -2 -3 -2 -3 -4 -3 -5 -3 -4
  1 -2  3  7  1 -2 -4 -3 -1  1  1  1  1  0  1  1 -1 -1 -3  1  1  3  0  1 -4  1 -3  0  3 -2  1 -2 -4 -2  0 -2 -2  2  2  1  1  2 -2 -1  1 -2  0  0  0  0  1  1  1 -1  2 -1  1  2  1 -2  2 -1  2 -1  1  1  3 -3  0 -2  0  3 -2  0 -3  1 -2  0  2  0 -1 -3  0  1 -4  1 -4  0 -1  1  0 -2  4  3 -2  2 -3 -3  4  1  0  2  1  2  1  0 -1  0  0  0 -2  0 -3 -2  0 -2  1  1 -3  0  1 -3  1 -1 -4  5  0  1 -5 -2 -1  2  0 -3 -2 -4 -2 -3
  0  1  0  0 -1 -1 -4 -4  1  4  0  1  0  0  0  1 -2  0 -1  1 -2  0 -2  2 -2 -1  0 -2 -1 -3 -1 -2 -2 -3 -1 -1 -2  5  3  0  0  1 -1 -1  0 -2  0  0  0 -1  0  1 -1 -1  0  0  0  3  1  0 -1  2  1  0 -1  1 -1 -2  2  0  5  3 -3  1  1  1 -2  1  1 -1  0 -2  1  0 -2  3 -4  3 -1 -1 -1 -3  1  2 -1  3 -1 -4  2  1  0 -1  1  3  1  1  1  3 -1  5 -3  2 -2 -3 -1 -1  0  2  0  1  0 -2  0  0 -2  2 -1 -2 -4 -1 -1 -1 -2 -2 -2 -4 -1 -3
 -3 -2  3 -5 -5  1 -1 -5  3 -4 -3  3 -4  2 -3 -4 -2 -4 -3 -4 -4 -5 -2 -3 -3 -1 -3 -4 -4 -4  3  5 -4 -6 -3 -2  3 -2 -3 -2 -3 -3  3 -2 -3 -3 -1 -1 -1 -2 -1 -2 -3 -3 -3 -2 -3 -2 -2 -3 -5 -3 -4 -4 -4 -4 -4 -2 -3 -3 -2  5 -3 -3  6 -2  8  5 -3 -2 -3 -3 -2 -3 -3 -4 -1 -3  0 -4 -5 -4 -4 -3 -4 -4 -2 -5 -3 -3 -4 -2 -4 -2  4 -3 -3  3 -3 -4  2 -3 -4 -6 -3 -5  5 -3 -3 -2 -4 -2 -4 -3 11 -4 -3 -3 11 -2 -3 -4 -4  2 -4  0 -3  1
 -2  2  1 -4 -1  0  6 -6  6 -3  1 -3 -3  1  0 -3  3 -2 -1 -3 -4 -4  5 -2 -2  5 -1  1 -2 -5  0 -2 -3 -5 -3 -1 -3  1 -2  1 -2 -2  2 -1 -3 -3  1 -1  0 -2 -1 -2 -3 -3 -2 -1 -2  1 -2 -2 -3 -2 -3 -3 -2 -3 -3  3 -1 -1  4  3 -4  0  6  2  5 -3 -3  3  1 -2  0  1 -3 -3  1  2  7 -3 -4 -5 -2  0 -2 -3  0 -6 -3 -3 -3  5 -3  1 -2  1  0 -1 -1  0  6 -1 -2 -5  0 -4  5 -3 -2  3 -4  3 -1  1  6 -2 -2 -1  6  1 -2 -3 -4 -2 -3  4 -2  6
  0  3 -3 -4 -3  4 -3 -6 -1 -3 -2 -1 -1  0  0 -1  0  3  4 -2 -2 -3 -4  0  1 -1  3 -4 -3 -5 -2  2  4 -5 -2  2 -1 -1 -2 -1 -2 -1  0  2 -3 -1 -1  0  0 -1 -1 -2 -3 -3  1  1  0  0  1  3 -3  1 -2 -3  4  0 -2  3  1  4 -2 -1 -4 -1 -3 -2 -3 -3 -2 -2  1  3  1 -2  0  1 -2  0 -2 -2 -4 -5 -3 -1  3  1  2 -6 -2 -2 -3 -1  1 -1  0  0  1  1 -2  1 -3  0  4 -4 -1 -4 -3 -1  2 -2 -3  3 -3  4 -4 -2 -3 -4 -2  0  5 -3 -3  3 -4 -2  3 -2
