# Supplementary material for: Protein Secondary Structure Prediction Based on Data Partition and Semi-Random Subspace Method
Source: Sci Rep. 2018 Jun 29;8:9856. doi: 10.1038/s41598-018-28084-8 (PMC6026213; doi:10.1038/s41598-018-28084-8)
Supplement: Supplementary file 2 — Dataset 2 [file 41598_2018_28084_MOESM2_ESM.zip › T100_DATA/5VDF_A.pssm]

  M  A  E  I  K  H  Y  Q  F  N  V  V  M  T  C  S  G  C  S  G  A  V  N  K  V  L  T  K  L  E  P  D  V  S  K  I  D  I  S  L  E  K  Q  L  V  D  V  Y  T  T  L  P  Y  D  F  I  L  E  K  I  K  K  T  G  K  E  V  R  S  G  K  Q  L
 -4  5  1  0 -2 -1 -4 -2 -5 -1 -2  1 -3  0 -4 -1 -2 -3  2 -1  6  0 -1 -2  2 -4  0 -3 -1 -2  1 -1 -2 -1  0 -3 -3 -1 -2 -4 -1  0 -3 -2  2 -1 -2 -2  1  1 -1 -2  0 -2  0 -3 -4  1  1 -3  1 -3 -1 -3 -4  1 -1 -2  1  1 -1 -1 -2
 -4 -3 -2 -1  0 -1 -4  0 -5 -1  0 -1 -4 -3 -6 -2 -3 -6 -3 -3 -3 -4  1  7 -4 -5 -1  3 -2 -1 -1 -3 -4  0 -1 -4 -2 -5 -3 -4 -3  0  0  0 -5 -2 -5 -1 -3 -2 -2 -3 -3 -3 -2 -5 -2 -1  1 -5  0  0 -4 -5  1 -1 -5  2 -2 -4  2 -2 -4
 -5 -2 -1 -1 -1  0 -4 -1 -6  5 -5  0 -5 -1 -5 -1 -2 -5 -2  4 -3 -4  2  1 -3 -6  3 -1 -2  0  0 -1 -3  1  3 -4  2 -5  2 -6 -2  4  0 -1 -5  0 -6  0 -2  3 -4  0 -3  0 -1 -5 -5 -1 -2 -6 -1 -2 -3 -3 -3 -1 -5  4 -1 -2 -1 -2 -4
 -6 -3  3 -1 -3 -2 -5 -1 -6  3 -6  2 -6 -3 -6  1 -3 -6 -3  0 -4 -4  1 -3 -4 -6  0 -1 -4  2  1  1 -4  1  2 -4  6 -5  5 -6  2  0 -3 -3 -6  1 -5  1 -2  2 -4  2 -3  6  2 -6 -5  0 -3 -6 -2 -4 -4 -3 -4 -1 -5 -1 -1 -3 -1 -1 -5
 -4 -3 -3 -2 -4 -3 -5 -4 -2 -4 -3 -3 -4 -3 11 -4 -4 11 -3 -4 -3 -1 -3 -5 -3 -4 -3 -5 -2 -3 -1 -4 -2 -3 -3 -4 -5  0 -1 -4 -5 -4 -6 -4 -3  2  0 -3 -2 -3 -3 -4 -4 -6 -3 -2 -4 -5 -2 -4 -4 -6 -1 -5 -6 -4  5 -4 -3 -1 -4 -3 -2
 -3 -2  1  0  4  2 -3  2 -6  0 -4  1 -3 -3 -6  2 -4 -5 -2 -2 -3 -4  1  0 -3 -5  0 -1 -2  1  0 -3  0  1  0 -4  0 -4 -2 -3  0  0  7  0 -5 -1 -5  0 -3 -1 -2  0 -2  0  0 -5  0  3 -1 -5  2 -1 -4 -3 -2  1 -5  2 -2 -1  2  1 -4
 -5 -3  4  0 -1 -1 -4  5 -6  1 -5  2 -5 -3 -6  4 -4 -6 -2 -1 -2 -4  3 -1 -4 -5  0  0 -3  3  0 -1 -2  3  1 -4  3 -4 -2 -5  5  2 -1  1 -5 -1 -5  2 -2  1 -3 -1 -2  4  2 -5 -3  6 -2 -6  1 -1 -4 -5 -2  3 -5 -1 -1 -3  4  2 -4
 -6  0 -2 -1 -3 -3 -5 -4 -6 -2 -6  0 -5 -1 -5  3  7 -5 -3  5 -2 -4 -2 -3 -4 -6  2 -2 -4  2  2  6 -4 -2 -2 -5 -3 -5 -3 -6 -3 -1 -1 -4 -5 -3 -6 -3  3 -2 -4 -2 -4 -2 -3 -6 -6 -3 -3 -6 -2 -3 -4  7 -5 -2 -5 -2  1  6 -3 -3 -5
 -4 -3 -1 -1  7  2  6  1 -4 -1 -5  1 -4 -2 -6 -2 -4 -5 -3 -2 -4 -5 -1 -1 -4 -5  0 -3 -3 -2 -1 -4 -4 -2 -1  1  1 -5 -3 -5 -3 -2 -2 -2 -5 -2 -6 -2 -2 -2  3 -3 -1 -3 -3 -5 -3 -1 -3 -6 -2 -4 -5 -5 -4 -2 -5  2  0 -4 -2 -2 -4
 -2 -4 -3  0 -4 -1  0 -3 -3 -4  1 -3 -2 -3 -4 -4 -5 -4 -3 -4 -3  4 -3 -5  1  0 -4 -5  1 -2 -2 -4  3 -2 -3  2 -4  6 -5  1 -5 -4 -6 -2  1  1  3 -1 -4 -3  1 -5 -2 -6 -1  4  0 -5 -1  7 -4 -6 -3 -6 -6 -4  3 -1 -4 -5 -4  1  4
  0 -4 -3  0 -4 -2 -3 -3  0 -4 -1 -3 -1 -4 -4 -4 -5 -4 -3 -4 -2 -1 -3 -4 -1  6 -4 -5  4 -1 -2 -4 -1 -3 -4 -1 -4 -1 -4  6 -5 -4 -5 -2 -1  0 -1 -2 -4 -4  4 -4 -2 -6 -2  3  5 -4 -3  3 -4 -5 -4 -6 -6 -3 -1 -1 -4 -4 -4 -1  3
 -4 -2 -1 -1  2  2 -4  3 -6  2 -4  1 -4 -2 -6 -1 -1 -5 -2  0 -3 -4  2  3 -3 -5  2  6 -2  2  0 -1 -2  2  2 -3  0 -4 -2 -5  1  3  4  4 -5  1 -5  2 -3 -2 -1 -1 -3 -1  0 -5 -2 -1  4 -5  5  7 -1 -4  8  4 -5  3 -1 -2  4  0 -4
 10 -3 -1  4 -2 -1 -3 -3 -3 -3  2 -2 10 -2 -4 -3 -4 -4 -3 -4 -3 -1 -2 -3 -2  0 -2 -4  3 -2 -1 -4 -1 -2 -3 -2 -4 -1 -4  1 -3 -2 -2 -2 -2 -1 -2 -2 -3 -3  0 -4  0 -5 -2  1  1 -4 -1 -1 -3 -3 -1 -5 -5 -3 -2 -2 -3 -4 -3 -1  0
 -3 -4 -4 -1 -4 -3  1 -3  9  0 -2 -3 -3 -4 -5 -4 -5 -5 -4 -4 -4 -3 -4 -5 -3 -2 -4 -2 -1 -3 -1 -4 -3 -2 -4  5 -4 -2 -5 -1 -4 -4 -6 -4 -4  1 -3 -2 -5 -4 -1 -5  2 -4 -2 -2  1 -5 -3 -3 -4 -6 -5 -6 -6 -5 -3 -4 -4 -5 -4 -1 -1
 -5 -3 -2  0  2 -3 -5 -3 -6 -3 -5 -2 -5 -2 -5 -3 -4 -5 -3 -1 -3 -4 -1 -4 -4 -5 -3 -3 -3 -2  2 -3 -2 -2 -3 -5 -3 -4 -4 -5  4 -3 -4 -3 -5 -3 -5 -3  0  0 -1  6  2 -4 -3 -5 -4 -3 -3 -5 -3 -4 -2 -5 -4  1 -5 -3 -3 -4 -3 -3 -4
 -4  4  2  0 -1  0 -4 -1 -5  1 -4  0 -4  3 -4  2 -1 -4  5  1 -1 -3  1 -2  0 -5  1 -1 -2 -1  1 -2 -3  1  4 -3  0 -4  4 -5 -2  1 -3  0 -4  0 -4 -1  3  2 -3  4  1  0 -1 -4 -4 -1 -1 -5  1 -3  0 -2 -3 -1 -4  0  5 -1 -1 -1 -3
 -4  0  0  2  0  4 -3  0 -5 -1 -3  1 -4  6 -4  0 -3 -4  0 -1  0 -2  2 -2 -1 -4  2 -2  1 -2  0 -2 -2  0  0 -2  0  0 -2 -3 -2  2 -3  4 -3  2 -2  3  5  3 -3  0 -2 -2  4 -3 -2 -1  4 -3 -2 -3  7 -4 -3  2 -2  0  0 -3  0  3 -2
 -4 -5 -4 -2 -4 -4 -1 -4 -2 -4 -5 -4 -4 -4 -5 -4 -4 -5 -4 -4 -4 -4 -4 -4 -4 -4 -4 -5  0 -3 -2 -2 -4 -3 -4 -1 -5 -5 -6 -4 -5 -5 -5 -5 -5  2 -5  1 -5 -5 -4 -5 -1 -6 -4 -5 -4 -5 -5 -5 -5 -6  0 -5 -6 -5 -5 -4 -3  0 -4 -4 -4
 -4 -4 -3 -2 -1 -2  8 -3  3 -3 -4 -3 -4 -4 -5 -3 -5 -5 -3 -4 -4 -3 -3 -4 -3 -3 -3 -4 -2 -3 -1 -4 -2 -2 -3  6 -4 -3 -5 -2 -4 -3 -4 -2 -4  0 -4  0 -4 -4 -2 -4  6 -5 -2 -3  0 -4 -2 -4 -3 -5 -4 -6 -5 -4 -4 -3  0 -4 -3 -2 -2
 -2 -3 -2  0 -4  1  0  0 -3 -3  7 -1 -2 -2 -4 -4 -5 -4  2 -4 -2  6 -3 -4  6  0 -3 -4  1 -2 -1  1  6 -1 -3  3 -3  4 -4  1 -4 -3 -5 -2  7  1  7  2 -3 -2  2 -4  0 -5  1  5 -1 -3 -1  2 -3 -4 -2 -6 -6 -3  6 -2 -3 -4 -2  3  4
