# Supplementary material for: Protein Secondary Structure Prediction Based on Data Partition and Semi-Random Subspace Method
Source: Sci Rep. 2018 Jun 29;8:9856. doi: 10.1038/s41598-018-28084-8 (PMC6026213; doi:10.1038/s41598-018-28084-8)
Supplement: Supplementary file 2 — Dataset 2 [file 41598_2018_28084_MOESM2_ESM.zip › T100_DATA/5VSA_A.pssm]

  M  R  I  P  L  V  G  K  D  S  I  E  S  K  D  I  G  F  T  L  I  H  E  H  L  R  V  F  S  E  A  V  R  Q  Q  W  P  H  L  Y  N  E  D  E  E  F  R  N  A  V  N  E  V  K  R  A  M  Q  F  G  V  K  T  I  V  D  P  T  V  M  G  L  G  R  D  I  R  F  M  E  K  V  V  K  A  T  G  I  N  L  V  A  G  T  G  I  Y  I  Y  I  D  L  P  F  Y  F  L  N  R  S  I  D  E  I  A  D  L  F  I  H  D  I  K  E  G  I  Q  G  T  L  N  K  A  G  F  V  K  I  A  A  D  E  P  G  I  T  K  D  V  E  K  V  I  R  A  A  A  I  A  N  K  E  T  K  V  P  I  I  T  H  S  N  A  H  N  N  T  G  L  E  Q  Q  R  I  L  T  E  E  G  V  D  P  G  K  I  L  I  G  H  L  G  D  T  D  N  I  D  Y  I  K  K  I  A  D  K  G  S  F  I  G  L  D  R  Y  G  L  D  L  F  L  P  V  D  K  R  N  E  T  T  L  R  L  I  K  D  G  Y  S  D  K  I  M  I  S  H  D  Y  L  C  T  F  D  A  G  T  A  K  P  E  Y  K  P  K  L  A  P  R  W  S  I  T  L  I  F  E  D  T  I  P  F  L  K  R  N  G  V  N  E  E  V  I  A  T  I  F  K  E  N  P  K  K  F  F  S
 -3  0 -2 -2 -2 -1  2 -1 -3  0 -3  0  2  2  0 -2 -3 -1 -3 -5  0 -6 -4 -6 -2 -2 -1  0 -1  0 -1 -1 -1  0  0 -3 -1  0 -1 -5 -4 -2  0  3  2 -1  3  0  6 -1  2  0  1 -1  2  2  1  3  2 -3 -3 -3 -2 -3 -2 -4  1 -3  0 -1 -3 -2 -3 -5 -4 -2  0 -2 -3  2 -1 -1  5  1  1  0 -2 -3 -4 -4 -3  3  6 -2 -3 -2 -5  0 -2  0 -1  1 -1  0 -2 -2  0 -1 -3  1 -1 -2 -2 -2  2  0 -2 -5 -2 -1 -4 -3 -2 -1 -3 -4  3 -2 -3 -1 -2 -4  6  3 -2 -3 -4 -1  6  0 -1  1  0  0 -2 -2  0  0 -1 -1 -2 -1  0  0  6  4  6  0  6  1  0  1 -2 -3  3 -3 -4 -2 -1 -5 -2 -2  3  1  0 -1  0  0 -2 -1  2  2  0 -2 -3  2  1 -1 -2  2 -1  0  0 -2 -2 -1 -4  0 -5  1 -2 -4 -1  0 -4 -1  0 -4 -4 -1  1 -2  4  0  2 -3  2 -3 -2  1 -4 -5 -4 -4 -3 -2 -1  0 -2  0 -1 -3  1  0 -4  1  2 -2 -2  3  3 -4  0  0  0 -2 -4  4 -1 -3 -3 -2 -3  2 -4 -5  4  1 -1 -3 -2 -2  0 -1 -1  0 -2 -2  0  1  0  2  1  1  1  1 -2 -3 -2 -4 -1 -3 -4 -2 -2 -3 -2 -3 -4  3 -4 -2  2  3 -3 -1 -1 -3  2 -2 -4 -1 -1 -4 -4 -2 -1 -4 -2  1  0 -4 -5  4
 -4  3 -3 -3 -3 -4 -2  6 -5 -3 -3 -3 -2 -2  0 -5 -6  3 -5 -5 -5 -4 -4 -4 -4  0 -4  0 -3 -3 -2 -3  3  1 -3  0 -1 -1  0 -4 -2  4 -2  0  3 -3  2  1 -4 -2  2  3 -4  3  2 -4  2  0  2 -6 -5  5 -4 -5 -5 -5 -4 -4 -4 -1 -4 -3 -3  8 -3 -5  2  5 -4  3  5 -5 -3  2  4 -4 -2 -4 -1 -6 -5 -4 -4 -4 -6 -4 -5 -3 -3  0 -2 -3 -4  0 -2 -5  3 -1  6 -2 -2 -3 -2 -4 -3  0  0 -5 -2  5 -4 -5  1 -1 -5 -6 -1 -1 -4 -3 -5  6 -4 -3 -4 -5 -1 -5 -4 -3 -3  2 -1 -1 -4 -3  0 -2 -3  1  6 -4 -4  7 -4 -4 -4  5 -4 -3  4  3 -4 -2 -2 -4 -6 -3 -4 -4 -4 -2 -2 -1 -2  4  1 -5  1 -1 -2 -2  4 -3 -5  1  0  0 -5 -5 -2 -4  0  6 -5 -3 -5 -5 -4 -3 -5 -3 -2 -3 -4 -2 -2 -4 -4  3  3 -4 -4  1  3 -5 -4 -2 -5 -4 -5 -5  8 -6 -5 -3 -1 -1 -1  0 -3 -4 -1  0  8 -3  1 -4 -4 -2  0 -4 -2  3  6 -5 -3  0 -2  6 -4 -4 -4 -4 -2 -5 -1 -2 -4 -3 -2 -2  0  3 -1  0  0 -1 -1 -1  3  2  1 -1 -2 -2  0 -3  1 -4  1 -2 -5 -4  2  3 -5 -5 -6  0 -5  6  1  5 -6 -5 -2 -1 -1 -2 -4  1  0 -5 -5  0  0 -4 -6  7  7 -5 -6 -3
 -4  0 -3  4  1 -3 -1 -1 -2 -4 -6 -1 -2 -1  0 -6 -4 -2 -4 -6 -5 -3 -4 -3 -4 -4 -4 -2  2 -2 -2 -3 -1  1  6 -2 -3  0 -1 -4  3 -2 -1 -2 -2 -4  0  0 -3 -5  0 -2 -5  2 -1 -5 -2 -1 -2 -3 -6 -1  2 -5 -5 -2 -4 -3  1  2  1 -3 -3 -4  4 -5 -2 -3 -4 -2 -2 -5  2 -2 -2 -3 -2 -5  7 -6 -6 -2 -3 -3 -4 -5 -6 -3 -2  3 -2 -3 -4 -1 -3 -5  0  1  0 -1 -4  1 -3 -5 -3 -2 -3 -6 -4 -1 -2 -6 -1  1 -3 -6 -1  1 -3  1 -3 -3 -4 -2 -2 -5 -3 -5 -4 -3 -1 -2  1 -1 -5 -2 -2  0  0 -2 -1 -4 -5 -2 -3 -4 -4 -2 -3 -1 -1 -2 -3 -1 -4 -5 -6 -3 -3 -3 -3  3 -2 -1  1 -1  2 -3 -2 -1 -3 -3 -1 -5 -6 -2 -1  1 -1 -5  1 -5  1 -1 -5 -5 -6 -3 -3 -3 -1 -2  3  2  2 -4  1 -2 -4 -2 -1 -5 -4 -1  1 -3 -3 -1 -5 -2 -5 -2 -3 -6 -3 -4  3  1 -3  1 -3 -2 -2  0 -3  1  1  1 -5 -2 -1 -6 -4 -1 -2 -3 -4 -3  2 -2 -5 -4 -5 -2 -1 -2 -3  0  3 -1 -1 -1 -1 -1  0  0  0 -2  0 -2 -2 -1  1 -2 -1  0  5 -5  3 -5 -2 -1 -6 -2  2  2 -6 -6 -6 -2 -7 -3 -1  0 -2 -6 -1 -2 -1 -2 -6  2 -2 -6 -5 -4 -1  8 -6 -2 -1 -5 -6  0
 -5 -2 -4 -1  0 -4 -3 -2 -3 -1 -6  6 -3  4  5 -6 -5 -2 -5 -7 -6 -5 -2 -5 -4 -5 -5  1  2 -1  2 -3  0  0  3  1  1  2  0 -3  7  1  4  1 -2 -4  2  4 -4 -5  1 -1 -5  0  1 -5 -3  2 -3 -3 -6  4 -4 -6 -6  8 -4 -4 -4 -2  3 -5 -2 -5  6 -5  0 -4 -3 -3  0 -6 -3  0 -1 -4  4 -5 -2 -6 -6 -5 -4 -4 -5 -5 -6 -4  0  3  5 -4 -4 -1 -4 -6 -2 -1 -1 -1 -2  5  0 -6 -2  5 -1 -6 -5  0  7 -6 -2  2 -4 -6  1  5 -4  2 -5 -4 -4 -4 -5 -6 -3 -6 -4 -3  5  0  2 -2 -5  0  2  3 -2  0 -4 -5 -5 -3 -4 -4 -4 -2 -4 -4 -3 -1 -4 -2 -4 -5 -6 -4 -4 -5 -4  2 -2  1 -1 -2 -2 -4 -4  2 -3 -3  3 -5 -6 -1  2 -1 -3 -5  7 -5  1 -2 -6 -5 -6 -2 -5 -4  3  7 -2  3  8 -5  6 -2 -5 -2 -1 -5 -5  6 -2 -2 -4 -5 -4 -3 -6  8 -5 -6 -4 -3  5 -2 -1 -3 -1  5  3  3 -5 -4  4 -4 -5 -3 -1 -6 -4  3  0 -2 -5 -2  6 -3 -5 -5 -6 -3 -4  8 -3 -2 -3 -3 -3  6 -1 -1  0 -1  3  0  3 -2 -3  0  0 -2 -2 -2  3 -2  1 -5  1 -3 -6 -3  4  5 -6 -6 -4  0 -7 -4  1 -3 -3 -6  1  5  2  4 -6  5 -3 -7 -6 -3  5 -2 -5 -4 -2 -6 -7 -3
 -3 -3 -2 -4 -3 -3 -2 -3 -6 -5 -3 -4 -2 -3 -5 -4 -6 -2 -4 -4 -1 -7 -7 -7 -3 -1  0  0 -3 -2 -2 -3 -4 -2 -2 -4 -3  2 -3 -3  1  1 -4 -3 -1 -3 -3 -4  2  2 -3 -1 -2 -3 -3 -1 -4 -3 -3 -6 -4 -3 -4 -3  0 -7  1  2  0 -3 -5  5 -6 -3 -4 -3 -4 -4 -3 -3 -5 -3 -3 -5 -4  0 -5 -3 -6 -4 -3  6  2 -4 -6  0 -6 -1 -4 -3 -3 -2 -5 -3 -1 -4 -4 -4 -5 -4 -5 -6 -5 -3 -1 -5 -3 -2 -1 -5 -6  2 -4 -3 -6 -2 -3 -5 -4 -5 -3 -6 -1 -3 -3 -3 -6  9  0  2 -4 -4 -4 -4 -3 -4 -5 -4 -2 -5 -5 -3 -1 -5 -1 -1  2 -2 -3 -5 -4 -5 -4 -5  1 -6 -4 -2  0 -6  2 -1 -2 -3  0  0  1 -5 -4 -4 -4 -1 -5 -3 -4  1 -4 -1 -5  0 -2 -4 -3 -5  1  1 -4 -5 -7  5  6 -5 -2 -3 -6 -1 -5 -6 -4  1 -4 -3 -1 -5 -3 -6  4 -4 -2 -5  1 -7 -6 -2 -6 -3 -5 -1 -3 -1 -5 -4 -5 -3 -6 -1 -3 -1 -3 -1 -3 -4  7 -4 -4 -5 -5 -3 -5 -5 -3  0 -3 -4 -6 -7  2  2  9  0 -3 -2 -1 -2 -3 -2 -4 -4 -4 -2 -3 -2 -3 -2 -2 -4 -4 -5 -4 -5 -1 -2 -4 -3 -3 -3 -4 -4 -7 -3 -4 -5 -4 -4 -6 -2 -4 -6 -3 -5 -4 -5 -4 -5 -4 -2 -5 -6 -6 -4 -3 -4 -5 -3
 -3  1  0 -1  0 -3 -2 -1 -5 -2 -5 -2 -3 -1  3 -5 -5  0 -4 -5 -4 -4 -2 -3 -4 -4 -4 -2 -2 -2 -1 -2  2  3  0 -3  0  0 -1 -5 -2  0  2  1  1 -3  0  1 -3 -4  1  2 -4  2  2 -4  1  1  1 -5 -5  1 -4 -5 -5 -3 -1 -4 -4 -2 -2 -1 -4 -2 -2 -4  0 -3 -3  4  1 -5 -2  1  4 -3 -2 -4  3 -5 -5 -1 -3 -4 -5 -4 -5  1  1  0 -1 -2 -4 -1  3 -3  0 -2  0 -3 -3  1  1 -4 -2  1 -2 -5 -3  0 -2 -5  1  1 -3 -5  1 -2 -4 -2 -5 -1 -4 -2 -4 -4 -1 -5 -3 -3 -1  0  1 -1 -4 -3 -1 -1  0  2 -1 -3 -2  0 -2 -4 -3  3 -3  4  0  2 -2 -4 -3 -4 -5 -3 -4 -3 -3  3 -2  0 -1  2  0 -5 -3  2  7  5  1 -4 -5  0  0  1 -3 -4 -3 -4 -1  0 -5 -2 -5 -4 -3 -2 -4 -3 -2 -2 -3 -3 -1 -2  0  0  1 -4 -3  0  2 -5 -3 -3 -4 -2 -4 -4  0 -6 -5 -2  3 -1 -2  0 -3 -3  2  3 -2 -2  0 -3 -4 -2  1 -4 -1  0  2 -5 -4 -2 -2  5 -4 -4 -4 -3  4 -4 -3 -2 -3 -2 -2  0 -1 -1 -2 -2 -1  0  1  1 -1  1  2 -1 -1 -1  1 -3  0 -4 -2 -1 -5 -2  0  0 -5 -5 -5  1 -5  0  2  0 -5 -5 -2  4  1  6 -5  1  3 -4 -3 -3  0 -4 -5  0  0 -4 -6 -2
 -4  1 -2 -1  0 -4 -3 -1 -4  0 -5  1 -2  2  4 -5 -6 -2 -4 -6 -5 -4  8 -4 -4 -5 -3 -2 -2  2  4 -3  0  1 -2 -1 -2  2  0 -6 -1  5  4  4  1 -2  4  3 -3 -4  3  2 -5  2  3 -4 -2  2 -2 -5 -5  0 -4 -5 -5  2 -3 -4 -4 -3  1 -4 -5 -3 -2 -5  3 -3 -4  1  4 -5 -3  6  2 -3  2 -5 -2 -6 -5 -4 -3 -4 -5 -4 -5 -3  3  1  4 -2 -4 -1 -3 -5  0 -1  0 -2  3  5  4 -5 -1  5 -1 -6 -3  0  5 -5  3  5 -5 -6  1  0 -4 -1 -5 -2 -4 -2 -4 -5  2 -5 -3 -3  3  3  2  1 -4 -3  2 -2  4  6 -2 -4 -4  0 -4 -4 -3  1 -4 -2 -1  5 -3 -4 -4 -4 -6 -3 -4 -4 -3  1 -2  2 -1  1 -2 -5 -1  5 -1 -1  3 -3 -5  2  5  6 -3 -5  0 -4  0 -2 -5 -4 -6 -5 -4 -3 -3  0 -3 -1 -1 -4  2 -4 -4  2  3 -4 -4  2  1 -5 -3 -4 -5  0 -5 -2 -3 -6 -5 -3  3 -2  0 -2 -3 -1  5  2 -3 -2  2 -3 -5 -2  4 -5 -1  3  1 -5 -4  1  2 -2 -5 -4 -5 -3 -3 -2 -3 -2 -3 -3 -3 -1 -1  0 -2 -2  1  1  4 -1  0  1  2 -1 -2 -1  0 -5 -2 -5 -1 -3 -6 -2  4  1 -5 -5 -4  1 -6  0  5 -1 -5 -5 -2  4  5  1 -5  3 -1 -6 -5  0  3 -4 -5 -2 -1 -5 -6 -3
 -5 -1 -4 -3 -3 -4  0  0  7 -3 -6 -2 -1  1 -2 -6  8 -4 -5 -7 -5 -6 -6 -6 -5 -4 -2  1  2 -3  3  0 -3  0  0 -4  1  0 -1 -6  0 -4 -2 -2 -1 -4 -2 -3  1 -4 -1 -1 -5 -1 -2 -3 -3 -1 -3  7 -5 -3 -4 -6 -6 -4 -2 -5 -4 -4  6 -3  7 -6 -4 -5 -1 -5 -5 -3 -4 -6 -2 -3 -1 -3  5 -6 -3 -6 -6 -4 -1 -5  8 -5 -6 -3 -4  2  1 -3 -4 -2 -4 -6 -2 -1 -3  5 -4 -2 -3 -5 -3 -3 -5 -6 -5 -1 -4 -6 -4 -3  7 -7  3  5 -4  6 -6 -4 -3  6 -5 -6 -5 -4  2 -3  1 -2  1  5 -4 -4 -3  4 -4 -4 -3 -4 -5 -3 -3 -2  2 -3 -3 -3 -3 -3 -5  7 -4 -4 -6 -4 -4 -6 -4 -3 -1  1  4  1  0  7 -4 -3 -4 -4 -3 -5 -6 -1 -1 -2  7 -4 -4 -5  1 -3 -6 -5 -6  7 -6 -3  6  2 -3  1 -4 -5  1 -4 -5 -4 -2 -5 -3 -1 -2  7 -3 -4 -5  6 -6 -5 -5 -6  7 -2 -3  2 -2 -1  0 -3 -2 -3 -4 -4 -1 -4 -5 -3  1 -6 -4  1 -3  7 -6  0  0 -4 -5 -3 -6 -2 -5 -4 -3 -1 -3  0 -3  0  2  1 -1 -1 -2 -3  0 -1 -3 -1  0  0  1 -3 -1 -5  1 -6  0 -4 -6 -1 -2 -3 -4 -6 -5 -1 -7 -4 -3  0  8 -6 -2 -4 -1 -4 -6 -3 -1 -6 -6 -3  0 -3 -6 -3 -4 -6 -7 -2
 -4 -2 -4  1 -1 -4 -3 -1 -5 -3 -6 -1 -3 -3 -1 -5 -6 -2 -5 -5 -5 11 -4 11 -4  1 -4 -2 -2  0 -3  2  2  0 -1  0 -4  4 -1 -3  0  1 -2 -1 -1 -4 -2 -1 -4 -3 -1 -2 -4 -1  0 -5  1 -2  3 -5 -6 -1 -4 -5 -5 -4 -4 -5 -4 -2 -4  0 -5 -4 -1 -5  1 -3 -4 -2 -2 -6 -3 -2  0 -4 -4 -5  3 -6 -6 -2 -4 -5 -5 -3  0  0  0  2 -2 -1 -4  2  2 -1  5  2  3 -4 -4 -3 -2 -5 -1 -3 -2 -4 -4  2 -3 -5 -2  2 -5 -6 -2 -1 -5 -4 -5  0 -4 -4 -3 -5 -3 -5 -4 -4 -1  1  0  1 -4 -4 -1 -2 -1  1 -2 -4  0 -1 -4 -4 -4 -2 -4  9  2  0 -5 -5 -4 -5 -6 -4 -5 11  2  6 -3  4  0  1 -2 -5  2 -1 -3 -3 -2 -4 -4 -2 -2  3 -5 -5 -4 -5  1  0 -6 -5 -6 -5 11 -4 -4 -4 -3 -3 -4 -2 -2  3  5 -1  0 -5 -4 -3  2 -5 -4 -1 -5 -4 -2 -4 -2 -4 -5 -1 -2  1 -1 -1 -4 -2  0  0 -3 -4 -2 -4 -5  0 -1 -5 -4  0 -1 -5  5 -3  1  1 -5 -3 -5 -4 10 -4  1 -1 -3  3 -3 -2  0 -1 -3 -2 -1  1  1  1 -3  0 -1  1  0 -4  3 -1  7  3 -1  9 -6  5 -1  1 -6 -5 -6 -2 -6  0 -2  0 -5 -3 -4 -3 -3  0 -6  3 -2 -5 -5 -3  1 -3 -6 -2  0  0 -5 -3
  1 -4  4  0 -1 -1  0 -3 -7 -5  6 -5  0 -4 -4  0 -7  1 -3 -1  3 -8 -7 -7  3  0  4  0 -3 -4 -5  2 -3 -2 -4 -2 -4 -3 -1 -2 -6 -5 -4 -2  0  3 -4 -1 -2  4 -4 -1  0 -4 -3  0 -3 -4 -2 -7  4 -5 -4  6  3 -6 -2 -4 -1  3 -6  1 -7 -6 -5  5 -4 -1  5 -3 -4  5 -4 -5 -3 -1 -6  4 -6  7  6 -1 -4 -4 -7  2 -5 -2 -3 -3 -4  2 -5  0 -2  0 -2 -2 -5 -5  1 -5 -2  4  1 -5  1 -2  4 -4 -6  7 -3 -1 -7  8 -4 -5 -4 -6  5 -4 -4 -5  4  5 -6  2 -3  3 -5 -3 -4 -3  4 -4 -4 -3  0 -4 -3  2  1 -3 -3  1 -1  1 -1 -6 -2 -2 -4 -7  1 -4  7  3 -1 -7 -4 -3 -1 -2 -2 -4 -2 -7  0 -1 -1  1 -5  4 -1  1 -5 -4 -7  0 -4 -2 -3 -5  4  3  7 -6 -7 -1 -6 -3 -3 -3 -6  3 -5 -5  2 -1 -4  3  2 -5 -3 -7 -2  0  5 -6 -2 -7 -6  3 -7  3 -4  0  2  0 -5 -2 -4 -1 -6  3 -3  1  3  1 -4  1  2 -4 -3 -7 -3  0 -5 -5  5  1  1 -5 -5 -7  1  1 -1 -1  4 -3 -2 -1 -2  0 -1 -2 -4 -1  0 -2 -3  1  0 -3 -3 -3 -4  0 -2 -5  6 -1 -4 -3  3  5 -7 -2  0 -3 -4 -4 -7  3 -3 -5 -5 -3  6 -5 -1  4  0  3 -4 -5 -4 -3 -6  3 -3 -3
  0 -3  0 -2 -2 -2  0 -2 -5 -5  1 -5 -1 -4 -5  6 -7 -1 -4  6 -1 -7 -6 -7  3  0  0  2  0 -4 -5  1 -1 -1 -5 -1 -2 -4  2  0 -5 -3 -3 -2  0  2 -3 -2 -4  0 -3 -2  5 -3 -3  5 -3 -4  1 -7 -1 -5 -4  1  0 -7  2 -4 -2  1 -6  4 -7 -6 -5  0 -2  2  3 -2 -4  0 -4 -4 -2 -3 -6  4 -6  1  0 -1 -4 -5 -7  2 -4 -1 -1 -3 -3  3 -5  0 -3  1 -1 -1 -3 -5 -3 -5 -4  4 -1 -5  3  1  1 -4 -6  2 -2 -4 -7 -1 -4 -6 -4 -5  0 -4 -4 -5  1  4 -5  1 -4 -2 -5 -3 -4 -4  3 -4 -4 -2 -1 -3 -2  0  3 -3 -3 -2 -4 -2 -2 -5  0 -3 -3 -6  0 -4  0  0 -3 -6 -4 -4  0 -2 -2 -4  0 -6  4  0 -1  1 -4  3  5 -1 -4 -1 -7 -1 -6  4 -4 -5  0  1  2 -6 -7 -1 -6  0 -3 -3 -7  4 -5 -4  5  1 -3  4  3 -5 -2 -7 -2  0  4 -6  1 -7 -5 -2 -7  3 -5  1  2  3 -5  0 -4 -2 -4  0 -3 -1  4  1 -4  6  2 -4 -1 -6 -1 -1 -5 -5  2  2  5 -5 -3 -7 -2 -1 -2 -1  0  1 -1 -1 -2  1 -1 -3 -4  1  1 -1 -3  2  2 -3 -4 -4 -5  0  1 -2  3  0 -3 -4 -1  4 -7  0  6  1 -4 -2 -7  1 -4 -5 -5 -2  3 -4 -2  2  5 -2 -4 -6 -6 -4 -5  2  3 -4
 -3  4 -3 -2 -2 -3 -2  2 -5 -2 -5 -2 -2  0  0 -5 -5  2 -4 -5 -5 -5 -3 -5 -4 -4 -4 -2 -3 -3 -2 -3  2  1 -3 -3 -2 -1  0 -6 -2 -1  0  0  0 -2  0  1 -3 -3  1  2 -4  3  2 -4  5  0  1 -5 -5  3 -4 -5 -5 -4 -3 -4 -4 -3 -3 -4 -3 -1 -3 -4  0 -2 -4  3  2 -5 -3  0  2 -3 -2 -4 -2 -5 -5 -4 -3 -4 -5 -4 -5 -1 -2  0 -2 -3 -4 -1 -3 -5  2 -2  2 -2 -1 -1 -1 -4 -2 -1 -3 -5 -2  3 -3 -5  0  1 -4 -5 -1 -1 -3 -3 -4  6 -3 -3 -4 -5  7 -5 -3 -3 -2  2  0 -1 -4 -3 -1 -2 -2  2  3 -4 -4  1 -3 -4 -3  2 -3 -3  4  1 -4 -1 -2 -4 -5 -3 -4 -4 -3 -2 -2  0 -1  1 -2 -4 -2  0 -2  0  2 -4 -5  2  2 -1 -3 -4 -3 -4  0  4 -5 -3 -5 -4 -4 -3 -4 -3 -2 -2 -3 -4 -2 -5 -4  1  2 -4 -4  1  1 -4 -3 -3 -4 -3 -5 -4 -1 -6 -5  1 -2 -2 -2 -2 -2 -3 -1  1  0 -2  0 -3 -4  1  1 -5 -3  2  1 -4 -4 -2  0  3 -4 -4 -5 -3 -3 -4 -2 -2 -3 -3 -3 -2 -1  0 -1 -1  1 -1 -1 -1  3  1  1 -1 -2  0  0 -5  0 -4 -2 -4 -5 -3  1  0 -5 -5 -3  0 -6  3  1  1 -5 -5 -2 -1  1 -2 -5 -1  2 -5 -5 -1  0 -4 -5  1  1 -5 -6 -2
  9 -2  2 -2 -2 -2  0 -2 -6 -5 -1 -4 -2 -3 -4  3 -6  1 -4  1  9 -6 -6 -6  1  1  0  2 -2 -2 -4  2  0  0 -4 -2 -3 -2  0 -3 -5 -4 -3 -2  0  1 -3 -2 -2 -1 -3  0  2 -3 -1  2  2 -3 -1 -6 -1 -4 -4  2  1 -6  3 -4 -2  2 -5  5 -6 -5 -3  0 -2  1  3 -3 -2 -1  0 -4 -2 -2 -5  4 -4  0 -1  0 -4 -4 -6  0 -4 -2 -1 -1 -4  0 -5  0 -2  0 -1  0 -2 -4 -3 -5 -4  6 -2 -4  6  5  3 -2 -6 -1 -3 -3 -6  0 -2 -5 -4 -3 -1 -4 -4 -4  3  2 -3 -1 -3 -2 -4 -3 -3 -2  3 -4 -4 -2 -2 -3  4  2  5 -2 -1 -1 -3 -1 -3 -4 -2 -3 -4 -5 -1 -5  0  3 -3 -5 -4 -3 -2 -2 -2 -3  4 -5  0 -2 -2  0 -3  1  1  0 -4 -3 -6 -1 -5  1 -3 -4 -1  2  0 -5 -5  4 -5 -4 -3 -3 -6  0 -4 -4 -1  2 -3  3  3 -4 -1 -6 -2  0  0 -5  8 -7 -3  0 -6  3 -3  0  2  2 -4  1 -4  0 -4  1 -3  4  0  0 -3  5  0 -3  0 -6 -3 -1 -4 -3  6  4  2 -4  3 -6 -1  0 -3 -1  2 -2 -1  0 -1  0  0  2 -3  0  3  0 -2  3  3 -4 -3 -4 -4  3 -1 -4  1  0 -4 -3 -2  0 -6  2  1 -2 -4 -1 -6  1 -4 -4 -4  0 -1 -4  0  9  5  0 -4 -5 -6 -1 -4  0 -2 -3
 -2 -4 -2 -4 -4 -3 -2 -3 -6 -6 -3 -5 -3 -5 -4 -2 -7  1 -5 -1 -1 -5 -7 -5  2  7  2  2  0 -3 -5  4  0 -1 -3  3 -4 -3  0  5 -3 -2 -4 -4  0  2 -4 -2 -5 -3 -4 -3  2 -4 -4 -2 -3 -4  1 -6  0 -5 -5  1 -1 -7 -3 -5 -4  1 -3 -2 -6 -6 -3 -3 -3  4 -2 -4 -5 -3 -5 -5 -4 -3 -6 -2 -6  0 -3 -1 -5 -6 -7  4  1  0  3 -4  2  0 -5  4  4  7  0  5 -5 -5 -4 -6 -1 -1 -1 -5  2  8 -2 -5 -6 -1 -4 -4 -6 -1 -4 -5 -5 -5 -3 -5 -5 -5  4 -2 -4  0 -4 -3 -5 -2 -2 -4 -1 -5 -5  0 -3 -5 -2  3  5 -5 -5 -4 -4 -3 -4 -5 -3 -5 -5 -6 -3 -6 -3  0 -4 -5 -5 -1 -3  0 -3 -4 -3 -6 -2 -4 -5 -3 -5  2  6 -3 -5 -4 -6 -3 -6 -3 -4 -4 -2 -3 -3 -6 -5 -4 -6 -5 -5 -4 -6 -1 -5  1 -2 -2 -3 -2 -2 -5 -3 -6  1  4 -2 -6  6 -7 -6  8 -6 -1 -5  0  3 -1 -6  4 -5 -3 -6 -2 -4 -4 -1 -2 -4 -2 -2 -4 -4 -6  3 -4 -5 -5 -2  2  0 -5 -4 -7  0 -1  0  4  2 -1  1  2 -3  2 -1 -3 -2  1 -1 -3 -3  0  0 -5 -4 -2 -4  3 -1  3 -2  5 -5 -4  3  0 -8 -1 -2 -4 -5 -4 -7  0 -5 -6 -4 -2 -1 -5 -3 -2  3 -3 -4 -6 -7 -5 -6  5  8 -4
 -4  0 -4  5 -3 -4 -3 -2 -5  8 -5  3  2 -2 -3 -5 -6 -1 -5 -6 -3 -6 -5 -6 -4 -5 -4 -3 -3  5  1 -4 -3 -3 -4 -1  6  0  2 -6 -4 -1 -1 -2 -3 -4 -2 -3 -3 -5 -2 -3 -5 -3 -2 -4 -2 -3 -3 -5 -5 -3 -4 -5 -5 -5  5 -4  4  1 -4 -5 -5 -6 -5  4  5 -5 -5 -3 -3 -5 -3 -3 -3 -3  1 -5 -5 -5 -5 -2 -2 -4 -5 -4 -6 -4 -3  0 -3  0  8  3 -2 -6 -3 -4 -4  1  6 -4  6 -5 -2 -3 -4 -6 -4 -3 -4 -5 -3 -3 -5 -6 -2 -4 -4 -2 -5 -4  3 -4 -5 -5 -4 -5 -3 -3 -3  0  4 -1  0 -3  6 -2 -4 -3 -4 -4 -5 -4 -4 -4 -3 -3 -4 -4 -3 -3 -4 -5 -4  8 -5 -4 -4 -6 -4 -3  5 -1 -3 -2 -3 -5  3 -2 -4 -3 -3 -4 -6 -3 -3 -3 -5 -4  1  5 -3 -4 -5 -4 -5 -5 -6 -4 -5 -4 -3  0 -4  0 -3 -6 -5 -3 -3 -4 -4 -3 -3 -5 -3 -3 -5 -4 -6 -5 -5 -6 -1 -4 -2  0 -1 -2  7 -4 -1 -1 -5 -4 -2 -4 -4 -3 -3 -5 -4 -3 -3 -5 -6 -3 -3 -4 -5 -4 -3 -4 -5 -5 -3  0 -1 -4 -2 -1 -2  0  4  1  4  6  0  0 -1  1  1 -3 -3  7 -1 -5 -2  3 -3 -5 -5  1 -3 -3 -5 -5  9 -3 -6 -4 -3 -2 -6 -5  0 -1 -3 -4 -5 -4 -3 -6 -5 -4 -3 -6  9 -5 -5 -5 -7 -3
 -3  2 -1 -1  1 -1 -1 -1 -3 -1 -3  2  2  1  0 -5 -4 -1 -2 -5 -2 -5 -4 -5 -3 -4 -3 -1  2  2  0 -3 -1 -1  0 -2 -1  0 -1 -4 -2 -2 -1  0 -1 -3  0  0 -1 -3  0 -1 -3 -1  0 -3 -2  2  0 -3 -4  0  1 -4 -4 -3 -3  1 -3 -2 -2 -3 -3 -4 -2 -4 -1 -3 -4 -1 -2 -4  4 -2 -1  2 -2 -4 -2 -5 -4 -2  3  0 -3 -4 -5  0 -2  0 -1 -2 -2 -1 -1 -5 -1 -1 -2  2 -2 -1 -2 -3  0 -1 -3 -5 -2 -1 -3 -4 -1 -2 -3 -5 -1 -1  1 -1 -3 -3 -2 -1 -3 -4 -3 -3 -1  3  3  0 -1 -2 -4  0 -2 -1 -1 -2 -3 -2 -4 -2  0 -1  0 -2 -1  0 -2 -2 -1 -3 -2 -3 -5  2  0 -4  3  0  1  0  2 -1  2 -2 -3 -2 -2 -2 -2 -4 -5 -1  1 -2 -2 -3 -1 -3  3 -1 -4 -4 -5 -2 -4  4 -2 -2  4  0 -2 -3  0 -5 -4 -1  1 -3 -2 -1  0 -3  4 -2 -4 -1 -3 -4 -3 -5 -3 -3 -1  0 -2 -1  2 -2 -1 -1 -4 -2  0 -1 -4 -1 -1 -5 -2 -1 -2 -3 -4  0  0 -1 -4 -3 -4  7 -4 -3  1  2  0 -2  0 -1  1 -1 -1  0 -1  0  0 -1 -2  0  1 -2 -1 -2 -1 -3  1 -4  1 -4 -5  2 -2 -1 -4 -5 -5 -1 -5 -3  0  0 -4 -4  4 -1  0 -1 -5 -2  0 -5 -4 -3 -1 -3 -4 -1 -2 -4 -6  4
 -2  0  1 -2  6  6  1  1 -5  0 -3 -1  3  0 -2 -4 -5  1  8 -4 -1 -6 -4 -6  0  0  0 -1  1  1 -2 -2 -1 -2 -2 -1  1  1 -1 -5 -4 -2 -2 -1 -2 -1 -2 -1  1 -2  0  0 -3  1 -1 -2 -2 -1 -1 -5 -3  0  7 -3 -1 -4 -3  8  1 -2 -4 -2 -4 -4 -3 -2 -2 -2 -2 -2 -2 -3 -2 -2 -2  5 -3 -2 -1 -3 -3 -2  0  8 -5 -3 -5  5 -2  0 -2 -2  0  0  0 -4 -2  0  0  0 -2 -2 -3 -3  2 -1 -2 -4  0  0 -4 -2  5  0 -5 -3 -2 -2  8 -3 -2 -3 -2 -3 -2 -3 -4 -3 -2  4 -1 -1 -1 -2 -2  7 -2 -1 -1 -1 -1  0 -3 -1 -2 -1 -2 -1  0 -4 -2 -3  8 -4  0 -2 -3  4  6 -5  7  0 -1 -1  2  3  2 -4 -2 -2 -2 -2 -2 -2 -4  0 -1 -3 -4 -2 -3 -3  2 -3 -1 -1 -3 -4 -5 -1 -4 -4  5  5 -4 -1 -2 -4 -3  1 -1  1 -2 -3  1 -5 -1  1 -3 -3 -4 -4  1 -4 -4 -2  0  0 -1  0  2  1 -2  0 -4  0 -1  6 -1  0  1 -3 -2 -2 -2 -4 -4  1 -2 -3 -3  0 -3 -2 -4 -4  2  0 -1  0 -1 -2 -1 -1  2  0 -1 -1 -1  0 -1 -1  0 -1  0 -2 -1 -3 -1 -4  4 -2 -3 -1  1  0 -2 -3 -5 -1 -4 -3 -2 -2 -5 -2  5 -3 -1  1 -3  2  4 -4  0  0 -1 -1 -4 -3  0 -3 -5  4
 -4 -4 -4 -5 -4 -5 -4 -3 -6 -6 -5 -5 -4 -5 -5 -4 -6 -2 -6 -4 -5 -7 -6 -6 -3 -2 -4  0  0  3 -5  1  3  2 -6  6 -5  0  5 10 -1 -1 -4 -4 -3 -3 -4 -4 -5 -5 -4 -1 -3 -4 -4 -4 -3 -4 -2 -6 -5 -5 -6 -4 -5 -7 -5 -6 -5  2 -5 -4 -6 -6 -4 -5 -5 -3 -4 -3 -5 -5 -5 -4 -4 -5 -5 -4 -6 -5 -5 -4 -5 -6 -6  4  4 -1 -2 -4 -4 -3 -5 -2  3  3 -3  0 -2 -5 -5 -6 -5 -4 -3 -5  0 -2 -4 -5 -7 -5 -4 -4 -6 -5 -4 -5 -6 -5 -5 -5 -5 -5 -3 -4 -6 -4 -5 -5 -5 -4 -4 -4  2 -5 -4 -2 -5 -5 -5 -4 -3 -5 -5 -5 -5 -4 -5 -5 -4 -2 -6 -5 -4 -7 -5 -4 -5 -6 -5 -4 -3 -3 -4 -4 -4 -5 -4 -2 -5 -2 -5  0 -2 -4 -5 -5 -5 -5 -7 -5 -4 -5 -5 -5 -5 -5 -6 -4 -5 -6 -5 -5 -7 -4 -6 -1 -4 -3  2 -4 -4 -5 -4 -6 -4  3 -4 -5  0 -8 -6  0 -6 -3 -5 -3 -1 -1 -6  2 -3 -4 -6 -4 -4 -5 -4 -4  0 -4 -1 -4 -4 -5  4 -4 -5 -5 -4 -3 -2 -6 -5 -8  1  0  0  3  7 -2  5  1  8  1  3 -1 -4  3 -4 -3 -4 -3 -3 -5 -2 12 -5  0 -4 -3 -5 -3 -5 -5 -5 -1 -8 -3 -5 -5 -5 -4 -6 -5 -5 -6 -5 -5 -5 -5 -4 -5 -4 -5 -5 -7 -7 -6 -6  3  1 -5
 -3 -3 -3 -3 -3 -4 -3 -2 -6 -5 -4 -4 -3 -4 -4 -4 -7  1 -5  3 -4 -2 -6 -2 -2  0  0 -2  2  2 -4  3  0 -1 -2  6 -4 -1  0  4 -5 -3 -3 -3 -2  0 -4 -2 -4 -3 -3 -3  0 -3 -3 -3  3 -4  3 -6 -4 -4 -5 -1 -3 -6 -4 -5 -4 -1 -2 -3 -6 -5  5 -4 -3  2  0 -4 -4 -4 -4 -3 -3 -4 -5 -3 -4 -4 -4 -3 -4 -5 -6  4 10  4  6 -3  1  0 -5  1  7  2  1  5 -3 -5 -3 -5  0 -2  3 -4 -2  2 -2 -3 -6 -3 -2 -2 -6 -4 -4 -4 -5 -5 -4 -4 -5 -5 -1 -3 -2 -4 -4 -3 -4 -1 -1 -4 -3 -4 -4  4 -3 -3 -4 -2  0 -2 -4 -4 -4 -2 -4 -2 -3 -3 -5 -6 -3 -6 -4 -3 -4 -2 -4 -1 -3 -1 -3 -3 -1 -6 -1 -3 -4 -3 -4  0  0 -3 -4 -2 -6 -4 -5 -4 -3 -4 -4 -3 -4 -6 -2 -4 -5 -4 -4 -4 -6 -2 -5  9 -2 -3 -3 -3 -3 -3  0 -6 -1  7 -3 -5  1 -7 -3  3 -6  0 -4 -2  4 -1 -5  1 -4 -2 -3 -2 -3 -4 -3 -2 -3 -3 -3 -3 -3 -6  8 -3 -4 -4 -3 -2 -3 -5 -2 -7  1  0 -3  5  0 -3  2  1 -2  1 -2 -1 -3  1 -2  0 -2 -1  1 -4 -2  2 -2  7 -3  5 -4 -1 -4 -1 -3 -3 -7  1 -4 -4 -4 -2 -7 -3 -4 -5 -4 -4 -4 -3 -4 -4 -3 -2 -3 -6 -7 -4 -4  4  0 -4
  3 -3  4  2 -1  4  4 -2 -6 -3  5 -4  2 -3 -3 -1 -7  1  2 -2  2 -7 -6 -7  4 -1  4  0 -3 -4 -2  2 -1 -1 -3 -1 -2 -2 -1 -3 -5 -4 -3 -1  0  4 -2 -1 -1  6 -2  0  1 -2 -3  2 -2 -3 -2 -6  6 -4 -3  4  6 -6  2 -3  5  1 -5 -1 -6 -6 -5  4 -3 -1  4 -2 -4  6 -1 -4 -3  3 -5  3 -5  2  5  4 -2 -3 -7  1 -5 -1 -2 -3 -2  2 -4 -1 -3  1 -2 -2 -3 -4  2 -4 -1  0  2 -4  0 -3  5 -4 -6  2  0  0 -6  2 -2 -5 -3 -5  5 -5 -2 -4  3  2 -4  2  1  1 -4 -1 -3 -1  2 -2 -3 -2  4 -3 -3  5 -1 -3 -1  5  0 -2  3 -5  1 -2 -3 -6  4 -1  3  1  4 -7 -3 -4  0 -2 -2 -3 -1 -6 -1  1  0  1 -4  3 -2 -1 -3 -3 -6  6 -4 -1 -3 -5  6  5  2 -6 -7  1 -5 -5 -3 -2 -6  2 -4 -4  0 -1 -3  3  0 -4 -2 -6  3  0  3 -5 -2 -7 -5 -1 -6  1 -4  1  0  2 -4 -2 -3  0 -5  4 -2  1  4  2 -2 -1  2 -4 -3 -6 -4 -1 -5 -5  2  4  1 -4 -5 -7 -1  1  0 -1 -1 -3 -1 -1 -1  0 -2 -3 -3  1  1 -2 -1  1  1 -4 -4 -3 -4 -2 -1 -5  2 -3 -3 -1  6  2 -6 -1  0 -3 -4 -3 -7  6 -3 -5 -3 -2  2 -4 -1 -1 -1  5 -3  0 -2 -3 -4  1 -3 -3
