# Supplementary material for: Protein Secondary Structure Prediction Based on Data Partition and Semi-Random Subspace Method
Source: Sci Rep. 2018 Jun 29;8:9856. doi: 10.1038/s41598-018-28084-8 (PMC6026213; doi:10.1038/s41598-018-28084-8)
Supplement: Supplementary file 2 — Dataset 2 [file 41598_2018_28084_MOESM2_ESM.zip › T100_DATA/5W30_A.pssm]

  M  K  E  Y  T  L  D  K  A  H  T  D  V  G  F  K  I  K  H  L  Q  I  S  N  V  K  G  C  F  K  D  Y  S  A  V  I  D  F  D  P  A  S  A  E  F  K  K  L  D  V  T  I  K  I  A  S  V  N  T  E  N  Q  T  R  D  N  H  L  Q  Q  D  D  F  F  K  A  K  K  Y  P  D  M  T  F  T  M  K  K  Y  E  K  I  D  N  E  K  G  K  M  T  G  T  L  T  I  A  G  V  S  K  D  I  V  L  D  A  E  I  G  G  V  A  K  G  K  D  G  K  E  K  I  G  F  S  L  N  G  K  I  K  R  S  D  F  K  F  A  T  S  T  S  T  I  T  L  S  D  D  I  N  L  N  I  E  V  E  A  N  E  K  E  G  G  S  H  H  H  H  H  H
 -3  2 -3 -5  1 -3 -5  1  4 -5 -1 -1 -2 -1 -5 -1  2 -3 -5  3 -4 -3  1 -3 -1 -2 -2  0 -5  0 -1 -4 -2  5  0  0 -2  3 -3 -1  1 -3 -2  1  0  5  0  2  0  0 -1  2 -2  1  4 -1 -3 -3 -3 -2 -2  3 -3 -4 -5  1 -5 -4 -3 -1  5 -4 -5 -5 -2  4  1  0 -4 -2 -1 -3 -2 -5 -1  2 -2  1  1  0  0  0 -1 -1 -2 -1 -4 -1 -2 -1 -2 -4 -4 -2 -3 -1 -2 -2 -2 -3 -2 -2  0 -3 -1  1 -2 -4 -1 -2  1  4 -2 -4 -2 -5 -2 -1 -2 -3  4  0 -3 -1  3 -1  2 -1 -4 -3 -4 -1 -3 -5 -2 -3  6 -4 -3  3 -2 -2 -2 -2 -3 -1 -4 -2 -2 -2 -3  0  0 -3 -2 -2  4  1 -3  3  2  4  4  3 -2 -2 -2 -2 -2 -2
 -3 -2  0 -6 -2 -4 -4 -3 -3 -3 -3  0 -5 -3 -6  0 -5  5 -3 -4 -4 -5 -3 -1 -5  4 -5  0 -6  0  0 -5 -2 -4 -1 -4 -1 -3 -3 -3 -2 -3 -4 -2  1 -3  0 -4 -1 -4 -2 -4  0 -3 -3 -3 -5 -3 -4  4 -3 -2 -2  8 -4 -3 -3 -5  6 -3 -3 -4 -6 -6 -2 -4 -2  0 -4 -5 -1 -4 -2 -6  3 -3 -1  1 -4 -1  1 -1 -3 -2 -2 -1 -4  3 -4 -3 -5 -4 -4 -4 -5  4 -4 -4 -4  4 -3 -4 -2 -4 -2 -4 -3 -4 -2 -5 -1 -3  0 -4 -5 -5 -5 -2 -2  5 -3 -5 -5 -2 -4  0 -4  0 -5 -2  8 -1 -3 -5 -4 -4 -3 -4 -3 -4 -5 -5 -5 -4 -5 -4 -3 -1 -5  1 -4 -2 -4 -2 -4 -2 -4 -3  2 -1 -1 -2 -2 -1  0  0  0  0  0  0
 -4 -2  0 -6  3 -5 -1 -1 -2 -3 -2  0 -5  0 -6 -2 -5 -3 -3 -5 -5 -5 -1  6 -5 -2 -3  2 -6  3  2 -5  1 -3  0 -5  0 -1  2  0  1  3 -5 -1  4 -3  2 -4  1 -5  1 -4  0 -3  2 -2 -6  5 -3  4  7 -1  0 -3 -1  5 -2 -6 -2  0  0 -1 -6 -6  3 -3 -2  4  1 -4  1 -5 -2 -6 -1 -2  0  2 -4 -1 -1 -1  0  1  3  2 -2  0 -5 -1 -3  3 -6 -1 -6  0 -1 -3 -3 -1 -2 -4 -2 -5  2 -4 -2 -5  4 -3 -2  0 -2  3 -4 -3 -3  7 -2 -3 -4 -3 -6  0 -3  2 -2 -2 -6  7 -3 -2  0 -6  0 -6 -2 -6 -2 -3 -3 -2 -5 -5 -5 -2  0 -1 -5  0 -5  4 -4  1 -5 -2 -4  2 -2  0  0 -2 -2 -1  1  1  1  1  1  1
 -5 -2  2 -7 -2 -5  8 -2 -1 -4 -3  1 -5  2 -7 -2 -5 -3 -4 -5 -6 -5 -3 -2 -6 -3 -4 -1 -7  1  4 -6  4 -4  1 -5  2 -3  7  1  4  7 -5  0  2 -3  0 -4  1 -5  3 -5  6 -4  3 -3 -6  6 -4 -1  0  0  7 -5  8  0 -3 -6 -3 -3  0  8 -7 -6  7 -4  3 -1 -4 -4  0 -5 -2 -7 -1 -3 -2  1 -4  0 -2 -1  4  5  6  3 -2  2 -5 -3 -4  7 -6 -3 -6 -3  4 -4 -4 -3  0 -4 -3 -5  6 -5  1 -5 -1 -4 -2 -3 -3  7 -4 -1 -4 -1  0 -3 -4 -4 -6 -1 -4  0 -3 -1 -6 -1 -5 -2  7 -6 -3 -6 -4 -6 -1 -4 -4 -3 -6 -5 -6 -3  6  4 -5 -2 -5  0 -4  4 -5 -2 -4 -3 -3 -2  2 -2 -2 -1 -1 -1 -1 -1 -1 -1
 -3 -3 -4 -6 -3 -3 -6 -4 -2 -6 -3 -4 -3 -4 -5 -3 -3 -6 -6 -3 -4 -3 -3 -5 -3 -5 -5 -2 -5 -3 -4 -5 -4 -3 -3 -3 -4 -2 -5 -4 -3 -5 -4 -3 -3 -3 -3 -3 -3 -3 -3 -3 -5 -2 -3 -4 -3 -5 -4 -4 -4 -3 -6 -6 -6 -4 -6 -4 -5 -3 -3 -6 -5 -5 -5 -2 -5 -4 -5 -6 -3 -3 -3 -5 -3 -3 -3 -3 -3 -3 -4 -2 -4 -4 -4 -4 -5 -4 -3 -3 -5 -6 -4 -4 -3 -5 -5 -3 -4 -6 -5 -3 -3 -3 -4 -1 -5 -4 -4 -5 -2 -3 -4 -6 -5 -5 -5 -5 -4 -4 -2 -5 -5 -4 -3 -3 -4 -5 -3 -5 -6 -4 -6 -5 -5 -3 -3 -4 -6 -3 -5 -5 -3 -3 -3 -4 -6 -5 -3 -5 -3 -3 -1 -5 -2 -5 -3 -2 -5 -4 -3 -1 -1 -1 -3 -3 -3 -3 -3 -3
 -2 -1  0 -5 -1 -4 -3  0 -2 -3 -3  0 -5  2 -6  1 -4 -1 -3 -3  0 -5 -2 -2 -5 -1 -4  1 -6  1  1 -5  0 -3  1 -4  0 -2 -1 -2  1 -2 -3 -1  0 -2  0 -4  1 -4 -1 -4  2 -3 -2 -3 -5 -2 -3 -1  1  1  4 -2 -3  0 -3 -5  0  0 -2 -3 -6 -6 -2 -3  0  3 -3 -3  1 -4 -2 -6  1 -2 -1  0 -4  1  2 -1 -2 -1 -1  0 -4  0 -4 -2 -4 -2 -4 -3 -5 -1 -3 -3 -3  0  1 -3 -2 -4  0 -4 -1 -4 -1 -4  1 -1  0 -3 -4 -4 -4  1  1 -1 -3 -4 -6 -1 -3  0 -3  0 -5 -2 -2  0 -2 -5 -4 -4 -2 -4 -1 -3 -4 -4 -5 -4 -5 -3 -1  1 -5  0 -4  0 -4  1 -4  6 -3 -1  0  6  3 -1 -1  2  0  0  0  0  0  0
 -4  0  1 -6 -1 -5 -1 -2 -2 -3 -3  4 -5  1 -6  0 -4 -2 -3 -4 -5 -5 -3 -2 -5 -2 -5  0 -6  1  3 -5  4 -3  2 -4  4 -2  3  0  3  0 -4  2 -1 -3  0 -4  3 -5  1 -4  2 -3 -1 -3 -5  0 -4 -1 -1  4  0 -3 -1  1 -3 -5 -2 -2  0  1 -6 -6  1 -3  6  2 -4 -3  2 -5 -1 -6  1 -3 -2  1 -4  4 -1 -1 -1  2  2  4 -4  3 -5 -1 -5  0 -5 -2 -5 -2 -2 -3 -3 -2  2  1 -1 -5  1 -4  6 -5  3 -5  0 -2 -1 -1 -4 -5 -4 -2  5 -2 -3 -5 -6  5 -3  3 -3  2 -6 -2 -3  1  4 -6 -4 -5 -3 -5  7 -3 -5 -4 -5 -5 -5 -3  4  4 -5 -1 -5  1 -4  6 -5  4 -3 -3  1  0  4 -1 -1  1  0  0  0  0  0  0
 -5 -3 -3 -6 -2 -5 -4 -3 -2 -5 -3 -2 -6  5 -6 -3 -5 -4 -5 -4 -6 -6 -3 -3 -6 -4  7 -1 -6  1 -2 -6 -2  4 -2 -5 -3 -1 -3  4 -1 -2 -5 -2  0 -1 -2 -4 -2 -4 -3 -2 -3 -4 -1 -3 -6 -3 -4  4 -3 -1 -3 -5 -4  4 -5 -6 -4  0  2 -4 -6 -6 -3 -3 -3 -2 -5 -5 -3 -5 -4 -6 -3 -1 -3 -1 -4 -3 -2 -2  4  4  1 -1  0 -3 -5 -4  7 -4 -6 -4 -6 -3  6 -5 -4 -4 -4 -5 -3 -5 -3 -4 -4 -4  4  7 -2  3 -3 -1 -5 -5  7 -1 -4 -4 -3  7 -6 -3  4 -2  5 -3 -6 -3 -5 -3 -4 -6  7 -6 -2 -6 -3 -3  7  7 -6 -5 -6  5 -4 -4 -6 -4 -6 -2  0 -4 -5 -4 -2 -3 -4 -3 -2  2  2 -1 -2 -2 -2 -2 -2 -2
 -4 -3 -3 -4 -3 -5 -4 -4 -3 11 -4  0 -5 -2 -4 -3 -5 -3 11 -4 -5 -5 -3 -2 -6 -1 -5  1 -4  2 -2  3 -2 -4 -2 -5  4 -3 -3 -2 -1  0 -4 -2 -1 -3 -2 -4  0 -4 -2 -5 -2 -4 -2 -4 -6 -2 -5  1 -2 -2 -3 -3 -4 -2 11 -5 -3 -3 -3 -4 -4 -4 -1 -3 -3  0  6 -5  1 -5 -3 -4  0 -3 -4 -1 -3 -1 -1 -2 -3 -2 -1  0 -1 -1 -5  0 -5 -3 -5 -4 -5  4 -4 -5 -4  0 -2 -4 -3 -4  0 -4 -3  0  0 -5 -2 -2 -3 -3 -5 -3 -5 -2 -1 -3 -3 -5 -4 -1 -4 -1 -3 -3 -6 -2 -3 -2 -3 -3 -4 -5 -4 -5 -3 -4 -5 -4 -5 -5 -6 -4 -3 -2 -5 -3 -5  2 -4 -1 -5 -2 -3  0 -2 -2 -1 -2 -2 -1  8  7  7  7  7  7
  1 -3 -4 -5  0  5 -6 -3 -2 -7 -5 -4  6 -5 -3 -2  2 -5 -7 -1 -2  6 -4 -5  1 -4 -7 -3 -3 -3 -4 -2 -4 -2 -2  4 -2  0 -5 -3 -4 -5  0 -3 -3 -4 -3  5 -3  2 -2  5 -4  3 -4 -5  7 -5 -4 -5  0 -3 -5 -6 -6 -4 -7 -1 -4 -5 -4 -6 -3 -3 -5  1 -5 -4 -3 -6 -3  5 -2 -3 -1 -4 -3 -4  4 -2 -3  1 -4 -4 -4 -3 -3 -3  4 -1 -7 -4  0 -3  7 -3 -6  3 -3 -5 -5  3 -2  3 -4  1 -3  0 -4 -6  2 -2 -2 -6 -5 -4 -7 -4 -1 -2  1 -6 -2 -4  2 -4 -4 -4  7 -4 -6 -4 -6 -3 -6  1 -3 -1 -6 -3 -6 -6  2  0  2 -5 -5 -5  5 -4  5 -1  4 -5  5 -5 -1  4 -5 -4 -3 -2 -2 -2 -3 -3 -3 -3 -3 -3
  1 -3 -4 -4 -2  3 -7 -3 -3 -6 -5 -3  1 -4 -2 -3 -1 -5 -6  3 -1 -1 -4 -5 -1 -4 -6 -3 -2 -2 -4 -2 -4 -4 -3  3 -3  2 -5 -2 -3 -6  3 -3 -3 -4 -3  0 -3  1 -3  0 -5  1 -4 -5 -1 -5 -4 -4 -4 -3 -5 -5 -7 -5 -6  6 -3 -5 -4 -6 -2  0 -5 -2 -5 -4 -3 -6 -1  2 -3 -2 -2 -4 -4 -4  1 -3 -3  1 -4 -4 -4 -3 -2 -3  3 -3 -6 -5  6 -4  2  0 -6 -1 -4 -5 -4  1 -3  4 -4  2 -4 -1 -4 -6  0 -2 -3 -6 -5 -4 -6 -4 -2 -3 -1 -6  0 -4  0 -4 -4 -4  1  1 -5 -4 -6 -3 -6  6 -4  6 -6 -3 -6 -6  0  5  1 -5 -6 -5 -1 -5  4 -1  2 -5  3 -5  1 -1 -5 -4 -3 -2 -2 -2 -3 -3 -3 -3 -3 -3
 -3  1  5 -6  0 -4 -3  1 -2 -4 -3 -1 -5 -2 -6  4 -4  6 -4 -4 -4 -5 -3  4 -5  5 -4  1 -6  2  2 -5 -1 -3  0 -4  0 -2 -2 -1 -1 -2 -4  0  1 -1  3 -4  0 -4  0 -4  2 -3 -1 -3 -5 -3 -3  1 -2  1 -1  0 -3 -1 -4 -5  5 -2 -2 -3 -6 -6  2 -3  0  3 -4 -2  3 -4  0 -6  3 -3  2  3 -4  2  5  2 -2 -1 -2  1 -4  3 -4  0 -4 -3 -5 -3 -5  5 -3 -4 -3  7 -1 -3  1 -5  1 -4 -2 -5 -2 -3  1 -2  6 -3 -1 -5 -4  0 -1  5 -3 -4 -6 -1 -3  2 -3  6 -5  2  0  5 -3 -6 -2 -5 -2 -5 -2 -3 -4 -4 -5 -4 -5 -3  1  4 -5  7 -4  0 -4 -2 -4 -1 -3 -2  7  2  1 -1 -1  0 -1 -1 -1 -1 -1 -1
  9 -2 -3 -4 -2  0 -6 -4  0 -5 -4 -3  0 -3 -3 -2 -1 -4 -5  8 10 -1 -3 -4 -2 -3 -5 -2 -3 -2 -3 -2 -3 -3 -2  0 -3  0 -5 -3 -3 -5 -1 -3 -3 -3 -3 -1 -3 -1 -3 -1 -4  3 -3 -4 -1 -5 -3 -4 -1 -3 -3 -4 -6 -4 -5  0 -2 -4 -3 -6 -3 -2 -5 -1 -4 -3 -3 -5 -2  7 -3 -3 -2  1 -3 -3  0 -2 -3  0 -4 -4 -3 -3 -3 -3  3 -3 -5 -3  1 -3  2 -3 -5 -1 -3 -4 -4 -1 -3  0 -3  0 -4 -1 -4 -5  0  2 -3 -5 -5  1 -5 -3  0 -3 -1 -5 -2 -3 -2 -3 -3 -3 -1 -3 -4 -3 -5 -3 -5  0 -3  0 -5 -3 -5 -5  0  5 -1 -4 -5 -4 -1 -3  0 -2  0 -4  0 -3  1 -1 -4 -3 -2 -2 -2 -1 -2 -2 -2 -2 -2 -2
 -2 -4 -5  1 -3 -1 -6 -5 -4 -4 -5 -4 -2 -5  9 -4 -3 -5 -4 -2 -3  2 -5 -5 -3 -5 -6 -2  9 -4 -4  8 -4 -4 -4 -1 -4  1 -5 -4 -4 -4  5 -4 -1 -4 -4  0 -3  6 -4  0 -5 -2 -4 -4 -3 -2 -5 -4 -5 -4 -6 -6 -6 -5 -4 -2 -5 -5 -4 -6  9  9 -5 -3 -5 -4  6 -7 -3 -2 -4  9 -4 -5 -5 -4  3 -4 -3 -2 -4 -4 -5 -4  3 -4 -2 -4 -6 -6  0 -5 -2 -4 -6 -3 -5 -5 -4 -2 -4  5 -5  0 -5  7 -4 -6 -1 -4 -5 -6  0  4 -6 -5 -3 -4 -2 -6  9 -5  0 -4 -5 -5 -1 -4 -6 -3 -6  7 -6  1 -4 -1 -6 -5 -6 -6 -1 -1 -3 -5 -6 -5 -3 -4  1 -2  4 -4 -1 -5  4 -2 -5 -5 -4 -3 -3 -3 -1 -1 -1 -1 -1 -1
 -4 -3 -2 -7 -3 -5 -4  7 -2 -5 -3 -3 -5 -3 -7 -3 -4 -4 -5 -4 -6 -5 -3 -4 -5 -3 -5 -2 -7 -2 -3 -6 -3 -3 -3 -4 -3 -3 -3  4 -2 -3  4 -3 -3 -3 -2 -4 -2 -5 -3 -4 -3 -2 -3 -4 -5 -4 -4 -4 -3  0 -3 -5 -4 -3 -5 -5 -4 -3  1 -4 -7 -7 -4 -3 -3 -3 -5  9 -3 -5 -3 -7 -3 -3 -3 -2 -4 -2  0 -2 -3 -2 -3 -2 -5 -3 -4 -3 -5 -3 -5 -4 -5 -3 -4 -4 -4 -4  7 -4 -2 -5  0 -4 -3 -4 -3 -4 -1 -3 -2 -4  8 -6 -5 -4 -3 -4 -3 -5 -6 -3 -3 -3 -4 -3 -5 -4 -5 -3 -4 -6 -5 -5 -1 -3 -4 -3 -4 -5 -5 -5 -5 -4 -3 -3 -5 -3 -5 -3 -4 -3 -4 -3 -3 -3  2 -3 -2  1  2 -1 -2 -2 -2 -2 -2 -2
 -3  1 -1 -6  0 -4 -3 -1  2 -4  7  3 -4 -1 -5  2 -3 -3 -4 -3 -4 -4  5 -1 -4  1 -3  3 -5  0  1 -5  2 -1  2 -3 -1  1 -2 -1  1  0 -3  2  0  4  2 -2  3 -3  2 -3 -1 -2  1  7 -5  1 -1 -1  2  0 -2 -4 -3 -1 -4 -5 -3  6  0 -3 -5 -5 -1 -1 -2 -1 -3 -3  0 -4  1 -5 -1  6  0  3 -2  0  0 -1  2 -1  0  0 -3 -1 -4  0 -3 -2 -5  1 -5 -2 -2 -3  1 -3  1 -3  1 -4 -1 -3 -1 -3  0 -3  1  1 -2 -1 -3 -3 -3 -1 -1 -1 -1 -3 -5  4 -2  3 -1  0 -5 -1 -4  4 -3 -5 -3 -5  0 -4 -2  0 -1 -1 -4 -4 -4  4 -2 -2 -4 -2 -4  1 -2 -1 -4  3 -2  0 -2 -1  0  1  1  2 -1 -1 -1 -1 -1 -1
 -2  5  3 -5  4 -2 -4  1  4 -5  3  2 -2  0 -5  2 -2 -3 -5 -3 -4 -3  5  2 -2  2 -4  1 -5  1  1 -4  2 -2  4 -2  1  2 -2 -2  2 -1 -3  4  3 -1  3 -1  2 -3  4 -2 -1  2 -1  0 -3 -1  8 -2 -2  1 -1 -4 -4  1 -5 -4 -2  0 -2 -4 -5 -5 -3  2 -3  1 -4 -4  3 -3  7 -5  1 -1  7  0 -1  2 -2  1 -2 -2 -1  1 -4  0 -2  6 -4 -1 -3  7 -3 -2 -3  3  7 -3 -1 -2  6 -3 -1  0  2 -4 -1 -4  2 -1  3 -2 -4 -5 -4 -1  3 -2 -1 -4 -5  2 -2  3  3  1 -3 -2 -4  0 -3 -5 -4 -3  2 -2 -3  7 -4 -1 -2 -1 -2 -2 -3 -2 -2  0 -3  2 -2 -3 -2 -2 -2  0 -3 -2 -1 -1  0  0 -2 -2 -2 -2 -2 -2
 -3 -4 -5 12 -4 -4 -7 -5 -4 -6 -5 -4 -5 -4 -2 -3 -5 -5 -6 -4 -5 -4 -5 -5 -5 -5 -5 -2 -2 -4 -5  0 -5 -5 -2 -4 -4 -3 -6 -4 -4 -6 -3 -4 -4 -5 -3 -4 -4 -2 -2 -4 -5 -4 -5 -6 -5 -6 -5 -5 -5 -4 -6 -6 -7 -5 -6 -4 -5 -5 -5 -7 -2 -2 -6 -4 -5 -5 -1 -7 -4 -4 -5 -2 -4 -5 -5 -4 -3 -4 -4 -3 -4 -4 -5 -4 -1 -4 -4 -4 -5 -6 -4 -5 -5 -5 -5 -5 -5 -5 -5 -4 -5 -2 -5 -3 -5 -1 -5 -5 -3 -4 -5 -7 -6 11 -5 -6 -4 -5 -4 -5 -2 -5 -4 -4 -5 -5 -5 -5 -6 -5 -6  9 -5 -4 -5  6 -6 -5 -5 -5  0 -4 -5 -5 -6 -5 -5 -5 -4 -4 -2 -5 -4 -5 -3 -4 -5 -4 -4 -3 -3 -3 -3 -2 -2 -2 -2 -2
 -3 -3 -4  6 -3 -3 -6 -3 -3 -1 -4 -3 -3 -4  0 -3 -3 -4 -1 -3 -4 -3 -4 -3 -4 -4 -6 -1  0 -2 -3  5 -3 -4 -3 -3 -2 -1 -5 -4 -3 -5 -1 -3 -3 -4 -2 -3 -2  0 -3 -3 -4 -3 -4 -4 -4 -4 -4 -4 -4 -3 -5 -5 -6 -4 -1 -3 -4 -4 -4 -6  0  0 -4 -3 -4 -3  7 -6 -2 -3 -4  0 -3 -4 -4 -3  1 -3 -3 -2 -4 -4 -4 -2  9 -3 -3 -1 -6 -5 -3 -4 -3 -3 -5 -3 -4 -4 -4 -3 -4 -1 -3 -3 -4  6 -4 -6 -2 -3 -4 -5 -5  5 -6 -4 -3 -4  1 -6  2 -4 -3 -3 -4 -4 -3 -4 -5 -4 -5  5 -6 -3 -4 -3 -5 -4 -6 -5 -3 -3 -4 -5 -5 -4 -3 -3 -3 -2 -1 -3 -3 -4 -1 -3 -4 -4 -3 -3 -2 -2  2  2  2  2  2  2
  1 -2 -4 -5  1  3 -6 -2  0 -7 -4 -3  4 -4 -4  1  6 -5 -7 -2  1  5 -3 -4  7 -4 -6 -1 -4 -3 -3 -2 -3  0  0  3 -1  0 -4 -2 -3 -5 -2 -2 -3 -3 -2  3 -2  2 -1  4 -3  4 -2 -4  4 -5 -3 -4 -2 -2 -5 -5 -6 -3 -6 -1 -2 -4 -2 -6 -4 -3 -5  4 -4 -3 -4 -5 -1  0 -1 -3  2 -3 -3 -3  2  0 -2  1 -4 -4 -4 -3 -3 -2  4  0 -6 -4  0 -3  1 -3 -5  6 -2 -5 -4  5  1  0 -3  5 -2 -2 -3 -6  1 -1  1 -6 -1 -5 -6  0 -1  2  4 -6 -2 -3  1 -3 -3 -3  2 -4 -5 -4 -5 -4 -6  0 -1 -2 -5 -2 -6 -5  7  2  7 -5 -5 -4  6 -3  1 -1  1 -4  3 -4  0  3 -5 -2 -2 -1 -1 -1 -3 -3 -3 -3 -3 -3
