# Supplementary material for: Protein Secondary Structure Prediction Based on Data Partition and Semi-Random Subspace Method
Source: Sci Rep. 2018 Jun 29;8:9856. doi: 10.1038/s41598-018-28084-8 (PMC6026213; doi:10.1038/s41598-018-28084-8)
Supplement: Supplementary file 2 — Dataset 2 [file 41598_2018_28084_MOESM2_ESM.zip › T100_DATA/5WAT_A.pssm]

  M  A  I  E  L  N  V  G  R  K  V  T  V  T  V  P  G  S  S  A  N  L  G  P  G  F  D  T  L  G  L  A  L  S  V  Y  D  T  V  E  V  E  I  I  P  S  G  L  E  V  E  V  F  G  E  G  Q  G  E  V  P  L  D  G  S  H  L  V  V  K  A  I  R  A  G  L  K  A  A  D  A  E  V  P  G  L  R  V  V  C  H  N  N  I  P  Q  S  R  G  L  G  S  S  A  A  A  A  V  A  G  V  A  A  A  N  G  L  A  D  F  P  L  T  Q  E  Q  I  V  Q  L  S  S  A  F  E  G  H  P  D  N  A  A  A  S  V  L  G  G  A  V  V  S  W  T  N  L  S  I  D  G  K  S  Q  P  Q  Y  A  A  V  P  L  E  V  Q  D  N  I  R  A  T  A  L  V  P  N  F  H  A  S  T  E  A  V  R  R  V  L  P  T  E  V  T  H  I  D  A  R  F  N  V  S  R  V  A  V  M  I  V  A  L  Q  Q  R  P  D  L  L  W  E  G  T  R  D  R  L  H  Q  P  Y  R  A  E  V  L  P  I  T  S  E  W  V  N  R  L  R  N  R  G  Y  A  A  Y  L  S  G  A  G  P  T  A  M  V  L  S  T  E  P  I  P  D  K  V  L  E  D  A  R  E  S  G  I  K  V  L  E  L  E  V  A  G  P  V  K  V  E  V  N  Q  P  H  H  H  H  H  H
 -3  2  0  0 -1  0  3  0 -1  2  3 -1  3 -1 -2  1  6 -1 -1  7 -4 -4 -2 -2 -2 -5 -4  3 -3 -2 -3  7 -4  1 -3 -4 -5 -3 -2 -1 -1 -2  2  1  1  1 -1 -2 -1 -3 -2 -2  0 -2  0 -1  6  0 -2 -3 -1 -2 -3  1 -1 -5 -4 -3  0 -4  6 -3  0  2  3 -3  1  4  4 -2  2  0  4  1 -2 -3  0 -2 -2  1  0 -4  3 -4 -3 -4  1 -4 -2 -3 -2 -1 -1  6  6  7  3  0  4 -1 -2  4  6  6  0  3 -2  3  2  0  1 -3 -1  1  2  2 -1 -2 -1 -3  5  2  1 -4 -4 -2 -5  1 -5 -4  6  6  6  4 -2 -4 -2 -1  4 -2 -2  4 -6 -1 -1  0  0  1  0  1  0  1  1  1  0 -1  1  6  2 -2 -3 -1 -1  0  0  0 -3  0  3 -2  3  2 -3 -2  0 -1 -3  2  1 -3  3  2  3 -4  0 -3 -3 -4  2 -1 -3 -1 -4  2 -3  7  4 -1 -1  3  0 -4  5  7 -3  2 -2  1  7 -3 -1  0 -2 -4 -2 -3 -4 -3  3  6 -3  1 -4 -3 -4 -5 -4 -1 -4 -4  6  2  6 -3 -1  3 -1  4  2 -4 -2  1  2 -4 -4  3  2 -2 -2  6  7  1 -2 -1 -2  7 -2 -4  1  0 -3  5 -4  2 -1  1  0  0  2  3  1  2  1  1  0  4  2  3  1 -1 -4  1  2 -1 -1 -3  2  1  4  0  0  1 -1 -1 -1  1  0  2  2  4 -2 -2 -2 -2 -2
 -4 -2  3  0 -4 -3 -2 -4  3  2 -4  4 -4  6 -5 -4 -4 -3 -3 -4 -3 -4 -5 -5 -5 -5 -4 -3 -4 -5 -4 -4 -4 -3 -1 -3 -4 -2 -4 -2 -5  4 -3 -1 -2 -2 -4 -4  1 -5  1 -5 -1 -5 -2 -5 -2 -2 -1 -5 -4  4 -4 -2  2 -3 -5 -5 -5  7 -4 -4  6  5 -4 -4  2 -1 -3 -3 -1  1 -2  1 -5 -4  3 -4  5 -6  5 -3  3 -6 -5 -3 -3  8 -5 -4 -5 -3 -3 -4 -3 -4 -4 -5 -3 -5 -4 -3 -3 -4  3 -4 -4 -3 -2  1  0 -4 -3 -1 -1  1 -4 -4  2 -4 -3 -3 -1 -5 -3 -5 -3 -5 -4 -3 -4 -4 -4 -3 -4 -3 -5 -4 -3 -4 -5 -3 -6 -3 -2  1  0  0 -1 -1  1  0  0  1  4 -3  5 -3  0  5 -4  3 -4 -3  2 -1 -5  5 -4 -4 -4 -4 -5 -5 -2 -1  5 -3 -3 -4  0  0 -3  8  2 -4 -4 -4  1  0 -5 -3  2  0 -4 -4  4 -5 -3 -4 -3  8 -3 -4 -4 -3 -4 -3 -4 -4 -2  3  6 -5 -1 -4 -5 -4 -3 -4 -4  2 -4  7 -5 -3 -2 -1 -3  8  1 -3 -4 -4 -1 -1 -3 -3  3 -4 -4  4  4 -5  8  3  4 -4 -3 -4 -4 -3 -4 -3 -5 -4 -5 -5 -3 -4 -4 -4 -4 -3 -1  0 -3 -2 -3 -1  0 -3  2  1  0 -3  2 -1  0 -3 -5  4 -4  1  2 -3 -2 -4 -3 -1 -1 -4  5 -5  1 -2 -2  2 -3 -2  2 -1  0  0  0
 -4  0 -1 -1 -5 -2 -3 -2 -3 -1 -4 -1 -4 -2 -5 -4 -4 -2 -2 -4  9 -6 -3 -4 -3 -6 -1 -2 -5 -3 -5 -4 -6 -1 -5 -3 -1 -2 -5 -2 -5 -2 -3 -3 -1 -1 -3 -5 -1 -5 -1 -5 -2 -3 -3 -3 -3 -1 -1 -5 -5 -2  0 -2  0  1 -6 -5 -5 -3 -3 -5 -1 -2 -3 -5  0 -2 -2 -1 -3 -1 -3 -2 -3 -5 -1 -5 -2 -5 -1  9  0 -6 -5 -2 -2 -3 -3 -6 -3 -2 -2 -3 -3 -4 -4 -5 -2 -3 -3 -3 -4 -3  5 -3 -5 -3 -1  0 -2 -5 -1  0 -1 -2 -5 -4 -2 -5 -3 -1 -2 -5 -3 -2 -2 -5 -1  9 -4 -3 -4 -2 -5 -5 -3 -1 -4 -4 -5 -2 -7 -2  1  0  0 -1  0  0  0  0 -1 -2 -1 -3 -1 -3 -3 -2 -5 -1 -4 -1 -3  0 -5 -1 -4 -3 -4 -4 -5 -5  0 -1 -2 -2 -2 -3  0 -2 -3 -3 -2 -5 -5 -5 -1 -1 -5 -3 -2 -2 -1 -4 -3 -5  8 -4 -2 -3 -3 -4 -6 -3 -5 -3 -4 -6 -2  0 -1 -5 -1 -2 -6 -5 -2 -4 -3 -2 -1 -3 -6 -2 -3  0 -4 -3 -3 -2 -4 -5 -4 -2 -2 -2 -2 -5 -5  3 -2 -6 -3  2 -1  1 -4 -4 -4 -3 -5 -2 -3 -4 -3 -5 -2 -5 -5 -4 -6 -1 -1  0 -2 -3 -2 -1 -1 -3 -3 -1 -1 -2 -1 -1  2 -1 -6 -1 -4  0 -2 -5 -1 -5 -2 -1 -3 -5 -2 -5  1 -2  0 -1 -2 -1  0  5  1  1  1
 -5 -2 -2  0 -5 -2 -2 -2 -3 -2 -4 -2 -5 -3 -6 -4 -4 -3 -3 -4 -1 -6 -4 -4 -4 -6  8 -3 -6 -4 -5 -4 -6 -1 -5 -5  8  3 -5  1 -6 -1 -4 -3  5  0  0 -5  0 -5  3 -4  1  0 -1 -3 -3  4  4 -5 -4  0  7  1  1 -4 -6 -6 -6 -4 -4 -5 -2 -3 -3 -5  3 -2 -4  2 -3  1 -3  1 -4 -6  1 -5 -3 -6 -3 -1  0 -6 -4 -4 -3 -4 -4 -6 -4 -3 -3 -4 -4 -4 -4 -5 -3 -4 -5 -4 -4 -4 -1 -3 -6 -3  2  1  1 -5  5  5  4  1 -5 -4 -1 -6 -3 -3  0 -6 -1 -4 -4 -4  8 -1 -4 -4 -4 -3 -5 -6 -4 -2 -4 -5 -5 -3 -8 -3  5  0  0  0  4  0  1  0 -1  1 -1 -4 -2 -4 -3 -2 -5  3 -5  1  1  5 -5 -2 -4 -4 -4 -5 -5 -4  3  0 -2 -3 -3 -4  0 -1 -4 -4 -3 -5 -5 -4  3  1 -6 -3 -4  0  8 -4 -4 -6 -1 -4 -3 -4 -3 -4 -6 -4 -5 -3 -4 -6 -3 -1  2 -4  6 -6 -6 -5  1 -4 -4  1  8 -4 -6 -4 -3  2 -5 -4 -3  2 -4 -6 -4  0 -3  1  1 -6 -5  1 -2 -6 -4  0  1 -1 -4 -4 -4 -4 -5 -3 -4 -4 -4 -4 -3 -5 -5 -4 -6 -2  2  3  2 -2  2  2  2 -3 -2  3  1 -3  1  1  2 -1 -6  0 -4 -3  1 -5  2 -5  3  4 -3 -5 -1 -4  2 -3 -1 -2 -1 -2 -2  0 -1 -1 -1
 -4 -2 -3 -2 -3 -4 -2 -4 -3 -2 -1 -3 -3 -4 -3 -5 -3 -3 -3 -3 -5 -4 -5 -5 -5 -5 -6  4 -3 -5 -3 -3 -3 -3 -3  2 -6 -5 -3 -3 -2 -2 -3 -3 -4 -3 -5 -3 -3 -3 -4 -3 -3 -5 -5 -5 -1 -4 -5 -3 -5 -1 -5 -4 -3 -6 -4 -3 -3 -6 -3 -3 -5  1 -3  3 -4 -3  0 -5  0 -2 -3 -3 -5 -3 -4 -3 -3 11 -3 -6 -2 -4 -6 -6 -3 -6 -5 -3 -5 -4 -4 -3 -3 -3 -2  3 -3 -5 -3  0 -3 -3  0 -2 -2  0 -3 -2 -4 -2 -3 -4 -3 -3 -3 -2 -5 -3 -1 -3 -5 -3 -6 -5 -6 -5 -6 -6 -3 -3 -3  3 -2 -3 -5 -5 -1 -3 -3 -2 -6  0 -3 -1 -1  0 -2 -1 -2 -1 -2 -2 -2 -3 -2 -3 -2 -4 -3 -4 -3 -5 -5 -4 -3  0 -3 -2  2 -1 -3 -6 -4 -3 -4 -1 -3 -4 -3 -3 -3 -6 -3 -3 -4 -6 -3 -3 -3 -4 -6 -1 -6 -3 -3 -5 -4 -2 -3 -6  0 -3 -3 -3 -3 -2 -3 -3 -2 -4 -3 -6 -5  1 -4 -3 -3 -3 -3 -3 -6 -5 -4 -6 -6 -4 -5 -6 -3 -4 -3 -4 -5 -2 -3 -2 -4 -4 -3 -4 -3 -4 -6 -3  3 -5 -2 -3 -3 -3 -3 -3 -5 -3 -5 -6 -3  1 -3 -1 -3  1 -2 -2 -4 -2 -3 -3 -3 -2 -2 -4 -2 -2 -2 -3 -2 -4 -4 -3 -2 -2 -4 -3 -3 -3 -1 -4 -4 -3 -2 -3 -1 -2 -3 -2 -3 -1 -3 -3 -3 -3 -3
 -3 -2  2  0 -3 -1 -1 -4 -1  0 -3  0 -4  0 -5 -3 -3 -2 -2 -3 -3 -4 -4 -4 -4 -6 -3 -2 -4 -4 -4 -3 -4 -3 -3 -4 -3 -1 -4 -1 -5  0 -2 -2 -1 -1 -4 -4  0 -4  1 -4  0 -4  1 -4  0 -2  4 -4 -4 -2 -3 -1  0 -2 -5 -5 -4  1 -3 -4  1 -1 -3 -4  2 -2 -2 -3 -2  2  2 -2 -4 -4  0 -4 -1 -5 -1 -3 -1 -5 -4  3 -1 -2 -4 -4 -4 -3 -3 -3 -3 -3 -4 -4 -3 -4 -4 -3 -3 -3  0 -2 -4 -3 -1  2 -1 -4 -2  1 -1  4 -3 -3  7 -4 -3 -2  0 -5 -1 -4 -3 -4 -3 -3 -3 -3 -3 -3 -4 -4 -4 -2 -3 -4 -4 -2 -5 -1  1  0  0  0  0  0  1  0  1 -1  2 -3  0 -3 -1  1 -4  0 -4 -2 -2 -1 -5  0 -3 -3 -3 -4 -5 -4  2  0  1 -2 -2 -3  1  0 -3 -2 -1 -4  1 -4  0  4 -5 -3 -2  0 -3 -3 -2 -4  0 -3 -3 -2 -2 -3 -4 -1 -4 -1 -3 -4  2  3 -1 -4 -1 -4 -5 -2 -1 -3 -3  1 -3 -1 -4 -3  9 -1  5 -2 -2  0 -3 -2 -4  0 -3 -2  0 -4 -4  1 -1 -4 -2  0  0 -3 -3 -3 -3 -3 -4 -3 -4 -3 -4 -4 -3 -4 -4 -3 -4 -2 -1  1 -1 -2 -2  0  0 -3 -1  1  0 -2  0 -1  1 -4 -5  1 -4 -1  0 -3 -1 -4 -3  0 -3 -4  3 -4  0 -2 -1  2 -2 -1  2  0  0  0  0
 -4 -2  0  2 -4  1 -1 -3 -2  0 -4 -1 -4 -1 -5 -3 -3 -2 -2 -3 -3 -5 -5 -4 -5 -6 -1 -2 -5 -5 -5 -3 -5 -2 -4 -4 -1  6 -5  4 -5  5 -3 -3  2  0 -4 -4  3 -4  5 -4  4 -3  7 -3  1  1  4 -4 -4 -2 -1  5  1 -3 -5 -5 -5 -2 -3 -5  3 -2 -3 -5  3  0 -3 -2 -2  1 -2 -2 -4 -5  1 -4 -1 -6 -1 -3 -1 -6 -4 -2 -3 -3 -5 -5 -5 -3 -3 -3 -3 -3 -4 -5 -3 -5 -4 -3 -3 -3 -2 -2 -5 -3  2  1  2 -5  0  2  2  2 -4 -4  2 -4 -3 -2  6 -5  8 -5 -3 -4 -1 -3 -3 -3 -3 -3 -4 -5 -5 -4 -3 -4 -5 -2 -6 -1  4  0  0  0  1 -1  1  1  0 -1  0 -3 -1 -3  0 -2 -5  2 -4 -3  0  0 -5 -1 -3 -4 -3 -4 -5 -4  3  3  2 -3 -2 -4  2  3 -3 -3 -3 -5 -4 -4  3  0 -5 -3 -3  2  0 -3 -2 -5 -3 -4 -3 -3 -3 -3 -5 -4 -4  1 -3 -5 -2  3 -1 -4  5 -5 -5 -4  3 -3 -3  6 -1 -2 -5 -3  0  1 -3 -3  0  1 -3 -4 -3  2 -3 -2  5 -5 -5  1 -1 -5 -3  2  0 -4 -3 -3 -3 -3 -4 -3 -5 -3 -5 -4 -3 -4 -5 -3 -5 -2 -1  3  2 -1  0  1  4 -2 -1  4  1 -2  1  2  1 -3 -5  1 -4 -1  4 -4  1 -4 -2  2 -3 -4  1 -5  2 -2  0  0 -2 -1  0  0  0  0  0
 -5 -1 -2 -3 -5 -3 -2  7 -4 -2 -3 -3 -4 -4 -6 -4  1 -3 -3 -2 -3 -6  7 -5  7 -6 -4 -2 -6  7 -5 -2 -6  5 -5 -5 -4 -4 -5 -3 -5 -4 -3 -3  1  1  7 -4 -3 -5 -3 -5 -3  7 -3  7 -1  5 -1 -6 -5 -3  3  1 -1 -5 -6 -6 -5 -5 -1 -5 -4 -2  6 -3 -2 -2 -1  6  0 -1 -2 -1  7 -6 -3 -5 -4 -5 -4 -3 -2 -6 -5 -5  4 -5  7 -6  7 -3 -3  1 -1 -1 -3 -5  4  7 -5 -1 -2  2 -2  6 -6  2  3  0 -1 -5  0 -2 -1 -2 -5 -4 -3 -6 -2  0 -1 -6 -5  7 -5 -4 -4 -3 -2  0 -2 -2 -5 -6  7  7  0 -5 -5 -2 -6 -3 -3  0  1  1  0  3  1  2  3  0  0 -4 -1 -2 -3  0 -5 -2 -4 -4 -3  2 -6 -2 -3 -4 -3 -3 -6 -5  0 -2 -4 -2 -3 -4 -1 -3 -3 -5  5 -5 -6 -5 -2 -3 -6 -3 -5  1 -4 -2 -3 -5 -3 -2  3 -5 -1 -1 -6 -2 -5 -4 -2 -6 -1 -2 -4 -5 -3 -6 -6 -5 -2  2 -4 -3 -4 -5 -6 -5 -5  0 -5 -5 -1 -1 -2 -5 -4 -1 -3 -2 -2 -5 -5 -1 -2 -6 -5 -1 -2  7 -5 -2 -2 -4 -5 -3  7 -2  7 -5 -3 -5 -5 -1 -6  2 -2  1  2 -3 -1  0 -1 -2 -3 -1  0  3  1  1 -1  7 -5 -2 -4 -2 -3 -5  1 -5  4  4  6 -3 -2 -5 -2 -1  5 -1 -1  0  0 -1 -2 -2 -2
 -4 -1  2 -2 -4 -3 -3 -4 -3 -2 -4  1 -5 -2 -6 -4 -4 -3 -3 -4 -2 -5 -5 -5 -5 -4 -4 -3 -5 -5 -5 -4 -3 -2 -2  5 -4 -1 -5 -2 -5  0 -4 -4 -3 -2 -4 -5  2 -5  2 -5  2 -3 -3 -4 -3 -3  0 -5 -5 -1 -3 -2 -2 11 -5 -6 -5 -1 -4 -5  1  3 -4 -4  0  5 -2 -2 -2 -1 -3 -3 -4 -5  4 -5  2 -6  5 -2 -2 -6 -5 10 -3 -3 -5 -5 -5 -4 -4 -4 -4 -4 -4 -5 -3 -5 -5 -4 -4 -4 -1 -4 -5 -3 -3 -1 -3 -4 -3 -1 -1 -1 -4 -4  0 -5 -4 -3 -2 -4 -3 -5 11 -5 -4 -2 -4 -4 -4 -3 -5 -4 -5 -4 -3 -5 -5 -3 -6 -2 -1  0 -1 -1 -1 -1  1  1  0 -2 -1  4  4 -3  0 -1 -5  0 -3 10 -3 -3 -5  4 -4 -3 -4 -4 -5 -5 -1  1  5 -3 -3 -4  1  3 -4 -3 -3 -5 -5 -5 -1  3 -6 -4 10 -1 -4 -4 -3  0 -2 -4 -3 -3 -3 -4 -5 -4 -5  3 -4 -5 -3  2  4 -3 -2 -3 -5 -3 -3 -4 -4 -2 -4 -3 -5 11 -2  0  1 -3 -3 -3 -4 -4 -5 -2 -4 -2 -1 -3 -5  1 -2 -5 -3 -1  5 -4  3 -4 -4 -3 -5 -3 -5 -4 -5 -5 -4 -5 -5 -4 -5  2 -3 -1 -3 -3 -3 -2 -1 -4 -1 -2 -1  0 -1 -1  1 -4 -3 -1 -4  2  0 -4 -2 -5 -3  0 -4 -5 -2 -5 -1 -2 -2  1 -3  1  7  7  7  7  7
 -1 -2  0 -1  1 -3  0 -5  1 -2  0 -2  1 -2  1 -5 -4 -4 -4 -4 -6  0 -6 -5 -6 -3 -6 -3  1 -6  3 -4  0 -5  3 -3 -6 -2  5  1  1 -4  0  2 -4 -4 -6  1 -1  4 -2  3 -1 -6 -5 -6 -4 -5 -4  1 -5 -1 -5 -4 -4 -6 -1  0  1 -5 -4  5 -3 -3 -4 -1 -4 -2  0 -6  1 -3 -1 -4 -6  1  0  2 -1 -4 -2 -6 -2  8 -6 -6 -5 -6 -6  0 -6 -5 -5 -4 -4 -4  3  0 -4 -6  3  0 -2 -3 -4 -4  0  0 -4 -1 -3  1 -4 -3 -4 -3  1  3 -5  1 -4 -4 -5  1 -6 -6 -6 -5 -6 -6 -2 -4 -4 -4  2 -1 -6 -6  0  0  3 -4 -6  0 -4  0 -1  0 -2 -1 -1 -1 -2 -3 -2 -3 -4 -3  2 -4  3 -2  1 -6 -5 -4  6 -2 -2  1  0  0  5 -6 -4 -1 -4 -2 -4 -3 -3 -2 -2 -6 -2  0 -1 -6 -3 -2  1 -5 -6 -1 -6 -4 -1 -3 -5  1 -5 -6 -3 -4  0 -1  2  0 -4  1  0 -4 -5 -6 -5 -1 -1  0 -3 -4 -3 -5 -6 -3 -1 -6 -6 -4 -4 -6 -4 -4 -2 -1 -5 -1 -4 -1 -4 -2  3 -4  0 -1 -6 -4 -3 -6  3 -4 -4  0  3 -5 -6 -4 -6 -6 -3  2  2  0  0 -3 -3 -3 -4  2 -3 -2 -4  2  0 -3 -1 -2 -1 -2 -2 -5 -1 -3  2  1 -4  0 -3  4 -4 -4 -5  0 -3  2 -2  1 -3 -1 -3 -2 -3 -4 -3 -3 -3
  0 -3 -1 -1  5 -3 -1 -5  3 -2 -1 -2 -1 -3 -1 -5 -4 -4 -5 -4 -6  6 -6 -6 -6 -2 -6 -3  5 -6  5 -4  6 -5  5 -4 -7 -4  2 -2 -1 -4 -1  0 -5 -4 -6  5 -2  0 -3 -1 -2 -6 -5 -6 -4 -5 -4  2 -6  3 -6 -4 -4 -6  6  0 -1 -5 -4  3 -2 -3 -4  5 -4  0  2 -6  0 -3 -1 -4 -6  6 -2  4 -1 -4 -3 -6 -2 -1 -6 -6 -5 -5 -6  6 -6 -5 -5 -4 -3 -4 -1 -2 -4 -6  4  0 -1 -3 -4 -4  6  1 -4 -1 -3  5 -5 -3 -4 -3  5  3 -4  6 -4 -4 -5  1 -6 -6 -6 -5 -7 -6 -3 -4 -4 -4  3  5 -6 -6  1 -2  1 -4 -5 -2 -4 -1 -2 -1 -2 -1 -2 -2 -1 -3 -2 -3 -3 -3 -1 -4  5 -1  2 -5 -4 -5  2 -3  2  0 -1  3 -1 -6 -4 -1 -4  1  0 -4 -3 -1 -3 -5 -3  5  6 -6 -2 -1 -1 -5 -3 -1 -6 -4 -3 -2 -5  1 -5 -5 -3 -4  6  4 -1  0 -4  6 -3 -4 -4 -6 -5  6  6  4 -3 -4 -3 -4 -6 -1  6 -6 -5 -4 -4 -5 -4 -4 -3  3 -5  0 -4  0 -4  4  2 -4  1  6 -5 -3 -2 -6  1 -4 -4 -1  3 -5 -6 -4 -6 -6 -4  1  5 -2  6 -3 -3 -3 -4  3 -1 -3 -3  3  2 -3  1 -2 -2 -2 -1 -5  2 -3  0  2 -3  4 -3  0 -4 -4 -5 -1 -2 -1 -2  0 -1 -2 -2 -2 -3 -3 -3 -3 -3
 -4 -2  0 -1 -4 -2 -2 -3 -1  2 -3  0 -4  1 -5 -3 -3 -2 -3 -3 -3 -5 -4 -4 -4 -6 -3 -2 -4 -4 -4 -3 -5 -3 -4 -4 -3 -2 -4 -2 -5 -1 -3 -3 -2 -2 -4 -4  0 -4 -1 -4 -1 -4 -2 -4 -2 -2 -1 -4 -4  0 -3 -1 -1 -4 -5 -5 -5  2 -3 -4  0  0 -3 -4  1 -2 -3 -3 -2 -1 -2 -2 -4 -4  2 -4  0 -5  0 -3 -1 -5 -4 -3 -3  0 -4 -5 -4 -3 -3 -3 -3 -3 -4 -5 -3 -4 -4 -3 -3 -3  1 -3 -4 -3 -2  1 -1 -4 -2 -1 -1 -1 -4 -4 -1 -4 -3 -2 -1 -5 -2 -4 -4 -4 -3 -3 -3 -3 -3 -3 -4 -5 -4 -3 -3 -4 -4 -2 -7 -2 -1  0 -1 -1 -1 -1  0  0  0 -1  0 -3  2  0 -2  0 -4  0 -4 -3 -1 -2 -5  1 -3 -3 -3 -4 -5 -4 -1  0  0 -2 -2 -3  1 -1 -3  0 -1 -4 -4 -4 -1  0 -5 -3 -3 -1 -3 -3 -1 -5 -3 -3 -3  0 -2 -3 -5 -3 -4 -3 -3 -5 -2  0  0 -4 -2 -5 -5 -4 -2 -3 -3 -1 -3  2 -5 -4 -1 -2 -3  0 -2 -2 -3 -4 -3 -2 -3 -2  0 -5 -4  0  0 -5  0  0 -1 -3 -4 -3 -3 -3 -4 -3 -4 -3 -4 -4 -3 -4 -4 -3 -5 -2 -2 -1 -2 -2 -2 -1  2 -3 -1 -1 -1 -3  0 -1 -1 -3 -5  0 -4 -1  1 -4 -1 -4 -3 -2 -2 -4  1 -4 -1 -2 -2  0 -2 -1  0 -1 -1 -1 -1
 10 -2  1  0  2 -2 -1 -5  0 -1 -2 -2 -1 -2 -1 -5 -3 -3 -4 -3 -5  0 -5 -5 -5 -3 -6 -3  2 -5  4 -3  0 -4  1 -4 -6 -3  0 -2 -1 -3 -2 -1 -4 -3 -5  0 -2  0 -2 -1 -2 -5 -4 -5 -2 -4 -3 -1 -5 -1 -5 -4 -3 -5  0 -1 -2 -4 -3  2 -3 -2 -4  1 -3 -2  0 -5  0 -2  1 -4 -5  2 -2  1 -2 -4 -3 -5 -2 -1 -5 -4 -4 -4 -5  3 -5 -4 -4 -3 -3 -3 -1 -2 -3 -5  0  2 -3 -3 -3 -2  0  0 -3 -1 -3  2 -4 -3 -3 -2  2  0 -2  0 -3 -3 -4  3 -5 -5 -5 -5 -6 -5 -3 -3 -3 -3  1  0 -5 -5 -1 -2 -1 -3 -5  3 -3 -1 -1 -1 -1 -1 -1 -1 -2 -3 -1 -3 -3 -3 -1 -3  3 -1 -1 -4 -4 -4  0 -2 -2 -1 -2  0 -1 -5 -3 -2 -3  2 -3 -3 -3 -1 -2 -4 -2  1  0 -5 -2  0 -2 -4 -4 -1 -6 -3 -2 -2 -4 -1 -4 -4 -3 -3  1  4  0 -1 -3  1 -2 -3 -3 -5 -4  0  0  6 -2 -3 -3 -4 -6 -1  1 -5 -3 -3 -3 -4 -3 -3 -3  8 -2 -2 -3 -1 -3 -1  1 -3  0  0 -4 -3 -2 -5 -1 -3 -3  1  0 -4 -5 -3 -5 -5 -3 -1  4 -2  1 -3 -3 -3 -4  0 -2 -2 -3  0  0 -3 -1 -2 -2 -1 -2 -5  1 -2  1  1  2  5 -3 -1 -3 -4 -4 -1 -2 -2 -2 -1 -2 -1 -3 -2 -2 -2 -2 -2 -2
 -2 -3 -2 -3 -1 -2 -3 -5 -2 -3 -2 -4 -3 -4 -3 -6 -5 -5 -5 -5 -6 -2 -6 -6 -6  9 -6 -4  2 -6 -1 -5 -1 -5 -1  1 -6 -4 -2 -3 -1 -5 -3 -3 -5 -4 -5 -1 -2 -3 -4 -3  1 -6 -5 -6 -4 -5 -3 -3 -6 -2 -6 -5 -4 -4 -2 -3 -3 -5 -5  0 -4 -3 -5  4 -4 -2 -1 -5 -1 -3 -3 -5 -6  0 -3 -2 -3 -5 -3 -6 -3 -3 -7 -4 -5 -6 -6 -2 -6 -5 -5 -4 -4 -5 -3 -3 -4 -6 -1 -2 -4 -4 -2 -5  0 -3 -4  0 -4  1 -4 -4 -3 -4 -1 -2 -5 -1 -4 -4 -5  8 -6 -6 -4 -6 -6 -6 -4 -5 -5 -4 -2  3 -6 -5  2 -3 -2 -4 -2 -3 -4 -2 -2 -1 -2 -1 -1 -2 -2 -3 -3  4 -1 -4 -2 -4 -1 -4 -3 -4 -5 -5 -2 -4 -3  4 -3  5 -3 -7 -4  3 -4 -3 -4 -5 -4 -1 -4 -6 -4 -2 -2 -7 -4 -2 -3 -5 -4 -3 -6 -5 -4  9 -5 -3 -5 -6 -4 -5 -2 -2 -3 -3 -5 -1 -4 -4 -4 -7 -5 -1 -2  2 -4 -5 -5 -5 -6 -4 -2 -4 -6 -5  0 -6 -4 -5 -4 -1 -6 -3 -5 -2 -5  0 -2 -4 -3 -1 -6 -4 -3 -5  2 -5 -5  1 -2 -5 -6 -5 -6 -7 -4 -3 -1 -3  0 -4 -4 -4 -5  2 -4 -4 -4 -1 -2 -3  1 -3 -3 -3 -3 -5  6 -3 -3  0 -4 -2 -4 -3 -4 -4 -5 -3 -4 -2 -3 -2 -3 -3 -4 -3 -2 -2 -1 -1 -1
 -5  1 -1  0 -3  7  3 -3 -3 -2 -4 -3 -4 -3 -5  8 -3 -3 -3 -3 -5 -5 -5  8 -5 -6 -4 -3 -5 -5 -5 -3 -5 -3 -4 -5 -4 -3 -4 -3 -5 -3 -3 -3  3 -2 -3 -4 -3 -5 -3 -5 -3 -5 -3 -5 -3 -3 -3 -5  8 -4 -4  3 -3 -5 -5 -5 -5 -4 -3 -4 -3 -3 -3 -5 -3 -3 -3 -4 -3  3  3  6 -4 -5 -3 -4 -3 -5 -4 -5 -3 -5  9 -5 -3 -5 -5 -5 -5 -3 -3 -3 -3 -3 -4 -5 -3 -5 -4 -3 -2 -3 -3 -3 -5 -3 -1 -1  6 -5 -2  1 -2 -3 -4 -4 -4 -5 -3 -3 -3 -6 -4 -5 -5  8 -4 -5 -3 -3  4 -3 -4 -5 -5 -4 -2 -4 -5 -3 -7 -3 -2  2  3  0  1  0  0  0  1  6 -2 -2 -3 -3 -3  4 -5  2  4 -5  7 -3 -5 -3  6 -4  1 -4 -5  9  0 -3  1 -3 -3 -4 -2 -3 -3 -5 -3 -5 -5  9 -1 -3 -5  7 -5 -2 -4 -3 -3 -6 -4 -4 -3 -5 -3 -3 -5 -4 -3 -4 -3 -5 -3 -3 -4  9 -3 -5 -5 -4  4 -3 -4 -3 -4 -4 -5 -5 -4  6 -5 -5 -3  5 -3 -5  8  1 -3 -3 -3 -5 -4 -3 -3 -5 -5 -3 -3 -4 -4  4 -3 -3 -4 -3 -5 -3 -5  9 -3 -4 -5 -3 -5 -2 -1 -2  6 -2  6  2 -1 -3  1 -1 -2 -1 -1 -2 -1  0 -6 -3  0 -3  2  2  3 -3 -3 -2  3 -2 -3 -4 -2  1 -1 -2  7 -2 -3 -2 -2 -2 -2
 -4  2  0  0 -3 -1  0 -2 -2  2 -2  2 -1 -1 -4  0 -1  6  6 -1 -2 -5 -3  0 -3 -5 -3  4 -4 -3 -4  0 -5  3 -3 -3 -3 -2 -4  0 -4 -1 -1 -1 -1  5 -2 -4  0 -4 -1 -4  0 -3 -2 -2  1 -1 -1 -4 -2 -2 -2  1  4 -4 -5 -4 -4 -2  1 -4 -2  0 -1 -4 -1  1 -1 -2 -2  1 -1 -1 -2 -4 -1 -4 -1 -2 -2 -2  1 -5 -4 -4  5 -3 -3 -5 -3  7  7  1  3 -1 -2 -4  2 -3 -4  0 -1 -1  0 -2 -4 -1  2  0 -1 -3  3  0  0 -1 -4 -3 -2 -4  4  5  0 -5 -3 -3 -4 -3 -3 -2  0  2 -1  5 -4 -4 -3  0 -1 -2 -4  5 -6  1 -1  1  1  0  0  0  0  1  0 -1  0 -3  1 -1 -1  0 -4 -1 -3 -2 -1  2 -4  1 -2 -2 -1 -2 -4 -3  1  0 -1  5  6 -1  2 -1 -1 -3  0 -4 -4 -4  2  1 -4  3 -4  0 -3 -1  0 -4 -1 -2  6 -3  3 -1 -4 -2 -3 -2 -1 -5  1  1  1 -4  0 -4 -5 -4 -1 -1  0 -2 -3 -3 -5 -4 -3  0 -4 -3  0  2 -1 -4 -2  0  5  1 -1 -5 -4 -1 -1 -5 -3  0 -1 -2 -3 -1 -1 -2 -4  7 -3 -1 -3 -4  3 -3 -4 -2 -4  3  1  1 -1 -1 -1  0  0 -2 -2  0  0  0  0  0  1 -2 -5  0 -2 -1  0 -4  1 -3  0  0 -1 -3  1 -4  2  2  1  0  1  2 -1  0 -1 -1 -1
 -3  5  2  4 -2 -1  0 -3  2  2 -1  4 -2  2 -2 -3 -2  4  3 -2 -3 -3 -4 -3 -4 -5 -4  4 -3 -4 -3 -2 -3 -1 -3 -3 -4  1 -2  2 -2  2  5  5 -1  0 -3 -2  2 -2  0 -2  2 -4 -3 -4 -2 -3  1 -2 -3  2 -1 -2  3 -5 -4 -2 -2 -2 -2 -2 -1  1  1 -3 -1 -1  0 -3 -1  1 -2  1 -4 -3 -1 -2  1 -3  1 -3  1 -3 -4 -4 -1 -4 -4 -3 -4 -1 -1 -2 -2 -2 -2 -2 -1 -4 -2 -1 -2 -2 -2 -2 -3 -2 -1  0 -1 -2  2  1  0  1 -2 -2 -2 -3 -1  4 -2 -4 -4 -4 -5 -4 -4 -3 -2 -2 -2 -1 -2 -3 -4 -3 -2  4 -2  1 -6  5  1  1  1  0 -1  0  0  1  0 -1  0 -3 -2 -2 -1 -1 -2 -1 -1 -4 -3 -1 -2  0 -2  4  0 -2 -2 -4  0  1  1 -1 -1  8 -1  1  6 -4 -2 -2 -3 -4  0  2 -2  2 -4  1 -4 -2 -1 -4  0 -2 -1 -4  2 -2 -3 -2  2 -2 -2 -3  6  1 -3 -4 -2 -3 -4 -2  0 -2  7 -3 -4 -2 -4 -5 -4  0 -4 -4 -2 -2 -2 -3 -3 -1  6  2 -2 -4 -2 -1  0 -3 -4 -1 -2 -4 -2 -2 -2  3 -2 -1 -4 -2 -4 -4  6 -2 -3 -2 -3  3  6  0 -2  0 -2  0 -1 -1 -1 -1 -1 -2  0  0  1 -2 -4  3 -1  1 -1 -1  1 -2 -2 -1 -1 -2  1 -1  2  1  1  1 -1  1 -2 -1 -2 -2 -2
 -4 -4 -2 -4 -3 -5 -4 -4 -3 -4 -4 -4 -5 -4 -5 -6 -5 -5 -5 -5 -7 -4 -5 -6 -5 -2 -7 -4 -3 -5 -4 -5 -4 -4 -4  1 -7 -5 -4 -4 -5 -2 -4 -4 -5 -5 -5 -4 -4 -5 -4 -5 -3 -5 -5 -5 -5 -5 -4 -5 -6  5 -6 -5 -4 -5 -4 -5 -5 -5 -5 -4 -4 -4 -4  0 -4 -4 -4 -5 -4  5 -4 -5 -5 -4 -2 -4 -3 -5 -4 -7 -4 -5 -7 -5 -5 -6 -5 -4 -5 -6 -6 -5 -5 -5 -5 -5 -4 -5 -4 -4 -5 -5 -4 -4 -4 -4 -4 -3 -5 -3 -5 -5 -5 -4 -4 -3 -4 -4 -5 -5 -5  0 -6 -5 -6 -6 -7 -7 -5 -5 -5 -5 -4 -3 -5 -5 -3 -5 -5 -5 13 -4 -4 -2 -2 -1 -2 -1 -2 -2 -2 -3 -3  1 -4 -4 -3 -4 -4 -4 -4 -5 -6 -5 -4 -4 -5 -1 -5 -2 -5 -7 -4 -3 -4 -4 -5 -5 -4 -4 -5 -6 -4 -4 -4 -7 -4 -2 -5 -6 -5 -4 -7 -5 -4  0 -6 -4 -5 -6 -4 -5 -4 -4 -5 -4 -5 -4 -4 -4 -4 -7 -5 -3 -4  6 -5 -5 -5 -5 -7 -3 -4 -6 -5 -5 -1 -6 -5 -5 -5  3 -6 -4 -5  1 -3  9 -4 -4 -2 -4 -6 -4 -3 -5 -1 -5 -5 -3 -4 -5 -5 -5 -5 -7 -5 -5 -4 -5 -4 -4 -4 -4 -5 -3 -4 -4 -2 -3 -3 -4 -2 -4 -3 -4 -3 -5  8 -4 -4 -1 -4 -4 -4 -5 -4 -4 -5 -5 -4  9 -4 -4 -4 -3 -4 -3 -3 -3 -2 -2 -2
 -3 -2 -2 -3 -2 -4 -3 -5 -2 -2 -1 -3 -3 -3 -4 -5 -4 -4 -4 -4 -5 -3 -6 -6 -6  2 -6 -4 -2 -6 -3 -4 -3 -4 -2  8 -6 -3 -3 -3 -3 -4 -3 -3 -4 -4 -5 -3 -2 -3 -3 -3 -1 -5 -4 -5 -4 -5 -3 -3 -6 -2 -5 -4 -3 -1 -3 -4 -2 -4 -4 -3 -3  0 -4  0 -3 -1 -2 -5 -1 -2 -3 -4 -6 -3 -2 -3 -3 -5 -1 -5 -3 -4 -6 -1 -4 -4 -6 -3 -6 -4 -4 -4 -4 -4 -3 -4 -4 -6 -3 -3 -4 -4  2 -4 -3 -3 -4 -1 -4 -1 -4 -4 -3 -3 -3 -2 -4 -3 -4 -4 -4  0 -5 -6 -1 -5 -6 -5 -4 -4 -4 -4 -3  0 -6 -5 -2 -3 -3 -4 -1 -3 -3 -1 -2 -1 -2 -1 -1 -2 -1 -3 -2  8 -1 -4 -2 -3 -2 -3 -3 -1 -5 -4 -3 -2 -4  1 -3 -1 -3 -6 -2 -1 -2 -3 -4 -4 -3 -2 -4 -4 -4 -3 -3 -6 -3 -2 -4 -5 -1 -2 -6 -4 -3  0 -4 -3 -4 -4 -4 -4 -3 -3 -3 -2 -4 -3 -4 -3 -1 -6 -4 -2 -3 -2 -4 -4 -4 -4 -6 -4 -3 -1 -4 -4  8 -4 -4 -4 -4  2 -5 -3 -4 -2 -4  4 -3 -3 -2 -3 -4 -3 -1 -5  4 -4 -4  2 -3 -4 -6 -4 -6 -6 -4 -3 -3 -3 -3 -3 -3 -3 -4 -1 -4 -3 -3 -2 -2 -3  3 -3 -3 -3 -2 -5  0 -3 -3 -2 -3 -3 -3 -3 -4 -4 -5 -3 -3 -2 -3 -2 -3 -1 -3 -2  0  0  2  2  2
 -1 -1  0  0  1 -3  3 -4  0  0  5 -2  6  2  7 -4 -3 -3 -4 -3 -6 -1 -6 -5 -6 -3 -6 -2 -1 -6  0 -3  1 -4  1 -3 -6  1  5  2  7 -4  4  1 -4 -3 -5  2  2  6 -1  6 -1 -5 -1 -5 -2 -4 -4  6 -4 -1 -5 -4 -3 -6 -1  7  7 -4 -2  2 -3 -2 -3 -1 -3 -1  2 -5  4 -2  2 -3 -6  0  0  5  3 -3  0 -6  1  1 -5 -6 -4 -5 -6 -1 -6 -3 -4 -2 -3 -3  5  7 -3 -6  3  2  1  1 -4 -2  1  2 -3  0 -1  0 -4 -2 -3  0  2  4 -4  1 -2 -3 -3 -2 -5 -6 -6 -4 -6 -6  2 -3 -3 -3  5 -1 -6 -5  0  6  6 -3 -6  1 -2  0 -1  1 -1 -1 -1 -1 -1 -2 -1 -2 -3 -2  4 -3  2 -2  5 -5 -4 -4  3  1 -1  4  5  0  6 -5 -3  1 -4  0 -3 -3 -2  0  2 -5  1  3 -1 -5 -3 -1  7 -4 -6  1 -5 -3  2 -2 -5  5 -4 -5 -1 -3  2 -1  6  5 -3  0 -2 -3 -4 -5 -5 -1 -1 -1 -2 -3 -3 -3 -6  2 -1 -6 -5 -4 -4 -5 -3 -3  3 -2 -3  1 -3  0 -3 -1  5 -3  1 -1 -5 -3 -3 -5  4 -3 -3  4  5 -4 -6 -3 -6 -5 -2  6  0  4 -1 -1 -1 -3 -3  2 -3 -2 -3  2  2 -2 -1  1  0  0 -2 -4 -3 -2  5  1 -3  1 -2  5 -3 -3 -5  6 -2  5 -1  3 -2  1 -2 -1 -2 -3 -3 -3 -3
