# Supplementary material for: Protein Secondary Structure Prediction Based on Data Partition and Semi-Random Subspace Method
Source: Sci Rep. 2018 Jun 29;8:9856. doi: 10.1038/s41598-018-28084-8 (PMC6026213; doi:10.1038/s41598-018-28084-8)
Supplement: Supplementary file 2 — Dataset 2 [file 41598_2018_28084_MOESM2_ESM.zip › T100_DATA/5WCT_A.pssm]

  M  E  D  F  V  R  Q  C  F  N  P  M  I  V  E  L  A  E  K  A  M  K  E  Y  G  E  D  P  K  I  E  T  N  K  F  A  A  I  C  T  H  L  E  V  C  F  M  Y  S  D  G  G  S  K  H  R  F  E  I  I  E  G  R  D  R  I  M  A  W  T  V  V  N  S  I  C  N  T  T  G  V  E  K  P  K  F  L  P  D  L  Y  D  Y  K  E  N  R  F  I  E  I  G  V  T  R  R  E  V  H  I  Y  Y  L  E  K  A  N  K  I  K  S  E  K  T  H  I  H  I  F  S  F  T  G  E  E  M  A  T  K  A  D  Y  T  L  D  E  E  S  R  A  R  I  K  T  R  L  F  T  I  R  Q  E  M  A  S  R  S  L  W  D  S  F  R  Q  S  E  R  A  A  A  E  L  A  L  V  P  R
 -1 -1 -2 -2  0 -2 -1  0 -2 -2 -1 -1 -1  0 -1 -2  4 -1 -1  4 -1 -1 -1 -2  0 -1 -2 -1 -1 -1 -1  0 -2 -1 -2  4  4 -1  0  0 -2 -2 -1  0  0 -2 -1 -2  1 -2  0  0  1 -1 -2 -2 -2 -1 -1 -1 -1  0 -2 -2 -2 -1 -1  4 -3  0  0  0 -2  1 -1  0 -2  0  0  0  0 -1 -1 -1 -1 -1 -2 -1 -2 -2 -2 -2 -2 -1 -1 -2 -2 -2 -1 -1 -1  0  0  0 -2 -2 -1  0 -2 -1 -2 -2 -2 -1 -1  4 -2 -1 -1 -1  1 -1 -1  0 -2 -1 -2 -1 -2  1 -2  0  0 -1 -1 -1  4  0 -1  4 -2 -2  0 -2 -2 -1 -1  1 -2  4 -2 -1 -1  0 -2 -2 -2  0 -1 -2 -1 -1 -1  4  1 -2  1 -2 -3 -2  1 -2 -1  0  1 -1 -1  4  3  3 -1 -2  4 -2  0 -1 -2
 -1  0 -2 -3 -3  6  1 -4 -3  0 -2 -1 -3 -3  0 -2 -2  0  2 -2 -1  2  0 -2 -2  0 -2 -2  2 -3  0 -1  0  2 -3 -2 -2 -3 -4 -1  0 -2  0 -3 -4 -3 -1 -2 -1 -2 -2 -2 -1  2  0  6 -3  0 -3 -3  0 -2  6 -2  6 -3 -1 -2 -3 -1 -3 -3  0 -1 -3 -4  0 -1 -1 -2 -3  0  2 -2  2 -2 -2 -2 -2 -2 -2 -2 -2  2  0  0  6 -3 -3  0 -3 -2 -3 -1  6  6  0 -3  0 -3 -2 -2 -2  0  2 -2  0  2 -3  2 -1  0  2 -1  0 -3  0 -3 -3 -1 -3 -1 -2  0  0 -1 -2 -1  2 -2 -2 -2 -1 -2 -2  0  0 -1  6 -2  6 -3  2 -1  6 -2 -3 -1 -3  6  1  0 -1 -2 -1  6 -1 -2 -3 -2 -1 -3  5  1 -1  1  5 -2  0  3  0 -2 -2 -2 -3 -2  6
 -2  0  1 -3 -3  0  0 -3 -3  6 -2 -2 -3 -3  0 -4 -2  0  0 -2 -2  0  0 -2  0  0  1 -2  0 -3  0  0  6  0 -3 -2 -2 -3 -3  0  1 -4  0 -3 -3 -3 -2 -2  1  1  0  0  1  0  1  0 -3  0 -3 -3  0  0  0  1  0 -3 -2 -2 -4  0 -3 -3  6  1 -3 -3  6  0  0  0 -3  0  0 -2  0 -2 -4 -2  1 -4 -2  1 -2  0  0  6  0 -3 -3  0 -3  0 -3  0  0  0  0 -3  1 -3 -2 -2 -4  0  0 -2  6  0 -3  0  1  0  0  0  1 -3  1 -3 -3  1 -3  0  0  0  0 -2 -2  0  0 -2  1 -2  0 -4  1  0  0  1  0 -2  0 -3  0  0  0 -4 -3  0 -3  0  0  0 -2 -2  1  0  1 -4 -4  1  1 -3 -1  0  0  0  0 -2 -1 -1  0 -4 -2 -4 -3 -2  0
 -3  2  6 -4 -3 -2  0 -4 -4  1 -2 -3 -3 -3  2 -4 -2  2 -1 -2 -3 -1  2 -3 -1  2  6 -2 -1 -3  2 -1  1 -1 -4 -2 -2 -3 -4 -1 -1 -4  2 -3 -4 -4 -3 -3  0  6 -1 -1  0 -1 -1 -2 -4  2 -3 -3  2 -1 -2  6 -2 -3 -3 -2 -5 -1 -3 -3  1  0 -3 -4  1 -1 -1 -1 -3  2 -1 -2 -1 -2 -4 -2  6 -4 -3  6 -3 -1  2  1 -2 -4 -3  4 -3 -1 -3 -1 -2 -2  2 -3 -1 -3 -3 -3 -4  2 -1 -2  1 -1 -3 -1  0  2 -1 -1 -1 -3 -1 -3 -4  0 -4 -1 -1  2  2 -3 -2 -1 -1 -2  6 -3 -1 -4  6  2  2  0 -2 -2 -2 -3 -1 -1 -2 -4 -4 -1 -3 -2  0  2 -3 -2  0 -2  0 -4 -5  6  0 -4 -2  0 -1  1  0 -2 -1 -2  1 -4 -2 -4 -3 -2 -2
 -2 -4 -4 -3 -1 -4 -3  9 -3 -3 -3 -2 -1 -1 -4 -1  0 -4 -3  0 -2 -3 -4 -3 -3 -4 -4 -3 -3 -1 -4 -1 -3 -3 -3  0  0 -1  9 -1 -3 -1 -4 -1  9 -3 -2 -3 -1 -4 -3 -3 -1 -3 -3 -4 -3 -4 -1 -1 -4 -3 -4 -4 -4 -1 -2  0 -2 -1 -1 -1 -3 -1 -1  9 -3 -1 -1 -3 -1 -4 -3 -3 -3 -2 -1 -3 -4 -1 -3 -4 -3 -3 -4 -3 -4 -3 -1 -4 -1 -3 -1 -1 -4 -4 -4 -1 -3 -1 -3 -3 -1 -4 -3  0 -3 -3 -1 -3 -1 -4 -3 -1 -3 -1 -3 -1 -3 -1 -3 -1 -3 -4 -4 -2  0 -1 -3  0 -4 -3 -1 -1 -4 -4 -4 -1 -4  0 -4 -1 -3 -1 -4 -1 -3 -1 -1 -4 -3 -4 -2  0 -1 -4 -1 -1 -2 -4 -1 -3 -3 -2 -1 -4 -4  0 -1 -1 -4 -1  0 -1 -1 -3 -4
  0  2  0 -3 -2  1  6 -3 -3  0 -1  0 -3 -2  2 -2 -1  2  1 -1  0  1  2 -2 -2  2  0 -1  1 -3  2 -1  0  1 -3 -1 -1 -3 -3 -1  0 -2  2 -2 -3 -3  0 -2  0  0 -2 -2  0  1  0  1 -3  2 -3 -3  2 -2  1  0  1 -3  0 -1 -2 -1 -2 -2  0  0 -3 -3  0 -1 -1 -2 -2  2  1 -1  1 -2 -2 -1  0 -2 -2  0 -2  1  2  0  1 -3 -3  2 -3 -2 -2 -1  1  1  2 -2  0 -3 -2 -2 -2  2  1 -1  0  1 -3  1  0  2  1 -1  0 -3  0 -3 -3  0 -3 -1 -2  2  2  0 -1 -1  1 -1  0 -2 -1 -2  0  2  2  0  1 -1  1 -3  1 -1  1 -2 -3 -1 -3  1  6  2  0 -1  0  1  0 -2 -2  0  0 -3  0  5  0  2  1 -1  0  0  4 -2 -1 -2 -2 -1  1
 -2  5  2 -3 -3  0  2 -4 -3  0 -1 -2 -3 -3  5 -3 -1  5  1 -1 -2  1  5 -2 -2  5  2 -1  1 -3  5 -1  0  1 -3 -1 -1 -3 -4 -1  0 -3  5 -3 -4 -3 -2 -2  0  2 -2 -2  0  1  0  0 -3  5 -3 -3  5 -2  0  2  0 -3 -2 -1 -3 -1 -3 -3  0  0 -3 -4  0 -1 -1 -2 -3  5  1 -1  1 -2 -3 -1  2 -3 -2  2 -2  1  5  0  0 -3 -3  5 -3 -2 -3 -1  0  0  5 -3  0 -3 -2 -2 -3  5  1 -1  0  1 -3  1  0  5  1 -1  0 -3  0 -3 -3  0 -3 -1 -2  5  5 -2 -1 -1  1 -1  2 -2 -1 -3  2  5  5  0  0 -1  0 -3  1 -1  0 -3 -3 -1 -3  0  2  5 -2 -1  0  0  0 -3 -3  2  0 -3 -1  2  0  5  2 -1  0 -1  4 -3 -1 -3 -3 -1  0
 -3 -2 -1 -3 -3 -2 -2 -3 -3  0 -2 -3 -4 -3 -2 -4  0 -2 -2  0 -3 -2 -2 -3  6 -2 -1 -2 -2 -4 -2 -2  0 -2 -3  0  0 -4 -3 -2 -2 -4 -2 -3 -3 -3 -3 -3  0 -1  6  6  0 -2 -2 -2 -3 -2 -4 -4 -2  6 -2 -1 -2 -4 -3  0 -3 -2 -3 -3  0  0 -4 -3  0 -2 -2  6 -3 -2 -2 -2 -2 -2 -4 -2 -1 -4 -3 -1 -3 -2 -2  0 -2 -3 -4 -2 -4  6 -3 -2 -2 -2 -2 -3 -2 -4 -3 -3 -4 -2 -2  0  0 -2 -4 -2  0 -2 -2 -2 -2 -4 -2 -4 -3  0 -3 -2  6 -2 -2 -3  0 -2 -2  0 -1 -3 -2 -4 -1 -2 -2  0 -2  0 -2 -4 -2 -2 -2 -4 -3 -2 -4 -2 -2 -2 -3  0  0 -2  0 -4 -3 -1  0 -3 -3 -1 -1 -2 -2  0  0 -1 -2 -4  0 -4 -3 -2 -2
 -2  0 -1 -1 -3  0  0 -3 -1  1 -2 -2 -3 -3  0 -3 -2  0 -1 -2 -2 -1  0  2 -2  0 -1 -2 -1 -3  0 -2  1 -1 -1 -2 -2 -3 -3 -2  8 -3  0 -3 -3 -1 -2  2 -1 -1 -2 -2 -1 -1  8  0 -1  0 -3 -3  0 -2  0 -1  0 -3 -2 -2 -3 -2 -3 -3  1 -1 -3 -3  1 -2 -2 -2 -3  0 -1 -2 -1 -1 -3 -2 -1 -3  2 -1  2 -1  0  1  0 -1 -3  0 -3 -2 -3 -2  0  0  0 -3  8 -3  2  2 -3  0 -1 -2  1 -1 -3 -1 -1  0 -1 -2  8 -3  8 -3 -1 -1 -1 -2 -2  0  0 -2 -2 -2 -1 -2 -1  2 -2 -3 -1  0  0 -1  0 -2  0 -3 -1 -2  0 -3 -1 -2 -3  0  0  0 -2 -2 -1  0 -1 -3 -3 -1 -1 -1 -1  0 -1  0  0 -2 -1 -1  0 -3 -2 -3 -3 -2  0
  1 -3 -3  0  3 -3 -3 -1  0 -3 -3  1  4  3 -3  2 -1 -3 -3 -1  1 -3 -3 -1 -4 -3 -3 -3 -3  4 -3 -1 -3 -3  0 -1 -1  4 -1 -1 -3  2 -3  3 -1  0  1 -1 -3 -3 -4 -4 -3 -3 -3 -3  0 -3  4  4 -3 -4 -3 -3 -3  4  1 -1 -3 -1  3  3 -3 -3  4 -1 -3 -1 -1 -4  3 -3 -3 -3 -3 -1  2 -3 -3  2 -1 -3 -1 -3 -3 -3 -3  0  4 -3  4 -4  3 -1 -3 -3 -3  3 -3  4 -1 -1  2 -3 -3 -1 -3 -3  4 -3 -3 -3 -3 -1 -3  4 -3  4  0 -3  0 -1 -4 -3 -3  1 -1 -1 -3 -1 -3 -1 -1  2 -3 -3 -3 -3 -3 -1 -3  4 -3 -1 -3  2  0 -1  4 -3 -3 -3  1 -1 -3 -3 -3  2 -3 -3 -3  0  0 -3 -3 -3 -3 -1 -2 -2 -3  2 -1  2  3 -3 -3
  2 -3 -4  0  1 -2 -2 -1  0 -4 -3  2  2  1 -3  4 -2 -3 -3 -2  2 -3 -3 -1 -4 -3 -4 -3 -3  2 -3 -1 -4 -3  0 -2 -2  2 -1 -1 -3  4 -3  1 -1  0  2 -1 -3 -4 -4 -4 -3 -3 -3 -2  0 -3  2  2 -3 -4 -2 -4 -2  2  2 -2 -2 -1  1  1 -4 -3  2 -1 -4 -1 -1 -4  1 -3 -3 -3 -3  0  4 -3 -4  4 -1 -4 -1 -3 -3 -4 -2  0  2 -3  2 -4  1 -1 -2 -2 -3  1 -3  2 -1 -1  4 -3 -3 -2 -4 -3  2 -3 -3 -3 -3 -1 -3  2 -3  2  0 -3  0 -1 -4 -3 -3  2 -2 -1 -3 -2 -4 -1 -1  4 -4 -3 -3 -3 -2 -2 -2  2 -3 -1 -2  4  0 -1  2 -2 -2 -3  2 -2 -3 -2 -3  4 -2 -4 -3  0 -1 -2 -3 -3 -2 -2 -2 -2 -3  4 -2  4  1 -3 -2
 -1  1 -1 -3 -2  2  1 -3 -3  0 -1 -1 -3 -2  1 -3 -1  1  5 -1 -1  5  1 -2 -2  1 -1 -1  5 -3  1 -1  0  5 -3 -1 -1 -3 -3 -1 -1 -3  1 -2 -3 -3 -1 -2  0 -1 -2 -2  0  5 -1  2 -3  1 -3 -3  1 -2  2 -1  2 -3 -1 -1 -3 -1 -2 -2  0  0 -3 -3  0 -1 -1 -2 -2  1  5 -1  5 -2 -3 -1 -1 -3 -2 -1 -2  5  1  0  2 -3 -3  1 -3 -2 -2 -1  2  2  1 -2 -1 -3 -2 -2 -3  1  5 -1  0  5 -3  5  0  1  5 -1 -1 -3 -1 -3 -3  0 -3 -1 -2  1  1 -1 -1 -1  5 -1 -1 -2 -1 -3 -1  1  1  0  2 -1  2 -3  5 -1  2 -3 -3 -1 -3  2  1  1 -1 -1  0  2  0 -3 -3 -1  0 -3  2  1  0  2  2 -1  2  1  1 -3 -1 -3 -2 -1  2
  6 -2 -3  0  1 -1  0 -2  0 -2 -3  6  1  1 -2  2 -1 -2 -1 -1  6 -1 -2 -1 -3 -2 -3 -3 -1  1 -2 -1 -2 -1  0 -1 -1  1 -2 -1 -2  2 -2  1 -2  0  6 -1 -2 -3 -3 -3 -2 -1 -2 -1  0 -2  1  1 -2 -3 -1 -3 -1  1  6 -1 -2 -1  1  1 -2 -2  1 -2 -2 -1 -1 -3  1 -2 -1 -3 -1  0  2 -3 -3  2 -1 -3 -1 -1 -2 -2 -1  0  1 -2  1 -3  1 -1 -1 -1 -2  1 -2  1 -1 -1  2 -2 -1 -1 -2 -1  1 -1 -2 -2 -1 -1 -2  1 -2  1  0 -2  0 -1 -3 -2 -2  6 -1 -1 -1 -1 -3 -1 -1  2 -3 -2 -2 -2 -1 -1 -1  1 -1 -1 -1  2  0 -1  1 -1  0 -2  6 -1 -2 -1 -2  2 -2 -3 -2  0 -1 -1 -2 -2 -2 -1 -1 -1 -1  2 -1  2  1 -3 -1
  0 -3 -4  6 -1 -3 -3 -3  6 -3 -4  0  0 -1 -3  0 -2 -3 -3 -2  0 -3 -3  3 -3 -3 -4 -4 -3  0 -3 -2 -3 -3  6 -2 -2  0 -3 -2 -1  0 -3 -1 -3  6  0  3 -3 -4 -3 -3 -3 -3 -1 -3  6 -3  0  0 -3 -3 -3 -4 -3  0  0 -2  1 -2 -1 -1 -3 -3  0 -3 -3 -2 -2 -3 -1 -3 -3 -4 -3  6  0 -4 -4  0  3 -4  3 -3 -3 -3 -3  6  0 -4  0 -3 -1 -2 -3 -3 -3 -1 -1  0  3  3  0 -3 -3 -2 -3 -3  0 -3 -3 -3 -3 -2 -1  0 -1  0  6 -3  6 -2 -3 -3 -3  0 -2 -2 -3 -2 -4  3 -2  0 -4 -3 -3 -3 -3 -2 -3  0 -3 -2 -3  0  6 -2  0 -3 -3 -3  0 -2 -3 -3 -3  0  1 -4 -3  6 -2 -3 -3 -3 -3 -2 -3 -3 -3  0 -2  0 -1 -4 -3
 -3 -1 -2 -4 -3 -2 -1 -3 -4 -2  8 -3 -3 -3 -1 -3 -1 -1 -1 -1 -3 -1 -1 -3 -2 -1 -2  8 -1 -3 -1 -1 -2 -1 -4 -1 -1 -3 -3 -1 -2 -3 -1 -3 -3 -4 -3 -3 -1 -2 -2 -2 -1 -1 -2 -2 -4 -1 -3 -3 -1 -2 -2 -2 -2 -3 -3 -1 -4 -1 -3 -3 -2 -1 -3 -3 -2 -1 -1 -2 -3 -1 -1  8 -1 -3 -3  8 -2 -3 -3 -2 -3 -1 -1 -2 -2 -4 -3 -1 -3 -2 -3 -1 -2 -2 -1 -3 -2 -3 -3 -3 -3 -1 -1 -1 -2 -1 -3 -1 -1 -1 -1 -1 -2 -3 -2 -3 -4 -1 -4 -1 -2 -1 -1 -3 -1 -1 -1 -1 -2 -3 -1 -3 -2 -1 -1 -1 -2 -1 -2 -3 -1 -1 -2 -3 -4 -1 -3 -2 -1 -1 -3 -1 -1 -2 -1 -3 -4 -2 -1 -4 -2 -1  4 -1 -2 -1 -1 -1 -1 -3 -1 -3 -3  8 -2
 -2  0  0 -3 -2 -1  0 -1 -3  1 -1 -2 -3 -2  0 -3  1  0  0  1 -2  0  0 -2  0  0  0 -1  0 -3  0  1  1  0 -3  1  1 -3 -1  1 -1 -3  0 -2 -1 -3 -2 -2  4  0  0  0  4  0 -1 -1 -3  0 -3 -3  0  0 -1  0 -1 -3 -2  1 -3  1 -2 -2  1  4 -3 -1  1  1  1  0 -2  0  0 -1  0  1 -3 -1  0 -3 -2  0 -2  0  0  1 -1 -3 -3  0 -3  0 -2  1 -1 -1  0 -2 -1 -3 -2 -2 -3  0  0  1  1  0 -3  0  4  0  0  1 -1 -3 -1 -3 -3  4 -3  1  0  0  0 -2  1  1  0  1  0 -2  1 -3  0  0  0  4 -1  1 -1 -3  0  1 -1 -3 -3  1 -3 -1  0  0 -2  1  4 -1  4 -3 -3  0  4 -3 -1  2  3  0 -1  1  1  1  0 -3  1 -3 -2 -1 -1
 -1 -1 -1 -2  0 -1 -1 -1 -2  0 -1 -1 -1  0 -1 -1  0 -1 -1  0 -1 -1 -1 -2 -2 -1 -1 -1 -1 -1 -1  5  0 -1 -2  0  0 -1 -1  5 -2 -1 -1  0 -1 -2 -1 -2  1 -1 -2 -2  1 -1 -2 -1 -2 -1 -1 -1 -1 -2 -1 -1 -1 -1 -1  0 -3  5  0  0  0  1 -1 -1  0  5  5 -2  0 -1 -1 -1 -1 -1 -1 -1 -1 -1 -2 -1 -2 -1 -1  0 -1 -2 -1 -1 -1 -2  0  5 -1 -1 -1  0 -2 -1 -2 -2 -1 -1 -1  0  0 -1 -1 -1  1 -1 -1  5 -2 -1 -2 -1 -2  1 -2  5 -2 -1 -1 -1  0  5 -1  0 -1 -2  5 -1 -1 -1 -1  1 -1  0 -1 -1 -1  5 -1 -1 -2  5 -1 -1 -1 -1 -1  0  1 -1  1 -1 -3 -1  1 -2 -1  0  1 -1 -1  0  0  0 -1 -1  0 -1  0 -1 -1
 -2 -3 -5  1 -3 -3 -2 -2  1 -4 -4 -2 -3 -3 -3 -2 -3 -3 -3 -3 -2 -3 -3  2 -3 -3 -5 -4 -3 -3 -3 -3 -4 -3  1 -3 -3 -3 -2 -3 -3 -2 -3 -3 -2  1 -2  2 -3 -5 -3 -3 -3 -3 -3 -3  1 -3 -3 -3 -3 -3 -3 -5 -3 -3 -2 -3 11 -3 -3 -3 -4 -3 -3 -2 -4 -3 -3 -3 -3 -3 -3 -4 -3  0 -2 -4 -5 -2  2 -5  2 -3 -3 -4 -3  1 -3 -3 -3 -3 -3 -3 -3 -3 -3 -3 -3 -3  2  2 -2 -3 -3 -3 -4 -3 -3 -3 -3 -3 -3 -3 -3 -3 -3 -3  1 -3  1 -3 -3 -3 -3 -2 -3 -3 -3 -3 -5  2 -3 -2 -5 -3 -3 -3 -3 -3 -3 -3 -3 -3 -3 -2  1 -3 -3 -3 -2 -3 -2 -3 -3 -3 -3 -2 11 -5 -3  1 -3 -2 -3 -3 -3 -3 -3 -3 -3 -2 -3 -2 -3 -4 -3
 -1 -2 -3  3 -1 -2 -2 -3  3 -2 -3 -1 -1 -1 -2 -1 -2 -2 -2 -2 -1 -2 -2  7 -3 -2 -3 -3 -2 -1 -2 -2 -2 -2  3 -2 -2 -1 -3 -2  2 -1 -2 -1 -3  3 -1  7 -2 -3 -3 -3 -2 -2  2 -2  3 -2 -1 -1 -2 -3 -2 -3 -2 -1 -1 -2  2 -2 -1 -1 -2 -2 -1 -3 -2 -2 -2 -3 -1 -2 -2 -3 -2  2 -1 -3 -3 -1  7 -3  7 -2 -2 -2 -2  3 -1 -2 -1 -3 -1 -2 -2 -2 -2 -1  2 -1  7  7 -1 -2 -2 -2 -2 -2 -1 -2 -2 -2 -2 -2  2 -1  2 -1  3 -2  3 -2 -3 -2 -2 -1 -2 -2 -2 -2 -3  7 -2 -1 -3 -2 -2 -2 -2 -2 -2 -1 -2 -2 -2 -1  3 -2 -1 -2 -2 -2 -1 -2 -2 -2 -2 -1  2 -3 -2  3 -2 -2 -2 -2 -2 -2 -2 -2 -2 -1 -2 -1 -1 -3 -2
  1 -3 -3 -1  4 -3 -2 -1 -1 -3 -3  1  3  4 -3  1  0 -3 -2  0  1 -2 -3 -1 -3 -3 -3 -3 -2  3 -3  0 -3 -2 -1  0  0  3 -1  0 -3  1 -3  4 -1 -1  1 -1 -2 -3 -3 -3 -2 -2 -3 -3 -1 -3  3  3 -3 -3 -3 -3 -3  3  1  0 -3  0  4  4 -3 -2  3 -1 -3  0  0 -3  4 -3 -2 -3 -2 -1  1 -3 -3  1 -1 -3 -1 -2 -3 -3 -3 -1  3 -3  3 -3  4  0 -3 -3 -3  4 -3  3 -1 -1  1 -3 -2  0 -3 -2  3 -2 -2 -3 -2  0 -3  3 -3  3 -1 -2 -1  0 -3 -3 -3  1  0  0 -2  0 -3 -1  0  1 -3 -3 -3 -2 -3  0 -3  3 -2  0 -3  1 -1  0  3 -3 -2 -3  1  0 -2 -3 -2  1 -3 -3 -2 -1  1 -2 -2 -3 -3  0 -1 -1 -3  1  0  1  4 -3 -3
