# Supplementary material for: Protein Secondary Structure Prediction Based on Data Partition and Semi-Random Subspace Method
Source: Sci Rep. 2018 Jun 29;8:9856. doi: 10.1038/s41598-018-28084-8 (PMC6026213; doi:10.1038/s41598-018-28084-8)
Supplement: Supplementary file 2 — Dataset 2 [file 41598_2018_28084_MOESM2_ESM.zip › T100_DATA/5WDD_A.pssm]

  G  P  L  G  S  D  R  S  P  T  D  K  E  L  V  S  Q  A  K  A  L  C  R  D  Y  I  N  S  R  L  I  R  A  G  V  S  W  S  K  P  E  H  N  T  P  V  P  G  G  K  L  A  E  V  S  A  I  L  L  R  L  G  D  E  L  E  Y  I  R  P  N  V  Y  R  N  I  A  R  Q  L  N  I  S  L  H  S  E  T  V  V  T  D  A  F  L  A  V  A  A  Q  I  F  T  A  G  I  T  W  G  K  V  V  S  L  Y  A  V  A  A  G  L  A  V  D  C  V  R  H  A  Q  P  A  M  V  H  T  I  V  D  C  L  G  E  F  V  R  K  T  L  V  T  W  L  K  R  R  G  G  W  A  D  I  T  K  C  V  V  S
  0 -1 -2 -1 -1 -2 -1  1  0 -1 -1 -1 -2 -3 -1  1 -3  3  2  2 -4 -2  0 -3 -6 -3 -3  0 -4  0 -2 -2  1 -1 -2  0 -2  0  0 -1 -1 -1  0  1  0  1  0 -1  1  1 -1  2  1 -1  0  0  2 -3 -2  0  2  2 -2 -4 -4 -4 -1 -2 -1 -1 -2  1 -3  0 -3 -1  3 -2 -4 -1 -3 -3  1 -1  1  0 -1  0  1  4 -1 -2  2 -5  0  3 -3  5  1 -3 -3 -4 -1  0 -3 -3 -3 -7  0 -4 -3 -2  5 -4 -5  4 -3  5  2  3 -4  5 -1 -3  2 -2 -3 -2  0 -3 -1  1 -3 -2 -1  0 -4  1 -2  0 -2  1 -2 -2 -2 -2 -3 -3 -4  3  1 -7 -4  0  0 -4 -3 -3 -7  1  1 -3 -1 -1 -2 -1 -1  0
 -3 -3  0 -4 -3  4  5 -3 -2 -2 -1  0  1 -2 -5 -1 -2 -4  5 -2 -5 -6  4  0 -6 -6  4 -1  7 -4  4  7  1 -3 -3 -2  0  3  1  0  2  1  2  1 -2 -1 -2 -2 -1  1 -3  2  1 -3  0  0 -1 -5  5  2 -4 -5 -3 -3 -5 -2  5  3  2  2  4 -2 -3  2 -1 -4 -3  5 -2  2 -2  0 -2 -2 -1 -2 -3 -1 -2 -4  2 -1  1 -5  0  2 -5 -4  3 -3 -4 -5  5 -1 -5 -5 -2 -7 -4  7 -6 -6 -4 -4 -5 -3 -5 -4 -4  1 -5 -4 -5 -2 -6 -5  5  1 -2  1 -1 -3 -4 -5  2  3 -5 -4  1 -4 -4 -2 -2 -5 -5  5  1  1 -5 -2 -2 -7 -3  3  3  4 -5 -6 -7 -2  0 -4 -3  3 -3  1 -2 -1
 -1 -3 -1 -3 -1  0 -2 -1  2 -1  2 -1 -1 -1 -5  3 -1  3 -1 -1 -6 -5  0  0 -6 -6  2  1 -3 -3  1  0  1  0 -2 -2  3 -1  0 -2 -2 -1  2 -1 -1 -2 -2  1 -1  0 -2  0 -1 -5 -1 -1 -1 -6  0 -1 -4 -4  1 -3 -5 -2 -1 -2  0 -2  1 -2 -1  1  6 -5 -2 -1  0 -4  4 -1  2 -1 -1  0 -3  2 -1 -4 -1  1 -2 -6  0  0 -6 -4  1 -3 -5 -5 -1  1 -2 -5  6 -8 -3 -3 -6 -6 -3 -5 -5 -3 -5 -3 -3 -2 -6 -4 -5 -1 -5 -6  1 -1  2 -2 -1 -2 -4 -5  0  2 -6 -4  1 -4 -5 -2 -1 -5 -5  2  1  2 -6 -1  2 -8 -6  0 -1  5 -1 -2 -8 -1 -2 -5 -1  0 -1 -4 -3  5
 -2 -2 -3 -3  0  5 -1 -2 -2 -3  4  4  3 -4 -5  0  2 -3 -2 -2 -6 -6 -2  6 -7 -4 -1  2 -5 -6 -3 -4 -2 -2  1  0 -4  0 -1 -3 -1 -2  1 -1 -2  0 -2  3 -1 -1 -3  0  3 -5 -1 -1 -1 -6 -2  2 -5 -4  6  0 -6  2 -2 -3 -3  1  1  0 -1 -1  4 -5 -1 -1 -4 -5 -1 -5 -1  1 -1  1 -1  2 -3 -3 -3  4 -3 -6 -2  0 -6 -4  3  2 -5 -6 -3  5  1 -5 -2 -9 -4 -4 -6 -6 -4 -6 -6 -3 -6 -4 -4 -3 -6 -5 -4  6 -6 -6  0 -2  0 -4 -4  3 -5 -6  1 -1 -6 -4  5 -4 -5 -3  3 -6 -5  3  3  3 -6 -1  0 -4 -6 -2  3 -3 -4 -4 -9  2  3 -5 -3  0 -4 -4 -4  0
 -3 -4 -3 -5 -2 -5 -4 -3 -4  1 -4 -5 -5 -3 -1 -4 -5 -4 -1  3 -4  9 -1 -6 -6 -4 -3  1 -2 -4 -2 -2  3 -6 -1 -1  0 -2 -4  0 -2 -2 -1  0 -2  0  2 -1 -1 -2 -1  2 -5  0  1 -2  4 -1 -3  1 -3  1 -2  1 -4 -6  0  0 -3 -4 -1 -2 -4 -2 -5 -3  1 -2 -7 -3  0  2 -4 -1 -2 -2 -1 -1  3 -1 -3 -2 -2 -5 -2  0 -4  0 -1 -6 -3 -1 -5 -2 -6  0 -4 -7 -1 -6 -4 -4 -3 -4 -5  2 -4  2  4 -2 -4  6  1 -6 10 -4  3 -4 -5 -5 -5 -4 -2 -3 -2  1 -4 -3 -5  5 -4 -3 -4 -2 -2 -2 -5 -5 -4 -3 -3 -7 -4 -2 -2 -6 -6 -6 -7 -3  0 -3  2 -4  9 -2 -2 -2
 -2 -2 -3 -4 -3 -1  2 -2 -1 -3  1  3  3  0 -4  0  7 -4 -1 -1 -5 -5  2  3 -6 -6  1  0 -2 -5  1  3 -1 -3 -2 -1  0 -1  1 -1  0  1  2  0  1 -1  0 -1 -1  0 -3  0  0 -4 -1  2  1 -3  2  2 -3 -5  2  0 -5  0  0  0  0  1  1 -1 -3  1 -2 -4  0 -1  8 -3 -1 -4 -2  0  0  1 -1  2 -2 -3  2  3 -2 -5  0  1 -5 -3 -1  3 -4 -5  1  1 -4 -4 -3 -6 -4 -2 -5 -5 -3 -4 -5 -2 -5 -3 -4 -1 -5 -4 -4  1 -5 -5  0  6  0  2 -2  0  1 -5  1  1 -5  1  1 -5 -4 -2  2 -5 -4  1  0  0 -5  1  0 -6 -5  5  3  6 -5 -5 -6  0 -2 -4 -1  2 -3 -3 -3 -1
 -3 -2 -3 -4 -1  1 -1 -3 -1 -2  2  2  5 -3 -3  3  0 -4  0  2 -5 -4  0  1 -6 -6 -2  2 -4 -6 -1 -3  1 -4 -2  1 -2  0  1 -1  3  0  1 -1  1  0 -1 -2  0  0 -2  0  5 -5 -2  1  1 -5 -2  2 -4 -5  2  7 -5  7  0 -2 -2 -2  1 -2 -3  0  1 -3  2 -1 -2 -4 -3 -5  1 -2 -1 -1  5  0 -2 -2 -1  2 -3 -6  0 -1 -5 -3  0  7 -5 -6 -2  0  0 -5 -3 -7 -3 -3 -6 -6 -3 -5 -5  0 -5 -4 -3 -3 -5 -4 -4  4 -6 -5  2  0  3 -3 -2  4 -4 -5 -1 -1 -6 -3  3 -5 -4 -2  5 -5 -5  4  3  1 -5 -1 -1 -7 -6 -1  3 -1 -5 -5 -7  3  0 -5 -3 -1 -3 -3 -3 -1
  6  3  3  7  3  0 -2  3 -2 -1 -2 -2 -4 -5 -5 -3 -3  5 -3 -3 -6 -2  2  1 -7 -6 -2 -2 -6 -6 -1 -3 -2  7 -1  1 -1 -1 -1 -1  1  1  1 -1 -2  0  0  4  4  0 -3 -1 -3 -3 -1 -3 -2 -5 -4 -1 -4  6 -2 -5 -6 -5 -3 -3 -2 -3 -2 -2 -4  0  1 -5  0 -2 -3 -5  2 -3 -2 -3  0  1 -3  0 -2 -3 -1  0 -2 -6 -2 -1 -6  1 -1 -5 -5 -4 -4 -1  7 -6 -4 -7  7 -5 -6 -6  0 -6 -6 -2 -5  3  6  4 -6 -3 -5 -4 -5 -6 -4 -3  5 -5 -3 -2 -5 -6  0 -1 -6 -3 -1  1 -5  3 -4 -6 -6 -4  0 -2 -4 -2  0 -7 -7 -3 -2 -4  7  7 -7  0  4 -6 -4 -3 -4 -4 -4 -1
 -3 -3 -3 -4 -3 -1 -1 -1 -2 -4 -1 -1 -3 -4 -5 -1 -2 -4 -1 -2 -5 -6 -2 -2 -1 -6  5  2 -4 -6  0 -1  3 -3  1 -3  3 -1 -3 -2  0  3 -1  0 -3 -2  0  2  0 -1  2 -2 -1 -5  3  1 -2 -3 -2  1 -3 -5 -3 -3 -5 -3 -1 -2  6  0  1 -1 -2 -1  0 -5  0 -2  0  1  6 -5 -3 -2  2 -2 -1 -1 -3 -4  2  1 -3 -4  1 -1 -6 -4  1  1 -5 -4 -2 -3 -2 -5 -3 -7 -5 -3 -6 -6 -4 -5 -3  1 -4 -4 -4 -3 -5 -5 -1 -1 -5 -6 -1  2 -2  7 -1  0  0 -6  5 -1 -6 -4 -1 -5 -5 -2 -2 -2 -5 -2 -1  6 -5  0  0 -7 -6  1  0  2 -5 -5 -7 -1 -3 -4 -2 -1  6 -4 -4 -1
 -4 -4  4 -6 -4 -4 -4 -3  0 -3 -2 -5 -2  5  4 -3 -3 -5 -5  0  2 -2  0 -5 -5  7 -1 -4 -6  1 -2 -5 -3 -7  2 -1 -5 -4 -2  0 -3 -2 -2 -1 -1  0 -3 -3 -3  0  1 -2 -4  3 -3 -2  0  1  0 -4  3 -5 -3 -3 -1 -5 -2  2 -3 -4 -3  1 -3 -3 -5  3 -1 -3 -7  2 -3  6 -4 -1 -1 -2 -4 -2  0  0 -2 -4  0 -1 -1 -2  2  0 -3 -6  5 -1 -4 -2 -7  5 -5 -7 -6 -6  5  3 -4  2 -2 -3  2 -4 -5 -3  1  0  3 -6 -4  1 -3 -3 -5 -1 -5 -3  2  4 -4 -1  7  4 -5 -4  0 -1 -1  0  4 -5 -4 -5  2  1 -3 -7  7  0 -4 -6 -7 -7 -7 -1 -5  4  1 -4 -3  2  2 -3
 -4 -4  2 -4 -2 -4 -2 -4 -2 -4 -3 -5 -1  3  1 -3 -2 -5 -4  0  6  2 -2 -4 -3  1 -3 -4 -6  6 -2 -4 -2 -7  2  0 -3 -3 -2  3 -1  1 -2  1  1  1 -2 -2 -3 -1  2 -2 -4  2 -2 -1 -2  6  2 -2  3 -6 -4 -1  5 -2  1  2 -3 -3 -2  3 -2 -2 -5  2 -3  2 -6  4 -2  2 -3  1 -1 -2  0 -2 -2 -1 -2 -2  1  2  1 -2 -1 -2 -3 -5  4  1 -4 -4 -7  0 -5 -6 -6 -5  0 -2 -3  5 -2 -3  1 -4 -5 -4  6 -3  1 -6 -5  1 -3 -1 -5 -2 -3 -4  3  2 -1 -3  3  0 -4 -5  3  0 -2 -1  4 -4 -3 -5  5  0 -3 -6  3 -3 -3 -5 -7 -7 -6 -1 -5  3  3 -4 -1  0  2 -3
 -2 -2 -3 -4 -3 -1 -1 -3 -3 -3  0  4 -1 -3 -4 -1  0 -4  4 -2 -5 -5  1  1 -6 -6  0 -2  4 -5  3  2  1 -2 -2 -1 -3  2  5 -3 -1 -1  0 -1 -2 -1 -2 -2 -2  0 -3  1  1 -4  1 -1 -1 -5  2  2 -3 -4  0 -2 -5 -2  2 -1 -2 -1  1 -2 -3  0 -2 -4 -2  2 -2 -3 -2 -4  0 -2 -1 -1 -2  1 -2 -3  1 -1 -2 -5  0  1 -5 -3  2 -2 -4 -5  2 -2 -4 -3 -3 -7 -4  5 -5 -5 -3 -5 -5 -3 -5 -3 -4  1 -5 -4 -4  2 -5 -5  2  3  1  0 -3 -2 -4 -5  0  0 -5 -3 -2 -5 -4 -3 -1 -5 -5  0  3 -1 -5 -2 -1 -7 -5  3  1  0 -4 -4 -7 -2 -2 -4 -2  5 -2 -2 -2 -1
 -3 -4  1 -5 -1 -1  1 -4 -3  2 -3 -4 -3 -1  2  1 -3 -4 -4 -2  0 -3  0 -4 -4  1 -4 -4 -5 -1 -2 -4  1 -6  0 -1 -1 -3 -3  0 -3  0 -2  0  0 -1 -3  0 -3 -1  2 -1 -4 -1 -2 -1 -2  3  0 -3  3 -5 -2 -1  2 -4 -1  5 -3 -3 -2  0 -3 -2 -4  5 -1 -2 -4 -1  4 -1 -3 -1 -1  1 -2 -1  1  0 -3 -1  0 -1  2 -2 -2  2 -2 -5  4 -1 -1 -1 -6  2 -4 -6 -5 -4 -2 -1 -4  2 -3 -3  0 -4 -4 -3  2 -3  0 -5 -4  0 -3 -3 -4  6 -4 -2  4  1 -2 -2  0  2 -4 -5  8  2 -1 -3  0 -4 -2 -4  1 -1 -2 -6  0 -2 -3 -4 -6 -6 -6  0 -3  0  0 -3 -3  0  2 -2
 -4 -5 -2 -5 -2 -5 -4 -5 -4 -2 -4 -5 -5 -2 -3 -1 -5 -5 -5 -2 -3 -4 -4 -3  7 -3 -2  0 -6 -3 -4 -6 -1 -6  1  3 -4 -4 -4 -1 -2 -2 -4 -1 -2 -2 -2 -4 -4 -3 -1 -3 -5 -3  3 -1 -3 -2 -3 -4 -2 -6 -4 -5  5 -5 -2 -2  2 -4 -3 -2  6 -4 -5 -3 -4 -4 -7 -2 -4 -2 -5  3  1 -3 -4 -2 -4 -4 -2 -4 -3  8  1 -4 -2 -4 -3 -6 -2  8  0 -4 -6  3 -5 -3 -6 -6 -3 -4 -5  3  8 -3  6 -5 -4 -4  1 -4 -2 -6 -2 -2 -5 -5 -5 -3  0 -4  3 -3 -3 -3 -3 -3 -5 -3 -1 -3 -3  6 -2 -5 -5 -2 -1 -3 -4 -3 -3 -4 -5 -6 -6 -6 -3 -3 -5  5  0 -4 -4 -2 -1 -3
 -3  7 -2 -4 -4 -1 -1 -1  6 -1 -2 -3 -1 -4 -5 -2 -4 -4 -4 -3 -3 -5 -3 -4 -7 -6 -4 -4 -5 -6 -3 -4 -2 -5  0  0 -2  1  0  3  2 -1 -2  2  4  3  5 -1  3  1  2  0  0 -3 -3  4 -1 -5 -3 -2 -4 -5 -4 -4 -5 -4 -3 -3 -3  7 -1 -2 -4 -3 -4 -4 -3 -4 -5 -5 -4 -3 -2  3  1 -1  4 -1  2  1  0  0 -3 -6 -3 -3 -5 -3 -3 -4 -5 -6 -4 -4 -3 -1 -2 -8 -2 -5 -5 -5 -3 -5 -6 -3 -5 -3 -4 -3 -5 -4 -5 -4 -5 -5 -4 -4 -4 -4  7  1 -5 -5  2 -2 -5 -4 -3 -6 -5 -3 -3 -6 -5 -4 -2  0 -5 -3  4 -8 -6 -3 -3 -4 -5 -5 -8 -1 -3 -5 -3 -1 -4  0 -3 -2
 -1 -2 -2 -2  2  0  2  5  0  4  1  0 -2 -4 -4  3 -1  2 -1  1 -5 -4 -1 -2 -3 -3  1  3 -4 -5  1  0  2 -2 -1  2  0  3 -1 -1  1  1  0  1  1  0  3  1  1  1 -1  1 -1 -2  3  0 -1 -4 -1  1 -1 -2 -2 -3 -5 -1 -1 -1 -2 -2  1 -1 -3  2  1 -4  3  1 -2 -2  1 -3  3 -1  1  4 -1  1  1  0  1  0  1 -5  0  1 -5  0  0 -1 -4 -2  3  1 -2 -4  1 -7  0 -3 -5 -5  4 -5 -5  1 -4  0 -1  0 -5  1 -3 -3  1 -4 -2 -2 -1 -3  1  0 -4 -4  0  1 -5 -2  1  0 -3  0 -1 -4 -4 -2 -1  0 -5  1  1 -7 -5 -1  1 -2 -3 -3 -7  0  1 -4  0  0  0 -3 -2  4
 -2 -2 -2 -1 -2 -2  0  1  0  5  0 -2 -3 -1 -1  0  0  0  0  0 -2 -2  0 -3 -5 -4 -3 -2 -4 -3  0 -3 -1 -5 -1  0  1  1 -1 -1  0  0 -1  0 -1  0 -1 -2 -1  0  1  0 -2 -2  0  0  0 -2 -1 -1 -1 -1 -1 -4 -3 -4 -1 -1 -3 -1 -1 -1 -3  2 -2 -1  1 -1  0  0 -3 -2  4  0  1  1  0  1  4  0  1 -1  1 -5  1  1 -3 -2  1 -3 -2 -5 -1  0 -3 -2  5 -7 -4 -2 -3 -3 -2 -3 -3 -1 -3 -2 -3  0 -4 -2 -1 -2 -2 -3 -1  2 -3 -3  0 -1 -2 -2 -1  3 -3 -1 -2 -3  2  3  1 -4 -1 -1  0  1 -3 -1  2 -7 -4 -2 -2 -3 -5 -5 -7  1  0 -3  2  0 -2 -1  0  1
 -3 -4 -4 -5  9 -5  0 -3 -5 -4 -5 -5 -5 -4 -1 -4 -5 -5 -5 -4 -4 -5  0 -5 -2 -6 -2 -3 -6 -5  0 -6 -4 -6 -3 -3  9 -5 -3 -4 -4 -2 -1  0 -2 -3 -4 -1  0 -3  0 -2 -5 -5 -3 -4 -2 -3 -4  2 -3 -6  0 -5 -3 -5 -3 -3 -2 -4 -2 -3 -1 -4 -5 -4 -4 -5 -6 -4 -5 -5 -5 -2  1 -3  3 -3 -4 -5 -2 -4 -4 -3 -3 -4 -5 -4 -4 -5 -4 -3 -5 -5 -6 -4 -6 13 -5 -6 -6 -6 -5 -3 -1 -3 -3 -5 -4 -4 -4 -5 -4 -6 -3 -5 -5 -5 -5 -5 -5 -5 -2 -5 -4 -4 -5 -5 -5 11 -4 -4 -5 -1 -4 -5 -5 -5 -4 -4 -4 13 -5 -4 -5 -5 -6 -6 13 -4 -5 -3 -3 -4 -4 -4 -3 -4
 -4 -4 -3 -5 -1 -4 -1 -4 -4 -2 -4 -4 -4 -3 -4 -1 -4 -3 -2 -1 -1 -5 -3 -5  8 -4  3  4 -5 -4 -3 -5 -2 -4  3 -2 -2 -4 -4 -3 -3  0 -3 -2 -3 -3 -4 -4 -2 -2 -2 -1 -4 -4  1 -3 -3 -4 -3 -3 -3 -6 -5 -5 -2 -5  1 -2  6 -3  0 -2  7 -3 -4 -3 -3 -4 -5 -3 -1 -4 -4 -1  0 -2 -3 -1 -3 -4  4 -3 -3  0 -1 -3 -4 -4 -2 -5 -3 -1 -4 -4 -6 -2 -5 -2 -6 -5 -4 -4 -4 -2  7  4 -1 -4  0 -4 -3 -4  0 -3 -2  0 -4 -3 -4 -1  0 -2  4 -4 -2 -3 -4 -3 -4 -2 -4 -1 -4  7 -3 -3 -3 -1 -3 -3 -2 -2 -4 -3 -3 -4 -6 -6 -2 -2 -4 -1 -2 -2 -2 -2 -2 -2
 -4 -4  0 -5 -4 -4 -2 -1  0 -2  0 -3 -2  3  5 -3  1 -4 -4  2  0  3  0 -5 -5  3 -4 -3 -6  2 -1 -4 -2 -4  1  1 -4 -2  0  1 -2 -1 -1 -1  0  0 -3 -4 -2  1  2 -1 -3  5 -2  0  2  1 -2 -2  1 -1 -2 -5 -2 -5 -2 -1 -3 -3 -2  2 -3 -2 -5  5 -1 -3 -6  1 -4  2 -3  0  1 -1 -3 -2  1  4 -2 -2  3 -2  0 -2  7  1 -3 -5  1 -2 -4 -3 -6  4 -4 -7 -4 -5  6  7 -3  0 -4 -1  4 -3 -4 -1  0  2  6 -5 -3  6 -2 -4 -4  1 -4  0 -1  6 -3 -1  1  4 -3 -3  2  0 -1  2  4 -4 -4 -4  2  3 -1 -7  0  0 -4 -5 -7 -7 -7  1 -4  2  2 -3 -3  5  5 -3
