# Supplementary material for: Protein Secondary Structure Prediction Based on Data Partition and Semi-Random Subspace Method
Source: Sci Rep. 2018 Jun 29;8:9856. doi: 10.1038/s41598-018-28084-8 (PMC6026213; doi:10.1038/s41598-018-28084-8)
Supplement: Supplementary file 2 — Dataset 2 [file 41598_2018_28084_MOESM2_ESM.zip › T100_DATA/5WHI_A.pssm]

  M  G  H  H  H  H  H  H  S  H  M  T  D  S  E  F  G  Y  I  Y  R  L  A  Q  D  Y  L  Q  S  V  L  Q  I  P  Q  P  G  S  G  P  S  K  T  S  R  V  L  Q  N  V  A  F  S  V  Q  K  E  V  E  K  N  L  K  S  C  L  D  N  V  N  V  V  S  V  D  T  A  R  T  L  F  N  Q  V  M  E  K  E  F  E  D  G  I  I  N  W  G  R  I  V  T  I  F  A  F  E  G  I  L  I  K  K  L  L  R  Q  Q  I  A  P  D  V  D  T  Y  K  E  I  S  Y  F  V  A  E  F  I  M  N  N  T  G  E  W  I  R  Q  N  G  G  W  E  N  G  F  V  K  K  F  E  P  K
 -2  4  0 -2 -1  0  0 -1 -2 -2 -3  1 -2  0 -1 -3 -1 -3 -1 -2  1 -2  4 -2 -4 -3 -2 -1 -2 -1 -1 -2  0 -1  0  0  1  1  2 -1  1  1  0  3  0  3 -4 -3 -1  3  4 -3 -2 -2 -3  0 -3 -2 -1  0  1 -3  1 -1 -4  0 -2 -2 -3 -1 -1  0  0  0  0  0  5 -2  0 -1 -4  0  2 -2  2 -1 -2 -2 -3  0 -2 -2 -2 -1 -4 -6 -3 -4 -3 -3  5 -3 -5  3 -5  2  1  1 -3  3 -1 -3  1  0 -1 -2 -2 -1  2 -1 -1 -1 -2  0  0 -1  0 -3  4  0 -5 -1  4 -2 -5 -3 -1 -2 -3 -1  1 -1 -6 -4 -3  0 -4 -2 -2 -6 -3 -1  2 -4  0 -1 -2 -4  0  0 -2
 -2 -2  2  1  0 -2 -2 -1  4  1 -2 -1 -2 -2 -2 -2  0 -1 -3  3  3  2 -2  2  2 -3 -3  1 -2  1 -2  2  1 -1  3 -1  0  0 -1 -3  0  4 -3 -1  4 -4 -5  7  3 -3 -4 -2 -3 -4 -2  4  4 -4  3  4  1 -4  1 -1 -4 -3  3  1 -4 -1 -1 -2 -3 -1 -1 -3 -3  5  2  2 -5  1  3 -5 -4  0 -1 -3 -5  4 -4 -5 -1 -2 -2 -7 -5  8 -5 -5 -3 -4 -6 -3 -6 -4 -5  1 -4 -4  1  0 -4 -2  2  4  2 -2 -1 -2 -1 -2 -2 -2 -1  3  3 -5 -3  0 -5 -4 -3 -1 -5 -4  1  2  1 -2  1 -2 -6 -5  4 -1 -2 -1 -5 -6 -2  1 -3 -5 -4  1 -1 -5 -1  2  3
 -3 -2  0  0  0  3 -1 -1 -1  0 -4  1  0  1  0 -3 -1 -2 -3  0  0 -4 -3 -1  0 -2 -2  0  0 -1 -2 -1 -1 -2 -2 -2 -1 -1 -2 -3  0 -2 -2 -1 -2 -4 -6 -3  1 -4 -3  1 -2 -5 -2  0  3 -1 -2 -1  2 -4  1  0 -5 -2  1  2 -5  2 -2 -1  0 -2  1  0 -3 -2 -1 -1 -5  2  0 -5 -4  2 -1 -3 -6 -1 -1 -3  1 -2  8 -8 -3 -3 -6 -6 -3 -5 -6 -2 -6 -2 -3 -3 -5 -4 -3 -2 -3 -3  3  0  1 -3 -1 -2 -1 -2  0  3 -1 -1  0 -5 -3  0 -5 -4 -3 -2 -5 -5  3  3  4 -3  0  3 -8 -6  0 -1  7  0 -2 -7 -1  3 -2 -5 -4  0 -2 -5 -1 -1 -1
 -4 -2  1 -1 -2 -1 -1 -1  2 -1 -5  0  5 -2  0 -3 -2 -2 -3 -3  0 -5 -4  1  7 -2 -3  2 -1 -2 -4 -2 -2 -3 -2  0  1  1 -2 -3  1 -1 -4 -3 -2 -4 -6 -4  2 -4 -4  6  2 -5  3  0  0 -5 -1  0  3 -4  0  3 -6 -3  4  0 -5  3  1 -1  0 -1  4  3 -3 -3  1 -3 -6 -1 -2 -5 -4  4  0 -3 -6 -1  8 -3 -3 -2 -2 -8 -4 -5 -6 -6 -3 -5 -6 -2 -7 -3 -4 -3 -6 -4 -4 -2 -4 -4  1 -2  0 -3  0 -1  2 -3  6 -1 -1  0  0 -5 -3  2 -6 -5 -3  4 -6 -5  2  2 -1 -4  0  3 -8 -6  0  3 -2 -1 -3 -8  5  1 -2 -6 -2  1 -4 -6  2  2 -2
 -2  5 -2 -3 -3 -2 -3 -4 -4 -3 -4 -3  4  5 -4 -3  0 -4 -2 -1 -2 -3 -3 -1 -6 -5 -3 -2  0  5  3 -4 -2 -4 -1  0 -1 -3  0 -4  0 -1 -2  1 -4  5 -4 -3 -2 -2  0 -4 -5 -3 -5 -4 -5 -4 -5 -2 -2 -4 -3 -3  4  2 -4 -4 -2 -4 -1 -3  4  0 -1 -2 -1  3 -1  1 -5 -1 -3 -3 -1 -2 -5 -3 -5 -4 -6 -5 -3  1 -6 -1 -5 -7 -3 -3 -3 -3 -5 -2 -5 -4  4 -1 -3  8 -3 -5  7 -3  2 -4 -3 -3 -1 -3  1  0 -4  2  3 -1 -2 -3 -2 -1 -5 -3 -3 -5 -5 -2 -2 -4 -5 -3 -3 -4 -6 -4 -4 -4 -5 -5 -5 -6 -5  0 -3 -5  4 -4 -3 -5 -4 -3 -4
 -1 -2  0  0 -1 -1 -1  0  1  2 -3 -1  0 -1  0 -3 -1 -2 -3  3 -1 -1 -3  5 -2 -4 -3  3 -2 -2 -2  5  0  2  5  0  0  0 -2  0  1  1 -3 -1  3 -3 -4  4  3 -2 -4  0  0 -4  5  1  3 -3  5  1  0 -4  2  1 -4  2  2  5 -4 -1 -2  0 -1 -1  0 -2 -3  2  2 -2 -5  0  4 -4 -3  1  1 -1 -6  1 -3 -3 -1 -1 -3 -6 -5 -2 -5 -5 -3 -4 -6 -2 -6 -2 -4 -2 -4 -4 -2  3 -3  2  1  2  3 -1  1  1  1 -2 -1 -1 -1  1  2 -5 -2 -1 -5 -3 -3  0 -5 -4  0  0  0 -2  1  1 -6 -5  5  4  5 -4 -4 -6 -1  1 -2 -5 -3  1 -2 -5  2  1  4
 -3 -2 -1  2 -2 -1  2  0  0  0 -3  2  1 -2  5 -1  0  0 -2 -2  2 -4 -3  4  1 -4 -2  1 -1 -1 -3  1  1 -1  1 -1  1 -1 -1 -1  0  1 -2 -2  3 -4 -5 -2  2 -3 -4  0  6 -5  5  1  3 -4  5  1  0 -4  0  2 -5 -2  0 -1 -5  1 -3 -1 -2 -1  1 -1 -2  0  2 -2 -5  1  1 -5 -4  4  6  3 -6  3  0 -3 -2 -2 -3 -7 -5 -3 -5 -5 -3 -5 -6  3 -6  0 -4 -3 -5 -4 -2  5 -4 -2  3  2  4 -2  0  1  0 -2  3 -1 -1  2  2 -5 -3  3 -5 -3 -3  5 -5 -5  1  2  1 -3  0  3 -7 -6  1  4 -2 -2 -5 -6  5  0 -3 -6 -2  4 -2 -5  5  0  0
 -4  2  0 -3 -3  3  4  4 -1 -3 -1 -2 -2  3 -3 -4  4 -4 -3 -4 -1 -5  1  0 -3 -3  0  0 -2 -1 -3  1 -2 -3 -1 -1  4  0  2 -2 -1 -3 -3 -2 -3 -3 -6 -5 -3 -3  5 -3 -2 -5 -4  0 -4 -5 -3 -2 -2 -4 -2  0 -5 -3  1 -1 -5 -2 -4 -2 -2  1  1 -2 -1 -4  0 -3 -6 -1  0 -3 -2 -1 -2 -4 -6  1 -3  7 -2 -2 -3 -6  7 -5 -6 -6  0 -5 -6 -2 -6  6  6 -3 -6 -3 -4 -4 -4 -4 -2 -3  1 -2  0 -1 -1 -1  1 -2 -1 -1 -1 -6 -2  0 -5 -5 -2 -3 -6 -6  0  1 -4 -4  2  0 -6 -6 -4 -3 -3  7  7 -6 -3  1  6 -6 -4 -2 -4 -5  2 -2 -3
 -3 -3  2  7  3  2  5  5 -2  3 -4  0 -2 -2 -2 -2  1  0 -4  4 -1  0 -4 -1  2  3 -3  0  4 -3 -4 -1 -1  0  2 -2  0 -3 -2  3 -2 -1 -1  6  2 -2 -5 -3  1 -4 -4 -3 -3 -4 -1 -2 -2  5  1 -1 -1 -2  2 -1 -4  0  1 -1 -4  7 -3  2 -3 -1 -1 -1 -2  2  0 -2 -4  0 -1 -5 -4 -2  1 -3 -4 -1 -4 -5  2 -2 -2 -6 -5 -3 -6 -6 -4 -4 -1 -2 -4 -4 -4 -3 -5 -4 -1  2 -4 -3 -2  2 -1 -3 -1  0  0 -3 -2 -2  0 -1  1 -5 -3  2 -5 -4 -2 -3 -1 -5 -2  0  7 -4  3 -1 -6 -6  0 -2  3 -4 -5 -6 -2  1 -3 -2 -4  0  0 -2 -2 -2 -2
  1 -2 -3 -2 -2 -2 -4 -4 -4 -1 -1  0 -3 -3  0  0 -3 -1  5 -3 -3  1  0 -2 -5 -2  3 -4 -3  0  0 -3  1 -5 -4 -2 -3 -3 -3 -2 -3 -3  2 -4 -2 -1  0 -6 -4  3 -5 -4 -5  2 -4 -3 -3 -2 -5 -2 -2 -2 -3 -3 -1  0 -4 -4  3 -3  3 -1 -4  1 -2 -2 -2 -4 -2  3 -1 -1 -4  2  1 -2 -5  2 -2 -3 -6 -6  3  2 -6 -6 -7 -6  6  2 -3  3  0 -3 -3 -5 -5  2  1  1  1 -5 -1  0 -2 -1 -4  3 -3 -2 -1  1 -3  0  1 -2 -2  7  1 -3 -4  4 -1 -3 -3  4 -1 -4 -5  1  0 -4 -6  7 -2 -4 -6 -6 -6 -6 -4 -2 -2 -2  1 -4  1 -3 -4 -4 -4
  2 -2 -3 -3 -2 -3 -4 -4 -4  1  1 -3 -2 -1  0  1 -1  0  0 -1 -3  4 -1 -3 -6 -3  3 -2  1 -2  4 -1  0 -4 -3  1 -2 -2 -3 -2 -3 -3  2 -2  0 -1  6 -3 -4  2 -4 -4 -3  3 -4  0  0 -2 -4 -2 -2  3 -2 -3  4  2 -4 -3  4  0  2 -3 -4  1 -3 -3 -1 -4 -3 -1  1 -1 -4 -1  0 -3 -4  3 -2 -4 -6 -6 -1  1 -6 -5 -7 -5  0  0 -3  4 -2 -2 -1 -5 -5  0  5 -1  0 -4  3  2 -2 -3 -4  1 -3  0  2  0 -4  0  0 -2 -2  2 -2 -2 -3  0 -1 -4 -3  5 -2 -4 -5  4 -1 -4 -5  2 -1 -4 -6 -6 -6 -5 -4 -2 -3  1  2 -4  2 -2 -4 -4 -4
 -2 -2  0 -1 -1 -1 -1  0  1  3 -4  1 -1 -2  0 -3  0 -3 -3 -1  1 -3 -3 -1 -1 -4 -3  2 -3  1 -2  0  0 -2 -1 -2 -1 -2 -2 -3  1  4 -3  1  1 -3 -5  1  1 -3 -4 -1 -2 -4 -2  2  1 -4  0  2  0 -4  2 -1 -4 -2  0  0 -5 -2 -1 -1 -3 -1  0 -2 -2  2  0 -1 -5  0  2 -4 -3  0  3 -1 -6  0 -3 -4  1 -1 -3 -7 -4 -1 -5 -5 -3 -5 -6 -2 -6 -3 -4  0 -4 -4  4  5 -3  0 -1  3  2 -2 -1 -2 -1 -1 -2 -1  0  2  0 -5 -2 -1 -5 -4 -3 -2 -5 -4 -1  1 -2  2  1 -1 -7 -5  0  1 -2 -2 -4 -7 -2  0 -2 -5 -3  3  3 -5  0 -1  5
  8 -2 -2 -2 -2 -2 -3 -3 -3 -1  9 -1 -3 -2 -2 -1  0 -2 -1 -2  0  2 -2 -1 -5  0  1 -3 -2 -2  0 -2  0 -4 -2 -1 -3 -2 -3 -1 -3 -3 -1 -3 -1 -2  6 -4 -3  1 -2 -4 -4  3 -4 -2  0  2 -3  0 -2  0 -2 -3  7 -1 -1  4  1 -3 -1 -2 -4  0 -2 -2 -3 -3 -2  0 -2  1 -2 -2  7 -3 -4  4 -3 -3 -5 -5 -1  1 -5 -5 -6 -4 -1  1  0  1 -3 -1 -3 -4 -5  0  4 -1 -1 -3  0  0 -3 -3 -3  7 -2 -1  0  1 -2  0  0 -1 -1 -1  1 -3 -4  7  2  0 -3  1  2 -3 -4  1 -1 -3 -5  1 -1 -3 -4 -5 -5 -5 -4 -1 -3  0  0 -3  0 -2 -3 -3 -2
 -1 -3 -3 -2 -3 -3 -3 -3 -4 -2 -2 -3 -4  0 -4  6 -1  4 -2 -1 -2  0 -3 -4 -6  2 -1 -2  2 -3 -2 -4 -2 -5 -5  0 -4 -4 -4 -4 -4 -4 -2 -2 -2 -3 -2 -6 -4 -2 -5  3 -3  5 -5 -3 -4  1 -5 -3 -3  7 -3 -4  0 -2 -4 -4  4 -3  0 -2 -5  1 -3 -4 -4 -2 -4 -2  8  1 -4 -3 -3 -3 -5 -2  9 -4 -6 -6 -3  3 -6 -3 -6 -6 -3 -3 -4  5  9 -2  9 -5 -5 -1 -1 -3 -3 -4 -2 -1 -4 -4 -5 -2 -4 -2 -2 -1 -4 -2  0 -2 -2 -2 -3 -1  5 -2 -4 -5  5 -2 -3 -4 -4 -2 -3 -4 -3 -2 -4 -5 -5 -5 -6 -2 -4 -2 -3  8 -2 -4  4  8 -4 -4 -4
 -3  1 -2 -3  6 -2 -3 -3  4 -2 -5 -2  1 -1 -1  0 -3 -4 -3 -4 -3 -4 -3 -3 -2 -1  1 -1 -2 -1  0 -1  1  6  3  5  2  4  5  7  0 -1 -2 -2 -3 -4 -6 -5 -3 -3 -4 -4 -4 -5 -4 -3 -3 -5 -2  0 -2 -4 -2  4 -4 -3 -3 -3 -5 -2 -3 -2  5  0  1  1  2 -4  1 -3 -6 -2 -3 -4 -4 -3 -3 -4 -6 -3 -4 -5 -4 -1 -5 -8 -5 -5 -5 -5 -3 -5 -6 -3 -7 -4 -4 -3 -5 -4 -4 -3 -4  0 -1 -2 -2 -3  4  5 -2  1 -3  0 -1  0 -1 -5 -2 -3 -6 -4 -3 -3 -6 -5 -3 -3  2 -4 -2  3 -8 -5 -3 -3 -4 -4 -5 -7 -3 -1 -2 -6 -4 -1 -4 -6 -2  5 -2
 -2  0  4  0 -1  2  0  0  0  0 -4  2  1  1 -1 -1 -1  0 -1 -1  0 -4  0 -1  0 -1 -3  2  1 -1  0  0  0  2  0  0  0  2  1  0  4 -1  0  3 -1 -1 -5 -3  0  0 -2  1  3 -4  1  1 -2 -3 -2  0  0 -4  1  2 -3  3  1  1 -4 -2 -2  1  4 -1  1  1  0  0  1  1 -5  0  0 -2 -2 -1 -2 -3 -5  2 -3 -2 -2 -1 -2 -7 -3 -4 -4 -4  2 -4 -5  1 -5 -1 -1 -1 -4  0 -2 -2  2 -1  0 -1 -2 -3  2  0 -1 -2 -1  2  0  0  0 -4  3  1 -1 -3  0 -1 -5 -4 -1  1 -2 -2  0  0 -7 -5 -1  1 -1 -2 -2 -6 -2  0 -1 -5 -2  1 -2 -4  0  0 -1
 -1 -1  0 -2  0  1 -1 -2 -1 -1 -3  3  0  0 -2 -2 -2 -2  3 -2  1 -3 -1 -2 -3 -1 -1 -1 -1  0  0  0  0 -1 -1 -2 -1  1  0 -1  1 -2  2 -2 -1  3 -4 -4 -2 -1 -3 -2 -3 -3 -3  0 -2 -1 -1  0  1 -3 -1 -1 -3  0 -1  0 -3 -3 -2  5 -1  1  0  5  0 -3  1  1 -4  1 -1 -2 -1 -1 -2 -2 -4  0 -3 -4 -1  1 -2 -6 -4 -4 -3 -3  4 -3 -5  1 -5  1 -3  1 -3  1 -1 -3 -1 -2  0  1 -2 -2  1 -1  0 -1 -2  2 -1 -1  2 -3 -1  0  1  2  5  1 -4  0  1  1  0  1 -1  0 -6 -3 -2 -2 -3 -4 -4 -6 -3  0 -2 -4 -1  0 -2 -4 -1 -1 -2
 -2 -3 -3 -3 -4 -3 -3  2 -4 -3  5 -4 -4 -3 -4  5  0 -1 -4  2 -3 -4 -4 -4 -6 -1 -3 -2  0 -4 -2 -4 -1 -3 -4 -3 -3 -4 -5 -2 -4 -4 -4 -4 -4 -4 -4 -5 -4 -4 -5  0 -5 -3 -5 -4 -4 -2 -5 -2 -3 -2 -3 -4  0 -2 -4 -4 -3 -4 -3 -4 -5 -2 -3 -4 -4 -3 -4 -3 -2 -2 -4 -5 -4 -4 -5 -3 -2 -4 -6 -5 -4 -1 -7 13 -5 -6 -5 -5 -5 -3 -2 -3 -2 -5 -5 -4 -4 -4 -4 -4 -4 -3 -4 -4 -4 -3 -4 -3 -2 -3 -4 -3 -1 -2 -2 -5 -4 -2 11 -4 -4 -5 -1 -4 -4 -4 -5 -4 -3 -5 13 -5 -4 -5 -6 -5 -5 13 -5 -2 -3  0 -4 -4 -2 -1 -4 -4 -4
 -2 -3 -2  0 -2 -2 -2 -1 -3  1 -1 -3 -4  0 -3  2 -1  6 -3  5  1 -3 -3 -3 -5  8  0  0  5 -2 -3 -3 -2 -4 -3 -2 -3 -2 -4 -1 -3 -3 -3  0 -3 -3 -4 -4 -2 -2 -5 -3 -4 -1 -4 -3 -3  7 -4 -2 -2  0 -2 -3  2 -3 -3 -3 -2  0 -1 -2 -4 -1 -2 -3 -3  4 -3 -2  0 -1 -3 -3 -3 -2 -4 -3  0 -3 -5 -6 -3  0 -5 -1 -6 -5 -4 -4 -4 -1  2  3  1 -5 -5 -2 -3 -4 -3  1 -3 -1 -3 -3 -3 -3 -3  0 -1 -2 -3 -2  2 -1 -2 -3 -3  3 -1 -3 -3 -4  9 -3 -3 -3 -1 -3 -2 -4 -1 -4 -3 -4 -4 -5 -6 -1 -4 -1 -3  1 -3 -3  3  7 -3 -3 -3
  1 -1 -3  0  1 -2 -4 -4 -3 -2  1 -2 -3 -2 -2  0 -2  0  3 -1 -2  1  3 -2 -5 -2  1 -3 -2  3  0 -3  2 -3 -3 -2 -2 -2 -2 -3 -3  0  3 -3 -2  3 -2 -5 -4  3 -3 -5 -5  3 -5 -3 -4  3 -4 -1 -1 -2 -2 -3 -2  1 -4 -3  1 -3  3  1 -4  1 -2 -1 -1 -4 -2  2 -3  0 -3  7  2 -3 -3  1  1 -3 -5 -6  4  1 -6 -7 -6 -6  4  7 -2  1 -3  0 -4 -4 -5  3  2  2  4 -4 -2  4 -2 -3 -4  2 -2 -1 -1  5 -2 -1  0 -2 -2  2  2 -2 -5  3 -1 -1 -1  1  0 -3 -4  1 -2 -3 -7  1 -1 -4 -5 -5 -6 -6 -2 -1 -2 -3  4 -3 -1 -3 -3 -3 -4
