# Supplementary material for: Protein Secondary Structure Prediction Based on Data Partition and Semi-Random Subspace Method
Source: Sci Rep. 2018 Jun 29;8:9856. doi: 10.1038/s41598-018-28084-8 (PMC6026213; doi:10.1038/s41598-018-28084-8)
Supplement: Supplementary file 2 — Dataset 2 [file 41598_2018_28084_MOESM2_ESM.zip › T100_DATA/5WOT_A.pssm]

  A  N  I  V  G  G  I  E  Y  S  I  N  N  A  S  L  C  S  V  G  F  S  V  T  R  G  A  T  K  G  F  V  T  A  G  H  C  G  T  V  N  A  T  A  R  I  G  G  A  V  V  G  T  F  A  A  R  V  F  P  G  N  D  R  A  W  V  S  L  T  S  A  Q  T  L  L  P  R  V  A  N  G  S  S  F  V  T  V  R  G  S  T  E  A  A  V  G  A  A  V  C  R  S  G  R  T  T  G  Y  Q  C  G  T  I  T  A  K  N  V  T  A  N  Y  A  E  G  A  V  R  G  L  T  Q  G  N  A  C  M  G  R  G  D  S  G  G  S  W  I  T  S  A  G  Q  A  Q  G  V  M  S  G  G  N  V  Q  S  N  G  N  N  C  G  I  P  A  S  Q  R  S  S  L  F  E  R  L  Q  P  I  L  S  Q  Y  G  L  S  L  V  T  G
  6 -2 -2 -2 -2 -2 -3  5 -4 -3 -2 -1 -1  1  2 -3 -3 -1 -2 -2 -4  3 -1 -1 -1  0  1  0 -1 -1 -4  2 -1  6 -2 -4 -3 -1 -1  3 -2  3  1  1 -1  0 -2 -1  2  4 -1 -2 -1 -4  2  3  0  0 -4 -3 -2 -2 -4 -2  5 -4 -2  3  1 -1  2 -1 -4 -1  2 -1  0  0 -2 -1 -1 -1 -1  1 -1  0  1 -2  3 -2  0  1  0  6  3 -1 -2  5  2 -2 -3 -4  0 -2 -1 -2 -2 -2 -4 -4 -3 -2 -2 -2 -2  4 -2 -3  2 -1 -1 -2 -4  3 -2 -2  2 -2 -1 -2 -2 -2 -3 -2 -2  2 -3  6 -2 -2 -2 -4 -1 -2 -2  1 -3 -2  0  2 -1  0 -3  6 -3 -2 -2 -2  0 -1  0  0  0 -1  0  0  0  0  0  0  0 -1 -1  1  0 -2 -1 -2 -2 -4 -4 -3 -3 -2 -2 -2  0 -3  0  2 -4 -1 -3 -1 -3 -1 -2  4
 -3 -3 -4  5 -4 -4 -3 -2 -4 -4 -4 -2 -1 -1 -2  7 -6 -3 -4 -4 -5 -3 -4  0  3 -1 -1  0 -1 -4 -5 -4 -3 -3 -4 -3 -6 -4  3 -1 -4 -2  0 -3 -1 -2 -2  3 -2 -2 -1 -4 -1 -5  3 -3 -1 -2 -5 -4 -3  2 -4 -1 -3 -5 -4  3 -3 -2 -2 -2 -4 -2 -3  3 -4 -1 -4 -1  1 -3 -4 -1  0  0  0 -4  3 -4 -2 -1 -1 -2 -3 -4 -4 -3 -3 -4 -6  8 -3 -4  1 -3 -3 -3 -5  4 -6 -4 -2 -4  1 -2  3 -2 -2 -3 -4  1 -4 -3 -1 -3  1 -4  1 -3 -4 -3  7 -3 -2 -4 -6 -3 -2 -1 -4 -4 -3 -4 -4 -3 -4 -4  0 -2 -4 -2 -1 -3 -1 -4 -4 -3 -2 -2 -2 -1 -1  0 -1  0  0  0  0  0 -2 -1 -2  1  0 -4  0 -2 -3 -4 -4 -1  0 -4 -2 -2 -4 -4 -1  2 -4 -3 -3  1 -4  0  1 -3
 -3  1 -4 -3 -2 -2  3 -3 -4 -3 -3  5  4  1  0 -3 -5 -1 -5 -2 -5 -2 -5  1  0  0  0 -1  1 -2 -5 -4 -2 -3 -2 -2 -5 -2  0 -2  0 -1 -1 -2 -1 -1  6  1  0 -2 -2 -2  1 -5 -2 -2 -1  0 -5 -4 -1  6 -1 -4 -2 -6 -5  0 -2  6  1  4  1 -1 -2 -2  0 -1 -5  5  3  0  0 -1  3 -3 -1 -5 -1 -1 -1  1 -1 -3 -3 -3 -1 -2 -1 -5 -5 -3 -1 -2 -1 -2 -2 -2 -6 -2 -5 -2 -1 -5 -1 -2 -2  7 -1 -1 -5  5 -5 -2 -1 -2 -1 -5  1 -2 -5 -2 -1 -2  5 -4 -5 -3 -2 -4 -2 -1 -1 -2 -2 -1 -4 -5  0 -1 -2  3 -2 -3 -2 -2 -4 -2 -1 -1 -1  1  0  5 -1  1  0  1  1  0 -1  3 -2  0  0 -2 -2 -2 -2 -4 -4 -2 -4 -5  7 -3 -4 -5  2  0 -2  1 -5 -1 -5 -2 -2 -2
 -3  7 -4 -3 -3 -3  7 -3 -5 -5 -4  2  2 -1 -1 -4 -6 -2 -5 -3 -6 -2 -5 -1  0  1  1 -1 -1 -3 -6 -4 -3 -4 -3 -4 -6 -3  0 -3 -3  1 -2 -3 -2 -3  4 -1 -2  0 -2 -3 -2 -6 -2 -2 -2 -2 -6 -4  0  2  8 -5 -3 -6 -5 -1 -3  1  0  3 -1 -3 -3 -2 -3  0 -5  1  1 -1 -1 -2  2 -4  1 -5 -2 -2 -2 -2  1 -3 -3 -4 -3 -3 -2 -5 -6 -4 -2 -3 -2 -3 -3 -2 -7 -3 -6 -3 -3 -5 -2 -2 -3  3 -1 -2 -5 -1 -6 -2  0 -3 -3 -5  1 -1 -5 -3 -3 -3  2 -5 -6 -4  0 -3 -3  8 -2 -3 -3 -2 -5 -5  0 -2 -2  4 -2 -4 -3 -3 -5 -3 -1 -2 -2 -1 -1  0 -1  0  0  0  0  0 -1  4 -2 -2 -1 -3 -3 -2 -3 -5 -5 -2 -3 -5 -1 -1 -4 -5 -1  1 -5 -2 -5 -2 -5 -3 -3 -3
 -2 -5 -2 -3 -5 -5 -5 -2 -2 -4 -3 -4 -4 -2 -1 -5 11 -3 -3 -5 -5 -2 -3 -2 -1 -1 -1 -2 -4 -5 -5 -2 -3 -2 -5 -6 11 -4 -3 -2 -4 -2 -2 -2 -3 -2 -3 -3 -2 -2 -3 -4 -2 -4 -4 -3 -3 -2 -5 -5 -4 -4 -6 -4 -2 -5 -3 -3 -2 -3 -2 -4 -5 -3 -2 -3 -4 -3 -3 -3 -3 -4 -4 -3 -3 -2 -3 -3 -2 -5 -3 -2 -4 -2 -3 -2 -5 -2 -3 -3 11 -6 -3 -5 -3 -3 -3 -4 -5 -5 11 -5 -3 -3 -4 -3 -4 -5 -2 -3 -3 -3 -5 -3 -5 -5 -2 -3 -3 -4 -3 -3 -5 -3 -3 -2 11 -1 -6 -5 -5 -6 -3 -5 -4 -3 -4 -3  0 -2 -4 -3 -5 -2 -5 -4 -2 -3 -2 -3 -3 -2 -1 -1  8  0 -1 -1 -1  2 -2 -2  9 -2 -2 -4 -4 -3 -3 -4 -4 -5 -5 -2 -4 -5 -2 -3 -3 -2 -4 -4 -3 -3 -3 -2 -3 -2
 -2 -2 -3  0 -4 -4 -1  0 -4 -3 -3 -2 -1  0 -1 -1 -6 -2 -4 -4 -6 -2 -4 -1  1 -1  0  5  3 -4 -5 -3 -2 -3 -4 -2 -6 -4  1  0 -4 -1 -1 -1 -2 -2 -1  2  1  0  6 -4 -1 -5  6 -2 -2 -2 -6 -4 -3  0 -2 -3 -2 -4 -4  2 -3 -1 -2  1 -2 -2 -2  2 -3 -1 -4 -1  0 -2 -3  2 -1 -1  3 -4  0 -4 -2  2  4  0 -1 -3 -3 -2 -1 -4 -6 -1 -2 -4 -1 -3 -3 -1 -4  0 -6 -4 -1 -4  6  5  0 -2  3 -2 -4 -1 -4  1  6 -3 -2 -4 -1  1 -3 -3  3 -3 -2 -4 -6 -3  1 -3 -4 -2 -2 -4 -4 -2 -4 -4  0 -2 -3  0  8 -3  8 -4 -3 -3 -1 -2 -2  0  0  1 -1  0  0  0  0  0 -1 -1 -2  0 -1  0 -3  0 -2 -4 -4  8 -3 -4 -1 -1 -4 -4  3  1 -4 -3 -4 -1 -4 -1 -2 -2
 -2  0 -4 -2 -4 -4  1 -1 -4 -4 -4 -1 -1 -1 -1 -2 -6 -2 -4 -4 -6 -2 -4 -1  0 -1  1  1 -1 -4 -5 -4 -2 -3 -4 -2 -6 -4  0 -1 -4 -1 -2 -2 -3 -2 -1  0 -1 -1  0 -4 -2 -5  1 -1 -2 -1 -6 -3 -2 -1  0 -4 -2 -5 -4  0 -3 -2 -1 -1 -2 -3 -2 -1 -3 -2 -4 -1 -1 -2 -2 -1  0 -3  0 -4 -1 -4 -2 -1  5 -2 -2 -1 -4 -2 -2 -4 -6 -2 -2 -4 -2 -3 -3 -3 -5 -2 -6 -4 -2 -4  2 -1 -1 -1  2 -2 -4 -2 -4 -1  5 -4 -2 -4 -1 -1 -4 -3  0 -3 -2 -4 -6 -3  7 -3 -4  0 -2 -4 -4 -2 -4 -4  0 -2 -4 -1  1 -3  0 -4 -4 -3 -1 -2 -2 -1 -1  0 -1  0  0  0  0  0 -1  0 -2 -1 -1 -3 -4  1 -3 -4 -4  1 -1 -4 -2  5 -4 -5  0  0 -4 -4 -4 -2 -5 -2 -3 -3
 -1  1 -4 -4  7  7 -3 -2 -5 -4 -5  4  4  3  2 -4 -5 -2 -5  7 -5 -1 -5 -2 -1  4  0  0  5  7 -5 -4 -3 -2  7 -5 -5  7  1 -2  7 -1 -1 -3  6  0  0  3  0  0 -3  7 -2 -5 -2  5 -2 -2 -5 -4  7 -2 -3 -4  1 -5 -5  1 -2  3  1  4 -4 -3 -2 -3  2 -2 -5 -1  4  3  6  5 -1 -4 -1 -5 -1  7 -2 -2 -3 -1 -1 -4  7 -1 -2 -5 -5 -5 -2  7 -2 -4 -4  6 -5 -4 -5  7 -3 -5 -1  0 -3  1 -2 -3 -5 -2 -6 -2 -2  7 -2 -5 -2  6 -5 -3 -3 -2 -2 -4 -5 -2 -2  1  7 -3 -2  7  7 -1 -4 -5  0  0  7  0 -4 -1 -4  7 -5 -3 -1  6  6 -1  4  0  0  0  1  3  3  0  5 -1 -2 -1  0  7  7 -3 -3 -5 -5 -4 -4 -5  0 -4 -5 -5  1 -1 -4  7 -5 -3 -5 -3 -3  5
 -3 -3 -4 -2 -4 -4 -2 -3  0  1 -4 -2 -2 -2 -2 -2 -6 -3 -5 -4 -3 -3 -5  3  0 -1 -1 -1  0 -4 -3 -4 -3 -4 -4 11 -6 -4 -1 -3 -4 -2 -3 -3 -3  1 -1 -1 -2 -1 -2 -4 -3 -3 -2 -3 -3 -2 -3 -5 -4  0 -3 -1 -3 -2 -5 -2 -4  0 -1 -2  1 -3 -3 -2 -4 -1 -5 -1  0 -1 -3 -2 -1 -4 -2 -5 -2 -4  0 -2 -2 -3 -3 -4 -4 -3 -3 -5 -6 -2 -3 -4 -3 -4 -4  3 -5  9 -6 -4 -3 -5 -2 -2  6 -2 -2 -3 -5 -2  0 -3 -2 -4 -3 -5  3 -3 -4 -2 -1 -4 -2 -5 -6 -3 -2 -4 -4 -3 -3 -4 -4 -3 -2 -4  0 -2 -4 -2 -2 -4 -2 -4 -4 -4 -2 -2 -2 -1 -1  0 -1  0  0 -1 -1 -1 -2 -1 -2 -2 -2 -4 -4 -3 -4 -1  3 -1 -4 -5 -1 -3 -4 -5 -2 -1  0 -3 -4 -3 -5  3 -3 -3
 -3 -5  4  2 -6 -6 -2 -3 -2 -2  6 -4 -4 -2 -2 -3 -4 -4  5 -6 -2 -4  2 -2 -1 -2 -1 -2 -4 -6 -2  1 -2 -3 -6 -6 -4 -6 -3 -1 -6 -3 -2 -1 -4 -1 -4 -3  0 -3  0 -6 -2 -1 -4 -4 -4  0 -2 -5 -5 -4 -5 -2 -3 -4  2 -3  1 -4 -4 -4 -4 -2 -2 -1 -5  0  2 -2 -4 -3 -5 -4 -1  1  0  2 -3 -6 -4 -1 -3 -3 -1  3 -6 -3 -4  5 -4 -5 -4 -6 -4 -3 -3 -6 -4 -5 -4 -6 -1  6 -3 -4 -2 -5 -2 -3  1 -3 -4 -4 -5 -6 -2  3 -3 -5  1  0 -5 -3 -4  1 -4 -2 -5 -5 -6 -5 -5 -6 -6 -4 -2  5  0 -3 -3 -3 -5 -3 -5 -5  1 -3 -3 -3 -3 -2 -1 -2 -1  0 -1 -1 -1 -1 -2 -1 -1 -3 -2 -6 -6 -2 -1 -2 -2 -5 -5  4 -5 -5  6  0 -4 -2 -3 -6  0 -2  0  0 -2 -4
 -3 -5  2 -1 -6 -6 -4 -3 -3 -1  0 -4 -4 -2 -2 -1 -4 -5  0 -6 -2 -4 -1 -2 -1 -2 -1 -2 -4 -6 -2 -1 -3 -3 -6 -5 -4 -6 -3 -2 -6 -3 -3 -1 -4 -2 -4 -3 -2 -3  0 -5 -3 -1 -3 -4 -4 -2 -2 -5 -5 -4 -6 -1 -3 -4 -1 -3 -1 -4 -4 -4 -4 -3  0 -2 -5  1 -1  0 -3 -3 -5 -4 -2  0 -1 -1 -3 -6 -4 -2 -3 -3  1 -1 -6 -3 -4  0 -4 -4 -5 -6 -4 -3 -3 -5 -3 -5 -4 -6 -3  0  1 -3  0 -5 -3 -3 -1 -4 -3 -3 -4 -6 -2 -1 -3 -5  5 -3 -4 -3 -4 -1 -4 -3 -5 -5 -6 -6 -5 -6 -6 -4 -2  2  0 -3 -5 -4 -4 -3 -4 -5 -1 -3 -3 -3 -3 -2 -1 -1 -1  0 -1 -1 -1 -1 -2 -1 -1 -3 -2 -5 -5 -3 -3 -1 -2 -4 -5  2 -4 -5  2  6 -4 -2 -3 -5  6 -3  6  0 -3 -4
 -2 -2 -3 -1 -4 -4 -2 -2 -4 -4 -4 -2 -2 -1 -1  0 -6 -2 -4 -4 -5 -2 -4 -1  2 -1  0  0  0 -3 -5 -3 -2 -3 -4 -3 -6 -3  1 -1 -3 -2 -2 -2 -2 -2 -1  0 -2 -2 -1 -3 -2 -5  0 -2 -2 -2 -5 -3 -3  1 -3 -3 -2 -5 -4  0 -3 -2 -2 -1 -4 -2 -2  0 -3 -1 -4  2 -1 -3 -3 -2  0 -2 -1 -4  0 -3 -2 -1 -1 -2 -2 -3 -3 -2 -2 -4 -6  0 -2 -4 -2 -3 -3 -2 -5 -2 -6 -4 -2 -4  0 -1  4 -2 -1 -2 -4 -1 -4 -2 -1 -3 -1 -4 -1 -3 -4 -3  2 -3 -2 -4 -6 -3 -1 -3 -4 -3 -2 -4 -3 -2 -4 -4  0 -2 -3 -1 -1 -3 -1 -3 -4 -3 -1 -2 -2 -1 -1  0 -1  0  0  0  0  0 -1 -1 -2  0 -1 -3 -3 -2 -2 -4 -4 -1 -3 -4 -2 -2 -4 -4 -1 -1 -4 -3 -4 -2 -4  2 -2 -2
 -2 -4  0 -1 -5 -5 -3 -3 -3 -2  4 -4 -3 -2 -2 -3 -4 -4  0 -5 -2 -3 -1 -1 -1 -1 -1 -1 -3 -5  0 -1 -3 -3 -5 -4 -4 -5 -2 -2 -5 -2 -2 -2 -3 -1 -3 -1 -1 -2  2 -4 -2 -2 -2 -3 -3 -2 -2 -5 -4 -3 -5  6 -3 -3 -1 -2 -1 -3 -3 -3 -4 -2 -2 -1 -4 -1 -1 -2  0 -3 -4 -3 -2 -1 -1 -1 -2 -5 -3 -2 -2 -2 -1  0 -5 -3 -3 -1 -4 -4 -4 -5 -3 -3 -3 -4 -4 -4 -4 -5 -2  0 -1 -2 -2 -4 -2 -3 -1 -3 -3 -3 -3 -5 -2 -1 -2 -4  4 -2 -3 -2 -3 -1 -4  0 -4 -5 -5 -5 -4 -5 -5 -3 -2  0  0 -3 -4 -3 -3 -3 -3 -4  3  0 -2 -3 -3 -2 -1 -1 -1  0 -1 -1 -1 -1 -2 -1 -1 -2 -2 -4 -4 -2 -1 -2 -2 -2 -4  0 -4 -4  1  1 -3 -2 -3 -4  1 -2  1 -1 -2 -3
 -4 -5 -1 -3 -5 -5 -5 -4  3  2 -1 -4 -4 -3 -2 -4 -5 -5 -2 -5  9 -4 -3 -2 -1 -2 -1 -2 -4 -5  9 -3 -4 -4 -5 -4 -5 -5 -4 -3 -5 -4 -4 -3 -4  3 -4 -3 -3 -2 -3 -5 -4  8 -4 -4 -3 -3  9 -6 -5 -4 -6  1 -4  3 -3 -4 -3 -4 -4 -4 -1 -3 -2 -3 -5  0 -3 -3 -3  0 -5 -4 -2 -2 -3 -3 -3 -5 -4 -3 -4 -4 -3 -2 -5 -4 -4 -2 -5 -5 -5 -5 -4 -4 -4 -5 -1 -2 -5 -5 -4 -2 -4 -4 -1 -5 -4 -4 -3 -4  1 -4 -5 -5 -4 -2 -1 -5 -1 -4 -5 -4 -4 -3 -5 -4 -5 -6 -5 -6 -5 -5 -5 -4  7 -1 -1 -3 -3 -4 -5 -4 -5 -5 -2 -4 -3 -3 -3 -2 -1 -2 -1 -1 -1 -1 -1 -1 -2 -2 -2 -3 -2 -5 -5 -4 -3  5  7 -2 -6 -2 -5 -5 -2  0 -4 -3  4 -5 -1 -4 -1 -2 -4 -4
 -2 -3 -4 -4 -4 -4 -3  4 -5 -5 -2 -2 -3 -2 -1 -4 -5 -3 -4 -4 -6  3 -4 -2 -1 -1  0 -1  1 -4 -6 -4 -3 -3 -4 -5 -5 -4 -2  3 -4 -2 -1 -3 -3 -2 -1 -2 -2  3 -1 -4 -3 -6 -3 -3 -3 -3 -6  9 -4 -3 -4 -5 -2 -6 -4 -2 -3 -3 -1 -2 -5 -3  5 -2  7 -3 -4 -3 -3 -4 -1 -3 -2 -1  2 -4 -2 -4 -3 -2 -1 -3  5 -1 -4 -2 -3 -4 -5 -4 -3 -4 -2 -3 -3 -4 -6 -4 -5 -4 -3 -4 -3 -1 -3 -4 -2 -3 -4 -3 -5  6 -3 -4 -1 -4 -3 -2 -4 -3 -3 -3 -3 -4 -5 -3 -3  8 -4 -4 -3 -4 -4  3 -5 -4  0 -2 -4 -2 -3 -3 -4 -4 -4 -3 -2 -2 -2 -1 -1  0 -1  0  0  0  0  0 -1 -1  1 -2 -2 -3 -4 -2 -3 -5 -5 -3  8 -4 -4  6 -3 -5 -2 -2 -5 -4 -4 -3 -5 -3 -3 -3
  0 -1 -2 -2 -2 -2 -2  0 -4 -1 -3 -1  1  2  2 -3 -3  7 -3 -2 -5  5 -3  0  0  0  1  0 -1 -2 -5 -2  3  0 -2 -3 -3 -2  2  0 -2  3  3  0  1  1  0 -1  2  1  1 -2  2 -4  0 -1  6  4 -5 -3 -2  1 -2 -3  2 -5 -4  1 -1  0  5  1 -4  0  1  0 -2 -2 -4  0  0 -1  1  1  1 -1  0 -3  2 -2  6  1 -1  1 -1 -2 -2  3  6 -3 -3 -3  7 -2  6 -1  1 -2 -5 -3 -3 -2  0 -4 -1  0 -2 -1  1  4 -3  2 -4  2 -1 -2  1 -4  2 -2 -3  0 -2  1  3 -2 -3  0 -2 -2 -2 -2  7 -2 -2  6 -3 -4  0  5 -1  3 -1 -1 -2 -2 -3  0  6 -1 -1  4  0  0  0  1  2  0  0  2 -1  0 -1  4  4 -2 -2  0  1 -4 -4 -2 -3 -3  0 -2 -3 -4  4  0 -4 -1 -4  2 -4 -1  0 -1
 -1  1  2  0 -4 -4 -2 -1 -4 -1  1 -2 -1  1  2 -3 -3  0 -2 -4 -4  0 -2  5 -1 -1  2  1  0 -4 -4 -1  6 -2 -4 -4 -3 -3  2  2 -3  3  5  5  2 -1 -1 -1  1  0  0 -3  6 -4 -1 -2  0  3 -4 -3 -2 -1 -3 -2 -1 -5 -2 -1  4  1  0 -1 -2  6  2  4 -3  0 -2 -1 -1 -3 -3  1  2 -1  2 -1  2 -3  0  4 -2 -1 -1  0 -3  0  0 -2 -3 -3  0 -4 -1  7  7 -3 -3 -4 -3 -4  6 -2  0 -2 -2 -2  3  6 -2  4 -4 -1 -2 -3  5 -2  2 -3 -2  7 -3  7  3 -2 -3 -2 -3 -3 -4 -3 -1 -4 -3 -1 -3 -2  2  0 -2  1 -3 -2 -3 -3  0  7  0 -2 -2  1 -1  0  0  1  0  0  0  0 -1  0 -1  4  2 -3 -3  6  7 -3 -4 -3 -3 -2  0 -3 -2 -3  0  2 -3 -3 -3  6 -3  2  7 -2
 -4 -5 -4 -4 -5 -5 -6 -4  0  0 -4 -4 -4 -3  0 -5 -5 -5 -4 -5 -1 -4 -5 -2 -1 -1 -1 -2 -4 -5 -1 -4 -4 -5 -5 -5 -5 -4 -4 -4 -4 -3 -3 -3 -4  6 -2 -2 -4 -2 -3 -4 -4  0 -4 -4 -5 -3 -1 -6 -4 -5 -7  2 -4 12 -5 -4 -4 -4 -2 -4 12  6 -4 -4 -5  6 -5 -4 -3  6 -4 -4 -3 -4 -3 -5 -4 -5 -5  1 -4 -4 -4 -4 -5 -4 -4 -4 -5 -5 -5 -5 -5 -5 -5 -4 12 -4 -5 -5 -4 -4 -4 -4 -3 -5 -4 -4 -5 -4  0 -4 -4 -5 -4 -5 -2 -4 -3 -4 -4 -5 -5 -5 -5 -4 -5 -6 -5 -7 -5 -5 -4 -5  8  0  0 -4 -4 -4 -4 -4 -4 -4 -4 -4 -3 -2 -2  4 -1 -1 -1  0  2 -1 -1  3 -2 -2 -2 -4 -2 -4 -4 -4 -4  7  0 -4 -6 -4 -4 -5 -4 -3 -4 -4  4 -4 -3 -4 -3 -4 -4 -4
 -3 -5 -2 -2 -5 -5 -4 -4  9  8 -3 -4 -4 -2 -1 -4 -5 -4 -3 -5  1 -3 -3  0 -1 -1 -1 -2 -3 -5  2 -3 -4 -4 -5 -1 -5 -5 -3 -2 -5 -3 -3 -2 -4  4 -3 -2 -2  1 -2 -5 -2  1 -3 -4 -3 -2  1 -5 -4 -3 -5  7 -3  4 -3 -3 -3 -3 -3 -4  0 -2 -2 -2 -5  3 -2 -1  0  6 -5 -3 -1 -2 -2 -3 -2 -5 -4 -2 -3 -3 -3 -3 -5 -3 -3 -3 -5 -4 -4 -5 -4 -4 -4 -4  2  0 -5 -5 -2 -3 -3 -3  0 -4 -3 -3 -3 -3  9 -4 -4 -5 -3 -3  3 -5 -2 -3 -3 -4 -3 -3 -5 -4 -4 -5 -5 -5 -4 -5 -5 -4  5  1  0 -3 -4 -3 -4 -4 -4 -5 -3 -3 -2 -3 -3 -1 -1 -1 -1  0  0 -1 -1  0 -2 -2 -2 -3 -1 -5 -5 -3 -3  7  5 -2 -5 -3 -4 -4 -3 -3 -3 -2  8 -5 -3 -3 -3 -2 -3 -4
 -1 -4  3  3 -5 -5 -4 -2 -3  0  1 -4 -3  0 -1 -3 -3 -4  5 -5 -3 -3  7 -1 -1 -1 -1 -1 -3 -5 -3  6 -2 -2 -5 -6 -3 -5 -2  2 -5 -2 -1  2 -3 -1 -3 -3  3 -1  0 -5  0  1 -3 -3 -4  2 -3 -5 -5 -4 -5 -2 -2 -3  6 -2  4 -2 -3 -4 -5  0 -1  1 -4  2  7 -2 -3 -3 -5 -3  0  5 -1  7 -1 -5 -4  1  0 -2  0  5 -5 -2 -3  5 -3 -5 -4 -5 -4 -2 -2 -5 -1 -5 -3 -5  0  5 -3 -2 -3 -5  0 -2  7 -2 -4 -3 -4 -5 -2  6 -3 -5  3  0 -4 -2 -3  6 -3 -2 -5 -5 -5 -5 -4 -5 -5 -3 -3  3  0 -3 -3 -2 -4 -2 -4 -5  6 -2 -2 -3 -3 -2  0 -1 -1  0 -1 -1 -1 -1 -2 -1 -1 -2 -1 -5 -5  0 -2 -2 -3 -4 -4  5 -4 -4  2 -1 -3  0 -3 -5  0 -1 -1  3 -2 -3
