# Supplementary material for: Protein Secondary Structure Prediction Based on Data Partition and Semi-Random Subspace Method
Source: Sci Rep. 2018 Jun 29;8:9856. doi: 10.1038/s41598-018-28084-8 (PMC6026213; doi:10.1038/s41598-018-28084-8)
Supplement: Supplementary file 2 — Dataset 2 [file 41598_2018_28084_MOESM2_ESM.zip › T100_DATA/5WOZ_A.pssm]

  S  E  Q  F  T  T  K  L  N  T  L  E  D  S  Q  E  S  I  S  S  A  S  K  W  L  L  L  Q  Y  R  D  A  P  K  V  A  E  M  W  K  E  Y  M  L  R  P  S  V  N  T  R  R  K  L  L  G  L  Y  L  M  N  H  V  V  Q  Q  A  K  G  Q  K  I  I  Q  F  Q  D  S  F  G  K  V  A  A  E  V  L  G  R  I  N  Q  E  F  P  R  D  L  K  K  K  L  S  R  V  V  N  I  L  K  E  R  N  I  F  S  K  Q  V  V  N  D  I  E  R  S  L  A  A  A  L  E  H  H  H  H  H  H
  3 -2  4 -3  0  2 -4 -4  1  2 -3 -2 -2 -1 -3 -3 -1 -4  1 -1  1  3 -2 -7 -3 -4 -4 -5 -4 -2 -4  5  0 -1 -2  3  0 -1 -7  0 -2 -2 -3 -1 -2  2  0  1 -2  0  0 -3 -4 -4  0 -1 -3 -5 -4  6 -5 -4 -3  0 -4 -4  3 -3  2 -3 -3  0 -1 -2 -5 -1 -1  4 -6  2 -1 -1 -2  3  0  6 -1  2 -1  3  0 -1 -1  2 -3  1 -1 -2 -3  0  0  0 -1 -5 -3 -2 -2 -4 -7 -3 -3 -5  0 -2 -5 -2  0 -1 -2 -3  1  2 -3 -3  2  2 -3  0  1  2  0  0 -1 -1 -1 -1 -1 -2
 -2 -2 -2 -5  0  2  3 -5 -1 -1 -5 -2 -3 -4 -2 -2 -4 -6 -2 -3 -4 -4  1 -7 -5 -5 -4 -1  7  6 -1 -4  0  4 -5 -5  0 -3 -7 -1  3  3 -3  3  2 -1 -1 -2 -2  1  2  5  6 -5 -3 -5 -4 -5 -5 -4 -4 -4 -5 -4 -2 -2 -3  5  1  6  3  1 -2 -3 -5 -1  1 -3 -6 -2 -1 -3 -4 -1  1 -4 -4  1 -1 -4  1  2 -2 -2 -4 -1 -1 -4  3  0  2 -4  4  8 -5 -5 -1 -6 -7  4 -3  8  0 -5 -6 -1 -1  2 -3 -3 -1 -1 -3  3  1  4 -4 -1  0 -1 -1  1 -1  3 -1  2 -2 -1
  3 -1 -2 -5 -1  1 -3 -6  3  0 -6  7  4 -2 -3 -2 -2 -6 -2  0 -3 -2 -1 -8 -5 -5 -3  0 -3 -2  0 -3  0 -1 -4 -5  1 -3 -8 -1  1 -2 -5 -1  0  1  1 -1  4 -1  0 -2 -3 -6  3 -5 -5 -6 -6 -4  9 -2 -5 -4 -3  6 -2 -3 -1 -3  1  0 -1  0 -5  0  3 -2 -6 -1  1 -3 -5 -3  0 -4 -4  0  0 -4 -1  0  1 -2  0  0  1 -3 -3  2 -1 -5  0 -4 -6 -5  4 -6 -8 -1 -2 -4  3 -6 -6  0  0  0 -3 -4  2  0 -5  0  0 -1 -5  2  2  1  2 -1  2  1  0  1  4 -1
 -1  5 -3 -6 -1  0 -4 -6  1  1 -6  0  3 -3 -3  5 -3 -6 -3 -3 -5 -3 -3 -9 -6 -6 -3 -4 -4 -3 -1 -4  3  0 -5 -5  0 -4 -9  0  1 -2 -5 -3  2  0  0 -1 -1  0  0 -3 -4 -6 -2 -6 -6 -7 -7 -5 -2  7 -5 -5 -4 -2 -3 -4 -1 -4 -3 -3  0  3 -6 -2  2  1 -7 -2 -1 -5 -6 -3  3 -4 -4 -1 -1 -4 -4  0  1 -3  5  2  4 -4 -3 -2 -3 -5  1 -5 -6 -5  4 -6 -9  1  3 -5 -1 -6 -7  4  0  3 -1 -4  2  3 -5  2  0 -3 -6  4  2  0  2  0 -1 -2 -1 -1  0 -2
 -2 -5 -3 -3 -3 -3 -6 -4 -3 -3 -4 -5 -3 -3 -6 -6 -2 -4 -4 -3 -3 -4 -4 -7  6 -4 -5 -6 -6 -6 -6 -1 -4 -4 -1  1 -4  1 -7 -3 -5 -2 -3  1 -3 -2 -1 -1 -3 -2 -2 -5 -2 -4 -2 -2 -3 -6 -4  5 -6 -6 -3 -1 -6 -5  2 -5 -1 -5 -5 -4 -3 -5 -5 -2 -3 -4 -6 -2 -4 -3 -1 -2 -4  0  1 -3 -3 -1 -3 -1 -2  3 -5 -4 -4  3 -5 -4 -3 -3 -1 -7 -3  0 -5 -4 -7 -1 -6 -7 -3 -4 -6 -5 -3 -4 -3 -3 -3 -4 -2 -5 -3 -3 -3 -4 -3 -1 -3 -4 -3 -4 -4 -3 -3 -3
 -1  3  2 -4 -1  0 -1 -5  2  0 -5  1 -1 -3  8  5 -3 -6  6 -2 -3 -3  5 -6 -5 -2 -2  2  0 -1 -1 -3  0  3 -4 -4  4 -3 -6  1  4  0 -4  1  2 -1 -1 -2  1  0  0  3  0 -5 -2 -5 -4 -5 -5 -4 -3 -2 -5 -4  9  6 -3 -1  0  1  1 -2  0  2 -5  0  0 -2 -6  0 -1 -4 -4  0  0 -4 -3  1  1 -4 -3  1 -1 -2 -3  1  0 -3  5  2  1 -4  0 -2 -5 -4  0 -5 -6  2  5 -2  2 -5 -6 -1  0  0  1  4  2  3 -4  1  1  0 -4  0  1  0  0  0  0  2 -1  3 -1  3
 -1  4 -2 -5  2  1 -2 -6 -1  2 -5  1  4 -3 -1  4 -2 -6  1 -3 -4 -3 -2 -7 -5 -5 -1 -3 -3 -1  0 -3  1  2 -5 -4  3 -3 -7  0  1  4 -4 -1  1 -1 -1 -2  0  1  1 -1 -2 -6 -3 -5 -5 -6 -6 -4 -4  4 -5 -4 -1 -1 -3 -2 -1 -2 -2 -2  1  6 -5 -2  1  4 -7  1  1 -4 -5 -2  4 -4 -4  1 -1 -4 -4  1  2 -2  0  3  3 -4 -1  0 -2 -5  2 -3 -5 -5  2 -6 -7  4  6 -4 -1 -5 -6  3  2  2 -2 -3  2  2 -4  4  1 -2 -5  2  1  2  1  2  0 -1  0  0  0  1
 -1 -4 -2 -5 -3 -1 -5 -6 -1 -1 -6 -3 -3 -3 -5 -4 -1 -7 -3  0 -3 -1 -4 -7 -6 -6 -4 -5 -5 -4 -5 -3 -1 -3 -5 -3 -3 -4 -7 -3 -3 -3 -5 -3 -2  0 -1 -2 -2 -1  0 -4 -5 -7 -2 -2 -6 -7 -7 -3 -4 -4 -5 -5 -5 -4 -1 -4  0 -4 -1  4 -2 -4 -6  1 -2 -2 -7  3 -2 -5 -6 -3  0 -1 -4  0 -2 -4 -1 -1  3  2 -2 -1 -1  1 -4  1 -2 -5  0 -6 -6 -5 -1 -7 -7 -2 -5 -6  2 -6 -6  1  0 -2  0 -5 -1 -2 -5 -4  1 -2 -6  1  1 -1 -2 -2 -1 -1  2 -2 -2 -3
 -2 -2 -3 -5 -2 -2 -3 -5  0 -1 -5 -2 -2 -4  4 -3 -4 -6 -3  0 -4 -4  2 -6 -5 -5  7 10  3 -2 10  6 -1 -1 -5 -5  0 -1 -7  1 -2 -1 -4  1 -2 -2 -1 -1 -1  2  1  0 -2 -6 -2 -4 -5  0 -6 -5 -3  3 -5 -5 -3 -2 -3 -3  3 -3  3 -1 -2 -1 -3 -3 -1 -2 -4 -3  0 -1 -5 -3 -2 -4 -4  0  6 -4 -1 -1  2 -3 -2  0  0 -2 -1  1  1 -5 -1 -1 -6 -5  0 -6 -7 -2 -3 -4  0 -6 -1 -3 -2 -1 -3 -4  0 -1 -4 -1  0 -2 -5  0 -2 -2 -1  0  1  3  6  2  5  5
 -3 -5  1  0  1 -4 -6 -1 -3 -3  0 -5 -4 -4 -6 -4 -5  8 -2 -4  2 -5 -3 -7  4  5 -4 -6 -5 -5 -6 -3 -4 -2  6  0 -4  2 -7 -1 -5 -3  2 -1 -3 -2 -3  1 -3 -1 -2 -5 -4  0 -2 -1  4 -5 -1 -2 -7 -5  4  5 -6 -5 -4 -5  0 -5 -5  1 -1 -2 -3  2  0 -4 -3 -4 -3  3  3 -1 -4 -2  1 -3  1  3 -3 -3 -3 -1 -4 -4 -4  3 -2 -4 -4  4 -2 -7  4  3 -5  7 -7 -5 -6 -7 -4  5 -4 -5 -2 -3  3  5 -3 -3  4 -4 -3  0  3 -3 -2 -1 -1 -4 -4 -4 -4 -3 -4 -3
 -3 -5 -1  4  1 -4 -5  6 -3 -4  6 -5 -5 -4 -5 -5 -5 -1 -3 -4  4 -5  3 -4  3  3 -2 -3 -5 -5 -5 -4 -4 -2 -1 -2 -4  2 -6  2 -4 -3  5  1 -2 -2 -3 -1 -4 -1 -2 -4 -5  6  0  4  3 -5  6 -2 -7 -6 -1  1 -3 -5 -4 -5 -1 -5 -5 -3 -2 -5 -2  1 -2 -4 -2 -3 -3  0  5 -3 -4 -3  3 -3  1 -1 -2 -3 -3  1 -5 -4 -4  1 -3 -3 -4  4 -1 -6  3  3 -4 -1 -2 -4 -6 -6 -4  0 -1 -5 -2 -4  0  3 -2 -1  3 -4 -1 -1  5 -3 -2 -1  0 -4 -4 -4 -4 -3 -4 -2
 -1 -2 -2 -5  1  4  7 -5 -1  2 -5  0 -2 -3 -2 -2 -3 -6 -2 -2 -4 -3  2 -7 -5 -5 -3 -4  2  5  1 -3  4  2 -4 -4  3 -3 -7  0  4  1 -4  4  4  0  1 -2  2  0  1  5  6 -5 -2 -5 -4 -6 -5 -4 -4 -3 -5 -4 -2 -2 -3  6  0  6  6  3 -1 -1 -5 -2  2 -1 -6  0  3 -4 -5 -1  2 -4 -3  2  1 -4 -2  4  0 -2 -3 -1  3 -4  5  4  6 -4  2  0 -5 -5  1 -5 -7  3 -2 -1  2 -5 -6 -1  2  1 -2 -3  2  1  0  3  2  0 -5  0  1 -1  1  4  1  4  2  0 -1 -1
 -2 -4 -2 -1  0 -3 -4  0  0 -3  0 -4 -4 -4  0 -4 -4  0 -2 -3  1 -4 -1 -5  2  6 -3 -4 -3 -4 -4 -3 -3 -2 -1  0 -3  0 -6  3 -3 -3  4 -1 -1 -2 -2 -1 -3 -1 -1 -3 -4 -1  1  1  5 -5 -1 -1 -6 -5 -2  0 -4 -4 -2 -4  0 -4 -4 -3  0 -4 -3  0 -2 -4 -3 -2 -2 -1  3 -3 -4 -3  0 -2  0  2 -3 -2 -3  0 -5 -3 -3  1 -3 -3 -3  1 -1 -5  0  0 -3 -2 -5 -3 -4 -5 -3 -1 -3 -4 -3 -3  0  0 -1 -2  3 -3 -2  0  3 -1 -2 -2 -2 -3 -3 -3 -3 -2 -3 -2
 -3 -5 -2  5 -2 -4 -6  1 -4 -4 -2 -5 -5 -5 -6 -6 -5 -3 -4 -5 -2 -5 -3 -3 -2 -1  6 -1 -4 -5 -3 -4 -5 -3 -2 -4 -4 -2 -3  2 -5  0  2 -2 -1 -3 -3 -2 -4 -2 -2 -5 -6 -2 -3  6  3  1 -2 -5 -7 -5 -3 -2 -6 -5 -5 -5 -1 -5 -5 -3  0 -5  8 -2 -3 -5  9 -4 -5  0 -1 -4 -5 -4  4 -4 -2 -3  1 -1 -3  1 -5 -4 -3 -2 -3 -4 -5 -2 -3 -6 -3  3 -5 -3 -3 -5 -6 -7 -4 -3  8 -5 -4 -5  4 -2 -4 -3  2 -4 -4 -3  2 -2 -3 -3 -1 -4 -4 -4 -1 -3 -3  1
 -2 -3 -3 -5 -3 -3 -4 -6 -3 -2 -5 -4  0 -4 -4 -4 -4 -6 -3 -3 -4 -4 -3 -8 -5 -5 -5 -5 -5 -3 -5 -4  1 -1 -4 -4 -3 -4 -8 -3 -3 -3 -5 -2 -2  1  3  2  3  2  1 -3 -4 -6 -1 -5 -5 -7 -6 -4 -6 -4 -5 -4 -4 -4 -3 -4 -1 -4 -3 -3  5 -3 -6  0 -3 -3 -7 -3  5 -5 -5  6 -1 -4 -4  0 -3 -4 -4  1 -2 -2  5  3  0 -4 -4  1 -1 -5 -3 -6 -5 -5 -3 -6 -8 -3 -4 -6 -3 -5 -7  1  3  4 -4 -5 -3 -3 -5 -3 -2 -3 -5 -3 -2  0  2  3  4 -2 -3  0  3 -3
  3 -1  2 -4 -1  1 -3 -5  4  2 -5  2  1  5 -2 -3  7 -5  0  4 -2  6  0 -7 -4 -4  1 -4 -2 -2 -2  2  1  0 -1 -3  0  0 -7  0 -1 -1 -4 -1 -1  3  3  2  2  1  1 -2 -3 -5  3 -3 -4 -5 -5 -1 -2 -3 -4 -3 -3 -2  6 -3  0 -3 -2 -2  1 -2 -5 -1 -1  1 -6  3  0 -2 -4 -1 -1  0 -1  2 -1 -2 -1  0  1  1  1  1  1 -2 -2  0  2 -3  0 -4 -4 -4  1 -5 -7 -1 -2 -4  2 -4 -5  2  2  1 -3 -4  1  0 -4  0  1  2 -4  1  1  2  1  2  2  1  2  3  0 -1
  1 -3  0 -3  0  0 -4 -4  0  2 -4  0 -1  5 -3 -3 -1 -3 -1  5  0 -2 -2 -7 -3 -3 -1 -5 -4 -3 -4 -2 -1  1  3 -2  0  3 -7 -2  0 -2 -1 -1 -1  0  1  0  1  2  0 -3 -4 -4  4 -4 -3 -5 -4 -1 -3 -4 -3  0 -4 -1 -1 -3  0 -3 -3 -3  1 -2 -5  1  0  0 -5 -1  1 -1 -3 -2 -1 -2  2  1  0  0 -2 -1  1  0  0  0 -1  2 -3 -1 -2 -3  0 -5 -3 -2  0 -3 -7 -2 -2 -5  0 -2 -5  0  0 -1 -1 -2  0 -2 -2 -1  0 -1 -3 -1  0  1  0 -1  1 -1 -1  2 -1 -2
 -4 -5 -4 -3 -4 -4 -6 -4 -4 -4 -4 -6 -5 -5 -5 -5 -6 -5 -5 -5 -4 -6 -4 13 -4 -4 -3 -5 -4 -5 -5 -5 -5 -4 -5 -5 -3 -4 13 -2 -5  1 -3 -4 -3 -3 -3 -3 -4 -2 -2 -4 -6 -5 -4 -3 -4 -1 -5 -5 -7 -6 -5 -4 -5 -5 -5 -5 -1 -5 -5 -4 -3 -5 -2 -3 -4 -5  4  5 -5 -5 -4 -5 -3 -5 -3 -4 -4 -5 -1 -3 -3 -3 -6 -4 -5 -4 -3 -4 -5 -4 -4 -6 -5 -4 -5 -6 13 -5 -6 -6 -4 -5 -2 -5 -4 -5 -3 -4 -4 -4  0 -2 -4 -4 -4 -4 -4 -4 -3 -5 -4 -1 -4 -3 -3  0
 -3 -4 -2 -1 -2 -3 -5 -3 -3 -2 -4 -4 -4 -4 -4 -5 -5 -4 -4 -4 -3 -5 -3 -1 -3 -3  1  0  3 -4  2  0 -4 -3 -4 -4 -2 -1 -2  1 -4  4 -2 -2 -2 -2 -2 -1 -3 -1 -1 -4 -4 -4 -3  0 -2 10 -4 -4 -6 -4 -4 -3 -5  1 -4 -4 -1 -4 -4 -4  0 -4  5 -3 -3 -3  1 -2 -4 -1 -3 -3 -4 -4  0 -3 -1 -3  8 -2 -3 -2 -5 -3 -2 -2 -3 -3 -4 -3 -2 -2 -4 -1 -4 -4 -2 -3 -5 -5 -3 -4  7 -4 -3 -4  0 -3 -3 -3  0 -1 -3 -2 -2 -1 -3 -2 -2 -3 -1 -1 -2  0  1  6
 -2 -5 -1  3  1 -3 -5 -1 -2 -3  0 -3 -4 -3 -5 -4 -5  2  3 -2  2 -4 -3 -7  3  0 -4 -6 -4 -5 -6 -2 -3 -2  3  6 -3  2 -7 -1 -4  0  0 -2 -3  0 -2  2 -3 -1 -1 -4 -5  1 -1 -1  1 -5 -1  0 -6 -5  7  4 -5 -5 -4 -5  0 -5 -5 -1 -1 -3 -3  2 -1 -3 -3 -3 -3  6  1  1 -4  2  1 -2  0  4 -3 -3 -2  0 -4 -3 -3  3 -3 -3 -1  3 -3 -6  5  4 -4  5 -7 -3 -5 -6 -2  6 -4 -4 -1 -3  2  1 -2 -2  1 -4 -2 -1  1 -2 -1  0 -2 -4 -3 -4 -3 -3 -3 -2
