# Supplementary material for: Protein Secondary Structure Prediction Based on Data Partition and Semi-Random Subspace Method
Source: Sci Rep. 2018 Jun 29;8:9856. doi: 10.1038/s41598-018-28084-8 (PMC6026213; doi:10.1038/s41598-018-28084-8)
Supplement: Supplementary file 2 — Dataset 2 [file 41598_2018_28084_MOESM2_ESM.zip › T100_DATA/5WPX_A.pssm]

  M  Q  H  A  S  V  I  A  Q  F  V  V  E  E  F  L  P  D  V  A  P  A  D  V  D  V  D  L  D  L  V  D  N  G  V  I  D  S  L  G  L  L  K  V  I  A  W  L  E  D  R  F  G  I  A  A  D  D  V  E  L  S  P  E  H  F  R  S  I  R  S  I  D  A  F  V  V  G  A  T  T  P  P  V  E  A  K  L  Q
 -5 -3 -2  1  1  0 -5 -1  2 -5 -5  0 -1 -2 -4  0  0 -1 -1  1  1  1 -1 -4  1  0 -3  0 -2 -5 -3  1  0 -3 -1 -3 -5 -2 -3  0  2 -1 -3 -5 -2  2 -4 -3 -3 -2 -1 -5  0 -3  0 -2  1 -1  0 -3 -2 -1 -1  1 -2 -5 -1 -3 -1  2  3 -4  3  4 -5 -2  1  0  1  1  3  3  4  4  4  5 -2  0 -1
 -6 -2  0  2 -1  1 -5  6  0 -1 -6  0  1  2 -6 -2 -1 -1 -1  0  0  0 -1 -5 -1 -2 -3 -2 -3 -6 -1 -1 -1 -1 -4 -5 -4 -5 -5 -2 -4 -5  3 -6 -1 -1 -4 -5 -1  1  3 -6 -1 -6  2 -5 -1 -3 -2 -3 -5 -1 -1  0 -2 -7  4 -4 -5  2  2 -6 -1  1 -6 -6  0  5  1  3  1 -1  0 -3  0 -3  4 -2  0
 -7  3  1 -1  1 -2 -7 -3  2 -6 -7 -2  0  4 -5 -3 -1  0 -1  0  0  0  0 -6  0  2  1 -2  2 -7 -6 -1  2 -2 -5 -6  4 -4 -5 -1 -4 -5  0 -7 -6 -1 -4 -6 -2  0  0 -7  1 -6 -1 -6 -1  2 -1 -2 -6  1 -5  1  8 -7  1 -1 -6  4  1 -6 -2  1 -6 -6 -1 -1 -1 -2 -1 -2 -2 -2 -2 -1 -1 -3  0
 -8  4 -2 -2  3  0 -7 -4  2 -6 -6 -2  3  0 -6 -3  0  4  3  3  1  1  4 -4  3  5  7  4  5 -7 -6  4  1 -1 -4 -6  8 -5 -6  1 -5 -6  0 -7 -6 -1 -5 -6 -1  4  0 -7  3 -6 -1 -5  3  6  3  6 -6  2 -5  4 -1 -7  3 -1 -6  3  0 -7  1  2 -7 -6  1 -1 -4 -3 -1 -2 -2 -1  1 -3 -1 -3  0
 -6 -4 -3 -4 -5 -2 -5 -6 -3 -6 -5  0 -5 -5 -3 -2 -2 -3 -3 -3 -3 -3 -4 -3 -2 -5  0 -2 -5 -5 -4 -5 -3 -6 -3 -4 -7 -5 -4 -5 -3 -4 -5 -5 -2 -1 -4  2 -7 -5 -3 -2 -5 -2 -4 -4 -3 -5 -3 -5 -4 -3 -5 -6 -6 -6 -2 -2 -4 -4 -2 -5  0 -4 -5 -1 -2 -5 -4 -3 -3 -3 -2  0 -3 -3 -4 -1 -4
 -5  1 -2  2  3  3 -5 -1  2 -4 -6 -1  2  1 -6 -2 -1 -1  0  0  0  0  1 -5  0 -2  0  0 -2 -5 -4  0  0 -3 -4 -5 -4 -4 -4 -2 -4 -3  4 -5 -5 -1 -1 -5  1  2  1 -6  0 -5  1 -5 -1  0  1 -2 -3 -1 -3 -1 -2 -7  1 -4 -5  0 -1 -6 -1  0 -6 -6  1  1  0  3  0  0 -1 -2 -1 -3  2 -2  6
 -7  2 -2  2  4  2 -7 -1  2 -4 -5  1  4  4 -5 -3  0  1  1  0  1  2  4 -5  2  1  2  2 -1 -6 -5  4  1 -3 -5 -5 -1 -4 -5 -2 -4 -5  4 -6 -5  0  0 -6  7  4  4 -7  0 -5  2 -6  3  1  4  5 -4  1 -2  5 -3 -7  0 -4 -5  1 -2 -6  0  1 -6 -6  3  0 -2 -2 -1  0 -2 -1  1 -3  3 -2  3
 -7 -3 -5 -3 -2 -3 -8 -5  0 -6 -6 -3 -2 -4 -6 -2 -1  4 -2  0  1  1 -2 -6  1 -1 -2 -3 -2 -7 -6 -1  0  7 -1 -5 -4 -5 -5  5 -4 -6 -3 -7 -5  0 -4 -6 -1 -3 -3 -6  5 -7 -3 -6 -1 -1 -2 -5 -5 -2 -2 -3 -4 -7 -1 -3 -6 -1 -1 -7 -2  0 -7 -6 -1  1 -4 -2  0  1  0 -1 -1  0 -2 -3 -2
 -6 -3  2  0 -2 -2 -7  0  0  1 -7 -2 -2  1 -2 -1 -2 -1  0 -2 -1  1 -1 -3 -2 -2  0 -1 -1 -6 -4 -3 -1  0 -3 -6 -4 -5 -5 -3 -4 -3 -1 -6 -4 -1  4 -6 -2 -1  1 -1 -2 -6  0 -6 -2 -3  0  0 -5 -1 -3 -2  4 -5 -2 -5 -6 -1 -1 -6 -2 -1 -4 -6  0 -2  2 -1  0 -1 -3 -4 -1 -2 -1 -3  4
  1 -4  4 -1 -5 -1  7 -1 -4  0  7  2 -4 -4  2  0  0 -4  1 -3 -2 -2 -3  3 -4 -4 -6 -3 -4  3  4 -4 -2 -5  5  5 -7 -7  1 -4  3  1 -4  2  5 -1 -3  4 -7 -5 -5 -3 -6  6 -2  5 -4 -3 -1 -5  4  0  1 -5 -2 -3 -4 -6  5 -4 -3  7  0 -4 -2  5 -2 -4 -4 -1 -3 -2 -3  0 -3 -3 -4  1 -3
 -2 -5  0 -2 -4 -2  2 -2 -4 -3  3  1 -5 -4  2  4 -1 -3 -1 -3 -3 -2 -3  4 -4 -2 -6 -1 -2  6  3 -4  0 -3  2  3 -7 -7  4 -4  2  4 -4  6  0  0 -2  4 -7 -5 -4 -1 -5  1 -3  1 -3 -3 -2 -6  4  0  1 -5 -5  2 -4 -6  3 -4 -3  2 -1 -4  3  0 -1 -4  0  0 -3 -2 -2 -2 -3 -3 -4  2 -3
 -6 -1 -3  3  1  2 -6  4  0 -5 -6 -1  1 -1 -5 -3 -1 -2 -1  0  0 -1 -1 -4 -1 -2 -3 -2 -2 -6 -5  0  0 -3 -4 -5 -4 -4 -4 -2 -4 -5  2 -6 -4 -1 -5 -5 -2  2  0 -5 -2 -4  2 -5 -1 -3 -1 -2 -5 -2 -2 -1 -3 -7  0 -4 -5  0  1 -6 -1 -1 -6 -6  0  1  6  1 -1 -1  0 -1 -1 -3  2 -2  1
 11 -4  3 -3 -3  0 -2 -3 -2 -1  0 -1 -2 -3  0  2  0 -4 -1 -3 -2 -2 -1  1 -3 -2 -5 -1 -3  0  0 -3 -1 -6  0  1 -7 -6  4 -3  2  6 -1  2  3  3 -3  1 -4 -4 -3 -2 -5 -1 -2  2 -4 -3 -1 -5  4  0  0 -5 -5  0 -1 -5  0 -4 -3  4 -1 -3  2 -1 -1 -3 -3 -1 -2 -1 -2 -1 -3 -3 -3  3 -1
 -4 -6 -1 -5 -4 -4 -4 -4 -5  8 -3 -2 -6 -1  7  2  3 -1  0 -2 -4 -3 -4  3 -3 -3 -6 -1 -5  2  5 -5 -3 -4  2 -1 -7 -7  3  4  2  1 -4 -1 -3 -3  7 -2 -7 -4 -5  8 -6  1 -2  1 -5 -5 -4 -7  2 -2 -1 -6 -6  9 -5 -6 -2 -5 -4 -3 -3 -4  7 -4 -3 -4 -4 -4 -4 -4 -4 -4 -3 -4 -4  0 -3
 -7 -1 -4 -3 -3 -2 -7 -5 -3 -5 -6 -4 -3 -4 -5 -3  3 -2 -2  3  4 -2  0 -1  1  2 -4 -3  3 -6 -4 -4 -2 -6 -5 -5 -5 -5 -5 -5 -4 -4 -4 -6 -5 -3 -6 -6 -5 -4 -4 -7 -4 -6  1 -4  3  3 -1 -2 -4 -3  6 -2 -4 -5 -4 -5 -2 -3 -3 -6 -3 -4 -7 -6 -3 -4 -3 -3  1  2  4 -2 -2 -2  0 -3 -2
 -6  2 -2  0  0  0 -6 -2  1 -5 -6 -1  1 -1 -3 -2 -1  0 -1  0  0  1 -1 -4  1 -1 -1  0  3 -6 -4  1  1 -3 -3 -5 -1  8 -3  0 -2 -4  0 -6 -4  2 -4 -5 -2  0 -1 -6  0 -4  0 -5  1 -2  0 -3 -4  0 -2 -1 -1 -6  0  6 -5  0  2 -5  1  0 -5 -5  0  1 -2  0  2  0  1 -1  1  2  1  0 -1
 -5  2  1  1  0  2 -5 -1  1 -4 -4  0  1  0 -4 -2  0 -1 -1  1 -1  0  0 -3  2 -1  0  3 -1 -4 -3  0  1 -3 -2 -3 -2 -3  2 -2  0 -2 -2 -3 -2  1 -4 -3 -4 -1  2 -4 -3 -2  3 -2  1 -2  0 -4 -2  2 -2 -2 -3 -6 -1  5 -3  0  1 -3  2 -1 -2 -3  0 -1 -3  2  1  0 -1 -1  1  0 -2  1 -1
 -6 -6 -4 -5 -6 -5 -6 -6 -5  0 -6 -4 -6 -3  0 -3  0 -4 -3 -4 -2 -4 -5  0 -5 -5 -6 -3 -6 -5 -3 -5  1 -6 -4 -5 -8 -7 -4 -4 -3 -4 -5 -5 -6 -4  7 -5 -7 -5 -5 -1 -6 -5 -4  0 -5 -6 -5 -7 -4 -4 -5 -6 -7 -1 -5 -7 -5 -5 -5 -6  1 -5  1 -6 -3 -5 -6 -4 -5 -4 -5 -5 -4 -5 -4 -2 -3
 -5 -5  1 -2 -5 -3 -5 -2 -4  6 -5 -2 -5 -1  2  0  1 -3 -1 -3 -3  0 -3  0 -4 -3 -5  1 -5  0 -1 -5 -2 -3  0 -4 -7 -6 -2 -3  1 -3 -4 -4 -4 -3  2 -3 -6 -2 -3  5 -5 -3 -3 -4 -4 -5 -4 -4 -2 -3 -3 -5 -3  1 -3 -5 -4 -4 -4 -4 -1 -4  4 -4 -3 -4 -4 -3 -4 -3 -4 -3 -3 -4 -3 -1 -1
 -3 -4  2 -1 -4 -1  3 -2 -3 -3  2  3 -4 -3 -2  0  1 -3  2 -2 -1  0 -2  2 -3 -1 -4 -1 -5 -2  1 -4 -1 -6  4  4 -7 -6 -1 -4  2  3 -3  1  5  0 -4  3 -6 -5 -3 -5 -4  4 -1  5 -3 -2 -1 -6  1  2 -1 -4 -1 -3 -1 -5  5 -3 -3  1  2 -3 -3  6 -1 -4 -3 -1 -1  0 -2  3 -2 -2 -3  3 -3
