# Supplementary material for: Protein Secondary Structure Prediction Based on Data Partition and Semi-Random Subspace Method
Source: Sci Rep. 2018 Jun 29;8:9856. doi: 10.1038/s41598-018-28084-8 (PMC6026213; doi:10.1038/s41598-018-28084-8)
Supplement: Supplementary file 2 — Dataset 2 [file 41598_2018_28084_MOESM2_ESM.zip › T100_DATA/5WVM_A.pssm]

  M  G  K  I  E  E  G  K  L  V  I  W  I  N  G  D  K  G  Y  N  G  L  A  E  V  G  K  K  F  E  K  D  T  G  I  K  V  T  V  E  H  P  D  K  L  E  E  K  F  P  Q  V  A  A  T  G  D  G  P  D  I  I  F  W  A  H  D  R  F  G  G  Y  A  Q  S  G  L  L  A  E  I  T  P  D  K  A  F  Q  D  K  L  Y  P  F  T  W  D  A  V  R  Y  N  G  K  L  I  A  Y  P  I  A  V  E  A  L  S  L  I  Y  N  K  D  L  L  P  N  P  P  K  T  W  E  E  I  P  A  L  D  K  E  L  K  A  K  G  K  S  A  L  M  F  N  L  Q  E  P  Y  F  T  W  P  L  I  A  A  D  G  G  Y  A  F  K  Y  E  N  G  K  Y  D  I  K  D  V  G  V  D  N  A  G  A  K  A  G  L  T  F  L  V  D  L  I  K  N  K  H  M  N  A  D  T  D  Y  S  I  A  E  A  A  F  N  K  G  E  T  A  M  T  I  N  G  P  W  A  W  S  N  I  D  T  S  K  V  N  Y  G  V  T  V  L  P  T  F  K  G  Q  P  S  K  P  F  V  G  V  L  S  A  G  I  N  A  A  S  P  N  K  E  L  A  K  E  F  L  E  N  Y  L  L  T  D  E  G  L  E  A  V  N  K  D  K  P  L  G  A  V  A  L  K  S  Y  E  E  E  L  A  K  D  P  R  I  A  A  T  M  E  N  A  Q  K  G  E  I  M  P  N  I  P  Q  M  S  A  F  W  Y  A  V  R  T  A  V  I  N  A  A  S  G  R  Q  T  V  D  E  A  L  K  D  A  Q  T  N  A  A  A  H  M  R  G  F  I  D  Y  I  K  S  S  N  E  Q  R  I  N  M  L  S  E  A  L  E  E  Q  Y  S  H  H  G  N  W  I  F  L  R  N  N  D  Q  V  V  Y  Q  I  M  R  S  F  E  Q  N  S  D  S  S  H  N  L  P  P  K  G  W  R  T  Q  F  W  V  V  D  S  Q  F  N  R  L  V  G  H  S  G  P  L  P  K  E  G  P  R  H  P  I  R  Y  N  N  E  I  V  G  W  V  L  T  T  P  V  E  R  L  T  R  N  T  D  I  N  F  D  R  Q  Q  R  R  T  L  E  H  H  H  H  H  H
 -2  5  1 -2 -1 -1  0 -1 -2  0 -2 -3 -2 -2  1 -2 -1  0 -2 -2  0 -2  5 -1 -1  0 -1 -1 -3  0  1 -2  0  0 -1 -1 -1  0 -1  1 -2 -1 -2  0 -2 -1 -1 -1 -2  0 -1 -1  5  4  0  0 -2  0 -1 -2 -2 -1 -3 -3  5 -2 -2 -2 -3  0  0 -2  5 -1  2  0 -2 -2  5 -1 -1  0 -1  0  0  3 -2 -1  0 -1 -2 -1 -2 -3  2 -3 -2  5 -1 -1 -2 -2  0 -1 -2 -2  3 -2 -1 -1  5  0 -1  4 -2  1 -2 -2 -2 -2 -1 -2 -2 -1  0 -1  0 -1 -1  0 -3 -1 -1 -1  1  4 -2 -2  1 -1 -2 -1  3 -1  0 -1  1  5 -2 -1 -3 -2 -2  0 -1 -1 -2 -3  0 -3 -1 -1 -1  5  4 -1  0  1 -2  5 -3 -1 -1  1  0  0  0 -2 -2  0 -1 -2  1  0 -1  0 -2  3  0  3 -1  3  2 -2 -1 -3 -1 -1 -2 -2 -1 -1  0 -1 -1 -2  0  4 -2  0 -2 -2  2 -1  4 -1  5  4 -3 -2 -1  0 -1  0  5 -1  0 -2 -2  0 -1 -3  4 -3  2 -2 -1 -2 -1  1  0 -1 -2 -2  0 -1  2 -1 -2 -1  0 -2 -1  0 -1  1  1 -1  0 -3 -1  0 -1 -2  0  5  0 -2 -1  4  5  1 -1 -2 -1 -2 -2  5 -1 -1 -3 -2 -1 -2 -2 -2 -2  0 -2  0  0 -2  2  2 -1 -2  0 -2 -1 -1 -2  0  5 -1  5 -2 -1  1 -2 -1  0 -1 -2  3  1 -2  0 -2 -2  5  5  0 -1  1 -2  5 -1 -1  0 -1 -2 -1 -1 -2 -2 -1 -1 -1  2  4 -3 -3 -2  5  1 -1  1  5 -1 -1 -2  4  1  0  0 -2 -1  0 -1 -1  3  5 -2  1 -1  5  0  2 -2  0  1  3  0  0  0  2  0 -1  0 -1 -1  0  0  0 -1  0  1  0  0  0 -1 -1  1 -1  1 -1  0  0 -1  0  1  1 -1  1 -1 -1  3 -2  1 -1 -1 -1 -1 -1 -1  0 -2 -1 -1 -1 -1  1 -2 -1 -1 -2  1 -2  1  1 -2 -2 -1 -1 -1 -1  0 -2 -1  0 -1 -2 -2  0  0 -2  1 -1 -2 -2 -1 -1  0  0 -2  1  0 -1 -1 -1 -1 -1  0 -1 -1 -2 -1 -1 -1 -2 -2 -2 -1 -1  0  0 -2  0 -1  0  0 -1  0 -1 -1 -1  0 -1 -2  0 -2 -1 -2 -2 -2 -1 -1 -1 -1 -1  0 -1 -1 -2 -2 -2 -2 -2 -2
 -2 -2  2 -3 -1  0 -3  2 -2 -2 -3 -3 -3 -1 -3 -2  2 -3 -2 -1 -3 -2 -2  0 -3 -3  2  2 -3 -1  1 -2 -2 -3 -3  1 -3 -2 -3 -1 -1 -3 -2  2 -2  0 -1  2 -3 -2  1 -3 -2 -2 -1 -3 -2 -3 -3 -2 -4 -3 -3 -3 -2 -1 -2  6 -3 -3 -3 -2 -2  1 -1 -3 -3 -3 -2  0 -3  0 -3 -2  1  0 -3  2 -1  2 -3 -2 -2 -3 -2 -3 -2 -2 -2  5 -2 -1 -3  2 -2 -3 -2 -2 -3 -3 -2 -3  0 -1 -3 -1 -3 -4 -2 -1  2 -2 -3 -3 -1 -1 -3 -3  2 -1 -3  0 -1 -3 -1 -1 -3 -2  2  0 -3  4  0  1 -2  2  0 -2 -3 -2 -3 -1 -3  1  0 -3 -2 -3 -2 -3 -3 -3 -3 -2 -2 -2 -3 -3 -2 -2 -3  2 -1 -1 -1 -2  1 -2 -2 -3  2 -2 -2 -3 -3 -1 -1 -1 -3 -2  2  1 -2 -2  0 -3 -3 -1 -2 -2 -3  2  0  2 -1 -3 -1 -2 -2 -2 -2 -2 -1 -3 -2 -1 -2 -2 -3 -1  2 -3  0 -2 -2 -2 -2 -4 -1 -3 -3 -3 -2 -3 -2 -1 -3 -1  2 -1  1 -3 -1 -2 -3 -3 -2 -2 -3 -3  0 -3  1 -3  1 -2 -1  2 -3 -3 -3 -3 -3 -3 -1 -2 -3 -3 -1 -2 -2 -1 -3 -1  2 -1 -3 -2  1  0 -3 -3  0 -1 -2 -3 -3 -2 -2 -1 -3 -3  1  0 -3 -1  1 -2  2 -3 -3 -3 -2 -3 -2 -3  2 -1 -2  1  1  1 -3 -1  1 -2 -2  6 -4 -2 -2 -2 -2 -1 -1 -2  2  1 -3 -1 -3 -2 -3 -1 -3 -2  1 -2 -1  0 -3 -3 -2 -2 -1  5 -1 -2 -3 -2 -1 -2 -2 -1 -2  7  1 -1 -3  0 -1 -2 -3  0 -1 -2  1  0  5 -2 -1 -1  0  0  2  1 -2  1  0 -1 -2  1  2 -1 -1  2  1  3 -1  1  0 -3  0  2 -2 -2  3  1  1 -1 -1  1  2 -2 -1 -1 -2 -3 -2  5  2 -1  0  1 -3 -2 -1  1 -3 -2  4 -1 -3  1  1  0 -1 -2 -1 -1  0  0 -2 -2 -2  2 -2 -3  5 -1  1 -3 -3 -2 -2 -2 -1  1 -3  0  5 -2 -2 -2  0 -1 -2 -2 -2 -2  2  0 -2 -2  5  0 -2 -3  5 -2  0  0  0 -3 -2 -2 -3 -2 -2 -1 -1 -2 -2  0  5 -2 -1  5  0 -1 -2 -3  0 -3 -2  5  1  1  5  5 -1 -2  0  0  0  0  0  0  0
 -3 -2 -1 -3 -1 -1 -1  0 -4  0 -3 -5 -4  7 -1  1 -1 -1 -3  6 -1 -4 -2 -1 -3 -1  0  0 -3  0  0  1  0 -1 -4  0 -3 -1 -3 -1  0 -3  1 -1 -4 -1  0 -1 -3 -2  0 -3 -2 -1  0 -1  1 -1 -3  1 -4 -4 -4 -4 -2  0  1 -1 -4 -1 -1 -3 -2  0  0 -1 -4 -4 -2 -1 -4  1 -3  1  0  1 -4  0  1 -1 -4 -2 -1 -4 -1 -5  1 -2 -2  0 -3  6 -1 -1 -3 -4 -1 -3 -3 -3 -2 -3 -1 -1 -4  0 -4 -4 -3  7 -1  1 -4 -3 -2  5 -2 -3 -1  1 -5 -1 -1 -3 -2 -1 -4  2  1  0 -4 -1 -1  0  0 -1  2 -2 -4 -3 -4  7 -4  0 -1 -3 -3 -4  0 -5 -3 -4 -3 -2 -1  2 -1 -1 -3 -2 -4 -1 -2  0  5  1  0 -3  3 -3  1  3 -2 -1 -3  5  6 -1 -1 -1  0 -1 -1 -3  2 -4 -4 -3  2 -3 -3  0  5 -1  0 -3  6 -2  1 -1  1 -3  0 -4 -1 -1 -2 -1 -4  7  0 -1  2 -1 -2 -3  0 -4  7 -1 -3 -5 -1 -5  0  7 -3  1  0  0  0 -4  7 -3 -1 -3 -1 -2 -4 -3  0 -4  4 -1  1 -1  0 -1 -2 -4 -3 -1 -3 -4  0 -2 -1 -4  6 -1 -2  0 -3  7  0  0 -4 -2 -1 -1 -4 -4 -1  7 -2 -4 -4  0  4  0 -1 -4  0 -1 -3  7  2  1 -1 -3 -4 -1 -2 -3 -2 -4  2  0 -3  0  0 -1 -4  0  0  1 -2 -1 -4 -2 -2  0 -3  1  7 -2 -1  5 -1  0 -4 -3 -3  7 -4 -2  0 -3  2 -1 -4 -5 -2 -2 -2 -1  3 -2 -3 -1  7 -2 -3  3 -1 -1  0  0 -3  1 -1 -2 -4  2  1 -2  0  0  1 -3 -1 -1  1  0  1  0  0  0  2  0  1  1  0  0  0  1  1  0 -2  1 -1 -3  0  0 -1 -4  0  0  2  1  1  0  0  0  3 -1 -2 -3 -1  0  5  4  3  0 -3 -3 -2  0 -3 -2  0  1 -3  0  0  6  1  1  1  1  1  6 -3 -2 -2  0  0 -4  0  0  0 -3 -4 -3 -3  1  1  0 -3  6  0 -3 -3  0  1  1  0 -2 -3 -2  0  0  0 -2  0  1 -2 -3  0 -2  6  6  0 -3 -3  0 -4 -3 -3  0  0 -2 -3  0  0 -3  0  0  6  0  1 -3  6 -3  1  0  0  0  0  0  0 -3  0  1  1  1  1  1  1
 -4 -2 -1 -4  1  1 -2 -1 -4 -3 -3 -5 -4  1 -2  7 -1 -2 -4  2 -2 -4 -2  1 -4 -2  0 -1 -4  1 -1  6 -2 -2 -4 -1 -4 -2 -4  1 -2 -2  6 -1 -4  1  3 -1 -4 -2 -1 -3 -2 -2 -1 -2  7 -2 -2  7 -4 -4 -4 -5 -2 -2  7 -2 -4 -2 -2 -4 -2  0 -1 -2 -4 -4 -1  1 -4 -1 -2  5  0  1 -4 -1  5 -1 -4 -3  4 -4 -2 -5  7 -2 -2 -1 -4  3 -2 -1 -4 -4 -2 -4 -2 -4 -2 -4  1 -1 -4 -1 -4 -4 -4  1 -1  7 -4 -4 -2  1 -2 -2 -1 -1 -5  1  2 -4 -1 -1 -4  6 -1  1 -4 -1 -2  2 -1 -1  0 -2 -4 -4 -5  1 -4 -1  1 -2 -4 -4 -1 -5 -2 -4 -3 -2 -2  6 -2 -2 -4 -2 -4 -1 -3  1  2  1 -1 -4  6 -3 -1  6 -3 -2 -4  4  1  0 -2 -2 -1  1 -2 -4  0 -4 -4 -3  6 -4 -4  2  1 -1 -2 -4  1 -2  7 -2  7 -4 -1 -4 -2  2 -2 -2 -4  1 -1 -2  1 -2 -2 -4 -2 -4  2 -2 -2 -5 -2 -5 -1  1 -3  6 -1 -1 -1 -4  1 -4 -2 -4 -2 -3 -4 -2 -1 -4  0 -2 -1 -2 -1 -1 -2 -4 -4 -2 -4 -4 -1 -2 -2 -4  1 -2 -2 -1 -2  1 -1  4 -4 -2 -1  1 -4 -4  1  1 -4 -4 -4 -2  6  3 -2 -4  3  0 -4  2  1  7 -1 -2 -4 -2 -2 -4 -2 -4 -1 -1 -4  0  2  0 -4  2 -1  7 -2 -2 -4 -2 -2 -2 -4  3  1 -2 -1  0 -2  2 -4 -4 -2  1 -4 -2 -1 -4 -1 -2 -4 -5 -3 -2 -1 -2 -1 -2 -3 -2  1 -2 -3  2 -2 -2 -1  0 -4  5  1 -2 -4  3  6 -2  0 -1 -1 -3 -1  1  0  0  2  0 -2  0  3  0 -1 -1 -1 -1 -1  2  1  0 -3  1  0 -3  2  1 -2 -4  1  3  3 -1  0 -1 -1  2  0  0 -2 -4 -2 -1  1  1  3  0 -3 -3 -1 -1 -2 -2 -1  0 -4  1  0  1  0  6  0  0 -1  1 -4 -1 -1 -1 -1 -4 -2 -1  0 -3 -4 -3 -3  6  0  0 -3  1 -2 -4 -3 -1 -1  0 -1 -1 -4 -1 -1  1 -1 -1 -2 -1 -1 -3 -2 -3  1  1  1 -3 -3 -1 -4 -3 -4 -1 -1 -1 -3  1 -2 -4 -1 -2  1 -1  6 -3  1 -3  6 -2  0  0 -2 -2 -1 -4  1 -1 -1 -1 -1 -1 -1
 -2 -1 -3 -2 -3 -4 -3 -3 -2 -1 -2 -3 -2 -3 -3 -4 -4 -3 -3 -3 -3 -2 -1 -4 -1 -3 -4 -4 -3 -4 -3 -4 -1 -3 -1 -3 -1 -1 -1 -3 -4 -3 -4 -3 -2 -4 -4 -3 -3 -3 -4 -1 -1 -1 -1 -3 -4 -3 -3 -4 -2 -1 -3 -3 -1 -4 -4 -4 -3 -3 -3 -3 -1 -4 -1 -3 -2 -2 -1 -4 -1 -2 -3 -2 -3 -2 -2 -3 -3 -3 -2 -2 -4 -3 -1 -3 -4 -1 -1 -3 -3 -3 -3 -4 -2 -2 -2 -3 -3 -1 -1 -1 -4 -1 -2 -1 -2 -2 -3 -3 -4 -4 -2 -1 -3 -2 -3 -3 -3 -1 -3 -4 -4 -1 -2 -1 -2 -4 -3 -3 -2 -4 -1 -4 -3 -4 -1 -1 -2 -2 -3 -3 -2 -3 -4 -3 -3 -3 -1 -3 -3 -1 -1 -1 -1 -4 -3 -2 -3 -1 -3 -4 -2 -2 -2 -3 -3 -3 -4 -1 -4 -4 -1 -3 -1 -3 -3 -1 -3 -1 -3 -1 -2 -2 -3 -3 -1 -1 -4 -2 -1 -4 -3 -3 -2 -2 -2 -1 -4 -1 -4 -3 -1 -1 -1 -4 -1 -1 -3 -3 -3 -3 -4 -1 -1 -2 -1 -2 -3 -3 -3 -3 -1 -3 -1 -3 -2 -4 -3 -1 -3 -1 -3 -3 -3 -1 -1 -1 -2 -3 -2 -2 -3 -3 -3 -2 -1 -4 -3 -3 -1 -3 -1 -2 -1 -1 -3 -2 -3 -1 -1 -1 -3 -3 -4 -4 -2 -1 -2 -4 -3 -2 -4 -3 -3 -2 -2 -1 -4 -3 -3 -2 -2 -2 -1 -3 -3 -4 -3 -3 -2 -3 -1 -1 -1 -2 -3 -1 -3 -4 -3 -3 -2 -2 -3 -4 -3 -4 -2 -1 -1 -1 -2 -3 -3 -1 -3 -3 -3 -4 -2 -2 -3 -3 -2 -3 -4 -2 -1 -1 -3 -3 -3 -1 -2 -4 -1 -1 -1 -2 -3 -1 -1 -2 -3 -4 -4 -1 -1 -4 -2 -1 -2 -3 -4 -1 -3 -1 -4 -1 -1 -1 -2 -1 -2 -2 -2 -2 -3 -2 -1 -2 -2 -2  1 -3 -2 -2 -1 -3 -2 -1 -2 -3 -2 -1 -2 -3 -3 -1 -1 -2 -3 -2 -1 -2 -1 -2 -1 -3 -3 -3 -3 -2 -1 -1 -3 -2 -2 -2 -3 -1 -3 -3 -3 -3 -1 -3 -1 -1 -3 -3 -1 -3 -3 -3 -2 -2 -3 -1 -3 -2 -2 -1 -1 -3 -1 -3 -2 -3 -3 -1 -1 -2 -3 -1 -2 -3 -1 -3 -3 -4 -2 -3 -3 -3 -3 -1 -3 -2 -3 -3 -4 -1 -1 -2 -2 -1 -1 -1 -1 -3 -1 -4 -3 -1 -1 -3 -3 -1 -3 -1 -3 -2 -3 -3 -3 -3 -3 -3 -1 -1 -4 -3 -3 -3 -3 -3 -3
 -2 -1  1 -3  2  2 -2  3 -2 -2 -3 -3 -3  0 -2 -1  1 -2 -2  0 -2 -2 -1  3 -3 -2  1  2 -4  2  3  0 -1 -2 -3  1 -3 -1 -3  1  0 -2 -1  1 -2  3  1  1 -3 -2  7 -2 -1 -1 -1 -2 -1 -2 -2 -1 -3 -3 -4 -3 -1  0 -1  1 -4 -2 -2 -2 -1  6 -1 -2 -3 -3 -1  2 -3  0 -2  0  3  1 -3  5  1  1 -3 -2 -1 -4 -1 -3 -1 -1 -1  1 -2  0 -2  1 -1 -3 -2 -2 -2 -3 -1 -3  2 -1 -3  0 -3 -3 -2  0  1 -1 -3 -3  0  1 -2 -2  1 -1 -3  2  2 -3 -1  0 -3 -1  1  3 -2  2  0  3 -2  1  0 -1 -3 -1 -3  0 -3  5  2 -2 -2 -4 -1 -3 -2 -3 -2 -1 -1  1 -2 -2 -2 -1 -4  1 -1  1  0 -1  0 -2 -1 -2  1 -1 -2 -2 -3  0  0  1 -2 -1  4  0 -2 -2  4 -4 -3 -2  0  0 -3  1  0  1  0 -2  0 -1 -1 -1 -1 -2 -1 -3 -1  2 -1 -1 -4  0  3 -2  3 -1 -1 -1 -1 -3  0 -2 -2 -3 -1 -3 -1  0 -3  0  1  0  0 -3  0 -2 -2 -3 -1 -1 -3 -2  0 -3  1 -2  4 -1  0  1 -2 -4 -3 -2 -3 -3 -1 -1 -2 -3  0 -1 -1  0 -2  0  2  1 -3 -1  1  2 -4 -3  2  0 -2 -3 -2 -1  0  2 -2 -3  1  0 -2  0  1 -1  1 -2 -3 -2 -1 -3 -1 -3  1  0 -2  6  2  2 -3  0  1 -1 -1  1 -3 -1 -1 -1 -1  2  0 -1  4  1 -2  2 -3 -1 -2  0 -3 -2  7 -1  0 -1 -4 -3 -2 -1  1  1 -1 -1 -3 -2  0 -1 -2  0 -1  1  7 -1 -3  0  2 -1 -3  0  0 -1  4  0  2 -2 -1 -1  2  1  0  0 -1  0  1 -1 -1  1  0  1  1  1  2  2 -2  1  1 -2  1  2  0 -2  1  1  2 -1  0  0  3 -1 -1  0 -1 -3 -1  1  0  0  0  4 -2 -2  0  5 -2 -1  4  0 -3  4  5  0  0  0  0  0  0  0 -2 -1 -1  1 -2 -2  1 -1  5 -3 -2 -2 -2  0  0  5 -3  0  1 -2 -2 -2  0  0 -2 -1 -2 -1  1  2 -2 -1  1  0 -1 -3  1 -1  0  0  2 -3 -2 -2 -2 -2 -2 -1 -1 -1 -2  2  1 -2 -1  1  0 -1  0 -3  0 -3  0  1  5  5  1  1 -1 -2  2  0  0  0  0  0  0
 -3 -1  0 -3  5  6 -3  1 -3 -2 -4 -4 -4 -1 -2  1  0 -2 -3 -1 -2 -3 -1  5 -3 -3  1  1 -4  6  2  3 -1 -3 -3  0 -3 -1 -3  5 -1 -2  1  0 -3  5  5  0 -3 -1  2 -3 -1 -1 -1 -3  1 -3 -2  1 -4 -3 -4 -4 -1 -1  1 -1 -4 -3 -3 -3 -1  3 -1 -3 -3 -3 -1  6 -3  0 -2  1  1  2 -4  1  2  0 -3 -2  0 -4 -1 -4  2 -1  0  0 -3  0 -3  0 -3 -4 -2 -3 -2 -3 -1 -3  6 -1 -3 -1 -3 -4 -3 -1  0  1 -3 -3 -1  1 -2 -2  1 -1 -4  6  6 -3  1  1 -3  1  0  4 -3  0  0  2 -2  0  0 -1 -4 -3 -4 -1 -3  1  6 -2 -3 -4 -1 -4 -2 -3 -3 -1 -1  1 -3 -2 -3 -1 -4  1 -2  3  0 -1  0 -3  1 -3  0  1 -2 -3 -3  0 -1  2 -3 -1  1  0 -2 -3  1 -4 -3 -2  1 -2 -3  1  0  0  0 -3 -1 -1  1 -2  1 -3 -1 -3 -1  6 -1  0 -4 -1  1 -3  4 -1 -1 -3 -1 -4 -1 -3 -2 -4 -1 -4 -1 -1 -3  3  0 -1  0 -3 -1 -3 -3 -3 -1 -1 -3 -2 -1 -4  0 -3  1 -1 -1  0 -2 -4 -3 -3 -3 -3 -1 -1 -2 -4 -1 -1 -1 -1 -2 -1  1  5 -3 -1  0  6 -4 -3  6 -1 -2 -3 -3 -1  1  4 -3 -3  3  0 -3  0  0  1  0 -2 -3 -3 -1 -3 -1 -3  0 -1 -3  3  4  3 -3  3  0  1  0  0 -4 -1 -1 -1 -3  3 -1 -1  2  0 -3  6 -4 -3 -2 -1 -4 -1  2 -3 -1 -1 -4 -4 -3 -1  3  0 -1 -1 -3 -3 -1 -1 -2  0 -2 -1  2 -1 -3  1  2 -1 -3  1  2 -1  3  0  0 -3 -1  0  1  0  1 -1 -2 -1  2  1 -1  1  1  0  0  2  3  1 -2  0  0 -3  1  3  0 -3  3  3  2 -1  1 -1  1 -1 -1  2 -2 -3 -2  2 -1  2  0  3 -3 -2  2  1 -2 -2  1  0 -3  4  2  0  0  1  0  0  0  0 -3 -1 -1  1 -2 -3  0 -1  2 -3 -3 -2 -2  1  0  2 -3  0  0 -3 -2 -2  0  0 -2 -1 -3 -1  1  5 -2 -1  0  0 -1 -3  0 -2  0  0  5 -3 -2 -2 -3 -2 -3 -1 -1 -1 -2  5  0 -3 -1  0  0 -1  1 -3  0 -3  1  0  2  2  0  0 -1 -3  5  0  0  0  0  0  0
 -3  0 -1 -4 -2 -3  6 -2 -4 -3 -4 -3 -4 -1  6 -2 -2  6 -4 -1  6 -4  0 -3 -4  6 -2 -2 -4 -2 -1 -2 -2  6 -4 -2 -4 -2 -4 -2 -3 -3 -1  0 -4 -2 -2 -2 -4 -2 -2 -3  0  0 -2  6 -1  6 -3 -2 -4 -4 -4 -3  0 -3 -2 -3 -4  6  6 -4  0 -2  0  6 -4 -4  0 -3 -4 -2 -3 -1 -2 -1 -4 -2 -1  1 -4 -3 -2 -4  0 -3 -2  0 -3 -2 -4 -1  6 -2 -4 -4  5 -4 -3 -4  0 -4 -3  0 -4 -1 -4 -4 -4 -1 -2 -2 -4 -4 -2 -1 -2 -3 -2 -1 -3 -3 -2 -4 -2  0 -4 -2 -1 -2 -4 -2  0 -2  6 -2 -1  0 -4 -3 -3 -1 -4 -2 -3 -3 -4 -4 -2 -3 -3 -4 -4  0  0  0  6  6 -4  0 -4 -2 -2  0  0  5  3 -4 -1 -3 -2 -2 -2  6 -4 -1 -1 -1  6  0 -2 -1  6 -4 -1 -4 -4 -3  1 -4 -4 -2 -1  1 -3 -4 -1  0 -2 -2 -2 -4 -1 -4  0 -3  0  0 -4 -1 -2  6 -2 -2  0 -3 -2 -4 -1  6 -3 -3  0 -3  3 -1 -4 -2 -2 -1  4 -4 -1 -4  6 -4 -1 -3 -4 -3 -2 -4 -1  6 -2 -2  0 -2 -2 -4 -4  6 -4 -4 -1  0  6 -4 -1  0  0 -1 -3 -1 -2 -2 -4  0 -2 -3 -4 -4 -3 -1 -4 -4 -4 -2 -1 -2  6 -4  0 -1 -4 -1 -2 -2 -2 -3 -4  6  0 -4  0 -4 -2 -1 -4 -2 -2 -2 -4 -1 -1 -2 -2 -3 -4  0  0 -2 -3 -1 -1  0 -2 -1  6 -3 -4 -3 -3 -1 -4 -2 -2 -3 -1  0 -4 -3  1  0 -2 -2 -1  0 -4  0 -1 -1 -2 -1  6 -3 -2 -1 -4 -2  0  0 -4 -1 -1  0 -2  1 -2 -2 -1  0  0  0  0  3 -2  0 -1 -2  0 -1  0  1 -1  0  0  1  0  0 -2 -1 -1  0  1 -4 -1 -1 -1 -1 -1 -1 -2  3 -1 -2 -1 -3 -2 -2  2 -1 -1 -1 -4 -3 -3 -2 -3 -3 -2  0 -3 -2 -2  0  0 -1  0  0 -2  0 -4 -2 -2 -2  5 -2 -2 -2 -2 -3 -2 -3 -3 -1  0 -2 -3  0 -2 -4 -3  5 -2  0  5 -2 -4 -2 -2 -2  5 -2 -2 -2 -2 -4 -2 -3  0  0 -2 -4 -3  5 -2 -3 -4 -2 -2 -2 -3 -2 -2 -4 -2 -2  0 -2 -1 -4  0 -3 -1 -2 -2 -2 -2 -2 -2 -4 -2 -2 -2 -2 -2 -2 -2
 -2 -2 -1 -3 -1  0 -2 -1 -3 -3 -4 -3 -4  0 -2 -2 -1 -2  1  0 -2 -3 -2  0 -4 -2 -1 -1 -2 -1 -1 -1 -2 -2 -4  0 -4 -2 -4 -1  9 -3 -2 -1 -3  0 -1 -1  0 -3  0 -3 -2 -2 -2 -2 -2 -3 -3 -2 -4 -4 -2 -3 -2  9 -2 -1 -2 -3 -3  1 -2  0 -1 -3 -3 -3 -2  0 -4  3 -3 -1 -1 -1 -2  0 -1 -1 -3  0 -2 -2 -2 -3 -1 -2 -3 -1  1  0 -3 -1 -2 -4 -2  1 -3 -4 -2 -4  0 -2 -3 -1 -3 -4  1  0 -1 -2 -3 -3 -2  0 -3 -3 -1 -2 -3  0 -1 -3 -2 -2 -3 -1 -1 -1 -3 -1 -2 -1 -2 -1 -1 -2 -4 -2 -2  0 -3  0  0 -3  1 -2 -2 -3 -3 -3 -3 -2 -2 -1 -3 -2  1 -2 -1 -1  0 -1  0 -2  0  1 -1 -3 -1 -1 -3 -3 -4  0  1 -1 -2 -2 -1 -1 -2 -3  0 -2 -3 -3 -1 -2 -4 -1  0 -1  7 -3  0 -2 -2 -2 -2  1 -1 -4 -2 -1 -2 -2 -2  0 -1 -3  0 -2 -2 -2 -2 -4  0 -3 -3 -3 -2 -3 -2  0 -4 -1 -1 -1 -1 -4  1  1 -2 -4 -2 -3 -3 -3 -2 -2  2 -3  2 -2 -1 -1 -3 -2 -4 -3 -4 -3 -2 -2 -2 -4  0 -2 -2 -1 -3  0 -1 -1 -3 -2 -2  0 -2 -3  0  1  3 -3 -3 -2 -1 -1 -3 -3 -1 -1 -3  0 -1 -2 -1 -3 -3 -3 -2 -4 -2 -3 -1 -1  1  1 -1 -1 -3 -1 -1 -2 -2 -1 -4 -2 -2 -2 -2 -1  0 -2  0  1 -3 -1 -4 -2 -3  0 -4 -3  0 -2 -1 -2 -2 -3  1 -2 -1 -1 -1 -2 -3 -3  0 -2 -3 -1 -1 -1  0 -2 -4 -1 -1 -2 -3 -1 -1 -2  2 -1  0 -3 -2 -2  1 -1 -1 -1  0 -1 -1 -1 -1  3  1 -1 -1  0 -1 -1 -2  2 -1 -3  1 -1 -1 -3 -1 -1  0  0 -1  4  6 -1 -1 -1 -2 -2 -2  0  0  0 -1  0 -3 -3  1  0 -3 -2  0 -1 -1  0  0  1 -1 -1 -1 -1  7  1 -3 -2 -2 -1 -2 -2  0 -2  0 -1 -2 -3 -3 -1 -1  0 -1  1  0 -3 -3 -2  7 -1 -2 -2 -3 -2 -1  0 -2 -2  0  7 -2 -3  0  2  1  1  0 -3 -3 -2 -2 -3 -3 -2 -2 -2 -3  0  0 -3 -2  0  1 -2 -1 -3  1 -1 -1  0  0  0  0  0 -2 -3  0  7  7  7  7  7  7
  1 -2 -3  4 -2 -4 -4 -3  2  2  5 -3  5 -4 -4 -4 -3 -4 -2 -4 -4  1 -2 -4  2 -4 -3 -3 -1 -4 -3 -4 -1 -4  5 -3  2  0  3 -3 -4 -3 -4 -3  1 -4 -4 -3 -1 -3 -3  2 -2 -2 -1 -4 -4 -4 -3 -4  5  5  0 -3 -2 -4 -4 -4 -1 -4 -4 -2 -2 -3 -2 -4  1  2 -1 -4  4 -2 -3 -3 -3 -2  1 -2 -3 -3  3  1 -3  0 -1 -3 -4 -2  2 -2 -2 -4 -4 -3  2  5 -3 -2 -3  4 -2  3 -4 -2  2 -3  1  5 -2 -4 -3 -4  2  3 -3 -3 -3 -3 -3 -2 -3 -4 -4  4 -2 -2  1 -4 -3 -3  1 -3 -2 -3 -4 -3 -3 -2  4  1 -2 -4  1 -3 -4 -3 -2 -1 -1 -3 -3  2  4 -2 -2 -4 -4 -4 -2 -2 -1 -3 -1 -2 -3 -4 -3 -2 -4  3 -3 -4  2 -4  3 -3 -4 -2 -4 -1 -2 -2 -3  1 -3 -1  3  2 -4  1  4 -3 -3 -3  0  4 -3 -2 -4  1 -4 -2 -3  5 -2 -4 -2 -2 -1 -4 -3 -4 -3 -1 -2  1 -1  5 -4 -4 -3 -3 -2 -3 -3 -4  5 -4 -3 -3 -3  4 -4 -2 -4  2 -1  2  1 -3 -1  0 -3 -4 -3 -3 -3 -3 -3 -1  2 -4  3  1 -2 -2 -4  5 -4 -2 -2 -3 -3 -4 -3 -4  1 -2  0 -4 -1  2 -4 -4 -2  1  2 -1 -4 -3 -4  1 -3 -1  2 -4 -3 -4 -3 -3  1 -4 -2  2 -2  1 -3 -3 -1 -3 -3  0  1 -2 -3 -4 -3 -4  5 -2 -2 -1  1 -3 -4 -2 -2 -3 -4 -4  5  1 -3 -4  5 -3 -3  1 -2 -2 -1 -3 -2 -2  0 -3 -2 -2  4  3 -4  1  3 -3 -4 -4 -3 -2  3 -3 -2 -2  1 -3 -3 -1 -3 -2 -3  4 -1 -1 -1 -1 -2 -2  0  1 -2  1  2 -1 -1 -1  0 -3 -2 -2  2 -2  1  2 -2 -2  0  2 -2 -2 -2 -1  0 -1 -3 -2  1  0  1  1  0 -3 -3  1 -3 -2  3  2 -2 -2  2  0 -3 -3  0 -3 -3 -3 -2 -3 -2 -2 -3 -3  1 -3 -3 -3 -4 -3 -3 -1 -3  0 -3  2  2 -3 -2 -3  0 -3 -3  1  2 -4 -3 -2 -4 -3  1 -3 -3 -3 -4 -3 -3 -3 -3  4 -3 -1 -3 -3 -3  4  2 -4 -3  2  1 -1 -1 -3  2 -3 -3  1 -1 -3 -3 -1 -3  4 -3  0 -3 -3 -3 -3 -3 -3 -1  1 -3 -3 -3 -3 -3 -3 -3
  3 -2 -3  2 -3 -3 -4 -3  4  0  1 -2  2 -4 -4 -4 -3 -4 -2 -4 -4  4 -1 -3  1 -4 -3 -3  0 -3 -3 -4 -2 -4  1 -3  1  0  1 -3 -3 -3 -4 -3  4 -3 -3 -1  0 -3 -3  1 -2 -2 -2 -4 -4 -4 -3 -4  1  1  0 -2 -2 -3 -4 -3  0 -4 -4 -2 -2 -3 -3 -4  5  4 -2 -3  2 -2 -3 -3 -3 -2  1 -2 -4 -3  3  0 -4  0 -2 -2 -4 -2  0 -2 -1 -4 -4 -3  4  1 -3 -2 -3  1 -2  1 -3 -2  4 -3  5  1 -2 -4 -3 -4  4  3 -3 -3 -3 -3 -3 -2 -2 -3 -3  1 -2 -2  5 -4 -3 -3  4 -3 -2 -3 -4 -3 -3 -2  3  2 -1 -4  5 -3 -3 -3 -1  0 -2 -2 -3  4  2 -2 -2 -4 -4 -4 -2 -2  0 -3  0 -2 -3 -4 -3 -2 -4  1 -3 -4  0 -4  1 -4 -4 -2 -4 -2 -2 -2 -3  4 -2  0  3  0 -4  4  1 -3 -3 -3 -1  2 -3 -2 -4  0 -4 -2 -3  1 -2 -3 -2 -2  0 -4 -3 -4 -3 -1 -2  3 -2  1 -4 -4 -3 -2 -2 -2 -3 -4  2 -4 -3 -3 -3  1 -4 -2 -4  1 -2  2  5 -3 -2  2 -3 -4 -3 -3 -3 -3 -3  0  1 -4  1  5 -2 -2 -4  1 -4 -2 -2 -3 -3 -4 -3 -4  5 -2 -1 -3  0  4 -3 -4 -2  5  4 -2 -4 -3 -4  5 -3 -1  1 -4 -3 -4 -3 -3  5 -4 -2  1 -2  5 -3 -3 -1 -3 -3 -2  5 -2 -3 -4 -3 -3  1 -2 -2 -2  2 -3 -4 -2 -1 -3 -4 -3  1  2 -3 -4  1 -3 -3  2 -3 -2  0 -2 -2 -2  0 -3 -2 -2  1  2 -4 -1  1 -3 -4 -3 -3 -2  1 -4 -2 -2  5 -3 -4 -2 -3 -2 -3  1 -1 -1 -1  0 -1 -2  1  0 -2  1  1  0  0  0  0 -3 -2 -2  2 -2  1  3 -2 -2 -1  4 -2 -2 -2  0 -1  0 -2 -2  1 -1  0  2  2 -2 -3 -1 -3 -2  2  1 -2 -2  0  1 -2 -3  0 -3 -2 -3 -2 -4 -2 -2 -3 -3  4 -3 -3 -2 -4 -2 -2 -1 -2  0 -2  1  1 -4 -2 -2  0 -3 -2  4  1 -4 -3 -2 -4 -3  4 -3 -2 -3 -4 -3 -2 -3 -3  1 -2 -1 -3 -3 -3  1  1 -4 -2  1  4 -1 -1 -3  1 -3 -2  4 -1 -2 -3 -1 -4  1 -3  0 -4 -2 -2 -2 -2 -2 -1  4 -3 -3 -3 -3 -3 -3 -3
 -3 -1  5 -3  0  0 -2  5 -2 -2 -3 -4 -3 -1 -2 -1  6 -2 -2 -1 -2 -3 -1  1 -3 -2  5  5 -4  0  3 -1 -1 -2 -3  5 -3 -1 -3  0 -1 -2 -1  5 -3  1  0  5 -3 -1  1 -2 -1 -1 -1 -2 -1 -2 -2 -1 -3 -3 -4 -4 -1 -1 -1  2 -4 -2 -2 -2 -1  1 -1 -2 -3 -3 -1  0 -3  2 -2 -1  4  0 -3  4 -1  5 -3 -2 -1 -4 -1 -4 -1 -1 -2  2 -2  0 -2  6 -2 -3 -1 -2 -2 -3 -1 -3  0 -1 -3 -1 -3 -3 -2 -1  6 -1 -3 -3  2  0 -1 -2  5 -1 -4  0  0 -3 -1  1 -3 -1  5  2 -3  5  3  4 -1  6  0 -1 -3 -2 -4 -1 -3  2  0 -2 -2 -4 -1 -4 -2 -3 -3 -1 -1 -1 -2 -2 -2 -1 -4  6 -1  0 -1 -1  3 -2 -1 -2  5 -1 -2 -2 -3 -1  1  1 -2 -1  4  1 -2 -2  1 -4 -3  1 -1 -2 -3  5  2  5 -1 -3 -1 -1 -1 -1 -1 -2 -1 -3 -1  0 -1 -1 -4 -1  5 -2  2 -1 -1 -2 -1 -3 -1 -2 -2 -4 -1 -4 -1 -1 -3  0  5 -1  4 -3  0 -2 -2 -3 -1 -2 -3 -2  1 -3  4 -2  4 -1 -1  6 -1 -4 -3 -2 -3 -3 -1 -1 -2 -3 -1 -1 -1 -1 -2 -1  5  0 -3 -1  4  0 -4 -3  0 -1 -2 -3 -3 -1 -1  0 -2 -3  0  1 -3 -1  5 -1  5 -1 -3 -2 -1 -3 -1 -3  5 -1 -3  1  1  3 -3  0  5 -1 -1  2 -3 -1 -1 -1 -2  0 -1 -1  2  3 -2  0 -3 -2 -2 -1 -3 -1  1 -2 -1  0 -4 -4 -2 -1 -1  4 -1 -1 -3 -2 -1 -1 -2  0 -1  2  1 -1 -3  2  0 -1 -3  3 -1 -1  1  1  2 -2  0 -1  0  0  1  0 -2  1  1 -1 -1  1  1 -1  0  0  1  1 -2  0 -1 -3  1  1 -1 -3  1  1  1 -1  0  0  0 -1 -1 -1 -1 -3 -1  2  0  0  2  1 -3 -2 -1  1 -2 -1  2  0 -3  1  1  0  0 -1  0  0 -1  0 -2 -1 -1  4 -2 -3  2 -1  1 -3 -3 -2 -2 -1  0  1 -3  0  2 -2 -2 -2 -1  0 -2 -1 -2 -1  4  1 -2 -1  2 -1 -1 -3  2 -2  0  0  1 -3 -2 -2 -3 -2 -2 -1 -1 -1 -2  1  2 -2 -1  2  0 -1 -1 -3  0 -3 -1  2  1  1  2  2 -1 -2  1 -1 -1 -1 -1 -1 -1
  4 -1 -2  3 -2 -2 -3 -1  2  0  1 -2  1 -3 -3 -3 -2 -3 -1 -3 -3  2 -1 -2  0 -3 -2 -2  0 -2 -1 -3 -1 -3  1 -2  1  0  0 -2 -2 -3 -4 -2  3 -2 -3 -1 -1 -3  0  1 -1 -1 -1 -3 -3 -3 -3 -4  1  1  0 -2 -1 -2 -4 -2  0 -3 -3 -2 -1 -1 -2 -3  2  2 -1 -3  1 -1 -3 -3 -1 -2  1 -1 -3 -2  2  0 -3  0 -1 -2 -4 -1  0 -2 -1 -3 -3 -2  2  1 -2 -2 -3  1 -1  1 -3 -1  2 -2  2  1 -2 -3 -2 -4  2  1 -2 -2 -3 -3 -2 -1 -2 -3 -2  2 -2 -1  2 -4 -2 -2  2 -2 -1 -2 -3 -2 -2 -1  1  8 -1 -3  2 -1 -3 -3 -1  0 -1 -2 -3  2  3 -1 -1 -3 -3 -3 -2 -1  0 -2  0 -2 -2 -3 -2 -1 -3  1 -2 -3  0 -3  1 -3 -2 -1 -3 -1 -1 -1 -3  4 -1  0  2  0 -3  4  1 -2 -2 -2 -1  4 -2 -1 -4  4 -4 -1 -2  1 -1 -3 -1 -1  0 -3 -2 -3 -2 -1 -1  7 -1  1 -3 -3 -3 -2 -1 -2 -2 -3  1 -3 -2 -2 -2  1 -3 -2 -3  0 -1  1  2 -3 -1  1 -2 -3 -1 -2 -2 -2 -3  0  0 -3  0  2 -1 -1 -3  1 -2 -1 -1 -2 -3 -3 -2 -3  2 -1 -1 -3  0  2 -3 -3 -2  2  3 -1 -3 -2 -3  2 -2  2  2 -3 -2 -4 -2 -3  2 -3 -1  0 -1  2 -1 -2 -1 -1 -2 -1  2 -2 -2 -4 -3 -2  1 -1 -1 -1  8 -2 -3 -1  2 -2 -3 -3  1  8 -3 -3  1 -3 -1  8 -2 -1  0 -2 -2 -1  3 -2 -1 -1  1  1 -3 -1  1 -2 -3 -2 -1 -1  0 -3 -2 -1  2 -2 -3 -1 -1 -1 -2  3 -1 -1  1  1 -1 -1  2  1 -1  1  0  0  0  0  0 -2 -1 -1  2 -2  2  1 -1  0 -1  2 -2 -2 -1  0 -1  0 -1 -1  0 -1  0  1  1 -2 -2 -1 -2 -1  1  3 -1 -1  0  4 -1 -2  0 -1  0 -2 -1 -3 -1 -1 -2 -2  2 -2 -2 -1 -3 -1 -1 -1  0  0 -1  1  1 -3 -1  0  0 -2 -1  2  1 -3 -2 -1 -3 -2  2 -2 -1 -2 -3 -2 -1 -2 -2  1 -1 -1 -2 -2 -2  1  1 -3 -1  1  2 -1 -1 -2  1 -2 -1  2 -1 -1 -2 -1 -3  1 -2  0 -3 -1  0  0 -1 -1 -1  2 -2 -2 -2 -2 -2 -2 -2
  4 -3 -3  0 -3 -4 -4 -4  0 -1 -1  0  0 -4 -4 -4 -4 -4  3 -4 -4  0 -3 -4 -1 -4 -4 -4  7 -4 -3 -4 -3 -4  0 -3 -1 -2 -1 -3 -1 -4 -4 -3  1 -4 -4 -3  6 -4 -4 -1 -3 -3 -3 -4 -4 -4 -4 -4 -1 -1  7  1 -3 -2 -4 -3  7 -4 -4  3 -3 -4 -3 -4  0  0 -3 -4 -1 -3 -4 -3 -3 -3  6 -3 -4 -4  2  4 -4  7 -3  0 -4 -3 -1 -3  4 -4 -4 -4  0 -1 -3  3 -4 -1 -3 -1 -4 -3  0 -3  0 -1  3 -4 -4 -4  0  0 -4 -3 -4 -4 -4 -3  0 -4 -4 -1 -3 -3  0 -4 -3 -3  1 -3 -3 -4 -4 -4 -3 -3  0  0  5 -4  0 -4 -4 -4  3  7 -3  0 -4  0  0 -3 -3 -4 -4 -3  3 -3  7 -4  4 -3 -3 -3 -3  3 -4 -1 -4 -4 -1 -4 -1 -3 -3 -3 -4 -2 -3 -3 -3  0 -3  7  0 -1 -4  0 -1 -4 -3 -4 -2  0 -3 -3 -4 -1 -4  3 -3 -1 -3 -4 -3 -3  7 -4 -4 -4 -4 -3 -3  0 -3 -1 -4 -4 -4  0 -3  0 -3 -4 -1 -4 -3 -3 -4 -1 -4  3 -4 -1 -3 -1  0 -4 -3  6 -3 -4 -3 -4 -3 -4 -4  7 -1 -4 -1  0 -3 -3 -4 -1 -3 -3 -3 -3 -4 -4 -4 -4  0 -3 -3 -4  7  0 -4 -4  3  0  0 -3 -4 -3 -4  0 -3 -2 -1 -4 -3 -4 -3 -4  0 -4 -3 -1 -3  0 -3 -3  5 -4 -3 -3  0 -3 -3 -4 -4 -3 -1 -3 -3 -3  0 -3 -4 -3 -3 -3 -4 -4 -1  0 -4 -4 -1 -4 -4  0 -3 -3  7  0  2 -3 -2 -3 -3 -3 -1 -1 -4 -2 -1 -3 -4 -3 -4 -3 -1 -4 -3 -3  0 -3 -4 -3 -3 -3 -3 -1 -2 -2 -1  0 -2  0  3 -1 -3  1  0 -1 -2 -1  0 -2 -3 -3  0  1 -1  2 -3  0  1  0 -3 -3 -2  3 -2 -1 -2  2 -1  0 -2  5 -1 -3 -3 -2 -4 -2  0 -1  2 -3 -1 -1 -3 -3  6 -3 -3 -3 -2 -3 -2 -2 -1 -3  0 -4 -4 -3 -3  1 -3 -2 -3  6  1 -1 -1 -3 -2 -3  6 -3 -3  0 -1 -3 -1 -2 -3 -4  0 -4 -3 -3 -3 -4 -3 -1 -4  0 -3  3 -3 -3 -3  0 -1 -3  1 -1  0 -2 -2 -4 -1 -3 -3  0 -2 -3 -3 -2 -3  0 -3  6 -3 -3 -3 -3 -3 -3 -2  0 -3 -1 -1 -1 -1 -1 -1
 -3 -1 -1  0 -2 -2 -3 -1 -3 -2 -3 -4 -3 -2 -2 -2 -1 -2 -3 -2 -3 -3 -1 -2 -3 -3 -1 -1 -4 -2 -1 -2 -1 -3 -3  2 -3 -2 -3 -1 -3  8 -2 -1 -3 -2 -2 -2 -4  7 -2 -3 -1 -1 -1 -3 -2 -3  8 -2 -3 -3 -4 -4 -1 -3 -2 -3 -4 -3 -3 -4 -1 -2 -1 -3 -3 -3 -1 -2 -3 -1  8 -1  0 -1 -4 -2 -2 -2 -3 -3  7 -4 -1 -4 -2 -1 -3 -2 -4 -2 -3 -1 -3 -3 -2 -4  8 -3 -1 -3 -2 -1 -3 -1 -3 -3 -4 -3 -1 -2 -3 -3  7 -2  8  8 -1 -1 -4 -2 -2 -3  6 -1 -3 -2 -1 -1 -3 -2 -1 -1 -3 -1 -1 -1 -3 -3 -4 -3 -3 -2 -2  8 -4 -4 -1 -4  8 -3 -3 -1 -1 -2 -3 -2 -4 -1 -4 -1 -2 -1  1 -2 -2 -3 -2 -1 -1 -2 -2 -3 -3 -2 -2  0 -3 -1 -2 -1 -2 -3 -2 -4 -3 -2 -2 -3 -3 -1 -2 -2 -3 -3 -2  2 -2 -2 -2 -4 -1 -3 -1 -2 -1 -1 -4 -3 -1 -3 -2 -2 -1 -3 -2 -3 -2 -3  8 -4 -1 -4 -1 -3 -3 -2 -1 -1 -2 -3 -2 -4 -3 -3 -1 -2 -3  8 -1 -4 -2 -3 -2  7 -1 -1  8 -4 -3 -3 -3 -3 -1 -1 -2 -3 -2 -1 -1 -1  8 -3 -1 -2 -3 -1 -2 -2 -4 -3 -2 -3 -4 -3 -3 -2 -2 -1 -3 -3 -1 -1 -3 -2 -1 -2 -1  8 -3 -3 -1 -3 -1 -3 -2 -1 -4 -2 -1 -2 -3 -1 -1 -2  7 -2 -3 -1 -1 -2 -3 -1 -3 -1 -2 -2 -3 -2 -3 -3  8 -3 -3  8 -2 -3 -1 -1 -4 -5 -3 -1 -2 -2 -1 -1 -3 -3 -3 -1 -2 -1 -2 -3 -2 -1 -3  0 -1 -1 -3 -1 -2 -1 -2 -1 -2 -3 -1  1 -2 -1 -1 -1 -2 -2 -1 -2  0 -1 -1 -1 -2  0 -1 -2 -2  0 -2 -3  1 -2 -2 -3 -1 -1 -1 -2 -1 -1 -2 -1 -2 -2  3 -3 -2 -2 -2 -2  4 -1 -3 -3 -3 -1  6  6 -2 -1 -4 -1 -1 -2 -1 -1 -1 -1 -2 -2 -3  7  7 -1 -2 -4 -2 -1 -1 -4 -4 -2 -2 -1 -1 -1 -4 -2 -2 -3 -2 -2 -2 -1 -2  7 -3  7 -1 -1 -2  7 -2 -2  7 -3 -2 -3 -2 -2 -1 -3 -2 -2 -4 -2 -3 -1 -1  7 -2 -1 -2 -3 -1 -2 -2 -1 -1 -3 -2 -4 -1 -2 -1 -1 -2 -2 -1 -3 -1 -2 -2 -2 -2 -2 -2
 -2  1  0 -3  0  0 -1  0 -3 -1 -2 -4 -3  1  0 -1 -1 -1 -2  0 -1 -2  1  0 -2 -1 -1 -1 -2  0  0  0  1 -1 -3  0 -2  1 -2  0 -1 -1  0  0 -3  0  0 -1 -3  0 -1 -1  1  2  1 -1 -1 -1 -1 -1 -3 -3 -3 -3  1 -1 -1 -1 -3 -1 -1 -2  1  0  4 -1 -3 -3  1 -1 -2  1 -1  3  0  1 -3 -1  0  0 -3 -1 -1 -3  1 -4 -1  1 -1  0 -2  0 -1 -1 -2 -3  0 -2 -1 -2  2 -2 -1  3 -3  5 -3 -3 -2  0 -1 -1 -3 -2 -1  1 -1 -1  0  3 -4 -1  0 -2  0  1 -3 -1  0  0 -3 -1  1  0 -1 -1  4  1 -3 -2 -3  0 -3  1 -1 -1 -2 -3  2 -4 -1 -3 -2  1  2  0 -1  0 -2  1 -3 -1 -1  1  1  0  0 -2  0 -1  0  0  0 -1 -2  0  1  1 -1  3  0  1  0 -3  1 -3 -2 -2  0 -2 -2  0  0 -1 -1 -2  2  1 -1  0 -1 -2  4 -3  2 -1  2  2 -3  0  0 -1  0  1  1 -2  1 -3  0 -1 -1 -4  3 -4  3  0 -2 -1  0  5  0 -2  0 -2 -1 -2  1 -1 -3 -1  1 -3  0 -1  0  1  5 -1 -1 -3 -2 -1 -2 -3  4  1 -1 -3  2  2  1  5 -1  0 -1  0 -3  1 -1 -1 -3 -3 -1  0 -2 -3 -3  1  0  1 -1 -3  0  0 -2  0  0 -1  0 -1 -3 -1  1 -2  1 -3  0  5 -2  0  0  0 -3  1  1 -1  0 -1 -3  1  1  1 -2  0  0  2 -1  0 -1 -1 -3 -2 -1  0 -3  0 -1 -2  4  2 -3 -4 -2  2 -1 -1  3  1 -2 -2  0  1 -1  3  0 -1 -1  3 -2  0  0  1 -3  1  0  1  0  1 -1 -1  1  1  0  1  1  0  0 -1  0  0  0  0  1  1  0  0  1  1 -1  0  0 -2  2 -1  0 -3  1  0  0  0  2  1 -1  0  0 -1  0 -2  1  1  0  0  0  0 -2 -2 -1  0 -2 -1  0  4 -3  0  0  1  4  0  4  4 -1  1 -2 -1 -1  0  0 -3 -1  1  0 -2 -3 -2 -2  0  4  0 -2  1 -1 -2 -2  0 -1  4  0 -1 -2 -1  0  0  0 -1 -1 -1 -1 -2 -1 -2  1  1  0 -2 -2  0 -3 -2 -2  1  1 -1 -2  0 -1 -2  1 -1  1  1  0 -2  1 -2  0 -1  0  0 -1 -1  1 -2  0 -1 -1 -1 -1 -1 -1
 -1  0 -1 -1  0 -1 -2 -1 -1  2 -1 -3 -1  0 -2 -1 -1 -2 -1  0 -2 -1  0 -1  0 -2 -1 -1 -3 -1 -1 -1  6 -2 -1 -1  0  4  0 -1 -2 -2 -1 -1 -1 -1 -1 -1 -2  0 -1  1  0  0  5 -2 -1 -2 -2 -1 -1 -1 -2 -3  0 -2 -1 -2 -3 -2 -2 -2  0 -1  1 -2 -2 -1  0 -1 -1  3 -2  0 -1  0 -2 -1 -1 -1 -1 -1 -1 -3  4 -3 -1  0  0  1 -2 -1 -2 -1 -1 -1 -1 -2 -2 -1  0  0 -1  0 -1  1 -2 -1 -2  0 -1 -1 -2 -1 -1  2 -1 -2 -1  5 -3 -1 -1 -1 -1  0 -2 -1  0  0 -2 -1  0 -1 -2 -1  1  0 -1 -1 -3  0 -2 -1 -1 -2 -2 -3  5 -3 -2 -1  0  0  0 -1 -2 -2 -2  0 -3 -1 -1  2  0 -1  0 -2 -1  0 -1 -1  1 -2  0 -1  0  0 -2  0 -1  0 -1 -1  2 -3 -1  0 -1 -1 -1 -1  0 -1  0 -1  0  0 -1  4 -1 -2  1 -1  0 -1  0  0 -3  0 -1 -2  0  5  0 -1  6 -1  0 -2 -2 -3  1 -3  1  0 -1 -1  1  1 -1 -1  0 -2 -2  0  4  1 -2 -2  5 -2 -1 -2 -1 -1  1 -1 -1 -3  0 -2  0 -2  4  0 -2 -1  0  2  0  1 -2  0 -1 -1 -2  0  1 -1 -3 -1 -1  0 -2 -2 -1  6 -1 -1 -2 -2 -1  2  0  0 -1 -1  0 -2 -2 -2  0  0  0 -2 -1  1 -2 -1  0  0 -2 -1  0 -1  0 -2 -1  0  0  6 -1  0  0  0 -1  0 -2 -1 -1 -1 -2  0 -1 -1 -1 -1  1  0 -3 -3 -2  0  0 -1  3  0  1  0  0  0  0  2 -2 -2 -1  4  0 -1 -1  0 -2  0 -1  0 -1  2 -1 -1  4  1 -1  0  0  0 -1  0 -1  1 -1 -1  1  2  1 -1 -1  0  0 -1  1 -1  1 -1  1 -1  0  0 -1  0  2  1 -1 -1  0 -1  0 -2  1 -1 -1  0 -1 -1 -1  0 -1  2 -1 -1 -1  1 -2 -1 -1  0  1 -1  1  1 -2  0 -1 -1 -1 -1 -2 -2 -1  4 -1 -2 -2  0  0 -1  1 -1 -2  0 -1 -1  0 -2 -2  1 -2 -1 -1 -1 -1 -1 -2 -1 -1 -2 -1 -1 -1 -2  0  0 -1 -1  0 -2 -2  0 -1  4  4 -1  0 -1 -1 -1  4 -1  0  4 -1 -1  0 -2 -1 -1 -1 -1 -1 -1  4 -1 -1 -2 -2 -2 -2 -2 -2
 -1 -3 -3 -3 -3 -3 -3 -3 -2 -3 -3 12 -3 -4 -3 -5 -4 -3  2 -4 -3 -2 -3 -3  2 -3 -3 -3  1 -3 -3 -4 -3 -3 -3 -3 -3 -3 -3 -3 -3 -4 -5 -3 -2 -3 -4 -3  1 -4 -3 -3 -3 -3 -3 -3 -5 -3 -4 -5 -3 -3  0 12 -3 -3 -5 -3  1 -3 -3  3 -3 -3 -3 -3 -2 -2 -3 -3 -3 -3 -4 -4 -3 -3  0 -3 -4 -3 -2  0 -4  0 -3 12 -5 -3 -3 -3  2 -4 -3 -4 -1 -3 -3  2 -4 -3 -3 -3 -3 -3 -2 -3 -2 -3  2 -4 -4 -5 -2 -3 -4 -4 -4 -4 -3 -3 12 -3 -3 -3 -4 -3 -2 -5 -3 -3 -2 -3 -3 -3 -3 -4 -3 -3 -3 -2 10 -4 -2 -3 -3 -4  2  1 -3 12 -4 -2 -3 -3 -3 -4 -3 -3  2 -3  1 -3  1 -3 -4 -3 -3  2 -5 -3 -4 -5 -3 -3 -3 -4 -4 -3 -3 -3 -3 -3 -3 -2 -3  1 -2 -3 -4 -2 -3 -4 -4 -3 -3 -2 -4 -3 -5 -3 -5  2 -3 -3 -3 -3 -3 -3  1 -4 -3 -3 -3 -3 -3 -2 -3 -3 -4 -3 -4 12 -3 12 -3 -4 -3 -4 -3 -3 -3 -3 -4  2 -3 -3 -3 -3 -2 -4 -3  0 -4 -3 -3 -4 -3 -4 -4  1 -3 -3 -3 -2 -3 -3 -3 -3 -4 -3 -3 -3 -4 -4 -3 -4 -2 -3 -3 -3  1 -2 -3 -4  2 -2 -2 -3 -5 -3 -3 -2 -3 -3 -3 -4 -4 -5 -3 -4 -2 -3 -3 -3 -3 -2 -4 -3  2 -3 -3 -3 -2 -3 -3 -5 -4 -3 -3 -3 -3 -3 -2 -3 -4 -3 -2 -4 -3 -3 -3 -2 -4 -4 -3 -4 -3 -2 -3 -3  1 12  2 -3 -3 -3 -3 -3 -3 -3 -4 -3 -3 -3 -3 -3 -3 -3 -3 -4 -3 -3 -2 -4 -4 -3 -3 -3 -3 -3 -3 -3 -1 -1 -2 -2  0 -2 -3 -1 -2 -2 -2  3 -2  3 -3 -3 -2 -1  3 -2 -3 -2 -1 -2 -3 -3 -2  0 -2 -2 -2 -1 -2  8 -3  0 -2 -3 -3 -3 -4 -2 -3 -3  2 -2 -3 -2 -2 -3  1 -3 -2 -4 -3 -4 -3 -3 -2 -4 -2 -4 -4 -3 -2 10 -3 -2 -2  1 10 -3 -3 -4 -3 -2  1 -4 -3 -2 -3 -2 -2 -3 -2 -4 -2 -4 -3 -3 -2 -4 -3 -2 -4 -3 -3  2 -4 -4 -3 -3 -3 -2 10 -3 -2 -2 -2 -4 -3 -3 -3 -2 -2 -3 -4 -2 -4 -3 -4  1 -4 -3 -2 -2 -3 -3 -2 -2 -3 -2 -2 -2 -2 -2 -2
  1 -2 -2 -2 -2 -2 -4 -2 -1 -2 -2  2 -2 -3 -3 -4 -2 -3  8 -3 -3 -1 -2 -2 -1 -4 -2 -2  3 -2 -2 -3 -2 -4 -1 -2 -2 -2 -2 -2  1 -4 -4 -2 -1 -2 -3 -2  6 -3 -2 -2 -2 -2 -2 -4 -4 -4 -4 -4 -2 -2  3  2 -2  1 -4 -2  3 -4 -4  8 -2 -2 -2 -4 -1 -1 -2 -3 -2 -1 -3 -3 -2 -2  2 -2 -3 -2  0  5 -3  3 -2  2 -4 -2 -2 -2  7 -3 -4 -2  1 -2 -3  8 -4 -2 -2 -2 -3 -2 -1 -2 -1 -2  8 -3 -2 -4 -1 -1 -3 -2 -3 -4 -2 -2  2 -3 -3 -2 -3 -2 -1 -4 -2 -2 -1 -2 -2 -2 -3 -2 -2 -2 -2 -2  2 -3 -1 -2 -3 -4  8  3 -2  2 -4 -1 -2 -2 -2 -3 -4 -3  8 -2  3 -2  5 -2 -2 -3 -2  8 -3 -2 -2 -3 -2 -4 -2 -3 -2 -2 -4 -2 -2 -2 -3 -1 -2  3 -1 -2 -3 -1 -2 -2 -2 -2  0 -1 -2 -2 -4 -2 -4  8 -2 -2 -2 -3 -2 -2  3 -3 -2 -4 -2 -2 -2 -1 -2 -2 -3 -4 -4  2 -2  2 -2 -3 -2 -3 -2 -2 -3 -2 -2  8 -4 -2 -2 -1 -1 -4 -2  2 -2 -4 -2 -3 -2 -2 -3  3 -2 -4 -2 -1 -2 -2 -3 -2 -2 -2 -2 -2 -4 -3 -2 -3 -1 -2 -2 -3  3 -1 -3 -3  8 -1 -1 -2 -3 -2 -4 -1 -2 -2 -2 -3 -2 -4 -2 -4 -1 -4 -2 -2 -2 -1 -2 -2  7 -2 -2 -2 -1 -2 -2 -4 -3 -2 -2 -2 -2 -2 -2 -2 -3 -2 -2 -2 -4 -3 -2 -2 -4 -3 -2 -3 -2 -2 -2 -2  3  2  7 -2 -2 -2 -2 -2 -2 -2 -3 -2 -2 -2 -3 -2 -2 -2 -2 -3 -2 -2 -1 -2 -3 -2 -2 -2 -2 -2 -2 -2  1 -1 -1 -1  3 -2 -2  2 -1  1 -1  0  0  0 -2 -2  0  2 -1  0 -2 -1  2 -1 -2 -2 -2  3 -1  0  1  0 -1  0 -2  2 -1 -2 -2 -2 -3 -1 -1 -1  6 -2 -2 -2 -2 -2  3 -2 -1 -2 -2 -3 -2 -2  2 -2 -1 -3 -3 -2 -3  2 -2 -2 -1  3  2 -1 -1 -3 -2 -1  3 -2 -2 -1 -1 -3  2 -2 -3 -3 -1 -3 -2 -2 -3 -3 -2  2 -3 -1 -2  6 -2 -2 -2 -1 -1 -3  2 -1 -1 -2 -2 -3 -1 -2 -2 -1 -2 -2 -2 -2 -3 -1 -2  3 -3 -2 -1 -1 -2 -2 -2 -1 -2  2  2  2  2  2  2
  1 -1 -2  2 -1 -3 -4 -3  1  4  2 -4  2 -3 -3 -4 -3 -3 -2 -3 -3  1  0 -3  5 -4 -3 -3 -1 -3 -2 -3  0 -4  3 -3  5  0  5 -2 -4 -3 -4 -2  1 -3 -3 -2 -1 -2 -3  4 -1 -1  0 -4 -4 -4 -3 -4  3  3 -1 -3 -1 -4 -4 -3 -1 -4 -4 -2 -1 -3 -2 -4  1  1  0 -3  3 -1 -2 -3 -2 -1  0 -2 -3 -3  1  1 -3 -1  0 -4 -4 -1  4 -2 -2 -3 -4 -3  1  3 -2 -2 -3  4 -1  4 -3 -1  1 -2  1  2 -2 -3 -3 -4  1  3 -2 -2 -3 -3 -3 -1 -4 -3 -3  3 -1 -1  1 -4 -2 -2  1 -3 -1 -3 -4 -3 -2 -1  2  0 -2 -3  1 -2 -3 -3 -2 -1  0 -4 -3  2  2 -1 -1 -3 -4 -3 -2  0 -1 -3  0 -1 -2 -3 -2 -2 -4  3 -3 -4  3 -4  5 -3 -3 -1 -4  1 -2 -1 -3  1 -2 -1  3  4 -4  0  4 -3 -3 -3  2  2 -3  0 -4  1 -4 -2 -2  3 -1 -3 -1 -1 -1 -3 -3 -4 -3  0 -1  0  0  2 -3 -4 -3 -4 -1 -4 -2 -3  2 -3 -2 -2 -3  3 -3 -2 -4  5  0  2  1 -3 -1 -1 -3 -4 -3 -2 -2 -3 -3 -1  5 -4  5  1 -1 -1 -3  3 -3 -1 -1 -2 -3 -3 -3 -3  1 -1  1 -3 -1  1 -3 -3 -2  1  1  0 -4 -3 -4  1 -2  0  5 -3 -3 -4 -2 -3  1 -4 -1  5 -1  1 -3 -2 -1 -3 -2 -1  1 -1 -2 -4 -2 -3  2 -1 -1  0  0 -2 -3 -1 -2 -3 -4 -3  3  0 -3 -3  3 -3 -3  0 -1 -1 -1 -4 -2 -1  2 -3 -1 -1  3  2 -3  1  3 -2 -4 -3 -3 -1  5 -3 -1 -1  1 -2 -3  0 -2 -1 -3  2  0 -1  0  0 -2 -1  0  1 -2  1  1 -1 -1 -1  0 -2 -1 -1  1 -2  1  2 -2 -1  1  1 -2 -2 -2 -1  0 -1 -2 -2  2 -1  1  1  0 -2 -3  0 -3 -2  3  3 -2 -2  1  0 -3 -2 -1 -2 -2 -3 -2 -3 -2 -2 -3 -3  1 -2 -2 -2 -3 -3 -2  0 -2 -1 -3  4  4 -3 -2 -2 -1 -3 -2  1  4 -3 -3 -2 -3 -2  1 -2 -2 -2 -3 -2 -2 -3 -2  2 -2 -1 -3 -3 -2  2  4 -3 -3  4  1  0  0 -2  4 -2 -2  1  0 -2 -3  0 -3  2 -3 -1 -3 -2 -2 -2 -2 -2  0  1 -2 -3 -3 -3 -3 -3 -3
