# Supplementary material for: Protein Secondary Structure Prediction Based on Data Partition and Semi-Random Subspace Method
Source: Sci Rep. 2018 Jun 29;8:9856. doi: 10.1038/s41598-018-28084-8 (PMC6026213; doi:10.1038/s41598-018-28084-8)
Supplement: Supplementary file 2 — Dataset 2 [file 41598_2018_28084_MOESM2_ESM.zip › T100_DATA/5WXE_A.pssm]

  Q  L  C  L  L  C  Q  T  S  R  D  C  N  Y  I  I  W  T  V  C  R  D  G  C  C  N  I  S
 -1 -2  0 -2 -2  0 -1  0  1 -2 -2  0 -2 -2 -1 -1 -3  0  0  0 -2 -2  0  0  0 -2 -1  1
  1 -2 -4 -2 -2 -4  1 -1 -1  6 -2 -4  0 -2 -3 -3 -3 -1 -3 -4  6 -2 -3 -4 -4  0 -3 -1
  0 -4 -3 -4 -4 -3  0  0  1  0  1 -3  6 -2 -4 -4 -4  0 -3 -3  0  1  0 -3 -3  6 -4  1
  0 -4 -4 -4 -4 -4  0 -1  0 -2  6 -4  1 -3 -4 -4 -5 -1 -4 -4 -2  6 -1 -4 -4  1 -4  0
 -3 -1 10 -1 -1 10 -3 -1 -1 -4 -4 10 -3 -3 -1 -1 -3 -1 -1 10 -4 -4 -3 10 10 -3 -1 -1
  6 -2 -3 -2 -2 -3  6 -1  0  1  0 -3  0 -2 -3 -3 -2 -1 -2 -3  1  0 -2 -3 -3  0 -3  0
  2 -3 -4 -3 -3 -4  2 -1  0  0  2 -4  0 -2 -4 -4 -3 -1 -3 -4  0  2 -2 -4 -4  0 -4  0
 -2 -4 -3 -4 -4 -3 -2 -2  0 -3 -1 -3  0 -3 -4 -4 -3 -2 -4 -3 -3 -1  6 -3 -3  0 -4  0
  1 -3 -3 -3 -3 -3  1 -2 -1  0 -1 -3  1  2 -4 -4 -3 -2 -4 -3  0 -1 -2 -3 -3  1 -4 -1
 -3  2 -1  2  2 -1 -3 -1 -3 -3 -4 -1 -4 -1  4  4 -3 -1  3 -1 -3 -4 -4 -1 -1 -4  4 -3
 -2  4 -1  4  4 -1 -2 -1 -3 -2 -4 -1 -4 -1  2  2 -2 -1  1 -1 -2 -4 -4 -1 -1 -4  2 -3
  1 -3 -3 -3 -3 -3  1 -1  0  2 -1 -3  0 -2 -3 -3 -3 -1 -3 -3  2 -1 -2 -3 -3  0 -3  0
  0  2 -2  2  2 -2  0 -1 -2 -2 -3 -2 -2 -1  1  1 -2 -1  1 -2 -2 -3 -3 -2 -2 -2  1 -2
 -4  0 -3  0  0 -3 -4 -2 -3 -3 -4 -3 -3  3  0  0  1 -2 -1 -3 -3 -4 -3 -3 -3 -3  0 -3
 -1 -3 -3 -3 -3 -3 -1 -1 -1 -2 -2 -3 -2 -3 -3 -3 -4 -1 -3 -3 -2 -2 -2 -3 -3 -2 -3 -1
  0 -3 -1 -3 -3 -1  0  2  4 -1  0 -1  1 -2 -3 -3 -3  2 -2 -1 -1  0  0 -1 -1  1 -3  4
 -1 -1 -1 -1 -1 -1 -1  5  2 -1 -1 -1  0 -2 -1 -1 -3  5  0 -1 -1 -1 -2 -1 -1  0 -1  2
 -2 -2 -3 -2 -2 -3 -2 -3 -3 -3 -5 -3 -4  2 -3 -3 12 -3 -3 -3 -3 -5 -3 -3 -3 -4 -3 -3
 -2 -1 -3 -1 -1 -3 -2 -2 -2 -2 -3 -3 -2  7 -1 -1  2 -2 -1 -3 -2 -3 -3 -3 -3 -2 -1 -2
 -2  1 -1  1  1 -1 -2  0 -2 -3 -4 -1 -3 -1  3  3 -3  0  4 -1 -3 -4 -4 -1 -1 -3  3 -2
