# Supplementary material for: Protein Secondary Structure Prediction Based on Data Partition and Semi-Random Subspace Method
Source: Sci Rep. 2018 Jun 29;8:9856. doi: 10.1038/s41598-018-28084-8 (PMC6026213; doi:10.1038/s41598-018-28084-8)
Supplement: Supplementary file 2 — Dataset 2 [file 41598_2018_28084_MOESM2_ESM.zip › T100_DATA/5XBK_A.pssm]

  G  S  A  F  F  D  E  K  E  D  T  C  A  A  V  G  E  I  S  V  N  T  S  V  A  F  L  P  Y  M  E  S  V  F  E  E  V  F  K  L  L  E  C  P  H  L  N  V  R  K  A  A  H  E  A  L  G  Q  F  C  C  A  L  H  K  A  C  Q  S  C  P  S  E  P  N  T  A  A  L  Q  A  A  L  A  R  V  V  P  S  Y  M  Q  A  V  N  R  E  R  E  R  Q  V  V  M  A  V  L  E  A  L  T  G  V  L  R  S  C  G  T  L  T  L  K  P  P  G  R  L  A  E  L  C  G  V  L  K  A  V  L  Q  R  K  T  A  C  Q  D  T  D  E  E  E  E  E  E  D  D  D  Q  A  E  Y  D  A  M  L  L  E  H  A  G  E  A  I  P  A  L  A  A  A  A  G  G  D  S  F  A  P  F  F  A  G  F  L  P  L  L  V  C  K  T  K  Q  G  C  T  V  A  E  K  S  F  A  V  G  T  L  A  E  T  I  Q  G  L  G  A  A  S  A  Q  F  V  S  R  L  L  P  V  L  L  S  T  A  Q  E  A  D  P  E  V  R  S  N  A  I  F  G  M  G  V  L  A  E  H  G  G  H  P  A  Q  E  H  F  P  K  L  L  G  L  L  F  P  L  L  A  R  E  R  H  D  R  V  R  D  N  I  C  G  A  L  A  R  L  L  M  A  S  P  T  R  K  P  E  P  Q  V  L  A  A  L  L  H  A  L  P  L  K  E  D  L  E  E  W  V  T  I  G  R  L  F  S  F  L  Y  Q  S  S  P  D  Q  V  I  D  V  A  P  E  L  L  R  I  C  S  L  I  L  A  D  N  K  I  P  P  D  T  K  A  A  L  L  L  L  L  T  F  L  A  K  Q  H  T  D  S  F  Q  A  A  L  G  S  L  P  V  D  K  A  Q  E  L  Q  A  V  L  G  L  S
  3 -3  5 -2  4 -3 -3 -3  1  1  7  2  0  5 -4 -1 -1 -4  4  2  1  1 -2  1  4 -5  1 -3 -6 -2 -2 -1  2 -2 -1  0 -2 -1 -1 -2  0 -1 -5 -2 -2 -3 -3 -3 -6 -2  5  6 -1 -1  4 -5 -1  0  0 -2  2  4  0 -3  1  2  1 -2 -1  0  0 -1 -1  0 -1  0  3  3 -1  0  1  3 -1  1  0  0 -3 -1  2 -2  0  0  1 -2  0 -2 -5 -2 -4 -2  1 -2  1  2  2  2 -3 -2  3 -3  4  1  0 -4 -2  0 -3 -4  0  3  3 -3  2 -1  0 -1 -2  0  0  1 -3  0 -1  1  0 -1  1 -3 -4 -2 -3 -3  1  3 -1 -5 -3 -1 -3 -2 -1 -2  0 -1  0 -1  0 -1  1  4 -2 -2 -4  3  0 -3 -3 -3  2  7  1 -4  0 -3  1  4 -4  6  2  5  0 -1  2 -1  1 -5  4 -2  0 -5  2 -1 -3 -3 -3 -2 -4  0  0 -4  3  0  0 -1 -2 -1  1  2 -4 -5  2  0  5 -1  1  1 -3  6 -4 -2  2  0  1 -3 -2  2  4  0  2  0 -4  0 -1  0 -3 -3 -2 -1 -2 -3  0  2  1  1 -5  0 -3  3 -2  0 -4 -2 -5  6  5 -6  4 -1 -4 -2 -5  3 -2 -1  2 -2  0  1  2 -1  0  1 -5 -2  1 -3 -5  0  3 -5 -2 -2  2 -3  3 -1 -1 -1 -2  3  1  3 -3 -1 -5  5  4  1  6 -3  6 -5 -5 -2 -2  2 -2 -1  2  3 -3 -2 -3  1 -3  0 -4  0  3 -3 -2  0  3 -5 -5 -5 -3 -1 -3 -4 -1 -5 -3  0  2 -3 -4 -2  3 -4 -1 -1 -5 -4 -2  1  0 -2  2  0 -2  0  0 -2  0 -1 -2 -4 -2  1  1  0  4  0  0 -1  1 -1 -2 -1 -2 -2  0 -2  0 -3  3  0  0 -1  1  0 -2 -1  1 -1  2  1  0 -3  1  1 -1 -4  1  3  4  0  2  2 -4 -2  2  1  0  4  2  2 -4  2  4  2  0  2  1  2
 -2 -4 -4 -5 -4 -4 -4  0 -4 -2 -5 -4 -3 -4 -5 -1 -4 -5 -5 -2 -3 -5  3 -1 -2 -6 -1 -3 -6 -4 -2  0 -4 -4 -1 -1 -4 -2  1 -3  0 -1 -5 -5 -4 -3 -3 -6  8  2 -4 -5 -5 -3 -4 -6 -4  4 -5 -6  2  1 -4 -3  0 -4 -3 -1 -1 -2 -2 -3 -1 -1 -3  0 -3 -2 -3  0  1 -4 -3 -2  1 -5  1 -3 -1 -5 -4  0 -2 -6  4 -1 -5  1 -3  6 -3 -6 -6 -3 -2 -5 -5  3 -3 -5 -3 -3 -4 -5  4 -1 -5 -2 -3 -2 -4 -5 -1 -2 -1 -2  2 -1 -2  1 -5 -5  0 -2 -5  1 -2 -6 -5  1  3  1 -4 -3 -8 -4 -2 -3 -4 -3 -3 -4 -2 -4 -4 -2 -3 -3 -2 -3 -3 -4 -4 -4 -3 -5 -5 -3 -3 -5 -4 -3 -5 -5 -5 -3 -5 -5  0 -4 -5 -3 -2 -2 -1 -7 -3 -3 -4 -6 -1  2 -6 -3 -3 -2 -5 -2  0  3 -4  1  0 -2  4 -4 -2 -2 -1  8 -4 -4 -4 -5 -5 -5 -5 -5 -4 -5 -4  1 -4 -5  1 -2 -2 -4 -2 -1 -5 -4 -2  3 -5 -3 -2 -4 -5 -4  3  3 -4  2 -5 -1 -4 -3 -2 -5  7  2 -4 -4 -4 -6 -5 -5 -6  1 -6 -5 -2 -2 -4  0  0 -2 -3 -3 -2 -2 -6 -4 -2 -5 -6  1  1 -6  1 -1 -5 -5 -2  3 -3  1 -2 -1  6 -4  5 -5 -4 -5 -5 -5 -5 -5 -4  8 -5 -6 -4  1 -1 -1 -3  1 -5 -6 -5 -2 -2 -6 -5 -5 -2 -5 -5  0 -1 -6 -6 -6  4 -2 -5 -2 -1 -4 -4  1 -4 -2 -5  3 -5 -5  0 -1 -5 -5  3 -1 -1  1 -3 -2 -5  0 -2 -3 -3 -2  2 -5 -4  2 -4 -5 -2 -1 -5 -5 -2 -1 -2  0 -4 -3 -4 -4 -1  6 -1  0 -4 -1  1 -5 -5  3 -2 -5  2  2  0 -2 -3 -2 -1 -5 -2 -2 -4 -3 -1 -2 -4 -4 -3 -3 -1  1 -1  0 -5 -1  1 -4 -4 -3  0 -2
 -1  5 -3 -4 -3  0 -4 -3 -4 -3 -5 -4  0 -4 -6 -4 -2 -6 -5 -2  5 -4 -2  1  1 -7 -3 -3 -6 -5 -2  0 -3 -4  0  0 -5 -1  0 -2 -3  1  0 -1 -2 -1  3 -5 -4 -4 -2 -5 -5  0 -3 -6 -4  0 -5 -6 -2  0 -5  1 -1 -4 -2  2  0  1  2 -1  1 -1  2  0 -2  2 -2  0  1 -3 -3  2 -1 -4 -5  1 -2 -4 -4  1 -1 -6  1  0 -3 -1  1 -3  0 -5 -6 -2 -1 -5  3  0  3 -6  1  1  1 -6  2 -1 -3 -4 -4 -1 -5 -6 -1  2  1  1  0 -4  0  0 -6 -5  4 -1 -5 -1  0 -6 -6  2  1 -2 -3 -3 -7 -5  0  1 -1 -1 -1 -1 -1 -1 -2  0 -2 -2 -2 -3 -2 -2 -2 -2 -2 -6 -3 -2  1 -5 -3  2 -5 -6 -4  1 -6 -4  1 -4 -5 -3 -2  1  0 -5 -2 -2 -4 -7  0  0 -6 -4 -2 -2 -6 -4  1 -1 -3 -2  0  3  0 -1  0  1 -2 -4 -1 -1 -4 -5 -4 -4 -6 -4 -4 -5 -5  0  1 -6 -2  0 -1  0 -2 -1 -5 -4  1 -1 -6 -5  0 -4 -6 -4 -1 -3 -4  1 -3 -2  1 -1 -2  2 -4  3  9 -4 -4 -6 -4 -5 -4 -3 -7 -5 -3  5 -3  1 -1 -1 -4 -3 -2  0 -6  1  1 -6 -7  0 -3 -7 -2  2 -6 -6  0  1 -2  0  2  1  3 -4 -3 -3  9 -5 -5 -4 -5 -6 -4 -4 -6 -6 -3 -2  6 -3  2  1 -4 -5 -6  2 -2 -6 -6 -5 -4 -6 -5  2  0 -7 -6 -7 -2  2 -3 -4 -3 -4  8 -1 -4 -6 -2  0 -4 -6 -1  1 -7 -5 -1  2  4  5 -1 -1 -5 -2  2  1 -4 -2 -1 -5 -5  1 -5 -5 -2 -1 -4 -6 -1  0  2  1 -4  0 -1 -3 -2 -2  2  0 -5 -2  0 -4 -5  0 -1 -6  4  0  0 -1 -4  2  0 -5  4  1 -1 -4  2  2  2 -2 -1 -1  0 -3  4  1 -6 -1  0 -4 -5 -1  0  0
 -2 -3  0 -4 -3  4 -2 -4 -1  2 -5 -5  5 -5 -7 -3  4 -6 -5 -2 -3 -5 -3  0 -1 -7 -3 -3 -3 -5  1  0 -4 -4  0 -1 -5 -2  0 -5 -3  4 -3 -3 -3  3  5 -6 -6 -3 -4 -5 -5  2 -4 -7 -5 -2 -6 -6 -3 -4 -6 -3  0 -4 -3  1  0  0 -1  0  0  0  1 -1  1  0 -3 -1  0 -3 -4  3 -3 -6 -6 -2 -3 -5 -5  1 -3 -7  0  3  6  5  6 -4  1 -6 -5 -4  2 -4 -5  3  0 -6 -3  3 -4 -6 -1  1 -6 -3 -4  0 -5 -6 -2  3  2  1 -3 -5  3  1 -6 -5  1 -3 -5 -2  4 -6 -7 -1 -3 -3 -4 -2 -4 -3  4  5  5  4  4  5  5  5  5  6  4  5  2  0  0 -1  7 -1 -3 -7 -5  5 -3 -6 -4  7 -4 -6 -4 -3 -6 -5 -2 -5 -6 -2 -3  5  1 -7 -2 -2 -5 -7  0 -1 -7 -4  1 -2 -6 -5 -2 -5 -5 -1 -3 -1  1  0  1 -1  5 -5 -4 -4 -4 -5 -4 -5 -6 -5  2 -5 -5 -1 -1 -6 -1  1 -3 -4 -3 -3 -6 -4  3  0 -6 -5 -2 -5 -6 -5 -2 -3 -5 -1  8  0  6  1  1 -5 -5 -3 -3 -5 -5 -7 -5 -5 -5 -3 -7 -6 -2 -3 -4  0  3  4 -4 -3 -1  0 -7 -2  2 -6 -7 -2 -4 -7 -3  0 -6 -6 -1  0  1  0  3  2 -3 -4 -4  8 -3 -5 -5 -5 -6 -6 -4 -5 -6 -6 -4 -3 -2 -3  3 -2 -5 -3 -2  4  1 -6 -6 -4 -5 -6 -6  1 -3 -7 -6 -7 -4  1  8 -5  1  0 -2  1 -4 -6 -6  0 -5 -6 -3 -3 -7 -6 -1  0  0  2  2 -1 -4 -2  2 -4 -5  3  1 -6 -6 -1 -5 -5 -2 -1 -4 -6 -1  2  4  0 -4  3  5  4 -3 -4  0 -1 -5 -4 -1 -5 -5 -2 -1 -7 -2 -2  2 -1 -3  5  1 -6 -1 -2 -5 -4 -2 -2 -5 -2  0  4 -2 -3 -1 -2 -6 -1 -2 -5 -5 -2 -2 -2
 -2 -4 -3 -4  1 -4 -7 -7 -6 -1 -2  6 -1 -3 -4 -6 -6 -4  2 -3 -3  4  3 -3 -4 -6 -3 -6 -6 -4 -6 -4  6 -1 -4 -2 -4 -1 -4  1  2 -4  4 -2 -5 -3 -3  3 -5 -6 -3  1  1 -1  2 -1  3 -5 -2  7  4  4 -4 -4 -4 -3  4 -3 -2  3 -4 -3 -3 -4 -2 -4 -3 -3  0 -4 -1 -3  3 -2 -3 -1 -2 -6  1  0 -2 -5 -1  0 -4 -3 -3 -2 -7 -1 -4 -3 -4 -1  1 -1  8 -5  1 -2 -2 -5  0 -4 -6 -3  8 -6 -5 -1 -2 -1 -2 -2 -3 -3  0 -2 -5 -3 -2  8 -4  5 -1 -3 -2 -2 -5 -3 -4 -4 -4 -2 11 -7 -5 -1 -4 -4 -5 -2 -4 -5 -5 -5 -5 -4 -4 -3 -6 -4 -3 -2 -4 -4 -4 -6  3 -1  2 -7 -2 -3 -1  0 -3  1 -2  2 -4 -5 -2 -4 -2 -6 -3 -2 -2 -4 -4 -3 -3 -2 -3 -2 -4 -1  3 -5 -2 -1 -4 -1  5 -4 -3 -3 -6 -7 -1 -3 -2  1 -6  6 -4 -4 -7  8  0 -2 -2  0 -5 -2  3  1 -2 -5 -5 -1 -3 -4 -3  3 -5 -3 -2 -3 -3 -1  0 -4 -3 -2  0 -4 -4 -3 -2  0 -2  2  0 -2  5 -2 -6  1 -3  6 -5 -4 -1 -4 -2 -1 -2 -3 -2 -4 -5 -5 -3 -4 -5 -3  0 -5 -4 -1  2 -5 -1 -2 -5 -3 -3 -2 -4  1 -3 -6 -6 -3  9 -5  8 -4  5 -7 -5 -4 -2 -4 -3  0 -4 -2 -4 -5 -4 -5 -7 -4 -4 -6 -3 -4 -4 -4  1 -5 -7 -5 -4 -6 -7 -5 -6 -7 -4 -2 -4  0 -2 -1  8 -4  4 -4 -5 -5 -4 -1 -2 -4 -3 -3 -3 -3 -3 -3 -3 -3 -5 -3 -4 -3 -4  4 -2 -2 -2 -4 -2 -3 -5 -5 -3 -4 -5 -6 -1 -2 -3 -2 -2  1 -3 -1 -3 -3 -4 -1 -2 -4 -3  0 -4 -4 -3  0 -4 -3 -1 -1 -2  0 -4 -5 -3 -5 -3 -2 -4 -3 -4 -3 -2  2 -3 -2 -2 -2
 -2 -3 -3 -3 -3 -1 -1  1 -1 -2 -4 -4  2 -4 -5 -4 -1 -5 -4  0 -2 -4  1  0  0 -7  0  0 -2 -4  3  3 -3 -2  3  1 -4 -1  1  1  0  1 -4 -3  3 -1 -3 -5 -3 -2  2 -4 -4  0 -4 -5 -2  5 -5 -4 -1 -4 -1  0  3 -3 -1  4 -1  2  1  1  2  0 -1  1  3  0 -1  4  2 -3 -4  1  0 -5 -4 -1 -1 -4 -3  3 -3 -4  2  1 -3  0 -2  0  2 -5 -5 -3  3 -4 -5  2 -2 -4  0  0 -4 -5 -1  0 -4 -1  0 -1 -4 -4  2  1  2  0  0 -3  2  2 -5 -5  1  1 -5 -2  2 -6 -5  3  2  3 -3 -2 -7  9  5 -1 -2  1  2 -1  0  0 -2 -2  1  2  3 -1 -1  1 -3 -1 -3 -5  0 -2 -3 -5 -3 -1 -5 -5 -3 -1 -5 -4  0 -4 -4  0 -2  1  2 -7 -2  2 -3 -6  2  1 -6 -2  0  0 -5 -3  2 -3 -4  0  2  0  1 -1 -1  1  3 -3 -4 -4 -4 -5 -5 -4 -5 -4 -2 -5 -4  4 -3 -5 -1  0 -1 -4 -3  2 -4 -3  2  2 -5 -3  3 -4 -5 -3  2 -2 -4  1 -4 -1 -1 -1  2 -4  1  2 -4 -4 -4 -6 -4 -4 -6  0 -5 -5  2  0 -4  1  1 -1 -3  0  2  3 -6 -1  2 -5 -6  5 -2 -6  1  1 -4 -5  1  2  2  1  0 -1 -1 -3  0 -4 -4 -4 -5 -5 -5 -5 -4 -3 -4 -5 -4 -2  0  0  2 -1 -4 -5 -4 -1  8 -6 -5 -4 -3 -5 -4  3  1 -6 -6 -6  2  0 -4 -1  2 -1 -4  0 -4 -5 -1  2 -5 -5 -2  2 -6 -5  5  3  2 -1  2  3 -3  3  3  0 -4 -1  5 -5 -4  1 -5 -5  1  3 -5 -3  0  0  0  6 -1  0  1  0 -2  2  1  3 -4  1  2 -4 -4  3  1 -5  2  4  4  2 -2  3  3 -5  6  1 -4 -2  1  1 -3  0  1 -1  3  2  4 -1 -5  5  1 -3 -4 -1  2 -2
 -2 -3 -3 -3 -4  2  8 -3  7  1 -4 -4  3 -4 -6 -3  5 -6 -4  1 -2 -4 -1  1  1 -7  1 -1 -6 -5  6  2 -4 -4  4  4 -5 -2  2 -4 -3  2  0 -3 -4  6 -1 -5 -4  1 -3 -4 -5  3 -4 -4 -3  1 -5 -6 -2 -4 -5 -4  2 -3 -2  3  2  1  1 -1  2  2 -2 -1  2  1 -3 -1  2 -3 -5  3 -1 -5 -5  0 -2 -5 -3  4 -3 -6  2  4  6  3  6 -1  2 -6 -6 -3  2 -4 -6  4  1 -5 -2  5 -4 -6  1  2 -6 -4 -1  0 -4 -6  2  0  2  2 -2 -4  4  3 -6 -4  1 -2 -5 -2  1 -6 -6  2  1  2 -4  0 -8 -3  0  1  4  4  5  5  4  5  5  4  5  5  3  2  7 -1  3  4 -3 -6 -3  5 -3 -5 -3  4 -5 -5 -4 -3 -6 -4  0 -3 -5 -1 -2  4  1 -7 -1  3 -4 -7  1  0 -6  2  0 -2 -5 -4  0 -3 -4 -1  0 -1  0  2  1  0  5 -4 -4 -4 -4 -5 -5 -4 -6 -4  8 -5 -4  1 -1 -6 -1  2 -2 -4 -1  0 -5 -4  3  1 -5 -3  1 -5 -5 -4 -1  1 -4 -1  0  4  3  1  6 -5 -3 -3 -4 -4 -4 -6 -5 -5 -6  4 -6 -5  5 -3 -4  2  3 -1 -4 -2  1 -1 -6 -1  1 -6 -6  2 -3 -7  3  0 -4 -6  0  1  6  2  2 -1 -2 -4 -3 -2 -4 -4 -5 -5 -5 -5 -4 -4 -6 -6 -4 -2 -3 -1  2 -2 -1 -5 -1  3  2 -6 -6 -4 -3 -6 -5  1 -2 -6 -6 -6  0  6 -1 -4  6  8 -4  2 -4 -6 -5  1 -5 -6 -3 -1 -6 -5  2 -1  0  0  1  0 -5  0  0 -1 -4  2  3 -5 -5  0 -5 -5  1  0 -5 -5 -1  4  4  2  1  2  2  6 -2 -1  2  2 -5 -2  3 -4 -5  0  1 -6 -1  0  1 -2 -2  2  3 -5  1  0 -4 -3 -2  0 -5 -3  0  5 -1 -2  1  1 -5  0  0 -4 -4 -2  0 -2
  5 -4  2 -6 -3 -4 -6 -5 -4 -3 -3 -4 -4 -3 -7  7 -4 -6 -4 -3 -1 -5  3  1 -2 -7 -3 -6 -7 -5 -2 -3 -2 -4 -2 -3 -5 -2 -1 -3 -3  0 -6 -3 -5 -3  5 -6 -6 -4 -2 -3 -5  1 -2 -7  2 -2 -5 -6 -3 -3 -5 -2 -1 -4  0  0  1  0  1  2 -1 -2  3 -1 -2  2 -4 -3 -3 -4  1  0 -3 -6 -4 -3 -2 -4 -3 -3 -3 -6 -2 -1 -4 -2 -5 -4 -1 -3 -5 -3 -1 -1 -4 -4  1 -6  1  0 -4 -7 -4 -2 -6  6  0  0 -3 -5 -1  1 -1  4 -4 -4 -2 -2 -6 -4  0 -3 -5 -1 -3 -7 -7 -3  2 -4 -3 -2 -7 -6 -2  0 -1  2  0  1  0 -2  0 -2  0  0 -2 -2 -3 -3 -2 -1 -4 -7 -6 -2 -2 -2  5 -4 -2 -6  1  2 -6  3 -2 -3 -5  6  3 -3 -1 -7  1 -3 -4 -6  2  1 -6 -4 -4 -4 -6 -4 -2 -5 -4 -1  0  1 -3 -3 -2  0 -3 -6 -3 -3  0 -4  7 -3 -6  2 -5 -5 -4  1  5 -6  5  2  1 -4  0  0 -6 -4 -1 -2 -6 -3 -5 -5 -4 -4 -1  3 -4  1 -5 -3 -4 -1 -3 -5 -5  0 -4 -2 -3 -7  5 -5  8 -5 -7 -5 -4 -3  4  3 -2 -2 -3 -3  0 -3 -7  1 -2 -6 -7  1  0 -7 -3 -2 -5 -6  1 -2 -2 -2 -2  0  1 -2 -4 -5 -4 -3 -4  7 -4 -6 -1 -6 -6 -6 -5 -3 -3 -2 -1  1 -3 -6 -6  0 -5 -6 -6 -4 -3 -6 -6  1 -2 -7 -3 -7 -4 -4 -1 -5 -4 -6 -4 -2 -4 -6  0 -1 -4 -6 -2  0 -7 -6 -2 -2  2 -3 -3 -3 -5 -3  0 -5 -4 -1 -4 -6 -6  0 -5 -4  0 -2 -6 -4  3 -2 -2 -3 -4  0 -3 -3 -3 -4  0 -1 -5  0 -1 -4 -5 -1 -1 -6 -2 -1 -2 -5  1  0 -3 -5 -3  1 -3 -4  3 -1 -5 -2  0 -3 -1 -1 -3 -2 -6 -2 -2 -4 -5  3 -2 -2
 -2 -3 -3 -3 -4 -3  0 -4 -4 -2 -5 -2 -3 -5 -6 -3 -4 -5 -5 -2  8 -5 -3  0  5 -5 -2 -6  2 -5 -1 -1 -4 -3  0 -1 -5 -1 -1  3  1  1  9  0  7 -3 -4 -6 -5 -3 -4 -5  3 -2 -5 -6  2  3 -5 -4 -1 -2 -5  7 -2 -2 -2  0 -1  2 -2  0 -1 -2 -2  4  0 -1 -3  0  0 -4 -3 -3  3 -5 -2 -4 -1 -4 -2  1 -4 -5  1 -3 -5 -1 -4 -2 -2 -6 -6 -4  1 -5 -3 -1 -3 -5 -4 -3 -4 -6  0 -1 -5 -5 -3 -2 -5 -6 -1  0 -1 -1  6 -4  0 -1 -6 -3  0 -1 -3 -1 -1 -6 -6 -1  2 -2  7 -2 -7 -2 -2 -2  0 -3 -3 -4 -3 -3 -3 -4 -2 -3 -3 -4 -2  4 -4 -1 -4 -6 -5 -4  4 -6 -4 -4 -5 -6 -5 -2 -5 -5  2 -3 -5 -5 -3 -1  2 -5 -4 -2  1 -4 -1 -2 -3  0 -2  0 -5 -4 -2  0 -3 -2 -2  0  0 -4 -2 -3  2 -1 -4 -2 -4 -5 -6 -5 -6 -5 -4 -5 -5  0  1 -5 -4  2  0 -4 -3 -4  2 -2 -1  2 -5 -4  0 -4 -5 -3  4 -3 -5  0  0 -2  1 -2 -1 -5 -3 -1 -2 -5 -4 -4 -5 -5 -6 -3 -6 -5 -1  7 -4 -2 -1 -1 -4 -1 -3  6 -2 -2  1 -6 -6  0 -3 -6  4  0 -4 -5  0  1 -1 -1  5 -1 -3 -4  0 -5 -1 -5 -5 -5 -5 -6 -5 -4 -5 -6 -4  0  7  2 -1  0 -5 -1 -5 -3  3 -6 -6 -5 -3 -5 -5  4  5 -6 -7 -6 -2  0 -5  2 -2 -4  0 -2 -4 -6 -2  2 -5 -5 -1  4 -6  2  0  3 -1  4 -1 -1 -5  0 -2  6 -4 -1  2 -5 -5  0 -5 -4 -2  5 -6 -4  2  0 -1  0 -3 -3 -4 -2 -4 -3 -2  0 -4 -2  0 -4 -5 -1  5 -6  2  0  2  6 -5  1  0 -4  4 -3  1 -4 -3 -3 -1 -5 -2 -2  4 -2 -2 -1 -5  1 -3 -4 -4 -3 -1 -2
 -3 -5 -4  4  0  1 -7 -7 -6  4 -5  3 -1 -1  4 -7 -4  5  3 -1 -6 -1 -5 -2 -4  1  1 -6 -5  2 -5 -4 -1  2 -2  1  2  1 -3 -1  1 -1 -6 -2 -6 -3 -5  5 -4 -4 -5 -4  5  0 -4  1 -3 -5  3  2  2 -2  0 -4 -3  3 -3 -3 -2 -2 -3 -3 -1 -3 -2 -2 -3 -3  1 -2 -3  2  3 -4  3  2  4 -5  1  1  3 -4  2  3 -4 -3 -7 -3 -7 -3 -3 -1  1  3 -3  4 -2 -3 -3  2 -3 -5  2  3 -5 -2  3 -7 -5  1  3  4 -1 -2 -1 -3  0  1 -5 -2  5  1 -3  1  5  1 -3  5  3 -4 -3 -6 -1  0 -6 -7 -2  0 -4 -3 -3 -4 -3 -1 -1 -2 -3 -3 -2 -4 -5 -3 -6 -4  1  1  5 -4 -3 -4 -3 -7  1  4  0 -2  1 -3 -1 -1  2 -3 -3 -4 -2 -3 -3 -3  2 -3 -3  1  1 -1 -6  0  5  1 -4 -4  0 -2 -5 -4 -4 -3  0 -1 -4 -6 -3 -2  0  5 -7 -1  4 -4 -7  4  5 -3 -4  1 -6 -3 -3  4 -2 -3 -2  0 -4 -2  2 -2 -5  2  0  3 -4 -3  0 -4 -7 -5 -6 -2 -3 -1 -6 -5 -7 -4  2 -5 -5  3 -8 -1  1  3 -2 -4 -5 -4 -2 -2  2  0 -4 -2 -4 -3 -2  7 -2 -5 -2 -1 -4 -5  0  3 -3 -3  0 -2 -1 -3 -5  0  0 -6 -6  4  0 -6 -4  3 -4 -6 -1  7  4 -3 -6 -1 -4 -1  3 -6  2 -4 -5  1  1 -6  1  0  2 -5 -1 -2 -7 -1 -6 -4 -6 -2 -4 -7 -6 -1 -2  4 -4 -4 -3  6  1 -2  0  0 -3 -3 -5 -4 -4  0  5  1 -5 -2  2 -5 -3  4  3 -2  5  0  0 -2  3  0 -2 -4 -5 -3  3 -4 -4 -6  1 -3 -3  0  3  3 -3  0  3 -5 -2  3 -1 -3 -2 -2 -5 -4 -2  1 -5 -3  1  2 -2 -2  0 -6 -2 -4  0  0 -4  0  2 -3 -3  3  2 -4 -1 -3
 -3 -5 -4 -1  2  1 -7 -6 -6 -2 -5  1  0 -2  5 -6 -1  3 -1  1 -6 -3 -4 -2 -3  0  3 -5 -3  4 -6 -3 -2  2 -1 -1  4  1 -3  5  2 -2 -6 -2 -4 -1 -5  0 -6 -1 -5 -5  2 -3 -4  6  0 -4  0  1 -1 -4  4 -2 -2  3 -2 -3 -2 -2 -4 -2 -1 -4  0 -2 -3 -3  3  1 -3  3  4 -2  0  2  1 -4 -2  3  3 -4  2  1 -3 -1 -7 -4 -6 -3 -2 -2 -2  0 -4  1  4 -3 -4  4 -3 -4  2  5 -4  0  0 -7 -3  0  1  4 -2 -3 -2 -3  0  4 -4 -2  3 -1 -2  0  2  2  0  2  5 -2 -4 -4 -2  0 -6 -6 -1 -2 -2 -3 -5 -3 -4 -3 -4 -2 -1 -5 -1 -4 -4 -1 -6 -4  3  6  2 -6 -4 -5  2 -7  4  4 -3 -1  5 -4 -1 -3  5 -5 -4 -3 -2 -3 -1  0  2 -1 -3 -2  3  4 -4  3  4  4 -3 -2  1 -4 -4 -3 -4 -4  0 -1 -4 -6 -4 -1 -3 -1 -7 -4  5 -5 -7 -1  1 -2 -4  5 -5 -3 -3 -1 -3 -4 -1 -1 -4 -3  5  4 -5  4  4  4 -4  1  4 -4 -7 -5 -6 -1 -2 -2 -4 -5 -7 -5 -2 -4 -5  4 -8  2  6 -2  1 -5 -4 -3 -3 -2  2  1 -4 -2 -3 -1 -2  2  6 -4  1  6 -1 -5  5  4 -2 -3 -4 -3 -2 -1 -3  0  1 -6 -6 -1 -4 -6 -5  3 -5 -6  4  1  3 -3 -5 -3 -4  0  1 -6  5 -5 -6 -2  6 -6 -2  5  4 -4  0  7 -7  7 -5 -5 -7  1 -1 -7 -6 -1 -4  0  0 -4  1  3  1 -1  7  0  0 -2 -4 -4 -4  0  2  2 -5  3  3 -5 -3  5  5 -3  1 -1 -1  0 -1  5 -2 -4 -5 -4  3 -4 -5 -5  0 -4 -2  0  4  1  0  5  3 -4 -1  5 -2 -4 -1 -2 -5 -4  0  1 -4 -3  1  3 -3 -2  5 -6 -1 -4  0 -2 -3 -1  5 -2 -3  3  4 -4  2 -3
 -2 -3 -3 -5 -3 -3 -2  8 -2 -2 -4 -4 -2 -4 -6  0 -3 -5 -4 -2 -4 -4  4  0 -1 -7 -2 -1 -6 -4 -1  3 -3 -3  2  1 -4 -2  4 -3 -1 -1 -5 -4 -4 -3 -4 -6  0  7 -4 -4 -5 -2 -4 -6  0  1 -5 -5  1 -3 -5 -3  4 -3 -3  1 -1 -1  0 -1  0  1 -2  3 -1 -1 -3  3  4 -3 -4  0 -1 -5 -4  1  3 -4 -4  2 -3 -6  1  1 -4 -1 -4  4 -1 -5 -5 -4 -1 -4 -5 -1 -2 -5 -1 -2 -4 -5  6  2 -5  4 -2 -2 -4 -5  0 -1 -1 -1 -2  1  0  1 -5 -4 -1 -3 -5  2 -1 -6 -6  2  4  6 -4 -2 -7 -3 -1 -2 -3 -3 -2 -3 -3 -3 -3 -3 -2 -3 -2 -3 -3 -3 -3 -3 -3 -6 -4 -3 -3 -5 -4 -4 -5 -5 -4 -2 -5 -3  3 -3 -5 -3 -3 -1  0 -7 -2  0 -4 -7  3  1 -6  0  3 -2 -4 -2  5  4 -4  6  3  0  3 -1  0 -2  0  3 -4 -4 -4 -5 -5 -4 -5 -4 -3 -5 -4  1 -2 -5  4 -2 -2 -4 -2 -2 -5 -4 -1  1 -5 -4  1 -4 -5 -4  4 -2 -4  1 -4  1 -3 -2  0 -4  4 -1 -3 -4 -4 -6 -4 -4 -6 -2 -6 -5  1  0 -4  1 -2  1 -3 -1  2 -2 -6 -3  0 -5 -6  1  3 -6 -2 -2 -5 -3 -2  3 -2  1 -1 -2  0 -3  1 -4 -4 -4 -5 -5 -5 -5 -4 -1 -5 -5 -2  4 -2  0 -2  0 -1 -5 -5  0 -1 -6 -5 -5 -4 -5 -5  1 -2 -6 -5 -6  6 -1 -4 -4 -2 -3 -4  2 -2 -5 -5  3 -5 -5 -2  2 -6 -5  1  0 -1 -2 -2 -2 -5 -1  0 -3 -3 -1  2 -5 -4  1 -5 -5 -2  1 -5 -5 -2  2  2  2 -3  0 -2 -1 -3  5 -1  1 -4 -1  0 -5 -4  4 -2 -5  0  3  0 -1 -4 -1  3 -5  0  0 -3 -3 -2 -2 -4 -2 -2 -1  1  0 -1  2 -5  1  0 -4 -4 -2  0 -2
 -2 -4 -4 -1  3  3 -6 -5 -5 -2 -4 -1 -1 -3  1 -2 -3  0 -2  0 -5 -1 -3 -2 -4  0  3 -6 -5  3 -3 -1 -3  2 -2 -1  1  1 -3  2  1  0 -5 -1 -5 -2 -6  1 -6 -2 -4 -4  1 -3 -3  2 -2 -4  1 -1 -1 -1  2 -4 -3  4  1 -1 -2 -1 -3  0  0 -2 -1 -1 -3 -3  0 -1 -2  3  0 -3  2 -2  7 -4  0 -1  5 -2  5  4 -3 -2 -7  0 -6 -3  1  2 -3  5 -3 -1 -1  1 -2  3 -3 -4  3  3 -2  0  2 -6 -2  0  1  1  0 -3 -1 -2  2  3 -4 -2  1  3  0  3  0  2  0 -2  3 -1 -3 -3  2 -1 -6 -5  1 -2 -1 -2 -4 -1 -3 -2 -2 -2 -1 -5 -2 -3 -5 -1 -5 -4  6  0  4 -5 -3 -4  2 -6  0 -1 -3  0  3 -2 -2 -3  5 -5 -3 -3 -2 -4 -2  0 -1  0 -2 -1  1  2 -5  1  0  5 -3 -4  2 -2 -1 -2 -4 -2 -1 -2 -2 -5 -4  5 -3  0 -6 -2  0 -5 -6  0  2 -2 -4  8 -5 -3 -1 -1 -3 -1 -3 -3 -4 -1  3  5 -5  1  1  3 -3 -2  1 -3 -6 -4 -5 -2 -3 -3 -5 -4 -6 -4 -2 -4 -5  2 -7  0  3 -2 -1 -2 -4 -3  0 -3  1 -2 -3 -1 -2  1  1  2 -1 -2 -2  1 -3 -3  3  1 -2 -2  0 -2  0 -1 -4  1  2 -6 -6 -1 -3 -6 -2 -1 -4 -5  9  2  6 -3 -3 -1 -3 -1  1 -6  2 -4 -3 -1 -1 -6 -2  2  3 -3 -2  1 -7  1 -4 -4 -6  3 -3 -6 -5  1  1  0 -1 -2  4  0  2  0  0 -2  1 -1 -4 -4 -4 -1  0  2 -4  0  3 -4 -3  2  3 -2 -2  0 -1 -2  1  0 -2 -2 -4 -1  1 -4 -3 -5  0 -4 -2  1  1  1  0  1  2 -3  0  0 -2 -2  1 -2 -4 -4 -2  4 -4 -3  0  1 -1 -3  2 -3 -2 -4  0 -2 -2 -2  3 -1  1  2  2 -3  1 -3
 -3 -5 -5  3  1 -2 -7 -7 -7 -1 -6 -2 -3 -5  0 -6 -3  4  4  0 -3 -5 -3 -4 -2  8  0 -7  4  2 -6 -4 -2  5 -4 -3 -1  2 -4  0 -3 -1  2  4  1 -5 -6 -4 -7 -6 -5 -6  0 -4 -5 -3  3 -4  7 -1 -3 -4  4  3 -5 -3  2 -3 -2 -3 -3 -1 -1 -3 -4 -2 -4 -4 -2 -1 -5  0 -2 -4 -3  2 -1 -6 -4  3  0 -5 -1 -1 -4 -5 -7  0 -4 -4 -3 -4 -5 -3 -4 -3  0 -5 -5  3 -5 -5 -3  1 -4 -2  1 -7 -3 -2  1  1 -3 -3 -2 -3  1 -1 -5 -4 -1  1 -3 -1 -3 -2 -4 -3  3 -4 -5 -6 -5 -2 -7 -8  1 -3  0 -2 -5 -4 -2 -4 -3 -5 -5 -4 -3 -5 -5  2 -6 -4 -1 -3  0 -6 -1 -6 -1 -7 -2  0 -5 -4  4 -5 -2 -5 -2 -6 -4 -4 -1  9 -2 -5  3  8 -4 -3  7  4 -6  1  1 -1 -2  4  1 -3 -5 -4 -4 -5 -3 -2 -6 -6 -5  6 -4 -2 -6 -5  1 -6 -7 -4  3 -2 -3 -3 -6 -3 -2 -3 -4 -3  7  2 -5 -4  2  3 -6 -1  6 -1 -5 -2 -2 -4 -7 -5 -3 -3 -5 -4 -6 -5 -6 -5  0  8 -3 -2 -7 -3 -1 -4  2  0 -5 -5 -1 -4 -2  3 -5 -1  5 -4 -3 -3  0 -4 -3  1  1 -6  0  6 -3 -4 -5 -4 -2 -2 -3 -3 -1 -6 -6 -4 -5 -6 -6 -1 -5 -2 -1 -3 -2 -4 -6 -4 -4 -3 -3  0 -2 -5 -4 -4  3 -7 -4  6  2 -5 -2 -3 -8 -2 -6 -4 -7  6 -5 -7 -5 -3 -5 -4  7 -4 -3  4  3  2 -2  4 -3 -4 -4 -5 -5 -1 -1  0 -5  1 -1 -6 -5  0 -2 -4 -2  7 -2 -1 -4  1 -2 -5 -5 -5 -1 -5 -6 -6 -4 -5 -4 -3 -2 -2 -3  4  2 -5  2 -1 -2 -4 -3  4 -6 -5 -2  6 -5 -5 -1  1 -4 -4 -1 -5 -4 -5 -3  0 -5  0 -1 -4 -4  2  3 -4 -1 -4
 -2 -4  0 -5 -4 -4 -5 -5 -5 -4 -4 -4 -4 -4 -6 -5 -4 -6 -4 -3 -5 -5 -2 -2  0 -7 -2  8 -7 -5 -1  1 -4 -4 -2  0 -5 -3  3 -4 -3 -1 -6  6 -5  0 -5 -6 -6 -5 -4 -4 -5 -3 -4 -6 -4 -3 -5 -6 -4 -4 -5 -5 -3 -3 -1  0  3  2  5 -2  0  6  2  0  2 -1  1  0  0 -4 -3 -2 -3 -5 -5  7  1 -5 -5 -2 -4 -6 -1 -4 -5  0 -5  0 -1 -6 -6 -4 -2 -4 -6 -4 -4 -5 -4 -3 -4 -6 -3 -3 -5 -5  6  1 -4 -5  1  3  4 -2 -3 -4  1  0 -6 -5 -2 -4 -5 -3 -3 -6 -5 -3 -4 -4 -5  4 -5 -3 -3 -2  2 -2 -2 -2 -1 -2 -4 -2 -3 -2 -2 -3 -4 -4 -4 -4 -5 -4 -5 -4 -4 -5 -4 -5 -5 -5  6 -3 -6 -4 -3 -4 -5  1  6 -1 -2 -7 -3  6 -3 -7  0 -1 -6 -5  7  4 -5 -4 -3 -5 -4 -1  2 -2 -2  3  3  0 -4 -6 -4 -5 -4 -5 -5 -4 -6 -4 -5 -5 -4  0  0 -6 -4  2  2 -4 -1  6 -6 -4  2  2 -5 -5  6 -2 -5 -4 -2 -4 -4 -3 -5  3 -4  4 -3 -5 -5 -4 -6 -4 -4 -7 -5 -5 -6 -4 -6 -5 -4 -5 -4  0  0  1 -4 -4  4 -4 -7  7  0 -5 -6 -3 -4 -7 -4  7 -5 -6 -2  1 -1  3 -2  3 -1 -3 -1 -5 -5 -4 -5 -5 -5 -5 -4 -6 -6 -5 -4 -3 -5  6 -3 -2 -4  8 -4  2 -2 -6 -6  8 -2 -6 -5 -3 -3 -6  9 -6 -4 -4 -5 -2 -3 -5 -5 -1  6 -6 -6 -3 -5 -6 -4 -3 -6 -6 -3 -3 -3  4  6 -2 -5 -3  4 -5 -4  6  0 -5 -4  4 -5 -5 -3 -2 -5 -5  0  2  2 -2 -2  4  4 -2 -4 -4 -2 -2 -5 -4 -3 -5 -5 -3 -4 -6 -3 -3 -3 -5  7 -1 -1 -4 -4  3 -4  0 -2 -3 -5  7  5 -3 -3 -3 -2 -3 -5 -3 -3 -4 -4  1 -1 -2
  0  4  1 -4  0 -3 -2 -4 -2 -1 -1 -1 -1  0 -5 -1 -2 -5  0  1  0  2  1  2  1 -4 -1 -2 -6 -4 -2  1  4 -2 -1 -1 -3 -1  0 -3  2  0 -3  1 -1 -2 -2 -5 -5 -3  3  2 -4  3  3 -4 -2  0 -1 -4  0  1 -3  0 -1 -3  3 -1  1  1 -1  2  0 -1 -1  1 -1  0 -2  0 -1 -1 -2  1 -1 -3 -4 -2  1 -2  0  0 -2 -3  0  0 -4  0 -2 -2  3 -3 -4  1  1 -3 -3 -1  3 -4  1  0 -2 -4 -2  1 -3 -3  0  0 -2 -5  1  0  0  0 -1 -3  0  0 -4  0  1 -1 -3  0  1 -5 -5  0 -1  0  2 -1 -2 -5 -2  0 -2  0  0 -1  0 -1 -2 -2 -2 -2  2  4 -2 -1 -1  2 -2 -5 -4  1  3 -2  1 -3 -4 -5  1  1 -5  2  1  0 -4 -1  0  1  1 -6  2  0 -2 -6  0  1 -5 -3 -2 -2 -5 -1  0 -4 -1  0  3  4  1  4  0  3 -3 -4  6  2  2 -4 -3  1 -5  2 -4  1 -2  0  1 -4 -2  2  0  1  1 -1 -3  0  1  0 -5 -4  0 -4 -5 -1  0 -1 -1  3  1  3  2  0 -1 -2 -3  5 -3  2 -1 -6 -1 -2 -4 -2 -6 -3 -2 -2  5  0 -1  0  1  3  2  1 -5 -1  0 -5 -5  2  0 -6  3  0 -3 -5  2  0 -1  2  0  1  0 -1 -2 -3 -3 -2  0 -2 -2 -5  3 -5 -5 -5 -1  1  1  0  1  1 -4 -4 -5  0 -3 -5 -5 -1 -2 -5 -4  2  0 -6 -5 -6 -2 -2 -4 -4 -2 -4  1  0 -1 -5 -5  1  0 -5  0  0 -6 -4  0  2  3 -1  0  0 -4 -1  2 -2 -2 -1 -1 -5 -3  0 -3  0  2  0 -2 -3  2  2  0 -1 -3  1 -1 -2  0 -3  1  0 -2 -2  0 -4 -4  1  0 -5  0  2 -1 -2 -1 -1  0 -5  1  2 -2 -1  3  4 -3  2 -1  0 -1  0  0  0 -5  1  1 -2 -3  3  2  5
 -1  5 -1 -3 -1 -3 -3 -4 -4 -1  0  2 -1  2 -4 -3  0 -4 -2  2 -2  6 -2  1 -2 -6 -1  0 -5 -2 -3  0  3  1  0  0 -1  0 -2 -3  1  0 -5  0 -5 -3 -3 -2 -5 -3  1  0  0  1  4 -4 -1 -1 -1 -1  1  3 -1 -3  0 -2  0  0 -1  0 -1  1  0 -1 -2  2  1 -1  0  0 -1 -1 -1  0  1 -1 -2  1  1  3 -1  0  1 -4  1  2 -5 -1 -4 -1  2  2 -3  2  1  0 -4  0  0 -3  2  0  3 -3 -1  1  0 -4  0 -1  0 -4  0  0  0 -1 -1 -2 -1  0 -1 -1  2  0  2  2  0 -3 -4  3 -3 -2  4  0 -5 -5  0  1 -2 -3 -2 -3 -2 -2 -2 -2 -2 -1  0  1 -3  0 -3 -2 -1 -3 -2 -2  3 -3 -1 -3 -3 -3 -1  0 -3 -3  0  0 -2 -1 -2 -2  1 -5 -1 -1 -3 -6  0  1 -3 -4 -2 -1 -3 -1 -1 -4  2 -1 -1  1  0  3  0  1 -4 -5  2  2 -1 -1 -5  5 -2 -3 -5  0 -1  0 -3 -2 -4  0  0  0  5  0 -5  5  0  1 -3 -3  0 -1 -4  0  0 -1  2  2 -4 -1 -3 -2  1  2 -4 -2 -4 -1 -2 -6 -2  0 -6  0 -4 -2 -2 -2  1  1 -1  1  0  1 -1 -2 -6 -2  2 -3 -5  1  0 -5 -2 -1 -3 -4  1  0 -2  2 -2 -2 -2  1  1 -4 -4 -2  0 -4 -3 -2 -1 -5 -3 -2  0  3 -4  1  1 -2 -2 -5 -3 -2 -4 -1 -4 -2  0 -4 -2 -2 -2 -5 -5 -5  0  1 -5 -1 -3 -5 -2  1  4 -3 -4  1 -3 -4 -1  1 -4 -4 -1  1 -1 -2 -2  3 -3 -1 -1 -3  3 -3  0 -3 -2 -2 -2  0 -1  0 -1 -3  1  0 -2 -3  0  2 -1 -3  5  0  0  0 -2 -1 -1  0 -2  1 -1 -3 -2  1 -1 -3  0 -2 -2 -4 -2  0 -2 -2  0  1 -3 -2 -1 -1 -1 -1  2  0 -3  0  2 -2 -2  2  0  3
 -3 -6 -5 -3 -4 -4 -7 -7 -6 -5 -6 -5 -5 -6 -5 -6 -6 -4 -4 -4 -6 -6 -5 -4 -5  0 -4 -7  0 -4 -6 -2 -5 -3 -4 -4 -4 -2 -4 -4 -4 -4 -4  0 -2 -5 -6 -6 -7 -6 -6 -6 -4 -5 -6 -5  8 -2 -3 -4 -4 -3  0  6 -5  0  5 -3  4 -3 -4  7 -1 -3  4 -1 -2 -4 -4 -4 -3 -4 -4 -5 -4 -5 -3 -7 -5 -3 -4 -5 -4  9 -5 -5 -7 -2 -7 -6 -4 -6 -6 -3 -5 -5 -5 -5 -5 -4 -5 -6 -5 -5 -6 -4 -3 -6 -5 -4 -4 -5 -4 -3 -3 -1 -3 -4 -5 -4 -2 -5 -4 -4 -5 -4 -5 -6 -4 -5 -5 -6 -6 -5 -7 -7 -4 -2 -4 -5 -5 -6 -6 -6 -6 -6 -5 -6 -5 -5 -5  0 -6  7 -4 -5 -5 -6 -4 -6 -5 -7 -1 -5 -6 -4 -4 -6 -4 -5 -4 -6 -2 -4 -2 -2 -5 -5 -2  8 -4 -4 -3  0 -6 -1 -4 -4 -4 -1 -3 -4 -5 -5 -5 -5 -4 -4 -6 -6 -6 -3 -5 -4 -6 -5 -5 -6 -7 -5 -4 -4 -4 -5 -5 -4  1 -5 -4 -5  3 -4 -5 -3 -4 -1 -6 -2  0 -4 -5 -3 -4 -5 -7 -5 -6 -5 -5 -6 -4 -5 -7 -5 -4 -1 -5 -4 -6 -5 -5 -5 -4  0 -5 -5 -4 -5 -4 -3 -5 -4 -2 -6 -4 -5  2 -5 -5 -5 -2 -6 -4  0 -4 -4 -5 -4 -4 -4 -5 -4 -4 -7 -7 -5 -5 -6 -6 -5 -5 -6 -5 -5 -2 -5 -6 -5 -5 -4 -5 -7 -5 -5 -6 -6 -4 -7 -5 -1 -4 -5 -4 -2 -8 -5 -6 -6 -7 -2 -6 -7  6 -4  0 -6  2 -5 -3 -4 -2 -2 -5 -2 -4  2 -5 -5 -5 -1 -5 -2 -5 -2 -1 -6 -5 -5 -4 -4 -5 -3 -4 -4 -6 -4 -3 -5 -5 -5 -4 -5 -6 -6 -5 -5 -4 -4 -4 -4 -4 -4 -4 -5  2 -5 -4 -5 -4 -2 -6 -5 -4  5 -5 -5  1 -3 -5 -5 -4 -6 -4 -5 -4 -4 -5 -3  0 -4 -4 -3 -3 -4 -3 -4
 -3 -5 -5  5 -3 -1 -6 -6 -6 -2 -5 -4 -2 -4 -2 -6 -3 -1 -3 -1  1 -5 -4 -3 -2  4 -2 -6  9 -3 -5 -4 -4  1 -3 -2 -3  2 -4 -3  0  0  6  3  7 -3 -5 -5 -4 -4 -5 -5  0 -4 -5 -2 -2 -2  0  5 -3 -3 -1  5 -4 -3  0 -2 -2 -2 -3 -1 -2  0 -2 -2 -3 -3 -2 -2 -4 -1 -4 -3 -3 -2 -2 -6 -2  4 -2 -3 -3  1 -3 -4 -7 -1 -6 -5 -3 -5 -5 -4 -4 -2 -4 -3 -4  1 -3 -4 -4 -2 -3  0  1 -6  2 -1 -3 -3 -2  0 -2 -3  3 -2 -4 -4 -4 -2 -3 -1 -4 -2 -3 -4 -2 -3 -3 -5 -3 -3 -7 -6 -3 -3 -2 -3 -3 -5 -3 -4 -4 -5 -5 -4 -3 -3 -1  7 -4 -2 -3 -4 -2 -3  2 -5 -4 -4 -4 -3 -5 -3 -1 -5  0 -5 -1 -6 -3 -3 -1  3 -2 -4  6 -1 -4 -3  1  2 -6  0  0 -3 -3  6  5 -3 -4 -4 -3 -5 -3 -1 -5 -3 -5  1 -4  2 -6 -5 -4 -5 -6 -4 -3 -3  1 -4 -5 -3 -1 -4 -4 -3  7 -3 -4 -3 -3  2 -5 -3 -1  0 -3 -4 -4 -4 -6 -4 -2 -2 -5 -4 -4 -5 -6 -5  2  8 -4 -4 -7 -4 -4 -4  2  4 -5 -4 -2 -4  0  3 -4  3  9 -4 -2 -3 -3 -4 -4 -4  3 -5 -1 -2 -2 -3 -4 -3 -2 -3 -4 -4  0 -6 -5 -4 -1 -6 -5 -4 -5 -5 -4 -1 -3 -4 -3  1 -4 -3 -4 -6 -4 -5 -5 -3 -3 -6 -4 -1 -2 -3  0 -5 -7 -5 -5 -5 -6  5 -5 -6  2 -3 -5 -4  6 -3 -5 -3  2  0 -4  8 -3 -3 -3 -3 -4 -1 -4 -2 -4  3 -3 -3 -4 -4 -3 -3 -4  1 -3  0 -4 -2  1 -4 -4 -4 -1 -4 -5 -5 -4 -2 -3 -3 -4 -2 -3 -2 -2 -4  2 -3  1 -4 -3  5 -5 -4 -3  0 -4 -4 -2  0 -4 -4 -3 -5 -3 -4 -1 -2 -4  0 -3 -3 -2 -2 -2 -4 -2 -3
 -2 -4 -2  4  1  1 -6 -6 -2  2 -2  1 -1  3  1 -6 -4  3 -1  1 -5  0 -5  0 -2 -3  0 -6 -5  3 -5 -3  0  3 -2  0  4  2 -3 -1  1 -2 -5 -4 -5 -3 -3  5 -7 -4 -2  0  3 -2 -3  0 -3 -5  0  3  0 -1  2 -4 -2  3 -2 -3 -1 -1 -3 -2  0 -2  0 -1  0  0  3 -2 -1  1  1 -3  2  5  3 -3 -1  0  1 -4  2  2 -2 -2 -7 -3 -7 -2 -2  7  7  0 -2  3 -1 -1 -1  2 -1 -3  2  1 -5 -1  3 -6 -4  0  3  3  0 -2 -2 -3  0  1 -3 -2  3  3 -1  2  3  0 -1  5 -1 -3 -5 -4 -1  0 -3 -5 -1 -1 -4 -4 -3 -4 -2 -2 -1 -2 -3 -4 -1 -3 -5 -3 -5 -2  3  3  2 -4 -1  1 -3 -6  5  4  1 -1 -1 -3 -1  3  1 -4 -3 -3 -1 -4  0 -2  0 -4 -2  1  0 -2 -5  0  2  2 -4 -4 -1 -2 -3 -4 -4 -4  2 -2 -4 -6 -2 -3  2  5 -6  3  0 -4 -4  3  2 -2 -4 -2 -5 -2 -1  4  1 -4 -4  3 -3 -2  1 -1 -5  3  1  2 -3 -3  1 -2 -7 -4 -5 -2 -4  6 -5 -4 -6 -3  2 -5 -4  3 -7  2 -1  4 -3 -4 -2 -3  0 -1  2  0 -3 -3 -5 -3 -1  2  0 -3 -1 -1 -4 -4  1  0 -1  0 -3 -2  0 -2 -4  3  0 -6 -6  2  0 -6 -2  6 -4 -6 -2  0  1  1 -6 -2 -2 -2  6 -6  2 -4 -5  7  1 -5  5  1  4 -4  1 -2 -7 -2 -4 -3 -6 -2 -1 -6 -6  0 -1  6 -3 -4 -2  1  0  0 -2  1 -3 -2 -4 -3 -2  1  4  2 -4  1  2 -4 -4  2  3 -2  5 -1  0 -2  6  1  0 -3 -5 -2  2 -4 -3 -5  2 -4 -1 -1  4  3 -2 -1  4 -3 -2  1 -1 -3 -1 -1 -3 -3 -1  2 -5 -2  3  3 -3 -2  0 -5  0 -3  2  0 -3  0  2 -3 -2  2  2 -3 -1 -2
