# Supplementary material for: Protein Secondary Structure Prediction Based on Data Partition and Semi-Random Subspace Method
Source: Sci Rep. 2018 Jun 29;8:9856. doi: 10.1038/s41598-018-28084-8 (PMC6026213; doi:10.1038/s41598-018-28084-8)
Supplement: Supplementary file 2 — Dataset 2 [file 41598_2018_28084_MOESM2_ESM.zip › T100_DATA/5XEE_A.pssm]

  A  E  Q  S  D  K  D  V  K  Y  Y  T  L  E  E  I  Q  K  H  K  D  S  K  S  T  W  V  I  L  H  H  K  V  Y  D  L  T  K  F  L  E  E  F  P  G  G  E  E  V  L  R  E  Q  A  G  G  D  A  T  E  N  F  E  D  V  G  F  S  T  D  A  R  E  L  S  K  K  Y  I  I  G  E  L  H  P  D  D  R  S  K  I  A  K  P  S  E  T  L
  4 -1  0  2  0  0  1 -1 -2 -2 -4 -1 -3  2 -3 -2  3 -1 -3 -2 -2  1 -2 -2  0 -5 -1 -2 -3 -3 -2 -2 -2 -4 -4 -2 -2 -1 -5 -2 -1 -3 -4 -3 -2 -2 -3 -2 -2 -3 -2 -1  0  5 -1  0 -4  6 -1 -1  1 -4 -3 -1 -1 -1 -4 -1 -1 -2  6 -3  0 -3 -1 -1 -2 -4 -3 -3 -2 -3 -3 -1  0  1 -3 -2  0 -1 -1  1 -1 -2  0 -1 -1 -2
 -3  0  0 -2 -2 -1 -2 -2  1 -3 -4  3  2 -2 -3 -5  0  0  2 -2 -1  1  1 -2 -3 -6 -3 -4 -5 -2 -2  3 -5 -4 -4 -4 -3  2 -5 -1 -1 -2 -3 -5 -4 -4 -2 -2 -4 -4  3  0 -1 -3 -2  2 -4 -3 -3 -1 -2 -5 -2 -4 -4 -2 -3 -3  0 -3 -3  7 -1 -3 -2  0 -1 -3 -2 -5 -3 -2 -4 -2 -2 -2 -2  6  0  0 -1 -1  0 -2 -1 -1 -3 -3
 -2  0  0  0  0  0  0 -3 -2 -2 -5 -1 -4 -1 -2 -5 -2 -1  0  7  2  1  1  0 -2 -7 -4 -5 -5  2  4  1 -5 -5  2 -5 -1  0 -5 -4  3 -2 -2 -5 -3 -2  0 -2 -5 -5 -3 -2 -2 -1 -2 -1  0 -3  0  1  3 -5 -1 -1 -4 -2 -2 -1  0  0 -3 -2 -1 -4 -3 -1 -1 -4 -3 -5 -3 -2 -5 -1 -3  1 -1 -2  0  0  0  0 -2 -2  0  0 -2 -4
 -2  2  0  0  4  0  4 -3 -3 -4 -6 -3 -5  1  2 -5 -2 -2 -4 -1  2 -1  1  5 -4 -7 -4 -5 -5  1  2 -1 -5 -6  7 -5 -3 -1 -6 -5  3  3 -4 -4 -4 -3  3  1 -5 -2 -2  2 -2 -3 -3  0  8 -4 -3  2  3 -6  1  8 -4 -3 -3 -2  2  7 -4 -3  2 -5 -4  2  0 -5 -4 -5 -3  4 -5  3 -1  4  6 -3 -1 -2 -1  0 -2 -1 -1  2 -3 -4
 -2 -4 -1 -1 -4 -2 -3 -2 -5  1 -3 -3 -2 -4 -6 -3 -3 -3  0 -3 -2 -2 -5 -3  6 -5 -2 -2 -3 -5 -4 -4 -3 -1 -6 -3 -3 -1 -5 -3 -4 -5 -6 -5 -5 -5 -1 -5 -3 -3 -3 -5 -3 -2 -5 -4 -6  0 -3 -5 -2 -4 -5 -5 -2 -4 -5  0 -2 -4 -2 -5 -4 -3 -3 -4 -4  2  0 -3 -5 -5 -3  0 -3 -1 -5 -3  0 -4 -2 -2 -4 -5 -1 -4 -3 -2
 -2  4  2  0  1  1  0 -2  0  0 -4 -2 -3  0  1 -4  3  2  0 -2 -1 -1  1 -2 -3 -4 -3 -4 -4  0 -2  1 -4 -4 -1 -4 -3  1 -6 -2  0  1 -2 -4 -4 -4  0  0 -4 -4 -1  0  7 -2 -4  1 -2 -3 -3  1 -1 -5  0 -2 -4 -3 -2 -2  0 -2 -3  0  2 -1 -2  1  4  0 -2 -4 -4  0 -4 -1 -1 -1 -1  0  0  1 -1  0  1 -1  0  4 -2 -3
 -2  4  1  1  4  2  3 -2 -2 -2 -5 -2 -3  5  7 -5  1  2 -3 -2  0  0  2  2 -3 -6 -4 -4 -5  0 -2  1 -5 -5  0 -4 -3  0 -6 -4  4  7 -3 -4 -4 -1  6  7 -4 -4 -2  6  1 -3 -3 -1  0 -3 -3  6  0 -5  7 -1 -4  0 -2 -2  0  2 -3 -2  5 -4 -3  3  2 -4 -2 -5 -2  6 -4 -1  3  2  3 -1  0  0 -1  0  0 -2  0  4 -2 -4
  4 -1  1  0  0  1  0 -1 -4 -4 -6 -3 -5 -1 -4 -5 -1 -3 -5 -3 -2  0 -3 -2 -3 -5 -4 -5 -6 -2  4 -1 -5 -6 -3 -5 -3 -2 -6 -5 -2 -3 -5 -5  7  7 -3 -1 -5 -5 -4 -1 -3  2  7  3 -4  1 -4 -3 -1 -5 -4 -1 -4  7 -4 -2 -2 -1 -2 -4 -1 -5 -4 -2 -2 -5 -4 -5  7 -4 -5 -3 -3 -2 -3 -3 -2 -3 -2 -1 -2 -3 -1 -1 -2 -4
 -3 -1 -2 -2 -2 -1 -2 -3 -3 -2  2 -3 -2 -2 -3 -5 -2 -2 10 -1  4 -1 -1 -3 -4 -5 -4 -5 -5  9  5  1 -5 -1 -3 -5 -4  1 -4 -4 -1 -2 11 -5 -4 -4 -2 -2 -5 -5 -3 -2  1 -2 -4 -2 -1 -4 -4 -2  1 -3 -2 -3 -4 -2 10 -3 -2 -3 -3 -2 -1 -4 -3 -2 -1  0 -1 -5 -4 -2 -5  7 -3 -1 -3  0  0 -1 -2 -2 -2 -3 -2 -1 -3 -3
 -3 -4 -3 -2 -4 -3 -4  1 -5  1  0 -3  0 -5 -5  4 -3 -4 -6 -4 -3 -2 -4 -5  1 -3  3  6  6 -5 -5 -4  2 -4 -5  3 -3 -4 -1  0 -4 -5 -6 -5 -6 -6 -3 -5  2  0  1 -5 -3 -3 -6 -3 -3 -3 -3 -4 -3 -2 -5 -5  3 -5 -5 -4 -2 -4 -3 -3 -4  1 -1 -3 -3 -3  3  6 -6 -5  4 -1 -2 -4 -4 -1 -2 -3  3 -2 -3 -3 -2 -4 -3  2
 -3 -4 -3 -2 -4 -3 -4  1 -4  1  0 -3  4 -4 -5  0 -3 -3 -5 -5 -3 -2 -4 -5  1 -4  4  1  2 -5 -5 -4 -1 -3 -6  2 -4 -4 -1  5 -4 -5 -3 -2 -6 -6 -5 -5  0  6  4 -4 -2 -3 -6 -3 -6 -4 -4 -4 -3  0 -3 -5 -1 -5 -5 -4 -3 -5 -3 -3 -4  3  3 -3 -3 -2  1  0 -6 -5  4 -3 -1 -4 -5 -2 -2 -4  0 -3 -4 -4 -2 -4 -3  4
 -2  2  1 -1 -1  2  0 -1  7 -2 -5 -1 -2  0 -2 -4  2  6 -2  1  1  1  5 -1 -3 -6 -3 -4 -4 -2 -2  5 -4 -4 -3 -4 -3  5 -6 -3 -1 -1 -3 -4 -4 -3 -1  0 -4 -4 -2 -1 -1 -2 -3  4 -3 -3 -3 -1 -1 -5 -1 -3 -4 -3 -3 -2 -1 -2 -3  3  1 -3 -2  5  3 -4  2 -4 -4 -1 -4 -2 -1 -1 -1  3  2  6  1  1  6  3  2  2 -2 -3
 -3 -2 -2  0 -3 -2 -3  2 -3  0 -2 -3  2 -4 -4 -1 -2 -3 -4 -4 -1 -2 -3 -4 -1 -4  3  0  1 -4 -4 -3 -1 -3 -5  0 -3 -1 -2  3 -3 -4 -4 -5 -5 -5 -4 -4 -1  1  1 -2 -1 -3 -5 -2 -5 -3 -3 -4 -3 -2 -4 -5  1 -4 -4 -3 -1 -4 -3 -2 -3  8  7 -2 -2  1 -1  0 -5 -4  0 -3  0 -3 -4 -2 -2 -3  0 -2 -3 -4 -2 -2 -3  2
 -4 -4 -3 -3 -4 -4 -4 -2 -5  1  5 -4  2 -5 -6 -3 -4 -5 -4 -5 -4 -1 -5 -5 -3 -2  1 -2 -2 -4 -3 -4 -3  1 -6 -2 -4 -4  9 -1 -4 -5 -2 -6 -5 -5 -5 -5 -3 -1 -1 -5 -4 -4 -5 -4 -4 -4 -4 -4 -4  9 -5 -5 -2 -5 -2 -4 -3 -5 -4 -4 -5 -2 -2 -4 -4  4  1 -2 -5 -5 -1 -3 -4 -4 -5 -3 -2 -4 -1 -3 -3 -2 -3 -4 -4  2
 -2 -2  0  2  0  1  1  1 -2 -4 -5 -2 -4 -3 -4 -5 -2 -3 -5 -4 -3  1 -3 -3 -3 -7 -4 -4 -5 -4 -2 -3 -5 -5 -4 -4 -3  1 -6 -4 -3 -3 -5  8 -4 -4 -2 -3 -3 -5 -4 -3 -1 -3 -4 -3 -4 -3 -3 -3  2 -6 -3 -4 -4 -4 -4 -3 -1 -3 -3 -4 -3 -4 -4 -2  0 -5 -4 -4 -4 -3 -4 -1  6 -2 -3 -3  3 -1  0  2  3  7  1  0  5 -4
  1 -1  1  3  1  2  2 -1 -2 -2 -4  2 -3  0 -2 -4  2 -1 -2  0  2  3 -1  4 -1 -6 -3 -3 -4  0 -1 -1 -4 -4 -2 -3  0  0 -5 -3  0 -1 -4 -3 -2 -2 -2 -2 -3 -4 -3  1  0  0 -2 -1 -2  1  2 -1  3 -4 -2 -2 -3 -1 -3  6  3  1 -1 -2 -1 -3  2 -1  0 -4 -3 -4 -2 -2 -4 -2 -1  3  1 -1  2 -1 -1  2 -1 -1  3 -1  3 -3
 -1 -1  2  0  0  1  0  1  2  1 -4  6 -3 -2 -2 -2 -1 -1 -4 -1  3  1  0 -1  4 -5 -1 -2 -1 -3 -2 -2 -2 -4 -3 -1  7  0 -4 -2 -1 -3 -4 -4 -4 -4 -3 -2 -1 -3 -2 -2 -2  2 -4 -1 -3 -2  7 -1 -1 -4 -3 -3 -1 -3 -4  0  4 -1 -1 -3 -1 -2 -1 -2  2 -4 -1  0 -4 -1 -2 -3 -1 -1  1 -1  2  0  0  3  0 -2  2  0  5 -2
 -3 -4  2  0 -4 -4 -4 -4 -5 -1 -1 -5 -2 -5 -5 -5 -4 -5 -5 -6 -4 -4 -5 -5 -4 12 -3 -4 -4 -5 -4 -5 -5  0 -6 -4 -5 -4 -1 -3 -5 -5 -5 -6 -4 -5 -5 -5 -5 -4 -3 -5  0 -4 -5 -4 -6 -5 -5 -5 -4 -1 -5 -6 -4 -4 -4 -4 -4 -5 -4 -4 -4 -3 -4 -4 -4  0 -1 -5 -5 -5 -4 -4 -4 -4 -5  0 -1 -4 -2 -4 -4 -5 -4 -4 -5 -2
 -3 -3 -2 -2 -3 -3 -3 -3 -4  5  8 -3  1 -4 -5 -3 -3 -4  0 -4 -2 -3 -4 -4 -3  0 -2 -3 -3 -1 -1 -3 -3  9 -5 -3 -4 -3  1 -1 -4 -4 -1 -5 -1 -5 -4 -4 -3 -3 -2 -4 -2 -3 -5 -3 -1 -4 -4 -4 -3  1 -3 -5 -3 -4  2 -4 -3 -4 -4 -3 -4 -3 -3 -3 -3  8  6 -3 -5 -3 -3 -1 -4 -3 -4 -3 -2 -2  2 -2  0 -4 -3 -3 -4 -1
 -2 -2 -2  0 -3 -2 -3  4 -4  2 -3 -2 -1 -4 -4  6 -2 -3 -5 -3 -3 -2 -4 -4  0 -4  2  4  1 -5 -5 -4  7 -4 -5  5 -2 -3 -3  0 -3 -4 -6 -5 -5 -5 -3 -4  6  0  0 -4 -1 -2 -5 -2 -5 -2 -2 -3 -2 -3 -4 -5  6 -4 -5 -3 -2 -4 -2 -3 -3  0 -1 -3 -3 -3  0  3 -5 -3  2  1 -2 -3 -4 -2 -1 -3  1 -1 -2 -2 -1 -3 -1  1
