# Supplementary material for: Protein Secondary Structure Prediction Based on Data Partition and Semi-Random Subspace Method
Source: Sci Rep. 2018 Jun 29;8:9856. doi: 10.1038/s41598-018-28084-8 (PMC6026213; doi:10.1038/s41598-018-28084-8)
Supplement: Supplementary file 2 — Dataset 2 [file 41598_2018_28084_MOESM2_ESM.zip › T100_DATA/5XXR_A.pssm]

  M  L  I  R  Y  K  K  S  F  E  K  I  A  M  G  L  L  S  F  M  P  N  E  K  D  L  K  Q  L  Q  Q  T  I  K  D  Y  E  T  D  T  D  R  Q  L  F  L  W  K  E  D  E  D  I  V  G  A  I  G  V  E  K  K  D  S  E  V  E  I  R  H  I  S  V  N  P  S  H  R  H  Q  G  I  G  K  Q  M  M  D  A  L  K  H  L  F  K  T  Q  V  L  V  P  N  E  L  T  Q  S  F  F  E  R  C  Q  G  Q  Q  D  Q  D  I  S  Y  N  N  L  E  H  H  H  H  H  H
 -6 -5 -3 -2 -3 -3 -1  0 -3 -2 -5 -1  5 -5 -1 -6 -6  0 -4  2 -1 -1 -3 -2 -3 -2 -1 -1 -3 -2  0  1 -4  0 -1 -3  0  1 -1 -1 -1 -3 -2 -5 -2 -1 -1 -1 -1 -1 -2 -3 -2  0  0 -1 -1 -1 -3 -2 -1 -1 -1 -2 -2  1 -3 -5 -4 -5 -3  4 -4  0 -3  0 -2 -5 -2 -1  0 -3  0 -1  1 -3 -4 -1  3 -4  2  1 -1 -3 -1 -2 -1 -1 -1 -1  3 -3 -3  1  1  3  1 -3 -4  1 -1 -6 -2 -1 -2 -3 -2 -1 -2  0 -2 -2 -1 -2 -1  1 -2  0 -1 -2 -1 -2
 -6 -6 -4  4 -6  4  0  2 -4  3 -1 -5 -5 -3 -2 -6 -7 -6 -6 -3 -5 -1 -3  2 -2 -3 -1  3 -4 -1  1 -4 -4  0  1 -7  0 -1 -1 -2 -1  5 -1 -6 -4 -3 -1  2  0 -2 -2 -2 -4 -2 -5 -5 -5 -5 -6  0 -1 -1 -3 -2  0 -4 -3 -6  5  2 -6 -5 -6 -3 -7 -3 -3  8 -1 -1 -1 -2 -2  3  1 -6 -6  1 -3 -6  1  0  1 -4 -2 -2  3  3 -6  0 -5 -4 -2 -1 -5  0  0 -6 -6  1  2 -7  2  1  0  2  0  1 -1 -1 -1 -2  0 -1 -1 -1  1 -1  0 -1 -1  0
 -7 -3 -2  2 -6 -1  3  1  3  0 -2 -3 -5 -7 -4 -7 -8 -4 -7 -3 -4  2 -4  0  4 -3  0  2 -6  3 -1 -4 -6  1 -1 -2  0  2  3  1  4 -3 -1 -7 -4 -3 -4 -2  1  3  1  3 -2 -3 -4 -5 -5 -4 -6 -2 -1  1  2  3 -1 -5 -3 -7 -2 -4 -5 -4 -7  5 -7  1  1 -2  3 -1  0  4 -2  1 -1 -7 -6  2 -2 -7 -1  2 -2  0 -2  2 -2 -2 -7 -2 -4  4 -2  0  1 -2  0 -5 -6  1  0 -6  1  1  2  2  3 -1  2  0  2  2  5  4 -2 -1  4  3  0  0 -1  1
 -8 -7 -5  1 -7 -4  1  4 -2  1 -2 -2 -3 -7 -2 -5 -8 -5 -4 -4 -1  4 -1  0  6 -3  3 -1 -6 -1  1 -3 -7  3 -1 -8  0  1  4  5  3 -3 -1 -7 -5 -4 -2  0  3  4  3  5 -5 -4 -4 -5 -5 -5 -6 -1 -1  2  5  4 -2 -6 -3 -7 -2 -2 -4 -3 -7 -1 -6  1 -1 -2  1  0 -3 -3 -2 -3  0 -8 -7  4  1 -7 -2  2 -3 -5 -3  4  0 -2 -7 -3 -4  3  2  3 -5 -2  2 -7 -6  1 -2 -8  1  0  1  0  3  0  3 -1  3  1  1  4 -2  1 -1  0  0 -1 -2 -1
 -7 -5 -2 -2 -1 -6 -5 -2 -1 -6 -7 -4 -4 -6 -6 -6 -6 -3 -2 -1  0 -5 -3 -5 -5 -4 -3 -5 -4 -3 -5 -2 -2 -3 -2 -1 -2  0 -2 -3 -2 -2 -1  1 -4  1  1 -4 -2 -5 -5 -5 -1 -1  0  5 -1 -1 -1 -4 -2 -4 -5 -3  1  4 -2 -5 -2 -7 -5  2 -1 -4 -8 -5 -3 -8 -3 -5 -5 -5  0 -1 -3 -3 -3 -2 -3 -5  0 -5 -3 -4 -2  0 -1 -3 -1  2 -5 -1 -5 -5 -5 -4 -4 -3  2 -4 -2  9 -5 -4  1 -5 -5 -5 -5 -3 -3 -3 -4 -4 -2 -3 -3 -3 -4 -3 -2 -3
 -5 -6 -2  1 -2  0  0  0  2  3  0 -4 -3 -2 -1 -2 -7 -3 -6 -3 -2 -1 -3  0 -2 -2  0  1 -5  5  5 -2 -5  3  2 -6  2  3 -1 -1  0  0  5 -6 -4 -3 -1  2  1  1  2  1 -4  1 -5 -5 -5 -5 -5  2  1  1  0  1  1 -5 -2 -6  4  1 -6 -3 -6 -2 -6  0  1  1  0  4 -1 -3 -1  0  3 -2 -6  2  0 -6  4  3  2 -3  1  0  2  1 -6 -1 -5 -3  0  0 -4  3  0 -3 -5  1  0 -7  2  3  2  3  1  4  1  2 -1  0  1  2  1  0 -1  0  3  0  0  0
 -7 -7 -4  0 -6 -2  0  1 -4  6  2 -2  1 -6  1 -1 -8 -4 -3 -4 -2  2  4 -2  2 -2  3 -1 -4  2  3  5 -6  3  1 -7  4  3  2  2  2 -3  2 -7 -2 -3 -1  2  3  4  3  2 -5 -2 -5 -5 -5 -5 -5  6  1  2  3  1  2 -5  3 -7 -1 -3 -6 -4 -6 -2 -4  2  2 -2 -1  4  0 -4  0 -2  2 -7 -6  1  5 -7  0  3  0 -4 -1  1  0  2 -6 -1 -1 -3  4  5 -4  1  1 -5 -6  3 -1 -8  5  2  2  3  3  4  4  0  2  1  2  2 -1  3 -1  3  4  0 -1  0
 -8 -7 -5 -4 -7 -5 -3 -3 -5 -5 -4 -4 -4 -7  7 -8 -8 -3 -5 -5 -4  0 -4 -3 -3 -4 -2 -4 -4 -4 -3 -4 -7 -3 -3 -5 -3 -1 -1 -1  0 -5 -4 -7 -2  3 -1 -3 -2  0  3 -3 -5 -1  7 -5 -1  7 -5 -5 -4  1  0  1 -3 -4 -5 -7 -5 -7 -7 -2 -7 -2 -7  0 -5 -5  3 -2  6 -5  5 -3  0 -7 -7 -2 -3 -7 -3 -3 -5 -3 -1 -1 -3 -3 -7 -3  5 -2 -3 -4 -3 -3 -1 -6 -6 -2 -4 -7 -2 -1 -2 -3  0 -3 -3 -3 -2  0 -2 -2 -3  3 -2 -2 -2 -2 -3 -2
 -7 -6 -4  1 -3 -3 -2 -3  2  1 -4 -6 -5 -6 -5 -6 -7 -6 -2  2 -5  0 -3  2 -2 -3  0  5 -6 -2  1 -5 -5  1 -2 -4 -1 -1 -1 -2  0  1  4 -6  1 -3 -2  0  0  1  1  2 -2 -2 -5 -5 -5 -5 -6  2  0  2 -2  2  0 -3 -3 -7  5 10 -6 -5 -6  1 -7 -4  6 -1  3 -1 -1 -1 -2  2 -1 -7 -6  0 -2 -7  1  2  1  2 -1  0  0 -1 -6 -1 -3 -3 -2 -1 -2 -2 -1 -5 -4 -1  0 -3  0  1  4  3 -2  4 -1  0 -1  4  1 -1 -2 -1  5  5  6  9  6  8
 -4  0  5 -4  1 -4 -5 -3  0 -6 -7  7  0  1 -7  0 -1 -4 -3  3 -4 -3  0 -5 -4  3 -4 -4  0 -3 -3 -3  5 -5 -2 -1  0 -3 -4 -6 -3 -1 -2  2 -2  0 -1 -1 -1 -5 -2 -1  4  4 -2  4  5  0  5  0  2 -2 -5 -5  0  3  2  7 -5 -7  6 -1  2  0 -8 -4 -4 -4 -5 -2 -5  5 -1 -3 -4  4  4 -4 -5  3 -1 -4  1 -4 -5 -3 -1 -1  6  2 -6 -4  1 -2  1 -3 -5  2  4 -3 -4 -5  0 -3 -4 -3 -3 -5 -4  2 -4 -3 -3 -4  1 -3 -2 -3 -4 -4  0 -4
 -3  6  1 -4 -1 -6 -5 -4  0 -5 -6 -1 -3  1 -5  6  7 -3  1  1 -4 -4  3 -5 -5  2 -4 -2  5 -1 -3 -2  3 -3  1 -4 -1 -3 -2 -4 -4  1 -2  6  1  2 -1 -2 -1 -5 -4 -2  1  0 -6  2  1 -3  0 -3  1 -2 -5 -4 -2  2  2  2 -2 -2  3 -4  3 -1 -6 -6 -3 -7 -3 -3 -4 -1 -4 -3 -2  1  4 -1 -5  6 -1 -3  3  0 -4 -3 -1 -2  3 -1 -5 -4  2 -2 -2 -4 -4  2  3 -3 -5 -6 -2 -2 -3 -3 -4 -3 -4  1 -3 -1 -4 -4  2 -3 -2 -3 -3 -3  1 -3
 -6 -6 -1  3 -6  6  5  0 -2  1  7 -5 -4 -6 -3 -6 -7 -5 -6 -4  0  0 -3  6  0 -3  4  3 -4  2  1 -4 -2  4  0 -7  1  0  0  0  0 -1  2 -6 -4 -3 -4  3  1  0 -1 -1 -4 -3 -5 -5 -5 -5 -5 -2  0  0 -1  1  0 -5 -3 -6  2 -5 -6 -4 -6 -2 -6 -2 -1 -2  0  2  1 -4 -3  3  3 -6 -6  1 -1 -6  2  2  1 -2 -2  1  4  3 -6  0 -5 -4  0  0 -5  1  1 -5 -6  1  7 -7  1  2  2  3  1  3  0  1 -1 -2  1 -1  1 -1 -1  0  0 -1 -1 -1
 11  0 -1 -2 -2 -5 -4 -3  0 -5 -5 -1 -2 10 -6  0  1 -2 -2  6 -2 -3  0 -4 -2  1 -4 -2  1 -1 -2 -3  6 -4  1 -6  1 -2 -3 -5 -4 -1 -1  3  0  1 -3  0 -1 -1 -1 -3  1 -1 -5  1  1 -1  0 -4  0  0 -5 -3 -1  1  2  0 -3 -6  1 -4  0  1 -7 -5 -2 -6 -3 -1 -5  0 -2 -3 -2  9  2 -2 -5  0 -1 -2  3  1 -2 -2 -2 -1  4  6 -5 -5  1 -3  1 -2 -4  0  1  0 -4 -6 -2  0  0 -2 -3 -3 -4  2 -3 -2 -3 -3  0 -2 -1 -2 -2 -2  4 -2
 -5  1 -1 -5  1 -6 -6 -5  3 -6 -7 -3 -5 -4 -7  1  0 -5  7 -1 -4 -5  4 -5 -6  0 -3 -1 -1 -5 -4 -6 -2 -6 -1  1 -3 -5 -3 -6 -3  2 -3 -3  5  1  3  0 -2 -5 -5 -4  5 -1 -6 -3 -2 -6  2 -4  1 -2 -3 -5  2  0 -1 -4 -6 -5 -2 -6  3 -3 -9 -4  4 -7 -2 -4 -1 -1 -3  3 -4 -2  2 -4  0 -1 -5 -4 -1  4 -6 -1 -2 -1 -1 -1 -6 -6  1 -3 -6 -5 -5  7  3 -4 -6  0 -4 -1  0 -3 -5 -5 -5 -2  0 -1 -4 -4  1 -3  4 -3 -3 -2 -1 -1
 -8 -7 -5  1 -4 -5 -1 -3 -5 -2 -3  1 -4 -7 -6 -7 -8 -6 -7 -4  7 -3 -4  1 -3  3 -2 -2 -5 -4 -2 -3 -6 -3 -5 -8 -4 -4 -3  4 -2 -5 -1 -7 -5 -4 -5 -3  0 -1 -2 -3 -3 -3 -5 -5 -5 -5 -6 -5 -3 -3  1 -3 -3 -4 -5 -6 -5 -7 -6 -4 -6 -3  9 -3 -5 -2 -4 -3 -4 -5 -5 -4 -4 -7 -6 -4 -4 -7 -3 -4 -4 -5  7  1 -3 -2 -5 -5  2 -4 -1 -4 -5 -4  3 -5 -6 -3 -5 -8 -3 -3 -3 -3 -2 -3  1 -2  1 -2 -3 -2 -2 -2 -3 -2 -2 -3 -3 -2
 -7 -6 -2 -1 -2 -1  2  2 -3 -2 -2 -4 -2 -6 -2 -6 -7  7 -3 -1  1  2 -4 -1 -1 -3  0 -1 -5 -2 -1 -2 -4  0 -1 -4 -1  1  2  0  1 -3 -2 -6 -4  0 -3 -1  0  0 -1 -2 -4 -1 -1 -4 -4 -3 -4 -1 -1  1  0  0  0 -3 -3 -6 -3 -5 -5  5 -6  2 -3  5 -1 -5  1 -1 -2 -3  0  1  0 -6 -5  0  0 -6  0  0 -2 -4  0 -1 -1  0 -5 -1  0  2 -2  0 -2  2  2 -6 -5  0 -2 -4 -1 -1  0 -1  1 -1 -1  1  3 -1  2  2  0  1 -1  0 -1 -1 -1 -1
 -6 -5  1 -2 -4 -1 -1  0 -3 -4 -3  1  0 -5 -5 -5 -6 -1 -4 -1  2  0 -4 -1 -1 -1 -2 -1 -3  0 -1  4 -4 -2 -1 -6  1  3 -1 -2 -1 -3 -2 -5 -4 -1 -3  0 -1 -1 -3 -1 -1  0 -4 -2 -2 -4  0 -2 -1  0 -1  0  2 -3  1 -4 -3 -6 -4  0 -4  2 -4 -1 -4 -5  1 -1 -3  0  0 -1 -1 -5 -4  0 -2 -3 -1 -1 -1 -3 -2 -1 -1  1 -2  0  0  5 -3 -1  7  1 -1 -3 -4  1 -2 -6 -2  0 -1 -1 -1 -3 -1 -1  1  2  1  0  0  1 -2  1 -1 -2 -1 -2
 -7 -5 -4 -5 -2 -6 -6 -1 -2 -6 -7 -6 -6 -1 -6 -6 -6 -7 -3 -4 -6 -6 -2 -6 -6  0 -5 -5 -5 -2 -5 -3 -2 -6  8 -3 -5 -5 -6 -6 -5  7  1 -5  3 -3  9 -3 -4 -5 -5 -2  3 -4 -6 -5 -5 -6 -5 -3  0 -4 -5 -5 -3 -1 -5 -6 -6 -2 -6 -6 -5 -5 -9 -6 -1 -1 -5 -5 -5 -3 -5  1 -5 -6 -5 -5 -3 -5 -5 -5 -2 -3 -7 -5 -2 -4 -6 -5 -6 -7 -5 -3 -6 -5 -5 -4  1 -5 -6 11  1 -4 -4 -4 -5 -5 -5 -3 -4  2 -4 -4 -2 -3 -1 -3 -3 -3 -2 -3
 -6 -4  2 -2  8 -5 -5 -1  6 -5 -6 -5 -5 -5 -7 -2 -5 -6  7  0 -4 -4  0 -3 -5  2 -2 -1 -4 -4 -2 -5  4 -5 -1 10 -2 -3 -3 -4  0  2 -1 -1  7  1  5  1 -2 -4 -4 -2  3 -3 -6 -4 -3 -6 -1 -1 -1 -2 -1 -3  2 -1 -2 -5 -4  3 -3 -5 -4 -4 -8 -5  5 -6 -1 -4 -3  3  1  3 -4 -5  1 -4 -1 -3 -3 -3 -1  8 -6  0  2  0 -5 -1 -4 -6 -3 -1 -3 -3 -4  2  5 -2 -5 -1 -4 -1 -1  0 -3 -3 -4 -2 -1  4 -3 -3 -1 -3  1 -1  0  2  1  2
 -4 -3  3 -2  1 -4 -5 -4 -2 -6 -6  1  3  1 -7 -3 -3 -6 -4  1 -4  1 -1 -4 -4  3 -3 -2  3 -4 -3  0  0 -4 -3 -6 -1 -3 -3 -4 -2 -4 -2  0 -1  0 -1 -1 -1 -4 -4 -3  1  3 -3  3  4 -2  5 -1  1 -2 -4 -4  0  4  3  4 -4 -7  2  0  6 -2 -5 -4 -2 -4 -3 -1 -5  2 -2 -3 -3  1  3 -3 -4  2 -3 -4 -2 -2 -4 -3 -1  0  2  2 -4 -3 -2 -2 -1  2 -3 -1  2 -2 -4 -4 -3 -3 -3 -3 -3 -3 -2  0 -3 -3 -3 -4  1 -2 -2 -2 -3 -4 -1 -3
