# Supplementary material for: Protein Secondary Structure Prediction Based on Data Partition and Semi-Random Subspace Method
Source: Sci Rep. 2018 Jun 29;8:9856. doi: 10.1038/s41598-018-28084-8 (PMC6026213; doi:10.1038/s41598-018-28084-8)
Supplement: Supplementary file 2 — Dataset 2 [file 41598_2018_28084_MOESM2_ESM.zip › T100_DATA/5Y5Z_A.pssm]

  M  I  Q  G  V  I  Q  K  I  A  G  P  A  V  I  A  K  G  M  L  G  A  R  M  Y  D  I  C  K  V  G  E  E  G  L  V  G  E  I  I  R  L  D  G  D  T  A  F  V  Q  V  Y  E  D  T  S  G  L  K  V  G  E  P  V  V  S  T  G  L  P  L  A  V  E  L  G  P  G  M  L  N  G  I  Y  D  G  I  Q  R  P  L  E  R  I  R  E  K  T  G  I  Y  I  T  R  G  V  V  V  H  A  L  D  R  E  K  K  W  A  W  T  P  M  V  K  P  G  D  E  V  R  G  G  M  V  L  G  T  V  P  E  F  G  F  T  H  K  I  L  V  P  P  D  V  R  G  R  V  K  E  V  K  P  A  G  E  Y  T  V  E  E  P  V  V  V  L  E  D  G  T  E  L  K  M  Y  H  T  W  P  V  R  R  A  R  P  V  Q  R  K  L  D  P  N  T  P  F  L  T  G  M  R  I  L  D  V  L  F  P  V  A  M  G  G  T  A  A  I  P  G  P  F  G  S  G  K  T  V  T  Q  Q  S  L  A  K  W  S  N  A  D  V  V  V  Y  V  G  C  G  E  R  G  N  E  M  T  D  V  L  V  E  F  P  E  L  T  D  P  K  T  G  G  P  L  M  H  R  T  V  L  I  A  N  T  S  N  M  P  V  A  A  R  E  A  S  I  Y  V  G  V  T  I  A  E  Y  F  R  D  Q  G  F  S  V  A  L  M  A  D  S  T  S  R  W  A  E  A  L  R  E  I  S  S  R  L  E  E  M  P  A  E  E  G  Y  P  P  Y  L  A  A  R  L  A  A  F  Y  E  R  A  G  K  V  I  T  L  G  G  E  E  G  A  V  T  I  V  G  A  V  S  P  P  G  G  D  M  S  E  P  V  T  Q  S  T  L  R  I  V  G  A  F  W  R  L  D  A  S  L  A  F  R  R  H  F  P  A  I  N  W  N  G  S  Y  S  L  F  T  S  A  L  D  P  W  Y  R  E  N  V  A  E  D  Y  P  E  L  R  D  A  I  S  E  L  L  Q  R  E  A  G  L  Q  E  I  V  Q  L  V  G  P  D  A  L  Q  D  A  E  R  L  V  I  E  V  G  R  I  I  R  E  D  F  L  Q  Q  N  A  Y  H  E  V  D  A  Y  C  S  M  K  K  A  Y  G  I  M  K  M  I  L  A  F  Y  K  E  A  E  A  A  I  K  R  G  V  S  I  D  E  I  L  Q  L  P  V  L  E  R  I  G  R  A  R  Y  V  S  E  E  E  F  P  A  Y  F  E  E  A  M  K  E  I  Q  G  A  F  K  A  L  A
 -3 -1 -1 -2 -1 -3 -1 -2 -2  4 -2 -3 -1 -2 -1  6 -1 -2 -3  0 -2  5 -2 -3 -2 -4 -2 -1 -3 -2 -1 -2 -2 -1 -3 -3 -2 -3 -3 -3 -2 -3 -2 -1 -3 -1  5 -1 -3 -3 -2 -4 -3 -3 -2  2 -2 -3  0 -3 -2  0 -2 -2 -2 -1 -2 -1  2 -1 -3  1 -1 -3 -3  0 -3 -2 -3 -3 -1  1 -3 -4 -4 -2 -3 -3 -4 -3 -3 -2  1 -3 -1 -1  1  2 -1  0 -3 -3  0 -3 -2 -1 -1  3 -1  3 -3 -3 -3 -1 -1 -2 -5  0 -5 -1  1  0  3  0  1 -2 -2 -1 -2  0  2 -2 -2 -2 -3 -2 -1 -2 -2 -3 -2  1 -2 -2 -4 -3 -3 -3 -2 -3 -2 -1 -1 -1 -1 -1 -2  0 -1 -1  0  0  2 -2 -1 -2 -2 -2 -2 -3 -1 -2  4 -1 -2 -1 -2 -1 -1 -2 -2  0 -3 -2 -3 -2 -5 -3 -1 -4 -1  2 -4 -3 -2  1 -1 -3 -3  0 -3 -1  0 -3 -3 -2 -2 -2 -3 -4 -1 -2 -4 -1 -3 -5 -3 -2  6 -3 -2 -2  2  6  6 -2 -3 -2 -2 -5 -2  1 -2 -3 -2 -2 -1 -3 -4 -1 -3  6 -3 -5  5 -3  6 -3 -3 -2 -2 -4 -2 -2 -3 -2 -3 -4 -2 -4 -3 -3  0 -3 -2 -3 -2 -3 -5 -3 -2 -3 -2 -4 -2 -2 -2 -2 -2 -1 -3 -3  0 -4 -2 -1 -3 -3  6 -4 -2 -1 -4 -3 -3 -2  6  6 -4 -3  6 -1 -2 -4 -2 -1 -3 -2 -3  6 -3 -4 -4 -4 -4 -3 -2 -4 -1 -2  6 -3 -3  6 -4 -1 -2 -1 -4 -5  6 -3  6 -3 -4 -3 -3 -1 -1 -4 -3 -3 -3 -3 -3 -1 -3 -3 -2 -4 -3  6 -4 -3  4  3 -3 -1  6  0 -4 -4 -3 -4  6 -2 -1  0 -1  0 -2  0  0 -2 -2  0  4 -2 -1  3 -3 -2  6 -2 -1 -3  0 -2 -2 -4 -3 -1 -3 -3 -2 -1 -3  4 -2 -3 -4 -3 -1 -3 -1 -5 -5  4 -3 -4  5  1 -3  6 -2  0 -4 -4 -5 -3  6 -3 -3 -5 -3 -2 -1 -4 -1 -3 -4  0 -2  0 -2  0 -1 -5 -3 -1 -1 -2 -1  3  0 -2 -5  0  1 -2 -3  0 -2  5 -3  2 -2 -3 -3 -2 -3  4 -1 -3 -2 -3 -3 -2 -3 -3 -2 -2 -1 -4  6 -3 -1  0  0 -3 -3  0 -2 -3 -3  2  6 -3 -1 -3 -4 -3  0 -4 -3 -3 -3 -3  6 -4 -3 -2 -2 -4  0 -4  1  0 -2 -1 -3 -2 -2 -1 -3 -2 -1  2 -2 -2  1 -4 -1 -2  0  4 -1  1  6 -2  1  2 -2  3 -1 -1  0 -1 -3  0  1 -2 -1  2  0 -2 -1 -3  4 -3  2 -2 -3 -1  0  0  0 -2 -2  0  2  0 -1  0  1 -2 -1  1 -1 -3  0  1  0 -2  2  2 -2  3
 -3  0  0 -4  2 -5 -1  4 -4 -3 -4 -5 -4 -5 -3 -3  0 -3 -4  3 -2 -3  3 -4 -3 -3 -4 -5  5 -5 -3 -1  0  4 -4 -3 -4 -2 -5 -5  2 -4  4 -2 -3  3 -3 -3 -5 -1 -5 -4 -2 -2 -3 -2 -4 -4  1 -4 -4 -2 -2 -5 -1 -1 -3 -4 -1 -4 -4 -3 -4 -2 -4 -4 -5 -4 -4 -4 -1 -1 -4 -4 -4 -4 -5 -1  8 -5 -4 -2  0 -4  3  0  1 -2 -4 -2 -1 -4  0  8 -4 -4 -2 -3 -3 -2 -4 -2  7 -1  2  1 -6 -1 -5 -1 -4  0 -2  1 -2 -4 -3  1 -4 -1 -2 -4 -3 -4 -4 -4 -3 -5  0 -2 -3 -2 -4 -3 -2  4 -5 -4 -4 -4 -3 -1 -3  1 -4  0 -4  0 -1 -4  1  0 -1 -4 -1 -4 -1 -4 -2 -2 -3 -4 -4 -1 -4  0 -2 -2  1 -2 -4  0 -4 -1 -1  3 -6 -5 -5  8  3 -3  8 -3 -4  1  2  1 -2 -2 -4  0  0 -4 -4 -4 -3 -4 -1  8 -4 -3 -4 -3 -4 -5 -4 -4 -3  1 -4 -4 -3 -3 -3 -5 -5 -4 -4 -5 -4 -3 -4  0 -3 -5 -3 -1 -2 -1 -4 -3  0 -5 -3 -3 -3 -2 -5 -4 -5 -4 -5 -4 -6 -4 -2  8 -4 -3 -2 -4 -3 -3 -5 -4  1 -2 -5 -5 -2 -4  0 -4 -4  4 -3 -4  1 -3 -4 -4  0  8 -3 -4 -4 -5 -3 -3 -3 -3 -3 -4 -5 -5 -3 -3  8 -2 -3 -3 -5 -4 -3 -4 -5 -3 -5 -3 -2 -4 -5  8 -4 -4 -4 -4 -2 -5 -3 -4 -4 -3 -4 -3 -3 -3  8 -6 -3 -2 -3 -4  8 -2 -4 -3 -4  8 -4 -2 -2 -4 -5 -4 -2 -2 -4 -4 -5 -3 -4 -4 -3 -1  8 -4 -3 -1 -5 -4 -2  8 -3 -4  5 -4  0 -3 -3 -3 -2  4 -1 -4 -3 -4 -3 -4 -5 -4 -3 -5 -3 -5 -4 -4 -4 -4 -4 -3 -2 -5 -5 -3 -1 -2 -3 -4  8 -5 -4  1 -4 -5 -6 -1 -4 -4 -3  0 -4 -1  1  6  8 -3 -5 -5 -3 -5 -3 -6 -4  0 -3 -4 -3 -4 -4  0 -2  1 -4  0  0 -5 -4  1  0 -1 -4 -2  0 -2 -5  1  0 -1  7  0  3 -3 -3  1 -4 -4 -1  1 -2 -3 -1 -4  0 -2 -5 -5  5 -4 -5 -4  0 -4 -3 -4 -3 -1  1 -2  6 -4 -1 -4 -2 -3 -3  7 -3 -4  8 -2 -3 -4 -4 -1 -1 -2 -3 -5 -3 -2 -4 -4 -2 -4 -4 -2 -2  0  2 -1 -3  2 -4 -4  2 -3 -5  0  0 -4 -1  0  0 -3  1  2 -3 -3  0  3 -4 -3 -2 -3  0  0 -4 -2  0 -3 -2 -3  6 -2  4 -5 -3  7 -3  2 -2 -2 -1 -2 -1  0 -3 -1  0  1 -2 -1  0 -4  0  0  0 -4  1  0 -1 -4  1  0 -4 -3
 -4  0  0 -2 -1 -5 -2 -1 -5 -2 -2 -4 -5 -5 -3 -4  0  2 -5  0  2 -3  5 -5  1 -1 -5 -5 -1 -5 -2  3  0 -1 -5 -4 -2 -2 -5 -5 -1 -5  0 -1  2  0 -3 -1 -5 -2 -5 -5 -2 -2 -2 -1 -1 -5 -2 -4 -2 -2 -2 -5 -2  4 -2 -1 -1 -4 -5 -1 -5 -2 -5 -2 -4 -2 -5 -5  0  2 -5 -5 -1 -2 -5 -2 -3 -4 -5  1 -1 -5 -2  0 -2 -2 -2  3  3 -5  0 -2 -2 -5  0 -4  0 -1 -5  3 -2  1 -2 -2 -7  1 -5  0 -4 -2 -3  1 -2 -2  0 -1 -5  0 -2 -2  0 -5 -5 -2 -2 -5 -1 -2 -1  1 -5 -3 -2 -2 -5 -5 -5 -4  0  2 -3  0 -2 -1 -4 -2 -1 -4 -1  1 -1 -2  1 -4  1 -5 -1 -1 -2 -5 -3 -2 -5 -1  3 -1  0  1 -5  1 -5 -4 -2 -1 -7 -4 -5 -3 -1 -2 -3 -4 -3 -1  0 -2 -3  2 -4  2 -2 -4 -5 -3 -2 -2 -2 -3 -4 -4 -1 -2 -5 -5 -4 -5 -3 -2 -2 -2 -2 -3 -3 -5 -4 -2 -4 -5 -2 -1 -2 -2 -2 -5 -3 -2 -2 -2 -5 -3 -2 -6 -2  1 -3 -1 -5 -5 -5 -5 -5 -2 -5 -2 -2 -3 -2  8 -2 -5 -2 -1 -5 -5  4 -2 -5 -4 -2 -5 -1 -1 -4  1 -1 -2  2 -2 -5 -5  0 -3 -2 -4 -5 -5 -4  8 -2 -1  7 -5 -4 -5 -4 -4 -3 -2 -3 -2 -5 -5 -2 -2 -5 -2 -5 -3 -2 -5 -5 -3 -1 -4 -2 -5  2 -5 -3 -5 -5 -4 -1 -1 -2 -1 -3 -7 -4 -2 -4 -5 -3 -2 -5 -1 -2 -3 -5 -2 -2 -5 -4 -2 -2 -2 -2 -5 -4 -4 -5 -5 -2 -1 -2 -5 -3 -1 -5 -5 -2 -3 -3 -2 -1 -4 -1  1 -2  2  1  0 -1 -2 -2 -5 -1 -4 -5 -2 -4 -5 -1 -4 -4 -2 -2 -1 -3 -1 -2 -4 -5 -2 -2  6 -2 -5 -3 -5 -4 -2 -4 -5 -7 -2 -5  0 -2  2 -5 -3 -2 -2 -3 -2 -5 -4 -3 -5  8 -7  1  4 -1 -5 -1 -5 -5 -1  1  1 -4  1  0 -6 -4  3  1  6 -4  1 -1  2 -6  1  0  1 -2  1 -1 -3 -4  1 -4 -5 -2 -1 -2 -1  1 -5  2 -2 -5 -5 -2 -5 -5 -2 -2 -1 -3 -5 -2 -1  1 -1 -2 -5 -2 -5 -1 -3 -3 -2 -2 -5 -3 -2  0 -5 -5 -2 -2  8 -3 -5  0 -1 -3 -1 -2 -4 -3 -1 -3  1 -2 -1 -1 -1 -5 -5  0 -1 -5 -3  0 -2  2  1 -1 -2  0  0 -3 -4  1  1  0 -4  0 -4  2  0 -5 -2  2 -3 -1 -3 -2  1  0 -5  2 -2 -3 -2 -1 -2 -1  0  1  2 -4  2 -1  0 -4  1  0 -4  0  1  0 -5  0  0 -1 -4  1  1 -5 -1
 -5 -2 -1 -3 -2 -5 -2 -2 -5 -2 -3 -4 -5 -5 -4 -4  2  2 -5  1  5 -3  0 -5 -4  7 -5 -5 -2 -5 -3  4  1 -2 -6 -5 -3  0 -5 -5  0 -5  1 -1  7 -1 -3 -2 -5 -3 -5 -6  0  3 -3 -1 -3 -5 -2 -4 -3  3 -2 -5 -1 -1 -3 -1 -1 -3 -5 -2 -5  2 -6 -3 -4 -3 -5 -5  1 -2 -5 -5  8 -3 -5 -3 -4 -4 -6  5  1 -5 -2  3 -2 -3 -3  5 -3 -5  1 -4 -3 -5  3 -4  0 -2 -5  6 -3  4 -2 -2 -7  3 -6 -1 -4 -2 -4 -1 -2 -3  7 -1 -5 -1 -2 -3  7 -5 -5 -3 -2 -5  0  0 -3 -1 -5  0 -3 -3 -5 -5 -5 -4 -3  2 -4  0 -3 -2 -4 -1  2 -4 -1  1  0 -3  3 -5 -1 -5  3  5  0 -5 -4 -2 -5  3  4  3  0  2 -5 -2 -6 -5 -3 -2 -7 -4 -5 -4 -2 -3 -4 -4 -4 -1  1 -3 -4  3 -4  3 -1 -4 -5 -4 -3 -3 -3 -4 -5 -4  8 -3 -5 -6 -4 -5 -3 -3 -3 -3 -3 -4 -4 -5 -4 -3 -4 -6 -3 -2 -3 -3 -3 -5 -4 -3 -3 -2 -5 -4 -3 -7 -3  7 -3  6 -5 -5 -5 -6 -5 -3 -6 -3  0 -4 -3 -1  0 -6 -3  7 -5 -5  0  2 -6 -4  0 -6  0  8 -4 -2 -3 -3  0 -3 -6 -6  2 -4 -3 -5 -6 -5 -4 -1 -3 -2  4 -6 -4 -5 -4 -4 -4  0 -3 -3 -5 -6 -3 -3 -5 -3 -5 -4  0 -6 -6 -4  8 -5 -3 -6  5 -5 -3 -5 -6 -4  8 -2 -3 -2 -4 -7 -4  0 -4 -5 -4  0 -5 -2 -3 -4 -6  0  0 -6 -4 -3  4  0 -3 -6 -4 -4 -6 -6 -3 -2 -4 -5 -3  2 -6 -6  0 -4 -4 -3 -2 -5 -1 -3 -4 -2 -1  4  3 -3 -2 -5 -2 -4 -5 -3 -4 -5 -2 -4 -4 -3 -3  8 -5 -2  1 -4 -5 -3 -3 -1 -3 -6 -4 -5 -5 -3 -5 -6 -7 -3 -6  8 -1  3 -6 -3  0 -3 -4 -4 -6 -4 -3 -5  2 -7 -2  0 -2 -6 -2 -6 -6 -1  6  1 -5  4  3 -6 -5  4  1  0 -4  2  2  6 -7 -2  2 -1 -4  2  0 -3 -5  2 -5 -6  2  2  0  0  0 -6  1  0 -5 -5 -3 -5 -5 -3 -3  8 -3 -6 -2  4  3  6 -3 -5 -3 -5  1 -3 -3 -3 -3 -5 -4  0  7 -5 -6 -3 -3  2 -3 -6  3  4 -3  8 -3 -5 -3  0 -4  3 -3 -2 -1  0 -5 -5  0 -3 -5 -4  0 -5  0  5 -1 -3 -1  3 -4 -5  3 -1 -2 -4  1 -4  3  3 -5 -2  2 -4  2 -4 -3  3  1 -5 -2 -4 -4 -3 -3 -3  0  1  4  4 -4  4  1 -1 -4  5  2 -5  0  2  3 -5  3  1  0 -5  2  1 -5 -2
 -3 -3 -3 -5 -3 -3 -2 -5 -3 -2 -5 -5 -2 -3 -2 -2 -3 -4 -3 -3 -4 -1 -2 -3 -4 -6 -3  4 -5 -3 -4 -4 -4 -4 -3 -3 -5 -6 -3 -3 -5 -3 -4 -4 -5 -3 -2 -2 -3 -5 -3 -5 -6 -6 -3 -2 -5 -3 -3 -4 -5 -5 -5  1 -3 -1 -3 -4 -3 -5 -3 -2 -1 -6 -3 -4 -5 -5 -3 -3 -3 -3 -3 -5 -6 -5 -3 -5 -6 -5 -3 -4 -2 -3 -3 -4 -3  0 -4 -3 -4 -3 -3 -6 -5 -2 -3 -2 -4 -2 -3 -5 -5 -4 -4 -4 -5 -4 -5 -3 -5  0 -2 -4 -2 -5 -5 -4 -3 -2 -3 -1 -5 -3 -3 -5 -2 -3 -5 -6 -3 -2 -3 -2 -4 -5 -3 -4 -3 -5 -4 -4 -2 -3 -4 -3 -2 -3 -3 -2 -2 -2 -3 -4 -4 -4 -3 -3 -3 -5 -3 -3  6 -3 -2 -4 -3 -4 -3 -5 -2  0 -4 -2 -5 -5 -5 -5 -3 -6 -3 -3 -6 -5 -2 -3 -4 -5 -3 -3 -5 -3 -2 -5 -3 -1 -3 -5 -5 -6 -2 -3 -6  0 -3 -5 -3 -2 -2 -5 -5 -5 -2 -2  5 -1 -5 -5 -5 -5 -5 -3 -5 -5 -3 -3 -2 -5 -5 -5 -3 -2 -5 -5 -1 -5 -1 -5 -3 -3 -3 -5 -3 -5 11 -5 -6 -6 -5 -5 -6 -4  0 -6 -3 -3 -3 -6 -5 -5 -5 -3 -4 -6 -5 -4 -3 -5 -4 -4 -3 -4 -4 -6 -3  2 -3 -3 -2 -5 -3 -3 -5 -4 -5 -3 -2 -2 -6 -6 -2  5 -2 -5 -3 -5 -3 -3 -2 -2 -6 -5 -4 -6 -6 -4 -5 -5 -3 -3 -2 -3 -4 -2 -6 -3 -3 -3 -6 -5 -2 -6 -2 -3 -6 -6 -3 -2 -4 -6 -3 -6 -6 -4 -5 -4 -6 -6 -5 -5 -5 -2 -5 -3 -3 -2 -6 -3 -2 -4 -5 -5 -6 -6 -2 -1 -2 -1 -3  8 -2  2 -3 -4 -5 -4 -2 -2  0 -2 -3 -5 -2 -3 -3 -5 -5 -5 -5 -6 -3 -3 -6 -5 -3 -3 -5 -3 -3 -3 -6 -3  0 -5  0 -5 -5 -1 -3 -6 -2 -3 -3 -2 -4 -4 -6 -6 -5 -5 -2 -3 -5 -5 -3 -3 -3 -5 -3 -3 -5 -2 -5 -3 -2 -3 -4 -5 -3 -3 -4 -4 -2 -3 -4 -5 -5 -3 -3 -2 -5 -3 -4 -2 -3 -2 -2 -3 -5 -5 -6 -2 -4 -3 -5 -6 -3 -3 -5 -3 -3 -5 -3 -6 -2 -3 -3 -4 -3 -5 -5 -3 -3 -3 -6  0  0 -5 -3 -3 -6 -6 -5 -4 -3 -5 -5 -5 -2 -4 -5 -5 -2 -6  0 -5  8 -3 -3 -4 -5 -5 -3 -3 -3 -3 -4 -2 -2 -3 -2 -4 -4 -4 -3  3 -3 -3 -2 -3 -4 -3 -4 -2 -3 -2 -4 -4 -3 -2 -3 -3 -4 -2 -3 -5 -4 -3 -3 -6 -2 -5 -4 -2 -2 -4 -3 -4 -2 -3 -3 -2 -2 -4 -3 -3 -1 -3 -4 -3 -3 -3 -4  1 -3 -3 -3 -2
 -2  0  2 -4  0 -5  0  0 -4 -2 -4 -4 -4 -4 -3 -3  0 -2 -3  1 -1 -2  2 -3  0 -2 -4 -4  0 -4 -3  0  3  0 -4 -3 -4  0 -4 -5  2 -3  1 -2 -2  1 -2 -2 -5  8 -4 -4  0  0 -3 -1 -4 -4 -1 -4 -4  0 -2 -4 -1 -1 -3 -3  1 -1 -4 -2 -4  0 -4 -4 -4 -4 -3 -4  0  2 -4 -4 -2 -4 -4  8 -1 -4 -4  0 -1 -4  2  1  1 -1 -3 -1 -3 -4  1 -1 -4 -4  1 -2 -2 -2 -4 -2  0  0  0  0 -5  0 -6  0 -3 -1 -2  1 -1 -4 -1  1 -4  1  0 -4 -1 -4 -4 -4 -1 -4  7  0 -3  0 -4 -1  2  0 -5 -3 -4 -4 -2 -1 -3  1 -4 -1 -3  0  0 -4  0  1  1 -4  1 -4 -2 -4  0  1 -2 -4 -3 -1 -4  0 -1 -1  1  0 -4  2 -3 -2  8  0 -5 -4 -4 -1  1 -1 -1 -3 -3  1  2  0 -1 -1 -4  0  0 -4 -4 -2 -3 -4  8 -1 -4  0 -2 -3 -4 -6 -4 -2 -2 -1 -4 -4 -3 -3 -3 -4 -4 -4 -4 -6 -4 -2 -4 -1 -3 -4 -3  8  5  8 -4 -3 -1 -5 -2 -2 -3  3 -5 -4 -4 -4 -4 -4 -6 -4  0 -1 -4 -2  0 -3 -3 -1 -4 -4 -1  0 -6 -4  0 -4  1 -2 -3  2 -3 -4  3 -2 -4 -3  2 -1 -3 -4 -4 -5 -3 -2 -3 -2 -2 -3 -4 -4 -3 -3 -1  0 -3 -2 -4 -4 -3 -4 -5 -3 -5 -3  0 -4 -5 -1 -2  1 -4 -4 -2 -4 -2 -4 -2 -3 -2 -2 -3 -2 -1 -5 -3  0 -3 -3 -1  0 -3 -2 -3 -1 -4  0  0 -3 -4 -4  0  0 -4 -4 -4 -3 -4 -4 -2 -2 -1 -4 -2  5 -5 -4  0 -1 -3 -4  0 -4  1 -3 -3 -3 -1  0  1 -4 -2 -4 -2 -3 -4 -4 -3 -4 -2 -4 -3 -4 -4 -2 -4 -2  0 -4 -4 -2  8 -2 -3 -3 -1 -5 -4  0 -4 -6 -5 -2 -4 -2 -2  2 -4 -2  2  3 -1 -2 -6 -4 -2 -5 -2 -5 -3  2 -2 -4 -2 -3 -4  1  0  2 -3  1  1 -4 -4  0  2  0 -4  0  0  0 -5 -1  1  0  0  3  2 -2 -2  0 -3 -4  8  2  0 -1  1 -4  6  0 -5 -4  6 -4 -4 -4 -1 -2 -2 -4  0  0  1  4  5 -3 -1 -4  0 -3 -2  0 -2 -4 -1  1 -2 -4 -4  7  9 -2 -2 -5 -1  0 -3 -2 -2 -4 -3 -2 -3  1  0  8 -3  0 -3 -3  1 -2 -4 -1  1 -4  0  0  1 -2  1  1 -3 -1  1  0 -3 -3 -1 -3  1  2 -4 -1  1 -3 -1 -3 -1  1  2 -4 -2  1 -2 -1 -2 -2 -1  2  0  2 -3  1  1  0 -3  1  2 -4  1  1  3 -3  1  2  5 -4  1  1 -4 -2
 -4 -1  2 -4  1 -5  0 -1 -4 -2 -4 -3 -4 -4 -1 -3  4 -2 -4  2  2 -2  0 -4 -3  2 -4 -4  1 -5 -3  4  4  0 -5 -4 -4  7 -5 -5  6 -4  3 -1  1  1 -3 -2 -5  0 -5 -5  7  7 -3 -2 -4 -4 -2 -3 -4  6  1 -5  4 -2 -3 -1  3 -3 -5 -2 -4  7 -5 -4 -3 -4 -4 -5  4 -1 -5 -5  0 -4 -5  0 -2 -3 -5  3  1 -4  2  5  0 -2 -4  0 -4 -5  1 -2 -4 -4  3 -3 -2 -2 -5  0 -1  5  0  0 -6  3 -6  2 -3  0 -3  1  1 -4  1  3 -4  3  0 -4  0 -4 -4 -4  1 -5  1  7 -3  1 -4  1 -2 -1 -5 -4 -4 -3 -3 -1 -3  3 -4  2  0  1  4 -3  0  2  3 -3  4 -4 -2 -4  4  5 -2 -4 -3  2 -4  5  0  2  2  6 -4 -1 -4 -4  0  2 -6 -3 -4 -2  1 -1 -2 -3 -4  0  4 -1 -1 -1 -3  2  2 -3 -5 -4 -3 -4  0 -2 -4 -2  0 -3 -5 -6 -3 -4 -3 -1 -4 -4 -3 -3 -3 -5 -3 -4 -3 -6 -4 -2 -4 -1 -3 -5 -3  0 -2  0 -5 -3 -1 -6 -2  2 -3  4 -5 -4 -4 -5 -5 -4 -6 -4  7 -2 -4 -2  7 -5 -3  4 -5 -5  1  7 -6 -3  7 -5  3  0 -3 -1 -3 -4  4 -2 -5 -5  4 -2 -3 -4 -5 -5 -3 -2 -3 -2 -2 -5 -3 -5 -3 -3 -2  7 -3 -2 -5 -5 -3 -4 -5 -3 -5 -3  7 -4 -5 -2  0 -4 -4 -5 -1 -5 -2 -4 -4 -3  0 -2 -3 -2 -2 -6 -3  7 -3 -4 -2  7 -5 -2 -3 -2 -5  7  7 -5 -3 -4  7  7 -4 -5 -3 -3 -5 -5 -2 -2 -2 -4 -2  5 -5 -5  7 -2 -3 -4 -1 -4  2 -3 -4 -3 -1  2  6 -4 -2 -4 -2 -3 -5 -4 -3 -5 -2 -3 -3 -4 -4  0 -4 -2  7 -3 -5 -2  0 -2 -3 -5 -2 -5 -4 -1 -4 -6 -6 -2 -5  0 -2  0 -5 -2  1 -1 -2 -3 -6 -3 -2 -5 -2 -6 -4  1 -2 -5 -2 -5 -5 -1  2  1 -4  2  2 -5 -4  2  4  2 -3  0  3  3 -5 -1  4 -2 -2  1  3 -3 -4  1 -4 -5  1  5  7 -1  6 -5  3  7 -5 -5  0 -5 -5 -4 -1  0 -2 -5 -2  4  2  4 -1 -4 -2 -5  7 -3 -2 -1 -3 -5 -2  7 -1 -5 -5 -1  0 -2 -3 -5 -1  5 -2  0 -3 -4 -3  0 -3  3 -1  0 -2  0 -4 -4  1 -3 -5 -2  0 -5 -2  3  4 -2  1  3 -3 -4  3  0 -3 -3  0 -4  3  4 -5  0  1 -4  2 -2 -2  5  2 -5 -2 -2 -3 -1 -1 -2  1  6  4  4 -4  3  2  2 -4  3  4 -4  2  2  5 -4  2  3  5 -4  2  3 -4 -2
 -5 -2 -2  7 -3 -6 -3 -3 -5 -2  7 -5 -5 -5 -4 -1 -2  6 -5 -1  3 -2 -2 -5 -4 -3 -5 -5 -4 -5  6 -3 -3  4 -6 -5  7 -4 -5 -6 -1 -5 -3  6 -2 -3 -2 -2 -6 -4 -5 -6 -4 -4 -4 -1  7 -5  5 -4  7 -2 -4 -5 -4  1 -4  7 -1 -4 -5 -2 -5 -4 -6  7 -5  7 -5 -5  2  1 -5 -5 -4  7 -6 -4 -5 -5 -6 -2 -1 -5 -3 -2 -3 -2  7 -1 -3 -5  0 -4  7 -4 -2 -3 -3  3 -5 -2 -4 -3 -3 -3 -5 -2 -6 -3 -4 -3 -3 -2 -3  7 -3 -3 -5  0  4  7 -3 -5 -5  7 -3 -5 -4 -4 -2 -2 -5 -4 -4 -4 -6 -5 -5 -5 -4  5 -4 -2  7  1 -5 -3 -2 -4 -1 -1  0  7 -2 -5 -3 -5 -3 -3 -3 -5  0 -4 -5 -3  0  4 -2 -2 -5 -2 -5 -4 -4 -3 -5 -4 -5 -5 -3  4 -5 -4 -4 -1 -2 -4 -5 -2 -4 -2 -3 -5 -5 -4 -3  7 -4 -5 -5 -5 -4  2 -5 -6 -3 -5 -1 -4  7  7 -3 -1 -1 -5 -5  7  0 -6  7 -2  7 -4 -4 -5 -4 -4 -4 -4 -5 -2 -4 -5  1 -3 -2 -3 -6 -5 -5 -6 -5  7 -5  7 -4 -5  7 -3 -4 -5 -4 -3 -5 -5 -2 -4 -6 -5 -4 -6 -3 -4 -4 -3 -3  7 -1 -3 -6 -5 -3 -5 -4 -5 -6 -6 -2 -3 -4 -2 -3 -5 -5 -5 -2 -2 -5 -4 -2 -2 -5 -6 -4  7 -6 -4 -6  0 -4 -6 -5 -5 -4 -5  7 -6 -1 -5 -2 -5 -5 -2 -4 -2 -4 -2 -5 -5 -1 -4 -2 -5 -5 -4 -5 -2  6 -5 -6 -4 -4 -5 -5  7 -4 -4  7 -6 -5 -2 -6 -6  4 -1 -4 -5 -2 -3 -5 -6 -4 -5 -1  7 -3 -4 -3 -3 -5  6  5 -1 -3  7 -2 -5 -3 -3 -5  7 -2 -5 -2 -5 -4  7  7 -4 -5 -2 -4 -5 -5 -3 -4 -1 -4 -6 -5 -6 -5 -1 -5 -6 -5  5 -6 -3 -2  0 -6 -2 -4 -3 -5 -5 -6 -5 -2 -6 -3 -5 -5 -1 -2 -6 -2 -5 -6 -2 -2 -1 -5  2  0 -5 -5 -2 -1 -2 -4  2 -1 -2 -5 -1 -2 -3 -4 -1 -3  0 -4  0 -5 -6 -3 -3 -4 -1 -1 -6 -3 -4 -6 -5 -4 -5 -5  7 -3 -4 -1 -6 -1 -2  0 -3 -4 -4 -3 -5 -4 -3  0 -4 -3 -5 -5 -4 -2 -5 -6 -4 -4 -2  0 -5 -4 -3 -4 -4 -3 -5 -3 -2 -3 -1 -4 -4 -4  0 -5 -5 -1 -2 -5 -4 -1 -5  0 -3 -3  2 -2 -2 -1 -5 -1 -1  7 -2 -1 -4 -2 -2 -5 -3  0 -4 -3 -2 -4 -2 -2 -6  4 -3 -2  1 -3 -3 -2 -3 -1 -1 -4 -1  0 -2 -3 -1 -1 -5 -2 -1 -2 -5 -2 -1 -2 -5  0  0 -5  5
 -4 -2  0 -4 -2 -5 -2 -2 -5 -3 -4 -5 -4 -5 -4 -4 -1 -2 -4 -1  0 -3  1 -4  1 -3 -5 -5  1 -5 -3  1 -1  1 -5 -4 -4 -2 -5 -5 -2 -4  5 -3 -3 -1 -3 -3 -5 -2 -5 -1 -2 -2 -4 -3 -4 -4 -3 -4 -4 -2 -3 -5 -2 -1 -4 -2  0 -4 -5 -3 -5 -2 -5 -4 -5 -4 -4 -5 -2 -1 -5 -1 -3 -4 -5 -2 -2 -5 -5  0 -2 -4 -1 -1 -2 -2 -4 -1 -1 -5 -1 -2 -4 -5  0 -4  1 -2 -5 -2  4 -2 -2 -2 -5  4 -3 -2 -4 -3 -4 -1 -2 -4 -3  0 -5 -1 -2 -4 -2 -5 -4 -4 -2 -5 -1 -2 -4  0 -5 -3 10 -1 -5 -4 -5 -5  1 -1 -3 -1 -4 -2 -4 -2 -2 -5 -1  0 -2 -4 -2  2 -1 -5 -2 -2 -3 -5 -3 -1 -4 -2 -2 -2 -2 -2 -4 -1 -4  2  4 -2 -5 -5 -5 -2 -2 -3 -2 -4 -1 -2  0 -3 -1 -2 -5 -1 -2 -5 -4 -4 -4 -4 -2 -2 -5 -4 -3 -3 -3 -4 -4 -5 -3 -3 -4 -4 -4 -4 -4 -5 -5 -4 -4 -4 -4 -3 -4 -3 -4 -5 -4 -2 10 -2 -4 -4 -3 -4 -3 -3 -3 -1 -5 -5 -5 -1 -5 -4 -6 -4 -2 -2 -4 -2 -2 -4 -4 -3 -5 -5 -1  0 -4 -5  2 -5 -1 -3 -5  0 -4 -3  0 -3 -5 -4  1 -2 -4 -5 -5 -5 -4 -2 -4 -3 -2 -4 -5 -5 -4 -4 -2 -2 -3 -3 -5 -1 -4 -4 -5 -4 -5 -4 -2  0 -2 -2 -3 -4 -4 -1 -1 -5 -3 -4 -4 -4 -3 -3 -4 -3 -2 -5 -4 -2 -4 -4 -2 -2 -4 -3 -3 -2 -5 -2 -2 -4 -5 -4 -2 -2 -4 -1 -5 -4 -1 -5 -3 -3 -2 -4 -3 -2 -3 -1 -2 -2 -4 -4  1 -4 -1 -3 -2 -3 -1 -1 -2 -4 -3 -4 -3 -4 -5 -4 -4 -5 -3 -5 -4 -4 -4 -3 -4 -3 -2 -5 -5 -3 -2 -2 -4 -5 -2 -5 -5 -3 -5 -3 -5 -3 -5 -3 -3 -2 -5 -3  1 -2 -2 11 -4 -5 -3 -5  0 -5 -4 -1 -3  0 -3 -5 -1 -2 -2 -1 -4 -1 -2 -2 -2  0 -1  2 -4  0 -2 -1 -4 -2 -1  0 -1 -1 -1 -3 -4 -1 -4 -5  1 -2 -2 -3 -1 -5 -1 -2 -5 -5 -2 -5 -5 -4 -2 -3 -3 -5 -3 -1 -1 -2 -2 -4 -3 -4 -2 -4 -3 -2 -2 -5 -2 -2 -3 -1 -5  7 -2 -1 -3 -3  9 -2 -4 -3 -3  0 -4 -3 -3  1 -3 -2  2 -1 -4 -4  0 -3 -5  0  1 -2  4  3  0 -3 -1 -1 -4 -3 -1  0 -2 -4  0 -4  0 -1 -5 -3 -1 -2 -2 -4 -1 -2 -2 -5 -3 -2 -3 -3  0 -3  1 -1 -2 -1 -2 -1 -2  0 -2 -2 -2 -4 -1 -1 -1 -4  0 -1 -2 -4 -1 -1 -4 -3
  1  1 -1 -6  0  7  3 -4  4 -3 -6 -5  1  3  3 -2 -1 -5  1 -2 -4 -2 -4  2 -3 -5  2  1 -4  1 -5 -4 -2 -5  0  6 -6 -6  6  7 -5  4 -3 -5 -5 -1 -2  1  7 -5  1 -4 -6 -5 -3 -3 -6  5 -4 -2 -6 -5 -3  1  1 -3 -2 -6 -2 -5  0 -4  1 -5  0 -6 -5 -6  2  5 -4 -4  6 -3 -5 -6  7 -5 -5 -5  0 -4  1  5 -1 -4  0 -1 -5 -3 -2  6 -2 -5 -6  4 -3  1 -4 -4  3 -5 -4 -4 -2 -1 -6 -3 -2 -1 -5  0  1 -4  1 -6 -4 -2  1  0 -3 -6 -4  5  5 -6  0  1 -4 -6 -3 -1  5  2 -6 -5  7  0  2 -5 -2 -4  3 -4 -6 -1  5  0 -3  6  0 -1 -3 -6 -4 -2 -3  4 -2 -5  0  5 -2  2  4 -4 -3 -3 -2 -4  4 -2 -1  1 -5 -3 -6 -5  1 -5  0 -4 -5 -5  0 -1 -4 -5  1 -2 -5 -1  2 -5  0  4 -3 -6 -5 -5  4  5 -5 -2 -1 -2 -5  5 -3 -3 -6 -6 -1 -3 -3  6 -5 -6 -5 -2 -6 -4 -6 -5 -3  1  3 -5 -5 -5  2 -3 -5 -5 -3 -5 -2 -5  7  4  2 -4  6 -6 -4 -6 -6 -5 -6 -6 -6 -1 -3 -5  1  2 -1 -5 -2 -5 -5  1  2 -5 -3 -4 -3 -6 -4 -4  1  0 -4 -5 -3  3  0  7 -3 -6 -3 -5 -5 -1 -5  1 -3 -3 -5 -6 -3 -4  6 -4 -3 -6  7 -3  7 -3 -6 -4 -2 -5 -5 -1 -6 -4 -4  1 -3  3  1 -3 -5 -5 -3 -5 -5 -5 -3 -6 -3  0 -5 -6  5 -5 -5 -5  0 -6 -6 -1 -5 -6 -5 -6 -6 -4 -5 -3 -4  0 -4 -4 -5  2 -3 -5 -2 -4 -6 -5 -3 -6 -2  1  3 -2  2 -5 -4 -4 -2 -6 -3  4 -3  2  7 -6 -3  1 -5 -5 -5 -6 -6 -5  4 -5 -5 -5  1 -2 -5 -4 -3  0 -5  7  1 -5  1 -2 -5 -4  0 -5 -3 -3  0 -3 -4 -4 -5 -6 -2 -5 -3  7 -5 -6  1 -3 -5 -4 -5  0 -4  1 -4 -1  3 -4 -4 -5  0 -3 -4 -3  3 -3 -3 -5 -4 -1 -3  0 -3 -1 -4  0  2 -2  3  0 -5 -3 -6 -3 -5  0 -4 -6  7  1 -5  0  1 -6  2 -5 -3  0 -4 -3 -3 -5 -5  2  2  2 -4  2 -3 -5 -1  6 -5 -5  0 -2  0 -4 -5 -5 -3 -2 -4 -4  4 -5 -3 -3 -3 -4  0 -3 -5 -5 -2 -2  2  0 -4  1  7  1 -2 -2 -3 -4 -1 -2  0 -3 -3  2 -4 -3 -6  2 -3  3 -4 -4  6  2 -3  3 -4  2 -1 -4 -4  6 -3 -5  1 -5 -2  4 -2 -4 -4 -4  3 -2 -3 -1  3 -4 -3  5  0 -3 -4  5 -2 -2 -3  4 -3 -3  2 -3
  0 -1 -2 -6 -2  1  0 -4  0 -4 -6 -5  4 -1  0 -3 -3 -5  3 -2 -4 -3 -4  0 -2 -6  0 -1 -2 -1 -5 -4 -1 -4  6  0 -6 -5  0  1 -4  3 -3 -5 -6 -1 -3 -2  0 -5 -1 -4 -5 -5 -3 -4 -6  4 -4 -4 -6 -5 -4 -1 -2 -3 -2 -5  0 -5  6 -4 -1 -5  6 -6 -5 -6  5  4 -4 -4  0 -2 -6 -6  0 -5 -4 -5  6 -4 -1  4  0 -3  0 -1 -5 -4 -2  4 -2 -3 -6  0 -3  0 -4 -4  5 -5  0 -4 -3 -1 -4 -3 -2 -2 -5  0  0 -4 -1 -6 -5 -3  0 -2 -3 -6 -5  0  4 -6 -2 -1 -4 -5 -3 -2  1  0 -5 -4  0  3  0 -5 -3 -4  1 -3 -6 -3  1 -1 -3  0 -1 -1 -3 -6 -4 -2 -3  0 -2 -5 -2  0 -2 -1  4 -3 -4 -4 -3 -4  4 -3  3  2 -5 -3 -5 -5 -1 -4 -2 -4 -4 -5 -2 -2 -3 -5  4 -3 -4 -2  0 -3  5  1 -3 -6 -3 -4  0  3 -6 -2  3 -2 -5  2 -3 -4 -6 -6 -2 -3 -3  0 -5 -6 -5 -2 -6 -4 -6 -5 -3 -1 -1 -2 -5 -4  5 -3 -5 -4 -3 -6 -3 -5  0 -1 -1 -3  0 -6 -4 -6 -5 -4 -6 -6 -5  0 -3 -5 -1  6  0 -5 -2 -5 -5  6 -2 -6 -5 -3 -3 -6 -2 -5  6  0 -4 -4 -3 -1  6  0 -4 -6 -3 -5 -6  0 -5 -1 -4 -4 -4 -5 -3 -4  0 -3 -3 -6  0 -3  1 -3 -5 -3 -2 -4 -6  0 -6 -3 -5 -1 -2  5  0 -4 -6 -5 -3 -5 -4 -4 -4 -5 -4  5 -4 -5  0 -5 -5 -4  6 -5 -5  0 -5 -6 -5 -5 -6 -3 -5 -3 -4  6 -4 -4 -4  5 -3 -4 -2 -4 -5 -4 -3 -6 -1 -1 -1 -2  5 -5 -4 -3 -3 -6 -4  3 -4 -1  0 -6 -4 -1 -5 -5 -5 -6 -6 -6  3 -5 -5 -5 -1 -3 -5 -4 -3  6 -4  0 -1 -5 -1 -2 -4 -4  6 -6 -3 -3  6 -3 -3 -4 -4 -5 -2 -5 -3  0 -6 -5  5 -2 -5 -4 -5  6 -3  2 -5 -3  4 -4 -4 -4  0 -3 -4 -4  1 -3 -4 -5 -3 -1 -3  3 -4 -2 -3 -1  0 -2  4  6 -4 -4 -5 -3 -4  6 -3 -5  0 -1 -4  6 -1 -6 -1 -6 -3  6 -4 -3 -3 -5 -4  5  0  5 -3 -1 -3 -4 -1  3 -4 -5 -4 -2  6 -4 -5 -4 -3  0 -4 -5 -1 -6 -3 -3 -3 -4  3 -3 -4 -4 -1  0  2  5 -3  3  0  4 -1 -1 -3 -4  1 -3  1 -3 -3  5 -3 -2 -6 -1 -2  3 -4 -4  3  2 -3  4 -4  0 -2 -4 -4  3 -3 -4  0 -4 -2  1 -2 -4 -4 -4  2 -2 -3 -1  2 -4 -3  2  1 -3 -3  3 -3 -2 -2  2 -3 -3  5 -3
 -3  3  3 -4  3 -5  1  6 -4 -2 -4 -3 -4 -4 -3 -3  1 -2 -4  2 -1 -2  3 -4 -3 -2 -4 -4  4 -4 -3  1  2  3 -4 -4 -4 -1 -4 -5  1 -4  1 -1 -2  3 -2 -2 -5 -1 -4 -4 -1 -1 -3 -2 -3 -4  3 -3 -3 -1  1 -4 -1 -2 -3 -3 -1 -3 -4 -2 -4 -1 -4 -3 -3 -4 -4 -4  0 -1 -4 -4 -3 -4 -4 -1  0 -3 -4  0  1 -4  1  2  3 -2 -3 -2 -3 -4  1  2 -4 -4 -1 -3  0 -1 -4  0  1  1  6  6 -6  1 -5  3 -3  0  0  5  2 -4 -2  3 -4  1 -2 -3 -2 -4 -4 -4 -1 -4  1 -1 -3  0 -4 -2 -2  6 -5 -4 -4 -3 -2  0 -1  3 -3  3 -2  4  1 -3  3  1  1 -3  1 -4  0 -4 -1 -1 -1 -4 -3  1 -4  2 -1 -1  4  1 -4  2 -4 -3 -1  6 -6 -3 -4  0  4 -1  0 -2 -3  4  3  7 -1 -1 -3  0  0 -3 -4 -3 -3 -4 -1  0 -4 -3 -3 -3 -4 -6 -3 -4 -2  7 -4 -4 -3 -3 -3 -4 -3 -4 -3 -6 -4 -2 -4  7 -3 -4 -3 -1 -2 -1 -4 -3  7 -6 -2 -2 -2 -1 -4 -4 -4 -4 -4 -4 -6 -4 -1  0 -4 -2 -1 -4 -3 -2 -4 -4 -1 -1 -6 -3  0 -4  3 -3 -3  5 -3 -3  3 -1 -4 -4  4  0 -3 -4 -4 -5 -3 -2 -3 -2 -2 -4 -3 -4 -3 -3  0 -1 -3 -2 -4 -4 -3 -4 -5 -3 -5 -3 -1 -4 -5  0 -3 -4 -4 -4 -1 -4 -2 -4 -4 -3 -3 -2 -3 -2  0 -6 -3 -1 -3 -4  0 -1 -4 -2 -3  0 -4 -1 -1 -4 -3 -3 -1 -1 -4 -4 -3 -3 -4 -4 -2 -2  2 -4 -2 -1 -5 -4 -1  0 -3 -4  3 -4  1 -3 -3 -3  1  1  0 -3 -2 -4 -2 -3 -4 -3 -3 -4 -2 -3 -3 -4 -4 -3 -4 -2 -1 -3 -4 -2 -1 -2 -3 -4  0 -4 -4  7 -4 -5 -6 -1 -4 -3 -2  2 -4 -2 -2  4  0 -3 -6 -3 -2 -5 -2 -6 -4  1 -2 -4 -2 -4 -4  0 -1  2 -4  1  2 -5 -4  1  2  1 -4 -1  1  0 -5  0  2 -1  1  0  2 -2 -4  1 -4 -4 -1  3 -1 -2  0 -4  0 -1 -5 -4  3 -4 -4 -4  1 -3 -2 -4 -2  0  2 -1  2 -4  4 -4 -1 -3 -2  4 -2 -4  0 -1 -3 -5 -4 -1 -1 -2 -2 -5 -3 -1 -4 -3 -2 -4 -3 -2 -3  2  7 -1 -3  3 -4 -4  5 -2 -4  1  2 -5 -1  1  2 -2  1  2 -2 -4  2  2 -2 -2 -1 -3  2  3 -4 -2  2 -3  1 -3  3 -1  3 -4 -2  2 -3  7 -3 -2  0 -1  2  1 -3  1  2  1 -3  1  2 -4  1  3  2 -4  2  2  0 -4  2  2 -4 -2
 10  2 -2 -5 -1  0 -1 -3  0 -3 -5 -5  0 -1  1 -3 -2 -4  9 -1 -3 -2 -2  9 -2 -5  3  0 -3 -1 -4 -3 -1 -3  0  6 -5 -4 -1  0 -3  7 -3 -4 -5 -1 -2 -2 -1 -3 -1 -3 -4 -4 -3 -3 -3  1 -1 -4 -5 -4 -4 -1 -1 -2  0 -4  3 -4  4 -3 -1 -3  0 -5 -5 -5  5  2 -3 -2  6 -3 -5 -5 -1 -3 -4 -5  0 -3 -1  2  4 -2  1  4 -4 -3 -1  0 -2 -3 -5  0 -2 -1 -4 -3  0 -4  0 -3 -3 -2 -4 -3 -2 -1 -4 -1  0 -3 -1 -5 -4 -1 -1 -1 -2 -5 -1  0  0 -5 -2 -1 -2 -4 -3 -2  1  0 -4 -3 -1  9  0 -5 -3 -2  2 -2 -5 -2  0 -1 -3 -1 -1 -1 -2 -5 -3 -2 -3 -1 -2 -4 -1 -1 -2 -1  0 -3 -3 -4 -2 -4  1 -1  9  7 -3 -3 -4 -5 -1 -4 -1 -3 -4 -5 -2 -1 -2 -3  2 -1 -5 -2  2 -5  5  0 -3 -5  1 -4 -1  0 -5  0  3 -2 -5  0 -2  1 -5 -5 -2 -3  0  0 -5 -5 -5 -2 -5 -3 -5 -4 -3 -1  1 -3 -3 -3  1 -3 -4 -4 -3 -5 -2 -4  0 -1 -1 -3 -1 -5 -4 -5 -4 -4 -5 -5 -4 10 -3 -5 -1  1  3 -4 -2 -5 -4  0 -1 -5 -5 -3 -3 -5 -2 -4  0 10 -2 -4 -3 -1  1 -1 -3 -5 -3 -4 -4 10 -5 -1 -3 -3 -4 -4 -3 -4 -1 -3 -3 -5  2 -3  1 -3 -4 -3 -2 -4 -5 10 -5 -3 -4 -1 -3  2 10 -3 -5 -4 -3 -4 -4 -4 -3 -4 -3  7 -4 -4  8 -4 -4 -4  1 -4 -4 10 -5 -5 -4 -4 -5 -3 -5 -3 -3  0 -3 -3 -3  1 -3 -3 -2 -3 -4 -4 -3 -5 -1 -1 -1 -2  1 -3 -3 -3 -2 -5 -3  0 -3 -1  1 -5 -3 -1 -4 -5 -5 -5 -5 -5  2 -4 -4 -5 -1 -2 -3 -3 -3  2 -4 -1 -1 -3 -1 -2 -4 -3  0 -5 -3 -3  0 -3 -3 -2 -4 -4 -2 -5 -3 -1 -4 -4  1 -2 -4 -3 -4  2 -3  0 -4 -2  4 -3 -3 -4  4 -3 -3 -2  0 -3 -3 -4 -3  2 -2  3 -2 -1 -2  2  9 -1  2  0 -3 -3 -4 -3 -3  0 -2 -4  0 -1 -3  3 -1 -5  3 -5 -3  0 -4 -3 -2 -4 -3  2 -1  4 -4 -1 -3 -3  6  1 -4 -4 -4 -2  0  0 -3 -4 -3 -1 -1 -4 -1 -5 -1 -3 -3 -3  4 -1 -3 -3 -1  0  9  6 -2  3  1  3  0 -1 -2 -3  1 -2  1 -2 -3  2 -3 -1 -5 -1 -2  2 -2 -2  1  1 -2  4 -4 -1 -2 -4 -2  1 -1 -3  5 -3 -1  0 -2 -3 -3 -3  1 -1 -2 -1  1 -3 -3  1  2 -2 -3  6 -2 -2 -3  3 -2 -2  2 -2
 -2 -3 -3 -5 -3 -2 -1 -5 -2 -4 -5 -6 -1 -3 -2 -4 -4 -5 -1 -2 -4 -4 -4 -2  4 -6 -2 -3 -3 -3 -5 -4 -4 -4 -1 -1 -5 -6 -2 -2 -5 -1 -4 -5 -5 -2 -4  0 -2 -6 -3  1 -6 -5 -4 -4 -5 -1 -4 -5 -5 -5 -5 -3 -1 -3 -4 -4 -2 -6 -1 -4 -3 -5 -1 -5 -6 -5 -1 -1 -4 -4  0  6 -6 -5 -2 -6 -5 -6 -1 -4 -3  1 -1 -4 -3 -2 -5 -4  7 -1 -3 -5 -5 -2 -2 -2 -2 -4 -1 -5 -3 -5 -4 -4 -1 -3  9 -3 -6 -3 -3 -4 -3 -5 -5 -2 -3 -3 -4 -5 -4 -1  0 -5 -1 -3 -5 -6  0 -3  0 -2 -4 -5 -2 -2 -2 -6  1 -3  0 -4 -5 -3 -2 -3 -3 -2 -1 -1 -3 -5 -3  7 -4 -2 -4 -5 -3 -2 -3 -2 -1 -4 -4 -4 -4 -5  0 -4 -2 -1 -5 -4 -2 -6 -3 -5 -2 -4 -5 -6  2 -3 -4 -5  1 -4 -6 -3 -2 -6  0 -1 -4 -5 -5 -5 -2  0 -6 -2  7  9 -6 -2 -4 -5 -5 -5 -3 -4 -4 -2 -6 -5 -6  9 -5 -4 -5 -5 -4 -3 -2 -5 -4 -5  0 -4 -5  1 -4 -5 -4 -5 -2 -2 -2  2 -2 -5 -5 -5 -6 -5 -5 -5 -6 -2 -4 -5 -3 -1 -3 -5  9 -6 -3 -1 -3 -6 -6 -4 -4 -5 -3 -5 -1 -2 -4 -5 -4 -2 -1 -2 -4 -5 -4 -5 -5 -2 -6 -2 -4 -4 -5 -6 -4 -4 -2  1 -4 -5 -2 -4 -2 -4 -6  2  8 -5 -6 -3 -5  1 -4 -3 -4 -1 -2 -4 -6 -5 -4 -5 -5 -2 -4 -6 -4 -1 -5 -6 -2 -5 -5 -5 -1 -6 -6 -2 -6 -5 -5 -6 -5  2 -6 -4  1 -1 -4 -4 -5 -1 -4 -5  9  1 -6 -5 -4 -5 -2  2 -2 -4  0 -5 -4 -4 -4 -5 -2 -1 -4 -2 -2 -5 -4 -3 -5 -6 -6 -5 -5 -6  5 -5 -5 -6 -3 -4 -6 -4 -4 -1 -5 -2 -3 -5 -3  9 -2 -4 -1 -6 -3 -4 -1 -4  1 -4 -5 -4  9 -6 -4 -2 -5 -2 -1 -4 -5  1 -5 -1  2 -1 -5 -3 -1 -4 -4  1  6 -4 -4 -4 -1 -3 -4 -5  5 -2 -4 -1 -4 -3 -2 -2 -2 -3 -1 -1 -5 -5 -6 -4 -5 -1 -5 -6 -2 -3 -5 -1 -3 -5 -2 -6 -4 -1 -5 -2 -3 -5 -5 -1 -3 -1 -3 -2 -4 -5 -2 -1 -5 -6 -2  7 -1 -4 -6 -3 -4  8 -4 -5 -2 -6 -4  4 -4 -4  1 -4 -5 -5  4 -2 -1 -1 -4 -1 -1 -1 -2  8  0 -3 -2 -2  1 -4 -4 -1 -4 -3 -5 -2 -1  1 -4 -4 -2  1 -3 -1 -5 -2 -4 -5 -4  0 -4 -5  2 -5  4 -1 -3 -4 -4 -4  4 -3 -4  0  3 -4 -4 -1 -1 -4 -4  0 -4 -4 -4  4 -4 -4 -1 -3
 -4 -2 -2 -4 -2 -5 -3 -3 -4 -2 -4  9 -4 -4 -3 -3 -2 -4 -5 -1 -2  1 -3 -5 -4 -3 -4 -4 -3 -4 -3 -2 -2 -3 -5 -4 -4 -3 -4 -5 -3 -4 -3 -4 -2 -2 -3 -3 -5 -4 -4 -6 -3 -3 -3 -2 -4 -4 -3  8 -4 -3  8 -4 -3 -2 -3 -4 -2  8 -5 -3 -4 -3 -5 -4  9 -4 -4 -4 -2 -2 -5 -5 -4 -4 -5 -4 -4  9 -5  2 -2 -4 -3 -2 -2 -3 -4  2 -5 -4  1 -4 -4 -4 -2 -3  7  1 -5  1 -4 -3 -3 -3 -7 -1 -6 -3  8 -2 -3 -2  1 -4 -3 -2 -4 -2  3 -4 -3 -4 -4 -4 -3 -4  3 -3 -3  2 -4 -3 -4 -3 -5 -5 -4  9  7 -3 -3 -2 -4 -2 -4 -2 -2 -4 -1  1 -2 -4 -2 -5 -3 -4 -3 -3  3 -4 -3 -3 -4 -2 -3 -1 -2 -1 -4  1 -5 -4 -4 -3 -7  9 -4 -4 -3  5 -4  9 -4 -2 -2 -3 -4  4  9 -2 -2  9 -5 -4 -3 -4 -4 -4 -4 -4 -4 -3 -5 -6  8 -4 -2 -3 -4 -4 -3 -3 -3 -4  9 -4  8 -6 -4 -3 -4 -3 -3 -4 -3 -4 -4 -3 -5 -3 -3 -6 -2 -3 -3 -3 -5 -4 -4 -5 -4 -4 -5 -4 -3 -4 -4 -4 -3 -5 -3 -3 -4 -5 -3 -3 -6  9 -3 -5 -1 -4  9 -3 -3 -4 -3  7 -5 -5 -2 -4 -3 -4 -5 -5 -3 -4 -3 -3 -4 -5  9 -4 -3 -3 -4 -3 -3 -3 -4 -5 -3 -4 -5 -3 -5 -3 -3 -5 -6 -4 -4 -5 -4 -5 -3 -4 -3 -4 -5 -3 -4 -3 -3 -3 -4 -7 -2 -3 -3 -5 -4 -3 -5 -3 -3 -4 -5 -3 -3 -5  9 -4 -3 -3 -4 -5  9  0 -6 -5 -2 -2 -4 -4 -3 -3 -6 -6 -3 -4 -3 -4 -3 -4 -3 -3 -4 -4 -3 -2 -1 -4 -2 -4 -3 -3 -5 -4 -3 -4 -3  9  8 -4 -4 -4 -4 -3 -3  9 -4 -3 -4 -3 -3 -5 -4 -5 -4 -3 -4 -6 -7 -3 -5 -4 -2 -1 -5 -3 -4 -3 -4 -5 -6  9 -3 -5 -4 -7 -4 -3 -3 -6 -3 -5 -5 -1 -1 -2 -4 -2  4 -6 -5 -2 -2 -3 -4 -2  4 -3 -6  3  0 -3 -4 -2 -3 -3 -5 -2 -4 -4 -3 -3 -3 -2 -3 -5 -3 -3 -5 -4 -3 -5 -4 -4  3 -4 -3 -5  6  3  1 -3 -4 -4 -3 -5 -3 -3 -3 -4 -3 -4 -4 -3 -3 -5 -5 -4 -4 -4 -3 -6 -4  3 -4 -4 -3 -5 -3  4  4  0 -3 -3 -4 -2 -5 -4 -2 -3 -4 -4 -2 -5 -4 -3 -2 -2 -2 -2 -3 -4 -2 -2 -4 -3  4  0 -1 -2 -4 -3 -2 -4  6 -3 -3  2 -2 -5  0 -4 -3 -3 -4 -2  5 -1 -2 -3 -4  0  0 -1 -4 -1 -2 -4 -2 -2 -3 -4 -1 -2 -3 -4 -2 -2 -4 -2
 -3  2  1 -2 -1 -4 -1  1 -4  5 -2 -3 -3 -4 -2 -1  1 -2 -4  1 -1  1  0 -4 -1 -2 -3 -3 -2 -4  3  0 -1 -2 -4 -3 -2 -2 -4 -4 -2 -4 -1 -2 -2  0  0  4 -4 -2 -4 -4 -2 -2  0  5 -2 -4  0 -3 -2 -2 -2 -4 -2  4  0 -2  0  0 -4  6 -3 -2 -4 -2 -3 -2 -4 -4  2  4 -4 -4 -2 -2 -4 -2 -3 -3 -4 -1 -1 -4 -1  0 -1  2  1  1 -2 -4  1 -3 -2 -3  2 -1  0  3 -4  0 -3  0 -2 -1 -6  0 -5 -1 -2  0 -1  1 -1 -2 -1  0 -4  2  1 -1 -1 -3 -4 -2  0 -4 -2 -2  0  3 -4 -2 -3 -2 -4 -4 -3 -3 -2 -1 -1  3 -2 -1 -3  0  3 -2 -1  1  3 -2  2 -4  0 -4 -1 -1 -1 -4 -1 -1 -3  0  1 -1  0 -1 -3  1 -4 -2 -2 -1 -6 -3 -3 -3 -1  0 -3 -3 -1  0  0 -2 -3  1 -3  0 -1 -3 -4 -2  2 -2 -2 -3 -3 -3 -2  0 -4 -5 -2 -3  0 -2 -2 -2  0  0  0 -4 -3 -2 -3 -5 -2  6 -2 -2 -1 -4 -1 -2 -3  1 -4  0 -2 -5  3 -2  0 -2 -4 -4 -4 -4 -4 -2 -3 -2 -2 -3 -2 -2 -2 -4 -1 -2 -4 -4  0 -2 -5 -3 -2 -4 -2 -2 -3 -1  2 -2 -1  4 -4 -4  0 -3 -1 -2 -4 -4 -1 -2 -1  7 -1 -4 -3 -4 -1 -1 -3 -2  1  6 -4 -4 -1 -2 -4  0 -4  0 -2 -4 -4 -3 -2 -4 -2 -4  4 -4  2 -4 -4 -1 -2  7  0  7 -3 -6 -1 -2 -1 -4 -3 -2 -4  7  3 -3 -4 -2 -2 -4 -3 -2 -2 -2 -2 -4 -3 -1 -4 -4  2  5 -3 -4  2  0 -5 -4 -2 -3  0 -2 -1 -3 -1  1 -3 -1  3 -1 -1 -1  5 -3  5 -2 -4 -1 -1 -4  7 -3 -2 -2 -2 -2 -3  7 -2 -3 -4  4 -1  1 -1 -4 -3 -4 -2 -2 -3 -5 -6  1 -4 -1  3  2 -4  2 -3 -1 -3 -3 -5 -3  3 -4 -1 -6 -3  1  7 -4  7 -4 -4  0  0  2 -3  0  0 -4 -4  0  0 -1 -3  2  1 -1 -5  2  1 -2 -2  1 -1  0 -2  2 -3 -4 -2 -1 -2  3  2 -4 -2 -2 -4 -4 -2 -4 -4 -2  1 -2  2 -4  5 -1  1 -2 -2 -3 -1 -4 -2  0  1 -2  4 -4 -3 -2 -2 -4 -4 -2 -2  0  2 -4 -1 -2 -2 -2  1 -2  2  5 -2  0 -2 -2 -3 -1 -4 -4  0 -1 -4 -3  1 -4  0 -1 -1  2 -1  0  0 -3  0  1 -2 -1  1 -2  1 -1 -4 -1  1 -3  0  0 -2 -1 -1 -4  0 -3  1 -2 -1 -2  1 -1  0 -1 -3 -1  1  0 -3 -1  0 -3  0  1 -1 -4  0  1 -1 -3  1  1 -4  1
 -2  1  2 -4  2 -2  0 -2 -2  0 -4 -3 -2 -2  3 -2  1 -3 -2  0 -2  0 -2 -3 -3 -3 -2 -2 -2 -2 -2 -1 -1 -2 -3 -1 -4 -3 -2 -3 -1 -2 -1 -3 -3  1  2  3 -2 -3 -2 -4 -3 -3  7  2 -3 -2 -1 -2 -4 -2 -2 -2  0  3  7 -3 -1 -2 -3  1 -2 -3 -3 -3 -3 -4 -3 -2  2  1 -2 -4 -3 -4 -1 -3 -3 -3 -3  0  0 -2 -2 -1 -1  3 -3  0 -2 -2  2 -3 -4 -2  1 -1 -1 -1 -3 -2 -3  0  0  0 -5  0 -4  2 -3  4 -1 -1 -1 -4 -1  0 -2  1  0 -3 -1 -1 -2 -4  5 -2 -2 -3  7  2 -2  1 -3 -3 -2 -3 -1 -3 -2 -1 -1  0 -3  4 -1  1  1 -2 -1  0 -1 -3  0 -3  7 -2  2 -2  5 -2 -2  2 -2  0  4 -2  2 -2 -2  4 -3 -2 -3 -1 -5 -3 -2 -3 -1 -2 -3 -3 -1  0 -1 -3 -2  2 -3  2  1 -3 -3  0  7 -4 -3 -3  0 -2 -3  6 -3 -4 -3 -2  2 -2 -4 -4  6 -2 -2 -2 -3 -4 -3 -4 -4  2 -4 -3  7 -2  4 -3 -4 -1 -3 -2 -3 -5 -1 -3  1 -3 -2 -2 -2 -4 -2 -4 -3 -4 -3 -3 -4 -2 -3 -3  7 -3 -2 -3  1 -2 -4 -3 -2 -3  0 -3 -3 -1  7 -4 -2 -1 -3 -3 -2 -3  7  0 -3 -3 -2 -2  7 -1 -2 -3 -3 -2 -2 -2 -3 -3 -2 -1 -2 -4  7 -4 -3  7 -3 -2 -3 -4 -4 -3 -3 -3 -4 -4 -1 -2 -1 -2 -2 -2 -3 -1  7 -1 -3 -5 -2 -3 -2 -3 -3 -3 -3 -1 -2 -3 -3 -3 -3 -3 -3 -3 -3 -3 -4 -4 -3 -2 -4 -3 -1  1 -3 -2 -1 -2 -4 -4 -3 -3 -1 -4 -2 -1  0  3 -2 -3  0  0 -1 -3  1 -2  5 -1 -2 -3 -2 -2 -1 -3 -3 -4 -4 -3 -1  0 -3 -3 -2  6 -3 -1  7 -3 -3 -2  1 -3  2 -4 -5 -2 -3 -3  1  0 -3 -2 -3 -2 -3 -4 -4 -3 -1 -3 -2 -5 -2  3 -1 -4  0 -3 -4  1 -1  1 -2 -1 -1 -4 -3  0 -1 -1  0 -1 -1 -2 -5  1  0 -1 -2  1 -1  0 -2  1 -1 -3 -1 -1 -3  0 -2 -3 -2 -3 -3 -2 -3 -3 -2 -4 -1 -3  0 -3 -1 -1  0 -3 -3 -2  4 -3 -3  2  2 -3 -1 -2 -3 -3 -3 -4 -3 -3 -3 -2 -2 -4 -3 -2  0 -3  7 -4  4  0 -2 -1 -3  1 -3  0 -2 -3  0  1 -2 -2  2 -3 -2 -1 -1 -1  0 -1 -2 -2 -1 -1 -3 -1  0 -1 -1 -1 -2  1  0 -2 -2 -1 -2 -1 -1 -3 -1 -3 -1 -3  0  2  0 -2 -1 -1 -2 -1  0  0 -2 -1 -1 -1 -1  0 -1 -2  1  1  0 -1 -1  0 -2 -1
 -3 -4 -4 -5 -4 -4 -2 -5 -5 -4 -5 -6 -4 -5 -4 -5 -4 -4 -4 -3 -4 -4 -4 -4  0 -6 -4 -5 -2 -5 -4 -5 -4 -4 -3 -4 -5 -5 -4 -5 -4 -3 -4 -4 -6 -2 -4 -4 -5 -4 -5  0 -5 -5 -5 -4 -5 -4 -4 -6 -5 -5 -5 -5 -3 -4 -5 -4 -3 -6 -3 -5 -5 -5 -4 -5 -6 -5 -3 -4 -4 -4 -4  0 -7 -5 -5 -4 -5 -6 -4 -5 -4 -3 -3 -4 -3 -2 -4 -5 -1 -4 -3 -5 -5 -4 -4 -4 -5 -4 -3 -6 -4 -5 -5 -4 13 -2  1 -4 -6 -4 -4 -4 -4 -5 -6 -3 -5 -4 -4 -5 -5 -4 -3 -5 -4 -5 -4 -5 -4 -4 -4 -4 -5 -5 -5 -4 -5 -6 -2 -2 -3 -4 -5 -4 -4 -4  2 -4 -2 -1 -3 -4 -4  0 -4 -5 -4 -5 -4 -4 -4 -4 -4 -4 -5 -4 -4 -5 -3 -4 -4 -3 -4 -4 13 -6 -5 -5 -4 -4 -5 -6  0 -4 -4 -5 -2 -4 -6 -4 -3 -6 -3 -4 -5 -5 -4 -5 -4 -3 -7 -4 -2 -1 -6 -4 -4 -5 -5 -5 -4 -5 -4 -4 -6 -5 -6 -1 -5 -5 -5 -5 -5 -5 -4 -4 -5 -4 -3 -5 -5 12 -4 -6 -4 -5 -4 -5 -5  0 -4 -5 -5 -5 -5 -5 -5 -6 -5 -4 -5 -6 -5 -3 -1 -5 -1 -6 -5 -3 -4 -7 -6 -4 -5 -5 -4 -5 -3 -4 -4 -5 -5 -4 -3 -5 -5 -6 -5 -5 -6 -4 -6 -5 -5 -5 -5 -5 -5 -5 -4  0 -5 -5 -5 -5 -4 -5 -5  0  0 -5 -7 -4 -5  0 -5 -5 -4 -3 -4 -5 -7 -5 -5 -5 -5 13 -5 -5 -5 -3 -5 -5 -4 -5 -4 -5 -4 -5 -5 -4 -6 -5 -5 -5 -5  0 -6 -5  0 -4 -4 -4 -5 -3 -4 -4 -1  0 -5 -5 -5 -5 -3 -4 -3 -4 -2 -4 -4 -4 -4 -5 -4 -4 -4 -4 -4 -5 -5 -5 -5 -6 -6 -5 -5 -7 -2 -5 -5 -6 -5 -4 -4 -5 -5 -3 -5 -5 -5 -5 -5 -1 13 -4 -4 -6 -3 -4 -4 -4 -1 -4 -5 -5 -1 -6 -4 -5 -6 13 -3 -4 -5  0 -5 -3  0 -3 -5 -4 -3 -4 -4 12  7 -4 -4 -5 -4 -4 -4 -5 11 -3 -4 -3 -5 -4  7 -4 -4 -3 -3 -4 -4 -4 -5 -4 -4 -4 -4 -5 -5 -5 -4 -3 -5 -5 -3 -7 -4 -4 -5 -3 -4 -5 -4 -2 -4 -3 -5 -4 -4 -5 -3 -4 -5 -5 -5  4 -4 -4 -4 -5 -4 -1 -5 -5 -4 -7 -3  0 -4 -5 -3 -4 -5 -4  1  0 -4 -2 -4 -3 -4 -2 -3  3 -1 -4 -1 -4 -2 -2 -4 -3 -4 -4 -4 -4 -2 -3 -3 -4 -3 -3 -4 -3 -5 -4 -4 -5 -4 -4 -4 -3 -3 -5  0 -2 -3 -4 -4 -4  2 -3 -4 -1  0 -5 -4 -4 -3 -4 -4 -3 -4 -4 -4 -2 -4 -4 -3 -3
 -3 -2 -2 -5 -2 -3  2 -3 -3 -3 -5 -5 -3 -3 -3 -4 -3 -5 -3 -1 -3 -3 -3 -3  7 -5 -3 -3  2 -3 -4 -3 -2 -3 -3 -3 -5 -4 -3 -3 -4 -3 -2 -4 -5 -1 -3 -1 -3 -4 -3 10 -4 -4 -4 -3 -5 -3 -4 -5 -5 -4 -4 -3  2 -3 -4 -4 -1 -5 -3 -4 -3 -4 -3 -5 -5 -5 -3 -3 -2 -3 -3  8 -5 -5 -3 -4 -4 -5 -3 -3 -2 -1  1 -3 -2 -1 -5 -3  4 -3 -2 -4 -5 -3 -2 -3 -2 -3 -3 -4 -2 -4 -3 -3  0 -2  1 -3 -5 -3 -3 -3 -3 -5 -5  0 -3 -2 -3 -5 -2 -3 -2 -5 -1 -3 -3 -4 -2 -2 -2 -3 -1 -3 -3 -3 -3 -5  4 -2  0 -2 -5 -3 -3 -3 -2 -3  1 -1 -3 -5 -3  6 -3 -3 -3 -4 -3 -3 -1 -2 -2 -3 -4 -4 -3 -4 -1 -3 -3  1 -3 -1  0 -4 -3 -4 -2 -4 -4 -5  7 -2 -3 -4  1 -3 -5 -2 -2 -5 -2 -2 -4 -5 -4 -4 -3 -2 -5 -3  0  1 -5 -3 -3 -4 -5 -5 -3 -4 -4 -3 -5 -5 -5  1 -5 -4 -5 -4 -4 -3 -3 -4 -1 -4 -2 -4 -4  3 -3 -5 -3 -4 -3 -3 -3  9 -3 -5 -5 -5 -4 -4 -5 -4 -4 -4 -4 -5 -3 -3 -2 -4  1 -5 -3 -3 -3 -5 -5 -2 -4 -5 -1 -4 -3 -4 -3 -4 -4 -3 -3 -3 -4 -4 -4 -4 -4 -4 -5 -3 -4 -4 -4 -4 -4 -4 -3  9 -4 -5 -3 -4 -3 -4 -4  9  6 -4 -5 -3 -5  9 -4 -3 -4 -3 -3 -4 -5 -4 -4 -4 -4  0 -4 -4 -4 -3 -4 -4 -3 -4 -4 -4 -3 -4 -4 -4 -5 -5 -4 -4 -5  9 -5 -4 10 -3 -4 -3 -4 -3 -4 -3  3 10 -4 -4 -4 -5  2 -2 -1 -3 -2 -4 -4 -3 -3 -5 -3 -2 -3 -3 -3 -5 -4 -3 -4 -5 -5 -5 -5 -5  0 -4 -4 -5 -3 -3 -4 -4 -4 -3 -4 -3 -3 -4 -3  1  0 -4 -3 -5  1 -3 -3 -4  7 -3 -4 -1  1 -5 -4 -3 -4  0 -3 -3 -4  9 -4 -3  9 -2 -4 -3 -2 -3 -3  5  5 -3 -3 -2 -1 -2 -3 -4  3 -2 -3  1 -3 -3 -1 -3 -3 -1 -2 -3 -3 -3 -4 -3 -3 -3 -3 -4 -3 -3 -3 -3 -3 -5 -1 -5 -4 -3 -4 -2 -3 -4 -3 -2 -3 -3 -4 -3 -3 -4  2 -3 -4 -4 -1  6 -3 -2 -4 -2 -4  4 -1 -4 -3 -5 -3  9 -4 -4  0 -2 -4 -4  7  0 -3 -3 -3 -2 -3 -2  0  5  6 -2 -2 -3  0 -3 -3 -2 -3 -3 -4 -2  4 -1 -3 -3 -3 -1 -1 -2 -4 -3 -3 -4 -3 -3 -4 -3  0 -4  7 -2 -2 -3 -3 -3  4 -2 -3  2  4 -3 -3 -2 -1 -2 -3 -3 -2 -3 -3  0 -3 -2 -1 -3
 -1  0  0 -5  1  2  2 -4  6 -2 -5 -5  4  6  4 -2  0 -5 -1 -2 -4  0 -4  1 -3 -5  6  6 -4  7 -4 -4 -3 -4  0  2 -5 -5  4  1 -4  0 -2 -5 -5  0  0  0  2 -5  7 -4 -5 -5 -2 -2 -5  2 -4 -1 -5 -4 -2  7  3 -3 -2 -5 -1 -4 -1 -3  7 -5 -1 -5 -5 -5  0  1 -3 -3  1 -3 -6 -5  3 -5 -5 -5 -1 -2  2  1 -1 -3  1  1 -5 -2 -3  1 -1 -5 -5  5 -2  5 -4 -3  0 -4 -4 -3 -2 -1 -6 -3 -3  2 -4  2  5 -3  4 -5 -4 -1  7  1 -2 -5 -5  5  2 -5  1  7 -4 -5 -2  0  4  4 -5 -4  3 -1  6 -5 -1 -4  4 -3 -5  0  4  2 -2  2  1 -1 -3 -5 -3 -3 -2  6  0 -4  2  5  1  4  3 -3 -3 -4 -1 -4  3 -2 -1  0 -5 -3 -6 -5  7 -5  1 -3 -5 -5  2  0 -3 -4  0 -2 -5  0  1 -5 -1  4 -2 -5 -4 -5  5  2 -6 -1 -1 -3 -5  4 -1 -4 -5 -5  2 -2 -2  4 -5 -5 -5 -3 -5 -3 -5 -5 -2  7  4 -4 -5 -4  1 -2 -5 -5 -2 -5  1 -5  3  6  7 -4  5 -5 -3 -5 -5 -5 -5 -5 -5 -2 -2 -5  7  0 -1 -5 -3 -5 -4 -1  0 -5 -4 -3 -2 -5 -3 -4  0 -2 -3 -5 -2  6 -1  2 -2 -5 -2 -4 -5 -2 -5  7 -2 -2 -5 -5 -2 -4  4 -4 -1 -5  1 -2  1 -2 -5 -4 -3 -5 -6 -2 -5 -3 -4  7 -2  1 -1 -2 -6 -4 -2 -4 -5 -6 -2 -5 -2 -1 -5 -5  1 -4 -5 -5 -1 -5 -5 -2 -5 -5 -5 -5 -5 -4 -5 -2 -4 -1 -2 -3 -5  1 -2 -4 -3 -4 -5 -5 -2 -5 -1  6  2 -1  0 -4 -4 -3 -2 -5 -2  4 -3  5  3 -5 -2  7 -4 -5 -4 -5 -5 -6  0 -4 -5 -5  7  0 -5 -3 -2 -1 -5  3  6 -4  6 -3 -6 -3 -1 -5 -2 -3 -1 -2 -3 -4 -5 -6 -3 -5 -2  2 -5 -6 -1 -2 -4 -4 -4 -1 -4  1 -4 -2  3 -3 -3 -5 -2 -2 -3 -4  5 -2 -3 -4 -4  0 -2  0 -1 -1 -4 -1  1 -2  2 -1 -4 -2 -5 -1 -4 -1 -4 -5  2  7 -4 -1  7 -5  1 -5 -2 -1 -4 -3 -2 -5 -4  1  1 -1 -4  4 -2 -4 -2  1 -5 -5 -2 -3 -1 -4 -5 -4 -2 -3 -3 -4  5 -6 -2 -3 -2 -3 -1 -3 -4 -4 -2 -2 -1 -1 -3  1  3  0 -1 -2 -3 -3 -2 -2  0 -3 -1  1 -3 -2 -5  4 -2  3 -3 -3  2  1 -2  2 -4  5 -2 -3 -3  1 -2 -5  0 -4 -2  3 -1 -3 -3 -4  1 -2 -2 -1  1 -3 -2  3  0 -1 -3  1 -1 -2 -2  1 -2 -3  2 -2
