# Supplementary material for: Protein Secondary Structure Prediction Based on Data Partition and Semi-Random Subspace Method
Source: Sci Rep. 2018 Jun 29;8:9856. doi: 10.1038/s41598-018-28084-8 (PMC6026213; doi:10.1038/s41598-018-28084-8)
Supplement: Supplementary file 2 — Dataset 2 [file 41598_2018_28084_MOESM2_ESM.zip › T100_DATA/5YPK_A.pssm]

  G  E  I  R  P  T  I  G  Q  Q  M  E  T  G  D  Q  R  F  G  D  L  V  F  R  Q  L  A  P  N  V  W  Q  H  T  S  Y  L  D  M  P  G  F  G  A  V  A  S  N  G  L  I  V  R  D  G  G  R  V  L  V  V  D  T  A  W  T  D  D  Q  T  A  Q  I  L  N  W  I  K  Q  E  I  N  L  P  V  A  L  A  V  V  T  H  A  H  Q  D  K  M  G  G  M  D  A  L  H  A  A  G  I  A  T  Y  A  N  A  L  S  N  Q  L  A  P  Q  E  G  M  V  A  A  Q  H  S  L  T  F  A  A  N  G  W  V  E  P  A  T  A  P  N  F  G  P  L  K  V  F  Y  P  G  P  G  H  T  S  D  N  I  T  V  G  I  D  G  T  D  I  A  F  G  G  C  L  I  K  D  S  K  A  K  S  L  G  N  L  G  D  A  D  T  E  H  Y  A  A  S  A  R  A  F  G  A  A  F  P  K  A  S  M  I  V  M  S  H  S  A  P  D  S  R  A  A  I  T  H  T  A  R  M  A  D  K  L  R
  2 -1 -1 -1 -2 -1  1  3  2  0  0  1  0  2  0  0 -1  0 -1 -3 -4 -1 -3 -2 -2 -4  3 -2 -3  0 -6 -1 -6 -3 -1 -4 -1 -1 -2 -2 -2 -2 -1  0 -3  1  2 -5 -2 -4 -4 -3 -1 -3 -1 -1 -2  4 -2 -3 -4 -5 -2  3  0 -3  0  1  0  0  2  0 -5 -2  0 -4  1  0  0 -2 -3 -2  0 -2 -3 -1  3  3 -4  2 -4 -6  3 -6  1 -6 -1  0  2 -3 -2  0  3 -3 -2  2  1 -2 -3  0  0 -4  5 -2  1 -2 -3  3  1 -4  5  0  1 -1 -3 -1  0  0  2 -1 -2  0 -4  0 -1  1  0  0  0  0  0 -1  0  0  0  1  0  0 -1 -1 -2 -2 -2  1 -3 -5 -4 -3  2  1 -6  1  0 -6 -6 -3 -3  0 -5 -4 -2  1 -1 -2 -1 -2 -3  0 -3 -5  0 -2 -4  1  2  0  5 -1 -2 -2 -3 -5 -3  3 -5  7 -4 -2  1  3 -7  1  2  2  1  0  0  0 -1  2  1 -5 -2 -2  4 -2 -2 -3 -3 -4 -3 -6 -3  1 -1 -1 -3  0  0 -1 -4 -1 -5 -4  1  0 -4  3 -2  0  2 -2
 -2  0 -2  3 -4 -3 -2 -3 -1  0  0  0 -1  0 -1 -1  0 -2 -2 -2 -4  1 -5  2  2 -5 -2 -2  0 -5 -6 -1 -4  0 -4 -3 -1  0 -4 -2 -3 -2 -3  3 -5 -3 -4 -3 -6 -5 -5 -5  2  0 -1  0 -1 -4 -4 -5 -5 -5 -4 -5 -5 -3 -3  0 -2 -4  0  0 -5 -5  0 -6 -5  0  0 -1  0  1  1  1 -5  2  0 -4 -6 -4 -5 -5 -5 -5 -3 -6  5 -4 -4 -6 -5  1 -4 -5  1  2  4 -2 -6  1 -4  1 -4 -3  0  1 -5  1  1 -1 -4  2  1  1 -2  0 -2 -1 -5 -1  0 -2 -4  0 -1  0 -1  0 -1  0 -1  0 -1  0 -1  0 -2  0 -1 -2 -1 -2  0 -4  0 -6 -5 -4 -2 -6 -5 -4  2 -5 -4 -5 -5 -5 -6 -5 -2 -1 -1  2 -5 -5 -6 -6 -6 -8 -5 -6  3 -3 -2 -1 -1  1 -2 -3 -6 -4 -4 -1 -5 -5 -3 -4  0 -2 -7 -4  0 -4 -5  2  3 -5  0  1  4 -6 -1 -1 -3  3 -3 -6 -6 -6 -5 -4 -5  0 -4 -5 -4  1  1 -5 -5  1  1 -5  0  1 -4 -4  2 -1 -2  5
 -1  0 -3  2 -3 -2 -2  1 -1  1 -1  1  0  0  0  3 -1 -1  1  2 -6 -2 -6 -1 -3 -6  2  1  5 -5 -7 -3 -4 -3 -3 -3  1  2 -3  4  2 -2 -1  1 -6 -3 -3  8 -4 -6 -6 -5  0  3  3  3  0 -4 -5 -5 -5 -2 -3 -4 -4  4  2  0  0 -3 -2 -2 -7 -5  3 -7 -5  1  2  2 -3  2 -2 -2 -6  2 -2 -4 -6 -4  2 -4 -5 -4  0 -3 -2 -3 -4 -4 -5  1 -4 -6  3  2  1  3 -7 -3 -3 -5 -4  3  2 -2 -4  4 -2 -4 -4 -1  0  3  3  0  0 -2 -4  2  4 -1 -3  1  1  1  0  1 -1  0 -1  0  1 -1 -1  1 -2  1  2  1  1 -4 -2 -2 -4 -6 -3 -4 -3 -4 -4 -3 -1 -2  9 -6 -5 -5 -3 -5 -5  1 -1  4 -6 -6 -5 -4 -4 -7 -6 -6 -4 -2 -2  2 -2  0  3 -4 -4  8 -5 -2 -2 -5  6 -5  1  0 -8 -3  2 -3 -5  0  3 -5 -2  1 -2 -6 -3  4 -4  1 -3 -6 -6 -6 -3 -3 -3  1 -4 -3  2 -1  0 -6 -6  0 -1 -4 -3  2 -6 -5  0  0  0 -1
 -2  2 -3 -1 -3 -1 -3 -2 -1 -1  0 -1  1 -1  1  0  0  0  3  4 -6 -1 -6 -2 -3 -6  1  4  0 -5 -7 -4 -5 -4 -4 -5 -1  2 -4  3  3 -3 -3 -1 -6  1 -4 -2 -5 -6 -6 -6 -1  4  1  2  1 -4 -5 -6 -6  8 -4 -4 -6  4  6  2  2 -4 -1  0 -7 -5  3 -5 -5  1  3  0 -4  0 -3 -1 -6 -1  0 -4 -6 -4 -4 -6 -6 -6  5  8 -5 -5 -4 -4 -6  2 -4 -6  0  0 -2 -2 -7  1 -4 -6 -4 -3  0 -2 -5 -3  1 -3 -4 -3 -1  1 -1 -2  0 -3 -4  1 -1 -1 -5  3  3  1  0  0 -1  1 -1  2  2 -1  0  0 -2  0  1 -1  0 -4  0 -4 -5 -3 -5 -5 -2 -5 -6 -4 -2  8 -2 -6 -6 -5 -7 -4 -1  2  2  0 -6 -7 -7 -5 -5 -8 -6 -6 -4  2 -3  3 -4  0  3 -4 -5 -3 -5 -1  8 -5  5 -5  1  1 -9  1  0 -4 -5  0 -2 -5 -3  1 -2 -7 -4  5 -4 -1 -4 -6 -6 -5 -4 -5 -3  2 -4 -2  5 -1  1 -6 -7  4 -5 -5 -4  3 -6 -5  1 -1 -3 -2
 -2 -4 -2 -3 -4 -2 -2 -2 -3 -4 -3 -3 -1 -2 -3 -4 -3 -3 -4 -4 -4 -3 -4 -4 -6 -4 -2 -5 -5 -4 -6 -3 -7 -4 -4 -5 -3 -4 -3 -5 -5 -3 -4 -3 -4 -5  7 -6 -6 -4 -4 -4 -3 -4 -4 -4 -5 -2 -3 -4 -4 -7 -4 -5 -5 -4 -5 -4 -4 -4 -5 -5 -4 -4 -4 -6 -3 -4 -4 -4 -3 -5  3 -2 -4 -4 -3  3 -4 -3 -2 -8 -5 -8 -4 -8  8 -3 -5 -6 -4 -4 -3 -4 -5 -4 -4 -5 -4 -5 -3 -6 -1 -4 -3 -4 -5 -2 -4 -4  1 -5 -4 -4 -5 -4 -2 -3 -5 -4 -4 -2 -4 -3 -1 -2 -1 -1 -1 -1 -1 -2 -2 -2 -2 -2  0 -2 -2 -3 -3 -3 -4  4 -5 -6 -6 -6 -5 -6 -8 -4 -4 -7 -7 -4 -4 -1 -3 -4 -6 -4 -4 -5 -4 -4 -6 -6 -6 12 -2 -4 -7 -4 -2 -4 -3 -3 -4 -3 -2 -6 -3 -4 -7 -4 -5 -3 -3 -4 -7 -5 -3 -4 -3 -4 -5 -3 -4 -3 -5 -6 -6 -5 -3 -5 -3 -4 -4 -7 -6 -7 -6 -4 -3 -6 -6 -2 -4 -4 -4 -4 -6 -4 -3 -4 -4 -3 -3 -5 -3 -4
 -2  3  0  1 -3 -2 -1 -2  4  5  1  1  0  0 -1  3  2 -2 -2  2 -5  2 -5  1  5 -5  0 -1 -1 -4 -6  2 -4 -2 -3 -4  1  3 -3  2 -1 -3 -1 -1 -5 -3 -4 -3 -5 -4 -5 -5 -1 -1 -1  0  1 -3 -4 -4 -5 -4 -4 -4 -5 -2 -1  2  5 -4  1  3 -5 -4  3 -2 -5  2  2  2 -1  2  1  1 -5 -1 -2 -3 -5 -4 -4 -4 -5 -4  1 -4 -3 -3 -5 -5 -5  1 -2 -5  2  1  3 -2 -6 -1 -3 -2 -4 -3  1  2 -4  0  3 -3 -4  0  3  2  0  0 -1  2 -4  4  0 -1 -4  0 -1  0  0  0 -1  0 -1  2  0  0 -1  0 -1  0 -1  0 -1 -2  1 -3 -2 -5 -5 -6 -1 -5 -4 -4  1 -4 -4 -3 -5 -5 -6 -5 -3  3  3  2 -5 -5 -6 -5 -5 -7 -5 -5 -2 -2 -2  1 -3  1 -2 -2 -5 -3 -4 -1 -3 -4 -3 -4  1  3 -6 -3  1 -3 -4  3  1 -4  2  2  2 -5 -1  2 -4  2 -2 -5 -5 -5 -5 -4 -1  2 -3 -5 -3  1  1 -4 -5  0 -2 -4 -1  2  0 -4  1  4  0  0
 -2  5 -2  1 -3 -2 -2 -2  2  2  1  2  1 -1  1  1  2  0  2  2 -5  2 -5  2  0 -6  0  4 -2 -5 -6 -1 -4 -2 -1 -2  0  3 -4  3  0 -3 -1 -2 -5  0 -4 -4 -5 -5 -5 -5  1  1  0  0  5 -3 -4 -5 -5 -2 -4 -4 -5 -2  3  2  0 -4  5  5 -6 -5  2 -2 -5  3  2  3 -3 -1 -2  1 -5 -2 -1 -4 -6 -4 -4 -4 -5 -4  3 -2 -4 -4 -5 -6 -5  1  1 -6  1  2  0 -2 -6  0 -4 -5 -4 -3  1 -1 -5 -3  4 -4 -4  1  4  1 -2 -1  2  0 -4  2 -1  0 -5  1  0  1  0  1 -1  0  0  2  0  0  0  0 -1 -1 -1  0 -1 -3  5 -4 -3 -6 -3 -6  4 -6 -4 -4  2 -1 -4 -4 -4 -5 -6 -4 -3  2  4 -1 -5 -6 -6 -5 -6 -8 -5 -6 -3  3 -2  2 -3  0 -1 -3 -6 -4 -5  2  1 -4 -2 -3  3  3 -7 -1  1 -3 -5  4 -1 -4 -1  1  1 -5 -2  2 -4  2 -3 -6 -6 -5 -5 -4 -2  3 -3 -4 -2 -1  4 -6 -6  2 -4 -4 -1  3 -5 -4  3  2 -1  0
  6 -2 -4 -2 -4 -3 -2  3 -1 -2 -2  0 -2  0 -1 -3 -2 -2  2 -2 -6 -3 -6 -3 -4 -6 -1 -2  4 -5 -7 -4 -6 -5 -3 -5  1 -3 -2  0  5  0  6 -2 -6  0 -3 -4  7 -4 -6 -6 -3 -1  4  3  3 -2 -5 -6 -6 -5 -5  0 -5  2 -3 -2 -1 -3 -2 -4 -7 -6 -2 -5 -5 -2 -2 -2 -3  3 -3 -4 -5 -2  2 -3 -7 -4 -3 -7 -4 -7 -1 -5 -5 -5  7  8 -6  0 -3 -6 -4 -2 -4  5 -7 -4 -4 -6  0 -3 -1 -3 -5 -3 -2 -6 -2 -2 -3 -2  6 -3 -1 -2 -4 -2 -2  3 -4 -1  1 -1 -1 -1  2 -1 -2  1  0  1 -1 -1 -2  3  0  4 -1 -4 -4 -4 -4 -7 -6  8  1  7 -7 -4 -3 -4 -3 -6 -6  2 -1 -6 -4  0 -3  0 -6 -6 -6  7  8 -7 -6 -6 -5 -1 -1  2 -2 -1  3 -4  7 -4 -5  3 -2  0 -4 -5 -1 -2 -7 -2  0 -2 -5 -2 -3 -5 -1 -2 -3 -7  0 -1 -3 -3 -5 -6 -6 -6  7 -6  7 -2 -3  7  5  0  0 -6 -7 -2 -6 -5 -4 -3 -6 -4 -3 -2 -3 -3
 -2 -1 -3 -1  1 -3 -3 -3  2  1  0 -1 -1 -1 -1  2 -1 -2 -1  0 -6 -1 -6  0  0 -3 -2 -3  5 -3 -4 -4 11 -3 -4 -2  1  0 -3 -2 -2 -1 -4 -1 -5 -4  2  3 -5 -5 -6 -5 -2  0 -2 -1  0 -4 -1 -5 -5 -5 -5 -5 -5 -2 -3 -2 -2 -5 -3 -2 -6 -5  1 -2 -5 -2 -1  3 -3  5 -1 -2 -6 -2 -1 -4 -6 -2 -5 11 -2 11 -3 -5 -4 -4 -5 -6 -5 -1 -3 -5  7  0  4  0 -7 -1 -4  4 -4  3  0 -1 -6 -2 -1 -5 -2 -3 -2  3  1 -1 -2 -3 -5 -2  6 -3 -3 -2 -1 -1 -1  0 -1  0 -2  0 -1  1 -1 -1 -1 -1  0  1 -2 -4 -2 -4 -3  0 -3 -6  2 -6 11 -5  1 -5 -3 -6 -6 -6 -4  1 -3 -1 -1  2 -6 -6  1 -5 -6 -7 -5 -6 -1 -3 -2  0 -4  0 -1 -4 -3 -2 -5 -3  1 -5 -1 -5  0  2 -6 -4 -1 -4 -5  0 -2 -5 -3 -1  1 -2 -5 -1 -4 -3 -1 -6 -6 -6 -5 11 -5 -2 -1 -5 -4 -1 -2 -4 -6  0  9 -5 -2 -1 -3 -4 -2  0  8 -1
 -3 -3  3 -3  0 -1  2 -2 -3 -3  1 -3 -1  1  1 -1  1 -1 -5 -4  4  1  6  0 -5  5 -4 -5 -5  2 -4  2 -3  3 -5 -2 -2 -2  1 -5 -5 -1 -5 -1  1 -5 -5 -6 -7 -1  6  3  2 -3 -5 -4 -5  0  3  4  5 -7 -4 -5 -2 -5 -4 -2 -3 -4 -1 -3  2  5 -4 -4  6 -3 -3 -3  2 -5 -1 -5  5  0 -2  1  6  3 -5 -8 -4 -8 -2 -7 -5  3 -5 -8  5 -4 -1 -1 -4 -4 -2 -6  8 -4 -1  0 -4 -4 -2 -1 -3  4 -3  2 -3 -2 -3 -2 -6 -1 -1  2 -5 -2 -2  0  1 -2 -1 -1  0  0  0  0  1 -2 -1  1  1 -1  2 -2  0 -3 -1  4 -1  2 -1 -5 -4 -8 -5 -7 -8 -4 -2 -7 -7  6  2  0 -6  3 -6 -4 -4 -5  6  0 -4 -7 -8 -6 -1  6 -6 -5  1 -4 -4 -2 -5  1 -7 -6  2 -4 -7 -3 -4  2 -2 -4 -7 -5 -2 -2  4 -4 -3  3  2 -3 -5 -3 -5 -5  3 -3  4  3  5 -6 -7 -8 -7 -3  2 -7 -6 -1 -5  0  2 -3 -5 -4  4 -4  0  1 -3 -5 -3 -4
 -3 -3  2 -3 -4 -2  1 -2 -2 -4 -1 -3 -1 -1 -1 -3 -1  0 -5 -4  5 -2  2 -3 -5  5 -4 -5 -6 -1 -4  2 -5 -2 -6 -1  2 -2  1 -4 -5 -1 -5  0 -2 -4 -5 -7 -7  6  2  1  0 -4 -5 -5 -5  1  2  5  1 -7 -5 -5 -4 -4 -5 -2 -1 -5 -2 -2  6  4 -3 -3  1 -3 -4 -4  4 -5  1 -4  1 -2  1  0  0 -2 -5 -7 -3 -7 -3 -8 -5  2 -6 -7  4 -3 -1  5 -1 -3 -1 -6 -1 -5 -2 -3 -5 -1 -1  4 -5 -1 -3  5  2 -3 -3 -2 -6  1 -2  0 -4 -1 -4 -2  3 -3 -1 -2  1 -1  1  1  2 -2 -2  0  2 -1  2 -2  0 -2 -2  2 -3  0 -1 -4  0 -7 -5 -7 -7 -5 -3 -8 -8  2 -2 -1 -5  4 -6 -3 -4 -5  2  6 -3 -7 -7 -6  5  0 -5 -5  3 -4 -4 -2 -5  5 -6 -6  5 -4 -7 -5 -5  3 -3 -4 -6 -4 -2 -4  1 -3 -3  2  1 -2 -4 -4 -6 -5 -1 -4  1 -1 -1 -6 -7 -7 -7 -3 -2 -7 -6 -1 -5  6  6 -2 -2 -5  2 -4  6  3 -4 -4  1 -3
 -2  0 -1  2 -3 -2 -1 -2  0  1  0  1  0  1  0 -1  2 -2  1  0 -5  2 -5  1  5 -5  0  1  1 -5 -6 -2 -5 -1 -4 -4  1  1 -3  0 -3 -3 -1  3 -5 -3  0 -3 -5 -5 -5 -5  1 -1  1  3  1 -3 -4 -5 -5 -4 -4 -4 -5 -3 -2  3  0 -4  2  2 -6 -5  2 -5 -5  4  3  2 -2  4  3  4 -5  4  0 -3 -6 -4 -4 -5 -5 -5  0 -5  1 -4 -4 -5 -5  3 -3 -5  2  2  2  1 -6  1 -3 -4 -3 -3  1  3 -4 -3  2  0 -4  5  3  2  0  2 -1 -1 -4  2  0 -1 -4  1  0  0 -1  0 -1  0 -1  2  1  0 -1  2 -1  2  0  0  3 -1  3 -4  1 -6 -5 -5  1 -5 -5 -4  3 -5 -4 -5 -5 -5 -6 -5 -3  2  0  5 -5 -5 -6 -5 -5 -8 -5 -5  8 -2 -1  1 -3  3  1  3 -5 -4 -4  0 -4 -4 -3 -4  2 -2 -7 -1  2 -3 -4  3  5 -4  4  2  4 -5  0  2 -3  5 -3 -6 -5 -5 -5 -5 -4  3 -3 -5 -1  1  1 -5 -5  1 -2 -4 -1  3 -5 -4  4  5 -2  5
 -3 -2  1 -2 -3 -2  1 -2 -1 -1  1 -2 -1 -1 -1 -2 -2 -2 -4 -3  0 -2 -1 -2 -3  0 -2 -5 -4 -2 -5  4 -6 -3 -5 -2  0 -2  2 -2 -5 -2 -4  0 -2 -3 -4 -5 -6  6 -1 -1 -1 -4 -4 -4 -4 -2  0  2 -2 -6 -4 -5  1 -4 -4 -2 -1 -4 -2 -1 -1  1 -3  4 -1 -3 -2 -3  2 -3  0 -3  0 -2  0 -2 -2 -2 -4 -6 -3 -6 -3 -7 -4  5 -5 -6  3 -2 -1  1 -3 -2 -2 -5 -1 -3 -3 -4 -4 -2 -2  2 -4 -2 -3  1  1 -2 -3 -2 -5  0 -1 -1 -5 -2 -3 -1 -2 -2 -1 -1  0 -1  0  0  1 -2 -1  0  1 -1  1 -1 -1 -2 -2  1 -2 -2  1 -4 -3 -6 -4 -6 -6 -4  0 -7 -6 -1  1 -3 -3  0 -6 -2 -2 -4  0  4 -2 -6 -6 -6  4 -2 -5 -4  2 -1 -3 -1 -4  2 -6 -5  0 -4 -6 -4 -5  1 -2 -3 -6 -5 -2 -3  2 -1 -3  0  3 -2 -2 -4 -5 -4  0 -3  2 -2 -1  0 -6 -6 -6 -3  0 -6 -5  0 -4 -1  2 -1 -4 -2  1 -3  2 -1 -3 -3 -2 -2
 -3 -4 -1 -4 -1 -1 -1 -4 -4 -4 -2 -3  0 -2 -2  0 -3  0 -5 -3 -1 -1  1 -3 -6 -2 -4 -6 -5 -1  4 -2 -4 -4 -6  5 -1 -3  2 -5 -5  6 -5 -2  2 -6 -5 -6 -6 -2 -2 -1 -1 -4 -5 -5 -4 -3  2 -2  5 -7 -5 -6  0 -5 -3 -4 -4 -6 -4 -5 -3  0 -5  1  0 -4 -4 -4  3 -4  0 -5 -2 -4 -1  1 -2 -2 -6 -6  7 -6 -5 -8 -6 -2 -6 -7 -2 -4  0  6 -3 -3 -4 -6 -4 -6 -2  2 -3 -1 -1 -1 -6 -4 -5  0 -4 -5 -5 -3 -6  3 -4 -1 -6 -4 -3 -3  7 -2  1 -2 -1  1  1  0  0 -3 -2 -1  0 -2  0 -2  2 -3 -2 -1 -4 -2  7  6  4 -7 -5 -7 -6 -6 -2 -8 -7 -2 -2 -4 -1  5 -5 -4 -3 -5 -3 -2  9 -7 -7 -7  5 -3 -6 -5 -1 -4 -2 -1 -4 -2 -7 -2 -2 -5 -7 -2 -3 -3 -4 -4 -3 -6 -3 -5 -3 -5 -4  0 -3 -4 -5  6 -6 -5 -3 -5  0 -4 -2 -7 -6 -5 -6 -5  0 -6 -6 -2 -5 -2  1 -1 -1 -6 -2 -5 -2  5 -5 -5 -3 -4
 -2 -2 -3  2  8  3 -1 -1 -3 -3  2  1  0 -1 -1 -2  2  0  4  0 -5 -3 -5 -3  3 -6 -3  4 -4 -5 -7 -4 -6 -4 -4 -5 -3 -1 -4  3  0 -3 -3  1 -5  7 -4 -5 -5 -5 -5 -5 -3 -3 -1 -3 -3 -3 -5 -5 -5 -5 -3  7 -5 -4 -1  0 -1 -4 -3 -1 -6 -5 -3 -7 -5 -3 -3 -3 -4 -4 -3  5 -2 -3 -3 -4 -6  4 -5 -7 -5 -7 -3 -5 -5 -4 -5 -6 -5  2 -4 -6 -4 -1 -4 -4 -6  7 -4 -6 -4 -4  2 -4 -5 -3 -3 -5 -4  0 -3 -3 -3 -4  5  2  8 -3  2 -2 -5  0 -1 -1  1 -1 -1  0 -1 -1  3 -1 -1 -1  0 -1 -2 -2  4 -3 -3 -4 -5 -7  7 -6  3 -6 -7 -4  2 -5 -6 -5 -5 -5 -7 -5  8 -3 -3 -4 -5 -6 -7 -3 -6 -7 -4 -5 -5  2  0 -3 -3 -1 -3 -4 -6 -2 -5 -1 -5 -4 -5  1 -1 -3 -8  6 -2 -4 -5 -3 -4 -3 -4 -3 -3 -6  8 -3 -1 -3 -4 -6 -5  9 -5 -6 -5  0  4 -4 -4  3 -3 -6 -6 -1 -6 -5 -4 -3 -6 -5 -3 -3 -3 -2
  0  0 -2  1  0  2  0  2  1  1  0  1  0  1  1  0  0  4 -1  0 -5  1 -5  1 -2 -5  3 -2 -1  0 -6 -2 -5 -2  7 -3  0  0 -2 -1  1 -2 -1 -1 -4  1  5 -1 -4 -5 -5 -4  0  0  2  0 -1  0 -4 -5 -5 -4  1 -1 -3  1 -1  1  1  3 -1 -2 -6 -4  0 -5 -2  0  0  1 -3 -1  0 -2 -5 -1 -1  1 -5  2  0 -5  0 -5  1 -4  2 -1  0 -3 -4  0 -2 -5 -2  1 -2  1 -5 -2  4 -5  3  4  0 -2  0 -1 -1 -3  0 -1  1 -1 -1 -2 -1  0 -1  0 -1  2 -4  1  0  2  0  0  0  0 -1  0  0  0  0  0 -1  0 -1 -1  1 -3 -1 -2 -4 -4 -4 -4 -2 -4 -5  3  1 -4 -3 -3 -4 -2 -6 -5 -2  2  1 -2 -4 -5 -6 -3 -4 -5 -4 -5 -4  4 -1  0  2  0  3 -3 -4 -3 -3  1 -4 -1 -1 -3  1  0 -7  3  0  5 -3  0 -1 -4 -2  1 -1 -5  0  0 -1  0 -1 -5 -5 -2  1 -5  0  0 -2 -1 -1  0  2 -3 -5  0 -4 -1 -3  0 -5 -3  0 -1 -2 -1
 -1  1 -1  1 -2  4  0  1  1 -1  1  2  2  1  1  0 -1  2 -2  2 -3  1 -3  4 -3 -4  1 -3 -2  1 -6 -2 -6  6  3 -1 -2  1  4 -3 -1 -2  2  0 -2  0 -1 -4 -5 -4 -3 -3  0  3 -2  0 -1  1 -2 -3 -3 -5  8 -2  3  3 -1 -1  0  7 -2  0 -4 -1  1 -4 -1  1  0  2 -2 -3 -1  1 -2  2 -1 -1 -3 -2  7 -6 -4 -6 -2 -5 -3  2 -3 -5 -2 -1  2 -3 -2  0 -2 -3 -4 -2  4 -3 -1  4 -1 -2  8 -2 -1 -4  0 -1 -1 -2 -4 -2  1  0 -1  1  0  2 -2  2  0  0  0  1  0  0 -1 -1  1  0  2  2  0  0 -1  1 -1 -1 -2  2 -3 -5 -4 -5 -3 -5 -6  7  1 -5 -4 -3  2 -3 -6 -3 -4 -1  0 -3 -2 -4 -5 -5 -5 -5 -4 -3 -4 -2 -1 -2  1  2  0 -3 -5 -4  3 -2 -4 -3 -3  1  0 -1 -7 -3  1  5 -2 -1 -1  0 -2  0  0 -5 -3 -1  0 -1  3 -3 -3 -4 -4 -6 -4 -2 -1 -4 -3  1 -1 -4 -4  1 -5  8 -2  0 -4 -3  0 -2  0 -2
 -3 -3 -3 -4 -5 -4  3 -4 -4 -4 -1 -4 -1 -3 -1 -3 -4 -4 -5 -5 -5 -2  2 -4 -5 -5 -5 -6 -5 -5 10 -4 -6 -5 -6  3 -2 -4  4 -5 -5  7 -5 -4 -4 -6 -6 -7 -6 -4 -5 -2 -2 -5 -5 -5 -5 -4  3 -4 -3 -7 -6 -6 11 -5 -6 -4 -4 -6 -5 -5 -5 -4 -5 12 -5 -4 -5 -4  0 -5 -1 -5 -5 -4  0 -4 -6 -5 -6 -7  6 -7 -3 -8 -6 -4 -6 -6 -4 -4  4 -3 -5 -4 -4 -5 -6 -6 -5  2 -5 -4 -3 -4 -6 -5 -5 -4 -5 -5 -5 -2 -5 -2 -4 -3 -6 -2 -4 -3 -2 -3 -2 -2 -2 -1  4  3  0 -2 -2 -2 -2 -2 -2 -2  1 -3 -2 -3 -4  0  2 -2 -2 -6 -2 -6 -7 -6 -4 -8 -8 -5 -6 -6 11 -3 -7 -4 -4 -5 -5 -5 -3 -6 -6 -7 -3 -6 -6 -5 -3 -4  0  0 -5 -4 -6 -5 -4 -5 -8 -6 -6 -5 -4 -4 13 -6 -4 -5 -5 -5  0 -4 -4 -1 -5 -2 -6 -5 -5 -5 -3 -6 -6 -7 -6 -7 -6 -5  7 -6 -6 -3 -5 -5 -4 -4 -3 -6  3 -5 -5 -3 -5 -5 -4 -4
 -3 -2 -2 -2 -3 -3 -2 -3 -3  0 -2 -2 -2 -2  0  3 -3 -2 -4 -4 -4 -2 -3 -1 -4 -4 -4 -5 -3 -4  7 -3  1 -4 -5  7  0  0  3 -4 -5  2 -3 -1  4 -5 -4 -5 -6 -4 -4  1 -2 -3 -4 -4 -3 -4  3 -3  0 -6 -5 -5 -2 -5 -5 -2 -4 -5 -4 -4 -4 -1 -3  1 -3 -3 -4 -2 -2 -3  1 -3 -4 -3 -1 -3 -4 -4 -5 -3  1 -3 -4 -7 -5 -3 -6 -7 -2 -3  3 -1 -1 -3 -1 -5 -5 -5 -4  8 -5  2  0 -3 -5 -4 -4 -1 -4 -4 -4  1 -5  4 -2 -2 -5 -3  0 -2 -1 -3 -1 -2 -1  1  0  0 -1 -2 -2 -1 -1 -1  0 -2  0 -2 -2 -3 -4 -3  5  9 -1 -7 -4 -7 -2 -5 -3 -7 -6 -4 -4 -4  7  0 -6 -3  3 -4 -4 -4  3 -6 -7 -7 -2 -4 -3 -4 -2 -3 -1  0 -4 -3 -6  5 -1 -4 -6 -5  1 -3 -3 -1  2 -5 -3 -5 -4 -4 -4 -3 -2 -3 -4  9 -4 -3 -4 -4  0 -4 -4 -7 -6 -2 -6 -4  2 -6 -6 -1 -4 -4 -3 -2  6 -5 -2 -3 -4 -1 -4 -4 -1 -3
 -3 -3  3 -3 -3  3  2 -1 -2 -3  0 -1  1  0  0 -1  1  0 -4 -3  3  2  4  0 -5  1 -2 -4 -5  6 -5  3 -7  2 -5 -1 -2 -2  2 -4 -5 -1 -4  0  6 -4 -4 -6 -6  0  4  6  1 -1 -4 -4 -4  2  4  3  3 -7 -4 -5 -1 -4 -3 -3 -2 -4 -1 -2  0  2 -3 -4  3 -3 -1 -1 -1 -5 -1 -3  6  1 -1  3  5  3 -4 -8 -4 -8 -3 -7 -5  2 -5 -7  2 -2  1 -1 -3 -3 -3 -5  3 -3  3 -1 -1 -3 -2 -2 -4  0 -2 -2 -2 -1 -3 -3 -6 -1  1  3 -4 -3 -3 -1 -1 -2 -1  0  0  0 -1  0  2 -2 -1  1  0  0  2 -2  1 -2  0  3 -1  4 -3 -5 -4 -7 -4 -6 -8 -4 -1 -7 -7  3  6  6 -5  1 -6 -3 -4 -5  4 -1 -1 -6 -7 -5 -2  5 -6 -4  1 -3 -3 -1 -4 -1 -3 -6  2 -3 -7 -3 -1  4 -1 -3 -7 -4 -2 -3  5 -4 -4  5 -2 -2 -4 -5 -5 -5  3 -2  2  7  6 -6 -6 -7 -6 -3  2 -6 -6 -1 -4 -2 -1 -3 -5 -4  0 -3 -1  0 -1 -4 -3 -3
