# Supplementary material for: Protein Secondary Structure Prediction Based on Data Partition and Semi-Random Subspace Method
Source: Sci Rep. 2018 Jun 29;8:9856. doi: 10.1038/s41598-018-28084-8 (PMC6026213; doi:10.1038/s41598-018-28084-8)
Supplement: Supplementary file 2 — Dataset 2 [file 41598_2018_28084_MOESM2_ESM.zip › T100_DATA/5YQW_A.pssm]

  A  E  R  S  E  L  T  I  H  P  K  E  F  T  T  F  V  R  N  F  N  P  F  L  G  A  T  N  L  H  T  T  T  D  F  I  Y  E  P  L  V  V  F  N  E  M  H  G  N  T  P  V  F  R  L  A  E  N  F  Q  M  S  D  D  L  M  S  V  T  F  D  I  R  K  G  V  K  W  S  D  G  E  A  F  T  A  D  D  V  V  Y  S  F  N  L  V  K  E  K  P  E  L  D  Q  S  G  I  N  S  W  V  T  G  V  E  K  V  N  D  Y  Q  V  K  F  R  L  S  E  A  N  S  N  V  P  Y  E  I  A  K  V  P  V  V  P  K  H  V  W  S  K  V  K  D  P  S  T  F  T  N  E  N  P  V  G  S  G  P  F  T  V  I  D  T  F  T  P  Q  L  Y  I  Q  C  E  N  P  N  Y  W  D  A  A  N  L  D  V  D  C  L  R  V  P  Q  I  A  N  N  D  Q  F  L  G  K  V  V  N  G  E  M  D  W  T  S  S  F  V  P  D  I  D  R  T  Y  A  A  A  S  P  K  H  H  Y  W  Y  P  P  A  G  T  Q  A  F  V  V  N  F  K  N  P  D  A  A  K  N  E  A  L  T  N  V  D  F  R  R  A  F  S  M  A  L  D  R  Q  T  I  I  D  I  A  F  Y  G  G  G  T  V  N  D  F  A  S  G  L  G  Y  A  F  E  A  W  S  D  E  K  T  H  D  K  F  K  A  Y  N  S  Y  N  A  E  G  A  K  K  L  L  A  K  A  G  F  K  D  V  N  K  D  G  F  V  D  T  P  S  G  K  S  F  E  L  L  I  Q  S  P  N  G  W  T  D  F  N  N  T  V  Q  L  A  V  E  Q  L  A  E  V  G  I  K  A  R  A  R  T  P  D  F  S  V  Y  N  Q  A  M  L  E  G  T  Y  D  V  A  Y  T  N  Y  F  H  G  A  D  P  Y  T  Y  W  N  S  A  Y  N  S  A  L  Q  S  G  D  G  M  P  R  F  A  M  H  F  Y  K  N  E  K  L  D  G  L  L  N  S  F  Y  K  T  A  D  K  Q  E  Q  L  E  I  A  H  G  I  Q  Q  I  I  A  Q  D  Q  V  T  I  P  V  L  S  G  A  Y  M  Y  Q  Y  N  T  T  R  F  T  G  W  W  N  E  E  N  P  K  G  R  P  N  I  W  A  G  I  P  E  R  L  L  H  V  L  D  L  K  P  V  K
  6  2 -1  2 -1 -4 -3  0  1  1 -1 -1  0  1  1 -5 -1 -2 -3 -6 -5 -4 -5  0  1  1  0  1  0  0 -1  2  0 -1  0 -1 -5 -4 -3 -4 -1 -2 -3 -4  0  0 -1 -2 -1 -1 -1 -1 -3 -2 -4  6 -2  0 -2  1 -2  2 -1 -3  1 -2 -1 -3 -3 -3 -2 -4 -5 -3 -3  0 -3 -7 -2 -5 -3 -2  2 -5 -2  6  1 -5 -3  3 -5 -3 -4 -1 -3  0 -3  1 -2 -1  4  0 -3  0  0  1  0 -3  0 -2 -2  1  0 -1 -1  4 -1 -2  1 -2 -1 -3 -1 -4 -1 -4  0  0  3 -2  2 -1  3  2 -2 -1 -3  2  0 -1 -2 -4 -2 -2 -2 -4 -2 -7  2 -1 -1  2 -4 -3  2  0 -3  2 -3  0 -3 -1 -3  1 -3 -3 -1 -5 -2 -2 -2 -1  0 -5 -1  1 -4 -1 -4 -1 -3 -1  1 -5 -2 -3 -5 -6 -3  4  1 -1 -2  2 -1 -1 -1 -3 -3 -3 -4  4 -1  3 -1 -3 -1  1  3 -2  2  4  0  3  0 -2 -3 -1 -4 -6  4  0  1 -5 -3  1 -3 -2 -3 -1 -1 -5  2  4  2 -2 -2 -2 -4 -3 -5 -6 -4 -1  3  1  0  1 -2  2 -3 -2 -2 -5 -2  0  0  1  0  1  1  0 -1  3  3 -4 -1 -4 -1  1 -4 -5 -3  7 -3  2 -2  6 -3 -3 -5 -2  1 -3  2 -2 -2  6  1 -3 -3 -2  0 -1  1  4 -1 -2  3  0 -1 -3  0 -2  2 -2  0  2 -5  0 -2  0  2  2  1  2  0  0  0  0 -3 -1  0 -4 -4  0  2  3  7  0  3  0 -4  2  1  6 -3 -4  0 -3  0 -3  1 -3 -2 -3 -3 -1  0  0 -2 -3 -1 -1 -3  1 -4 -1 -4 -1 -1  0  1  0 -6 -2 -4 -6 -2  1  3  4 -2 -2  2  2 -2 -2 -4  2  2  1 -3 -4 -2  4 -1  1  0  0 -2  0 -1  3  3 -4 -1  1  3 -2  0 -1  1 -2 -5 -4  0  5 -3 -1  0 -1  0  0  1  3 -2 -4 -5 -3  1 -5 -2  0  2 -4  0 -1  1 -1  1  2 -1  0 -1 -2  1  2 -1  4  0 -2 -3 -5 -1 -2  2  1  2 -4  3  2 -4  2  2 -5  2  2  3  2 -4  0  3  0 -4 -1  2  2  2  0 -1 -2 -2  0 -1 -1  4  0 -1  1 -3  0 -3 -3 -3 -4 -1 -1  2  0 -6 -2  0 -4 -3 -3  1 -3 -2 -2 -3 -7 -1 -2  4 -2 -4  0 -3  4  0 -3  1 -1 -2  2  0  1 -2  1  1  0 -3 -3 -1 -3  1 -4 -3 -3  1 -3
 -3 -1  2 -1 -3 -5  0 -4 -3  2 -1 -2 -1 -3 -2 -5 -3  6 -4 -6 -4 -6 -5  0 -2 -2 -2  1  1  3 -2 -3  2  0 -4 -5 -5 -3 -5 -5 -4 -4 -4 -3  0 -2 -1 -4 -1  0 -1 -2 -4  5 -5 -4 -2 -1 -4 -1 -3 -3 -2 -4 -3  2 -1 -5 -2 -5 -2 -5  8 -1 -4 -5  0 -7 -4 -5 -5  0 -3 -5 -4 -4 -1 -5 -6 -3 -6 -4 -5 -2 -4 -3  2  0 -2 -3 -2 -3 -3 -1  2 -4 -4 -4  1  0 -5 -1 -1 -5  0 -1  0 -4 -2  1 -1 -6  2 -5  0 -5  0  2 -4 -3 -2 -3 -3 -1 -3 -1 -5 -3  0 -3 -2 -6 -5 -6  0 -2 -3 -7  0 -1 -4 -1 -4 -5 -1 -1 -5  1 -4 -2 -2 -6 -5 -5 -4 -6 -6 -5 -2 -1 -5  1  2 -5  0 -1 -2 -1 -5 -1 -3 -1  6 -3 -4 -1 -5 -2 -2 -2 -3  1 -2  0 -5 -2 -1 -5  6 -4  0 -2 -4 -1 -3 -3 -3 -2 -3 -2 -3  1 -4 -2  1  0 -1 -4 -5 -7 -3 -3 -2 -5 -5 -5 -3 -5 -3  3 -4 -5 -4 -2  2 -3 -1 -2 -2  1 -3 -7 -5 -5 -2 -3 -3 -3 -4  0 -4 -3 -4 -4 -3  0 -1 -1  0  0 -1  0  3 -1 -3 -5 -2 -2 -3  2 -5  8  5 -4 -4 -4 -2 -4 -5 -2  8 -1  0 -5 -3 -1 -3 -4 -3 -2 -5 -4 -3 -1 -3 -3 -1 -2 -3 -3 -4 -4 -3 -1  1 -3  0  0 -5  2 -4 -2 -1 -4 -1 -1  0 -2  1 -1 -3 -2  1 -1 -4 -2 -2  1 -4  0  1 -4 -5 -3 -1 -4 -5 -5  1  1  0 -3 -2 -3 -1 -1  6 -2 -2 -1 -3 -4  0 -1 -5  0 -5 -1 -5 -1 -4 -5 -3 -5 -6 -4 -5 -6 -4  2 -3 -4 -1 -4 -4  0  0 -2 -5  2 -1 -5 -6 -6  0 -4  1 -4  3 -3 -3 -3 -4 -2 -2 -5 -2 -1  2 -1  1 -1 -4 -2 -5 -4 -4 -3 -5 -2 -4 -1 -2 -1 -4 -3 -3 -5 -5  2 -3 -5  3  0 -3 -4 -2 -3  3 -1 -1  0  0 -2 -1  0 -2  4 -1 -3 -1 -3  6 -5  2 -3 -2  0 -4 -4  0 -4 -5 -2  0 -5  2  0 -4 -2 -4  0 -2  1  2  3  1 -3 -4 -1  0 -5 -2  2  0 -4 -4  0 -2 -3 -5 -3 -5 -5 -5 -5 -3 -3 -4 -2 -6 -4 -2 -5  0 -4  2  6 -6 -3 -5 -7 -3 -2 -1 -1 -4 -5 -3 -4  3 -5 -1 -3  0 -1 -1 -2  1 -1  5 -4 -4 -4 -4 -3  1 -5  3 -1  1  0
 -3  2  1  1 -2 -6 -2 -4 -1 -1  2 -1  2  1  0 -6 -3 -1  9 -6  9 -6 -2  2  0  0  2  4 -1 -1 -1 -2  0  1 -1 -5 -4 -3 -4 -6 -4 -5 -4  8  2 -3  1  1  4 -1  0  1 -4 -4 -6 -4 -2  1 -4 -1 -5  0  3  0  3 -3 -2 -5 -2 -5  1 -5 -1  0  3 -5 -2 -8  2  0 -3 -2 -2 -6  1 -3  1 -2 -6 -4 -6 -3 -6  5 -5 -4 -2  0  4 -4 -1 -4  1 -1  3 -2 -2  2  0 -1 -5 -1  0 -5 -2 -2 -1  2  1  3 -1 -6 -2 -6  3 -6  3  0 -3  6 -2  2 -3 -3  0  1 -6 -1  0 -2 -2 -6 -6 -5 -3 -2 -4 -8 -2  2 -4 -1  3 -5 -2  1 -5 -1  8 -2  6 -4 -6 -3 -2 -4 -5 -5 -2 -2 -5  0  3 -5  2  0  3  0 -5 -2 -4 -2 -3  9 -4  5 -6 -7  1  2  1  3 -2  0 -5 -1 -2 -5  1 -5 -3 -2 -4  4  3  8  0 -2 -2  3 -2 -2 -4 -3  4 -1  0 -3 -2 -8  0 -1  2  0 -5 -2  4 -6 -1  2  1 -5 -4 -1 -1  4 -3  4  6  2 -5 -7 -5 -5 -3  3  2  0 -1  2 -5 -1 -4  9 -3  0  2  0  3  0  1  3  1 -1 -4 -5  5  4 -4  4 -6 -4 -2 -4 -5  0 -5 -4 -5  4 -2  1 -2 -5 -2  1 -3 -4 -1  0  1  1 -2 -2 -4  5  2  1 -2 -1 -2 -5 -2 -2  3 -1  0  0 -4  0  5 -1  1 -3  0  3  0 -1  0 -1 -3  2 -1 -3  5 -3  0 -1 -4  2 -2 -4 -6 -1 -1 -3 -2 -5 -2 -1 -1  5  0  1 -2 -3 -3 -1  3 -3  3 -3 -1 -2 -5  0 -6  2 -6  1 -2 -2  5 -3 -6  0 -2 -5  3  4 -1 -4  2 -4 -4 -2  0  4 -6  0  0 -5 -3 -6  4 -4  3 -3  1  0 -4  0 -4  0 -2 -6  3  1  3 -4  1  3 -2  3 -6 -2 -4 -2 -5  3  3 -1  3  3 -1 -1  3 -5 -5  1 -1 -6  4  3 -1 -5  4 -2 -1  2 -1  0 -1  0 -1  0  0 -1  1  6 -1 -1  0 -6  2  6 -2 -2 -4  0  0 -5 -6  2 -1 -6 -1 -2 -3  0  1 -2  1 -2 -3 -2 -1 -4 -4  3  0 -6 -1  1 -4 -4 -1  1  5 -4 -5 -2 -6 -3 -6 -5  3  5 -4  2 -3 -1 -2 -5  7 -1 -1  4 -6 -3  0 -8 -5  4 -3  1  8 -3 -3 -2  2 -5  1  2 -3  2  2  2 -2  0  1 -4 -4 -2 -3 -2  2 -6 -2 -5 -4 -2
 -3  2  1 -1 -1 -6 -4 -5 -2  0  2  1 -2  1 -1 -6 -1  1 -1 -7 -2 -5 -6  0 -1 -1  1 -1 -2  0 -2 -3 -2  4 -4 -5 -6 -2 -4 -6 -4 -5 -2  2  0 -3  4  0  2 -1  2 -1 -2 -5 -7 -5 -1  2 -5  0 -5  0  5  8 -2 -3 -3 -6  0 -6  1 -6 -5  5  1 -6 -3 -9 -3  8 -3 -2  1 -7  1 -4  5  8 -6 -4 -6 -4 -6  4 -4 -4 -3  2  0 -3  1 -4  8 -1 -1 -3 -2 -1  1 -3 -6  2  1 -6  0 -3  0  5  5  1 -1 -6 -2 -6  1 -6 -1  0 -1  4 -3 -3 -4 -3 -2  2 -6 -2  1 -3 -3 -6 -6 -5 -1 -4 -4 -8 -2  4 -5  2  7 -5 -1 -2 -1 -3  1  0  2 -5 -6 -4 -4 -4 -5 -6 -2  0 -5  3  0 -6 -1  1 -2  0 -6  1 -4  1 -3 -2 -2  2 -7 -8  4 -2  5  0 -4  1 -5  6 -4 -6  0 -5 -5 -2 -4  0  3 -1  6  0 -3  1 -3  2 -5 -3  0 -3  2 -5  8 -8 -3 -2 -1 -2 -4 -4  7 -5  5 -1 -3 -6 -4  1 -3  6 -2  3 -3 -3 -6 -5 -6 -4 -3  0  2  0 -4 -2 -5 -4 -5 -1 -3 -1  1 -1  2  0  0  0 -1 -1 -4 -6  4  7 -5  3 -6 -5 -3 -5 -5 -3 -3 -4 -6  7 -5  4 -1 -6 -2  5 -1 -3 -2 -1 -3 -5 -1 -1 -3 -2  4  0 -3 -3 -4 -4 -2  1 -2 -2  2  2 -4 -3  6  0  2 -3  0  3  0  1  1  0 -3 -2 -1 -5  7 -1  4 -2 -5 -1  0 -3 -6  5  2 -4 -3 -6 -3  5 -1  5 -1  7 -4 -4 -4  3  1 -3  6 -4 -2 -2 -6  0 -6  3 -6 -1 -4 -4 -1 -2 -7 -3  8 -8  1  1  2 -4 -3 -4 -4 -3  1  2 -6 -1  2 -5 -4 -6  3 -5  0 -4  1 -2 -4  5 -3 -1 -1 -6  1  2  1 -5 -1  2 -4  4 -6  7 -5 -3 -5 -2 -4 -3 -1  0 -1 -3  3 -5 -6 -2  0 -5  3  2 -3 -6  1 -3  1 -2 -2  0  0  0 -2 -1 -1 -3 -2 -2 -4 -2 -4 -6 -1  5  1  1 -4  7  0 -3 -6  5  2 -6 -2 -2 -4 -1  7  0  2  0 -4 -3  1  0 -4  3  1 -6 -3 -1 -4 -5 -2  3  3 -4 -5 -4 -6 -4 -6 -5  0 -2 -4  0 -7 -4 -2 -6 -1  4 -2 -1 -7 -1 -4 -8 -5  1 -1  5  4 -5 -4 -3  0 -5 -1 -2 -2  3  1 -1 -1  3 -3 -4 -5 -4 -5 -1  2 -7 -2 -5 -4 -2
 -2 -3 -3 -3 -3 -4 -3 -3 -1 -4 -4 -3 -3 -4 -3 -5 -3  0 -6 -6 -6 -7 -5 -2 -2 -2 -3 -2 -2 -4 -3 -3 -1 -4 -2 -4 -6 -7 -2 -4 -3 -3 -4 -5 -3 -3 -4  0 -2 -3 -3 -2 -5 -5 -4 -3 -4 -4 -3 -3 -4 -3 -4 -6 -3 -5 -3 -3 -4 -4 -4 -4 -7 -5 -5 -3 -5 -7 -4 -7 -6 -5 -5 -5 -4 -3 -5 -7 -4 -3 -5 -4 -5 -5 -4 -3 -6 -5 -4 -4 -3 -3 -5 -2 -3 -5 -3 -5 -3 -4 -3 -3 -3 -3 -4 -3 -3 -5 -4 -4 -3 -2 -3 -5 -4 -4 -4 -4 -4 -5 -3 -4 -3 -3 -4 -3 -3 -2 -4 -3 -4 -4 -4 -6 -6 -7 -3 -6 -4 -4 -3 -4 -6 -6 -3 -4 -5 -3 -6 -5 -5 -6 -4 -5 -4 -6 -6 -5 -2 -3 -3 -4 -3  1 -3 -4 -6 -3 -5 -3 -4  8 -5 -6 -6 -5 -6 -6 -5 -3 -4 -4 -4 -4 -3 -5  9 -3 -5 -4 -5 -4 -3 -3 -4 -5 -4 -3 -2 -4 -3 -3 -3 -2 -4 -5 -5 -3 -7 -6 -3 -4 -2 -5 -3 -5 -6 -4 -6 -4 -3 -5 -3 -3 -4 -5 -6 -5 -6 -5 -6 -6 -5 -6 -4 -3 -4 -3 -3 -3 -3 -4 -4 -6 -3 -3 -1 -2 -1 -1 -1 -1 -3 -2 -4 -4 -4 -6 -3 -4 -4 -7 -6 -3 -3 -4 -4 -3 -3 -6 -7 -5 -3 -3 -1 -5 -3 -3 -3 -4 -6 -5 -3 -3 -4 -3 -4 -3  3 -3 -4 -3 -3 -5 -3 -5 -4 -3 -6 -3 -5 -5 -3 -2 -3 -4 -3  3 -2 -2 -3 -1 -3 -5 -6 -3 -4 -4 -3 -3 -4 -3 -4 -4 -4 -3 -6 -5 -2 -4 -1 -5 -3 -5 -5 -4 -4 -3 -3 -5 -4 -3 -4 -5 -4 -3 -5 -3 -4 -3 -3 -5 -4 -5 -6 -4 -7 -6 -3 -4 -3  4 -5 -3 -3 -3 -5 -5 -4 -3 -4 -3 -6 -4 -4 -3 -4 -3 -4 -3 -4 -5 -4 -3 -3 -5 -3 -4 -3 -3 -3 -3 -5 -4 -6 -6 -3 -1 -4 -1 -4 -3 -3 -3 -4  1 -4 -6 -5 -4 -3 -5 -5 -3 -2 -4 -4 -1 -2 -2 -2 -2 -3 -2 -3 -3 -3 -3 -3 -1 -4 -5 -5 -5 -1 -5 -4 -4 -3 -6 -3 -4 -4 -4 -4 -5 -3 -3 -3 -3 -6 -4 -3 -4 -6 -4 -4 -3 -1 -4 -4 -3 -6 -4 -3 -3 -3 -5 -5 -3 -5 -3 -4 -6 -4 -4 -4 -5 -4 -3 -6 -5 -5 -3 -5 -4 -3 -6 -5 -4 -6 -6 -5 -4 -4 -5 -6 -6 -5 -3 -2 -6 -2 -3 -3 -1 -3 -2 -4 -3 -3 -3 -3 -4 -3 -3 -4 -4 -5 -6 -3 -5
 -2  2  2  0  0 -5 -2 -4 -2 -1  1  2  2 -1  1 -5  2  1 -3 -6 -3 -5 -5 -1  1 -1  0  0 -1  2 -1 -3  1  1 -4 -4 -5  1 -2 -5 -3 -4 -2 -3  1 -2  2 -4  0  2 -1 -1 -4 -3 -5 -3  0 -1 -4  1  1 -2 -1 -3 -2  0  1 -5 -2 -5  0 -4  0  0 -4 -5  1 -6 -3 -4 -5  4 -3 -6 -3 -3  1 -4 -5 -3 -6 -3 -6  2 -3  1  1  2 -1 -2 -1 -3 -2  1  1 -3 -2 -4  3  2 -4  1 -2 -5  1  0  1 -3  0  1  3 -5  0 -6  1 -5  0  2 -3 -2 -3  0 -3 -1  0  1 -4 -1  4  3 -2 -5 -5 -5  3 -2  2 -6  0  0 -1  0 -2 -4 -2  0 -4 -1 -3  0  0 -5 -5 -5 -4 -5 -5 -5 -2  1 -4  0  0 -4  2 -1  8  3 -4  1  5 -2  1 -3 -1 -1 -5 -6  6  0 -2  1  1  1 -5  1 -1 -4  0 -3 -2  5 -3 -2 -2 -3  2  6 -2  4 -3 -1 -4 -1  1 -3  2 -4  1 -6 -3 -1  1 -5 -5 -1  0 -5  3  1 -2 -5 -4  0  1 -3 -2  1 -3  1 -5 -6 -1 -3 -3 -2 -2 -2  2  0 -4  2 -4 -3 -1  2  0  0  0  0  0  0  1  0 -3 -5  0  1 -4  0 -5 -2  4 -4 -4 -3 -1 -3 -4 -1 -1  4  3 -4 -2  1 -1 -4  0  0 -5  1 -1  1 -1 -3  0  3 -2 -3 -4 -4 -2  1 -1  3  2  1 -4 -1 -3  0  0 -3  1  0  3 -1  1  1 -3 -2  2  2 -2 -1  1  1 -4  0  3 -3 -5  0  2 -3 -3 -5 -1  0  1 -1 -1  1 -3 -2 -2  0 -1 -2 -1 -4  2  2 -4 -1 -5  0 -5  3 -4 -4 -1 -4 -5 -3 -4 -6 -3  2 -3 -3  7 -2 -4  2  5  4 -5  3  2 -4 -5 -5  2 -4  1 -3  3  3  0  4 -1  0  0 -4  2  4  1 -2  3  1 -4  1 -5  3 -3 -2 -4 -2 -4 -1 -1  0 -2 -2 -2 -4 -3  3  0 -5  2  1 -2 -4 -1 -2  0  0  3  1 -2  0  0  2  0 -1  1 -2  0  2  2 -5  0 -2 -2  2 -3 -1  2 -4 -5  1  3 -5  0  2 -1 -1 -3  1  1  2  8  3  3 -2 -3  1  4 -5  7  2 -1 -4 -3  2  4  3 -5 -2 -5 -3 -4 -4 -1 -2 -4  0 -6 -3  6 -5 -2 -3  0 -1 -6 -2 -5 -6 -4 -2  1  1 -2 -1 -1 -3  1 -4  2 -3 -2  0  2 -1  1  0 -1 -3 -1  2 -4 -2  0 -5  1 -3 -3  4
 -2  3  1 -1  1 -6 -3 -5 -3 -3  4  0 -1 -2 -2 -6 -1  3 -4 -6 -4 -5 -5 -1 -1 -1 -1 -1 -2 -1 -3 -3 -1  1 -4 -5 -6  8 -4 -6 -2 -2 -4 -2  1 -3  0 -3  2  1  0  1 -4 -4 -6 -4  3  1 -4  3 -4 -1  2 -1 -3 -2 -1 -5  0 -5  0 -5 -3  3 -3 -4  0 -7 -3 -2 -4  4 -2 -6 -3 -3  2 -2 -6 -3 -6 -4 -6  3 -2 -3 -1  2 -1 -3  2 -4 -1 -1 -1 -4 -3 -3  1 -1 -5  2  0 -5  5 -2  1 -2  1 -2  2 -5  1 -6  0 -6 -1  3 -1 -2 -3 -2 -3 -2  0  2 -5 -1  1 -2 -3 -6 -5 -5  6 -4 -2 -7  1  1 -4  2  0 -4  0  0 -2 -2 -3  4  1 -5 -5 -5 -4 -5 -5 -5 -2  4 -4  1 -1 -6 -2 -1  0  0 -5  3 -3  0 -1 -3  0 -1 -6 -6 -1  0  2  1 -3  2 -4  2  1 -5  0 -5 -4 -2 -4 -2 -2 -3  2  0 -2 -1 -2 -1 -4 -2  0 -4  5 -4 -1 -7 -3 -3 -2 -5 -5 -4 -1 -5  5  0 -3 -5 -3 -1 -1 -2  0  3 -3 -2 -5 -7 -5 -4 -1 -2 -1 -2 -3  0 -5 -3 -4 -4 -3  2  0  0  0  1  0  0  0  3 -3 -5 -1 -1 -3  1 -6 -3  1 -4 -5 -3 -4 -4 -5 -1 -3  4  1 -5 -3  2 -2 -4  2  1 -5 -3  1  1 -2 -2  1 -1 -3 -3 -4 -4 -1  2 -2 -2  4  0 -4 -2 -1  3  2 -3  0  2  1 -1  0  0 -3 -2  1 -3 -2 -2  3  0 -4  0  2 -2 -6  2  4 -3 -5 -5 -1  0 -1 -2 -1  0 -4 -3 -3  3 -2 -2 -1 -4  1  1 -5  3 -6  2 -5  1 -4 -4 -2 -5 -6 -3 -2 -5 -2  1 -2 -3  0  0 -4 -1  5  0 -5  1  4 -5 -5 -6  1 -4  0 -4  1  0 -1  3 -1  0  0 -5  0  2 -1 -4  1  1 -4  1 -6  1 -4 -3 -5 -3 -4 -2 -2 -1 -1 -2 -2 -4 -5  0 -1 -5  0  1 -3 -5 -2 -2  2 -1 -1  0 -2  1 -2  2 -1 -1 -2 -3 -3  3 -3 -5 -1 -2  1  4 -4  1  2 -5 -5  2  3 -6  0  0 -1 -2  0  3  2  4 -1  0  3 -4 -4 -1  3 -5  4  2 -1 -4 -3  5  2 -3 -5 -3 -6 -4 -5 -5 -1 -3 -2  1 -6 -5  5 -6 -3 -1  0 -2 -6  0 -5 -7 -4 -2  4  4 -1 -4 -4 -3  0 -4 -1 -3 -3  0 -1  0 -2  3 -1 -1 -4 -3 -4 -3  0 -6  2 -3 -3  4
 -2 -2  0 -1 -3 -6 -4 -4 -2 -2 -1  1  0  3  2 -6 -4 -4 -2 -7 -3 -6 -5 -2  1  1  2 -1 -2  0  3 -1 -1  3 -1 -5 -6 -5 -5 -6 -5 -5 -5 -3 -2 -3 -2  6  1 -2 -2 -2 -4 -4 -7  2 -4  1 -5 -2 -5 -1 -3  1  1 -4  0 -6 -4 -5 -4 -6 -6 -3  6 -5 -4 -7 -3 -5  7 -4 -4 -6 -3 -2 -3 -5 -6 -3 -6 -4 -6 -2 -6 -3 -4 -2 -3 -4  0 -4 -3 -1  0  6  0  0  1 -1 -6 -2  1 -6 -3 -3 -3  4  0 -2 -3 -6 -4 -6 -3 -6 -2 -1 -3 -2 -3 -2  0 -3 -4 -2 -6  4  1 -4 -4 -6 -6 -3 -4 -6 -5 -7 -2  0 -5  1 -4 -5 -1 -2 -5 -2 -4 -4 -3 -5 -6  7 -4  7 -5 -6 -2 -3 -6  1 -3 -6 -2 -2 -4 -1 -6 -3 -5  0 -4 -4 -4 -2 -7 -6 -3  0  3 -3 -5 -2 -5 -3  1 -6 -4 -5 -5 -1 -4 -1  4 -1 -2  0 -1 -3  0 -2 -4 -3 -2  7  1 -4 -4 -7  3  4 -1 -1 -6 -4 -3 -6 -4  0 -3 -6 -1  0 -1 -2 -4 -2 -4 -1 -6 -7 -6 -3 -1  4  5 -1 -4  0 -5 -4 -5 -4 -3 -2 -1 -1 -1 -1  2 -1 -2 -1 -4 -5 -2 -4 -5 -2 -6 -6 -4  2 -5 -2 -5  0 -6 -4 -5 -2 -2 -6 -3 -3 -4  4  1 -4  7 -2  2 -2 -1 -1  0 -3 -2  4  5 -5  3  0  1 -4 -2 -1 -6 -3 -3 -3 -1 -4 -3 -1 -2  0  2  2 -4 -2 -2 -5 -4 -4 -2  2 -1 -1 -2 -4 -6 -2 -2 -2  7 -6 -3 -3 -1  4  5 -2  7 -4 -5 -3  1 -3 -2  7 -3 -4 -6 -3 -6 -1 -6 -3 -4  1  0  7 -6 -4 -5 -6 -4 -3 -1  0 -3 -5 -1 -2 -4  1 -6  0 -3 -4  7 -6 -2 -3 -3 -4 -2 -1 -5 -3 -2  2  1 -6 -2 -2  0 -5 -2 -1  7 -3 -6 -4 -2  1 -6  3  2 -1  3  2  6  0 -3 -5 -6 -3 -1 -6 -3  0  0 -3  0 -2  0 -2 -2 -1  1  0  6 -2  1  0 -1 -2 -1 -1  2 -6  1 -3 -3 -2 -4 -3 -1 -5 -6 -2 -1 -6  0  0 -4  0 -4 -3 -1 -3 -5 -4 -2 -4 -2  0  1 -6 -4 -1 -5 -5 -1 -4 -3 -4 -6 -4 -6  0 -6 -6 -3  5  2 -2 -5  3 -4 -6 -3 -4 -2 -4 -6 -4  7 -7 -5 -3 -2 -3 -2 -4 -4  2 -2 -1 -1 -4 -3 -1  3  1  0 -2 -3 -2 -4 -5 -5 -5 -3 -7 -4 -5 -4 -4
 -3 -1 -1  1 -2 -6 -4 -5  3 -3  0  2 -2 -3 -2  1 -4 -2 -3 -4 -3 -6 -3 -1 -2 -2 -2 -1 -1  3 -3 -4  1  0 -3 -5 -1 -3 -5 -6 -4 -3  0 -2 -2 -3  3 -2 -1 -2 -2  3 -3 -4 -6 -5 -3 -1  2  0 -3 -3 -1  0 -2 -3 -3 -5 -3 -3  2 -5 -2  0 -4 -6 -3 -7 -4 -4 -5 -1 -4 -4 -4 -4 -2 -5 -6 -4 -1 -4 -4 -2 -4 -2  0 -3  5 -4 -3 -4 -3 -2  1 -3 -3 -4 -2  3 -5 -2 -1 -6 -2 -3 -1 -3 -2  4 -1 -6 -2 -4  4 -5 -1 -1 -4 -1 -3 -1 -2  0  1 -1 -5 -3  2 -1  2 -6 -6 -6 -3 11  0 -6 -3  0 -5 -2 -4 -5 -3 -1 -1 -3 -1 -3  0 -6 -6 -5 -5 -5 -6 -3 -2 -2 -5 -1 -1 -4 -3 -3 -3 -1 -2 -3 -3 -2 -3 -3 -3  5  0 -5 -2 -3 -3  0 -4  2 -5 -2  3 -5 -1 -3 -3 -2 -2 -2  0 -2 -2 -2 -3 -2 -4 -2 -4 -3 -2 -3 -2 -3 -4 -4 -3 -1 -2 -4 -5 -5 -1 -6 -3 -2 -1 -2 -4 -3 -1 -2 -4  4  8  8  0  0  1 -5 -4 -3 -3 -3 -4  2 -4 -1 -4 -3 -1 -1  2 -1  0 -1 -1 -1  2 -1 -4 -4  0 -1 -4 -2 -5 -4 -1 -5 -5 -4 -2 -4 -5 -4 -3 -1 -2 -5 -3 -2 -4 -4 -2 -1 -5 -1 -3  0 -1 -3  2  1 -4 -3 -4 -5 -3 -2 -2  1  1 -2  0 -2 -3 -1 -2 -2  3 -2 -1  1 -1  0 -1 -2 -2  2  2 -4 -3 -3 -5 -2 -3 -3 -5 -3 -2 -4 -2 -2  0 -2 -1 -3 -3 -2 -4 -2 -3 -2 -2 -4 -2 -5 -2 -3 -5  0 -4 -2 -5 -1 -5 -5 -2 -5 -5 -4 -4 -6 -3 -2 -3 -4 -2 -4 -4 -3 -2 -2 -5 -2 -2 -5 -5 -6 -2 -4  0 -2 -1 -3 -4 -3 -3 -3 -3 -1 -1 -2 -2 -4 -2 -1  1  1  0 -3 -4 -3 -4 -3 -4  0 -2  3 -3 -3 -1 -5  5 -1  0 -2  0 -1 -1 -3  5 -3  1  0 -1 -1 -3 -2 -3  0 -2 -3  3 -3 -1  8  3 -2  1 -2 -4 -1 -4 -3 -1 -5 -5  0 -2 -3 -2  0 -4 -3 -4 -1 -2 -2 -1  2 -2 -3 -4  5 -1 -5  3 -1 -3 -3 -3 -2 -1 -3 -6 -1 -6 -5 -5 -3 -1 -3 -4 -1 -6 -2 -3 -2 -2 -4 -3  1 -4 -3 -5 -6 -3 -3 -2 -1  1 -5 -1 -4  1 -5 -2 -3  4 -1 -2  0  0 -2 -2 -4 -4  6 -4 -4  6 -6  0 -5 -4 -2
 -3 -3 -3 -2  1  0  0  5  2  0  0  0 -3 -4 -3 -1  2 -5 -5 -4 -7 -6 -3  0 -2 -2 -2 -2  0 -3 -1 -2  0 -4 -1  6 -4 -7 -5 -1  3  4  1 -6 -2  1 -3 -5 -4  0 -2  0 -4 -3 -1 -4 -4 -5 -1 -3  0 -2 -4 -6 -2 -4 -3  5 -1  0 -4  4 -6 -5 -6  1 -5 -7 -5 -7 -7 -4 -5 -2 -3 -4 -5 -7  0  1 -3 -4 -1 -4  0  2 -4 -5 -3 -4 -3  1 -5  1 -2 -6  4 -5 -4 -2  4 -3 -4  3 -3 -3  1 -5 -4 -3 -3  2  1  2 -3 -1 -4 -4 -2 -5  0 -2  2  1 -2  0  6 -1 -3  1  0  7  1 -6 -5 -7  5 -6 -4 -4  4 -4 -6 -5  0 -3 -1 -2 -3 -4 -5 -5  3 -6 -4 -7 -6 -2 -1 -1  4 -3 -3 -2 -4 -4 -6  0  0  1  0 -4 -5 -7 -5 -4 -5 -6 -4 -3 -5 -4  1 -4  4 -5 -4  5  0  1 -3 -4  2 -3 -5 -5 -4 -4  2  1 -1 -3  2  2 -4 -6 -5  4 -6 -6 -2 -4  1 -3  6 -5 -6  7 -6 -2  0 -4  1 -4 -3 -5 -6 -5 -3 -5 -5 -6 -3 -6 -4 -3 -5  1  4 -2  1  0  1 -7 -1 -2 -1 -2 -1 -1 -1 -1 -3 -3 -1  1 -4 -4  2 -4 -1 -7 -4 -4  4 -5 -1 -4  5 -6 -6 -5 -2  6  3 -4  5 -4 -2 -4 -7 -4 -2 -2  0 -3 -3 -2 -2 -2  0  3 -1 -4 -2 -3 -4 -3 -4  2 -5 -5 -3  3 -2 -4 -2 -2 -2 -2 -1  2 -3 -3 -6  1 -4 -4 -4  0 -4  2 -1 -4 -4 -2 -7 -1 -1 -4  1 -5 -4 -5 -5  3 -1 -1 -2 -5 -5 -5 -4 -5  3 -4  1 -3  6  3  1 -2 -4 -6 -6 -4 -7 -6  4 -4 -1 -1 -4  4  4  0 -5 -4 -1 -3 -4  5 -7  7 -4  1 -3  2 -2 -3  0 -5 -3 -4  0 -2 -1 -4 -4  3  0 -3 -6 -4 -4 -6  1 -2  5 -3 -5 -1 -3 -1 -5 -1 -4 -1  0 -2 -1 -4 -3 -4  0 -1 -4 -4 -2 -1 -1 -1 -3  2 -4 -2 -1 -3 -3 -5 -1 -4 -5 -2 -1 -3 -4 -4  2 -6 -4 -1  3 -4 -3 -2 -3 -2 -2 -1 -6 -2 -4 -4 -4 -2 -4  5  3 -4 -4  4 -5 -3  5  3 -1 -5 -5  0  1  1  7 -5  1 -1 -4 -6 -2  0 -5 -4 -2 -4 -5 -4 -3 -5  0 -2 -7 -6 -4 -4 -4 -5 -6 -5 -3  1 -1 -5 -2  2 -2 -2 -3  0 -4 -3 -2  1  4  3  1 -1 -5  1 -5 -6  1 -5
 -3 -4 -3 -3  0  6 -2  1  1 -3 -3 -1 -2 -4 -2  0 -1 -5 -7 -3 -7 -7 -1  2 -1 -2 -3 -1  2 -2 -2 -3  0 -4  0  0 -3 -6 -6  6  1  0 -1 -5 -2  3 -4 -5 -4 -1 -2 -1 -3  0  6 -5 -3 -5 -3 -3  1 -3 -5 -6  3  0 -4  4 -3  0 -4  5 -5 -5 -6  1 -3 -6 -5 -7 -7 -4 -4  3 -4 -4 -5 -7 -2  0 -3 -5  1 -3  5  4 -2 -5 -3 -4 -3  5 -5  1 -1 -5  1 -4 -3 -1  4 -3 -4 -1 -4 -3  0 -6 -4 -2 -3 -1 -2  0 -3  5 -3 -4 -3 -5 -2  1 -1  2 -1 -1  4 -1 -1  1  0 -1  2 -6 -5 -6  1 -5 -4 -4  1 -4 -6 -2 -1 -3 -3  0 -3 -3 -5 -6 -2 -6 -4 -7 -5 -1 -2  0  3 -4 -3 -1 -4 -5 -5  1 -1 -1  4 -2 -4 -7 -5 -2 -5 -5  0 -3 -5 -2  3 -3  1 -5 -4  4 -3  1  0 -3  0 -4 -5 -5 -4 -4  1  2  4 -1  4  0 -4 -6 -5  2 -7 -5 -2 -4  0 -3  1 -6 -6  0 -5 -4 -2 -3 -1 -4 -2 -5 -6 -5 -5 -5 -4 -5  0 -5 -2 -4 -5  0 -1 -2  5  0  2 -7  3 -2  0 -2 -1 -1 -1 -1 -2 -3  0  3 -5 -5  2 -4  0 -6 -4 -5  3 -5  3 -2  3 -6 -5 -5 -1  3 -1 -4  0 -5 -2 -2 -7 -1 -1 -2 -1 -3 -3 -2 -3 -3  2  4  2 -4  0 -1 -4 -3 -2  2 -5 -5 -3  2 -1 -4 -3 -2 -1 -2  1  0 -3 -1 -6  0 -4 -2 -4  0 -4  4  6 -5 -4  0 -7  0 -3 -3  0 -5 -4 -5 -6  0  1 -1  1 -4 -5 -6 -4 -5  4 -4  3 -2  3  1 -2 -4 -5 -6 -5 -4 -7 -5  1 -4 -3 -1 -1  3  1 -2 -5 -4  6 -4 -4  1 -7  1 -4  0 -4  2 -3 -2  0 -5 -2 -4 -1 -4 -1 -3 -3  4  0 -3 -6 -4 -3 -6  3 -2  2 -3 -5 -1 -2 -2 -5 -2 -4 -4 -3  0 -1 -1 -3 -3  2  4 -5 -4 -2  1 -1 -1 -3  0 -4 -2 -3 -3 -2 -5 -1 -5 -4 -2 -3 -4 -3 -4  2 -6 -4  5  5 -4 -4  1 -2 -1 -3 -3 -6 -1 -4 -4 -3  0 -3  1  2 -4 -4  4 -4 -1  1  0 -1 -5 -4  3 -4  0  0 -6  5  1 -4 -6 -2  0 -4 -4  1 -4 -5 -5 -4 -5 -2 -4 -7 -5 -4 -5 -4 -5 -6 -3 -4 -2 -1  1 -1 -1 -3 -2 -3 -1 -4 -2 -3  4  4 -1  4  4 -4  6 -5 -6 -2 -4
 -2  2  1 -1 -1 -5 -2 -4 -3 -2  0 -2  0 -3 -2 -6 -3  1 -3 -6 -4 -5 -5 -1 -1  1 -2 -1  0 -1 -2 -3  0 -1 -4 -5 -5 -2 -3 -5 -4 -4 -4 -3 -1 -2  2 -3  2  2 -1 -1 -4 -2 -5 -4  2  1 -3  2 -4 -2  0 -4 -2  6  0 -5 -2 -5  2 -5  0  2 -1 -5  7 -7 -3 -4 -5  4 -1 -6 -3 -3  2 -4 -5  0 -5 -3 -6 -1 -4 -3  7  5  0  0 -1 -4 -3 -1  2 -3 -3 -4  2  1 -5  2  1 -5  2  4  0 -3  0  0  2 -5  2 -6  0 -5  4  2 -3 -3 -2 -3 -2 -2 -2 -1 -5 -2  1 -2 -2 -5 -5 -4  4 -2 -2 -7  4  3 -4  3  0 -1 -1  3 -5  0 -3 -1  3 -4 -5 -4 -4 -5 -4 -5 -1  1 -5  2  0 -6  0 -2 -2 -1 -5  1 -3  2  4 -4 -1  0 -5 -6 -1  0 -2  4 -3  3 -5  1 -1 -5  2 -4 -2  0 -3 -1 -3 -3 -1 -1 -2 -2 -3  2 -4 -2  2  0  1 -4 -4 -7 -3 -3 -2 -5 -5 -4 -2 -5  0  4 -3 -5 -3  1  4 -2  3  0 -2  3 -5 -7 -5 -2 -2 -2 -3 -2 -3 -2 -4 -3 -4 -3 -3  3  0  1  0  0 -1  2  5  2 -3 -5  0 -2 -3  0 -5  0  5 -4 -4 -3 -3 -3 -5 -3  0  1  1 -5 -2  3  1 -4 -2 -3 -4 -3 -2  1  0 -3 -1 -2 -3 -3 -4 -3 -1 -1 -1 -3  3  1 -6  0 -2  1  2 -3  0  1  3 -2  2  1 -2 -2  2 -2 -3 -1  1  4 -4  4  3 -2 -5  1  3 -3 -4 -5  5  4  1 -3  0 -2 -2  2 -1 -1 -1  3 -2 -4  6  3 -5  0 -5  0 -5 -1 -4 -4 -2 -4 -6 -3 -4 -7 -3 -1 -3 -3 -1 -3 -4  1  1 -2 -5  3  2 -4 -5 -5  3 -4  3 -4  3 -2 -2 -2 -4 -2 -2 -5 -2  2  1 -3  1  1 -1  1 -6 -1 -4 -3 -4 -2 -4 -2 -2 -1 -3 -3 -3 -4 -5  2 -3 -5  1 -1 -2 -5 -2 -2  0 -1 -1  2 -1 -1 -2  3  0 -1 -2 -3 -1 -2  0 -5  3 -3  1  2 -3 -3  3 -4 -5 -1  1 -6  1  2 -3 -1 -2  1  0  3 -1  5  2 -2 -3 -1  3 -5 -2  3 -2 -4 -3  1  1 -2 -4 -3 -5 -4 -5 -5 -2 -1 -3 -1 -6 -4 -2 -5 -3 -3  4  3 -6  0 -5 -7 -4 -3  2  2 -2 -3  2 -3  1 -4 -1 -3 -3 -1 -1 -1 -2  0  1 -4 -2 -3 -3 -3  0 -5  6 -2  0  6
 -3 -2 -1 -2  2  1 -2  4  0 -1 -3 -1  2 -4 -1  2 -2 -4 -5 -3 -6 -6 -2  0 -2 -2 -2 -2  2 -2  3  0  0 -3  1  5 -4 -5 -5  4  4  0 -1 -5 -2  5 -3 -3 -3 -1 -2 -1  3  0  0 -4 -2 -4  1 -3  3 -3 -4 -6  0  3 -2  1 -3  2 -3  1 -5 -4 -5 -1 -2 -6 -4 -6 -6 -2 -4  2 -3 -4 -4 -7 -1 -1 -3 -4 -2 -2  4  3 -3 -3 -3 -4 -3  2 -5  0 -2 -5  1 -1 -3 -1  1 -2 -4 -1 -3 -2 -1 -5 -4 -2 -3 -2 -2  1 -3  1 -3 -3 -3 -2 -2 -3 -1  0 -1 -2  1 -2 -2  1  1  0 -1 -6 -2 -5 -1 -5 -3 -3 -1 -3 -6 -5 -1 -3 -3  0 -2 -2 -4 -6  0 -5 -4 -6 -6  4 -2  0 -1 -2 -3 -1 -3 -3 -4  1  2 -2  4 -1 -4 -6 -5 -3 -5 -5 -1 -3 -4 -3 -1 -2 -1 -5 -4  3 -2  4 -4 -2  1 -3 -4 -4 -4 -3  1 -1  1 -1  2  2 -3 -5 -4  1 -6 -2  0 -3  1 -2  3 -5 -5 -1 -4 -2 -2 -4 -1 -3 -2 -5 -5 -4 -4 -4 -4 -5 -2 -5 -2 -2 -4  1  0  2  1  4  4 -6  1  0 -1 -1 -1 -1 -1  0 -2 -2 -3  0 -4 -5  0 -3 -2 -5 -4 -4  4 -4  8 -4  3 -6 -5 -4  0  4  0 -2 -1 -2  4 -3 -6 -3  1 -2 -2 -3 -2 -2 -2 -3 -1  3  0 -2 -1  0 -2 -2 -2  0 -5 -4 -2 -1 -2 -3 -2 -1 -1 -1  2  3 -3 -2 -5 -2 -2 -3 -4 -1 -3  2  0 -4 -3 -1 -6 -3 -2 -2  0 -5 -3 -4 -5  1  0 -2  0 -4 -4 -5 -3 -4  2 -3  0 -3  1  1  0 -4 -4 -5 -5 -4 -7 -3 -1 -2  0 -1  1  3  2  0 -4  2  2 -2 -2  0 -6 -1 -3 -1 -3  2 -2 -2  1 -4 -3 -3 -2 -4 -1 -3 -1  5 -1 -2 -5 -3 -3 -5  5 -3  5  1 -4  2  1 -1 -4 -2 -4  0 -3 -1  0 -1 -3 -2  3  5 -4 -4 -2  0  2 -1 -3 -1 -2  2 -2 -3 -2 -4  4 -2 -4  1 -2 -5 -4 -3  1 -2 -3  0 -1 -3 -2  1 -2 -2 -3 -3 -5 -1 -3 -3 -4  1 -3  0  5 -3 -2  1 -1  1  0  4 -1 -4 -4  4 -4  0  0 -4  3  3 -4 -5 -4 -1  1 -4 -2 -3 -4 -4 -3 -4 -3 -3 -6 -5 -4 -2 -3 -4 -5 -4 -3  2 -1 -4  2 -1 -3 -1 -2  1  0  0  0  1  2 -2  2  4 -3 -1 -4 -6 -2 -3
 -4 -4 -4 -4  0 -1 -2 -2 -2 -5 -4  1 -1 -5 -4  7 -3 -5 -5  9 -7 -7  7  0 -2 -3 -3 -3  0  0 -2 -4  0 -3  6 -1  5 -7 -6 -2  3  1  7 -6 -3  0 -4 -5 -4 -1 -1  1  3 -2 -2 -5 -5 -4  4 -2  3 -4 -5 -6 -1 -4 -5 -2 -5  7 -5 -2 -6 -5 -6 -3 -5 -1 -5 -7 -6 -5 -6  8 -5 -5 -5 -7 -4 -2  8 -5  8 -5 -1 -1 -5 -5  3 -5 -4  2 -5  0 -3 -6 -1  1 -4  1 -1 -4 -4 -3 -5 -4 -2 -5 -4 -1 -4 -4 -3  8 -2  6 -4 -4 -5  1 -2  0  4  2  2 -1 -1 -1 -3 -1  1 -2 -3 -7 -4 -5 -3  1 -5 -4 -1 -5 -6 -3 -3 -2  7 -3 -5 -5 -4 -7 -3 -6 -5 -6 -7  7 -3 -3 -2 -4 -2  8 -5 -5 -6 -3  4 -3  2 -5 -5 -6 -6 -2  1 -1 -4 -4 -5 -4 -3 -2 -2 -6 -5 -2 -3  6 -5 -5  4 -4 -5 -5 -4 -4  1 -3 -2 -4  0 -3 -5 -6 -5  2 -7 -1  0 -3 -2  8  0 -6 -6 -3 -6 -4 -3  6 -3 -4 -2 -6 -6 -2  0 -2  3  0  7 -7 -5 -4 -5 -3 -2  0  4  3  4 -6  4 -3 -1 -2 -1 -1 -1 -1 -3 -3 -4  7 -3 -6 -2 -4  7 -6 -5 -5  4 -5 -2 -5  0 -6 -6 -5 -2 -2 -2 -5 -1 -5  2  4 -6  0 -3 -3 -4 -5 -1  3 -4 -4 -3  0 -3 -4 -1  5 -3 -2  1  0 -6 -5 -4 -2 -2 -4 -3  2 -2 -1  4  0 -4  4 -6 -2 -5 -4 -5 -3 -5 -2  3 -5 -5 -4 -6  6 -4 -4 -1 -5 -4 -5 -5  5  3 -3 -3 -4 -5 -6 -5 -6  4 -4  7 -4  0 -3 -3 -5 -5 -6  0 -5 -7  4 -2 -4 -4 -4 -5 -2 -2 -3 -6 -2  2 -4 -5 -2 -6 -1 -5 -3 -4 -2 -4 -4 -3 -5  6 -4 -3  2  2 -4 -4 -1 -1 -4 -6 -5  7 -6 -2 -3  2 -4 -2  1  3 -3 -5 -3 -5 -6  5  1  3  5 -3 -3 -1  5 -4 -5 -3  3 -1 -2 -3 -1 -4 -2 -3 -2  5 -5  3 -4  1  5 -1 -5 -5 -5 -2 -6 -4 -1  2 -5 -4  8 -1 -4 -5 -4 -6 -3 -4 -5 -6 -4 -5 -2  0 -2 -5 -2 -6 -3  1  3 -2 -5 -5 -1 -6  1 -3 -7 -2  7  0 -5 -5 -2  2  4 -5  5 -5 -5 -4 -4  8 -5 -6  4  2 -5 -5 -5 -6 -6  1 -2 -3 -6 -3 -1  2 -2 -3  0 -3 -3 -3 -2 -1 -3  1 -3 -4 -2 -5 -7 -3 -5
 -3 -2  2  1  2 -6 -4 -4  2  6 -3  2 -3  4 -1 -6 -3 -4 -5 -7 -6  9 -6 -2  3  2 -2  0 -2  3  1 -2 -2 -3 -4 -5 -6 -4  8 -6 -4 -5 -5 -5  3 -3 -3  1 -1 -2  5 -1  7 -5 -6 -4 -3 -3 -5 -3 -4 -3  3 -2  0 -4 -3 -5 -4 -5 -3 -5 -5  2 -5 -5 -4 -8 -4 -5 -5 -3  7 -6 -4  1 -3 -5 -5 -4 -7 -4 -6 -3 -5 -2 -4 -3 -3  8 -2 -4 -2 -1 -2 -4 -4 -4 -1 -3 -5 -3 -3 -5 -3 -3  1 -3  2 -3 -3 -5 -3 -6 -3 -6 -2 -3  6 -4 -3  6 -3  3 -2 -3 -5 -2 -2 -3  5  0 -5  9 -4 -6 -4 -8 -3 -3 -3 -2 -4  8 -2 -3 -6 -2 -5  5 -4  9 -5 -5 -4 -5  9 -6 -2 -3 -5  0 -2 -7 -3  6 -4 -3 -6 -3 -5 -4 -1 -5  8 -4 -7 -7 -3  3 -3 -2  5  0 -4  1 -4 -5 -4 -5  8 -3 -4  1 -3 -4 -1  0 -3 -4  1 -3 -4 -1 -3 -5 -3 -4 -5 -8 -3  0 -3 -6 -5  8 -4  1 -4 -3 -4 -6 -4  0 -1 -4  7 -3 -5 -4 -6 -8 -3  8  6 -3 -4  1 -4 -2 -5 -4  4 -5 -3 -2 -1  5  0  3 -1 -1 -2 -1  6 -5 -3 -4  1  1 -6 -6 -4 -4 -5 -4 -4 -4 -5 -4 -5 -2 -2 -5 -3 -3 -4 -4 -3 -4 -5 -5  3  3  6 -2  0  4  3 -3 -4 -1  2  6 -1 -5 -1 -2 -7 -3  0  6 -2 -4  4 -2  0 -2 -2  1 -4 -2 -1 -4 -4  5 -3 -3 -4 -3 -3 -4 -6 -3 -3 -3 -5 -6 -1 -2 -1 -4  0 -3 -4 -4 -4 -3 -3  7 -3 -5 -3  6 -5 -3 -5 -1 -5 -3 -4  7 -3 -3 -7 -4 -5 -8 -4 -3 -3 -4 -4 -4 -4 -3 -4 -4 -6 -3 -1 -4 -5 -5 -3 -4 -2 -1 -3  0  6  0  3  1 -2 -6 -3 -3 -3 -5 -1 -1 -4 -3 -6 -4 -4 -3 -5 -3 -5 -3  1 -1 -4  5 -4  8 -6 -3 -1 -6 -3 -1 -1 -5 -3  3 -2 -2 -2 -1  6 -1 -3 -2  4 -3 -3 -4 -1 -1 -5 -6 -2 -4  6 -3 -4 -4 -2 -5 -5 -3 -3 -6  0 -3 -4 -1 -4  4 -3 -3 -5 -3 -3 -4 -4 -3 -3 -5 -4 -3 -4 -4 -3 -3 -4 -4  8 -4 -5  8 -5 -6  2 -4  6 -3 -7 -5 -4 -6 -4 -4 -3 -4 -6 -4 -5 -8  7 -4 -2 -3 -5  8 -3 -2 -1  8  0  5 -2  1 -1  0  7 -1 -1 -4 -4 -5 -5 -3 -3 -6 -3  9 -4 -3
  2  0  1  3  0 -5  0 -3  0 -1  0  0  2  0  2 -5 -1 -2 -2 -6 -1 -4 -5  0  2  1  2  2 -1 -1  1  0  1 -1 -2 -4 -5 -3  0 -5 -3 -4 -3  0  0 -2  1  0  0 -1 -1 -1 -3 -4 -5 -2  1  4 -3  1 -3  5  0 -3 -1  0  4 -4 -1 -3 -1 -4 -4  0 -2 -4 -2 -7  7 -3 -3  0 -2 -5  3  1 -1 -4 -5 -2 -5  4 -5 -1 -4 -2 -3  0 -2 -2  1 -3 -2  0  1  1 -3 -1  2  0 -4  1  5 -4 -1 -1  0  1  0  0  0 -5 -2 -5  1 -5  2  1 -2  0  3  0  0 -2  0  0 -5  1  0 -1 -1 -5 -4 -4 -3 -3 -4 -7  4  1 -4  1 -2 -4  1  0 -3  0 -2 -1 -1 -4 -5 -3  3 -3 -4 -5  0 -1 -4  1  3 -5  3  2 -1  1 -5  0 -4 -2 -2 -2 -3  0 -3 -6 -2 -1  0  0 -3 -1 -4 -1 -2 -4 -1 -4 -3  1 -2  2  3 -2  1  2 -1 -1  0 -1 -3  1  2  1 -1 -3 -3 -5  1  2  3 -5 -4  1 -2 -4 -3  0  0 -5 -2  3 -1  3 -2 -1 -3 -2 -4 -7 -4 -2  0  2  2  0 -3  2 -4 -2 -3 -2 -2  0  1  0  0  0  0  0 -1 -1 -3 -5  2 -1 -3 -1 -5 -4 -3 -2 -4  7 -3  1 -4 -3 -4 -1  0 -4  1 -1 -1 -1  0  1 -2 -3 -1  0 -2  1  1 -1 -1  3 -2 -4  1 -1  0 -3  0  2 -3  0  0 -1  2 -2 -1  0  1 -1  0  0 -3 -1  1 -3  0 -2 -1 -1  0 -1  0 -2 -5 -2  0  1 -3 -5 -1 -2  0 -2  2 -1 -2 -3 -3 -1  1 -1  3 -3  1  0 -4  3 -5  2 -5  0  1 -3  4 -1  0  4 -4 -6 -3  2  1  0  0 -3 -2  2  0 -1 -5  0  0 -3 -3 -5  0 -1  1 -2  1  1 -3  0 -3  2  0 -5  0  2  1 -4  0  1 -1  1 -5 -2 -1  2 -4  2  2  2  0  1  1  0  2 -4 -5 -1 -2 -5 -1  3  0 -4  3  6  1  0  0  1 -1  0  0 -1  1  1  1 -1 -2  0 -3 -5  1  2 -1 -1 -1 -2  0 -4 -5  0  2 -5  0  1  1  2  1 -1  1 -1 -4 -2  0 -3 -1  1 -1 -4 -2  0 -3 -3  0  0 -1 -3 -4  0 -5  0 -5 -4  2  0 -2  1 -5 -2 -2 -4  4  0  2 -1 -5 -1 -3 -7 -2  4 -1  1 -2 -3 -4 -2  1 -3  2 -2 -1  0  1  0 -2  1 -1 -3 -4 -3 -4 -1  1 -5 -1 -4 -2 -2
 -1  0  1  3  2 -4  6 -2 -1 -1 -1 -1  2  3  4 -5  3 -3 -2 -5 -3 -5 -4  1  0  3  3  0 -1 -2  4  6  1 -2 -1 -2 -5 -4  2 -3 -2 -3 -2 -2  1 -1  2 -3  0  3  2  1 -4 -4 -4 -3  5 -1 -3  2 -2  1 -2 -4 -2  1  5 -3  7 -3  5 -1 -4 -1 -4 -2  2 -7  1 -4 -5  1 -1 -5  6 -2 -2 -4 -3 -1 -3  7 -5 -1 -2  0 -3 -2 -1 -2  0 -1 -3  2  1 -2 -2 -2  1 -1 -3  2  1 -3  2  0  1 -2 -1  1  5 -3  2 -4  3 -4  2  1 -1 -2  3  1 -2 -2  0  0 -3 -1 -1  3 -2 -1 -2 -4 -3 -5 -2 -7 -1  0 -2 -1 -4 -4  3  5 -3  5 -3  1  1 -4 -3 -4  7 -5 -4 -4  7  0 -2  1  2 -5  5  0  0 -1 -4  3 -3  0 -2 -3 -1  0 -5 -6 -3 -2 -2  0 -2 -2 -3 -2  0 -3 -1 -3 -4 -2  0  2  2 -3 -1  0  0 -1  0 -2  1  0  2 -4  0 -2 -3 -5  2  0 -1 -5 -2 -1 -3 -3 -3 -1  6 -5  0 -2 -1 -2 -3 -1 -4 -2 -5 -6 -4 -1 -1  1  0  3 -1  0 -3  0 -2 -3  1  3  1 -1  0  0  2  1 -2 -1 -3 -3  1 -3 -1 -1 -4 -4 -3 -3 -3 -1 -2 -2 -2 -3 -1 -1  2 -3  1  0  0 -3  1  0 -4 -3  2  3 -2  0  0  0  3  3 -3 -1 -1 -2  1 -4 -1  1 -5 -1 -2 -1  0  0 -1  0 -1 -2 -1  0 -2  2  4 -4 -2  1 -1 -1 -3  0 -2 -2 -4 -1 -2 -2 -5 -4  2 -2  1 -2 -2 -3 -4 -2 -3  1  3 -3  0 -4  1 -1 -3  2 -4  2 -3  1  3 -3  1 -2 -5  6 -4 -6  0  2  3 -1 -2  1 -1  1 -3 -2 -4  0 -1 -2 -5 -3  1 -1  3  0  0  5 -1 -1 -3  0  0 -5  1  0 -1 -2  0  2 -4  2 -5 -1  0  0 -3  3 -2  3  0  1  0  0  5 -4 -4  1  0 -5 -2  1  0 -3 -2  3  0  1  0  0 -1  0 -1  0  2  2  1  0 -3 -1 -4 -5  0 -2 -1  0  3  0  0 -3 -3  0 -1 -5  0  1  6  4  0 -1  0  0 -4 -1 -1 -1 -1  0  0 -3 -2  0 -1  1 -1 -1 -1 -2 -3  3 -3 -2 -2 -1 -1 -1 -3  2 -1 -4 -3 -4  2  6  2 -3 -5  6 -5 -6 -3  4 -2 -2 -3 -3 -3 -1  1 -4  1  1 -2  0  2  2 -2  0  1 -3 -3 -2 -2  4  0 -4  0 -4  0 -3
 -4 -4 -4 -4 -3 -4 -5 -5 -4 -5 -4 -3 -3 -5 -4  9 -5 -5 -7 -2 -7 -8  2 -2 -3 -3 -4 -4 -2  3 -4 -3 -2 -4  4 -5  0 -6 -6 -4  4 -1  0 -6 -4  2 -4 -5 -4 -3  1  1  2 10 -5 -5 -5 -5  7 -4  9 -4 -5 -7 -3 -5 -5 -4 -5  1 -5 -4 -6 -5 -5 -5 -5 13 -6 -8 -6 -5 -6 -2 -5 -5 -5 -8 -6 -5 -2 -6 -2 -5 -3 -3 -6 -5 -2 -5 -4 -3 -6 -3 -4 -5 -4 11 -4  6 -4 -4 -5 -3 -5 -5 -4 -6 -5 -2 -4 -6 -4  0 -4 -3 -5 -4 -5  1 -4 -5 -3 -2  6 -2 -4 -4 -4 -3  2 -5 -5 -7 -5 -6 -5 13 -5 -5 -5 -5 -7 -7 -4 -5  5 -4 -1 -5 -6 -7 -6 -6 -6 -6 -7  2 -3 -4 -5 -4 -4 -2 -5 -5 -5 -4  1 -4 -3 -5 -5 -7 -6 -4 -1 12 -4 -4 -5 -4 -4 -3 -5 -6 -5 -4 -5  0 -6 -5 -1 -5 -5 -5 -4 -4 -3 -2 -4 -4 -4 -4 -5 -5 -5 -1 -7 13 -4 -3 -4  0 -4 -6 -7 -5 -6 -5 -5  6 -5 -5 -4 -6 -6 -5 -5 -5  4 13  2 -7 -5 -4 -5 -4 -2 -3  2 -2 -3 -4  3 -3 -2 -2 -1 -1 -1 -2 -3 -3 -5 -1 -5 -6 -4 -5 -3 -6 -5 -6 -3 -6 -4 -5 -4 -7 -6 -5 -4 -5 -2 -5 -4 -5 -3  1 -6 -1 -4 -4 -5 -5 -4  0 -4 -5 -4 -4 -4 -4 -3 -1  1 -4 12 -1 -6 -5 -4 -4 -4 -4 -3  2 -2  2  7  0 -4 -1 -7 -4 -5 -4 -6 -4 -5 -1 -4 -5 -5 -5 -6  0 -5 -4 -2 -5 -4 -5 -5  5 -3 -4 -3 -5 -5 -5 -5 -5 -2 -5 -2 -4 -4 -4 -5 -6 -5 -5 12 -5 -8 12 -5 -5 -5 -5 -5 -4 -4 -4 -5 -4  0 -4 -5 -5 -6 -5 -5 -5 -5 -4 -4 -5 -4 -5  7 -4 -4  8 -3 -4 -4  3 -3 -4 -5 -5 -1 -6 -4 -4 -3 -1 10  0 -3 -3 -5 -4 -5 -7  5 -2 -1  6 -4 -1  1 -2 -4 -5 -3 -1  0 -1 -3 -3 -3  3  3  4  2 -6  6 -5 -3  9 -4 -6 -5 -5 -4 -7 -4  1 -4 -5 -4  1 -3 -4 -5 -4 -7 -4 -5 -5 -5 -4 -4 -2 -4 -3 -4 -4 -5 -4 -3 -3 -3 -5 -5 -2 -7 -1 -5 -7 -4  3 -2 -5 -5 -2 12 -2 -5  0 -6 -6 -4 -5  0 -5 -6 12  6 -5 -5 -5 -7 -6  4 -4 -4 -6 -4 -2  9 -1  2  1 -4 -3  0 -4 -4 -5 -2 -4 -5 -5 -5 -7 -5 -5
 -4 -3 -3 -3 -2 -4 -4 -3 -2 -4 -2  0  2 -4 -3  2 -3 -4 -5  4 -6 -7  7 -2 -2 -3 -3 -2  0  1  0 -4 -1 -2  3 -4  9 -5 -3 -4  1  4  4 -5 -2  2 -2 -3 -3  0 -1  2  4 -2 -4 -5 -4 -4  7  0  3 -3 -4 -6  0 -4 -4 -3 -4  4 -2 -3 -5 -4 -5 -4 -4 -2 -5 -6 -6 -3 -5  0 -4 -5 -4 -7 -4 -3  6 -5  4 -4  3 -2 -4 -4  4 -5 -3  0 -5  0 -1 -5 -2  1 -3  4 -3 -3 -3 -3 -3 -4 -2 -5 -4  4 -3 -4  1  0 -1  0 -3 -3 -4  2 -1 -3  1 -1  6  3 -3 -3 -3  1  4 -4 -4 -6 -4 -2 -3  0 -4 -4 -3 -4 -6 -3 -3 -3  5 -3 -3 -4 -3 -6 -4 -6 -5 -6 -6  6 -2 -2 -3 -3  1  3 -3 -4 -3 -2  8 -3  1 -3 -3 -4 -6  1 10  5 -2 -3 -4 -3 -1  2 -3 -5 -3 -3 -3  5 -5 -4  5 -4 -4 -4 -4 -3 -2 -3 -3 -2 -3 -3 -4 -5 -4  3 -6  1 -3  3 -2  3 -1 -6 -5 -3 -5 -4 -2  8 -3 -4  1 -5 -5 -1  1 -2  9  2  6 -6 -5 -3 -4 -3 -3 -1 -1  5 -1 -5  2 -2 -1 -2 -1 -1 -1 -1 -2 -1 -4  2 -4 -5 -2 -4 -1 -5 -4 -5 -2 -5  2 -5 -3 -6 -3 -4 -3 -3 -1 -4 -3 -5 -1  7 -4  8 -2 -3 -4 -4 -1  3 -4 -4 -4 -3 -3  2 -1  6 -3 -1  3  0 -5 -3 -3  0  0 -4 -2  5 -2  2  5  1 -3  7 -5 -3 -4 -4 -5 -3 -4  0 -3 -4 -3 -4 -6  8 -3 -3 -1 -5 -4 -4 -5  2  1 -3 -2 -4 -4 -6 -4 -5 -2 -3  2 -3 -2 -2 -4 -5 -4 -6  4 -4 -7 -1 -3 -4 -4 -4 -4 -3 -3 -3 -4  1  1 -3 -4 -2 -6 -4 -4 -4 -3 -3 -3 -4  1 -4  3 -4 -3  8  2 -3 -3  2 -2 -2 -5 -4  7 -5 -3  0  4 -2 -1  5 -1  0 -4 -4 -4 -6  8  4  5  8  2 -2  2  4  1 -4 -2  3  1 -2 -3 -2 -3  1 -3 -2  2 -5  4 -2  1  7 -1 -5 -5 -2 -3 -6 -3 -3 -2 -3 -3  5  3 -3 -4 -3 -6 -3 -4 -4 -5 -3 -4 -2 -3  3 -2 -3 -4 -3  1  2  3 -4 -3 -3 -6  1 -4 -5 -3  5  6 -5 -5  1 -1  7 -4  9 -5 -5 -2 -3  4 -4 -6 -1 -2 -4 -4 -4 -5 -4  8 -1 -2 -6 -3 -3  5  1 -2  0 -4 -3 -1 -3  1 -1 -2 -3 -2 -4 -3 -6 -3 -4
 -2 -2 -2  0  2  0  0  3  3 -2 -1  0 -2 -3 -2 -3  4 -5 -5 -4 -6 -5 -4  0 -1 -1  0  0  0 -3 -1  2 -1 -4 -2  3 -4 -6 -5 -2  3  4  1 -5 -1  1 -3 -5 -4  0  0  2 -4 -3 -2 -3 -3 -4 -1 -2 -1 -2 -4 -6 -2 -4 -1  3  1  3 -2  0 -6 -4 -6  6 -4 -7 -5 -7 -6 -3 -3 -3 -1 -1 -4 -7  7  5 -3 -3 -2 -4 -1  1 -4 -4 -3 -4 -2  0 -4  1 -1 -5  3 -5 -2  0  3 -1 -4  7 -1  0  2 -4 -4 -3 -2  7  2  1 -1 -2 -2 -3  2 -5  2 -2  1  0 -2  0  2  1 -2  3 -1  2  7 -6 -5 -7  4 -7 -4 -4  5 -3 -6 -4  3 -3 -1  0 -2 -3 -4 -4  7 -3 -3 -6 -6 -3 -1  2  4 -3 -2 -2 -3 -4 -5  2  0  2  0 -2 -4 -6 -5 -2 -5 -6 -4 -2 -4 -3  2 -2  6 -5 -3  2 -1  1 -3 -2  1 -2 -4 -5 -4 -3  2 -1 -1 -3  2  2 -3 -6 -4  3 -6 -7 -2 -3 -1 -4  3 -5 -5  4 -5 -3  1 -4  5 -3 -1 -5 -5 -4 -5 -5 -4 -7 -3 -4 -3 -1 -4  1  5 -2  0  1  1 -6 -1 -2  0 -1 -1 -1  0 -1 -3 -2  0 -2 -3 -5  5 -2  5 -6 -5 -3  2 -4 -1 -2  2 -6 -6 -4 -2  2  3 -3  3 -3  0 -3 -6 -4  1  1  2 -2 -2 -2  0 -1 -1  2 -2 -4 -2 -3 -3 -3 -4  1 -4 -4 -3  3  0 -3 -2 -2 -2 -1 -1  1 -2 -1 -6  2 -3 -3 -2  0 -3  0 -2 -4 -3 -2 -6 -1  1 -3  1 -5 -3 -4 -5  0  2  2 -2 -4 -4 -6 -4 -4  0 -2 -2 -3  2 -1  5  3 -3 -6 -6 -2 -7 -5  3 -3  2  4 -3  2  3  2 -5 -4 -1 -3 -3  4 -6  3 -4  4 -2  4 -1 -2  2 -4 -2 -3  3  1  0 -3 -3  1 -1 -3 -5 -4 -4 -4  3 -1  0  0 -2 -1 -1  0 -5 -1 -3  0 -4 -2 -2 -4 -3 -3  0 -2 -4 -4 -2 -1  2  0 -3  2 -3 -1 -1 -3 -2 -4 -1 -3 -5 -1 -1 -4 -3 -2  3 -5 -2 -1 -1 -4 -3 -3 -2 -1 -2  0 -5 -1 -2 -1 -5 -3 -2  1  2 -3 -3  2 -4 -1  2  3  1 -4 -3  2  2  4  4 -5  3  0 -3 -5  1  0 -4 -1 -2 -4 -5 -3 -3 -5 -2  2 -6 -6  0 -4 -3 -5 -6 -5  1  2 -1 -4  0  2 -3 -1 -2  0 -4 -2 -2  2  1  4  3 -1 -4  0 -4 -6  5 -4
