# Supplementary material for: Protein Secondary Structure Prediction Based on Data Partition and Semi-Random Subspace Method
Source: Sci Rep. 2018 Jun 29;8:9856. doi: 10.1038/s41598-018-28084-8 (PMC6026213; doi:10.1038/s41598-018-28084-8)
Supplement: Supplementary file 2 — Dataset 2 [file 41598_2018_28084_MOESM2_ESM.zip › T100_DATA/5YWZ_A.pssm]

  S  K  D  E  L  Q  V  L  L  H  D  L  E  L  K  L  L  Q  N  I  T  H  H  I  T  V  T  G  Q  A  P  T  S  E  A  I  V  S  A  V  N  Q  A  G  I  S  G  I  T  E  A  Q  A  H  I  I  V  N  N  A  L  K  L  Y  S  Q  D  K  T  G  M  V  D  F  A  L  E  S  G  G  G  S  I  L  S  T  R  C  S  E  T  Y  E  T  K  T  A  L  L  S  L  F  G  V  P  L  W  Y  F  S  Q  S  P  R  V  V  I  Q  P  D  I  Y  P  G  N  C  W  A  F  K  G  S  Q  G  Y  L  V  V  R  L  S  M  K  I  Y  P  T  T  F  T  M  E  H  I  P  K  T  L  S  P  T  G  N  I  S  S  A  P  K  D  F  A  V  Y  G  L  E  T  E  Y  Q  E  E  G  Q  P  L  G  R  F  T  Y  D  Q  E  G  D  S  L  Q  M  F  H  T  L  E  R  P  D  Q  A  F  Q  I  V  E  L  R  V  L  S  N  W  G  H  P  E  Y  T  C  L  Y  R  F  R  V  H  G  E  P  I  Q
  0 -1  0 -2 -2 -2  3  0 -2  1  0 -2 -2 -1 -1 -2 -2  1 -2 -1  1 -2 -2 -1  1  0  0  0  0  0  1  1  2 -1  1  0  1  0  4  0 -1 -1  4  0  1  2 -1 -2  0 -2  3 -2  3 -2  0 -1 -1 -2 -2  6 -2 -2 -2 -3  1 -2 -3 -2 -1 -1 -2  1 -3 -3  6 -2 -2  0  0 -1  2  0 -2 -2  0 -1 -2 -2  0 -2 -1 -3 -2  0 -2  0  6 -2 -2  0 -2 -3 -1 -2 -2 -2 -4 -3 -3  0 -2  0 -2 -2  1  0 -2 -2 -2 -3 -1 -3 -2 -1 -3 -2 -4  6 -3 -2 -1  0 -2 -1 -3  1 -1 -1 -2 -2  0  1 -1 -2 -2 -2  0  4 -3  0 -2 -2 -3 -1 -1 -2  3 -2  1 -2 -1  0 -2 -2  0  0  5 -2 -2 -2 -3  3 -1 -3 -1 -2 -1 -2 -2 -2 -2 -1 -2 -1 -1 -2 -2 -1 -1 -2 -1 -3 -2 -2 -1 -1 -1  1 -2 -2 -1 -3 -1  1 -1  0 -1 -1 -1  1  4 -3 -2 -2 -1 -2 -2 -2 -2 -2  0 -3 -4 -1 -3  1 -1 -3 -1 -2 -2 -3 -2 -3 -2  0 -3 -1 -1 -2  3 -1
 -1  3 -1 -2 -3  0 -2  0 -3  4 -1 -3 -1  1  3 -4 -3  3 -1 -3 -2  0  0  0  0  0  0  2  2  1 -2 -1  0  0 -2 -3 -2  0 -2 -3  1  0 -2 -2 -3 -2 -3 -3 -2 -1 -1  0 -3  3  1 -4 -4  0  0 -2 -3  3  2 -3 -2  0 -3  6 -2 -3 -2 -3 -3 -3 -2 -3 -1 -2 -3 -3 -3 -2 -4 -3 -2 -2  7 -5 -2 -1 -2 -3 -1 -2  2 -2 -2 -3 -3 -2 -3 -4 -3 -4 -3 -3 -4 -3 -3 -2  0 -2 -3  7 -3 -3 -4  0 -3 -3 -3 -2 -3 -3 -1 -5 -4 -2 -4  3 -3 -2  0 -3 -3 -3 -4 -3  7 -3 -2 -1  4 -4  3 -3 -2 -2 -4 -2 -3 -1 -1 -4 -3  2 -2 -3 -2 -3  0 -3 -1 -4 -2 -2 -2 -3  5  0 -4 -2 -3 -3 -3 -3 -2 -2 -1 -2  1 -1  0 -3  1 -3 -3 -3  3 -3 -2 -3 -2  0 -2 -3 -1 -2 -3  0 -2 -4 -1 -3 -1  0  3 -1 -1  2 -2 -3  0 -4 -3 -1 -3  7 -4 -3 -2 -1 -4 -3 -1 -2 -1 -3 -2 -5 -3 -3  7 -4  7 -3 -1 -3  1 -3 -2  1
  2  0  0  1 -4  0 -2 -1 -4 -1  1 -4 -1 -1  0 -4 -4 -1  6 -3  0 -1 -1 -3  0 -2  0  2 -1 -1 -2 -1 -1 -1 -1 -4 -1  3 -2 -3  3  3 -2 -1 -3  0 -1 -4 -1 -1 -1  0 -3  0 -3 -4 -4  5  6 -2 -4  0 -3 -3  0 -1  0 -1 -1 -1 -3 -4  0 -4 -2 -4 -1  0 -1 -1 -1  1 -4 -4  0 -1 -1 -4  0 -1 -1 -3  0 -1 -1 -1 -2 -4 -4  0 -4 -4 -1 -4 -3 -4 -5 -3 -3  0 -1  0 -3 -1 -4 -4 -4 -1 -3  0 -4  0 -3 -1  7 -4 -5 -2 -4 -1 -1  0 -1 -1 -3 -4 -4 -4 -1 -4  0 -3 -1 -4 -2 -3 -1 -1 -4 -1 -4 -1 -1 -4 -3 -1 -1 -4  0 -3  2 -1  6 -4  0  0 -2 -3 -1  4 -4  1 -4 -3 -1 -4  0  3 -1 -2 -1 -1 -1 -1 -1 -4 -4 -1  0 -3 -2 -3  2 -1  0 -1  0 -1 -4 -1 -1 -4 -2 -3 -1 -1  1  3  0  2 -2 -4 -1 -4 -4 -1 -4 -1 -4 -4  0  7 -5 -1  2 -2 -1 -3 -1 -4 -4 -3 -1 -4 -1 -4 -1 -1  1 -3 -2  0
 -1 -1  3  6 -4 -1 -1 -2 -5 -2  4 -5  1 -2 -1 -4 -5 -1  2 -4 -1 -2  0 -3  0 -1 -1  0 -1  0 -2 -1 -1  1 -1 -4 -2  0 -2 -4  0  0 -1 -2 -2 -1 -2 -4 -2  1  0  0 -3 -1 -3 -4 -4  1  1 -3 -5 -1 -4 -4 -1  0  7 -2 -2 -2 -4 -4  7 -4 -3 -5  1 -1 -2 -2 -2 -1 -4 -4 -1 -2 -3 -5 -1  1 -2 -4  2 -2 -2 -2 -3 -5 -4 -1 -5 -5 -2 -4 -3 -5 -6 -4 -4 -1 -1 -1 -3 -3 -4 -4 -4 -1 -3  7 -4 -3 -3 -2  0 -5 -6 -3 -5 -1 -2 -1 -1 -2 -4 -4 -4 -4 -3 -5 -1 -3 -2 -4 -3 -3 -2 -2 -4 -2 -4  1 -2 -4 -3 -2 -1 -5 -1 -3 -1 -1  0 -4  0 -1 -3 -3 -2  5 -5 -2 -4 -4 -2 -5  6  5  3 -3 -1  2  2 -2 -1 -4 -5 -2  0 -4 -2 -4  6  0  6 -2  4 -2 -4 -1 -3 -5 -2 -4 -2  2  1  0  4  0 -2 -4 -1 -4 -4  1 -4 -2 -4 -4 -1  0 -6 -2 -2 -2  2 -4 -2 -5 -4 -4 -3 -5 -3 -4 -2 -2  1 -3 -3  0
 -2 -3 -2 -4 -2 -4 -1 -2 -2 -3 -3 -2 -5 -2 -3 -2 -2 -3 -3 -2 -1 -1 -3 -2 -2 -2 -2 -3 -3 -3 -2  0 -2 -3 -1 -2 -2  0 -1 -1 -3 -3 -2 -3 -1  0 -3 -2 -2 -5 -3 -4 -1 -4 -2 -2 -2 -3 -4 -1 -2 -4 -2 -4 -2 -4 -5 -4 -2 -4 -2 -2 -5 -3 -1 -2 -5 -2 -3 -4 -3 -2 -2 -2 -2 -2 -5 10 -2 -5 -2 -4 -5 -2 -4 -2 -1 -2 -2 -2 -2 -4 -3 -2 -4 -2 -4 -4 -3 -2 -4 -2 -4 -5 -2 -2 -2 -4 -4 -5 -2 -4 -4 -4 -4 10 -4 -1 -4 -4 -4 -2 -4 -4 -3 -2 -2 -2 -4 -2  0 -2 -3 -2 -3 -4 -2 -1 -3  4 -2 -5 -4 -2 -4 -4 -1 -2 -2 -4 -2 -3 -3 -2 -2 -2 -1 -4 -4 -4 -3 -1 -2 -3 -4 -2 -4 -4 -5 -3 -4 -4 -5 -4 -2 -2 -2 -3 -3 -3 -2 -4 -4 -4 -4 -4 -4 -2 -2 -4 -2 -3 -3 -2 -2 -4 -3 -2 -3 -3 -1 -3 -4 -2 -2 -5 -2 -4 -2 -2 -2 -4 -4 -4 -4 -3 -5 -4 -2 10 -2 -4 -5 -3 -5 -2 -4 -4 -4 -4 -1 -4
 -1  1  0  0 -3  7 -1  2 -3  4  0 -3  1  0  4 -4 -3  2  0 -3 -1  1  4  0  1  1 -1  2  5  2 -1  0 -1  2 -1 -3 -1  2 -1 -3  3  2 -1 -2 -1 -1 -3 -3 -1  1  1  7 -2  4 -2 -3 -3  3  3 -2 -3  2 -2 -3 -1  6 -1  1 -2 -3  1 -3 -1 -3 -2 -3  1 -1 -3 -3 -2 -1 -3 -3 -1 -2  0 -4 -1  1 -2 -3  1 -2  1 -2 -2 -3 -2 -1 -3 -4 -3 -3 -2 -3 -3 -3 -3 -1  7 -1 -2  0 -3 -3 -4  7 -2 -1 -3 -2 -2 -3 -1 -4 -3 -2 -4  3 -3 -1  7 -3 -3 -3 -3 -3  0 -3 -1 -1  0 -4 -1 -2 -1 -1 -4 -2 -3  1 -1 -3 -2  0 -1 -3 -1 -2  0 -2 -1 -4 -1 -1 -2 -2  1  0 -4 -1 -3 -3 -3 -3  0  0  1  1  7  3  1 -3  3 -3 -3 -3  5 -3 -2 -3  2  6  0 -3  1 -1 -3  7 -2 -4  1 -3  2  1  1  0  0  1 -1 -4  7 -3 -3  1 -3  1 -3 -3 -1 -1 -3 -3 -1  0  1 -3 -2 -4 -3 -3  0 -4  0 -3 -1 -3  2 -2 -2  3
 -1  0  2  3 -3  1 -1  0 -4  0  3 -4  6 -2  0 -4 -4  0  0 -3 -1  1  0 -2  3  2 -1  0  2  1 -1 -1 -1  5 -1 -3 -1  0 -2 -3  0  2  2 -2 -1  0 -3 -4 -1  6  5  1 -2  1 -2 -4 -3  0  0 -2 -4  0 -3 -3 -1  4  1  0 -2 -3 -2 -3  1 -4 -2 -4  6 -1 -3 -3 -3 -1 -4 -4 -1 -2 -1 -5 -1  6 -2 -3  6 -2  0 -2 -2 -4 -3 -1 -4 -4 -3 -4 -2 -4 -4 -3 -3 -1  1 -1 -2 -1 -3 -3 -4  1 -2  1 -3 -2 -2 -3 -1 -5 -4 -2 -4  0 -3 -1  1 -3 -3 -3 -3 -4 -1 -4 -1 -3  0 -4 -2 -2 -1 -1 -4 -2 -3  6 -1 -4 -2  0 -1 -4 -1 -2 -1 -3 -1 -4 -1 -1 -2 -2  0  1 -4 -1 -3 -3 -3 -4  4  3  6 -2  2  6  6 -3  0 -4 -4 -3  1 -3 -1 -3  2  4  3 -2  5 -1 -4  1 -2 -4 -1 -3  0  5  2 -1  3  0 -1 -4  1 -4 -3  6 -3 -1 -4 -3 -1 -1 -4 -3 -1  0  6 -3 -2 -5 -4 -3 -1 -4 -1 -3 -1 -3  5 -2 -2  3
 -1  0  0 -2 -4 -3  0 -2 -5 -1 -2 -5 -3 -2 -2 -5 -5  1 -1 -4 -1 -3 -2 -3  0 -2 -1  1 -1 -1 -2 -1  0 -2 -1 -4  1  1 -1 -3 -2  0  0  6 -2 -1  7 -4 -2 -3 -2 -3 -2 -3 -3 -4 -4 -1 -2 -1 -5 -2 -4 -4 -1 -3 -2 -3 -3  7 -4 -4 -2 -4 -1 -5 -3 -1  6  7  6 -1 -4 -4  1 -3 -3 -4 -1 -3 -3 -4 -1 -3 -3 -2 -1 -5 -4 -1 -5 -4  7 -4 -3 -5 -4 -4 -4 -1 -3 -1 -3 -3 -4 -4 -5 -3 -3 -2 -4 -4 -3  7 -1 -4 -4 -1 -4 -2  7 -1 -3  7 -4 -3 -4 -4 -1 -5 -1 -2 -2 -5 -3 -3 -2  0 -4 -2 -4 -3 -3 -4 -3 -3 -1 -5 -1 -3 -2  6 -2 -5 -2 -1 -1 -3 -3 -2 -4 -1 -4 -4  7 -4 -2 -2 -3 -1 -3 -3 -3  7 -2 -4 -5  7 -2 -4 -3 -4 -2 -3  0  7 -3 -2 -4 -3 -3 -4 -3 -3 -3  0 -2 -1 -1  1  0 -4 -3 -4 -4 -3 -4 -3 -4 -4 -1 -1 -4  7 -3 -3 -3 -4 -3 -4 -4 -4 -3 -4 -3 -4 -3  7 -2 -3 -1 -2
 -1 -1 -1 -1  0  2 -2 -2 -4  0 -1 -4 -1  0 -1 -4 -4 -1  3 -4 -2  4  7 -2 -1 -1 -2  0 -1 -1 -1 -2 -2  0 -2 -4 -2  0 -2 -3  2  3 -2 -2 -3 -2 -3 -4 -2 -1 -1  4 -3  6  0 -4 -4  0  0 -3 -4 -1 -3  1 -2 -1 -2 -1 -3 -3 -2 -4 -2  0 -3 -4 -1 -2 -3 -3 -3 -2 -4 -4 -2 -3 -1 -4 -2 -1 -3  1 -1 -3 -2 -3 -3 -4 -3 -2 -4 -2 -3 -4 -3 -4 -4  1  5 -2 -1 -2 -3 -1 -4 -4 -4 -1 -3 -2 -4  6 -3 -3  0 -4 -4 -3 -2 -1 -3 -2  2 -3  2 -3 -4 -4 -1 -4 -2 -2  0 -4  4 -3 -2 -2 -2 -2 -3 -1 10 -4 -3 -2 -2 -4 -2 -3 -2 -3  1 -4  0 -2 -3 -3 -1  1 -2 -2 -4  1 -3 -3 -1  0 -1  2 -1 -1 -1 -3 -1 -2 -4 -3  2  0 -3  1 -1  2 -2 -3 -1 -2 -4 -1 -3 -1  5 -3 -2 -1 -1  0 -1 -1 -2 -1 -1 -4 -4 -1 -3 -1 -4 -3 -2  0 -4 -3  9 -3  0  1 -3 -4 -4  1 -1 -2 -1 -4 10 -3 -1 -3 -2  5
 -3 -3 -2 -4  1 -4  0  0  1 -2 -3  1 -4  0 -3  6  1 -3 -4  4 -2  0 -3  2 -2  1 -2 -3 -3 -1 -1 -1 -2 -3  1  3  0 -2 -1  2 -3 -3 -2 -3  3  0 -5  4 -2 -4 -3 -4  1 -4  2  6  2 -4 -4 -2  1 -4  0 -2 -3 -4 -4 -4  3 -5  0  2 -4 -2 -2  1 -4 -3 -5 -5 -4 -3  5  3 -3 -2 -4 -2 -3 -4 -2 -2 -4 -2 -4 -2 -2  1  3 -3  1 -1 -5  5 -4  1 -4 -3 -1 -3 -4 -3 -4 -4  2  3  6 -4 -4 -4  3 -3 -4 -5 -4 -2 -4 -2 -1 -4 -5 -3 -3 -5 -2  1  2  4 -4  1 -3  1 -2  6  0 -4 -2 -2  0 -2  2 -4 -5  5 -4 -4 -2  1 -3 -4 -2 -4 -3  6 -2 -3 -2 -4 -4 -4 -1 -2  3 -2 -5  1 -4 -4 -4 -2 -4 -4 -4 -5 -1  1  1 -3 -3 -2  1 -2 -4 -4 -4 -5 -4 -3  3 -4  1 -1 -3  2 -1 -3 -3 -2 -2 -3 -2 -1 -4  5  4 -4  1 -4  5  1 -3 -4 -4 -5 -5 -3 -4 -2 -2 -2  3 -3 -4  0 -4  2 -5 -5 -4 -3  1 -4
 -3 -3 -3 -4  4 -3 -1  2  5 -2 -3  5 -4  3 -3  1  5 -3 -4  2 -2  3 -2  2 -3  1 -2 -3 -3 -1  1 -1 -2 -3 -1  1 -1 -1 -2  2 -2 -3 -2 -4  1 -2 -4  2 -2 -4 -3 -3 -1 -3  2  1  0 -4 -4 -2  5 -3  4 -2 -3 -3 -5 -3 -1 -5  3  0 -5 -1 -2  5 -4 -4 -4 -5 -4 -4  1  4 -4 -2 -3 -3 -4 -4 -2 -2 -4 -2 -3 -2 -2  5  3 -4  5 -1 -5  2 -4  5 -3 -2 -1 -3 -3 -4 -4 -3  0  0  2 -3 -4 -5  1 -3 -4 -5 -5 -3 -3 -2 -1 -3 -5 -3 -2 -5 -2  4  0  1 -3  5 -3  2 -1  1  0 -4 -2 -2  0 -2  4 -4 -4  1 -4 -3 -2  5 -3 -3 -1 -4 -3  1 -3 -4 -2 -3 -3 -4  0 -1  0 -1 -5  5 -4 -4 -4  0 -3 -4 -4 -5 -1  5  5 -4 -3 -1 -1 -2 -4 -3 -4 -5 -4 -3  4 -3  0 -1 -2  0  1 -3 -3 -3 -1 -3 -2 -1 -3  1  1 -4  4 -3  1  4 -3 -5 -3 -5 -4 -3 -4 -2 -2 -3  4 -2 -3  0 -3  0 -4 -5 -3 -2  0 -3
 -1  4 -1 -1 -3  0 -1  0 -3  1  0 -3  0  0  3 -4 -3  4  1 -3 -1 -1 -1 -1  0  0  0  3  1  3 -1 -1  0  1 -2 -3 -1  0 -1 -3  0  2 -1 -2 -2 -1 -2 -3 -1  1  0  0 -2  2 -2 -3 -3  2  0 -2 -3  5 -1 -3 -1  0 -2  4 -2 -2 -2 -3 -2 -3 -2 -3  0 -1 -2 -2 -2 -1 -3 -3 -1 -2  1 -4 -1  0 -2 -3  0 -2  6 -2 -2 -3 -3 -1 -3 -4 -2 -3 -2 -3 -5 -3 -3 -1  0 -1 -2  1 -3 -3 -4  0 -2 -2 -3 -2 -2 -2 -1 -4 -5 -2 -4  5 -2 -1  0 -2 -3 -3 -3 -3  2 -3 -1 -2  3 -4 -1 -2 -1 -1 -4 -2 -3  0 -2 -3 -2  6 -1 -3 -1 -2 -1 -2 -1 -4 -1 -1 -2 -2  5 -1 -4 -1 -3 -3 -2 -3  0 -1  0 -2  1  0  0 -2  3 -3 -3 -2  2 -3 -2 -3 -1  1 -1 -2  0 -1 -3  0 -2 -4 -1 -3  0  2  2  0  0  3 -1 -4  0 -3 -3  0 -3  2 -3 -3 -1 -1 -5 -2 -2 -1  0 -3 -2 -4 -3 -3  1 -4  1 -3 -2 -2  2 -2 -2  3
 -2 -2 -2 -4  3 -1 -1  0  1 -1 -3  1 -3  2 -2  0  1 -2 -3  1 -1  0  1  4 -2  0  1 -2 -1  1 -1 -1 -2 -2  0  0  0 -1 -1  2  0 -2 -2 -3  1 -1 -4  3 -2 -3 -2 -2  0 -2  1  2  0 -2 -3 -2  2 -2  1 -2 -2 -2 -4 -2 -1 -4  7  0 -4 -1 -2  2 -3 -3 -4 -4 -3 -2  0  1 -2 -2 -2 -3 -2 -3 -2 -2 -3 -2 -2 -2 -2  1  5 -3  1 -1 -4  1 -4  1 -3 -2 -1 -2 -2 -3 -4 -2  0  0  1 -2 -4 -4  4 -2 -4 -4 -3 -3 -3 -2 -1 -2 -4 -2 -1 -4 -2  1  0  1 -2  1 -2  6  2  0  0 -4 -1 -1 -1 -2  3 -3 -3  0 -4 -2 -2  1 -2 -3 -1 -3 -2  0 -2 -3 -2 -4 -2 -2 -1 -1  0 -2 -4  1 -3 -3 -3 -1 -2 -3 -3 -4  0  2  1 -3 -1 -1  1 -2 -3 -2 -3 -4 -3 -3  2 -2  5 -1 -2  0  4 -1 -2 -2  2 -2 -1 -1 -2  1  0 -3  3 -2  0  1 -2 -3 -3 -4 -3 -3 -3 -2 -2 -3  2 -2 -2 -1 -2  0 -3 -4 -2 -3  0 -2
 -3 -3 -3 -4  1 -4 -2 -1  0 -3 -4  0 -4 -1 -4 -1  0 -3 -3 -1 -3 -1 -2 -1 -3 -2 -2 -3 -4 -2 -2 -2 -2 -3 -2 -1 -2 -3 -3 -1 -3 -3 -3 -4 -1 -3 -4 -1 -3 -4 -4 -4 -2 -3 -1 -1 -2 -4 -4 -3  0 -4 -1  3 -3 -4 -5 -4 -2 -4 -1 -2 -5  6 -3  0 -4 -3 -4 -4 -4 -3 -1  0 -3 -3 -4 -4 -3 -4 -3  3 -4 -3 -4 -3 -3  0  0 -3  0  8 -4  0 -5  0  0  2  7 -3 -4 -3 -5 -4 -2 -1 -1 -4 -5 -5 -1  1 -5 -4 -4 -4  0 -3  8 -4 -4 -3 -4 -4  5 -1 -2 -1 -4  0 -3 -1 -3 -1  1 -5 -3 -3  7 -3  0 -4 -2 -1 -5 -4 -3  0 -3 -5 -3 -4 -4 -1 -3 -3 -3 -5 -4 -4  8 -3 -2  5 -4  2 -4 -4 -4  1 -4 -4 -4 -4 -3  0  0 -4 -4  6 -2  2 -4 -4 -4 -4 -4 -4  0 -4 -2  8 -1  3 -2 -4 -3 -3 -3 -3 -3  7 -4 -1 -1 -4  0 -4 -1  3 -3 -4  0 -4 -3 -4 -4  3 -3 -4  0  2 -4  8 -4 -2 -2 -4 -4 -4 -2 -3
 -2 -2  2 -2 -4 -2 -2 -2 -4 -2 -2 -4 -2 -3 -2 -4 -4 -2 -2 -3 -2 -2 -3 -3 -2 -2 -2 -2 -2 -1  5 -2  3 -2 -1 -3 -1 -1 -2 -3 -2 -2 -2 -2 -2  0 -3 -3 -1 -2 -2 -2 -2 -2 -3 -4 -3 -2 -3 -2 -4 -2 -4 -4 -2 -2 -3 -2 -2 -3 -3 -3 -3 -4 -2 -4 -2 -2 -3 -3 -3 -2 -3 -4 -2 -2 -3 -4 -2 -2 -2 -4 -2 -1 -2 -2 -2 -4 -3 -2 -4 -5 -3 -4  8 -4 -5 -4 -4 -2 -2 -2  8 -3 -3 -3 -4 -2  8 -2 -3 -4  8 -3 -3 -4 -5 -2 -5 -2 -3  3 -2 -3 -4 -3 -3 -3 -3 -4 -2 -3  0 -4 -3  8 -2 -2 -4 -2 -3 -2 -3 -3  8 -2 -2 -4 -2  8 -2 -3 -3 -4  1 -2 -2  8 -2 -2 -5 -2 -3 -4 -3 -4 -2 -2 -2 -3 -2 -2 -2 -3 -2 -1 -4 -3 -2 -4 -2 -4 -2 -2 -2 -3 -2  6 -4 -2 -3 -5  6 -3  1 -1  2  4 -2 -2  0 -4 -2 -3 -3 -2 -3 -3 -3 -4 -2 -3 -5 -3 -3  7 -2 -4 -2 -4 -4 -4 -3 -5 -3 -3 -3 -3 -2  8 -2 -2
  5  0  2 -1 -3 -1  1  1 -3  0  2 -3 -1  0  2 -3 -3  0  0 -3  3 -1 -1 -2  3 -1  3  0  0  0  0  2  3 -1  1 -2  1  2  1 -2  1  0  0  0 -1  3 -1 -3  3 -1  0 -1 -1 -1 -2 -3 -3  0  0  0 -3 -1 -3 -3  6 -1 -1 -1  0 -1 -2 -2 -1 -3  0 -3 -1  6 -1 -1 -1  6 -3 -3  5  1 -2 -2  6 -1  1 -3 -1  1 -1  1  0 -3 -3  6 -3 -4 -1 -3 -2 -3 -4 -3 -2  6 -1  6 -2 -2 -2 -2 -3 -1 -2 -1 -2 -2 -2 -1  0 -2 -4  0 -4 -1 -1  5 -1 -1 -3 -2 -3 -3 -2 -3  6 -1  0 -3 -2 -2  2  2 -3  2 -3 -1 -2 -3 -1 -1  3 -3  6 -2  1  1  1 -3  3  6  1 -2 -1 -1 -3  2 -3 -3 -1 -3 -1  0 -1 -1 -1 -1  0 -1  0 -3 -3 -1  0 -3  0 -3 -1 -1 -1 -1 -1  3 -3 -1  0 -3 -1 -2  0 -1  0  1  0  0  1 -3 -1 -3 -3 -1 -3 -2 -3 -2  5  0 -4 -1 -2 -1 -1 -3  1 -2 -3 -3 -2 -3 -2 -2 -2 -1 -1 -2  0 -1
  1  1  1 -1 -2 -1  2  0 -2 -1  0 -2 -2 -1  0 -1 -2  0 -1 -1  4 -1 -2  0  1 -1  4 -1  0  0  1  4  1 -1  3 -1  4  1  3 -1  2  0  1 -1  0  2 -2 -1  5 -2 -1 -2  0 -2 -1 -1 -1  0 -1 -1 -2 -1 -2 -3  1 -2 -2 -2  5 -3 -2 -1 -2 -3 -1 -2 -2  1 -2 -3 -2  1 -1 -2  0  6 -2 -2  1 -2  6 -3 -2  6 -2  6 -1 -2 -1  1 -2 -3 -2 -1 -2 -2 -4 -3 -3  1 -2  1 -2 -2 -1 -1 -2 -2 -2 -2 -1 -3 -2 -3 -1 -2 -4 -1 -3 -1 -3  1  0 -3 -3 -2 -1 -1 -2 -2  1 -1  0 -1 -2 -2  6  1 -2  5 -2 -2 -3 -1 -2 -2  4 -2  1 -2  5 -2  3 -2  4  1 -1 -2 -2 -1 -3  3 -1 -3 -3 -2 -2 -1 -2 -2 -2 -2 -2 -3  2 -2 -2 -2  0 -3  5 -3 -2 -2 -2 -2 -1  0 -2 -2  4 -3 -1  0  1 -1  0  1 -1 -1  2 -3 -2 -1 -1 -2 -2 -2 -1 -2  3 -1 -4 -3 -3  0 -2 -3  6 -2 -2 -3 -2 -3 -2 -1 -3 -3  0 -1  1 -1
 -4 -3 -4 -5 -2 -3 -1 -3 -2 -3 -4 -2 -4 -2 -3 -3 -2 -3 -4 -3 -3 -2  0  0 -3 -3 -3 -1 -3 -3 -3 -3 -3 -3 -3 -3 -3 -3 -3 -3 -3 -3 -3 -3 -3 -3 -3 -3 -3 -4 -3 -3 -4 -3 -3 -3 -4 -4 -4 -4 -2 -4 -3  1 -4 -3 -5 -4 -3 -4 -2 -4 -5  1 -4 -2 -4 -4 -3 -4 -3 -4 -4 -3 -4 -4 -4 -4 -4 -4 -4  1 -4 -4 -4 -3 -4 -3 -2 -4 -2  0 -3 -3 -5 -2 12  1  0 -4 -3 -4 -5 -4 -4 -4 -3 -3 -5 -5 -3  0 -5 -4 -5 -4 12 -4  0 -4 -4 -4 -3 -4  1 -3 -4 -4 -4 -2 -4 -3 -3 -4  1 -5 -3 -3  0 -3 -2 -4 -4 -3 -5 -4 -3 -2 -4 -5 -3 -3 -4 -4 -3 -4 -4 -5 -4 -5  0 -3 -4  1 -4 -2 -5 -4 -4  1 -3 -4 -4 -4 -2 -2 -2 -3 -3  1 -3  1 -4 -3 -5 -3 -4 -4 -2 -3 -3  0 -2 -2 -3 -4 -3 -3 -4 -3 -3  1 -3 -3 -4 -4 -2 -4 -4 -2 -4 -5 12 -4 -4 -4 -4  1 -4 -4 -3  1 -4  0 -4 -4 -4 -4 -4 -5 -3 -3
 -2 -2 -3 -4 -1 -2 -2 -2 -2 -2 -3 -2 -3 -1 -2 -2 -2 -2 -2 -2 -2  0  1 -2 -2 -2 -2 -2 -2 -2 -2 -2 -2 -2 -2 -2 -2 -2 -2 -2 -2 -1 -2 -3 -2 -2 -4 -2 -3 -3 -3 -2 -2 -1 -1 -2 -2 -3 -3 -3 -2 -3 -2  8 -3 -2 -4 -3 -2 -4 -2 -2 -4  7 -3 -2 -3 -3 -4 -4 -4 -3 -2 -2 -3 -3 -3 -4 -3 -3 -3  8 -3 -3 -3 -3 -3 -2 -2 -3 -2  2 -4 -2 -4 -2  1  9  2 -3 -3 -3 -4 -3 -2 -2 -2 -3 -4 -4 -2  7 -4 -4 -3 -4  1 -3  2 -3 -4 -3 -2 -4  8 -2 -2 -2 -3 -2 -3 -2 -2 -2  5 -4 -3 -2  2 -3 -2 -3  1 -2 -4 -3 -2 -2 -3 -4 -2 -4 -3 -2 -2 -3 -3 -4 -3 -3  2 -2 -2  8 -4 -1 -3 -2 -3  7 -3 -3 -3 -4 -2 -2 -2 -4 -2  7 -2  9 -3 -2 -4 -4 -3 -3 -2 -3 -2  3  3 -1 -2 -3 -2 -1 -3 -2 -2  5 -3 -2 -2 -3 -2 -3 -2  0 -3 -3  1 -4  1 -3 -3  9 -3 -4 -2  9 -3  2 -3 -2  1 -4 -3 -4 -1 -1
 -2 -2 -2 -4  1 -3  1  0  0 -2 -2  0 -4  0 -3  2  0 -2 -3  3 -1 -1 -3  2 -1  3 -1 -3 -2  0 -1  0 -1 -2  2  4  1 -1  0  4 -2 -3  0 -2  3  0 -4  3 -1 -3 -2 -3  4 -3  2  2  6 -3 -4 -1  0 -3  0 -2 -3 -3 -4 -3  1 -4  0  5 -4 -2 -1  0 -4 -3 -4 -4 -3 -3  4  1 -3 -1 -4 -2 -3 -4 -1 -2 -4 -1 -3 -1 -1  1  1 -3  0 -2 -4  2 -4  0 -4 -2 -1 -3 -3 -3 -4 -4  5  5  2 -3 -4 -4  4 -3 -4 -4 -4 -2 -4 -1 -2 -3 -4 -3 -3 -4 -2  0  6  4 -4  0 -3  0 -2  3  0 -4 -1 -1  2 -1  2 -4 -4  3 -3 -3 -1  1 -3 -3 -1 -4 -3  2 -1 -3 -1 -3 -3 -3 -2 -1  5 -2 -4  0 -4 -3 -4 -2 -3 -3 -3 -4  0  1  0 -4 -3 -2  3 -2 -4 -3 -4 -4 -3 -2  1 -3  1 -2 -2  4 -1 -2 -3 -1 -1 -2 -1 -2 -3  3  5 -4  2 -4  4  0 -2 -4 -4 -4 -4 -2 -3 -2 -1 -2  1 -2 -4 -2 -4  6 -4 -4 -3 -2  2 -3
