# Supplementary material for: Protein Secondary Structure Prediction Based on Data Partition and Semi-Random Subspace Method
Source: Sci Rep. 2018 Jun 29;8:9856. doi: 10.1038/s41598-018-28084-8 (PMC6026213; doi:10.1038/s41598-018-28084-8)
Supplement: Supplementary file 2 — Dataset 2 [file 41598_2018_28084_MOESM2_ESM.zip › T100_DATA/5Z0T_A.pssm]

  A  A  N  D  N  N  V  E  W  N  G  L  F  H  D  Q  G  P  L  F  D  N  A  P  E  P  T  S  T  Q  S  V  T  L  K  L  R  T  F  K  G  D  I  T  S  A  N  I  K  Y  W  D  T  A  D  N  A  F  H  W  V  P  M  V  W  D  S  N  D  P  T  G  T  F  D  Y  W  K  G  T  I  P  A  S  P  S  I  K  Y  Y  R  F  Q  I  N  D  G  T  S  T  A  W  Y  N  G  N  G  P  S  S  T  E  P  N  A  D  D  F  Y  I  I  P  N  F  K  T  P  D  W  L  K  N  G  V  M  Y  Q  I  F  P  D  R  F  Y  N  G  D  S  S  N  D  V  Q  T  G  S  Y  T  Y  N  G  T  P  T  E  K  K  A  W  G  S  S  V  Y  A  D  P  G  Y  D  N  S  L  V  F  F  G  G  D  L  A  G  I  D  Q  K  L  G  Y  I  K  K  T  L  G  A  N  I  L  Y  L  N  P  I  F  K  A  P  T  N  H  K  Y  D  T  Q  D  Y  M  A  V  D  P  A  F  G  D  N  S  T  L  Q  T  L  I  N  D  I  H  S  T  A  N  G  P  K  G  Y  L  I  L  D  G  V  F  N  H  T  G  D  S  H  P  W  F  D  K  Y  N  N  F  S  S  Q  G  A  Y  E  S  Q  S  S  P  W  Y  N  Y  Y  T  F  Y  T  W  P  D  S  Y  A  S  F  L  G  F  N  S  L  P  K  L  N  Y  G  N  S  G  S  A  V  R  G  V  I  Y  N  N  S  N  S  V  A  K  T  Y  L  N  P  P  Y  S  V  D  G  W  R  L  D  V  A  N  E  V  D  A  N  G  N  N  G  S  D  V  T  N  H  Q  I  W  S  E  F  R  N  A  V  K  G  V  N  S  N  A  A  I  I  G  E  Y  W  G  N  A  N  P  W  T  A  Q  G  N  Q  W  D  A  A  T  N  F  D  G  F  T  Q  P  V  S  E  W  I  T  G  K  D  Y  Q  N  N  S  A  S  I  S  T  T  Q  F  D  S  W  L  R  G  T  R  A  N  Y  P  T  N  V  Q  Q  S  M  M  N  F  L  S  N  H  D  I  T  R  F  A  T  R  S  G  G  D  L  W  K  T  Y  L  A  L  I  F  Q  M  T  Y  V  G  T  P  T  I  Y  Y  G  D  E  Y  G  M  Q  G  G  A  D  P  D  N  R  R  S  F  D  W  S  Q  A  T  P  S  N  S  A  V  A  L  T  Q  K  L  I  T  I  R  N  Q  Y  P  A  L  R  T  G  S  F  M  T  L  I  T  D  D  T  N  K  I  Y  S  Y  G  R  F  D  N  V  N  R  I  A  V  V  L  N  N  D  S  V  S  H  T  V  N  V  P  V  W  Q  L  S  M  P  N  G  S  T  V  T  D  K  I  T  G  H  S  Y  T  V  Q  N  G  M  V  T  V  A  V  D  G  H  Y  G  A  V  L  A  Q
  4  2 -1 -2 -1 -2 -1 -1  0 -1  2 -3 -4 -1  0 -2  0  0 -1 -3 -1 -1  1  0 -1  0 -1  1  1 -2  2 -2 -2 -1 -1 -3  0  0  0  0  1 -2 -1 -1  0  2 -1 -2 -2 -2 -2  0 -2  1 -3 -2  0 -2 -2 -2 -2  1 -3  0  0  0  1  0 -1  1  0 -1 -1 -3 -2  0 -4 -2  4  0 -2  1  2 -1  1  0 -1 -2 -2 -4 -1 -4 -2  0 -1 -1  0  0  1 -2  0 -5 -3 -2  3  1 -1 -1  0  0  0  0 -2  1  0  1 -3 -4  2 -2  0  1 -1 -3 -1 -1 -1  1 -5  1  2 -2  1 -2 -3 -4 -3 -3 -4 -2 -3 -3 -4  3  0  0 -2  0  0 -2  1 -1 -1  0 -1  1 -4  0 -2 -1 -1 -1  2  0 -1  1 -2  2 -5 -1  0  1 -1  0  2 -1  0  0 -1 -1  2  3  1 -1 -4 -4 -1 -1 -3 -3  3 -1 -2 -1  0 -2 -3 -2 -4 -3 -2 -1  0 -3 -1  2 -2  4 -3 -4 -3 -3 -3 -2 -4  0  4 -3 -1 -3 -4 -2 -4 -4 -2  0 -4 -4 -2 -1 -2 -4 -2  1 -3 -1 -1 -3  2  2 -2  3  0 -3 -1  1  0 -1 -3  1  0  1 -1  0  0 -1 -2 -1 -2 -2 -3 -4  4 -2 -4 -3 -4 -2 -1  0 -1 -3  0 -5 -4 -3 -2 -1 -1 -1  0  0  0 -1 -1  6 -1 -2 -2 -1  0  0  0 -4 -3 -1 -3 -3 -2 -4 -2  0 -1 -1 -2  0  0  2  0 -5 -1 -1 -2  2 -1 -3 -3 -2 -3 -3 -4  2  1  0  0  0  1 -1  0 -2  1 -3 -3  1  1 -1 -1  3 -2  1 -1 -2 -5 -3 -2  2 -3 -4 -1 -1 -4  0 -5 -3 -3 -4  2  2  0 -3 -3  0  2  0  0 -2  0  0 -1  5  0 -1 -3  3 -1 -3 -2  3  3 -3 -3 -1  5  3 -2  1  0 -3  0 -2  6 -1 -2 -3  0 -3 -3 -4 -1 -2  6 -1  0 -5 -3  0  2  0 -2  0 -3 -4  3  5 -3 -3 -4 -3  0 -4  4 -3 -3 -2 -2  4 -4 -3  5 -1 -1 -3 -2  3 -1 -2  1  1  0 -2 -1  4  1  0 -3  1  1 -2 -3  0 -2  3 -2  5  0 -2 -2 -1  1 -1 -3 -3  2  0 -2 -3 -2 -3 -2 -1 -4 -4 -2  4 -3 -4  0 -1 -2  2  0 -1 -3 -1  2 -1 -2 -1 -2  6  2  0 -3 -3 -3  0 -4 -1 -1  1 -3 -2 -2 -4 -4 -1 -2 -3  0  0 -3 -2 -1 -1  1 -4 -1 -3 -3 -3 -3 -2 -4 -3 -5 -1 -1  1  0  0 -1 -1  1  1 -2  2 -3 -2 -2 -1 -3  1  3 -2 -3 -2  0 -1 -1  6 -3 -2 -1 -1  1 -2 -2 -2 -3 -2  4 -2 -1  0  0 -1 -1 -3  3 -2  3 -3 -1 -3  1 -1 -2  0  0  1 -1  4 -2 -3 -2  0 -1  1  1 -1  0 -2 -1 -2  0  0 -2 -2  0  0 -1  0  0  1  1  0 -1 -1 -1  0 -2  0  0 -1  0 -1  0  1  0 -2 -1  0 -1 -1 -2  1 -2  1  3 -2  0  3  1 -2 -3  3 -1
 -2 -1 -1 -2 -1 -1 -3  0 -2 -1 -2 -4 -4 -2 -3 -1 -2 -2 -2 -3  1  0  0 -2 -1  1  0  1 -2 -1  1 -3 -1 -3  1 -4  4 -2 -1  2 -2 -2 -2 -1  0 -1  2 -4  3 -3  5 -2  0 -1 -3 -2 -1 -2  0 -3 -3 -1 -3  1  2  0  2  1 -1  0  1 -2  4 -3 -1  0 -4  3 -3  0 -4 -2 -3 -2  2 -2  4  4  4 -4  3 -5  0 -3 -2 -1 -1 -1  3 -1  0 -5 -3 -2 -1  3 -4 -3 -2  2  4 -2 -1 -1  3 -2  0 -5  1 -2 -2 -1  0 -3  1 -3 -4 -1 -5 -3  0 -2 -1 -4 -4 -4 -1 -5 -4 -4 -3  8 -5 -3  1 -3  0 -1  1 -1 -2 -4  2 -1 -1 -1 -4  0 -2  1 -1  2 -2 -3  0  3  4 -1 -5 -2 -1 -3 -3 -1  0  0 -1 -2  0 -1 -2 -2  1 -2 -5 -4 -4 -4 -3 -4 -1 -4 -4  0  0  1 -4 -3 -4 -4  0  1  0 -4 -4 -4 -2 -3 -4 -4 -4 -2 -4 -4 -5  0 -2 -4 -2 -2 -2  1 -4 -3 -3 -1 -3 -4  1  1 -4 -3 -4 -2 -4 -4 -2 -2  1 -1 -4 -1  3 -4  3  1  0 -3  3  1  4 -1  2 -1  1  1 -3  4 -4 -4 -4 -3 -3 -4 -4 -2 -2 -3 -3 -3 -2 -2  0 -5 -5 -3  5 -1  2  2 -1 -1 -2  0 -4 -3 -3 -1 -2  0 -2 -2 -1 -4  6 -1 -1 -4 -1 -5 -1 -1 -2 -2 -1 -1  2 -3 -3 -5  0 -4 -3  1 -2 -4 -4  0 -4 -2 -4 -1 -1 -1 -1  0  0 -3  5 -1 -1 -4 -2  4 -1 -1 -2 -1 -4 -3  5 -2 -5 -4  5 -3 -4 -4  0 -4 -3 -4 -5  8 -4 -3 -4 -3 -2 -3 -4  0  0  0 -3 -2  0 -2 -3 -3  2 -2 -2  0  1 -3 -4  3 -2 -4  7  1 -3 -3  1 -1 -2 -1 -3 -1 -3 -3 -4 -4 -4 -2 -2 -4 -3 -2 -3  4  1 -5 -3  0 -1 -4 -2  0 -2 -3 -3 -3 -3 -2 -4  1 -4 -5 -3 -2 -4 -4  6 -1 -4 -4 -3 -1  0 -3 -3 -2 -2 -2 -3 -3  2 -4 -2 -3 -1 -1 -4 -1  0 -5 -3  2 -2 -3  7 -3  0 -3 -3  1  0  1 -1 -3  2 -1 -3 -2 -1 -4 -3 -2 -2 -3 -3 -2  8 -5 -2 -2  4 -3 -1  1  0  0  1  5 -3  3 -3 -3 -3 -3 -4 -2 -4 -3 -4 -3 -4 -3 -4 -4 -4 -4 -4 -4 -3 -2 -3 -4 -3 -1 -4 -3 -2 -3 -4 -3 -3  8  7 -4 -4 -4 -5 -1  2 -1  0 -1 -1  1 -1 -3 -3 -1 -2 -3  3  5 -3 -4  1 -3  7  2  1  2  0 -3 -4  5  4 -4 -2 -4 -1 -3 -4 -2 -2 -2 -2  0 -1  0 -2 -3 -3 -3 -2  8 -2 -3  1  2 -1  5 -3 -3 -4 -3 -4 -1  4 -2 -1 -1 -2  2 -2 -1  0 -4 -3 -2 -4  1  0 -1 -2 -1 -1 -2  0  1 -2  1  0  0 -3 -1 -2  0  1 -3 -1 -3 -1  2 -2 -1 -3  0 -3  0 -3 -2 -2  1 -2 -3  1 -4 -3 -1  1
 -2  2  6  1  6  6 -3  2 -3  5 -1 -5 -4 -1 -1 -2 -1 -1  1 -3 -1  2  0 -1 -1 -1  0  0  1  1 -1 -4 -1 -4 -2 -5 -1 -2 -1  0  1  3 -1  0 -1 -2  3 -4 -2 -3 -1 -1  0  0  0  7 -1 -2 -2 -3 -3 -1 -4  0 -2 -1 -1  3  0 -1  1  0  0 -4  1 -3 -5 -1 -2 -1 -4  0 -3  5 -1 -1 -2 -1 -2 -4 -3 -5 -2 -4  3 -1  2  1 -1  0 -3 -6 -4  4 -2  1 -2 -3 -1  0  0 -3  1  0 -1 -1  0 -5 -2 -4  5 -2  2  0  1 -2 -4  0 -6 -4 -1  3 -2 -4 -4 -4 -2 -5 -5 -4  0 -2 -5  0  6 -1  3 -2  1  4  1 -4 -1  2  2 -1 -4 -1 -2  2  1  0 -1 -2 -2 -1  0 -1 -6 -1 -1 -2 -3  0  0  2  1  1  0  3  3  0  0 -2 -5 -4 -1 -2  0 -5 -1 -2 -5  0  0 -1 -5 -1 -4 -5 -1  2  0 -5 -2 -4  3 -3 -5 -4 -5  8 -4 -5 -5 -1 -2 -4 -1  7 -1 -2 -4  0 -2 -1  1 -4 -2  3 -4  0 -4 -2 -5 -2  0  7 -1 -1 -5 -2 -1 -5 -2  1  3 -3 -1  0 -1 -1  3  0 -1  1 -3 -2 -4 -4 -5  0 -2 -5 -5  8 -1 -2 -1  1  0  3 -2 -6 -5  2 -1 -1  3  0  1 -1 -1  2 -2 -3 -4  0  5 -2  1 -1 -2 -4 -1  2 -4 -4  3 -5  0  2  0 -1  4  3 -3 -2  0 -6  1 -2  2  1  3 -5 -4 -2 -5  7 -4 -1  5 -1  0  0 -1 -4 -2  4 -2 -5 -4  1  1  0  2  1 -4 -4 -2 -1 -6 -5  0 -3 -4 -4  4 -4  0 -2 -6 -2 -5  0 -4 -4 -1 -1 -5  0  0  2 -2  2  4 -1 -1  0 -1  5  8 -2 -1 -3 -4 -1 -2 -4 -2  3 -1 -3 -2 -1 -2  8 -3  4 -3 -3 -4 -5 -2 -2 -2 -5 -2  3 -3  2  2 -6 -4  2  1 -2  2 -1 -3  0 -2 -3 -4  8 -4  2 -2 -5 -1 -1 -4 -4 -2 -2 -5 -4 -2  3 -2  1 -3  0  0  4  0  0  0 -4  2 -2  0 -1 -4 -1  1 -6 -4  1  1 -2 -2  0  2 -4 -3 -2  3  5 -2 -4 -1 -2 -3  8 -2 -5  0  3 -1  0 -2 -2 -2 -5 -3  0 -3 -3  4  1  3 -1 -2 -2 -3 -1 -3 -3 -3 -3 -5 -3 -4 -1 -5 -4 -2 -2 -4 -3 -5 -4 -4 -2  0 -2 -4 -1 -4 -1 -2  1  5  0 -4 -1  6 -2 -2 -3 -5 -1 -6  0 -1  0  1 -1  3  4  1 -4 -4  0 -4 -1 -1 -1 -4 -4 -1 -4 -2  2  0 -1 -2 -3 -5 -2 -1 -2 -1 -4 -2 -3 -5 -2 -2  1  2  0  3  3 -2 -4 -3 -3 -2 -2 -2 -1  2  1  2 -2 -3 -4 -3 -3 -4  7  4  2  0  2  0  0  0 -4  3 -4 -3 -3 -2 -2 -3  0 -2  0  4  0  0 -1 -3  1  2 -2 -3  2 -1  0  0 -2 -1 -3 -1  5 -1  1 -4  1 -4  2 -4  1 -2  1 -1 -2 -1 -4 -5 -1 -1
 -2 -1  1  6  1  1 -4  1 -3  3 -2 -5 -5 -3  4 -2  2 -1  4 -4  2  0 -2 -1  0 -1  0  1  1  4 -1 -4  0 -4 -3 -5 -2 -2  0  0  1  6  1  2 -2 -1 -1 -4 -3 -4 -1  3  0 -2  7  0  0  0 -3 -4 -4  1 -5 -1 -2  1 -1 -1  5  0 -1  1 -2 -5  4 -3 -6 -2 -3  0 -5  0 -3  0  0  5 -2 -2 -3 -5 -4 -6 -2 -4 -2  4  1  3  0 -2 -3 -6 -5  4 -3 -2 -3 -4  0  0 -1 -2 -3 -1 -2  1  4 -5 -3 -4  3 -2 -1  4 -1 -3 -3  4 -7 -4 -2  4 -2 -5 -5 -5 -2 -5 -5 -3  7 -3 -6 -3  1 -2  5 -1  2 -1  4 -3 -2  3  1  0 -5 -1 -4  0  1  1  2 -3 -2 -2 -2  3 -7  2  2 -1 -3  2  0  2  0  3  0  2  2 -2 -2 -1 -5 -2 -3 -3  8 -5  2 -3 -5  3  2 -2 -5  5 -5 -5 -1  2  0 -5 -1 -4  2 -3 -5 -5 -5  0 -3 -5 -6 -1 -2 -3 -2  0 -3 -2 -5  8 -3 -1  8 -5  0 -1 -5  8 -3 -3 -5 -3  0  2  1  0 -5 -2  0 -5 -3  0  3 -3 -2  1 -2 -1  0  0  0  2 -4 -2 -4 -4 -5  8 -3 -5 -5  1 -3 -3 -2  5  1 -2 -2 -7 -5  7 -2 -2 -1 -1 -1  1  1  2 -3 -3 -4  1  1 -2  5 -2  0 -5 -3  5 -5 -5 -2 -6  3  2  3  2  3  1 -4  0  3 -6 -2 -3 -3  2 -1 -5 -3 -3 -5  4 -5 -1  0  0  0  0  0 -4 -2  5 -1 -5 -4  0  0  4  5 -1 -5 -4 -2 -3 -6 -5 -2 -3 -3 -5 -1 -4  8 -3 -7 -3 -5  8 -4 -4 -1  0 -5  2  0  1 -2  0  0  0 -1  3  0  0  1 -3 -2 -4 -5 -2  0 -5 -3  2 -3 -3 -2  0 -1  0 -3  4 -3 -1 -5 -5 -3  0 -3 -5 -3  5 -3 -2 -1 -7 -5  1 -1 -3  5 -1 -1  8 -2 -3 -5  0 -5  3 -3 -6 -3 -1 -3 -5 -3 -2 -5 -5 -1 -2 -2  7 -1 -2 -3  5 -2 -3  2 -4  5 -3  1  4 -5  3  2 -6 -5  4  0 -3 -3 -3  1 -4 -3 -3  0 -1 -2 -4 -2 -3 -4  0 -2 -5  6 -1 -3  8 -3 -3 -3 -5 -3 -2 -4 -4  2 -1  7 -1  0 -2 -1 -2 -4 -3 -4 -3 -5 -4 -5 -2 -5 -4 -3 -3 -3 -4 -5 -5 -5 -3  6  0 -4 -3 -5  4 -3 -1 -1  8 -3  6  0 -3 -3 -3 -5  3 -7  4 -1 -1  1 -2  4 -1  2 -4 -4  2 -4 -3 -2  0 -5 -4 -1 -4 -3 -1 -1 -2 -2 -3 -5 -2  1 -3  2 -5 -2 -3 -5 -4 -3  5  4  2  1  1 -3 -5 -3 -3 -2 -3 -3  4  1  1  3 -2 -1 -4 -4 -3 -4 -1  0  3  2  1  1 -1  1 -4  0 -5 -2 -3 -5 -2 -4  0 -2 -1  2 -1  0 -1 -3  0  4 -2 -2  1 -1  2  0 -4  0 -1  0  2 -3 -1 -4  0 -4 -1 -5  0 -2 -1 -2 -2 -1 -4 -5 -2 -1
 -1 -1 -3 -3 -3 -3 -1 -4 -3 -3 -2 -2 -4 -4 -3 -5 -2  0 -1 -3 -2 -1 -2 -1 -2 -2 -1 -2 -2 -4 -2 -2 -3 -2 -1 -3 -2  0 -2 -2 -3 -4 -2 -3 -2 -2 -3 -2 -2  1 -3  6 -4 -3 -5 -4 -4 -4 -3 -2 -2 -3 -3 -2 -3  1 -2 -2 -3 -1 -2 -3 -3 -3 -4  3 -4 -1 -2 -2 -2 -4 -2 -3 -3 -3 -3 -3 -4 -5  7 -4 -5  2  1 -3 -2 -2  0 -4  2 -5 -3 -4 -3  0 -4 -1 -3 -3 -3 -3 -4 -3 -3 -3 -4 -4  0 -2 -3 -1  0 -4 -3 -3 -5 -3 -5 -2 -2 -4 -4 -2 -4 -5 -5 -3 -4 -4 -5 -5 -4  6 -3 -3 -4 -3 -3 -3 -1 -2 -3 -3 -4 -3 -2  3 -3 -3 -4  5  0 -2 -2 -2 -2 -3 -5 -4 -3  0 -2 -2 -1 -3 -2 -3 -2  3 -2 -2  4  0 -4 -4 -4 -4 -5 -3 -3 -4 -2  1 -4 -5 -3 -4 -5 -3 -4 -3 -1 -3 -4 -2 -3 -2 -2 -5 -3 -5 -5 -3 -4 -2 -2 -5 -2 -4 -5 -5 -5 -5 -1 -3 -5 -5 -3 -3 -2 -5 -5  0 -3 -4 -3 -5 -3 -2 -3 -2 -3 -3  5 -2 -3 -2 -4 -2 -2 -2 -1 -1 -1 -2 -3 -4 -2 -2 -3 -5 -3 -2 -4 -5 -5  3 -3 -1 -3 -5 -2 -5 -4 -4 -3 -3 -3 -3  1 -3 -3  0 -4 -2  7 -2 -3 -4 -3 -3 -4 -4 -4 -3 -4 -4 -3 -4 -3 -2 -3 -3 -4 -2 -4  1  0 -5 -4 -4  0 -2 -2 -3 -5 -4 -3 -5 -4 -2 -2 -1 -1 -2 -2 -2 -1 -4 -3 -3 -4 -3 -2 -3 -4 -2 -2 -2 -4 -4 -5 -3 -4 -3 -5 -4  0 -2 -5 -4 -5 -5 -3 -5 -2 -2 -4 -4 -3 -1  0 -1 -3 -4 -3  0 -2 -2 -2 -3 -5 -3 -4 -4 -3 -3 -3 -3 -5 -4 -2 -2 -5 -3 -3 -5 -4 -4  5 -4 -2 -3 -4 -6 -5 -4 -4 -5 -2 -3 -3 -5 -3 -1 -3 -4 -4 -3 -5 -5 -3 -2 -3 -5 -4 -4 -4 -4 -2 -4 -5 -2 -4 -2 -4 -2  1  1 -2 -5 -3 -2 -1 -5 -4  3 -3 -3 -3  0  0 -3  6 -2 -3 -4 -3 -3 -4 -2 -4 -2 -3 -2 -4 -3 -3  0 -5 -3  1 -4 -3 -5 -4 -3 -4 -3 -5 -5 -3 -2 -5 -4 -2 -3 -3  0 -4 -4 -5 -3 -2 -4 -3 -4 -1 -2 -1 -2 -3 -3 -3  1 -4 -2 -4 -2 -5  9 -2 -4 -5 -4 -4 -6 -2 -4 -3  3 -4 -4 -3 -5 -5 -5  7 -5 -5  8 -4 -5 -5 -3 -3 -2 -3 -2 -3 -3 -2 -2 -2 -2 -3  3 -4 -4 -3 -2 -2 -2 -5 -4 -3 -2 -3  1 -3 -4  0 -4 -2  6 -4 -3 -3 -3  4 -3 -3 -2 -1 -2  3 -3  2 -3 -1 -5  2 -3 -3 -3 -5  1 -2 -2  4  1  2 -4 -4 -2 -3 -2  2 -1 -2 -2 -3 -2 -4 -2 -4 -5  2 -3  0  0 -3 -3  0 -2 -2  1 -1  0 -1  1 -4 -1 -2 -1 -2  2 -1 -2 -4 -2 -2 -2 -2 -2 -2 -3 -3 -2 -3  1 -2 -2 -2 -1 -4
 -1  0  0 -1  0 -1 -3  3  2  0 -2 -3 -4 -1  0  8 -2 -1  0 -3 -1  1 -1  0  1 -1  1  0 -1  4  2 -3  0 -3 -2 -4  0 -2  0  2 -1 -1 -1  0  0  1  3 -4 -1 -2 -1 -1  0 -2 -2 -1  1  1 -1 -3 -3 -1 -2  0  1  2  1  0  2  0  1 -2  0 -3  3 -1 -3  5 -2  2 -4 -1 -2 -2  4 -1  0  0 -1 -4 -2 -5  4 -3 -1  0  0  0  1  7  2 -4 -3 -1 -2  3 -4 -2  1  0 -1 -1  1  2  2  0  4 -2 -1 -3 -1 -1  2 -1  4 -2 -3  2 -4 -3  4  1  7 -4 -4 -4  8 -4 -5 -3 -2 -1 -5 -2 -1 -2  3 -2  0  0 -1 -3  5  1 -1  2 -3  0  0  0 -2  1  0 -2  0  1  0  2 -4  2  3 -2 -3  0  0  2  0  0  0  0 -1  0 -1  0 -5 -4 -3 -3 -2 -4  1 -4 -4  0  5  0 -4 -2 -3 -4  6  4  0 -4 -3 -3 -2 -2 -4 -3 -4 -2 -3 -4 -5  1 -2 -3 -2 -2 -2  0 -4 -2 -2  4 -2 -4 -2  4 -4 -2 -3  1 -4 -4 -2 -1  2  3 -4  3  3 -3 -2  1  1 -2  2  4  1 -1  0  0  1  2 -2  0 -3 -3 -4 -2 -3 -4 -5 -2 -2 -2 -2 -2  1 -1  0 -4 -5 -2  1  2  4  3  0  1 -1  2 -1 -2  0  2 -1  3  0 -2 -1 -3 -1 -1 -3 -3  1 -5  2  1  1 -2  1  0 -2 -2 -2 -4 -1 -3 -2  1 -2 -3 -3 -1 -4 -2 -4 -1  0  1  0  2  3 -3  2  0  3 -4 -3  3 -1  0 -1 -1 -4 -3  3 -1 -4 -3  0 -2 -3 -3  1 -4 -2 -3 -4 -1 -4 -2 -3 -3  3 -2 -3  0  0  0 -3  0  0 -1 -2 -2  0 -2 -2 -1  4 -2 -3  2  1 -4 -1  4 -2 -2  0  4 -1  1 -1  3 -3 -3 -4 -3 -3  0  0 -4 -1  0 -2  0  5 -4 -3  1  6 -3 -1  7 -1 -2 -2 -2 -2 -2 -3 -2 -3 -5 -2  3 -3 -4 -1  0 -4 -4 -2  0  4 -2 -2  0 -3  0 -2  1  3 -4  0 -2  1  2 -4  0  2 -4  0  0  1 -2  0 -2  0 -3 -1 -2  2  2  8  3 -1  6 -3 -2  6 -4 -2 -2  1 -2 -2 -1 -1 -5 -2 -1 -2 -3  0 -1 -1  1  1  0  0  3 -1 -2 -3 -2 -3  4 -3 -2 -4 -3 -4 -2 -3 -4 -4 -3 -4 -4 -2  0 -3 -3 -3  3 -4 -2  2 -2 -3 -2 -2 -1  0 -3 -5 -3 -4  1  4 -1  2  2  0  2  0 -3 -3  1 -3 -2  6  3 -3 -3  2 -3 -1  0  5 -1  1 -2 -4  5  1 -4 -2 -4  6 -2 -4 -1 -1  1  0  2  0  0  0 -3 -2 -3 -2 -1  2 -2  4  2  2  3 -2 -3 -4 -2 -4  3 -1 -1  0  1  0  1  0 -3  0 -3 -3  1 -4  7 -2 -1 -1  0  2 -2  2 -1  0  1  0  2 -3  0 -1  2  1 -2  1 -3  3  1 -3  2 -3  2 -3  1 -3  1 -2  0  1 -2 -1 -3 -3 -1  6
 -1 -1 -1  1 -1 -1 -3  5 -2  0 -2 -4 -5 -2 -1  1 -1  0  0 -3 -1  1 -1 -1  4 -1  0  1 -1  2  0 -4 -1 -4 -2 -4  0 -2  3  0 -1  2 -1  0  0  1  0 -4 -2 -3 -1 -1  6 -2  0 -2  6  6 -1 -3 -3  2 -4  0 -1  1 -1  0  2  1  0 -1  1 -4  0 -3 -4  2 -3  0 -4  0 -1 -2  2  1  0 -1 -2 -4 -3 -5  1 -4 -3 -1  0  1  0  0 -2 -5 -4 -1 -2  0 -4 -3 -1 -1  0  2 -2  0  0  4  0 -5 -1 -4  0  0  0 -1  0 -2 -3  2 -5 -3  0  3  0 -4 -5 -4  0 -5 -5 -3  1 -2 -5 -3 -1 -3  0 -2  3  0 -1 -1  1  1 -2  4 -4  0 -2 -1 -2  0  1 -2  1 -1 -1  3 -5 -1  4 -2 -2  2 -1  1  0  1  0  0 -1 -2 -2  4 -5 -4 -3 -4  0 -4  1 -4 -4  2  2 -1 -4 -1 -4 -4  2  2  0 -4 -4 -3 -1 -2 -4 -4 -4 -2 -3 -5 -5  0 -2 -3 -2 -2 -2 -1 -4  0 -3  3  0 -4 -2  0 -4  0 -3 -2 -4 -4 -2  1  3  1 -4  0  3 -4 -2  3  1 -3 -1  1  0 -1  0  0  0  1 -4 -1 -4 -4 -4  0 -3 -4 -5 -2 -2 -3 -2 -1  2 -2 -2 -5 -5  0 -1  1  0  0 -1  2  2  0 -3 -3 -3  2 -1  0  1 -2 -1 -4 -2  0 -4 -4 -1 -5  1  0  2 -2  0  0 -3  0 -1 -5 -1 -4 -3  1 -2 -4 -3 -1 -4 -1 -4  3  1  0  0  3  3 -3  0  1  1 -5 -4  0 -1  4  2 -2 -4 -3 -1 -2 -5 -4 -1 -2 -3 -4 -1 -4  0 -4 -5 -2 -4  0 -4 -3 -1 -2 -4  1  0  0 -3  6  1  2 -3 -1  2 -2 -2 -2  0 -3 -4  1  3 -5 -2  1 -2 -3 -1  3  3 -2 -2  2 -3 -1 -4 -4 -4  7 -2 -5 -1  5 -2 -1  1 -5 -4  0  0 -4  1  2  6  0 -3 -2 -4 -2 -4 -2 -4 -5 -2  1 -3 -4 -2  2 -5 -4 -2 -1  0  2 -1 -1 -3  1  1 -2  1 -4  0 -2  2  3 -5  1  2 -5 -3  1  4 -2 -2 -2 -1 -4 -3 -3 -1 -1  0 -2 -2 -1 -3 -2  2 -4  0 -2 -2  0 -3 -1 -2 -5 -3  2 -3 -3  0  1  0  1  1 -1 -3  0  0 -2 -3 -3 -4 -2 -4 -2 -4 -3 -4 -3 -3 -4 -4 -4 -4 -4  0  7 -3 -2 -4  3 -4 -1 -1  0 -3 -1 -2 -2 -1 -3 -5 -2 -5  3  3  2  3 -1  0  0  2 -3 -4  1 -4 -3  0  1 -4 -4  1 -4 -2 -1  1 -1  0 -1 -4 -1  0 -4 -1 -4 -1 -1 -4 -2 -2  3  2  2 -1  1 -2 -4 -2 -3 -2 -2 -2 -2  1  1  5 -1 -3 -3 -4 -3 -4 -1 -2 -1  2  0  1  2  0 -1  1 -4  0 -1 -4  0 -3  0  0  2  0  0  1 -1 -2  1  2  0 -2  1  0  3  2 -2  2 -3  1  1 -2  2 -3  0 -4 -1 -4  0 -1  1  1 -2 -1 -4 -4 -1  1
  0  0 -1 -2  1  2 -4 -2 -2 -1  5 -5 -5 -3  3  0  3 -2 -3  0 -3 -2 -2  0 -2  0 -1 -1  4 -1 -1 -4 -3 -4 -3 -5 -2 -2 -1 -1  4 -2 -2 -3 -1 -2 -2 -5 -3 -4 -1 -2 -3 -1 -3  2 -3 -3 -3 -3 -4 -2 -5 -2  0 -1  3  1  0  0 -1  5  2 -4 -2 -3 -4 -3  4 -2 -5 -3 -3  3 -1 -2 -3 -3 -4 -5 -3 -5 -3 -3 -3 -3  4 -1  1 -3 -3 -5 -5  2  3 -1  7 -4 -2 -2 -2 -3 -4  2 -3  2 -3 -5 -2 -4 -2 -2  2 -3 -2  2 -4 -1 -5 -3 -2  1  3 -5 -5 -5 -4 -6 -5 -4 -3 -4 -5 -2 -2  6  0  2 -1 -3  2 -3 -2 -2  5 -2 -5 -2 -4 -1  6 -1 -2 -3 -3 -2 -3 -1 -5  5 -2 -2 -4  0  1 -1  0  4  3 -2  4  2 -2 -1 -2 -5  7  7 -3 -5 -1  7 -5 -2 -2 -3 -5  2 -5 -5 -3  0 -1 -5  7 -3 -3 -1 -5 -5 -5 -2 -4 -5 -5 -2 -1 -4 -2 -3 -4 -3 -5 -3 -3 -3 -3 -5 -4 -2 -5 -3 -4 -3 -5  7  4 -2  0 -2 -5 -2 -3 -5 -3  0 -2 -3 -3 -1 -2  4  0  3 -1  1  2 -3 -5 -5 -5 -3  5 -5 -5 -2 -4 -3  5 -2 -2 -4 -3 -5 -5 -2 -3 -2  2 -2  0  3  2  0  7 -1 -4  2 -2 -3  0 -2 -3 -4 -3  2 -4 -5 -1 -5 -2  3 -2  0  2  1 -4 -2  4 -5 -1  7 -4  0 -2 -5 -4 -3 -5 -2 -5  3  0 -1  3 -1 -1 -4 -3 -1 -2 -5 -4  1  4 -1 -1 -1 -5 -1 -3 -3 -5 -5 -2 -3 -4 -5  0 -5 -3  7 -5 -4 -5 -3 -4 -3 -1 -4 -5  1  0  2  7  1  4  4  6  0 -1  3 -2 -1  0 -4 -4 -2  3 -5 -4 -1 -1 -2 -3  0 -3 -2 -3 -2 -2 -2 -5 -5  7 -4 -4 -5  5 -1 -1  0 -2 -5 -5  0  0  7  0 -2 -4 -3  5 -1 -5 -2 -5 -3  7 -5 -1 -4 -4 -5 -3  2 -5 -5 -1  5 -3 -3 -4  1  1 -3 -3 -3  0 -1 -1  0 -1  0 -5 -2  0 -5 -5 -2  3 -2 -4 -1  3 -4 -4 -1  1 -2 -4 -5 -2 -3 -4 -2 -3 -5  0 -2 -4 -3 -3 -1 -4 -5  1 -3 -4 -3  4  5 -3 -3  0 -3 -4 -3 -4  1 -2 -1 -4 -4 -5 -2 -5 -4  7 -3 -4 -4 -5 -5 -5  7 -3 -4 -4  7 -5 -3  7  5 -2 -3 -4 -1 -3 -4 -4 -3 -5 -4 -5  1 -3  1 -1  0  0  0 -2 -3 -4  0 -4 -4 -3 -3 -5 -4  0 -5 -4 -3 -2 -3 -3 -1 -5 -3 -2  7  3 -4 -4 -3 -5 -4 -1  0  2  0  0 -2 -3 -4 -2 -3  3 -4 -3 -4  1  1 -3 -3 -4 -3 -4 -1 -5 -2 -3  3  1 -1  1 -2 -2 -4 -2 -5 -3 -3 -4 -4 -4  4 -1  1 -1  5 -1 -1 -3 -2  0 -2  0 -1  6 -1 -1 -4 -2 -3 -2  1  6 -1 -4 -2 -2 -1 -5 -1  4 -2 -1  4 -2 -5 -5 -1 -2
 -2 -1  2 -1  0  0 -4  0 -2  5 -2 -4 -2 10 -2 -1 -2  1 -2  0 -2  1  2 -2 -1 -1 -1 -1  0  0  0 -4  3 -4 -1 -4 -1 -3 -1  2 -2  0 -2 -2 -2 -1  2 -4 -2  3 -1  3 -2 -2 -3  1 -2 -1  5 -3 -1 -2 -4  4 -2 -1  0  2 -1 -1  0  0  1 -3 -1 -1 -3  3 -3 -2 -4 -3 -2 -2  0  0 -2  1  6  0 -2 -3 -2 -4 -2 -1  1 -1  1 -2  0 -4 -2  4 -3 -1 -4 -3  3 -2 -2 -3 -3 -2 -1  1  7 -3 -2 -2 -2 -3  0  6  2 -3 -4 -2 -5 -4 -1  1 -2 -5 -3  0 -1 -5 -3 -4 -3 -2 -3  1 -1 -3 -1 -1  0  4 -2 -2 -1  1  3  0  0  1  6  6 -3  2 -2 -2 -3  1  3 -2 -5 -2  2 -3 -3 -1 -1  4  4 -2  0  2 -2 -2 -2 -2 -3 -1 -3 -4 -3 -4 -1 -4 -5  2 -1 -2 -4  2  0 -4  0  0 -1 -4 -4 -4 -3 -3 -4  0 -4 -1 -4 -5 -3  0 -3 -4 -3 -2 10 -2  0 -3 -4 -1 -3  0 -1  3 -5 -3 -4  8 -3 -4 -3 -1 -1  3 -3  0  1 -4 -2  2  0 -3  9 -1  0 -2  1 -1 -1 -1 -3 -1 -4 -4 -4 -3 -3 -5 -3 -1 10 -3 -3 -2  2 10  2 -5 -3 -2 -2  6  2  1  1 -2 -2 -1 -4 -3  1  6  5 -2  0 -3 -3 -1  1  0  0  0  0 -3  2 -1 -2 -3  0  2  1 -3 -2 -4 -2 -4  3  0 -2 -4 -4 -3 -4 -1 -1  0  1 -1 -1  0 -1 -4 -2 -1  2 -5  0  0 -2 -2  1 -2 -5 -4 -2  8 -3 -4 -2 -2 -4  0 -1 -4 -3 -4 -5 -2 -3 -3 -4 -4  9  2 -4  0  0  0 -3 -1 -2  1 -3 -3 -1  0 -1  6  7  7 -4  0 -2 -3  0  1 -3 -3 -2 -1 -3 -1 -3  0 -3  0 -4 -4 -4 -2  9 -3 -3 -2 -3 -2  0 -5 -4  4 -1 -4 -2 -1 -2 -3 -3 -3 -4 -1  0 -1 -4 -3 -3  7 -4 -4 -2 -2 -3 -4 -3  1 -1 -3 -3  3  1  6 -3 -3 -1 -4 -2 -3  0 -2 -3 -2  0 -5 -3  2  2  2 -2 -3  2 -2  0  6  1  2 -2 -3 -2 -2 -3 -1  1 -4 -3 -2 10 -3  2 -3 -2 -3 -3  1 -3 -3 -1  2 -1 -2 -2 -2 -3  1 -3 -3 -3 -3 -3 -3 -3 -3 -1 -4 -4 -3 -4 -4 -4  0  0 -4 -3 -2 -2 -3 -4 -2 -4 -3  3 -3 -4 -3 -2 -2 -2 -4 -3 -3 -5 -1  1 -2  0  1 -2  4 -1 -3  1 -1  1  3  1  0 -4 -4 -1 -4  4  4 -1  4 -1 -3 -4  0  1 -4 -2 -3  1 -3 -4  6  1  0 -1  2  3  0 -2 -2 -3 -1 -2 -2 -1 -1 -1  0  1  1 -3 -4 -4 -3 -4  1 -1  2  1  0 -2  5  0 -3 -1 -4 -4 -1 -4  0 -1 -2 -2  0  1 -2  1  1  0  2 -2 -2 -3 -1 -1  0  0  0 -1 -4 -1  0 -3  2 -4 -1 -4 -2 -4 -2 -3  5  1 -3 -2 -4 -4 -2  3
 -2 -2 -3 -3 -4 -4  3 -4 -3 -4 -3  3 -2 -5 -4 -5 -3 -2 -1 -2  0 -2 -2 -1 -1 -1 -1 -2 -2 -3 -2  2 -2  3 -1  1 -1 -1 -1 -3 -1 -4  2 -1  0  0 -3  4  0  2 -2 -2 -4 -3 -4 -4 -4 -3 -1  0  3 -1 -1 -2 -2  0 -3 -2 -3 -1 -1 -3 -1  0 -3  0 -4 -4 -1 -2  4 -4  1 -4 -3 -4  2 -1 -3 -3 -1 -2 -4  3  1 -2 -4 -3 -2 -4  0 -5 -1 -4 -3 -2 -6  3 -4 -2  0  1 -4 -3 -2 -4 -4 -2 -2  4  1 -1 -4 -3 -1 -3 -5 -3 -5  1 -3 -4 -4  4 -1 -3 -5  7 -2 -3 -5 -5 -2 -3 -4 -5 -4 -4 -4  2 -3  3 -1 -3 -5 -3 -3  0 -1  0 -5 -3 -3  2  3  0 -3 -3 -5 -4 -4 -4  2 -2 -2 -3 -2 -4 -1 -2 -3 -1 -1 -2 -2 -2 -5 -5 -5  1 -3 -6  6 -2 -4 -4  2 -4 -3  3 -4 -3 -1  1 -6  3 -3  3  3 -3  0 -5 -5  6 -2 -1 -3 -4 -4 -2 -6 -5 -3 -5  1 -3 -5 -3 -1 -3  4 -5 -5 -3  0 -6 -3 -5 -3 -2 -1 -1 -3  0  2 -2 -3  3 -4 -3 -2 -2 -1 -1  0 -2  1 -4  4  4  0 -5 -4  1 -1 -5 -6 -2 -4 -1 -3 -5 -3 -5 -1 -4  0 -3 -4  0 -1 -3 -3 -1 -5 -3 -3 -3 -4 -3 -3 -4 -4 -3 -4 -4 -3 -3 -2 -2 -2 -3 -3 -4 -4 -2 -3  2 -4 -4 -2 -6  4 -3 -3  0 -5 -2  0 -5 -2 -3 -3 -2 -2 -2 -2  1 -1 -4 -1  6 -3 -3 -3 -1 -3 -3  3  4 -4 -4 -5  0 -4 -4 -5 -3 -4  6 -5 -5 -5 -5  0 -5  1  4 -5 -1  2 -1 -1 -1 -4 -4 -4 -3 -4 -3 -2 -2 -5 -1 -4  2  1 -3 -4  4 -4 -4 -3  1 -4 -4  0 -5 -4 -4 -3  0  5  1 -5 -5 -4 -2 -3 -4 -3 -3 -4 -5  0 -1 -4 -5 -2 -3 -5 -5 -4 -2 -1 -5 -3 -2 -5 -2 -2 -1 -5  3 -2 -3 -2  3 -2 -5 -1 -5  4 -3 -3 -5 -4  4 -3  6 -4  0 -2 -3 -1  0 -3 -5  1 -3 -4 -2 -3 -3 -4  3 -4 -3 -2 -2 -4  0  0 -2  0 -5 -3  0 -4 -4 -5 -5  1 -2 -5 -2  2 -3  0  0 -4 -5 -5  1 -3 -3  0 -3  2 -3  1  2  0 -1  0 -3 -4  4 -6  1 -5 -3  5 -3 -3 -6 -4 -5  3 -5  0 -3 -6 -4 -3 -5 -5 -4 -4 -5 -5 -3 -2 -5 -5 -4 -3  0 -2 -2 -4 -2 -2  0  2 -3  1  0 -4 -4  1  6 -3  4 -5 -3 -4 -3 -1 -3  0 -2 -3 -6 -4  2 -1  0  2 -1  0 -3 -3 -2 -2 -1  2  1  1 -2 -1 -5 -1 -1 -3 -3 -4 -2  3  3  1  1  3 -5 -2 -3 -3 -1 -3 -2 -1  3 -2  3 -4  1 -4 -4  0 -3  2 -2 -3 -4 -2 -1  1 -2 -2  1  2 -3 -4 -2 -2  1  1  2 -2 -4 -5  0  2 -2  3 -2  3 -3 -4  0 -3 -3  0  4  1 -1 -4
 -2 -2 -3 -4 -4 -4  1 -3 -2 -4 -3  5 -1 -5 -4 -4 -3 -2  1 -2  1 -2 -2 -1  0 -1  0 -2 -3 -3 -2  4  0  4 -3  5 -1 -1  1 -2 -2 -3  1  1 -2 -1 -2  2 -1  2 -1 -2 -4 -4 -5 -4 -3 -3 -2  4  3 -3  1 -1  0 -1 -3 -3 -3 -1 -1 -3 -2  3 -2  1 -3 -3 -1 -3  3 -4  3 -4 -3 -4  0 -3 -1 -3 -2 -1 -4  3  3 -2 -4 -2 -2 -4  1 -4  4 -4 -3  0 -5  0 -4 -1 -2  0 -4 -3  0 -4 -4 -1 -2  2 -1 -1 -3 -3 -3 -4 -5 -3 -4  0 -3 -4 -4  0 -1 -3 -4  0 -1 -4 -5 -4 -1 -3 -4 -4 -2 -4 -4  0 -4  0 -2 -3 -5 -3 -3 -1  1 -2 -5 -2 -3 -1  0 -1 -1 -3 -4 -4 -3 -4  2 -1 -2 -2 -2 -4 -1 -2 -3 -2  0 -2 -1 -2 -5 -5 -5  6 -3 -5  0 -2 -4 -4  5 -5 -3  5 -3 -3 -1  5 -5 -1 -3 -1  5 -3  5 -5 -5  1 -1 -1 -3 -2 -4 -3 -5 -4 -3 -6 -2 -3 -6 -3  1 -3  0 -6 -5 -3  3 -5 -3 -5 -3 -1  4  1 -3  5 -1 -2 -3  2 -4 -2 -2 -2 -1 -1  0 -2  0 -3  3  1  6 -6 -4 -1 -1 -5 -5 -3 -4 -2 -2 -5 -3 -4  1 -4  0 -1 -3  0 -1 -3 -3 -1 -5 -3 -2 -3 -4 -3 -3 -4 -3 -3 -3 -4 -2 -2 -1 -1 -1 -3 -3 -4 -4 -3 -3  1 -4 -3  1 -5 -1 -3 -4  5 -4 -3  6 -5 -2 -2 -3 -2 -2 -2 -1  2 -2 -4 -2  2 -3 -2 -3 -3 -3 -4  0  1 -4 -3 -4  5 -4 -4 -5 -3 -3  0 -6 -5 -4 -4  4 -6 -1  0 -4  0  5 -1 -1 -1 -4 -4 -4 -4 -4 -3 -2 -3 -5  2 -3 -2  2 -3 -4  1 -3 -4 -3 -1 -4 -3 -1 -5 -4 -4 -3  0  0  5 -5 -5 -4 -2 -3 -4 -3 -3 -4 -4  5 -1 -3 -5 -3 -2 -4 -6 -4 -3  0 -5 -3 -2 -5 -1 -1  1 -5  2 -3 -3  2  4 -2 -4  1 -5  0 -2 -2 -5 -4  0 -3  3 -4 -1 -1 -3  1 -1 -3 -4  4 -2 -2 -2  0 -3 -4  3 -4 -3 -1 -3 -1  5 -2  0  3 -5 -1  6 -5 -4 -5 -6 -2 -2 -4 -1  3 -3  4  3 -4 -4 -5  0 -3 -1  2 -3  4 -3  3  1  3  5  1 -3 -3  0 -5 -1 -5 -3  3 -3 -3 -5 -4 -5  0 -5  5 -2 -5 -4 -1 -6 -5 -3 -4 -4 -4 -3 -1 -5 -4 -4 -3 -1 -2 -1 -4 -2 -2  3  3 -3  4 -1 -4 -3  4  0 -3  4 -4 -2 -3 -3  0 -3  6 -3 -3 -5 -4  2  0 -1  5  1 -2 -4 -3 -2 -2  1  1  2 -1 -1 -2 -4  0  3 -3 -3 -4 -3  0  3 -1  0  3 -5  1 -4 -3 -2 -3 -2  0  2 -2  4 -4  2 -3 -3  4 -2  2 -1 -3 -4 -1  1  3 -2  0  2  4 -2 -4 -3 -1  0 -1  1 -2 -4 -5 -1  3 -3  3 -2  4 -2 -4 -1 -3 -3  1  2  5 -1 -3
 -1 -1  0 -1 -1 -1 -3  0 -2 -1 -2 -4 -4 -2 -2  0 -2  0 -2 -3 -1  0 -1 -1 -1  0  1  1 -1  0  0 -3  0 -3  1 -4  1 -2 -1  3 -1 -1 -1 -1  1  0  0 -4  2 -3  0 -2 -1 -2 -2 -1  0 -1 -1 -3 -3  0 -3  2  1  0  2  0  0  0  0 -1  0 -4  0 -2 -4  2 -2  1 -4 -2 -2 -2  1 -1  1  3 -1 -4 -2 -5  6 -3 -2  0 -1  0  1 -1 -2 -5 -4 -2  0  1 -3 -3 -2  2  0 -1 -2 -1  2 -1 -1 -5  3 -3 -2 -1 -1 -3  2 -2 -3 -1 -6 -3  4 -1 -1 -4 -4 -4 -1 -4 -5 -3 -2  0 -5 -2 -1 -2  0 -1  0 -1 -2 -3  2 -1 -1 -1 -4 -1 -3  1 -2  2 -1 -2 -1  2  5  0 -6 -2 -1 -2 -3 -1  0  0 -1 -1  0  0 -1 -2 -1 -1 -5 -4 -3 -3 -2 -4  2 -3 -4 -1  0  7 -4 -2 -4 -4  4  2  0 -4 -3 -3 -2 -2 -4 -4 -4 -2 -3 -4 -5  1 -2 -3 -2 -2 -3  7 -4 -3 -2  0 -2 -4 -2  0 -4 -3 -3 -2 -4 -3 -2 -2  0 -1 -4 -1  2 -4 -1  0  1 -2  0  1  1 -1  0  0  1  2 -3  5 -3 -3 -4 -3 -2 -4 -5 -2 -3 -2 -2 -2 -1 -2  1 -6 -5 -2  3  0  1  2 -1 -1 -1  1 -3 -2 -3 -1 -2  0  0 -2  0 -4  0 -1 -3 -4 -1 -5 -1 -1 -1 -2 -1 -1 -2 -2 -2 -5  5 -3 -3  0 -2 -4 -3  6 -4 -2 -4 -1 -1 -1  0  1  0 -3  1 -1 -1 -4 -3  0 -1  0 -1 -1 -4 -3  5  0 -5 -4  5 -2 -2 -4  0 -4 -3 -3 -6  0 -4 -3 -3 -3 -2 -3 -4  0  0  0 -3 -1 -1 -1 -2 -2  2 -2 -2 -2  0 -3 -4  3 -1 -4  0  2 -2 -2  7 -1 -2 -2 -2 -1 -2 -3 -4 -4 -3 -1 -3 -5 -3 -1 -2  0  0 -6 -3  0  1 -3  0  0 -2 -3 -2 -2 -3 -2 -4 -2 -3 -5 -2 -1 -3 -4  0  0 -5 -4 -2  1  2 -2  0 -1 -3 -2 -2 -2  2 -4  0 -2  0 -1 -4  1 -1 -5 -3  0 -1 -2  1 -2  3 -3 -3 -2  0 -1 -1 -3 -1 -1 -3 -2 -1 -4 -2 -2 -3 -3 -2 -2  0 -5  0 -2 -1 -3  1 -1 -1  2 -1  4 -3  2 -3 -2 -3 -3 -4 -2 -4 -2 -4 -2 -3 -2 -3 -4 -4 -4 -4 -3 -2 -1 -3 -3 -4 -1 -3 -1 -1 -3 -3 -3  0  0  4 -3 -5 -3 -6 -1  1 -1  1 -1 -1  0  0 -3 -3  0 -3 -3  3  3 -3 -3  1 -3  0  4  3 -1  2 -2 -4  0  1 -3 -2 -4  1 -2 -4 -1 -2 -1 -1  0 -1  2 -2 -4 -2 -3 -1  0 -1 -3  1  1  0  1 -3 -3 -4 -2 -4 -1  0 -1  0  1 -1  2 -1 -3  0 -4 -2 -2 -4  2 -2  0 -2 -1  1  0  1  0 -2  0  0  0 -3  0  0  1  1 -3 -1 -3  1  1 -3  0 -3  0 -3 -1 -4  0  0  2 -1 -2  0 -4 -4 -1  2
 -1 -2 -2 -3 -3 -3  1 -2 -2 -3 -2  1 -2 -3 -3 -2 -2 -3 -1 -2  2 -1 -2  0 -1 -1  0 -2 -2 -2 -1  1 -1  1 -2  1  0 -1 -1 -2 -2 -3  0 -1 -2 -1 -1  0  1  0 -2 -1 -3 -3 -4 -3 -3 -3 -1  0  0 -2 10 -1  1  0 -2 -2 -2 -1  0 -3 -2  0 -2 -1 -3 -2 -2 -2  0 -3  1 -3 -2 -3 -1 -2 -2 -3 -2 -2 -3  1  2 -1 -3 -2 -2 -2 -1 -4  0 -3 -3 -1 -4  0 -3 -1  0  4 -4 -2 -1 -3 -3 -2 -2  0 -2 -1 -3 -2 -2 -3 -4 -2 -4  4 -2 -3 -2  0  5 -3 -2  0  1 -4 -5 -3 -2 -2 -3 -3 -3 -3 -3 -1 -3  0 -1 -2 -3 -2 -3 -1 -1 -2 -4 -2 -3 -1  1 -1  0 -2 -4 -3 -2 -3  0 -2 -1 -2 -2 -3  0  1 -3 -2 -1 -2 -2 -2 -4 -4 -5  1 -2 -4  0 -1 -2 -3  2 -4 -3  1  0 -2 -1  1 -4 -1 -3 -1  1 -3  1 -4 -5  0 -2 -1 -3 -4 -3 -3 -4 -3 -3 -5 -2 -2 -5 -3  3 -2  0 -5 -4  2  0 -4 -3 -4 -2 -1  0 -1 -2  3 -1 -1 -2  1 -3 -2 -1 -2 -1 -1  0 -1  8 -3  1  4  1 -5 -3 -1 -2 -4 -4 -2 -3 -2 -2 -4 -3 -4 -1 -4  0 -2 -2 -1 -1 -2 -2 -1 -4 -3 -1 -2 -3 -2 -3 -3 -3 -3 -3 -3 -2 -2 -1 -2 -1 -2 -2 -3 -3 -2 -2  0 -3 -3 -1 -4 -1 -2 -3  4 -4 -2  1 -4 -2 -2 -2 -2 -1 -1 -1  0 -2 -3 -2  2 -3 -2 -3 -2 -1 -3 -1  2 -3 -3 -4  3 -3 -3 -4 -3 -3  3 -5 -4 -4 -3  0 -5 -1  0 -3  8  1 -1  0 -1 -4 -3 -3 -3 -3 -3 -2 -1 -4 -1 -2 -2  3 -2 -3  1 -3 -2 -2  0 -2 -2 -1 -4 -4 -3 -2 -2  3  1 -4 -4 -3 -2 -2 -4 -3 -2 -2 -4  2 -1 -2 -2 -3 -1 -4 -5 -3 -2  9 -4 -3  4 -4 -2  3 -1 -5  0 -3 -2 -1  1 -2 -3  2 -5  0  1 -2 -4 -3 -1 -2  1 -3  1 -1 -3  0  1 -2 -4  6 -1 -3 -2  3 -2 -3  1  0 -2 -1 -2 -2  0 -1  6  4 -4 -2  1 -4 -3 -4 -5 -2  2 -3 -1  1 -2  3  0 -3 -3 -4  0 -2 -2  7 -1  4 -3  0  1  4  0  7 -2 -1  0 -4 -1 -5 -3  0 -3 -3 -4 -4 -4  0 -4  6  2 -4 -3 -2 -5 -4 -3 -3 -3 -3 -3  2 -4 -4 -3 -2 -1 -2 -2 -3 -1 -2  1  0 -2  0 -1 -2 -2  5  0 -2  2 -3 -2 -2 -2  1 -2  1  0 -2 -4 -3  0  5 -1  1 -1 -2 -3 -3 -1 -2  0  0  1 -1 -1  0 -3  0  0 -2 -2 -3 -2  0  3 -1  0  1 -3 -2 -3 -2 -1 -2 -2 -1  1  0  1 -4  0 -3  1  1 -2  3 -2 -2 -3 -2 -1  2 -2 -1  0  1 -2 -2 -1  0  0 -1  0 -2 -3 -4  1  0 -2  2 -2  2 -2 -3  2 -2 -3  1  1  1 -1 -1
 -3 -3 -3 -4 -3 -3 -1 -4  0 -3 -3 -1  8 -3 -4 -5 -3 -4 -1  4  1 -3  0  3 -1 -2  0 -1 -2 -4 -3  0 -3 -1 -3  4  1 -2  3 -3 -2 -3  2 -3 -3 -2  0 -1  4  0  0 -2 -4 -4 -5 -4 -4  3  0  0  0 -3 -2 -2 -2 -2 -3 -3 -3 -2 -2 -3 -3  5 -3  3  0 -3 -3 -4  4 -5 -1 -4 -4 -4 -2  0  0  1 -2  9 -5 -1 -1 -1 -4 -3 -3 -4  1  1  5 -4 -4 -2 -5  3 -2 -3  0 -2 -5 -4  0 -3 -4  8  2  3 -3 -3 -4  5 -4 -4 -6 -4 -1 -2 -4 -4 -5 -2  7  1 -5 -2  8 -5 -5 -5  9  0 -4 -4 -4 -4 -4 -2 -4 -2 -3 -3 -4 -3  1  0  1  0 -4 -3 -4 -2 -2 -3 -3 -4 -1 -4 -4 -4 -2  0 -2 -2 -2 -1  0 -1 -3 -1 -1 -3  8  6 -4 -5 -5 -1 -3 -5 -2 -3 -4 -5  0 -5  1  0 -4 -3 -1 -1 -5 -2 -4 -3 -1  1  3 -5 -6 -2  9 -3 -4 -5 -4 -4 -3 -5  1 -5 -4 -2 -5  1  3 -3 -2 -5 -6 -2  7 -5 -4 -5 -4 -1  6 -2 -4 -1 -2 -3 -3 -1 -3 -3 -3 -2 -1 -1 -1 -2 -2 -2  0 -2 -1 -5 -4 -3  8 -5 -3 -4 -4 -3  1 -3 -4 -1  8 -4 -3  0 -3 -2  1 -3 -3 -3 -5 -4  3 -3 -3 -4 -4 -4 -4  3 -1 -4  4  5  3  9  2 -3 -2 -4 -4 -3  1 -2 -4  4  1 -5  2 -3 -4 -1 -6 -4 -1 -5  7 -2 -3 -2 -2 -2 -2 -2 -3 -3  0  0  1 -3 -3 -3 -4 -4 -2 -2 -4 -2 -1 -1 -4 -5 -6  2 -4 -2 -5 -5 -1 -5  6 -5 -3 -2 -3 -1  0 -1 -1 -1 -4 -4 -4 -1 -4 -4 -2 -3 -5 -2 -3  2 -1 -4 -4  6 -2 -4 -3 -2 -5 -4 -2 -5 -5 -4 -4  2 -2  2 -5 -5  2  8  5 -5 -4 -4 -4 -1 -1 -1 -4 -5 -4 -3 -3 -5 -4 -3 -2 -5  3  0 -5  9 -3  1 -6 -2 -3 -3  7  3 -3 -4 -2 -5  0 -3  3 -4 -5  0 -4 -1 -4 -3 -1 -4  7 -3 -2 -1 -1 -3 -4 -1 -4 -4 -4  2 -5  3 -3 -3 -5 -1 -3 -3  5 -5  2 -1 -5 -4 -3 -5 -3 -3 -5  8 -1 -3 -2 -1 -4 -4 -5 -2 -2 -4  2 -1 -1 -4 -1  2  4 -2  6 -4  1 -2 -5 -3 -6 -4 -1  3  1 -5 -5 -5  0 -5 -1 -3 -5  0 -2 -5 -6  4 -4 -5 -4 -4  8 -5 -1 -4 -4 -3 -3 -1 -4 -3 -3 -1  4 -3  4  3 -4 -4 -1 -2 -3 -1 -4 -4 -4  0 -3 -4  0 -4 -3 -5 -4  4 -1  2  0  2 -1 -4 -3 -2 -2 -2 -1  5 -2  6 -2 -5  4  1 -4 -3 -4 -3  1 -1 -2 -3  3 -5 -2 -4 -3 -2 -3 -3 -1  0 -3 -1 -5 -1 -1 -4  0 -3 -1 -3 -1 -3 -3  0  2 -2 -2 -1  1 -3 -4 -3 -3  2 -1 -2 -2 -4 -4 -2  1 -3 -1 -3 -1 -4 -4 -2  0 -3 -2 -1  1 -3 -4
 -1 -1 -2 -2 -2 -2 -3 -2 -3 -2 -2 -4 -5 -4  3 -1 -2  6  1 -4 -3 -2  6  3 -1  5 -1  1 -2 -2  1 -4 -3 -4 -3 -4 -2 -2 -2  0 -3 -2 -2  3  4 -1 -2 -4 -3 -4 -2 -2 -3  7 -3 -3 -2 -3 -3 -3 -3  4 -4 -2  2 -2  0 -2 -2  3 -1  1 -3 -4 -3 -3 -5 -3 -3 -2 -4  7  1 -2  1  4  0 -3 -4 -5 -3 -6 -3 -3 -3 -3 -1 -2 -2 -3 -3 -6 -4 -3  4 -2 -4  1 -2  2 -2  4  8  4 -2 -2 -3 -6 -2 -4 -3  5  4 -4 -2  6  8 -1 -6 -3 -2 -3 -3 -4 -5 -5 -3 -4 -5  8 -3 -4 -6 -3 -3 -3 -3  6 -2 -2 -1 -4  0 -2 -3 -2 -5 -1 -4 -3 -2  0  5 -3 -3 -2 -3  1 -6 -3 -2  7  1 -2  0  0  4 -2 -1 -2 -2  0 -2 -3 -6 -5 -4 -4 -3 -4 -1 -4 -4 -2 -2 -3 -4  5 -5 -4 -2 -2  0 -4 -4 -3 -3 -2 -4 -5 -4 -4  8 -4 -6 -2 -2  8 -2 -4 -4 -3 -5 -3 -3 -2 -3 -5 -4 -3 -4 -3  8 -3 -5 -4 -2 -4 -1 -2 -5 -2 -2 -4 -3 -2 -2 -3 -3 -2 -2 -1  0  0  3 -1 -4 -3 -4 -4 -5 -3 -3 -4 -5 -4 -4 -3 -3 -3 -2 -4  6 -6 -5 -3 -2 -1 -2 -2  0  2  1  0 -4 -2 -4 -3 -3  6 -2 -2  7 -5 -3 -2 -5 -5 -3 -6 -1  1 -2  6 -3 -2 -4 -2 -2 -6 -3 -4 -4 -1 -2 -4  8 -3 -5 -4 -5 -2 -2  4  0 -1  0 -3 -3 -2 -2 -4 -4 -2 -2  0 -2 -2 -4 -3 -3 -3 -6 -4 -3  7  8 -5 -3 -4 -3 -4 -6 -4 -5 -3 -3  1 -4 -4 -4  0  1  0 -3 -2 -3 -3 -3  1  0 -3 -4 -1 -3 -4 -4 -2 -2 -5 -4 -2 -2 -3 -3 -2 -3 -4  8 -3 -3 -4 -4 -4 -4 -3 -4 -5 -4 -3  1 -2  3 -6 -4  0 -2 -4 -3 -2 -4 -3 -3 -2 -4 -4 -5 -4 -4 -6 -2 -3  8 -4 -3 -2 -5 -4 -2 -3 -3 -3 -3 -2 -4 -3  7 -3 -2 -1  1 -1 -1 -2 -5 -2 -2 -6 -4 -2 -3 -3 -4 -2 -2 -4  8 -4  1 -3 -3 -4 -2 -3 -4 -4 -3 -4 -3 -2 -4 -3 -3  2 -4 -6 -3 -3 -4 -3 -3 -3 -3  1 -2 -3 -4  1 -4 -2 -3 -3 -4 -4 -5 -2 -5  3 -4 -3  8 -4 -4 -5 -5 -4 -3 -3 -4 -4 -4 -2 -4 -3 -2 -3  8 -3 -4 -4 -3  4 -5  8 -6 -2 -1 -2 -2  1 -1 -2  2 -3 -4  2 -4 -3 -3 -2 -4 -3 -2 -4 -4 -3 -2 -3  5 -2 -4 -3 -2 -4 -2 -4 -3  2 -4 -4 -2 -2  0  0 -1 -2 -2 -4 -2 -3 -2 -4 -3 -3 -2 -2 -3 -3 -3 -3 -4 -2 -4 -4 -3 -2  2 -2  2  2 -1 -3 -2 -4  8 -3 -4  2 -3 -1 -3  4 -1 -2 -1 -2 -3 -2 -2 -1 -3 -2 -3 -2 -2 -4 -1 -2 -2 -3 -3 -2 -3 -1 -4 -2 -4  5  2 -3 -3 -2 -2 -4 -4 -2 -2
  2  3  2  1  1  0 -2  0 -2  1  0 -4 -4  1  1 -2  2  1 -1 -2 -2  2 -1 -1 -1 -1  0  2  1 -1  1 -3  0 -3  0 -4 -1  1  0  0  0 -1 -1  0  2  0 -1 -3 -2 -2 -2  0  1  0 -2  0  0 -2 -1  0 -3  0 -3  1 -1  0  1  2  0  1  0 -1 -1 -3 -1 -2 -4  0 -1  2 -3 -1 -1  3  1  2 -1  0 -1 -4  0 -4 -2 -2 -2  0  0  2  1  1 -2 -5 -4  0  0  0 -2 -2  5  2  1 -2 -2  2  1 -1 -1 -4 -1 -3 -1  1 -1 -1  2  0 -3  2 -5 -1  0  0 -1 -3 -4 -4 -2 -4 -4 -3 -2 -3 -4  0  2  3 -1  1  3 -1  2 -3  0  2 -1  2 -4  1 -3  0 -1  0  1  0  0  0 -1  1 -5 -1  2  2 -2  1  2  1  0  1  0  0  0  1  3 -1 -4 -4 -2 -2 -2 -4  0 -2 -4  1  1 -2 -4 -1 -4 -4 -1 -1  1 -4 -2 -2  0  0 -4 -4 -4  0 -3 -4 -4  1  4 -3  6 -1 -3 -2 -4 -2  0  1 -2 -4 -2  0 -3 -2 -2 -2 -4 -2  3 -1  1  0 -4  0  0 -4  1  1  1 -1 -2  2  1  0  0  0  0  0 -3 -2 -3 -3 -4 -2 -1 -3 -4 -1 -3  1  4  1  3 -1  0 -5 -4 -1 -1 -1  0 -1  0  1  2  0 -1  0 -3 -1  3 -1  2  6 -1 -3  0  1 -3 -3  0 -4  0  2 -1  2  0  1 -3  1  2 -5 -1 -2 -2  1  5 -4 -3 -2 -4 -1 -4  1  1  3  2  2  1 -3 -1  0 -1 -4 -3  0  3  1  0  5 -3 -2 -2 -1 -5 -4  1  1 -3 -4  4 -3 -2 -2 -5 -3 -4 -2 -2 -2 -2 -3 -4  0  0  0 -1 -1  0 -1  2  0  0 -1 -1 -1 -1 -3 -3  1  0 -4 -2  0  2 -1 -2  3 -1 -1  0 -1  0 -3 -3 -4 -2 -2 -3 -4 -2 -1  1  2  2 -5 -3  0  0 -2 -1 -1 -2 -2  1  2 -3 -1 -4 -2 -2 -4  0 -2 -3 -3  2  0 -4 -3  0 -1 -1 -2 -3  2  0 -1  0 -2  2 -3  3  0  2  0 -3  0  2 -1 -3  0 -1  0 -2  1  1 -3  1 -2  1  0 -2 -3  2 -2  0 -1 -1 -4  3  6 -3 -2  0  2 -3 -4 -2  1 -2 -1  0 -1 -1 -1 -1 -1 -2 -1 -3  0 -1 -1 -4 -3 -4  3 -4 -3 -2  0 -3  1 -4 -4 -4 -2  1 -2 -3 -1 -4  0 -2  0 -1 -2 -3 -2 -1 -3 -2  0 -4 -2 -5  2  0  1  0  0  2  1  1 -2 -3  1 -3 -1 -1 -1 -3 -2  1 -3 -2 -1  1  3  0  1 -4 -1  2 -2  4 -3 -2 -1 -4 -3  0  0  0  0  2 -1 -1 -3  1 -2  0 -3  1 -2 -1  1  0 -1 -1 -2 -2 -1 -3 -1 -1  2  2  1  2 -1  2 -3  2 -3 -1 -2  0 -2 -2  2 -1  0  1  0  3  0 -2  1  0 -1 -3  3  0  1  2 -1  1 -1  1  0 -1  0 -3  2 -3  2 -3  0  1 -1  4  1  0 -3 -4  2 -1
  0  2  1  1  0 -1  0 -1 -2 -1  1 -2 -4 -3 -2 -2  3 -1 -2 -1 -1  2 -1  0 -1 -1  2  0  1  1  2 -2  5 -2  5 -3 -1  4 -1  1 -1 -1  0  3  0  0  0 -2 -1 -2 -2  0  2 -2  0 -1  0  0  1 -1 -1  1 -3  2 -1  0 -1  2 -1  1  2 -2  1 -3  1 -1 -4  0 -1  4 -2  0 -1  0 -1 -1  2  4 -2 -4  0 -4 -2 -2 -1  2 -1  2 -1  3 -2 -5 -3  0 -2 -1 -3  0  1  0  1 -1 -3  0 -1 -1 -2 -4 -1 -2 -1  0 -1 -3  1  4 -3  0 -5 -1 -1 -2 -2 -2 -3 -4 -3 -2 -4 -1 -3 -3 -4 -2 -1 -1 -2  1  0 -2  0 -1  1  3 -2 -1 -4  2 -3 -2 -2  0  0  4 -1 -1 -2 -1 -5 -2  0 -1 -1  1  1 -1 -1 -1 -1  2 -1  0  0  3 -4 -3 -3 -3 -3 -3 -1 -3 -2  1 -1 -2 -2 -2 -4 -2 -1 -1  2 -3 -3 -1  6  1 -2 -4 -3 -2 -3 -2 -4  4 -1 -3  3 -2 -4 -2 -4 -3  7  3 -3 -4  0  2 -2 -3 -2 -2 -3 -3  4 -2  0  1 -3 -1  1 -3  1 -1  0  2 -1  0  1  1  0  0  0 -1 -2 -2 -2 -1 -3 -3 -2 -2 -4 -2 -4  7 -1  2  1 -3 -2 -5 -4 -1 -2 -2 -1 -1  0  1  2  1 -3 -2 -3 -1 -1  0 -1  0  0 -2 -2 -1 -3 -3  3 -4  0  0 -1  1 -1  2 -3 -1  0 -5 -2 -3 -2  1  3 -3 -3 -2 -3 -2 -4 -1  0  0  0  0  0 -1 -2 -1 -1 -2 -3 -1 -1  0  0  0 -2 -1 -2  3 -5 -2 -2 -2 -3 -4  0 -2 -3 -3 -5 -3 -3 -3 -1 -1 -3 -3 -1  0  0  0 -3 -2 -1 -1  1 -1  1  2 -2 -2 -2 -3 -2 -1 -2 -3  0  0  0  1 -2  0  2 -2 -2 -2 -2 -3 -2 -2 -3 -3 -4 -4 -3 -2 -1  3 -1 -5  1  0 -1 -3 -1 -2 -3 -3  0  0  0 -2 -4 -2 -3 -4  3 -2 -3 -2  1 -1 -4 -2  3 -2  1 -3 -2  0 -2 -2 -2 -1 -1 -2  0  1  1  2 -2 -1  0 -4 -2  0 -2  3 -2 -1 -1 -2 -2  1 -1  0 -3 -2  1 -2  0 -2 -2 -3 -2  2 -4 -3  6  1 -3 -4 -2  5 -1  0 -2 -2 -2  0 -1  1  2 -1 -2 -2 -1  2 -3 -2 -3  6 -4 -1 -3  4 -3  4 -2 -4 -4 -3  3 -3 -2 -3 -2 -1 -3 -2  1 -3 -3 -3 -2 -3 -3  4 -4 -3 -5  0  0  1  2  1  1  0  0  0 -2  0 -3  2 -2  0 -2  1  0 -2 -3  0  0 -1 -1 -1 -3 -1  3 -3 -1 -2 -2  3 -2 -2  2 -1 -1  1  2 -1  0 -2 -1 -2  0 -3  1 -1 -1  1 -2  1  0 -1 -1 -1 -2 -2 -1  0  0  1  1 -1  3 -1  3 -2 -1 -1 -3 -2  0 -1 -1  1 -1 -2  1  2 -1  3 -1 -1 -2  3 -2  0  0 -1  3 -1 -1 -1 -2  0 -2  3 -2  4 -2  0 -1 -1  0 -1  0 -2 -2  3 -1
 -3 -3 -4 -4 -4 -4 -3 -3 11 -4 -3 -3  0 -4 -4 -4 -4 -4  3  8 -2 -3 -2  0 -2 -2 -2 -3 -2 -4 -3 -3 -4 -3  5 -2  2  6 -2 -3 -3 -4  2 -4 -4 -3  0 -4  2  2  2 -3 -4 -4 -5 -4 -4 -2  7  6 -2 -4 -3 -3  6 -3 -3 -3 -3 -2 -2 -1 -3  3  5 -1 11 -4 -4 -4 -2 -5 -3 -4 -3 -5 -3 -3 -1  0 -3 -1 -4 -3 -3  8 -4 -4 -3 -4  6 12 -1 -4 -4 -3 -4  4  1 -4 -3 -4 -5 -4 -2 -3 -4 -1  2 -1 -4 -4 -4 -2 -4 -4 -6 -4 12 -4 -4 -4 -4 -4 -1  0 -4 -4 -1 -5 -6 -5 -1 -2 -5 -4 -4 -4 -4 -4 -4 -4 -3 -4 -4 -4  0 -2  3 -3 -4 -3 -4 -3 -3 -3 -4 -4 12 -4 -4 -4 -3 -2 -2 -2 -2 -3 -1 -2 -3 -3 -3 -4 -1  0 -4 -4 -6 -3 -3 -4 -4 -3 -4 -5 -3 -5  2 -3 -3 -3 -1 -3 -4 -4 -4 -4 -3  2 -2 -6 -6 -4 -1 -3 -4 -5 -4 -5 -5 -5  0 -6 -4 -3 -6  0  0 -3 -4 -6 -6 -2 -1 -4 -4 -5 -4 -3 -1 -3 -3 -3 -3 -3 -3 -3 -3 -3 -3 -2 -1 -1 -1 -2 -3 -3 -3 -4 -3 -6 -4 -5 -1 -6 -5 -4 -4 -4 -3 -4 -4 12 -1 -5 -3  1 -3  4  5 -3 -3 -3 -4 -4  2 -3 -4 -4 -4 -4 -5  9 -2 -4  8  0 -2 -1 -1 -3  9 -5 -4 -3  0  1 -4 12  4 -4 -2 -4 -4 -3 -6 -5 -3 -6  0 -3 -3 -2 -1 -2 -2 -4 -3 -4 -1 -4  0 -3 -3 -4 -4 -4 -4 -4 -4 -2 12 -3 -4 -5 -6  6 -4 -4 -6 -4 12 -5 -1 -6 -4 -4 -4 -2 -3 -1 -1 -1 -3 -4 -4 -3 -4 -4 -3 -3 -6 -3 -3 -1  7 -4 -4 -1 -3 -4 -4 -4 -5 -4 -4 -5 -5 -5 -4  0 -4 -3 -4 -5  3  7 -2 -5 -4 -4 -4 12 -3 -1 -3 -4 -5 -3  9 -6 -4 -4 -4 -6  0 -1 -4 -1 -4 -3 -6 -4  5  4  8 -2 -4 -4 -3 -6 -3 -3  0 -5 -5 -3 -4 -4 -5 -4 -3 -4 -1 -4 -3 12 -3 -4 -4 -1 -4 -4 -4 -2 -5  8 -3 -4 -4 -3 -4 -3 -1 -6 -3 -3 -5 -4 -4 -6 -4 -4 -5  1 -3  2 -3 -3 -4 -4 -6 -3  8 -4 -3 -2 -3 -4 -3 -3  8 -3 -2 -4  9 -4 -4 -4 -6 -4 -3  0  0 -4 -5 -5 -2 -4 -3 -4 -4  1 -4 -6 -6 -3 -5 -5  3 -4 -1 -6 12 -4 -4 -3 -3  8 -4 -3 -3  7 -2 -4  2 -1 -4 -4  4 -4 -3 -3 -4 -4 -4 -1 -4 -4 -3 -4 -4 -4 -1 -1 -3  7 -3 -1 -3 -4 -3 -2 -2 -2 -2  2 -4  0 -2 -5  2  3 -3 -3 -4  2 -3 -3 -4 -4 -2 -5 -4 -4 -3 -3 -4 -3 -3 -3 -4 -3 -5  0 12 -4 -1 -3 -3 -3 -3 -3 -2  3  1 -1 -3 -2 -2 -4 -4 -3 -3  5 -3 -4  5 -4 -4 -1 -3 -4 -3 -4 -3 -4 -4 -3 -2 -3 -3 -3 -3 -3 -3
 -2 -2 -2 -3 -3 -3 -2 -2  1 -1 -3 -2  5  0 -4 -3 -3 -3 -2  6 -1 -2 -1  0 -2 -2 -1 -2 -1 -3 -2 -1 -2 -2 -1 -1  0 -1  0 -2 -2 -3  0 -3 -2 -2  2 -2  1  4  4 -2 -3 -2 -4 -3 -3  1  5  2  1 -3 -3 -1 -1 -2 -1 -2 -2 -1 -1 -2 -2  2 -2  5  5 -2 -3 -3 -1 -4 -2 -3 -3 -3 -2 -2  5  9  2  1 -3 -2 -2 -1 -3 -3 -2 -3  3  4  5 -2 -3  0 -5 -1 -1 -2 -2 -3 -4 -3  2  1 -1  1  2  4 -3 -3 -3  1 -2 -4 -5 -3  0 -2 -3 -3 -3 -3  2  9 -3 -3  3 -5 -5 -4  1  5 -3 -4 -3 -3 -3 -1 -3 -1 -3 -2 -3 -1  9  3  6  1 -4 -1 -3  0 -2 -2 -2 -3  0 -4 -2 -1 -2  2 -2  0 -1 -3  1 -1 -3 -2 -2 -3  1  7 -4 -4 -5 -3  0 -5 -3  0 -3 -4 -2 -4  9 -2 -3 -2 -1 -2 -5 -3 -3 -3 -2  9 -1 -4 -5 -3  1 -2 -3 -3 -3 -3  0 -4  9 -5 -3 -3 -5  9  5  1 -3 -5 -5  4  2 -5 -3 -4 -3 -2  0 -2 -2  0 -2 -2 -2 -2  0 -2 -2 -2 -1 -1 -1 -1 -3  3 -2 -2 -3 -5 -4 -3  3 -4  0 -3 -4 -3 -1  0 -3  0  1 -4 -2  5 -2 -1  3 -3 -3 -2 -5 -1  7  0  0 -1 -3 -3 -4  7  3 -3  7  8 -1  1  3 -2 -1 -4 -1 -2  8 -2 -3  0 -1 -5  3 -3 -3 -2 -5 -3 -3 -4  6 -2 -2 -2 -1 -1 -2 -2 -2 -1  5 -2  9 -2 -1 -3 -3 -3 -3 -2 -3  4  5 -2 -3 -4 -5  9 -3 -3 -5 -5  0 -4  1 -5 -3 -3 -1  4 -2 -1  0 -1 -4 -3 -3  0 -4 -3  1  0 -4 -1  1  6 -1 -3 -3  1  4 -3  0 -3 -4 -3 -3 -4 -4 -3 -3  7 -3 -2 -5 -4  3  3  0 -4 -3 -3 -3  0 -2  0 -3 -5 -4 -2 -2 -5 -4 -3 -3 -4  9  6 -5  1 -3  0 -5 -2 -2 -2  1 -1 -3 -3  1 -5  2 -2  7 -2 -4 -2 -3 -3 -3 -3 -2 -3  1 -3  1  0 -2 -2 -3  5 -3 -3 -3  3 -4  0 -2 -2 -3 -3 -2 -3  1 -4 -2 -3 -4 -3  0 -5 -3 -3 -4  1 -2  0 -2 -2 -3 -3 -4 -1 -1 -2 -2  4 -2 -3 -2 -1  0 -3  0 -3  8 -3 -5 -3 -5 -4 -2  9  9 -5 -4 -4  4 -5 -2 -3 -5 -3 -1 -5 -5 -1 -4 -4 -3 -4  3 -5  0 -3 -2 -2 -2  0 -3 -1 -2  1  0 -3  2  5 -3 -3 -2 -3 -3 -2 -3 -2 -3  5 -3 -3 -2 -2 -2 -5 -3  2 -2 -1 -2  6 -2 -3 -3 -1 -1 -2 -2  5 -3  6 -2 -4  1  4 -3 -2 -3 -2  0 -2 -3 -3 -1 -3 -3 -3 -1  0 -3 -1 -2 -2 -2 -2 -4  1  2 -2 -2 -3 -1 -2  0 -3 -2 -1  0 -2 -3 -2 -1 -3 -4 -1 -2  5 -1 -2  0 -3 -4 -1 -1 -2 -2 -3 -2 -3 -3  0  4 -2 -2 -2 -1 -2 -2
 -1 -1 -3 -3 -3 -3  5 -3 -3 -3 -2  0 -2 -5 -3 -4 -1 -2 -1 -3  2 -1 -2  0  2  1  0 -2 -2 -3 -1  4 -1  3 -1  0 -1  1 -1 -2 -2 -4  1 -1 -1  2 -3  4  1  2 -2 -1 -3 -2 -4 -4 -3 -3 -2  0  3 -1 -1  0 -2  1 -3 -1 -3 -1  0 -3 -2  1 -3  0 -4 -3  1 -1  2 -3  0 -4 -3 -3  0 -2 -2 -3  2 -3 -4  2  1 -3 -3 -2 -2 -3  0 -5 -1 -4 -3 -2 -5  3 -3  0  0  1 -4 -3 -2 -3 -4 -3 -1  2  0  1 -3 -3 -2 -3 -4 -2 -5  5 -3 -4 -4  6 -1 -3 -4  2 -2  0 -5 -4 -3 -2 -4 -4 -3 -3 -3 -1 -3  5 -1 -2 -4  0 -3  0  0 -2 -4 -2 -3  4  3  1 -3 -2 -5 -4 -3 -3  5 -1 -1 -2 -1 -3  0 -2 -3  0  0  2 -3 -3 -5 -5 -5  0 -2 -5  4 -2 -3 -4  0 -4 -3  0 -3 -3  0  1 -5  5 -2  1  1 -3 -1 -5 -4  3 -3  0 -2 -4 -3  3 -5 -4 -3 -5  0 -2 -5 -3 -2 -3  5 -5 -4 -3 -1 -5 -3 -5 -2 -2 -1  0 -2 -1  2 -1 -3  2 -4 -2  0 -2 -1 -1  0 -2 -1 -3  3  4 -1 -5 -3  7  0 -5 -5 -2 -4  1 -2 -5 -3 -5 -2 -4 -1 -2 -3 -1 -1 -2 -2 -1 -5 -2 -2 -1 -4 -2 -3 -3 -3 -3 -4 -4 -3 -3 -1 -3 -2 -2 -3 -3 -4 -1 -2  2 -3 -4 -2 -5  1 -2 -3 -1 -4  2 -1 -5 -3 -2 -3 -2 -1 -1 -1  6  1 -3 -1  2 -3 -3 -3 -2 -3 -3  6  4 -4 -3 -5  1 -4 -3 -4 -3 -3  3 -5 -4 -5 -4 -1 -5  6  3 -4 -2  0 -1  0 -1 -4 -3 -4 -2 -4 -2 -1 -1 -5 -2 -4 -2  4 -2 -3  0 -4 -3 -2  4 -4 -3  3 -5 -4 -4 -1 -2  4  1 -4 -4 -4 -3 -3 -3 -2 -2 -3 -5  0 -1 -3 -4  1 -1 -4 -5 -3  1  0 -5 -3 -2 -4 -3 -1 -2 -4  5 -3 -2 -2  1 -1 -4  0 -5  3 -2 -3 -4 -2  1 -3  1 -4  1 -2 -2 -2  1 -2 -5  0 -2 -4 -1 -3 -1 -3  3 -4 -3 -2  1 -4 -1  1 -2  0 -5 -3 -1 -4 -3 -5 -5  0 -2 -4 -3  0 -2 -1  2 -4 -4 -5  1 -3 -3 -1 -3  0 -2  2  3  0 -1 -1 -2 -4  4 -5  3 -4 -2  2 -3 -3 -5 -3 -4  4 -4  0 -3 -5 -4 -3 -5 -4 -4 -4 -4 -4 -2 -2 -4 -5 -3 -1  1 -1 -2 -3 -2 -1  0  2 -2 -1  0 -4 -3  0  1 -2  1 -4 -3 -3 -2 -2 -1 -1 -2 -2 -5 -3  0 -2  2  0 -1  0 -3 -3 -1 -2 -2  3  1  3 -2  1 -4  0 -1 -3 -2 -4 -1  4  2  6  2  2 -5 -3 -3 -3  1 -2 -1  0  4 -1  4 -3  4 -5 -3  0 -3  1 -1 -2 -3 -1  0  2 -1 -2  1  1 -2 -4 -2  0  2  0  4  0 -4 -4  1  3  0  3 -1  3 -3 -3 -1 -3 -2  1  4  0  0 -3
