# Supplementary material for: Protein Secondary Structure Prediction Based on Data Partition and Semi-Random Subspace Method
Source: Sci Rep. 2018 Jun 29;8:9856. doi: 10.1038/s41598-018-28084-8 (PMC6026213; doi:10.1038/s41598-018-28084-8)
Supplement: Supplementary file 2 — Dataset 2 [file 41598_2018_28084_MOESM2_ESM.zip › T100_DATA/6AOK_A.pssm]

  G  R  Q  N  L  Y  F  Q  G  M  P  K  V  I  I  F  T  D  F  D  G  T  V  T  G  K  S  G  N  E  T  V  F  T  E  F  Y  Q  S  L  L  Q  G  Y  K  K  D  V  E  Q  D  Y  K  N  T  P  M  K  D  P  I  E  A  Q  A  L  F  E  A  K  Y  G  K  Y  N  E  N  F  D  H
  0 -1 -1 -2 -1 -2 -2 -1  0 -2 -1 -1 -1  0 -2 -3  0 -3 -3 -3 -1 -1 -2 -1  0 -2  2 -1  0 -1  1 -1 -2  0 -1 -3 -3 -1  0 -2 -2 -1  0 -1 -1 -1 -1  0 -1 -1  0 -2 -2 -2  1  0 -2 -2  1  1 -1  0 -1 -2  3 -1 -3 -1  3 -1 -3 -1 -1 -3 -2 -1 -1 -3 -2 -2
 -2  5  1  0 -2 -2 -3  1 -2 -2 -2  1 -3 -3 -4 -3 -2 -3 -4 -3 -3 -2 -3 -2  0  5  0 -3 -1  0 -2 -4 -2 -1 -2 -4 -3  3 -1 -3 -2  0 -2 -2  1  0 -2 -2  1  1 -1 -2  2  2 -2 -2 -3  1 -1 -1  0 -1 -3  0  0  1 -3  0 -1  1 -4 -3  0 -3 -1  1 -1 -3 -2 -2
  0  0  0  6 -3 -2 -3  0  0 -3  0 -1 -4 -3 -4 -3 -1  1 -4  0 -1 -1 -4 -1  0 -2 -1 -1  2  2 -1 -4  2  1  0 -4 -3  1  0 -4 -3  1  0 -2 -1 -1  3  0  2  1  2 -2 -1  1 -1 -2 -4 -1  2 -1  1 -1 -4 -1  0 -2 -3 -1 -1 -1 -4 -1 -1 -3  4 -1  5 -4  4  2
 -1 -2  0  1 -4 -3 -3  0 -1 -4 -2 -2 -4 -1 -4 -4 -2  7 -5  7 -2 -2 -4 -2  2 -2  2 -2  1  2 -2 -4 -2  1  2 -5 -4 -1 -1 -4 -3  0 -1 -2 -1  0  2 -2  0 -1  4 -3  1  0 -2 -2 -4 -2  1 -1  2  0 -4 -2 -1 -2 -4  0  2 -1 -5  1  2 -4  4  0  1 -4  5 -2
 -2 -3 -3 -3 -1 -2 -2 -3 -2 -2 -3 -3 -2 -2 -2 -3 -2 -5 -4 -5 -4 -2 -2 -2  2 -3 -3 -4 -3 -3 -2 -2 -3 -2 -4 -3 -3 -4 -2 -2 -2 -3  3 -2 -3 -3 -3 -2 -3 -3 -3 -3 -3 -3 -2 -3 -2 -3 -2 -2  0 -4 -2 -3 -2 -2 -3 -2 -2 -4 -3 -3 -3 -4 -3 -3 -3 -3 -3 -3
 -2  1  5  0 -2 -1 -3  5 -2 -1 -2  3 -3  0 -3 -3 -1 -1 -4 -1 -3 -2 -3 -2  0  0  0 -3 -1  1 -2 -3 -2  1  0 -4 -3  6  1 -3 -2  3 -1 -1  4  1 -1 -2  2  5  0 -2  0  1 -1 -2 -2  1  1 -1  1  3 -3  6  0 -1 -3  2  0  2 -4 -2  1 -2  3  0  1 -4  0 -1
 -2  0  2  0 -3 -2 -3  2 -2 -3 -2  0 -3 -2 -4 -4 -2  1 -4  1 -3 -2 -3 -2  1 -1  3 -3  0  3 -2 -3 -3  0  3 -4 -3  1 -1 -3 -3  1 -2 -2  2  1  0 -2  2  0  1 -2  0  0  0 -2 -3  0  2  1  3  5 -3  0  0 -1 -3  3  3  2 -4 -2  2 -3  0  3  0 -4  0 -2
  6 -2 -2  0 -4 -3 -3 -2  6 -4 -2 -1 -4 -4 -4  0 -2 -2 -4 -2  7 -3 -4 -3  4 -3 -2  7  3 -2 -2 -4 -3  0  0 -4 -4 -2 -1 -4 -3 -2  5  0 -2 -2  5  0 -2 -2  1 -3 -2 -3 -2 -2 -4 -3 -1 -2 -2 -3 -4 -3 -1 -3 -3 -2 -1  2 -4  6 -2 -4  0 -2  1 -4 -2 -3
 -2  0  0  1 -3  2 -1  0 -2 -2 -2 -1 -4 -3 -4 -1 -2 -2 -2 -2 -3 -3 -3 -3 -2 -2 -1 -3 -1 -1 -3 -4 -2 -1 -2 -2  0 -1 -1 -3 -2 -1 -2  1 -1 -1 -1 -2 -1  0  2  3  2  3 -2 -3 -3 -2 -1 -2 -1 -1 -4  1 -2 -2 -2 -1 -2 -1 -2 -3 -2  1 -1 -1  2 -2 -1  5
 -4 -3 -3 -3  2 -1  0 -3 -4  1 -3  1  4  4  5 -1 -2 -4 -1 -4 -5 -1  3 -2 -4  0 -3 -5 -2 -2  1  3 -1 -3 -3 -1 -2 -4 -3  1  1  2 -2 -2 -2 -2 -4  2 -2 -2 -3 -2 -3  0 -2 -1  1 -1 -3 -1 -1 -4  4 -2 -3  2  0  0 -1 -4 -1 -5  0 -2 -3 -3 -3  2 -3 -2
 -4 -2 -2 -3  4 -1  0 -2 -4  1 -3 -2  1  2  1  0 -2 -5 -1 -5 -5 -2  3 -2 -4  1 -3 -5 -2 -3  0  0  0 -3 -3  1 -2 -3 -3  5  3 -1 -2 -1 -2 -1 -4  0 -3 -2 -3 -1 -3  1 -1 -3  4  1 -3  0 -3 -3  2  1 -3  3  1  0 -2 -3  1 -5 -2 -2 -4 -3 -3  1 -3 -2
 -2  2  1  0 -2 -2 -3  1 -2 -2 -1  3 -1 -2 -3 -3 -1 -2 -4 -2 -3 -2 -3 -2 -1  3  0 -3  1  2 -2 -3 -1  1 -1 -4 -3  2 -1 -3 -2  1 -1 -2  3  3 -1  0  1  0  1 -2  5  0 -1  1 -3  5  0  0  2  0 -3  0  1  3 -3  1  1  4 -4 -2  2 -3 -1  2 -1 -4 -1 -2
 -3 -1  0 -2  2 -1  0  0 -3  8 -3 -1  0  2  0 -1 -2 -4 -1 -4 -4 -1  3 -2 -3  2 -2 -4 -2 -2 -1  0  2 -2 -3 -1 -2 -2 -2  1  2 -1 -2 -1 -1 -1 -3  0 -2 -1 -2 -1 -2  0 -1 -2  6 -1 -2 -1 -2 -2  2 -1 -2  0  0 -1 -2 -2 -1 -4 -2 -2 -2 -2 -2  0 -3 -2
 -3 -3 -3 -3  0  3  6 -3 -3 -1 -4 -3 -1 -1  2  6 -3 -5  8 -5 -4 -3  0 -3 -4 -2 -3 -4 -3 -3 -2 -2  5 -3 -4  8  3 -4 -3  0  4 -1 -2  2 -3 -3 -4  0 -3  0 -3  4  1 -1 -1 -4  2 -3 -3 -2 -3 -4 -1 -3 -3 -1  7 -2 -3 -4  7 -4 -3  2 -4 -4 -2  6 -4  3
 -2 -2 -1 -2 -3 -3 -4 -1 -2 -3  6 -2 -3 -3 -4 -4 -2 -3 -5 -3 -3 -2 -3 -2 -2 -3  3 -3  2 -2 -2 -3 -3 -2  5 -5 -4 -2 -1 -3 -2 -2 -1 -2 -2  4 -2  2  4 -2 -2 -3 -2 -3 -2  7 -4 -2  1  3 -2 -2 -3 -3 -1 -2 -4 -2 -2 -2 -5 -3  4 -4 -2  4 -2 -4 -2 -3
  0 -1  0  1 -2 -2 -2  0  0 -2  2 -1 -3 -2 -3 -3  3 -1 -4 -1 -1  0 -3  1  1 -1  1 -1  1  1  0 -3 -2  3 -1 -3 -3  1  5 -3 -2 -1  0 -1 -1 -1 -1 -1  0  0  1 -2 -1 -1  1  0 -3 -1  2  2  1 -1 -3 -1  2 -2 -3 -1  0 -1 -3 -1 -1 -3  0  0  1 -3  0 -2
 -2 -1 -1  0 -1 -2 -2 -1 -2 -1  2  1 -1 -1 -1 -3  6 -2 -3 -2 -3  6 -1  6 -1 -1  0 -3 -1 -1  5 -1  0  3 -1 -3 -3 -1  2 -2 -2 -1 -1 -1  1 -1 -1  1  0  1 -1 -2 -1 -1  4  1 -2 -1  1  1  0  0 -1 -2  0 -1 -2  1  0  0 -3 -2 -1 -3  1  1 -1 -2 -1 -2
 -2 -3 -2 -4 -2  2  1 -2 -2 -2 -4 -3 -3 -3 -3  0 -4 -5  0 -6 -4 -4 -3 -4 -3 -3 -4 -4 -3 -4 -3 -4 -1 -3 -4  0  1 -3 -3 -2 -1 -2 -2  1 -3 -3 -3 -3 -3  3 -3  1 -3 -2  6 -4 -2 -3 -3 -3 -4 -4 -3 -3 -3 -2  0 -3 -3 -3  0 -4 -4  1 -4 -4 -2  0 -4  1
 -3 -2 -1 -2 -1  7  3 -1 -3 -2 -3 -2 -2 -2 -1  5 -3 -4  2 -4 -4 -3 -2 -3 -3 -2 -3 -4 -3 -3 -2 -2  1 -2 -3  2  8 -2 -2 -2  1  1 -2  7 -2 -2 -3 -1 -2 -1 -2  7 -1  1  2 -3 -1 -2 -2 -2 -3 -3 -2 -2 -2 -2  2 -2 -3 -3  3 -4 -3  9 -3 -3  2  2 -3  6
 -3 -2 -2 -3  1 -1 -1 -2 -3  0 -2  0  4  2  3 -2 -1 -4 -2 -4 -4  1  3 -1 -3 -1 -1 -4 -2 -2  0  6  0 -2 -1 -2  0 -3 -2  0  0  0 -2 -1  0 -1 -3  2 -1 -2 -3 -2 -3 -1 -1 -2  0 -2 -2  0 -2 -3  3  0 -1  0 -1  1 -1 -3 -2 -4  0 -2 -3 -3 -3  0 -1 -2
