# Supplementary material for: Protein Secondary Structure Prediction Based on Data Partition and Semi-Random Subspace Method
Source: Sci Rep. 2018 Jun 29;8:9856. doi: 10.1038/s41598-018-28084-8 (PMC6026213; doi:10.1038/s41598-018-28084-8)
Supplement: Supplementary file 2 — Dataset 2 [file 41598_2018_28084_MOESM2_ESM.zip › T100_DATA/6AVD_A.pssm]

  G  S  A  E  I  I  R  C  S  G  T  R  E  C  Y  A  P  C  Q  K  L  T  G  C  L  N  A  K  C  M  N  K  A  C  K  C  Y  G  C  V
  0  1  4 -1  1 -2 -1 -1  0  0  0 -1 -1 -1  1  1 -1 -1  0 -1 -1  0  0 -1 -1 -2  4 -1 -1 -1 -2 -1  1 -1 -1 -1 -2  0 -1 -1
 -2 -1 -2  0 -3 -3  4 -4  2 -2 -1  4  0 -4 -2  2 -3 -4  3  2  2 -2 -3 -4 -2 -1 -2  2 -4 -2 -1  3  2 -4  4 -4 -2  2 -4 -3
  0  1 -2  0 -2 -4  0 -3  0  0  0 -1  0 -3 -3  0 -2 -3 -1  0 -1  0 -1 -3 -2  6 -1  0 -3 -3  7  0  0 -3 -1 -3  1 -1 -3 -3
 -1  0 -2  2 -3 -4 -1 -4 -1 -1 -1 -1  4 -4 -3  3 -2 -4 -1 -1 -1 -1 -2 -4 -2  1 -2 -1 -4 -4  1 -1 -1 -4 -1 -4 -2 -2 -4 -3
 -2 -1  0 -4 -1 -2 -3 10 -2 -2 -2 -4 -4 10 -2 -3 -3 10 -3 -4 -3 -1 -3 10 -2 -3 -1 -4 10 -2 -3 -3 -2 10 -3 10 -3 -3 10 -1
 -2  0 -1  2 -2 -3  1 -3  0 -2 -1  1  4 -3 -2  0 -2 -3  2  2  4 -1 -2 -3 -1  0 -1  1 -3 -1  0  1  0 -3  1 -3 -1 -1 -3 -3
 -2  0 -1  5 -2 -4  0 -4 -1 -2 -1  0  3 -4 -2  1 -2 -4  2  2  2 -1 -2 -4 -1  0 -1  1 -4 -3 -1  0  0 -4  0 -4 -2 -2 -4 -3
  6  0  0 -2  3 -4 -2 -3  0  5 -1 -2 -2 -3 -2  2 -3 -3 -2 -2 -2  1  6 -3 -2 -1  1 -2 -3 -4 -1  3 -1 -3 -2 -3 -3  6 -3 -4
 -2 -1 -2  0 -3 -4 -1 -4 -1 -2 -2 -1  0 -4  1 -1 -3 -4 -1 -1  0 -2 -2 -4 -2  4 -2 -1 -4 -3  0 -1 -1 -3 -1 -4  3 -2 -4 -3
 -4 -2 -1 -4  2  5 -3 -2 -2 -3 -2 -3 -3 -2 -2 -3 -3 -2 -3 -3  0 -1 -4 -2 -2 -4 -2 -3 -2  3 -4 -3 -1 -2 -3 -2 -2 -4 -2  3
 -4 -2 -2 -3  0  1 -2 -2 -2 -3 -2 -3 -3 -2 -1 -3 -3 -2 -2 -3 -1 -2 -4 -2 -1 -4 -2 -3 -2  2 -4 -3 -2 -2 -3 -2 -2 -4 -2  1
 -2  0 -1  1 -2 -3  3 -4  0 -1 -1  4  0 -4 -2  0 -1 -4  3  5  2 -1 -2 -4 -1 -1 -1  5 -4 -2  0  4  2 -3  4 -4 -2 -1 -4 -3
 -3 -1 -1 -2  0  1  0 -2 -2 -2 -2 -2 -2 -2 -1 -2 -3 -2  0 -2  0 -1 -3 -2 -2 -2 -1 -2 -2  6 -3 -2 -1 -2 -2 -2 -1 -3 -2  1
 -3 -2 -2 -4 -2  0 -3 -3 -3 -3 -3 -3 -4 -3  3 -3 -4 -3 -3 -4 -3 -3 -3 -3 -2 -3 -3 -4 -3  0 -4 -3 -3 -3 -3 -3  2 -3 -3 -1
 -2 -1 -1 -1 -2 -3 -2 -3 -1 -2  4  2 -2 -3 -3 -2  8 -3 -2 -1 -2 -2 -2 -3  6 -2 -1 -1 -3 -3 -2 -2 -1 -3 -2 -3 -3 -2 -3 -3
  0  4  1  0 -1 -3  1 -1  3  1  3 -1  0 -1 -1  0 -1 -1  0  0 -1  1  0 -1  1  1  2  0 -1 -2  0  0  2 -1 -1 -1 -2 -1 -1 -2
 -2  1  0 -1 -1 -1  0 -1  2  1  3 -1 -1 -1 -2 -1 -1 -1 -1 -1 -1  5  0 -1  1  0  0 -1 -1 -1  0 -1  2 -1 -1 -1 -2 -2 -1  0
 -2 -3 -3 -3 -3 -3 -3 -3 -3 -3 -3 -3 -3 -3  5 -3 -4 -3 -3 -3 -3 -3 -3 -3 -2 -4 -3 -3 -3 -2 -4 -3 -3 -3 -3 -3  2 -3 -3 -3
 -3 -2 -2 -2 -2 -2 -2 -3 -2 -3 -2 -2 -2 -3  6 -3 -3 -3 -2 -2 -2 -2 -3 -3  1 -1 -2 -2 -3 -1 -3 -2 -2 -3 -2 -3  7 -3 -3 -1
 -3 -2  0 -3  3  3 -2 -1 -2 -2 -1 -3 -3 -1 -1 -3 -3 -1 -2 -3 -1 -1 -3 -1 -2 -3 -1 -3 -1  1 -3 -3  0 -1 -3 -1 -2 -3 -1  4
