# Supplementary material for: Protein Secondary Structure Prediction Based on Data Partition and Semi-Random Subspace Method
Source: Sci Rep. 2018 Jun 29;8:9856. doi: 10.1038/s41598-018-28084-8 (PMC6026213; doi:10.1038/s41598-018-28084-8)
Supplement: Supplementary file 2 — Dataset 2 [file 41598_2018_28084_MOESM2_ESM.zip › T100_DATA/6AX2_A.pssm]

  G  G  C  I  K  W  N  H  S  C  Q  T  T  T  L  K  C  C  G  K  C  V  V  C  Y  C  H  T  P  W  G  T  N  C  R  C  D  R  T  R  L  F  C  T  E  D
  0  0  0 -1 -1 -3 -2 -2  1  0 -1  0  0  0 -2 -1  0  0  0 -1  0  0  0  0 -2  0 -2  0 -1 -3  0  0 -2  0 -2  0 -2 -2  0 -2 -2 -2  0  0 -1 -2
 -3 -3 -4 -3  2 -3  0  0 -1 -4  1 -1 -1 -1 -2  2 -4 -4 -3  2 -4 -3 -3 -4 -2 -4  0 -1 -2 -3 -3 -1  0 -4  6 -4 -2  6 -1  6 -2 -3 -4 -1  0 -2
  0  0 -3 -4  0 -4  6  1  1 -3  0  0  0  0 -4  0 -3 -3  0  0 -3 -3 -3 -3 -2 -3  1  0 -2 -4  0  0  6 -3  0 -3  1  0  0  0 -4 -3 -3  0  0  1
 -1 -1 -4 -3 -1 -5  1 -1  0 -4  0 -1 -1 -1 -4 -1 -4 -4 -1 -1 -4 -3 -3 -4 -3 -4 -1 -1 -2 -5 -1 -1  1 -4 -2 -4  6 -2 -1 -2 -4 -4 -4 -1  2  6
 -3 -3 10 -1 -3 -3 -3 -3 -1 10 -3 -1 -1 -1 -1 -3 10 10 -3 -3 10 -1 -1 10 -3 10 -3 -1 -3 -3 -3 -1 -3 10 -4 10 -4 -4 -1 -4 -1 -3 10 -1 -4 -4
 -2 -2 -3 -3  1 -2  0  0  0 -3  6 -1 -1 -1 -2  1 -3 -3 -2  1 -3 -2 -2 -3 -2 -3  0 -1 -1 -2 -2 -1  0 -3  1 -3  0  1 -1  1 -2 -4 -3 -1  2  0
 -2 -2 -4 -4  1 -3  0  0  0 -4  2 -1 -1 -1 -3  1 -4 -4 -2  1 -4 -3 -3 -4 -2 -4  0 -1 -1 -3 -2 -1  0 -4  0 -4  2  0 -1  0 -3 -4 -4 -1  5  2
  6  6 -3 -4 -2 -3  0 -2  0 -3 -2 -2 -2 -2 -4 -2 -3 -3  6 -2 -3 -3 -3 -3 -3 -3 -2 -2 -2 -3  6 -2  0 -3 -3 -3 -1 -3 -2 -3 -4 -3 -3 -2 -2 -1
 -2 -2 -3 -4 -1 -3  1  8 -1 -3  0 -2 -2 -2 -3 -1 -3 -3 -2 -1 -3 -3 -3 -3  2 -3  8 -2 -2 -3 -2 -2  1 -3  0 -3 -1  0 -2  0 -3 -1 -3 -2  0 -1
 -4 -4 -1  4 -3 -3 -4 -4 -3 -1 -3 -1 -1 -1  2 -3 -1 -1 -4 -3 -1  3  3 -1 -1 -1 -4 -1 -3 -3 -4 -1 -4 -1 -3 -1 -3 -3 -1 -3  2  0 -1 -1 -4 -3
 -4 -4 -1  2 -3 -2 -4 -3 -3 -1 -2 -1 -1 -1  4 -3 -1 -1 -4 -3 -1  1  1 -1 -1 -1 -3 -1 -3 -2 -4 -1 -4 -1 -2 -1 -4 -2 -1 -2  4  0 -1 -1 -3 -4
 -2 -2 -3 -3  5 -3  0 -1  0 -3  1 -1 -1 -1 -3  5 -3 -3 -2  5 -3 -3 -3 -3 -2 -3 -1 -1 -1 -3 -2 -1  0 -3  2 -3 -1  2 -1  2 -3 -3 -3 -1  1 -1
 -3 -3 -2  1 -2 -2 -2 -2 -2 -2  0 -1 -1 -1  2 -2 -2 -2 -3 -2 -2  1  1 -2 -1 -2 -2 -1 -3 -2 -3 -1 -2 -2 -2 -2 -3 -2 -1 -2  2  0 -2 -1 -2 -3
 -3 -3 -3  0 -3  1 -3 -1 -3 -3 -4 -2 -2 -2  0 -3 -3 -3 -3 -3 -3 -1 -1 -3  3 -3 -1 -2 -4  1 -3 -2 -3 -3 -3 -3 -4 -3 -2 -3  0  7 -3 -2 -4 -4
 -2 -2 -3 -3 -1 -4 -2 -2 -1 -3 -1 -1 -1 -1 -3 -1 -3 -3 -2 -1 -3 -3 -3 -3 -3 -3 -2 -1  8 -4 -2 -1 -2 -3 -2 -3 -2 -2 -1 -2 -3 -4 -3 -1 -1 -2
  0  0 -1 -3  0 -3  1 -1  4 -1  0  2  2  2 -3  0 -1 -1  0  0 -1 -2 -2 -1 -2 -1 -1  2 -1 -3  0  2  1 -1 -1 -1  0 -1  2 -1 -3 -3 -1  2  0  0
 -2 -2 -1 -1 -1 -3  0 -2  2 -1 -1  5  5  5 -1 -1 -1 -1 -2 -1 -1  0  0 -1 -2 -1 -2  5 -1 -3 -2  5  0 -1 -1 -1 -1 -1  5 -1 -1 -2 -1  5 -1 -1
 -3 -3 -3 -3 -3 12 -4 -3 -3 -3 -2 -3 -3 -3 -2 -3 -3 -3 -3 -3 -3 -3 -3 -3  2 -3 -3 -3 -4 12 -3 -3 -4 -3 -3 -3 -5 -3 -3 -3 -2  1 -3 -3 -3 -5
 -3 -3 -3 -1 -2  2 -2  2 -2 -3 -2 -2 -2 -2 -1 -2 -3 -3 -3 -2 -3 -1 -1 -3  7 -3  2 -2 -3  2 -3 -2 -2 -3 -2 -3 -3 -2 -2 -2 -1  3 -3 -2 -2 -3
 -3 -3 -1  3 -3 -3 -3 -3 -2 -1 -2  0  0  0  1 -3 -1 -1 -3 -3 -1  4  4 -1 -1 -1 -3  0 -3 -3 -3  0 -3 -1 -3 -1 -3 -3  0 -3  1 -1 -1  0 -3 -3
