# Supplementary material for: Protein Secondary Structure Prediction Based on Data Partition and Semi-Random Subspace Method
Source: Sci Rep. 2018 Jun 29;8:9856. doi: 10.1038/s41598-018-28084-8 (PMC6026213; doi:10.1038/s41598-018-28084-8)
Supplement: Supplementary file 2 — Dataset 2 [file 41598_2018_28084_MOESM2_ESM.zip › T100_DATA/6AX6_A.pssm]

  M  G  S  S  H  H  H  H  H  H  A  S  G  L  V  P  R  G  S  V  P  T  E  V  T  L  Y  D  L  P  T  R  K  E  E  W  E  K  K  Y  L  H  P  E  F  L  S  H  L  Q  N  F  K  D  F  D  Y  T  E  I  C  N  D  V  Y  S  F  P  L  F  T  P  A  F  C  K  E  V  I  E  V  M  D  K  A  N  L  W  S  K  G  G  D  S  Y  F  D  P  R  I  G  G  V  E  S  Y  P  T  Q  D  T  Q  L  Y  E  V  G  L  D  K  Q  W  H  Y  V  V  F  N  Y  V  A  P  F  V  R  H  L  Y  N  N  Y  K  T  K  D  I  N  L  A  F  V  V  K  Y  D  M  E  R  Q  S  E  L  A  P  H  H  D  S  S  T  Y  T  L  N  I  A  L  N  E  Y  G  K  E  Y  T  A  G  G  C  E  F  I  R  H  K  F  I  W  Q  G  Q  K  V  G  Y  A  T  I  H  A  G  K  L  L  A  Y  H  R  A  L  P  I  T  S  G  K  R  Y  I  L  V  S  F  V  N
 -1  4 -1 -4 -2 -2 -2 -4 -2 -4 -2 -2  1  0  1 -1 -4 -2 -1 -1 -3 -1 -3 -2 -4 -3 -4 -2 -2 -4 -2 -4 -2 -1 -3 -5 -1  0 -2 -4 -3 -3 -1 -3 -3  0  0  1 -2 -1  0 -1  0 -1 -1 -1 -1 -1 -2 -1 -3 -2 -4 -2 -4 -4 -4 -2  0 -1 -1 -1  1  2  0 -2 -2 -3 -2  1 -2 -2 -3  0 -1 -1 -2 -5  0  0 -1  0 -2 -1 -1 -1 -3  0 -3 -2 -1 -1 -3 -2  1 -2 -1 -2 -2 -3 -2 -3 -3 -1 -2 -2 -1 -3 -2 -1 -2 -5 -2 -2 -3 -3 -1 -2 -4 -2  2 -3 -2  0 -2 -2 -1 -4  0  0 -4 -3 -2 -1  0  2  0 -2  2 -4 -2  0 -3 -4 -2 -3 -3 -2 -3  0  0 -3 -1 -2 -4 -3 -4  4  0 -2 -3 -2 -3 -3 -2  6 -3 -4 -2  1 -1 -1 -4 -4 -2  0 -1 -1  0 -2 -4 -2 -3 -3 -3 -2  0 -1 -1  2 -1 -2 -2 -2 -5  3 -2 -3 -3 -1 -1 -3 -3 -2 -2 -3 -4 -3  0 -3 -2 -1 -2  0 -1 -1 -3 -4 -3  2 -2  0 -4 -2 -3
 -1 -2 -2 -3  5  1 -1 -4 -4  5 -4 -4 -2 -3 -2  0 -2 -1 -3 -1  3 -2  1 -3 -3 -4 -5 -1 -4 -4 -1  0  3 -1 -3 -5  1  2  5 -4 -4 -2 -2 -2 -4 -2  2 -1 -2  1 -1  0  1 -1  0  0 -3 -1 -1 -4 -6 -3 -3 -4 -4 -3 -5 -4 -4 -4 -2  0  3 -4 -5  2 -2 -3 -3 -2 -2 -4 -2 -1 -4 -4  0 -5 -3 -2 -4  0 -1  1  0  0 -3 -1  7 -3 -3 -4 -3  0 -2 -4 -4  0  4 -3 -4 -2 -3  2 -1 -4 -2 -4 -2  3 -1 -5 -2  0 -4 -4  4 -1 -4 -4  3 -3 -3 -1  1  2 -3 -4 -2 -4 -4 -2 -2  2  1 -3  3 -3 -2 -4 -4 -4  7 -4  5 -4 -3  3 -1 -1 -1 -4  6 -4  0 -2  0 -3 -2 -3 -4 -3 -4 -2 -4 -3 -4 -2  4  0 -3 -1 -3 -4 -1 -4 -4 -4 -4  6 -4 -3  8 -3 -2 -5 -1 -4  1 -1 -3  6  1 -4 -5 -2 -3 -3 -2 -4 -4  7 -4 -3 -2 -3 -2  0 -4 -4  2 -3 -3  2 -4 -2  8 -4 -5 -3 -4 -2 -5 -4 -3
 -2 -1  1  8 -2  0 -1 -5 -2 -2 -5 -4  4 -1  0  6 -3  4 -1  1  0 -2  4  5 -1 -5 -5  0 -4 -3  1  8 -2 -2 -1 -6  0 -1 -1 -4 -5  1 -3  6 -4 -1  0  2 -3  4  2  0 -1  2  1  0 -3 -1 -1 -2 -5  0  0 -5 -4 -1 -5 -4 -4 -4  0 -1 -1 -4 -3  1  0 -5 -4 -1 -2 -3 -2  4 -3  0 -1 -6 -1  1  0  0  6  1  0 -1  0  1 -2 -4 -1 -2 -4 -2  6 -4 -4  0 -1  0 -4  0 -4  5 -2 -4  2 -4 -1  1 -1 -6 -3 -1 -5 -5 -1  1 -4 -4 -1 -4 -4 -1 -1 -1 -4 -4 -1  1 -4  0  0  2 -2 -3  0 -4  7 -4 -4 -5 -2 -4 -1 -4  2 -2 -2  0 -1 -5 -2 -4 -2 -1  0 -2 -1 -2 -4 -2 -5  8 -4 -3 -5  8  1 -2  1 -2  0 -4 -2 -2 -2 -2 -4  0 -5 -3 -2 -3  7 -5  0 -4 -1  2 -2 -2 -2 -2 -6 -2 -1 -4 -1 -4 -2 -2 -5 -2 -1 -4 -1 -2 -2 -5 -3 -2 -2  3 -2 -2 -2 -4 -5 -3 -4 -1 -5 -4  4
 -3 -2 -2 -1 -2  2  2 -5 -3 -4 -5 -4  2 -1  4  1 -5  4  0  1 -3 -3 -2 -2  7 -5 -6  1 -5 -5  5 -1 -3 -1  7 -7  0  1 -3 -5 -5 -2 -1  4 -5 -2  0 -1 -3  1  1  0 -1  3  0  1 -2  1 -2 -2 -6 -3  8 -5 -5 -1 -5 -3 -4 -4 -2  4 -2 -4 -5  5  3 -5 -5  1 -1 -5  1  1 -5 -3 -1 -6 -2  3 -3  2  2  0  0 -1  7  0 -3 -4 -3 -3 -4  0 -1 -4 -3 -2  2  7 -4 -3 -5 -1 -2 -4  1 -5  4  2 -1 -7 -4 -2 -5 -5  0  3 -5 -5 -2 -4 -4 -2  1 -2 -4 -5 -2 -3 -5 -1  0  2 -1 -3  1 -4  0 -5 -4 -5 -3 -5 -1 -3  6  0 -2  1 -1 -5 -3 -3 -3 -3  8 -2 -2 -3 -4 -3 -5  2 -4 -3 -5 -1 -1 -2  1 -2  8 -5  0 -3 -3 -3 -5 -2 -5 -4 -3 -4  4 -5 -2 -4  0  3  0 -2 -2 -3 -6 -2 -4 -5 -3 -3 -3 -3 -5 -3 -3 -5 -3  0 -3 -5 -2 -3 -3 -1 -3 -3 -3 -5 -5 -4 -5 -2 -5 -5  7
 -1 -1 -2 -5  0 -4 -4 -5 -5 -5 -3 -2 -3 -3 -4 -4 -5 -4 -2 -3 -4 -3 -5 -4 -5 -3 -5 -5 -3 -4 -4 -5 -5 -3 -5 -5 -4 -4 -5 -5 -3 -5 -5 -5 -5 -2 -1 -2  1 -3 -2 -1 -2 -3 -2 -2  1 -3 -4 -4 11 -4 -5 -3 -4 -4  0 -5  0 -3 -2 -4 -3 -3 11 -4 -5 -3  0 -4 -4  2 -6 -4  2 -4 -4 -5 -3 -3 -1 -2  0 -2 -1 -1 -5 -3 -4 -2 -4 -4  1 -5 -3 -2 -4 -3 -3 -5 -3 -5 -3 -4 -5 -2 -4 -3 -5 -4 -4 -5 -3 -4 -4 -3 -4 -4 -4 -2 -2 -5 -2 -2 -4 -4 -2 -4 -3 -4 -4 -4 -3 -4 -3 -2 -3 -3 -3 -4 -2 -2 -5 -5 -4 -5 -5 -4 -4 -4 -3 -3 -4 -5 -5 -5 -6 -2 -3 -2 -4 -3 -3 -5 -3 -2 -3 -5 -4  0 -4 -2 -5 -4 -5 -4 -4 -4 10 -4 -4 -2 -5 -4 -4 11 -2 -2 -3 -3 -3 -5 -4 -4 -5 -2 -3 -3 -5 -5 -4 -5  0 -3 -5 -4 -5 -5 -4 -3 -4 -2 -3 -3 -4 -2 -5 -4 -3 -2 -2 -1 -4 -2 -5
  0 -1 -2 -2  3  1  1 -5 -4 -1 -4 -3  0 -2 -1 -1 -4  2 -2 -1 -1 -2 -1 -3 -2 -3 -4  7 -4 -2 -1 -2  1  0 -1 -5  1  2  1 -4 -4 -1  0 -1 -4 -1  1  1 -2  1  0  0  0  1  0  0 -2  1  6 -3 -5  1 -2 -4 -4 -4 -5  0 -3 -3 -2  1  1 -3 -5  0  1 -3 -4  1  0 -3  0 -1 -3 -3  5 -4 -2 -2 -3  0 -1  1  1  1 -2  0 -1 -3 -3 -3 -1  1 -1 -3 -3 -2  1 -2 -4  1 -2 -1  8 -4  0 -4  1  2  4 -4  0  2 -5 -4  2  0 -3 -4  0 -3 -3  5  1  1 -3 -4 -1 -3 -3 -1  1  1  3 -2  0 -2 -2 -5 -3 -4  0 -4  0 -1  1  1  8 -2 -1 -4  1 -3 -2 -2 -2 -2  1 -2 -3 -2 -4 -2 -1 -2 -4 -2  2 -1 -2 -1 -2 -4  5 -3 -3 -3 -4  0 -5 -3 -1  2 -1 -5 -1 -3  1  0  1  1  1 -4 -4 -2 -3 -3 -2 -3 -3 -1 -4 -2 -2  0 -2  0 -3 -4  1 -3 -2  1 -4 -2 -1 -3 -5 -2 -4 -2 -5 -4 -2
 -2 -1 -2 -3  1  1  4 -5 -4 -2 -4 -4 -1 -2  3 -1 -3  1 -2  0 -2 -3  0 -3  2 -4 -5  3 -5 -2  4 -3 -1  2  3 -5  5  5 -1 -4 -4 -2  4  2 -4 -2  1 -1 -3  3  0  0  1  2 -1  0 -3  5  2 -3 -6 -2  0 -4 -4 -4 -5 -3 -4 -4 -2  5  1 -4 -5  0  5 -4 -4  6  5 -4  7 -1 -4 -4  2 -5 -2 -1 -4  0 -1  1  0  1  1  2 -2 -3 -3 -3 -3  7 -2 -3 -3 -2 -1  0 -4 -2 -4 -1  1 -4 -2 -4  6  1  4 -5 -1  0 -5 -4  0  4 -4 -4 -1 -3 -4 -1  5 -1 -3 -4  0 -3 -4 -2 -1  1 -1 -2  0 -4 -2 -5 -4 -4 -2 -4 -1 -3  2  6  0 -2  0 -5 -1 -1 -2 -2  0 -2 -2 -2 -4 -3 -5 -2 -4 -3 -5 -2  1  0 -1  0  1 -4  6 -2 -4 -4 -5  0 -5 -3 -2 -3 -1 -5 -1 -4  3  0 -2  0 -1 -4 -5 -2 -4 -4 -2 -3 -3 -2 -4 -3 -2 -3 -2  7 -4 -4  0 -3 -3  0 -4 -2 -2 -4 -5 -3 -4 -2 -5 -4  0
 -3  3 -2 -3 -4 -3 -3 -5  7 -4 -5 -5 -1 -3 -2 -1 -5 -1 -3 -1 -4 -4 -4 -2 -3 -5 -4 -4 -5 -5 -3 -3 -4 -3 -3 -5 -3 -3 -3 -5 -5 -3 -4 -2 -5 -2 -2 -2 -3 -1  2 -1 -2 -1  0 -1 -3 -2 -3 -4 -5 -3 -3 -5 -5 -4 -5 -4 -4 -2 -2 -3 -2 -2 -4 -3 -3 -5 -5  0 -4 -5 -4 -1 -4  7 -2 -1 -2  4  7  1  0 -2 -1 -1 -3 -2 -3 -4  6  7 -4 -4 -2 -3 -4 -3 -3 -3 -5 -4 -5 -2 -4 -5  6 -5 -3 -2 -3 -5 -5 -3 -5 -5 -3 -3 -5 -5  0 -4 -5 -3 -3 -3 -4 -5 -2  7 -5 -4 -3 -2  1 -2 -2 -4 -2 -5 -4 -5 -4 -5 -3 -4  0 -1 -4 -3 -2 -5 -4 -4 -4 -1 -3 -2 -2 -3 -4 -3 -5 -2 -5 -1 -5 -2 -3 -1  6 -4 -3 -5 -3  7  7  7 -4 -3 -5 -4 -4 -4 -1 -4 -2 -4 -2  0 -3 -3 -3  7 -5  0 -4 -5 -4 -4  7 -4 -5 -3 -4 -5 -4 -4  7 -5 -3 -4 -3 -1  7 -3 -4 -5 -6 -3 -5 -2 -5 -5 -3
 -2 -2 -3 -2  1  6  2  1  0  9 -4 -4 -2 -2 -2 -1 -1 -2 -3  0  8 -2  9 -3 -3 -4  2 -2 -3 -3 -2 -2 -3  0 -3 -5 -2 -1 -2 -1 -5 10 -1 -1  0  1 -1  1 -2  1 -1  0 -1 -1  2 -1 -1 -1 -2 -4 -5 -2 -3 -5 -1 -2 -3 -3 -4 -3 -3 -1 -2 -3 -5 -1  5 -4 -5 -2 -2 -4 -2  6  2 -4 -1 -5 -3 -2 -4 -1  2  2  6  1  1  1 -2 -3 -3  1  0 -2 -1  1 -4 -3  1 -3 -4 10 -3 -1 -2 -4 -2 -2 -2 -1  5 -5  3  6 -3 -4 -1 -1  0 -5  0 -2 -4 -2 -2  3 -2 -1 -3 -3  0  3  6 -1  0 -1  2 -3 -1 -3 -4 -5 -2  0  3 -4 -2 -1 -1  0 -2 -5 -2 -4 10 10 -3 -3 -3 -3 -1 -3 -5 -1 -4 -3 -4 -1  2 -2  1 -3 -1  1 -1 -3 -4 -4 -4  3 -3  2 -2  2 -1 -4 -2 -4 -1 -2 -3 -2 -2 -4  0 -2 -3 -4 10 -4 -4 -2 -4 -4 10  0 11 -2 -4 -4 -3 -4 -3  0 -4 -3 -2  0 -5 -3 -5 -3 -3 -5 -2
  1 -2 -3 -6 -2 -2 -2 -2 -6 -5  2  4 -3 -1 -4 -4 -3 -2  2 -2 -3  0 -5 -4 -5  1 -4 -4  6  0 -4 -6 -5  1 -4 -5 -4 -3 -4 -3  6 -5 -4 -5 -3 -2 -2  1  0 -3  1  0 -2 -3 -1  1  3  0 -3 -2 -3 -4 -5  1 -3 -4 -2 -4  4  0 -3 -4  0 -1 -3 -3 -5  1  5 -4  3 -1 -5 -4 -1 -6 -3 -5 -4 -3 -5 -2 -3 -2 -1  0 -4 -3 -4  3 -4 -5 -3 -5 -4  1 -4 -2  2 -4  7 -5  0 -3 -2  5 -5 -1 -4 -4 -3 -5  0 -4  2  3 -1 -3 -2  5 -2 -4  3 -2 -2 -1  2 -2  1 -5 -3 -3 -2 -4 -4 -1  0  0 -4 -2  2  1 -5 -3 -4 -4 -4 -4 -4 -4 -3  0 -4 -5 -6 -6 -5 -1 -4 -2 -2 -3  6 -5  6 -3  0 -5 -4 -1 -5  3 -5 -3 -5 -5 -5 -5 -2 -4 -2  3 -5 -3 -5 -3  0  4 -1 -3 -2 -4  0 -6 -5 -2  0  2 -5 -5 -6 -5  0 -2 -5 -1 -6 -5 -5  0 -3  1 -2 -4 -6  1 -5 -3  7 -1  4 -4 -2  4 -5
  2 -2 -3 -6  0 -1 -3 -1 -6 -4  5  2 -4  0 -4 -4 -3 -3  0 -2  0  3 -5 -4 -5  4 -4 -2  2 -1 -4 -6 -4  1 -2 -4 -4 -3 -4 -3  2 -5 -4 -3 -3 -2 -1 -1  4 -2 -1  0 -2 -2 -1  1  1 -1 -2 -2 -3 -4 -6 -1 -2 -4 -1 -5  3  1 -4 -3 -2 -1 -3 -4 -4  5  0 -4 -2  1 -5 -3 -1 -5 -1 -4 -4 -2 -5 -2 -3 -2 -1  0 -5 -2 -3  4 -3 -5 -3 -4 -4 -1 -4 -3 -1 -4  0 -5  2 -3 -4  0 -5  3 -4 -4 -2 -4  5 -3  0  5 -1 -2 -3  1 -3 -2  3 -3  0 -1  3 -1  0 -5 -3 -2 -3 -3 -3 -2 -1  3 -3 -1 -1 -1 -4 -3 -3 -4 -4 -3 -2 -4 -2  6 -3 -4 -5 -5 -6 -3 -4 -3 -2 -3  2 -2  1 -3  6 -6 -3 -2 -5  1 -6 -2 -4 -5 -5 -5 -2 -4 -1  4 -4 -3 -5 -3 -3  1 -2 -3  0 -4 -1 -6 -4  0  4  2 -4 -5 -5 -4  6 -1 -5  2 -5 -5 -5  6 -1 -1 -1 -3 -6 -2 -4 -3  0  2  0 -4 -1  1 -5
 -1 -1 -2 -3  0  0  0 -5 -4 -1 -4 -3 -1 -2 -1 -1 -4  0 -2  0  1  0 -2 -3 -3 -4 -5 -1 -4 -4 -1 -2  3 -1 -2 -6  3  2  5 -4 -4 -3  0 -1 -4 -1  3 -1 -1  1 -1  0  2  0  1  1 -3  0 -1 -3 -5 -2 -3 -4 -4 -3 -5 -3 -3 -4 -2  0  2 -3 -5  3 -1 -4 -3 -1 -1 -4 -1  0 -4 -3  3 -5 -2 -1 -3  1 -1  3  0  1 -2  1  1 -3 -3 -3 -3 -1 -2 -3 -3 -2  0 -2 -4 -2 -3  2 -1 -2  0 -4  0  4 -1 -5 -3  3 -5 -4  3  1 -4 -4  0 -2 -3 -1  1  5 -3 -4 -2 -3 -4  0 -1  4 -1 -2  0 -3 -2 -5 -4 -4  3 -4  4 -3 -2  0 -1 -2 -2 -4  2 -3 -3 -3 -2 -2 -2 -2 -4 -2 -4 -2 -4 -2 -4 -2  3  3  0  0 -2 -4  0 -3 -3 -3 -4  2 -5 -3  1 -3  1 -5  1 -3  1  0 -2  4  5 -3 -5 -2 -3 -3 -3 -3 -3  2 -4 -2 -3 -3 -3  1 -3 -4  1 -3 -2  3 -3 -1  1 -4 -4 -3 -4 -2 -5 -4 -2
  5 -2 -3 -5  3 -1 -3 -2 -5 -3  2  0 -3 -2 -3 -3 -2 -3  0 -2 -2  0 -4 -4 -5  5 -4 -1  1  1 -3 -4 -4  1 -2 -4 -3 -3 -3 -3  0 -4 -3 -4 -2 -1  0  0  2 -2 -1  0 -1 -1 -1  0  0 -1  4 -3 -4 -4 -5 -1 -2 -1 -1 -4  1  3 -3 -3 -1  4 -3 -3 -3  4  0 -3 -1  9 -4 -3 -2 -4 -2 -4 -3 -3 -4 -2 -2 -2 -1  0 -4 -2 -3  1 -3 -4 -3 -3 -3 -1 -4 -2 -1 -4  0 -3  9 -3 -2  0 -4  0 -4 -2 -2 -4  2 -2  0  1  0 -1 -3  0 -2 -4  3 -2 -2  0  2 -2  0 -4 -3 -2 -2 -3 -3 -2 -1  8  1 -2  2 -1 -3 -3 -3  0 -4 -3 -2 -4 -2  1  2 -4 -4 -4 -5 -2 -3 -2 -2 -3  1 -4  1 -3  2 -4 -2 -2 -3  0 -5 -2 -3 -4 -4 -4 -3 -3  0  1 -3 -3 -4 -3 -2  0 -1 -3 -1 -2 -1 -5 -4  3  2  8 -3 -4 -4 -3  1 -2 -4  0 -4 -4 -4  1 -3 -1 -1 -2 -4 -2 -3 -3  0  7  0 -3 -2  0 -4
  0 -3 -4 -6 -2 -1 -2  8 -5  0 -1 -2 -3 -3 -4 -4  5 -4 -3 -3 -3 -1 -3 -5 -6  3  1 -5  0  8 -4 -5 -5  0 -5 -2 -4 -4 -4  1 -2 -3 -5 -5  3  1 -3  0  4 -3 -1  2 -2 -1  1  0  1 -3 -4 -5 -5 -5 -5 -3  6 -1  8 -6 -1  6 -4 -4 -3  6 -4 -4 -4  1 -2 -4 -3 -2 -5 -3  6 -5 -4 -1 -4 -4 -5 -2 -3 -3 -1  0 -1 -3 -1  2 -4 -4  1 -5  0  1 -5 -4 -3 -1 -2 -3  1  1 -5 -2 -5  5 -5 -4 -3 -1 -1  1  7 -1 -1 -3  4 -2 -3 -5  0 -4 -4 -3  0  7  0 -5  1  3 -3 -4 -4  3 -2 -1 -4  9 -2 -3 -5  1 -4 -5 -5 -3 -4 -4  2 -1 -4 -3 -4 -3 -6 -4 -4 -4  6 -4 -1 -5 -2 -4 -1 -5 -4 -3 -4 -1 -5  5 -5 -5 -5 -5 -4 -4  8 -1 -5  1 -4 -1 -3 -1 -3 -4 -3 -4 -3 -5 -1 -3  3 -1  2 -6 -5 -5 -1 -4 -3  3 -3 -5 -5 -1 -4 -3 -4 -3 -5 -3 -5  1 -2  1 -2 -4  9 -2 -5
 -2 -1 -3 -4 -3 -3  0 -6 -4 -4 -4 -4 -3  4 -3  1 -5 -3  0 -2  0 -3 -1  7 -3 -4 -6 -3 -4 -2 -3 -3  7 -2 -3 -6 -3 -2 -3 -5 -4 -4  6 -3 -5 -1 -1 -1 -3 -2  1  0  3 -2 -2 -1  2  1 -2  8 -5  8 -3 -4 -5 -5 -5  8 -4 -4 -2  2 -2 -4 -5 -3 -3 -4 -4 -2 -3 -5 -3 -3 -5 -4 -2 -6 -3  0 -4 -1 -2 -1  0 -1 -3  4 -3 -3 -3 -3 -4 -3 -1 -4  8  0 -3 -3 -4 -4 -4 -3 -3 -4 -3 -5 -3  1 -2 -6 -4 -3 -5 -4 -3  0 -5 -2  0  8 -4 -3 -3 -3 -3 -5  5 -4 -1 -4  2 -2  5  4 -2 -4 -3 -5 -4 -4 -4 -5 -3  8 -3 -3 -3  7 -2 -5 -3  8 -4 -4 -3 -2 -3 -3 -4 -3 -4 -4 -4 -1 -5 -4 -3  3 -3 -3 -3 -5 -3 -4 -4 -4 -4 -3 -5 -2 -4 -4 -3 -5 -2 -4 -1 -2  6  0  2 -4 -6 -1 -4 -4 -4  8 -4 -4 -4 -3 -4 -4 -4 -3 -4 -4  7 -3 -3 -2 -4 -3 -4 -5 -4 -3 -4 -2 -6 -4 -3
 -1  1  5  0 -2 -2  0 -4 -2 -3 -3 -2  3  2  1  1 -4  0  1  3 -2 -1 -2 -1 -2 -4 -5 -2 -4 -2  2 -2 -2 -1 -2 -5 -1 -1 -2 -4 -4 -2 -2 -1 -4  4  0  0 -2 -1  0  0  0  1  0 -1 -2  0 -1 -2 -3 -1 -2 -3 -4 -2 -4 -2 -3 -3  5 -1 -1 -2 -2  0 -1 -4 -3 -1 -2 -3 -2  0 -3 -1  0 -5  6  1 -2  2  0  1  0  0 -2  1 -2 -3 -1 -2 -3 -2  1 -1 -2  0 -2 -2 -3 -3 -3 -1 -2 -3 -1 -4 -2 -1 -1 -5 -3  0 -4 -4 -1 -1 -2 -3  2 -3 -3  0 -1 -1 -3 -4  0 -2 -4 -2  1 -1  1  0 -1 -3 -1 -4 -3 -3 -2 -4 -1 -2 -1 -1 -2  1  5 -4 -2 -3 -3 -2 -2  4  6  0 -3  1 -4 -1 -4  0 -4 -1  0 -1 -1 -1 -2 -4 -2 -1 -2 -2 -1 -2 -4 -2 -2 -3 -1 -3  4 -2  1  3  0 -2 -2 -2 -5  3 -2 -3 -1 -3 -2 -2 -4  0 -3 -3 -3 -2 -2 -4 -2 -1  0  2 -2  0 -2 -4 -4 -1 -3  6 -4 -3 -1
 -1 -1  5 -2 -1 -2  1 -4 -4 -4 -2 -1  0  4  0  2 -3  0  5  4 -1  2 -2 -2  0 -3 -4  0 -2 -3  1 -2 -2 -1 -2 -5 -1 -2 -2 -4 -2 -4 -2 -2 -4  2 -1  0 -1 -1  0  0  2  1  0  0 -1  0  1 -3 -3  0 -3 -2 -4 -4 -4 -3 -1 -2  4 -1  1 -2  0 -1 -2 -2 -2 -2  1 -3 -3 -1 -3 -3 -1 -5  0 -1 -3  1 -1  2 -1  0 -3  0 -2 -2 -1 -3 -3 -2  0 -1 -3  7 -2 -3  1 -1 -1  0 -3  0 -2 -3 -2 -1 -1 -5 -2 -1 -3 -2 -2  1 -3 -2  0 -3 -2  4  0 -2 -1 -4  1 -3 -4  0  4 -2 -2  0 -1  0 -1 -4 -1 -2 -3 -4  2  0 -2 -2 -2 -2  1 -3  0 -3 -4 -4 -3  0  0  7 -3  7 -2 -2 -2  0 -3 -1  1 -1 -2  1 -3 -4  0 -3 -3 -3  0 -2 -4 -1 -3 -3 -2 -3  2 -1  2 -1  3 -2 -2 -3 -1  1  0 -2 -3 -3 -3 -1 -3  7 -4 -3 -4 -3 -3 -3 -1  5  7 -1 -3  6 -3 -4 -2 -2 -1  2 -4 -1 -2
 -1 -3 -4 -6 -4 -3 -3  2 -5  0 -3 -4 -4 -4 -4 -4  0 -5 -4 -4 -4 -2 -4 -6 -6 -3 11 -4 -4  0 -5 -6 -5  0 -5 13 -4 -4 -4  0 -4 -4 -5 -5  1  2 -2 -2 -1 -3 -2  0 -2 -3 -2 -2 -2 -3 -4 -5 -5 -5 -6 -5  0 12 -1 -6 -3 -2 -4 -4 -3  1 -4 -1 -4  2 -4 -4 -4 -4 -5 -4  0 -4 -4 12 -5 -4 -4  3 -3 -3 -1 -1 -5 -3 -4 -2 -4 -3  0 -4 -4 -3 -5 -4 -4 -5 -4 -4 -3 -3 -4 -4 -4  5 -4 -4 -4 12 -3 -2 -1 -3 -3 -4  0 -4 -3 -6 -3 -4 -4 -4 -3  2 -3 -4  0  0 -4 -4 -4 -2 -3 -3 -4 -1 -4 -5 -5  0 -4  2 -5 -4 -4 -4 -3 -3 -4 -6 -5 -5 -6 -4 -5 -4  2 -4 -4 -6 -4 -4 -3 -6 -4 -3 -4 -3 -6  0 -4 -4 -4 -4 -4 -4 -1 -3 -4  0 -5 -4 -4  2 -3 -4 -4 -4 -4 -4 12 -3 -2 -3 -4 -6 -4 -4 -3 -4 -5  0 -5 -5 -4 -3 -4 -4 -4  2 -4 -4 -5  0 -4 -3 -4 -4 -1 -4 -6
 -1 -2 -3 -5 -3  0  2  5 -5  2 -3 -3 -3 -2 -2 -1  8 -4 -3 -3 -1  2  1 -4 -5 -2  7 -3 -3  2 -4 -4 -4  1 -4  1 -3 -3 -3  9 -3  1 -4 -4  9  1 -2  1  0 -2 -1  1 -2 -2  2 -1  1 -3 -3 -4 -5 -4 -5 -3  8  0  2 -5 -2  0 -3 -3 -2  1 -4 -3 -2 -2 -3 -3 -3 -3 -4  0  6 -5 -3  0 -4 -3 -5 -1 -2 -2  1  1 -3 -2 -3 -1 -4  0  9 -3 -3  0 -4 -3 -2 -4 -3  0 -2  0 -3 -3 -4  5 -4 -2 -2  2  0  3  1 -2 -2 -2  9 -3 -1 -5 -1 -3 -3 -2 -1  6 -2 -5  9  7 -2 -2 -3  2 -2 -2 -3  1 -3 -3 -3  9 -2 -4 -4 -3 -3  0  1 -3 -3 -5  0  0 -5 -3 -4 -3  7 -4 -3 -4 -3 -3 -3 -4 -2  0 -4 -1 -5  8 -3 -4 -5 -5 -4 -2  3 -2 -3  9 -4  1 -3 -2 -2 -3 -3 -3 -3 -5  3 -3 -1 -3  0 -5 -5 -3 -2 -3  0  7  0 -4 -5 -3 -3 -3 -3 -2 -5 -3 -3  9 -3 -2 -3 -3  1 -2 -4
  1 -1 -2 -5 -2 -1 -2 -3 -5 -5  0  4 -1 -1 -2 -3 -2 -3  0 -1  0  0 -4 -1 -5  1 -4 -4  2 -2 -4 -5 -4  2 -4 -5 -3 -3 -3 -2  2 -5 -2 -4 -3 -1 -1  1  0 -3  0  0 -1 -2 -1  1  3 -1 -3 -3 -3 -4 -5  7 -3 -3  0 -3  2  3 -2 -3  0 -1 -3 -2 -4  0  5 -3  1  1 -4 -3 -2 -5 -3 -5 -3 -3 -5 -1 -3 -2 -1  0 -4 -2 -4  0 -4 -4 -1 -4 -3  6 -4 -2  2 -2  2 -5 -1 -3 -4  4 -4 -1 -4 -3 -1 -2 -1 -3  1  1 -1 -2 -3  5  0 -4  4  0 -2 -3  4 -2 -1 -5 -3 -2 -2 -3 -3  0  0 -1 -3 -3  6  7 -4 -3 -3 -4 -4 -4 -4 -4 -2 -1 -3 -4 -5 -5 -5 -2 -4 -2 -1 -2  2 -4  3 -2 -1 -5 -3  2 -4  3 -5 -3 -4 -4 -5 -5  1 -4 -2  1 -4 -3 -4 -3  0  5  1 -3 -2 -3  1 -5 -5 -1  0  0 -5 -4 -5 -4  1 -2 -5 -2 -5 -4 -5 -1 -3  4 -1 -3 -5  1 -4 -3  1  0  6 -3 -3  5 -5
