# Supplementary material for: Protein Secondary Structure Prediction Based on Data Partition and Semi-Random Subspace Method
Source: Sci Rep. 2018 Jun 29;8:9856. doi: 10.1038/s41598-018-28084-8 (PMC6026213; doi:10.1038/s41598-018-28084-8)
Supplement: Supplementary file 2 — Dataset 2 [file 41598_2018_28084_MOESM2_ESM.zip › T100_DATA/6AZ2_A.pssm]

  E  I  S  E  V  Q  L  V  E  S  G  G  G  L  V  Q  P  G  G  S  L  R  L  S  C  A  A  S  G  F  N  V  S  Y  S  S  I  H  W  V  R  Q  A  P  G  K  G  L  E  W  V  A  Y  I  Y  P  S  S  G  Y  T  S  Y  A  D  S  V  K  G  R  F  T  I  S  A  D  T  S  K  N
 -1 -1  2 -1  0 -1 -2 -1 -1  1  0  0  0 -2  0 -1 -1  0  0  1 -2 -2 -2  1 -1  4  4  1  0 -2  0 -2  1  0 -1  3 -1  0 -3  0 -2 -1  4 -1  0 -1  0 -2 -1 -3  0  2  1 -1  1  0  1  0  1  0  0 -1 -2  4 -2  1  0 -1  0 -2 -2  0 -1  1  0 -2 -1  2 -1 -2
  0 -2 -2  0 -3  1 -2 -2  0 -1 -2 -2 -2 -2 -3  1 -2 -2 -2 -1 -2  6 -2 -1 -4 -2 -2 -1 -2 -3 -1 -3 -1 -1 -2 -1 -2  0 -3 -3  6  1 -2 -2 -2  2 -2 -2  0 -3 -3 -1 -2 -3 -1 -1 -1 -2 -2  0 -1 -2 -2 -2 -2 -1 -3  2 -2  6 -3 -1 -3 -1  5 -2 -1 -1  2 -1
  0 -2 -2  0 -3  0 -4 -3  0  1  0  0  0 -4 -3  0 -2  0  0  1 -4 -1 -4  1 -3 -2 -2  1  0 -3  1 -3  0  3 -2 -1 -2  3 -4 -3 -1  0 -2 -2  0  0  0 -4  0 -4 -3  0 -1 -3  1  1  1  0  0  1  0 -2 -2 -2  1  1 -3  0  0 -1 -3  0 -3  1 -1  1  6  0  0  6
  1 -3 -2  1 -3  0 -4 -4  1  0 -1 -1 -1 -4 -3  0 -2 -1 -1  0 -4 -2 -4  0 -4 -2 -2  0 -1 -4 -1 -4  0  0 -3  0 -3  0 -4 -3 -2  0 -2 -2 -1 -1 -1 -4  1 -4 -3  0 -2 -3 -1  1  0 -1 -1 -1 -1 -3 -3 -2  6  0 -3 -1 -1 -2 -4 -1 -3  0 -2  6  1  0 -1  1
 -3 -1  7 -4 -1 -3 -1 -1 -4 -1 -3 -3 -3 -1 -1 -3 -3 -3 -3 -1 -1 -4 -1 -1  9  0  0 -1 -3 -3 -1 -2 -1 -1 -2 -1 -2 -2 -2 -1 -4 -3  0 -3 -3 -3 -3 -1 -4 -2 -1 -1 -1 -1 -1 -2 -1 -2 -2 -1 -1 -2 -3  0 -4 -1 -1 -3 -3 -4 -3 -1 -1 -1 -3 -4 -3 -1 -3 -3
  2 -1 -2  2 -2  6 -2 -2  2  0 -2 -2 -2 -2 -2  6 -1 -2 -2  0 -2  1 -2  0 -3 -1 -1  0 -2 -3 -1 -3  0  0 -1 -1 -1  0 -2 -2  1  6 -1 -1 -2  1 -2 -2  2 -2 -2  0 -1 -3  0 -1  0 -2 -2 -1 -1 -1 -2 -1  0  0 -2  1 -2  1 -3 -1 -3  0  1  0  0  0  1  0
  5 -2 -2  5 -2  2 -3 -3  5  0 -2 -2 -2 -3 -3  2 -1 -2 -2  0 -3  0 -3  0 -4 -1 -1  0 -2 -3 -1 -3  0  0 -2  0 -2  0 -3 -3  0  2 -1 -1 -2  1 -2 -3  5 -3 -3  0 -1 -3 -1 -1  0 -2 -2 -1 -1 -2 -2 -1  1  0 -3  1 -2  0 -3 -1 -3  0  0  1  0  0  1  0
 -2 -3 -1 -2 -3 -2 -4 -4 -2  0  6  6  6 -4 -3 -2 -2  6  6  0 -4 -2 -4  0 -3  0  0  0  6 -3 -2 -3  0 -1 -3  1 -3  0 -3 -3 -2 -2  0 -2  6 -2  6 -4 -2 -3 -3  0  1 -4  0  3  2  5  5  0 -2 -3 -3  0 -1  0 -3 -2  6 -2 -3 -2 -4  0 -2 -1 -1  0 -2 -1
  0 -2 -2  0 -3  0 -3 -3  0 -1 -2 -2 -2 -3 -3  0 -2 -2 -2 -1 -3  0 -3 -1 -3 -2 -2 -1 -2 -1 -1 -1 -1  0  1 -1 -2  2 -3 -3  0  0 -2 -2 -2 -1 -2 -3  0 -3 -3 -1 -1 -3  0 -1 -1 -2 -2 -1 -2  2  2 -2 -1 -1 -3 -1 -2  0 -1 -2 -3 -1  0 -1  0 -1 -1  1
 -3  2 -1 -3  2 -3  2  2 -3 -2 -4 -4 -4  2  3 -3 -3 -4 -4 -2  2 -3  2 -2 -1 -1 -1 -2 -4  0 -1  0 -2 -2 -2 -2  2 -3 -3  3 -3 -3 -1 -3 -4 -3 -4  2 -3 -3  3 -2  0  4 -2 -3 -3 -4 -4 -2  0 -2 -1 -1 -3 -2  3 -3 -4 -3  0 -1  4 -2 -3 -3 -3 -2 -3 -3
 -3  2 -2 -3  1 -2  4  3 -3 -3 -4 -4 -4  4  1 -2 -3 -4 -4 -3  4 -2  4 -3 -1 -2 -2 -3 -4  0 -1  0 -2 -2 -1 -2  2 -3 -2  1 -2 -2 -2 -3 -4 -3 -4  4 -3 -2  1 -2 -1  2 -2 -3 -3 -4 -4 -2 -1 -1 -1 -2 -4 -3  1 -3 -4 -2  0 -1  2 -3 -2 -4 -3 -2 -3 -4
  1 -2 -2  1 -2  1 -3 -2  1  0 -2 -2 -2 -3 -2  2 -1 -2 -2  0 -3  2 -3  0 -3 -1 -1  0 -2 -3 -1 -3  0  0 -2 -1 -2  0 -3 -2  2  1 -1 -1 -2  5 -2 -3  1 -3 -2  0 -1 -3 -1 -1  0 -1 -1  0 -1 -2 -2 -1 -1  0 -2  5 -2  2 -3 -1 -3  0  2 -1  0  0  5  0
 -2  5 -1 -2  1 -1  2  1 -2 -2 -3 -3 -3  2  1 -1 -3 -3 -3 -2  2 -1  2 -2 -2 -1 -1 -2 -3  0 -1  0 -2 -2 -1 -1  6 -2 -2  1 -1 -1 -1 -3 -3 -1 -3  2 -2 -2  1 -2 -1  2 -1 -2 -2 -3 -3 -1 -1 -1 -1 -1 -3 -2  1 -1 -3 -1  0 -1  1 -2 -1 -3 -2 -1 -1 -2
 -3  0 -2 -3 -1 -3  0  0 -3 -2 -3 -3 -3  0 -1 -3 -4 -3 -3 -2  0 -3  0 -2 -3 -2 -2 -2 -3  6 -2  6 -2 -1  3 -2  0 -3  1 -1 -3 -3 -2 -4 -3 -3 -3  0 -3  1 -1 -2  0  0 -1 -2 -3 -3 -3 -1 -2  3  3 -2 -4 -2 -1 -3 -3 -3  6 -2  0 -2 -3 -4 -3 -2 -3 -3
 -1 -3 -2 -1 -2 -1 -3 -3 -1 -1 -2 -2 -2 -3 -2 -1  8 -2 -2 -1 -3 -2 -3 -1 -3 -1 -1 -1 -2 -4 -1 -4 -1 -1 -3 -1 -3 -1 -4 -2 -2 -1 -1  8 -2 -1 -2 -3 -1 -4 -2 -1 -2 -3 -1  2 -1 -2 -2 -1 -1 -3 -3 -1 -2 -1 -2 -1 -2 -2 -4 -1 -3 -1 -2 -2 -2 -1 -1 -2
  0 -2  1  0 -2  0 -3 -2  0  4  0  0  0 -3 -2  0 -1  0  0  4 -3 -1 -3  4 -1  1  1  4  0 -3  1 -2  4  3  0  1 -2  3 -3 -2 -1  0  1 -1  0  0  0 -3  0 -3 -2  4  1 -2  3  1  3  1  1  2  1  0 -2  1  0  4 -2  0  0 -1 -3  1 -2  4 -1  0  1  4  0  1
 -1 -1  0 -1  0 -1 -1 -1 -1  1 -2 -2 -2 -1  0 -1 -1 -2 -2  1 -1 -1 -1  1 -1  0  0  1 -2 -2  5 -2  2  1 -1  0 -1  1 -3  0 -1 -1  0 -1 -2 -1 -2 -1 -1 -3  0  1  1 -1  2  0  1 -1 -1  3  5 -1 -2  0 -1  1  0 -1 -2 -1 -2  5 -1  1 -1 -1  1  1 -1  0
 -3 -2 -3 -3 -3 -2 -2 -2 -3 -3 -3 -3 -3 -2 -3 -2 -4 -3 -3 -3 -2 -3 -2 -3 -2 -3 -3 -3 -3  1 -3  1 -3 -2  2 -2 -2 -3 11 -3 -3 -2 -3 -4 -3 -3 -3 -2 -3 11 -3 -3 -1 -3 -1 -2 -3 -3 -3 -1 -3  2  2 -3 -4 -3 -3 -3 -3 -3  1 -3 -3 -3 -3 -4 -4 -3 -3 -4
 -2 -1 -2 -2 -1 -2 -1 -1 -2 -2 -3 -3 -3 -1 -1 -2 -3 -3 -3 -2 -1 -2 -1 -2 -3 -2 -2 -2 -3  3 -2  3 -2  1  7  0 -1 -1  2 -1 -2 -2 -2 -3 -3 -2 -3 -1 -2  2 -1 -2  3 -1  2  0 -2 -3 -3  2 -2  6  7 -2 -3 -2 -1 -2 -3 -2  3 -2 -1 -2 -2 -3 -2 -2 -2 -2
 -2  1 -1 -3  4 -2  1  3 -3 -2 -3 -3 -3  1  4 -2 -2 -3 -3 -2  1 -3  1 -2 -1  0  0 -2 -3 -1  0  0 -2 -2 -1 -1  1 -2 -3  4 -3 -2  0 -2 -3 -2 -3  1 -3 -3  4 -2  1  2 -2 -2 -2 -3 -3 -1  0 -1 -1  0 -3 -2  4 -2 -3 -3 -1  0  3 -2 -2 -3 -3 -1 -2 -3
