# Supplementary material for: Protein Secondary Structure Prediction Based on Data Partition and Semi-Random Subspace Method
Source: Sci Rep. 2018 Jun 29;8:9856. doi: 10.1038/s41598-018-28084-8 (PMC6026213; doi:10.1038/s41598-018-28084-8)
Supplement: Supplementary file 2 — Dataset 2 [file 41598_2018_28084_MOESM2_ESM.zip › T100_DATA/6B2N_A.pssm]

  H  P  E  T  L  V  K  V  K  D  A  E  D  Q  L  G  A  R  V  G  Y  I  E  L  D  L  N  S  G  K  I  L  E  S  F  R  P  E  E  R  F  P  M  M  S  T  F  K  V  L  L  C  G  A  V  L  S  R  V  D  A  G  Q  E  Q  L  G  R  R  I  H  Y  S  Q  N  D  L  V  E  Y  S  P  V  T  E  K  H  L  T  D  G  M  T  V  R  E  L  C  S  A  A  I  T  M  S  D  N  T  A  A  N  L  L  L  T  T  I  G  G  P  K  E  L  T  A  F  L  H  N  M  G  D  H  V  T  R  L  D  R  W  E  P  E  L  N  E  A  I  P  N  D  E  R  D  T  T  N  P  A  A  M  A  T  T  L  R  K  L  L  T  G  E  L  L  T  L  A  S  R  Q  Q  L  I  D  W  M  E  A  D  K  V  A  G  P  L  L  R  S  A  L  P  A  G  W  F  I  A  D  K  S  G  A  G  E  R  G  S  R  G  I  I  A  A  L  G  P  D  G  K  P  S  R  I  V  V  I  Y  T  T  G  S  Q  A  T  M  D  E  R  N  R  Q  I  A  E  I  G  A  S  L  I  K  H  W
 -2 -1 -1  0 -1  0 -1  0 -1 -2  4 -1 -2 -1 -1  0  4 -1  0  0 -2 -1 -1 -1 -2 -1 -2  1  0 -1 -1 -1 -1  1 -2 -1 -1 -1 -1 -1 -2 -1 -1 -1  1  0 -2 -1  0 -1 -1  0  0  4  0 -1  1 -1  0 -2  4  0 -1 -1 -1 -1  0 -1 -1 -1 -2 -2  1 -1 -2 -2 -1  0 -1 -2  1 -1  0  0 -1 -1 -2 -1  0 -2  0 -1  0  0 -1 -1 -1  0  1  4  4 -1  0 -1  1 -2 -2  0  4  4 -2 -1 -1 -1  0  0 -1  0  0 -1 -1 -1 -1  0  4 -2 -1 -2 -2 -1  0 -2 -2  0  0 -1 -1 -2 -1 -3 -1 -1 -1 -1 -2 -1  4 -1 -1 -2 -2 -1 -1 -2  0  0 -1 -1  4  4 -1  4  0  0 -1 -1 -1 -1 -1  0  0 -1 -1 -1  0 -1  4  1 -1 -1 -1 -1 -1 -2 -3 -1 -1  4 -2 -1  0  4  0 -1 -1 -1 -1  1  4 -1 -1  4  0 -3 -2 -1  4 -2 -1  1  0  4  0 -1 -1  0  1 -1  0 -1 -1  4  4 -1  0 -1 -2  0 -1 -1  1 -1 -1  0  0 -1 -2  0  0  0  1 -1  4  0 -1 -2 -1 -1 -2 -1 -1 -1  4 -1 -1  0  4  1 -1 -1 -1 -2 -3
  0 -2  0 -1 -2 -2  2 -2  2 -2 -1  0 -2  1 -2 -2 -1  5 -2 -2 -2 -3  0 -2 -2 -2  0 -1 -2  2 -3 -2  0 -1 -3  5 -2  0  0  5 -3 -2 -1 -1 -1 -1 -3  2 -2 -2 -2 -3 -2 -1 -2 -2 -1  5 -2 -2 -1 -2  1  0  1 -2 -2  5  5 -3  0 -2 -1  1  0 -2 -2 -2  0 -2 -1 -2 -2 -1  0  2  0 -2 -1 -2 -2 -1 -1 -2  5  0 -2 -3 -1 -1 -1 -3 -1 -1 -1 -2  0 -1 -1 -1  0 -2 -2 -2 -1 -1 -3 -2 -2 -2  2  0 -2 -1 -1 -3 -2  0  0 -1 -2 -2  0 -2 -1  5 -2 -2  5 -3  0 -2  0 -2  0  0 -1 -3 -2  0 -2  0  5 -2 -1 -1 -1 -2 -1 -1 -1 -1 -1 -1 -2  5  2 -2 -2 -1 -2  0 -2 -2 -1 -2 -1 -1  5  1  1 -2 -3 -2 -3 -1  0 -1 -2  2 -2 -1 -2 -2 -2 -2  5 -1 -1 -2 -2 -1 -2 -3 -3 -3 -1 -2  2 -1 -2 -1 -2  0  5 -2 -1  5 -2 -3 -3 -1 -1 -2 -2 -2 -2 -2  2 -2 -1  5 -3 -2 -2 -3 -2 -1 -1 -2 -1  1 -1 -1 -1 -2  0  5  0  5  1 -3 -1  0 -3 -2 -1 -1 -2 -3  2  0 -3
  1 -2  0  0 -3 -3  0 -3  0  1 -2  0  1  0 -3  0 -2  0 -3  0 -2 -3  0 -3  1 -3  6  1  0  0 -3 -3  0  1 -3  0 -2  0  0  0 -3 -2 -2 -2  1  0 -3  0 -3 -3 -3 -3  0 -2 -3 -3  1  0 -3  1 -2  0  0  0  0 -3  0  0  0 -3  1 -2  1  0  6  1 -3 -3  0 -2  1 -2 -3  0  0  0  1 -3  0  1  0 -2  0 -3  0  0 -3 -3  1 -2 -2 -3  0 -2  1  1  6  0 -2 -2  6 -3 -3 -3  0  0 -3  0  0 -2  0  0 -3  0 -2 -3 -3  1  6 -2  0  1  1 -3  0  0 -3  1  0 -4  0 -2  0 -3  6  0 -2 -3 -2  6  1  0  0  1  0  0  4 -2 -2 -2 -2 -2  0  0 -3  0  0 -3 -3  0  0  0 -3 -3  0 -3 -2  1  0  0  0 -3 -3  1 -4 -2  0 -2  1  0 -3 -2  0 -2 -3 -3  0  1 -2 -3 -2 -2  0 -4 -3 -3 -2  1  0  1  0 -2  0  0  0  0  1  0  0 -3 -3 -2 -2 -3  0 -2  1  0  0 -2  1  0 -3 -3 -3 -3 -2  0  0  0  1  0 -2  0 -2  1  0  0  6  0  0 -3 -2  0 -3  0 -2  1 -3 -3  0  1 -4
 -1 -1  2 -1 -4 -3 -1 -3 -1  6 -2  2  6  0 -4 -1 -2 -2 -3 -1 -3 -3  2 -4  6 -4  1  0 -1 -1 -3 -4  2  0 -3 -2 -1  2  2 -2 -3 -1 -3 -3  0 -1 -3 -1 -3 -4 -4 -3 -1 -2 -3 -4  0 -2 -3  6 -2 -1  0  2  0 -4 -1 -2 -2 -3 -1 -3  0  0  1  6 -4 -3  2 -3  0 -1 -3 -1  2 -1 -1 -4 -1  6 -1 -3 -1 -3 -2  2 -4 -3  0 -2 -2 -3 -1 -3  0  6  1 -1 -2 -2  1 -4 -4 -4 -1 -1 -3 -1 -1 -1 -1  2 -4 -1 -2 -3 -4 -1  1 -3 -1  6 -1 -3 -1 -2 -4  6 -2 -4  2 -1  2 -4  1  2 -2 -3 -1  1  6  2 -2  6 -1 -1  0 -1 -2 -2 -3 -2 -1 -1 -4 -2 -1 -4 -4 -1 -1  2 -4 -4 -1 -4 -2  0 -2  0  0 -4 -3  6 -4 -3  2 -2  6 -1 -3 -2 -1 -1 -4 -4 -2  0 -2 -4 -1 -2 -1 -4 -3 -3 -2  6 -1  0 -1 -2 -1  2 -2 -1  0 -2 -1 -3 -3 -2 -2 -4 -1 -1  6 -1 -1 -1  0 -2 -3 -3 -3 -3 -3 -1 -1 -1  0  0 -2 -1 -3  6  2 -2  1 -2  0 -3 -2  2 -3 -1 -2  0 -4 -3 -1 -1 -4
 -3 -3 -4 -1 -1 -1 -3 -1 -3 -3  0 -4 -3 -3 -1 -2  0 -3 -1 -2 -2 -1 -4 -1 -3 -1 -3 -1 -2 -3 -1 -1 -4 -1 -2 -3 -3 -4 -4 -3 -2 -3 -1 -1 -1 -1 -2 -3 -1 -1 -1  9 -2  0 -1 -1 -1 -3 -1 -3  0 -2 -3 -4 -3 -1 -2 -3 -3 -1 -3 -2 -1 -3 -3 -3 -1 -1 -4 -2 -1 -3 -1 -1 -4 -3 -3 -1 -1 -3 -2 -1 -1 -1 -3 -4 -1  9 -1  0  0 -1 -1 -1 -1 -3 -3 -1  0  0 -3 -1 -1 -1 -1 -1 -1 -2 -2 -3 -3 -4 -1 -1  0 -2 -1 -3 -3 -1 -2 -3 -3 -1 -1 -3 -1 -3 -3 -2 -4 -3 -4 -1 -3 -4  0 -1 -3 -3 -3 -4 -3 -3 -1 -1 -2 -3  0  0 -1  0 -1 -1 -1 -3 -3 -1 -1 -1 -2 -4 -1 -1 -1 -1  0 -1 -3 -3 -3 -1 -1 -3 -2 -1 -4  0 -3 -3 -1  0 -2 -3 -1 -1 -3 -1  0 -1 -3  0 -2 -2 -2 -1  0 -3 -3 -1 -2  0 -2 -4 -3 -2 -1 -3 -2 -1 -1  0  0 -1 -2 -3 -3 -2 -3 -3 -1 -3 -1 -1 -1 -1 -2 -1 -1 -2 -1 -3  0 -1 -1 -3 -4 -3 -3 -3 -3 -1  0 -4 -1 -2  0 -1 -1 -1 -3 -3 -2
  0 -1  2 -1 -2 -2  1 -2  1  0 -1  2  0  5 -2 -2 -1  1 -2 -2 -1 -3  2 -2  0 -2  0  0 -2  1 -3 -2  2  0 -3  1 -1  2  2  1 -3 -1  0  0  0 -1 -3  1 -2 -2 -2 -3 -2 -1 -2 -2  0  1 -2  0 -1 -2  5  2  5 -2 -2  1  1 -3  0 -1  0  5  0  0 -2 -2  2 -1  0 -1 -2 -1  2  1  0 -2 -1  0 -2  0 -1 -2  1  2 -2 -3  0 -1 -1 -3 -1  0  0  0  0 -1 -1 -1  0 -2 -2 -2 -1 -1 -3 -2 -2 -1  1  2 -2 -1 -1 -3 -2  0  0  0 -2  0  0 -2 -1  1 -2  0  1 -2  2 -1  2 -2  0  2 -1 -3 -1  0  0  2  1  0 -1 -1  0 -1 -1 -1  0 -1 -1 -1 -2  1  1 -2 -2 -1 -2  2 -2 -2 -1 -2 -1  0  1  5  5 -2 -3  0 -2  0  2 -1  0  1 -2 -1 -2 -1 -2 -2  1  0 -1 -2 -1 -1 -2 -2 -3 -3 -1  0  1  0 -2 -1 -2  2  1 -2  0  1 -2 -3 -3 -1 -1 -2 -2 -1  0 -2  1 -1  0  1 -3 -2 -2 -3 -1 -1 -1 -2  0  5 -1 -1  0  0  2  1  0  1  5 -3 -1  2 -3 -2 -1  0 -2 -3  1  0 -2
  0 -1  5 -1 -3 -2  1 -2  1  2 -1  5  2  2 -3 -2 -1  0 -2 -2 -2 -3  5 -3  2 -3  0  0 -2  1 -3 -3  5  0 -3  0 -1  5  5  0 -3 -1 -2 -2  0 -1 -3  1 -2 -3 -3 -4 -2 -1 -2 -3  0  0 -2  2 -1 -2  2  5  2 -3 -2  0  0 -3  0 -2  0  2  0  2 -3 -2  5 -2  0 -1 -2 -1  5  1  0 -3 -1  2 -2 -2 -1 -2  0  5 -3 -4  0 -1 -1 -3 -1 -2  0  2  0 -1 -1 -1  0 -3 -3 -3 -1 -1 -3 -2 -2 -1  1  5 -3 -1 -1 -3 -3  0  0 -2 -2  2  0 -2 -1  0 -3  2  0 -3  5 -1  5 -3  0  5 -1 -3 -1  0  2  5  0  2 -1 -1 -1 -1 -1 -1 -2 -1 -1 -1 -3  0  1 -3 -3 -1 -2  5 -3 -3 -1 -3 -1  0  0  2  2 -3 -3  2 -3 -2  5 -1  2  1 -2 -1 -2 -1 -3 -3  0  0 -1 -3 -1 -1 -2 -3 -3 -3 -1  2  1  0 -2 -1 -2  5  0 -2  0  0 -2 -3 -3 -1 -1 -3 -2 -1  2 -2  1 -1  0  0 -3 -2 -2 -3 -2 -1 -1 -2  0  2 -1 -1 -2  2  5  0  0  0  2 -3 -1  5 -3 -2 -1  0 -3 -3  1  0 -3
 -2 -2 -2 -2 -4 -3 -2 -3 -2 -1  0 -2 -1 -2 -4  6  0 -2 -3  6 -3 -4 -2 -4 -1 -4  0  0  6 -2 -4 -4 -2  0 -3 -2 -2 -2 -2 -2 -3 -2 -3 -3  0 -2 -3 -2 -3 -4 -4 -2  6  0 -3 -4  0 -2 -3 -1  0  6 -2 -2 -2 -4  6 -2 -2 -4 -2 -3  0 -2  0 -1 -4 -3 -2 -3  0 -2 -3 -2 -2 -2 -2 -4 -2 -1  6 -3 -2 -3 -2 -2 -4 -2  0  0  0 -4 -2 -3  0 -1  0 -2  0  0  0 -4 -4 -4 -2 -2 -4  6  6 -2 -2 -2 -4 -2  0 -3 -4 -2  0 -3  6 -1 -2 -3 -2 -2 -4 -1 -2 -2 -2 -2 -2 -4  0 -2  0 -4 -2  0 -1 -2 -2 -1 -2 -2 -1 -2  0  0 -3  0 -2 -2 -4 -2 -2 -4 -4 -2  6 -2 -4 -4 -2 -4  0  0 -2 -2 -2 -4 -4 -1 -2 -3 -2  0 -1 -2 -3  0  6 -2 -4 -4 -2  0  0 -4 -2  0  6 -2 -3 -4  0 -1 -2  0  6  0  6 -2 -2  6  0 -2  6 -4 -4  0  0 -4  6 -2 -1  6 -2 -2  0 -2 -4 -3 -3 -4 -3 -2 -2  6  0 -2  0 -2 -3 -1 -2 -2  0 -2 -2 -4  0 -2 -4  6  0  0 -4 -4 -2 -2 -2
  8 -2  0 -2 -3 -3 -1 -3 -1 -1 -2  0 -1  0 -3 -2 -2  0 -3 -2  2 -3  0 -3 -1 -3  1 -1 -2 -1 -3 -3  0 -1 -1  0 -2  0  0  0 -1 -2 -2 -2 -1 -2 -1 -1 -3 -3 -3 -3 -2 -2 -3 -3 -1  0 -3 -1 -2 -2  0  0  0 -3 -2  0  0 -3  8  2 -1  0  1 -1 -3 -3  0  2 -1 -2 -3 -2  0 -1  8 -3 -2 -1 -2 -2 -2 -3  0  0 -3 -3 -1 -2 -2 -3 -2 -2 -1 -1  1 -2 -2 -2  1 -3 -3 -3 -2 -2 -3 -2 -2 -2 -1  0 -3 -2 -2 -1 -3  8  1 -2 -2 -1  8 -3 -2  0 -3 -1  0 -2  0 -2  0 -3  1  0 -2 -3 -2  1 -1  0  0 -1 -2 -2  0 -2 -2 -2 -2 -2 -2 -2 -3  0 -1 -3 -3 -2 -2  0 -3 -3 -2 -3 -2 -1  0  0  0 -3 -3 -1 -2 -2  0 -2 -1 -1 -3 -2 -2 -2 -3 -3  0 -1 -2 -3 -2 -2 -2 -2 -1 -3 -2 -1 -1 -1 -2 -2 -2  0  0 -2 -1  0 -2 -3 -3 -2 -2 -3 -2 -2 -1 -2 -1 -2 -1  0 -3 -3 -3 -3  2 -2 -2 -2 -1  0 -2 -2 -2 -1  0  0  1  0  0 -3 -2  0 -3 -2 -2 -1 -3 -3 -1  8 -2
 -3 -3 -3 -1  2  3 -3  3 -3 -3 -1 -3 -3 -3  2 -4 -1 -3  3 -4 -1  4 -3  2 -3  2 -3 -2 -4 -3  4  2 -3 -2  0 -3 -3 -3 -3 -3  0 -3  1  1 -2 -1  0 -3  3  2  2 -1 -4 -1  3  2 -2 -3  3 -3 -1 -4 -3 -3 -3  2 -4 -3 -3  4 -3 -1 -2 -3 -3 -3  2  3 -3 -1 -2 -3  3 -1 -3 -3 -3  2 -1 -3 -4  1 -1  3 -3 -3  2 -1 -2 -1 -1  4 -1  1 -2 -3 -3 -1 -1 -1 -3  2  2  2 -1 -1  4 -4 -4 -3 -3 -3  2 -1 -1  0  2 -3 -3  1 -4 -3 -3  3 -1 -3  2 -3 -3 -3 -3 -3 -3  2 -3 -3 -1  4 -3 -3 -3 -3 -3 -3 -1 -1  0 -3 -1 -1  1 -1 -1 -1  2 -3 -3  2  2 -1 -4 -3  2  2 -1  2 -1 -2 -3 -3 -3  2  4 -3 -3  1 -3 -1 -3 -3  3 -1 -4 -3  2  2 -3 -2 -1  2 -3 -1 -4 -3  0  4 -1 -3 -3 -2 -4 -1 -4 -3 -3 -4 -2 -3 -4  4  4 -1 -1  2 -4 -3 -3 -4 -3 -3 -2 -3  4  3  3  4 -1 -1 -1 -4 -2 -3 -1 -1  1 -3 -3 -3 -3 -3 -3  4 -1 -3  4 -4 -1 -2  2  4 -3 -3 -3
 -3 -3 -3 -1  4  1 -2  1 -2 -4 -1 -3 -4 -2  4 -4 -1 -2  1 -4 -1  2 -3  4 -4  4 -3 -2 -4 -2  2  4 -3 -2  0 -2 -3 -3 -3 -2  0 -3  2  2 -2 -1  0 -2  1  4  4 -1 -4 -1  1  4 -2 -2  1 -4 -1 -4 -2 -3 -2  4 -4 -2 -2  2 -3 -1 -2 -2 -3 -4  4  1 -3 -1 -2 -3  1 -1 -3 -2 -3  4 -1 -4 -4  2 -1  1 -2 -3  4 -1 -2 -1 -1  2 -1  2 -2 -4 -3 -1 -1 -1 -3  4  4  4 -1 -1  2 -4 -4 -3 -2 -3  4 -1 -1  0  4 -3 -3  2 -4 -4 -3  1 -1 -2  4 -4 -2 -2 -3 -3 -3  4 -3 -3 -1  2 -3 -3 -4 -3 -2 -4 -1 -1  0 -3 -1 -1  2 -1 -1 -1  4 -2 -2  4  4 -1 -4 -3  4  4 -1  4 -1 -2 -2 -2 -2  4  2 -4 -2  2 -3 -1 -4 -2  1 -1 -4 -3  4  4 -2 -2 -1  4 -3 -1 -4 -2  0  2 -1 -4 -2 -2 -4 -1 -4 -3 -2 -4 -2 -2 -4  2  2 -1 -1  4 -4 -3 -4 -4 -2 -3 -2 -2  2  1  1  2 -1 -1 -1 -4 -2 -2 -1 -1  2 -4 -3 -2 -3 -2 -2  2 -1 -3  2 -4 -1 -2  4  2 -2 -3 -2
 -1 -1  1 -1 -2 -2  4 -2  4 -1 -1  1 -1  1 -2 -2 -1  2 -2 -2 -2 -3  1 -2 -1 -2  0  0 -2  4 -3 -2  1  0 -3  2 -1  1  1  2 -3 -1 -1 -1  0 -1 -3  4 -2 -2 -2 -3 -2 -1 -2 -2  0  2 -2 -1 -1 -2  1  1  1 -2 -2  2  2 -3 -1 -2  0  1  0 -1 -2 -2  1 -2  0 -1 -2 -1  1  4 -1 -2 -1 -1 -2 -1 -1 -2  2  1 -2 -3  0 -1 -1 -3 -1 -1  0 -1  0 -1 -1 -1  0 -2 -2 -2 -1 -1 -3 -2 -2 -1  4  1 -2 -1 -1 -3 -2 -1  0 -1 -2 -1 -1 -2 -1  2 -2 -1  2 -3  1 -1  1 -2  0  1 -1 -3 -1  0 -1  1  2 -1 -1 -1 -1 -1 -1 -1 -1 -1 -1 -1 -2  2  4 -2 -2 -1 -2  1 -2 -2 -1 -2 -1  0  2  1  1 -2 -3 -1 -3 -1  1 -1 -1  4 -2 -1 -2 -1 -2 -2  2  0 -1 -2 -1 -1 -2 -3 -3 -3 -1 -1  4  0 -2 -1 -2  1  2 -2  0  2 -2 -3 -3 -1 -1 -2 -2 -1 -1 -2  4 -1  0  2 -3 -2 -2 -3 -2 -1 -1 -2  0  1 -1 -1 -1 -1  1  2  0  2  1 -3 -1  1 -3 -2 -1  0 -2 -3  4 -1 -3
 -2 -2 -2 -1  2  1 -1  1 -1 -3 -1 -2 -3  0  2 -3 -1 -1  1 -3 -1  1 -2  2 -3  2 -2 -1 -3 -1  1  2 -2 -1  0 -1 -2 -2 -2 -1  0 -2  5  5 -1 -1  0 -1  1  2  2 -1 -3 -1  1  2 -1 -1  1 -3 -1 -3  0 -2  0  2 -3 -1 -1  1 -2 -1 -1  0 -2 -3  2  1 -2 -1 -1 -2  1 -1 -2 -1 -2  2 -1 -3 -3  5 -1  1 -1 -2  2 -1 -1 -1 -1  1 -1  5 -1 -3 -2 -1 -1 -1 -2  2  2  2 -1 -1  1 -3 -3 -2 -1 -2  2 -1 -1  0  2 -2 -2  5 -3 -3 -2  1 -1 -1  2 -3 -1 -1 -2 -2 -2  2 -2 -2 -1  1 -2 -2 -3 -2 -1 -3 -1 -1  4 -2 -1 -1  5 -1 -1 -1  2 -1 -1  2  2 -1 -3 -2  2  2 -1  2 -1 -1 -1  0  0  2  1 -3 -1  5 -2 -1 -3 -1  1 -1 -3 -2  2  2 -1 -1 -1  2 -2 -1 -3 -1  0  1 -1 -3 -1 -1 -3 -1 -3 -2 -1 -3 -1 -1 -3  1  1 -1 -1  2 -3 -2 -3 -3 -1 -2 -1 -1  1  1  1  1 -1 -1 -1 -3 -1  0 -1 -1  5 -3 -2 -1 -2 -1  0  1 -1 -2  1 -3 -1 -1  2  1 -1 -2 -1
 -1 -4 -3 -2  0 -1 -3 -1 -3 -3 -2 -3 -3 -3  0 -3 -2 -3 -1 -3  3  0 -3  0 -3  0 -3 -2 -3 -3  0  0 -3 -2  6 -3 -4 -3 -3 -3  6 -4  0  0 -2 -2  6 -3 -1  0  0 -2 -3 -2 -1  0 -2 -3 -1 -3 -2 -3 -3 -3 -3  0 -3 -3 -3  0 -1  3 -2 -3 -3 -3  0 -1 -3  3 -2 -4 -1 -2 -3 -3 -1  0 -2 -3 -3  0 -2 -1 -3 -3  0 -2 -2 -2 -2  0 -2  0 -2 -3 -3 -2 -2 -2 -3  0  0  0 -2 -2  0 -3 -3 -4 -3 -3  0 -2 -2  6  0 -1 -3  0 -3 -3 -1 -1 -2 -3  0 -3 -3  1 -3 -4 -3  0 -3 -3 -2  0 -4 -3 -3 -3 -3 -3 -2 -2 -1 -4 -2 -2  0 -2 -2 -2  0 -3 -3  0  0 -2 -3 -3  0  0 -2  0 -2 -2 -3 -3 -3  0  0 -3  1  0 -3 -2 -3 -3 -1 -2 -3 -4  0  0 -3 -2 -2  0 -4 -2 -3  1  6  0 -2 -3 -3 -2 -3 -2 -3 -3 -3 -3 -2 -3 -3  0  0 -2 -2  0 -3 -4 -3 -3 -3 -4 -2 -3  0 -1 -1  0  3 -2 -2 -3 -2 -3 -2 -2  0 -3 -3 -3 -3 -3 -3  0 -2 -3  0 -3 -2 -2  0  0 -3 -1  1
 -2  7 -1 -1 -3 -2 -1 -2 -1 -1 -1 -1 -1 -1 -3 -2 -1 -2 -2 -2 -3 -3 -1 -3 -1 -3 -2 -1 -2 -1 -3 -3 -1 -1 -4 -2  7 -1 -1 -2 -4  7 -2 -2 -1 -1 -4 -1 -2 -3 -3 -3 -2 -1 -2 -3 -1 -2 -2 -1 -1 -2 -1 -1 -1 -3 -2 -2 -2 -3 -2 -3 -1 -1 -2 -1 -3 -2 -1 -3 -1  7 -2 -1 -1 -1 -2 -3 -1 -1 -2 -2 -1 -2 -2 -1 -3 -3 -1 -1 -1 -3 -1 -2 -1 -1 -2 -1 -1 -1 -2 -3 -3 -3 -1 -1 -3 -2 -2  7 -1 -1 -3 -1 -1 -4 -3 -2 -2 -2 -2 -1 -2 -2 -1 -2 -3 -1 -2 -4 -1  7 -1 -3 -2 -1 -1 -3  7 -2 -1 -1 -2 -1 -1 -1 -2  7 -1 -1 -2 -1 -1 -1 -3 -2 -1 -3 -3 -1 -2 -1 -3 -3 -1 -3 -1 -1 -2 -1 -1 -3 -3 -1 -4 -2 -1 -1 -1 -1 -2 -1 -2  7 -3 -3 -2 -1 -1 -3  7 -1 -2 -4 -4 -3 -1 -1 -1 -1 -2 -1 -2 -1 -2 -2 -1 -2 -2 -3 -3 -1 -1 -3 -2  7 -1 -2 -1  7 -1 -2 -3 -2 -2 -3 -3 -1 -1 -2 -1 -1 -1 -1 -2 -1 -1 -2 -2 -2 -1 -3 -1 -1 -3 -2 -1 -1 -3 -3 -1 -2 -4
 -1 -1  0  1 -2 -2  0 -2  0  0  1  0  0  0 -2  0  1 -1 -2  0 -2 -2  0 -2  0 -2  1  4  0  0 -2 -2  0  4 -2 -1 -1  0  0 -1 -2 -1 -1 -1  4  1 -2  0 -2 -2 -2 -1  0  1 -2 -2  4 -1 -2  0  1  0  0  0  0 -2  0 -1 -1 -2 -1 -2  4  0  1  0 -2 -2  0 -2  4 -1 -2  1  0  0 -1 -2  1  0  0 -1  1 -2 -1  0 -2 -1  4  1  1 -2  1 -1  4  0  1  1  1  1  1 -2 -2 -2  1  1 -2  0  0 -1  0  0 -2  1  1 -2 -2 -1  1 -1  0  0 -1 -2  1 -1 -2  0 -1 -3  0 -1  0 -2  1  0  1 -2 -1  1  0  0 -1  0  1  1  0 -1  1  1 -1  1  1  1 -2 -1  0 -2 -2  1  0  0 -2 -2  1 -2  1  4 -1  0  0 -2 -2  0 -3 -1  0  1  0  0 -2  1  0 -1 -2 -2 -1  4  1 -2 -1  1  0 -3 -2 -2  1  0  0  4  0  1  0  0 -1  0  4 -1  0 -2 -2  1  1 -2  0 -1  0  0  0 -1  4 -1 -2 -2 -2 -2 -2  1  1  0  4  0  1  1 -1  0  0 -1  1 -1  0 -2  1  0 -2  0  1  4 -2 -2  0 -1 -3
 -2 -1 -1  5 -1  0 -1  0 -1 -1  0 -1 -1 -1 -1 -2  0 -1  0 -2 -2 -1 -1 -1 -1 -1  0  1 -2 -1 -1 -1 -1  1 -2 -1 -1 -1 -1 -1 -2 -1 -1 -1  1  5 -2 -1  0 -1 -1 -1 -2  0  0 -1  1 -1  0 -1  0 -2 -1 -1 -1 -1 -2 -1 -1 -1 -2 -2  1 -1  0 -1 -1  0 -1 -2  1 -1  0  5 -1 -1 -2 -1  5 -1 -2 -1  5  0 -1 -1 -1 -1  1  0  0 -1  5 -1  1 -1  0  5  0  0  0 -1 -1 -1  5  5 -1 -2 -2 -1 -1 -1 -1  5  0 -2 -1 -2  0 -1 -2 -1 -2  0  5 -1 -1 -1 -1 -2 -1 -1 -1 -1  0 -1  0 -1 -1  0 -1 -1 -1 -1  5  5  0 -1  0  0 -1  0  5  5 -1 -1 -1 -1 -1  5 -2 -1 -1 -1  5 -1  0  1 -1 -1 -1 -1 -1 -1 -2 -1 -1  0 -1 -1  0  0 -2 -1 -1 -1 -1  1  0 -1 -1  0 -2 -2 -2 -1  0 -1 -1  1 -2  0 -2 -1 -1 -2  1 -1 -2 -1 -1  0  0 -1 -2 -1 -1 -2 -1 -1  1 -1 -1  0  0 -1 -2  5  5 -2  1 -1  0  5 -1 -1 -1 -1  0 -1 -1 -1  0 -1 -1 -2  0  1 -1 -1 -1 -2 -2
 -2 -4 -3 -2 -2 -3 -3 -3 -3 -4 -3 -3 -4 -2 -2 -2 -3 -3 -3 -2  2 -3 -3 -2 -4 -2 -4 -3 -2 -3 -3 -2 -3 -3  1 -3 -4 -3 -3 -3  1 -4 -1 -1 -3 -2  1 -3 -3 -2 -2 -2 -2 -3 -3 -2 -3 -3 -3 -4 -3 -2 -2 -3 -2 -2 -2 -3 -3 -3 -2  2 -3 -2 -4 -4 -2 -3 -3  2 -3 -4 -3 -2 -3 -3 -2 -2 -2 -4 -2 -1 -2 -3 -3 -3 -2 -2 -3 -3 -3 -3 -2 -1 -3 -4 -4 -2 -3 -3 -4 -2 -2 -2 -2 -2 -3 -2 -2 -4 -3 -3 -2 -2 -3  1 -2 -2 -4 -1 -2 -4 -2 -3 -2 -3 -2 -4 -3 10 -3 -4 -3 -2 -4 -3 -3 -3 -4 -4 -4 -3 -3 -4 -2 -2 -2 -4 -3 -3 -1 -3 -2 -2 -2 -3 -3 -2 -2 -2 -2 -3 -2 -2 -2 -2 -3 -3 -3 -2 -2 -2 -3 -4 10 -1 -3 -3 -4 -3 -3 -3 -2 -4 -2 -2 -3 -3 -3 -2 -4 -3 -2 10  1 -3 -3 -4 -3 -3 -2 -3 -2 -3 -3 -2 -3 -3 -2 -3 -3 -3 -3 -2 -2 -4 -4 -2 -3 -4 -3 -3 -3 -3 -3 -3  2 -2 -2 -2 -3 -2 -3 -2 -1 -4 -3 -3 -4 -3 -2 -3 -3 -3 -3 -2 -3 -3 -2 -3 -3 -2 10
  2 -3 -2 -2 -1 -1 -2 -1 -2 -3 -2 -2 -3 -1 -1 -3 -2 -2 -1 -3  7 -1 -2 -1 -3 -1 -2 -2 -3 -2 -1 -1 -2 -2  3 -2 -3 -2 -2 -2  3 -3 -1 -1 -2 -2  3 -2 -1 -1 -1 -2 -3 -2 -1 -1 -2 -2 -1 -3 -2 -3 -1 -2 -1 -1 -3 -2 -2 -1  2  7 -2 -1 -2 -3 -1 -1 -2  7 -2 -3 -1 -2 -2 -2  2 -1 -2 -3 -3 -1 -2 -1 -2 -2 -1 -2 -2 -2 -2 -1 -2 -1 -2 -3 -2 -2 -2 -2 -2 -1 -1 -1 -2 -2 -1 -3 -3 -3 -2 -2 -1 -2 -2  3 -1  2 -2 -1 -3 -3  2 -1 -2 -2 -1 -3 -2  2 -2 -3 -2 -1 -2 -2 -2 -1 -3 -2 -3 -2 -2 -3 -2 -2 -1 -3 -2 -2 -1 -2 -2 -2 -1 -2 -2 -1 -1 -2 -3 -2 -1 -1 -2 -1 -2 -2 -2 -1 -1 -1 -1 -3  2 -1 -2 -2 -3 -2 -1 -2 -3 -3 -1 -1 -2 -2 -2 -1 -3 -2 -3  2  3 -1 -2 -3 -2 -2 -3 -2 -3 -2 -2 -3 -2 -2 -3 -1 -1 -2 -2 -1 -3 -3 -3 -3 -2 -3 -2 -2 -1 -1 -1 -1  7 -2 -2 -3 -2 -1 -2 -2 -1 -3 -2 -2 -2 -2 -1 -1 -2 -2 -1 -3 -2 -2 -1 -1 -2  2  2
 -3 -2 -2  0  1  4 -2  4 -2 -3  0 -2 -3 -2  1 -3  0 -2  4 -3 -1  3 -2  1 -3  1 -3 -2 -3 -2  3  1 -2 -2 -1 -2 -2 -2 -2 -2 -1 -2  1  1 -2  0 -1 -2  4  1  1 -1 -3  0  4  1 -2 -2  4 -3  0 -3 -2 -2 -2  1 -3 -2 -2  3 -3 -1 -2 -2 -3 -3  1  4 -2 -1 -2 -2  4  0 -2 -2 -3  1  0 -3 -3  1  0  4 -2 -2  1 -1 -2  0  0  3  0  1 -2 -3 -3  0  0  0 -3  1  1  1  0  0  3 -3 -3 -2 -2 -2  1  0  0 -1  1 -3 -3  1 -3 -3 -3  4  0 -2  1 -3 -2 -3 -2 -2 -2  1 -3 -2  0  3 -2 -3 -3 -2 -2 -3  0  0 -1 -2  0  0  1  0  0  0  1 -2 -2  1  1  0 -3 -2  1  1  0  1  0 -2 -2 -2 -2  1  3 -3 -3  1 -2  0 -3 -2  4  0 -3 -2  1  1 -2 -2  0  1 -2  0 -3 -3 -1  3  0 -3 -2 -2 -3  0 -3 -2 -2 -3 -2 -2 -3  3  3  0  0  1 -3 -2 -3 -3 -2 -2 -2 -2  3  4  4  3 -1  0  0 -3 -2 -2  0  0  1 -3 -2 -2 -3 -2 -2  3  0 -2  3 -3  0 -2  1  3 -2 -3 -3
