# Supplementary material for: Protein Secondary Structure Prediction Based on Data Partition and Semi-Random Subspace Method
Source: Sci Rep. 2018 Jun 29;8:9856. doi: 10.1038/s41598-018-28084-8 (PMC6026213; doi:10.1038/s41598-018-28084-8)
Supplement: Supplementary file 2 — Dataset 2 [file 41598_2018_28084_MOESM2_ESM.zip › T100_DATA/6B3G_A.pssm]

  P  Q  I  T  L  W  K  R  P  L  V  T  I  K  I  G  G  Q  L  K  E  A  L  L  D  T  G  A  D  D  T  V  I  E  E  M  S  L  P  G  R  W  K  P  K  M  I  G  G  I  G  G  F  I  K  V  R  Q  Y  D  Q  I  I  I  E  I  C  G  H  K  A  I  G  T  V  L  V  G  P  T  P  V  N  I  I  G  R  N  L  L  T  Q  I  G  C  T  L  N  F
 -1 -1 -1  0 -2 -3 -1 -2 -1 -2  0  0 -1 -1 -1  0  0 -1 -2 -1 -1  4 -2 -2 -2  0  0  4 -2 -2  0  0 -2 -1 -1 -1  0 -2 -1  0 -1 -3 -1 -1 -1 -1 -1  0  0 -1  0  0 -2 -1 -1  0 -2 -1 -2 -2 -1 -1 -1 -1 -1 -1  0  0 -2 -1  4 -1  0  0  0 -2 -1  0 -1  0 -1  1 -2 -1 -1  0 -2 -2 -2 -2  0 -1 -2  0  0  0 -2 -2 -2
 -2  1 -3 -1 -2 -3  1  6 -2 -3 -3 -1 -3  2 -3 -3 -3  1 -3  2  0 -2 -2 -2 -2 -1 -3 -2 -2 -2 -1 -3 -2  0  0 -1 -1 -2 -2 -3  5 -3  2 -2  2 -1 -3 -3 -3 -3 -3 -3 -3 -3  2 -3  6  1 -2 -2  1 -3 -3 -3  0 -3 -4 -3  0  2 -2 -3 -3 -1 -3 -2 -3 -3 -2 -1 -2 -3  0 -3 -3 -3  6  0 -2 -2 -1  1 -3 -3 -4 -1 -2  0 -3
 -2  0 -3  0 -4 -4  0  0 -2 -4 -3  0 -3  0 -3  0  0  0 -4  0  0 -2 -4 -4  1  0  0 -2  1  1  0 -3 -4  0  0 -2  4 -4 -2  0  0 -4  0 -2  0 -2 -3  0  0 -3  0  0 -3 -3  0 -3  0  0 -2  1  0 -3 -2 -3  0 -3 -3  0  1  0 -2 -3  0  0 -3 -4 -3  0 -2  0 -2 -3  6 -3 -3  0  0  6 -4 -4  0  0 -4  0 -3  0 -4  6 -3
 -2  0 -3 -1 -4 -5  0 -2 -2 -4 -3 -1 -3 -1 -3 -1 -1  0 -4 -1  2 -2 -4 -4  6 -1 -1 -2  6  6 -1 -3 -4  2  2 -3  1 -4 -2 -1 -1 -5 -1 -2 -1 -3 -3 -1 -1 -3 -1 -1 -4 -3 -1 -3 -2  0 -3  6  0 -3 -3 -3  2 -3 -4 -1 -1 -1 -2 -3 -1 -1 -3 -4 -3 -1 -2 -1 -2 -3  1 -3 -3 -1 -2  1 -4 -4 -1  0 -4 -1 -4 -1 -4  1 -4
 -3 -3 -1 -1 -1 -3 -3 -4 -3 -2 -1 -1 -1 -3 -1 -3 -3 -3 -1 -3 -4  0 -1 -1 -4 -1 -3  0 -4 -4 -1 -1 -1 -4 -4 -2 -2 -1 -3 -3 -4 -3 -3 -3 -3 -2 -1 -3 -3 -1 -3 -3 -3 -1 -3 -1 -4 -3 -3 -4 -3 -1  7 -1 -4 -1  9 -3 -3 -3 -1 -1 -3 -1 -1 -1 -1 -3 -3 -1 -3 -1 -3 -1 -1 -3 -4 -3 -1 -1 -1 -3 -1 -3  9 -1 -1 -3 -3
 -1  6 -3 -1 -2 -2  5  1 -1 -3 -2 -1 -3  1 -3 -2 -2  6 -3  1  2 -1 -2 -2  0 -1 -2 -1  0  0 -1 -2 -2  2  2  0  0 -2 -1 -2  1 -2  1 -1  1  0 -3 -2 -2 -3 -2 -2 -3 -3  1 -2  1  6 -2  0  6 -3 -2 -3  2 -3 -3 -2  0  1 -1 -3 -2 -1 -2 -2 -3 -2 -1 -1 -1 -2  0 -3 -3 -2  1  0 -2 -2 -1  6 -3 -2 -3 -1 -2  0 -3
 -1  2 -3 -1 -3 -3  2  0 -1 -3 -3 -1 -3  1 -3 -2 -2  2 -3  1  5 -1 -3 -3  2 -1 -2 -1  2  2 -1 -3 -3  5  5 -2  0 -3 -1 -2  0 -3  1 -1  1 -2 -3 -2 -2 -3 -2 -2 -3 -3  1 -3  0  2 -2  2  2 -3 -3 -3  5 -3 -4 -2  0  1 -1 -3 -2 -1 -3 -3 -3 -2 -1 -1 -1 -3  0 -3 -3 -2  0  0 -3 -3 -1  2 -3 -2 -4 -1 -3  0 -3
 -2 -2 -4 -2 -4 -3 -2 -3 -2 -4 -3 -2 -4 -2 -4  6  6 -2 -4 -2 -2  0 -4 -4 -1 -2  6  0 -1 -1 -2 -3 -4 -2 -2 -3  0 -4 -2  6 -2 -3 -2 -2 -2 -3 -4  6  6 -4  6  6 -3 -4 -2 -3 -3 -2 -3 -1 -2 -4 -3 -4 -2 -4 -3  6 -2 -2 -1 -4  6 -2 -3 -4 -4  6 -2 -2 -2 -3  0 -4 -4  6 -3  0 -4 -4 -2 -2 -4  6 -3 -2 -4  0 -3
 -2  0 -4 -2 -3 -3  0  0 -2 -3 -3 -2 -3 -1 -4 -2 -2  0 -3 -1  0 -2 -3 -3 -1 -2 -2 -2 -1 -1 -2 -3 -3  0  0 -2  0 -3 -2 -2  0 -3 -1 -2 -1 -2 -4 -2 -2 -4 -2 -2 -1 -3 -1 -3  0  0  2 -1  0 -4 -3 -3  0 -4 -3 -2  8 -1 -2 -4 -2 -2 -3 -3 -3 -2 -2 -2 -2 -3  1 -4 -4 -2  0  1 -3 -3 -2  0 -3 -2 -3 -2 -3  1 -1
 -3 -3  4 -1  2 -3 -3 -3 -3  3  3 -1  4 -3  4 -4 -4 -3  3 -3 -3 -1  2  2 -3 -1 -4 -1 -3 -3 -1  3  2 -3 -3  1 -3  2 -3 -4 -3 -3 -3 -3 -3  1  4 -4 -4  4 -4 -4  0  4 -3  3 -3 -3 -1 -3 -3  4  1  4 -3  4 -1 -4 -4 -3  0  4 -4 -1  3  2  4 -4 -3 -1 -3  2 -3  4  4 -4 -3 -3  2  2 -1 -3  3 -4 -1 -1  2 -3  0
 -3 -2  2 -1  4 -2 -2 -2 -3  3  1 -1  2 -3  2 -4 -4 -2  4 -3 -3 -2  4  4 -4 -1 -4 -2 -4 -4 -1  1  4 -3 -3  2 -3  4 -3 -4 -2 -2 -3 -3 -3  2  2 -4 -4  2 -4 -4  0  2 -3  1 -2 -2 -1 -4 -2  2  2  1 -3  2 -1 -4 -3 -3 -1  2 -4 -1  1  4  1 -4 -3 -1 -3  1 -4  2  2 -4 -2 -4  4  4 -1 -2  3 -4 -1 -1  4 -4  0
 -1  1 -3 -1 -3 -3  2  2 -1 -3 -2 -1 -3  5 -3 -2 -2  1 -3  5  1 -1 -3 -3 -1 -1 -2 -1 -1 -1 -1 -2 -3  1  1 -1  0 -3 -1 -2  4 -3  5 -1  5 -1 -3 -2 -2 -3 -2 -2 -3 -3  5 -2  2  1 -2 -1  1 -3 -2 -3  1 -3 -3 -2 -1  5 -1 -3 -2 -1 -2 -3 -3 -2 -1 -1 -1 -2  0 -3 -3 -2  2  0 -3 -3 -1  1 -3 -2 -3 -1 -3  0 -3
 -3  0  1 -1  2 -2 -1 -1 -3  2  1 -1  1 -1  1 -3 -3  0  2 -1 -2 -1  2  2 -3 -1 -3 -1 -3 -3 -1  1  2 -2 -2  6 -2  2 -3 -3 -1 -2 -1 -3 -1  6  1 -3 -3  1 -3 -3  0  1 -1  1 -1  0 -1 -3  0  1  0  1 -2  1 -2 -3 -2 -1  0  1 -3 -1  1  2  1 -3 -3 -1 -3  1 -2  1  1 -3 -1 -2  2  2 -1  0  2 -3 -2 -1  2 -2  0
 -4 -3  0 -2  0  1 -3 -3 -4  2 -1 -2  0 -3  0 -3 -3 -3  0 -3 -3 -2  0  0 -4 -2 -3 -2 -4 -4 -2 -1  0 -3 -3  0 -3  0 -4 -3 -3  1 -3 -4 -3  0  0 -3 -3  0 -3 -3  7  0 -3 -1 -3 -3  3 -4 -3  0 -1  0 -3  0 -3 -3 -1 -3 -2  0 -3 -2 -1  0  0 -3 -4 -2 -4  2 -3  0  0 -3 -3 -3  0  0 -2 -3  0 -3 -3 -2  0 -3  7
  8 -1 -3 -1 -3 -4 -1 -2  8 -3 -3 -1 -3 -1 -3 -2 -2 -1 -3 -1 -1 -1 -3 -3 -2 -1 -2 -1 -2 -2 -1 -3 -3 -1 -1 -3 -1 -3  8 -2 -2 -4 -1  8 -1 -3 -3 -2 -2 -3 -2 -2 -4 -3 -1 -3 -2 -1 -3 -2 -1 -3 -3 -3 -1 -3 -3 -2 -2 -1 -1 -3 -2 -1 -3 -3 -3 -2  8 -1  8 -2 -2 -3 -3 -2 -2 -2 -3 -3 -1 -1 -3 -2 -3 -1 -3 -2 -4
 -1  0 -3  1 -3 -3  0 -1 -1 -3 -2  1 -2  0 -3  0  0  0 -3  0  0  1 -3 -3  0  1  0  1  0  0  1 -2 -3  0  0 -2  3 -3 -1  0 -1 -3  0 -1  0 -2 -3  0  0 -3  0  0 -3 -2  0 -2 -1  0 -2  0  0 -3  0 -2  0 -3 -1  0 -1  0  1 -3  0  1 -2 -3 -2  0 -1  1 -1 -1  1 -3 -3  0 -1  1 -3 -3  1  0 -3  0 -1  1 -3  1 -3
 -1 -1 -1  5 -1 -3 -1 -1 -1 -1  0  5 -1 -1 -1 -2 -2 -1 -1 -1 -1  0 -1 -1 -1  5 -2  0 -1 -1  5  0 -1 -1 -1 -1  1 -1 -1 -2 -1 -3 -1 -1 -1 -1 -1 -2 -2 -1 -2 -2 -2 -1 -1  0 -1 -1 -2 -1 -1 -1 -1 -1 -1 -1 -1 -2 -2 -1  0 -1 -2  5  0 -1  0 -2 -1  5 -1  0  0 -1 -1 -2 -1  0 -1 -1  5 -1 -1 -2 -1  5 -1  0 -2
 -4 -2 -3 -3 -2 11 -2 -3 -4 -1 -3 -3 -3 -3 -3 -3 -3 -2 -2 -3 -3 -3 -2 -2 -5 -3 -3 -3 -5 -5 -3 -3 -2 -3 -3 -2 -3 -2 -4 -3 -3 11 -3 -4 -3 -2 -3 -3 -3 -3 -3 -3  1 -3 -3 -3 -3 -2  2 -5 -2 -3 -2 -3 -3 -3 -3 -3 -3 -3 -3 -3 -3 -3 -3 -2 -3 -3 -4 -3 -4 -2 -4 -3 -3 -3 -3 -4 -2 -2 -3 -2 -2 -3 -3 -3 -2 -4  1
 -3 -2 -1 -2 -1  2 -2 -2 -3  0 -1 -2 -1 -2 -1 -3 -3 -2 -1 -2 -2 -2 -1 -1 -3 -2 -3 -2 -3 -3 -2 -1 -1 -2 -2 -1 -2 -1 -3 -3 -2  2 -2 -3 -2 -1 -1 -3 -3 -1 -3 -3  3 -1 -2 -1 -2 -2  7 -3 -2 -1 -2 -1 -2 -1 -3 -3  2 -2 -2 -1 -3 -2 -1 -1 -1 -3 -3 -2 -3  0 -2 -1 -1 -3 -2 -2 -1 -1 -2 -2 -1 -3 -3 -2 -1 -2  3
 -3 -2  3  0  1 -3 -2 -3 -3  1  4  0  3 -2  3 -3 -3 -2  2 -2 -3  0  1  1 -3  0 -3  0 -3 -3  0  4  1 -3 -3  1 -2  1 -3 -3 -3 -3 -2 -3 -2  1  3 -3 -3  3 -3 -3 -1  3 -2  4 -3 -2 -1 -3 -2  3  0  3 -3  3 -1 -3 -3 -2  2  3 -3  0  4  1  3 -3 -3  0 -3  3 -3  3  3 -3 -3 -3  1  1  0 -2  2 -3 -1  0  1 -3 -1
