# Supplementary material for: Protein Secondary Structure Prediction Based on Data Partition and Semi-Random Subspace Method
Source: Sci Rep. 2018 Jun 29;8:9856. doi: 10.1038/s41598-018-28084-8 (PMC6026213; doi:10.1038/s41598-018-28084-8)
Supplement: Supplementary file 2 — Dataset 2 [file 41598_2018_28084_MOESM2_ESM.zip › T100_DATA/6B5G_A.pssm]

  L  P  S  P  T  P  N  L  E  I  K  Y  T  K  I  F  I  N  N  E  W  Q  N  S  E  S  G  R  V  F  P  V  Y  N  P  A  T  G  E  Q  V  C  E  V  Q  E  A  D  K  A  D  I  D  K  A  V  Q  A  A  R  L  A  F  S  L  G  S  V  W  R  R  M  D  A  S  E  R  G  R  L  L  D  K  L  A  D  L  V  E  R  D  R  A  V  L  A  T  M  E  S  L  N  G  G  K  P  F  L  Q  A  F  Y  V  D  L  Q  G  V  I  K  T  F  R  Y  Y  A  G  W  A  D  K  I  H  G  M  T  I  P  V  D  G  D  Y  F  T  F  T  R  H  E  P  I  G  V  C  G  Q  I  I  P  W  N  F  P  L  L  M  F  A  W  K  I  A  P  A  L  C  C  G  N  T  V  V  I  K  P  A  E  Q  T  P  L  S  A  L  Y  M  G  A  L  I  K  E  A  G  F  P  P  G  V  I  N  I  L  P  G  Y  G  P  T  A  G  A  A  I  A  S  H  I  G  I  D  K  I  A  F  T  G  S  T  E  V  G  K  L  I  Q  E  A  A  G  R  S  N  L  K  R  V  T  L  E  L  G  G  K  S  P  N  I  I  F  A  D  A  D  L  D  Y  A  V  E  Q  A  H  Q  G  V  F  F  N  Q  G  Q  C  C  T  A  G  S  R  I  F  V  E  E  S  I  Y  E  E  F  V  R  R  S  V  E  R  A  K  R  R  V  V  G  S  P  F  D  P  T  T  E  Q  G  P  Q  I  D  K  K  Q  Y  N  K  I  L  E  L  I  Q  S  G  V  A  E  G  A  K  L  E  C  G  G  K  G  L  G  R  K  G  F  F  I  E  P  T  V  F  S  N  V  T  D  D  M  R  I  A  K  E  E  I  F  G  P  V  Q  E  I  L  R  F  K  T  M  D  E  V  I  E  R  A  N  N  S  D  F  G  L  V  A  A  V  F  T  N  D  I  N  K  A  L  T  V  S  S  A  M  Q  A  G  T  V  W  I  N  C  Y  N  A  L  N  A  Q  S  P  F  G  G  F  K  M  S  G  N  G  R  E  M  G  E  F  G  L  R  E  Y  S  E  V  K  T  V  T  V  K  I  P  Q  K  N  S
 -2 -2  2 -2 -1  0 -2 -2 -2 -2 -1 -3 -1 -2 -2 -4 -3 -3 -3 -2 -4 -2 -2  3  0  0 -1 -2 -1 -4  1 -1 -2 -3 -2  4 -1 -1 -2 -1 -3  1 -2 -1  2 -2  3 -3 -1  4 -3 -1 -3 -2  6 -2  0  6  6 -2  2  6 -3 -1 -2 -1  0  0 -5 -3 -2 -2 -3  6  0 -1 -3 -1 -2 -3 -2 -1 -2 -3  6 -3 -1 -2 -2 -2 -3 -1  2 -2 -2  6  1 -2 -2  1 -2 -3  0 -1 -2 -2 -3  1  0  4 -3 -1  0 -3 -2 -1  0  1 -1 -1  0 -2 -3 -4 -3  6 -1 -4  5 -3 -2 -2 -3 -1 -2 -1 -2 -2 -1 -3 -1 -2 -3 -3  0 -3 -1 -3 -3 -2 -2 -2 -1 -1 -2 -1  2 -3 -2 -2 -5 -3 -3 -2 -2 -1 -3 -1  3 -4 -2 -2  4 -2  6 -3  4  0 -1 -3 -1 -1 -1 -2 -2 -2  6 -2 -2 -1 -2 -3 -1  5 -3 -3 -1  4  2 -3 -1 -1 -2  5 -1 -4 -2 -1 -1 -1 -1 -3 -2 -2 -1 -1 -3 -1 -2 -1  5 -1  6  6 -3  4  0 -3 -2 -2 -2 -3 -2 -1  6 -4 -1 -1  0 -1 -2 -1 -1 -2 -2 -2 -1 -1  6  6  3 -1  0 -3 -3 -2 -3 -1 -1 -3 -2 -3 -1 -1 -2 -1 -2 -2 -3 -2 -3  5 -3  5 -3 -2 -2 -1  6 -1 -2 -1  5 -3 -2  3  0 -4 -3 -3 -1 -1 -2 -1 -2 -1  6  3  0 -3 -1 -4 -1 -2 -2  0 -2 -3 -1 -2 -4 -1 -1 -2  0  0  0 -2  6 -2 -1 -3 -1 -1 -1 -2 -2 -3 -2  0 -1 -1 -2 -2 -1 -2 -2 -2 -3 -1 -1 -2 -3 -2 -2 -2 -3  0 -3 -3 -1  0 -1 -2  0 -2 -1  6 -2 -3 -2 -1 -1 -1  0  2  1  1 -2 -2 -1 -3 -4 -2 -2 -2 -1 -1 -4  1 -2 -1 -1 -3 -2 -3 -2 -3  6 -2 -2 -2 -3 -4 -1 -2 -1 -2 -1 -2 -2 -2 -4 -2 -1 -2 -2 -2  0 -2 -2 -3  6 -3 -1 -1 -1 -3 -1 -3  5  6  5 -1 -4 -1 -2 -3 -2 -3 -2  6 -2 -1 -2  2  1  4 -2 -2  5 -1 -1 -1 -4 -2 -3 -2 -3 -2  4 -1  0  4 -1  3 -2 -3 -1 -1 -3 -2  0  0 -1 -2 -1 -3 -2 -2 -1 -2 -3  3 -3  1  2 -4 -1 -2 -1 -2  1 -1  0 -2 -2 -2  0 -2 -2 -3  0
 -3 -4  1 -4 -2  2 -1 -3  0 -4  3 -3 -2  1 -4 -4 -4 -2 -2 -1 -5  0 -1 -2 -2 -2 -1  3  0 -4 -3 -3 -3 -2 -4 -2 -2 -2 -1  0 -4 -5 -1 -4 -1 -1 -3 -3  2 -2 -3 -4 -3  2 -3 -3  1 -3 -2  6  0 -3 -4  3  2 -4 -2 -2 -5  8  5 -3 -3 -3 -2  0  7 -4  5 -3 -3 -1  5 -3 -3 -2 -3 -3 -1  7 -3  6 -2 -2 -3 -3 -1 -3 -2 -2 -3 -3 -2 -4  1 -3 -4 -1 -1 -2 -3 -2 -2 -3 -3 -1 -2 -3 -4  2 -3 -3  7 -3 -4 -3 -4 -5 -3 -3  1 -3 -1 -4  4 -3 -4 -4 -3 -3 -3 -1 -3 -4 -3 -3 -3  7  1 -1 -4 -4 -4 -4 -5 -4 -1 -4 -4 -4 -5 -2 -4 -4 -3 -3 -3 -2 -3 -3  1 -3 -3 -4 -3 -3 -3 -4 -4 -2 -3 -4 -4 -3  1 -2 -3 -1  0 -3 -4 -3 -2 -3 -3 -3 -3 -3 -1 -3 -4  1 -1 -3 -3 -4 -4 -3 -3 -4 -4 -2 -4 -4 -4 -4 -3 -4 -3 -2 -3 -4 -2 -3 -4 -2  0 -2 -3 -2 -4 -3  1 -4 -3 -4 -3 -4 -2 -3 -1 -4 -4  2 -3 -4  0  0 -3 -3 -3  3 -2 -2 -3  1  7 -4 -3 -3 -2 -3 -4 -4  1 -2 -4 -3 -4 -4 -4 -2 -3 -3 -3 -3 -2 -2 -3 -4 -1 -1 -2 -2  0 -3 -3 -4 -3 -2 -1 -4 -1 -5 -4 -3 -3 -3 -2  8 -3 -4 -4 -1 -2  0 -4 -3 -2 -1 -4 -4  5  7 -2 -3 -1  6 -3  2  3  6 -2 -3 -4 -2 -4 -4 -2 -2  2 -2 -1 -1 -4 -4 -1 -4 -3  1  0 -1 -3  0  3 -4 -3 -1 -3 -4  0 -2 -4  1  3 -1 -4 -3  1 -3 -1 -5 -4 -4 -1  4 -3 -3 -1  4 -4 -3 -4 -4  0 -4 -3 -4 -4 -2 -2 -4  0 -3 -2 -3  6 -4 -3  3 -1 -1 -4 -4 -4 -4 -4 -1 -1 -4 -3  3 -4  2 -1 -3 -1 -1 -4 -4  1  7 -3 -2 -1 -2  1 -3 -4 -3 -2 -3 -3 -4 -4 -3  3 -2 -3 -2  3 -3 -2 -2 -3 -2 -1 -2 -3  4 -2 -4 -2 -4 -4 -4 -2 -5 -3 -2 -3 -3 -2 -3 -1 -3 -4 -4 -4 -4 -4  1 -3 -2 -4 -2 -4  8 -2 -3 -4 -1 -3 -3 -3  1 -1 -3 -2 -2 -4  1 -2 -4 -3 -4  2 -3 -2  0  1 -2 -2
 -4 -4  0 -4  1 -1  6 -3 -1 -4 -1 -2  3 -1 -4 -5 -5  8  8 -1 -5  0  4 -1 -3  0 -1 -1 -1 -4 -3 -2 -4  8 -4 -2  1 -2 -1 -2 -5 -4  0 -4 -1 -2 -2  0 -1 -2  0 -4  2 -1 -3 -4 -1 -3 -3 -1 -1 -3 -4 -1 -3 -2 -1 -3 -6 -2  0 -4  1 -3 -1  0 -2 -2  0 -5 -4  5 -1 -5 -3  0 -4 -4 -1 -2  0 -1 -1 -3 -5 -3  0 -4 -1 -1 -3  4  5 -2 -2 -3 -4  0  1 -1 -3  0 -3  0 -4  0 -1 -2 -4  1  0 -4 -2 -4 -2 -3 -2 -6 -3  0 -2  1 -1 -2 -1 -1 -5 -4 -3  0 -1  4 -3 -4 -2 -4 -1 -2  0 -2 -4 -4 -2 -4 -4 -2 -2 -5 -4 -4 -6  8 -4 -4 -5 -2 -3 -2 -2 -4 -1 -4 -2 -4 -3 -5 -2 -3 -2  8 -2 -4 -4 -4 -1 -3 -3 -2 -1 -1 -3 -5 -1 -3 -5 -2 -3 -2  1 -5 -4 -1 -2 -3 -2 -5 -4 -3 -2 -4 -4  8 -4 -4 -3 -2 -4 -2 -3 -1 -3 -2 -3 -3 -5 -1  1 -1 -2  1 -4  2 -2 -4 -3 -5 -1 -2 -1 -2 -1 -4 -2 -1 -4 -5 -1 -1 -3 -3 -1  1 -1  8 -5 -2 -1 -4 -1 -5 -2 -5 -2 -2 -2  4 -4  6 -5 -4 -4 -2  0 -2  1 -4  0  1 -3 -4 -1 -1 -2 -1  0 -2 -4 -5 -4  7  0 -2 -2 -3 -5 -3 -3 -2 -1 -2 -2 -4 -4 -1 -1  0 -4 -4  1 -2 -5 -4 -1 -2 -1 -4 -2 -1 -3 -1  1 -2 -2 -4 -2  6 -4 -4  1 -2  1  0  1 -1 -2 -4 -2 -4  2  0  0 -2 -3  3 -1 -4 -4  1 -4 -5  0  0 -2 -1  0 -1 -2 -3  0 -5 -1 -4 -2 -2  1 -2 -3 -1  3 -1 -1 -4 -5 -4 -1 -3 -1 -4 -5 -1  4 -4  0  0  3 -4 -1 -5 -2 -1 -2 -2 -5 -2 -2 -4 -4 -2 -1 -4 -4 -1 -4 -1  1 -3  0 -1 -4 -5 -1 -2 -3  8  6  0  0 -4 -2 -5 -2 -3 -2 -4 -4 -1  2  3 -4  3 -1 -3  2 -1 -4 -1  3 -1 -4 -1 -2 -2 -1 -4 -5 -4  8 -4 -4  6 -2 -3  0 -2  0 -2 -4 -5 -2 -2 -4 -2 -3 -1 -2  7 -2 -2 -2 -2 -2 -2 -2 -2 -5 -1  1 -4 -1 -2 -4 -2  0 -4 -2 -4 -1 -3 -1 -1 -1  7 -1
 -4 -3 -1 -3 -1 -2  2 -3  3 -4 -2 -4 -1 -2 -4 -5 -4  0  0  1 -6 -2  5 -2 -3 -2 -2 -2 -2 -5 -2 -3 -4  0 -3 -2 -2 -2  2 -2 -4 -5  4 -5 -1  0 -3  7 -2 -1  8 -4  7 -2 -3 -5 -1 -3 -3 -2  1 -3 -5 -1 -4 -2 -2 -2 -7 -3 -2 -5  7 -2 -2  2 -3 -2 -2 -5 -5  0 -2 -5 -3  7 -5 -4  1 -3  7 -2 -1 -4 -5 -3 -2 -5  0 -2 -4  7 -1 -3 -2 -3 -5 -1  2 -2 -4 -2 -3  7 -5  3 -2 -3 -4 -2 -2 -5 -3 -5 -4 -3 -2 -6 -3  8 -2 -3 -2 -3 -2 -2 -5 -3 -3  7  2  5 -4 -5 -3 -5 -3 -3 -3  0 -3 -4 -3 -4 -5 -3 -2 -5 -4 -3 -6  0 -5 -3 -5 -4 -5 -3 -3 -6 -2 -4 -2 -3 -3 -5 -3 -4 -3  0 -3 -4 -4 -4 -2 -3 -3  0 -2 -2 -3 -5 -2 -3 -5 -4 -4 -3 -1 -5 -4 -2  0 -3 -3 -5 -3 -2 -3 -5 -5  0 -4 -4 -3 -3 -5 -3 -2 -2 -3 -3 -3 -3 -5 -2 -1 -3 -4  6 -4  7 -2 -4 -3 -5 -3 -3 -2 -3  1 -5 -3 -2 -4 -4 -2  0 -2 -3 -2  1 -2  0 -5 -2 -3 -5 -2 -5  0 -5 -3 -3 -2 -1 -3 -1 -5 -4 -5 -1  8 -3  7 -5  6 -1 -3 -4  1 -2 -3 -3 -1 -3 -4 -5 -4  0 -2 -3 -2 -5 -5 -4 -3 -3 -2 -3 -3 -5 -5  0  2  2 -4 -5  6  1 -5 -4 -1 -3 -2 -4  0 -3 -3 -2 -1 -3 -3 -4 -3  5 -3 -5  6 -2  0 -2  1 -2 -3 -3 -2 -4  7  0  1 -2 -4  4 -2 -4 -5  3 -5 -5  2 -2 -3 -2 -1  1 -3 -3 -2 -5  0 -5 -3 -3  0 -2 -3 -2  5 -2 -3 -5 -5 -4 -1 -3 -3 -5 -5 -2  5 -5 -2  8  4 -5 -3 -5 -3 -2  0  0 -5 -5 -3 -3 -5 -2 -2 -4 -4 -2 -5 -1  1 -4  5  2 -4 -4  1 -3 -3  0  3 -2  1 -5 -3 -5 -3 -3 -2 -4 -5 -2 -1  7 -4  7 -2 -3 -3 -2 -4 -2 -1 -2 -5 -1 -3 -3 -2 -4 -6 -4  0 -5 -5  3 -2 -4  0 -3 -2 -3 -3 -5 -3 -3 -5 -2 -4 -2 -3  0 -3 -3  0 -4 -3  1  1 -2 -5  0  0 -5 -2  0 -4 -2 -2 -5 -3 -4 -2 -4  0  1 -2  1 -1
 -2 -4 -1 -4  0 -2 -3 -2 -4 -2 -2  0 -2 -4 -2 -4 -3 -4 -4 -5 -4 -1 -2 -1  1 -1 -4 -4 -2 -4 -4 -2 -2 -4 -5  2 -2 -3 -5 -2 -2 10 -4 -2 -3 -3 -3 -5 -4 -2 -5 -2 -5 -4 -2 -2 -2 -1 -2 -4 -3 -2 -4 -4 -2 -4 -2 -4 -4 -3  0 -3 -5 -2 -2 -4 -5 -3 -2 -2 -2 -2 -4 -2 -2 -5  0 -2 -5 -5 -5 -4 -1 -3 -2 -1 -2 -2 -5 -2 -2 -5  0 -2 -5 -4 -4 -1 -3 -1 -3 -2 -2 -5 -2 -3 -3  6 -1 -4  6  0 -5 -4  5 -2 -4 -4  2 -5 -5  0  0 -4 -3 -2 -2 -4 -1 -3 -4 -4 -3 -3  8 -4 -2 -5 -4 -5 -4 -2 -4 -2 11 -4 -4 -3 -2 -5 -4 -4 -4 -4 -2 -2 -2 -3  0 -1 -5 -2 -2 -4 -2 -2  7  9 -4  0 -2  2 -2 -2 -4 -3 -2 -5 -4 -2 -4 -2 -2  3 -2 -4  0  1 -1 -2 -2 -4 -5 -1 -4 -4 -5 -4 -4 -2 -2 -4 -2 -2 -4 -4 -4 -4 -4 -2  0 -4 -1 -2 -2 -2 -1 -5 -1 -4 -2 -5 -5 -2 -2 -4 -2 -4 -2 -2 -5 -2 -4 -4 -2 -2 -4 -4 -2 -2 -3 -4 -2 -4 -2 -5 -5 -1 -2 -3 -5 -3 -4 -4 -5 -3 -5  7 -3 -2  4 -1 -5  2 -5 -2 -4 -2 -2 -2 -5  3  3 -5 -3 -3 -1 -3 -4 -4 -4 -4 -5 10 11  8 -2 -3 -2 -5 -2 -4 -2 -5 -5 -2 -2 -4 -4 -5 -4 -2 -2 -2 -2 -2 -4 -4 -2 -4 -4 -2 -2 -2 -4 -4 -5 -3 -4 -2 -2 -2 -2 -4 -4 -5 -5 -2 -4 -4 -4 -5 -2 -4 -3 -2 -2 -3 -3 -3 -4 -1 -4 -4 -4 -5 -4 -2 -4 -2 -1 10 -4 -4  0 -3  0 -3 -4 -2 -4 -2 -2 -2 -4 -4 -2 -2 -4 -2 -4 -2 -2 -5 -4 -3 -3 -3 -1 -4 -5 -5 -3 -4 -4 -1 -2 -4  3 -2 -2 -2 -4 -4 -1 -2 -4 -5 -2 -2 -4 -5 -1  0  0 -2 -2 -4 -4 -3  0 -2 -2 -2 -2 -2 -4 -4 -2 -4 -4 -2 -2 -2 -2 -2 -2 -2 -2 -4 -2 -4 -2 -2 -3 -2 -4 10 -4 -4 -1 -2 -1  4 -4  6 -5 -4 -4 -4 -4 -5 -3 -2 -4 -4 -4 -5 -5 -2 -1 -5 -1 -1 -2 -3 -4 -4  1 -5 -2 -5  0 -2 -1 -2 -2  0 -3 -4 -5 -4 -2
 -3 -3  2 -3  0  1  2  0  2 -4  3 -2 -1  4 -4 -5 -4 -1 -1  1 -4  2 -1 -1 -2 -1 -2  0 -1 -5  0 -2 -3 -1 -3 -2 -2 -1  1  1 -4 -4  3 -4  4  1 -3 -2  0  0 -2 -4 -1  0 -2 -4  3 -2 -2  2  2 -2 -4  5 -2 -3 -2 -2 -4  0  1 -2 -2 -2 -1  2  0 -3  1 -3 -3  0  1 -3 -2 -1 -3 -3  1  0 -2  1  0 -2 -3 -1 -1 -3  1 -2 -3 -1 -1 -3  0 -3 -4  0  2 -1 -3 -1 -2 -2 -3  2 -2 -2 -4  0 -2 -3  0 -3 -3 -2 -3 -4 -2 -2  0 -3  4 -3  2 -2 -4 -3 -2 -2 -2 -1 -3 -3 -2 -3 -2  0 -1  1 -3 -3 -3 -4 -5 -3  7 -4 -4 -1 -4 -1 -4 -3 -3 -3 -2  4 -2 -4  0 -3 -2 -3 -2 -3 -2 -3 -3 -1 -2 -3 -3 -2  0 -3 -2  1  8 -2 -3 -3 -2 -2 -3 -2 -2 -2  1 -3 -4  1  1 -2 -3 -5 -3 -2 -3 -4 -4 -1 -4 -3 -3 -3 -3 -3 -2 -2 -2 -3 -2 -2 -4 -1  1 -1 -1  0 -4 -2  0 -4 -2 -5 -2 -3 -2 -2  2 -4 -3  3 -2 -4  5  3 -2 -2 -2  1 -1 -1 -3  0  0 -4 -2 -3  1 -3 -3 -3  0 -1 -3 -2 -4 -4 -4 -2 -2 -2 -2 -3  1  0 -2 -4  2  4 -2  2  4 -2 -3 -5 -4 -1  7 -3  8 -4 -5 -3 -2 -3 -1  0 -2 -4 -4  5  1  1 -4 -3  0  1 -5 -3  1  0 -1 -3  1  0 -2  2  1 -1 -2 -3 -3 -1 -3 -4 -1 -1  1 -2  2  7 -3 -3  8 -4 -1  4  2  8  0  1  0 -4 -3  0 -3 -4  3 -1 -3  2  1  3 -3 -2  0 -3  2 -4 -3 -3  0  0 -2 -1  0  0 -3 -3 -5 -4  6 -3 -2 -4 -5 -1 -1 -4  4 -2  0 -2  0 -4 -2  1  1  1 -4 -5 -3 -3 -4  7  6 -4 -2  0 -5  0 -1  0  1  1 -3 -4  2  0 -2 -1 -1 -2  1 -3 -3 -3 -2 -2 -2 -3 -4 -2  1 -1 -3 -1  0 -2 -2 -1 -3 -1  3 -1 -3  6 -2 -3 -2 -3 -4 -4 -2 -4 -3 -1 -2 -3 -1 -2  7 -2 -3 -5 -3 -3 -4  0  0 -2 -3  0 -3  0  1 -3 -3  1 -2 -3 -3  3  1 -3 -2  1 -3  0 -2 -4 -2 -3  0 -3 -1  6  1 -1 -1
 -4 -3  1 -2 -1 -1  0 -2  5 -4  0 -3 -2  0 -4 -5 -5 -2 -2  7 -5 -1  2 -1 -1 -1 -2  0 -1 -5 -1 -2 -3 -2 -3 -2 -2  2  6 -1 -4 -5  4 -4  4  7 -3  1  0  3  0 -4  1  0 -2 -4  2 -2 -2 -1  3 -2 -5  1 -3 -4 -2 -2 -5 -1 -1 -4  1 -2 -2  4 -1 -3 -1 -4 -4 -1  0 -4 -2  1 -4 -4  7 -1  1 -1 -1 -3 -4 -2  0 -4  7 -2 -4  0 -2 -4 -1 -3 -4 -1  0 -2 -3 -2 -3  1 -4  3  0 -3 -3  0 -2 -4 -1 -4 -4 -2 -3 -5 -2  0 -1 -4  1 -4  0 -2 -4 -3 -3  0  0  2 -3 -4 -3 -4 -2 -1 -2  7 -3 -4 -3 -4 -5 -3  0 -5 -4 -3 -3 -2 -3 -3 -4 -3 -4 -1 -2 -5 -1 -4 -2 -3 -2 -4 -2 -4 -3 -2 -2 -4 -4 -3  0 -3 -2  7  1 -2 -3 -4 -2 -2 -4 -3 -3 -2  0 -4 -4  0  7 -2 -3 -5 -3 -1 -4 -4 -4 -2 -4 -4 -3 -4 -4 -4 -2 -2 -2 -4 -2 -2 -5 -2  2 -2 -2  1 -4  0 -1 -4 -2 -5 -2 -4 -2 -2  6 -4 -4  0 -4 -4  0  5 -2 -2 -2  1 -2 -2 -4 -1 -1 -4 -2 -4  7 -4 -4 -4 -1 -1 -3 -2 -5 -4 -4 -1  0 -2  0 -4  2  0 -2 -4  6  2 -2 -1  1 -3 -3 -5 -4 -2  0 -4  1 -5 -6 -3 -2 -3 -2 -2 -3 -4 -4  6  6  1 -4 -4  3  7 -5 -4  3 -1 -2 -3  6 -1 -2  0  0 -2 -2 -4 -4 -1 -3 -4  1 -1  0 -2  5  0 -4 -3  0 -4  0  3  5  0 -3  2  0 -4 -4  3 -4 -5  5 -1 -4  0  1  7 -4 -2  0 -4  5 -5 -4 -4  0 -1 -3  1  2  0 -3 -4 -5 -4  3 -3 -2 -4 -5 -2  2 -4  0  1  2 -4 -1 -5 -2  0  7  7 -5 -5 -4 -3 -4  0  0 -4 -3  0 -5  0 -1 -3  5  7 -4 -4  5 -2 -2 -2 -1 -2  2 -4 -3 -4 -2 -2 -2 -4 -4 -2  0  0 -4  1  0 -2 -3 -1 -3 -1 -1 -2 -4  2 -2 -3 -2 -4 -5 -4 -2 -5 -4 -1 -2 -3 -1 -2  0 -2 -3 -5 -4 -4 -4 -1  0 -2 -4 -1 -4 -2  7 -4 -4  7 -2 -3 -4  2  5 -4 -2  7 -3 -1 -2 -4 -2 -4 -1 -4 -1  3  0 -1 -1
 -4 -4 -1 -4 -3 -2 -2 -4 -2 -5 -3 -4 -2 -1 -5 -5 -5 -2 -2 -3 -4 -3 -1 -1 -3 -1  6 -3 -3 -5 -3 -3 -4 -2 -4 -1 -3  6 -2 -3 -5 -2 -3 -5 -2 -4  6 -1 -3 -1 -2 -5 -2 -3 -1 -5 -2 -1 -1 -3 -1 -1 -3 -3 -4  7 -2 -3 -5 -4 -3 -4 -2 -1 -2 -1 -4  7 -3 -5 -5 -2 -3 -5 -1 -1 -4 -4 -3 -4 -3 -3 -2 -4 -5 -1 -2 -5 -4 -2 -4 -2  2  7 -3 -4 -5 -2 -2 -1 -4 -2  0 -3 -5  2  4 -2 -5 -2 -2 -5 -4 -5 -4  0  7 -5 -1 -2 -3 -4 -3  7 -3 -3 -5 -4 -4 -2  6 -2 -4 -4 -3 -5 -3 -4 -4 -4 -4 -5  7 -4 -4  7 -2 -5 -5 -4 -5 -2 -3 -4 -5 -4 -4 -3  0 -4 -3 -5  5 -4 -1 -5 -2 -3  7 -2 -3 -4 -4 -4 -3 -4 -1 -4 -3 -3 -4 -5 -3  0 -5 -4 -4  4 -1 -5 -4 -3 -4 -1  7 -5 -4 -3  7 -5 -5 -2 -5 -4 -3  7 -5  7 -3 -3 -1  7  0 -1 -5 -1 -1 -4 -3  2 -5 -2 -3 -5 -1 -5 -3  7 -2 -3 -3 -5  7 -3 -5 -5 -3 -2 -1 -1  5 -2 -2 -2 -5 -3 -2 -5 -3 -5 -4 -5  7  7 -3 -2 -4 -2 -5 -5 -4 -1 -3 -1 -3 -5 -1 -3 -1 -5 -3 -3 -1 -3 -3  6 -4 -5 -3 -2 -3  7 -4 -4 -4 -3 -1  6 -2 -4 -4 -5 -5 -3 -2 -1 -5 -5 -2 -4 -5 -4 -3 -3 -2 -4 -3 -3 -1 -3 -2 -4 -3 -4  7 -2 -3 -5 -2 -2  3 -3 -3 -3  7 -4 -4 -5 -2 -2 -2 -3 -4 -2 -3 -5 -5  3 -5 -5 -3 -2  7 -3 -2 -3  7 -1 -3 -5 -2 -4  7  7  4 -1 -2  6 -1 -3  7 -4 -5 -5 -3 -4 -3 -5 -5  3  0 -5 -2 -3  0 -4 -3 -5 -1 -3 -4 -4 -5 -5  7 -4 -5 -3 -3 -5 -4 -3 -5 -3 -2 -4 -3 -3 -4 -5 -1 -4 -1 -2 -1 -2 -2 -5  7 -5 -1 -1  3 -4 -5 -3 -2 -2 -4 -2 -3 -1 -3 -3 -4 -1  0  2 -5 -3 -1  7 -3 -4 -4 -5 -2 -4 -5  0 -1 -1  2 -1 -2 -2 -4 -5  7  7 -5 -2 -4 -2  7 -2  7 -4 -4 -3  7 -4 -4  6 -5 -2 -2 -5 -3 -3 -4 -3 -3 -5 -3 -5 -3 -4 -2 -1 -3 -2 -1
 -3 -4  0 -4 -2 -1  0 -3 -1 -4  3  5 -1 -1 -3 -3 -5 -1 -1 -1 -4  8 -1 -2 -3 -2 -3 -2 -2 -3 -3 -3 -1 -1 -4 -2 -2 -3 -1 -2 -5 -4  4 -5 -1 -2 -3 -2 -1 -2 -3 -4 -2 -2 -3 -3 -1 -2 -3  0 -1 -3 -3 -1 -2 -3 -2 -3 -4 -2 -1 -3 -2 -3 -2  2 -2 -3  0 -4 -4  4  0 -4 -3 -2 -4 -4 -1 -2 -1  0 -2  0 -4 -3 -2 -4 -1 -1 -3 -2 -1 -3 -2 -4 -1 -1  4 -2  0  0 -3 -2 -4 -1 -2 -3 -4 -2 -2 -3  0  0  0 -3 -3 -4 -3 -3 -2 -2  8 -3 -1 -3 -4 -4 -3 -3 -3 -1  2 -2 -3  0 -3 -2  9 -1 -4 -4 -3 -4 -5 -3 -1 -5 -4 -4 -4 -1 -2 -4 -4 -3 -3 -2 -3 -4 -2 -4 -3 -4 -3 -4 -3 -4 -3 -1 -3 -4 -4 -3 -2 -3 -3 -1 -1 -3 -4 -4 -3 -3 -4  7 -3 -3  0 -4 -4 -2 -1 -3 -3 -3 -4 -3 -3 -5 -5 -1 -4 -4 -4 -3  0 -3 -2 -3 -3 -3 -1 -1 -5 -2  2 10 -1  0 -4 -2 -2 -4 -3 -3 -3 -3 -2 -3 -1 -5 -3  5 -4 -5 -1 -1 -3 -3 -3  0 -2 -1 -4 -2 -1 -5 -3 -4 -2 -4 -3 -3 -2 -2 -4 -2 -5 -4 -3 -2 -3 -3 -2 -4 -2  3 -3 -5 -1  0 -3 10  2 -3 -4 -3 -1  5 -1 -3 -1 -5 -5 -4 -3 -3 -2 -2 -3 -2 -5  0 -1 -2 -5  1  0 -1 -3 -4 -1 -2 -2 -4 -1  0 -3 -2 -1 -1 -3 -3 -3  0 -4 -3 -2 -3 -1 -2 -1  5 -3 -4 -1 -4 -2  0  0  0  2  0 -2 -5 -4 -2 -2 -5  0 -2 -3 -2 -1 -1 -3 -3 -2 -4 -1 -4 -3 -3 -1 -2  2 -3 -1 -1 -3 -1 -2 -5  0 -4 -3 -5 -3 -2 -1 -5 -2 -3  3 -3 -1 -5 -3 -2 -2 -2 -5 -3 -3 -4 -5 -1 -1 -4 -3 -2 -3 -1 -2 -3 -1 -1 -4 -4  1 -2 -3  1  0  0  3  0 -3 -4 -3 -3 -3 -4 -2 -3 -1 -2 -4 -1 -2 -3  0  1 -3 -2  1 -2 -4 -1 -3 -3 -3 -4 -4 -4 -1 -4  0 -1 -3 -3  3 -2  2 -3 -4 -3 -4 -4 -1 -2 -3 -2 -4  2 -4 -2 -2 -3 -3 -2  1 -3 -4  4 -1  0 -3 -2 -4 -2 -3 -5 -3 -4 -2 -4 -3  1 -2 -1 -2
  3 -4 -2 -4  3 -2 -1 -1 -4  5 -3 -3 -2 -4  6 -2  7 -5 -5 -5 -4 -2 -4 -3  2 -4 -5 -4 -1  0 -4  0  3 -5 -4 -3 -2 -4 -4  0  6 -3 -4  2 -3 -5 -4 -5 -4 -2 -5  3 -5 -1 -3  1 -4 -3 -3 -4 -2 -3 -1 -4  2 -5 -4 -3 -5 -5 -3  0 -5 -2 -3 -4 -4 -5 -2  1  2 -3 -4  1 -3 -4  1  5 -4 -5 -5 -2  1  2  1 -3 -2  1 -5 -2  2 -5 -3 -5 -3 -1 -2  0  0 -3 -2  0  3 -5  2 -3 -1  0  6 -4  0  1 -5 -3 -2 -3 -5 -4 -3 -5 -4  5 -4 -5 -3 -2  6 -4  3 -5 -4 -4  0 -1 -2 -1 -2 -4 -3 -5 -4  5 -5  2 -3 -5 -4  7  6 -4 -5 -5 -2 -3  2  2  0  0  2 -4 -4  4 -3 -4 -3  1 -3 -2 -5 -5 -1  2  3  3 -4 -1 -3 -5 -4 -2 -4  1 -2 -3  1 -3  2 -3 -3  1  6 -3 -5 -1 -5 -1 -5 -4 -5  1  2 -5  6  3 -4 -5 -2 -5 -4 -2 -2 -5 -3 -3  6 -2 -3 -5  0 -4  5 -5 -4  3 -3 -2 -2 -5 -4 -1 -5  2 -5 -4  3  6 -3 -3 -3 -3 -4 -4 -4 -5  1 -4 -4  2 -2  0 -5  1 -5 -5 -4 -4 -5 -3  7  4 -1 -3 -5 -2 -5  1 -4 -1 -3  2 -4 -2 -1 -5  0 -4  1 -2 -2 -5 -3 -5 -5 -1 -3  2 -3 -4 -4 -5  3 -2  2 -4 -5 -3  6 -3 -4 -5 -2  2 -4 -4 -3  2 -4 -3 -2 -3 -4  0  2  2 -5 -4 -5 -1 -3 -1 -3  1 -4 -4 -5 -5 -5  5 -4 -3 -3 -4 -1 -4 -4  6  1 -4  0  7 -4 -2 -5  0 -3 -5 -5 -3 -3  1 -2 -3 -5 -5 -3 -2  0 -4 -4 -4 -5 -1 -2  6 -4 -4 -2  3 -2 -4 -4  1 -3 -5 -4  0 -3  7 -3 -4 -5 -5  7 -2 -5 -4  2 -3 -3  6  2 -4 -2 -4 -2  4 -4 -5  2  6 -4 -5 -3 -5 -4 -2 -1 -3 -5  0 -2 -3 -3  3 -1 -2 -4 -4  4 -4 -3 -2  2 -2  3 -3 -3 -3  1 -4 -2 -5 -2  2 -4  5 -5 -3 -3 -4  1  2 -3 -1 -4 -2 -5 -2 -5 -5 -2 -4 -1 -4 -5  0 -5 -5 -5  0 -5 -5 -2 -4  1 -3 -3 -3 -1 -5  3 -4 -2  3  1  5 -4  4 -3 -4 -4 -4 -4
  4 -4 -2 -4  2 -1 -3  2 -4  1 -1 -2 -3 -3  3 -1  0 -5 -5 -4 -3 -2 -4 -3  0 -4 -5 -4 -2 -1 -4 -2  1 -5 -5 -3 -3 -1 -4 -1  2 -3 -4  0 -3 -4 -4 -5 -4 -2 -5  0 -5 -1 -3  0 -3 -3 -3 -3 -1 -3 -1 -3  4 -5 -4 -3 -4 -4 -3  2 -5 -3 -2 -3 -4 -5  0  5  5 -3 -3  5 -3 -5  5  1 -4 -4 -5 -2  2  2  5 -3 -3  5 -4 -3  4 -5 -3 -5 -4  0 -1  2 -2 -3 -1  2  1 -5  5 -2  0 -1  1 -3 -2  4 -4 -3 -1 -3 -5 -3 -3 -5 -4  0 -4 -5 -3 -2  1 -4  1 -5 -5 -4  0  1 -2 -1 -2 -4 -2 -4 -4  0 -5  0 -3 -5 -2  0  1 -5 -4 -5 -1 -4  5  4  1  2 -1 -3 -4  4 -4 -4 -3  6 -3 -2 -5 -5 -2  0  0  3 -4 -2 -3 -4 -3 -3 -4  6 -3 -3  5 -3  2 -3 -3  6  1 -3 -4 -2 -5 -1 -5 -4 -5  0  0 -5  1  2 -4 -5 -2 -5 -4 -3 -2 -5 -3 -3  1 -3 -3 -5  0 -5  0 -5 -4  0 -3 -1 -3 -5 -4 -3 -4  0 -5 -3  5  0 -3 -3 -3 -3 -4 -3 -4 -5  5 -4 -4  0 -3  6 -4  6 -5 -5 -4 -4 -5 -2  0  0  2 -3 -5 -3 -5  5 -5  1 -3  0 -4 -1 -2 -5 -1 -4  4 -1 -1 -5 -2 -5 -4 -3 -3 -1 -3 -4 -4 -4  1 -1  0 -4 -4 -3  1 -3 -4 -4 -1  1 -3 -2 -3  0 -4 -2 -3 -3 -3 -2  0  2 -5 -5 -5  3 -2  1 -3 -1 -4 -4 -5 -5 -4  0 -5 -3 -4 -4  0 -4 -4  0  5 -4  4  0 -4 -2 -5 -3 -3 -4 -5 -3 -4  5  1 -2 -5 -5 -3 -3  0 -4 -2 -3 -5  2 -1  1 -4 -5 -3  0 -1 -4 -5  0 -3 -5 -4  0 -3  1 -3 -3 -4 -4  0 -1 -5 -5  0 -1 -3  1  3 -4 -1 -4 -3  2 -4 -4  1  1 -4 -4 -2 -5 -4 -1 -2 -3 -5  6 -2 -3 -3  0 -1 -3 -3 -5  4 -5 -4 -3  3 -1  2 -3 -3 -3  5 -3 -3 -5 -2  0 -4  0 -5 -3 -3 -2 -1  3 -3 -2 -4 -2 -5 -1 -5 -5 -1 -4  0 -4 -5 -2 -5 -4 -4  5 -5 -4 -3 -4  5 -2 -4 -3 -2 -4  0 -4 -3  0 -1  1 -4  3 -3 -3 -4 -4 -4
 -3 -2  0 -2 -1  1  0 -2  2 -4  4 -3 -1  5 -4 -5 -4 -2 -2 -1 -5 -2  0 -1  0  0  2  7  3 -5 -1 -2 -3 -2 -3 -2 -2 -2  0  4 -4 -4 -1 -4  0 -1 -2 -2  6 -1 -2 -4 -2  6 -2 -4  5 -2 -2  3  1 -2 -4  3 -2 -3 -2 -2 -5  1  1 -3 -2 -2 -2  1  1 -3  2 -4 -4 -1  5 -4 -2 -2 -3 -3  0  1 -2  1 -1 -3 -4 -2 -1 -3 -1 -2 -3 -2 -1 -3  7 -3 -4 -1 -1 -1 -3 -2 -3 -2 -3 -1 -2 -2 -4  6 -2 -3  1 -4 -4 -2 -3 -5 -2 -2  7 -3 -1 -3  5 -2 -4 -3 -3 -2 -2  0 -3 -4 -2 -4 -2  2 -2 -1 -3 -4 -3 -4 -5 -3  0 -4 -4 -3 -5 -2 -4 -3 -4 -3 -3 -2 -2 -5  7 -2 -2 -3 -2 -4 -2 -3 -3 -2 -2 -3 -3 -3  7 -2 -2 -1  0 -2 -3 -4 -2 -2 -4 -3 -3 -2 -1 -4 -3  6 -1 -2 -3 -5 -3 -2 -3 -4 -4 -2 -4 -3 -2 -3 -4 -3 -2 -1 -2 -3 -2 -2 -4 -2  0 -2 -1 -1 -4 -2  7 -4 -2 -5 -2 -3 -2 -2  0 -4 -3  5 -3 -4  4  2 -2 -2 -2  4 -2 -2 -4  7  2 -4 -2 -4 -1 -4 -3 -3  7 -1 -3 -2 -4 -4 -4 -1 -2 -2 -2 -3 -1 -1 -2 -4  0  0 -2 -2  1 -2 -3 -5 -4 -2  0 -3  0 -5 -5 -3 -2 -2 -2  1 -2 -4 -4  0 -1  1 -4 -4 -1  0 -5 -4  3  3 -2 -2  0  2 -2  6  5  1  0 -3 -3 -1 -3 -4 -1 -1  2 -2  0  0 -3 -3  0 -4 -2  4  2  0 -3  1  6 -4 -3  0 -3 -4  2 -1 -3  6  5  0 -3 -2  6 -4 -1 -4 -3 -3  1  0 -2 -1 -1  5 -3 -3 -5 -4  2 -3 -2 -4 -5 -1 -1 -4  2 -2 -1 -3  2 -4 -2  6 -1 -1 -4 -5 -3 -3 -4  0  0 -4 -3  6 -5  6  1 -2 -1  0 -3 -4  3  1 -2 -2  0 -2  2 -4 -3 -4 -2 -2 -2 -3 -4 -2  5 -2 -3 -2  6 -2 -2  1 -3 -1 -1 -2 -3  1 -2 -3 -2 -4 -5 -4 -2 -4 -4 -1 -2 -3 -1 -2  0 -2 -3 -5 -3 -3 -4  7 -3 -2 -3 -1 -3  1 -1 -3 -3  0 -3 -2 -4  1 -1 -4 -2 -1 -3  7 -2 -4 -2 -3  7 -3 -2  1  7 -1 -1
  4 -4 -1 -4  0 -1 -2 -1 -3  0 -2 -2 -2 -2  1 -1  0 -4 -4 -3 -3 -2 -3 -3  0 -3 -4 -3 -1  0 -3 -1  0 -4 -4 -2 -2 -3 -3 -1  0 -3 -3  0 -2 -3 -3 -4 -2 -2 -5  0 -4 -1 -2 -1 -2 -2 -2 -2 -2 -2  1 -2  1 -4 -3 -3 -4 -3 -2  9 -4 -2 -2 -2 -3 -4 -1  1  2 -2 -2  1 -1 -4  1  3 -2 -3 -4 -1  0  0  1 -2 -2  5 -4 -2  5 -4 -3 -4 -3 -2 -2  0  0 -2 -1  1  3 -4  3 -1  3 -1  0 -2 -1  1 -3 -3 -2 -2 -4 -3 -2 -5 -3  0 -2 -4 -1 -2  2 -4  4 -5 -4 -3  0  2 -2 -1 -2 -3 -1 -3 -4  0 -4  0 -3 -4 -2  0  0 -4 -3 -4 -1 -4  2  3  9  1  1 -2 -3  2 -3 -1 -2  1 -2  1 -4 -4 -2  0  0  5 -3 -2 -2 -3 -2 -2 -4  1 -2 -2  1 -3  4 -2 -2  1  0 -2 -3 -2 -4 -1 -4 -4 -4 -1  0 -4  2  0 -4 -4  1 -4 -4 -2 -2 -4 -2 -2  1 -2 -2 -3  8 -4  0 -4 -3  0 -2 -1 -2 -4 -3 -2 -3  0 -4 -2  3  0  2 -2 -1 -2 -3 -2 -3 -4  1 -3 -3  0 -2  1 -4  2 -4 -4 -3 -3 -4 -3  0  0  3 -2 -5 -2 -5  5 -4  0 -2  0 -3  0 -2 -3  0 -3  1 -1 -1 -4  5 -4 -2 -3 -3 -1 -2 -3 -3 -3  0 -1 -1 -3 -3 -2  0 -3 -4 -3 -1  0 -2 -2 -3  0 -3 -1 -2  0 -2 -2  0  0 -4 -4 -4  2 -3  0 -2 -1 -2 -2 -4 -4 -2  0 -4 -2 -3 -1  2 -3 -3  0  3 -3  2  0 -3 -2 -4 -2 -1 -3 -4 -2 -3  2  2 -3 -4 -4 -2 -2  2 -3 -3 -2 -4 -1 -1  0 -2 -4 -2  0 -1 -3 -4 -1 -1 -5 -3 10 -2  0 -2 -2 -3 -3  0 -1 -4 -4 -1  5 -2  0  6 -3 -1 -3 -2  4 -3 -3  0  0 -3 -3 -2 -4 -3 -2  0 -3 -4  1 -2 -2 -2  0  0 -2 -2 -4  2 -4 -2 -2  4  0  1 -2 -2 -2  3 -2 -2 -4  0  0 -3  0 -4 -2 -2 -2  0  2 -2 -1 -1 -1 -4 -1 -4 -4 -2 -3  9 -3 -4 -2 -4 -3 -4  5 -4 -4 -2 -3  1 -2 -2 -3 -1 -4  0 -3 -2  0 -1  4 -3  3 -2 -2 -3 -3 -3
  0 -5 -3 -5 -1 -3 -4 -2 -4  0 -1  4 -3 -4 -1  8 -1 -5 -5 -5  3 -2 -4 -4 -2 -4 -4 -4 -3  8 -5 -3  3 -5 -5 -3 -4 -4 -4 -3 -1 -4 -4 -2 -4 -5 -4 -5 -3 -4 -5 -2 -5 -3 -4 -2 -4 -3 -4 -4 -3 -4  8 -4  1 -5 -4 -4 -1 -4 -4 -1 -5 -3 -4 -4 -4 -4 -3  0 -1  0 -4  0 -4 -5  0  0 -4 -4 -5 -3 -2  1  0 -4 -3  0 -5 -3  0 -5 -4 -5 -5 -4  7 -1 -2 -3  5  4 -1 -5  0 -3  0 -3 -1 -4 -3  2 -4  2  5 -4 -5  1 -3 -5 -5  0 -3 -5 -4 -4 -1 -5 -1 -5 -4 -4  6  7 -3  6 -4 -4 -3 -4 -5 -1 -4 -2 -4 -3 -4 -1  0 -5 -1 -5  8 -5  0 -1 -2  4 -2 -1 -5 -1 -4 -5 -4 -1 -3 -3 -4 -4 -3 -2 -2 -1 -5 -4 -4 -5 -5 -4 -5 -1 -3 -3 -1  1 -1 -4 -3  0 -1 -4 -5 -3 -5  8 -5 -5 -5 -2 -2 -5 -1 -1 -5 -5  6 -5 -5 -4 -3 -5 -3 -4 -1 -3 -3 -3 -1 -5 -2 -5 -5 -2 -4  8 -4 -5 -4 -4 -5 -2 -5 -4  0 -1 -4 -4 -4 -4 -4 -4 -4 -5 -1 -5 -4 -2 -4 -1 -5 -1 -5 -5 -5 -4 -5 -3 -1 -2  7 -3 -5 -3 -5  0 -5  0 -4 -2 -5  2 -3 -3  3 -4 -1  8  7 -4 -4 -5 -5 -4 -4 -3 -4 -4 -4 -4 -2  8 -2 -5 -5 -4 -1  2 -4 -5  8 -2 -4 -4 -4 -2 -4 -2 -4 -4 -4 -2 -2 -1 -5 -4 -5  7 -4  1 -4 -3 -4 -4 -5 -5 -5 -1 -5 -4 -4 -5  6 -4 -5 -1  0 -3  1 -1 -4 -3 -5 -4 -4 -5 -5 -4 -4 -1 -3 -3 -5 -5 -3 -3  1 -3 -4 -4 -5  5  8 -1 -4 -5 -4 -2  8 -3 -4 -2 -4 -5 -4 -2 -4 -1 -4 -4 -5 -5 -1  8 -5 -5 -2 -3 -4 -1  3 -4  8 -4 -3 -1 -4 -5 -2 -1 -4 -4 -4 -5 -4 -3 -1  3 -5 -1 -3 -4 -3 -2  8 -4 -4 -4 -1 -5 -4 -3 -1  0  2 -3 -3 -3  0 -4 -3 -4 -3 -2 -1 -2 -5 -4  3 -4 -2  4 -1 -3 -5 -3 -5  8 -5 -5  7 -5 -2 -4 -5 -3 -5 -4 -5  0 -5 -5  2 -4  0 -2 -4  2 -3 -5 -2 -5 -3 -2 -3  0 -4 -1 -4 -4 -5 -4 -4
 -4  8 -1  8 -2  4 -3  6 -2 -3 -2 -4 -2 -2 -4 -5 -4 -3 -4 -3 -5 -3 -2 -2 -3 -2 -3 -2 -2 -5  7 -3 -4 -3  8 -2 -3 -3 -2 -2 -4 -4 -2 -4 -2 -3 -3 -3 -2  2 -3 -4 -3 -2 -2 -4 -2 -2 -2 -2 -2 -2 -5 -2 -2 -4 -2  8 -6 -4 -3 -4 -3 -1  0 -2 -3 -3 -3 -4 -4 -3 -2 -4 -2 -3 -4 -3 -2 -4 -1 -3 -2 -3 -3 -1 -2 -4 -3 -2 -4 -3 -2 -4 -2  8 -5  0 -1 -2 -4 -3 -3 -3 -4  2 -3 -1 -4 -2 -2 -4 -4 -5 -4 -2 -4 -6 -2 -3 -2 -4 -3 -4 -2 -2 -4  8 -3 -3 -3  1 -4 -4 -3 -5 -3 -3 -4 -3  8 -4 -3 -4 -4 -3 -3 -4 -4  8 -6 -4 -5  8 -4 -1 -4 -3 -2 -6 -2 -4 -2  8 -2 -4 -2 -3 -3 -3 -2 -4 -4 -3 -2  7 -2 -1 -3 -2  8 -4 -2 -2 -4 -4 -3 -2 -2 -4 -4 -2 -3 -2 -3 -5  9  8 -4 -4 -4 -4 -4 -4  8 -4 -5 -4  8 -2 -2 -4 -2 -2 -4 -2 -2 -4  3 -3 -4 -3 -2 -4 -2 -5 -3 -4 -2 -3 -2 -4 -4 -2 -4 -4 -2 -2 -2 -2 -3 -2 -2 -4 -4 -2 -3 -4 -2 -3 -3 -4 -4 -4 -2 -2  9 -4 -4 -4 -4 -1 -3 -2 -3 -4 -3 -3 -2 -4 -2 -3 -2 -4 -3 -3 -3 -5 -5 -4 -3 -4 -3 -4 -5 -3 -2 -3 -2 -4 -3 -5 -4 -2 -2  3 -4 -5  0 -3 -5 -4 -3 -3 -2 -3 -2 -3 -2 -2 -2 -3  1 -3 -4 -3  8 -5 -2  6 -2 -3 -1 -3 -4  9 -3 -4 -3 -2 -2 -3 -4 -2 -2 -4 -4 -2 -4 -4 -2 -2 -4 -2 -2 -3 -4 -2 -2 -4 -3 -4 -4 -4 -2  4  0 -1 -2 -1 -4 -4 -5 -4 -2  8 -3 -4 -5 -2 -3 -4 -2 -3 -2 -4 -3 -4 -2 -2 -3 -3 -4 -5 -4  8 -4 -3  3 -4 -4 -2 -5 -2 -2 -3 -2 -2 -4 -4 -2 -4 -2 -4 -3 -2 -2 -5 -4 -4 -2 -2 -2 -4 -5 -2 -2 -3 -4 -3 -2 -2 -3 -2 -3 -2 -2 -2 -4 -3 -2 -3 -2 -4 -5 -4 -4 -4 -5 -3  0 -3 -1  2 -3 -2  8 -5 -4 -4 -5 -2 -4 -2 -4 -3 -4 -4 -3 -4 -4 -3 -4 -3 -4 -2 -1 -5 -2 -3 -4 -2 -2 -4 -2 -4 -1 -4  6 -2 -2 -3 -2
 -3 -2  2 -2 -1  0  0 -2 -1 -3 -1 -3  1 -1 -3 -4 -4 -1 -1 -1 -5 -2  0  5 -1  6 -1 -1  0 -4  0  0 -3  0 -2  3  0 -1 -1 -1 -4 -2 -1 -3  0 -1 -1 -1 -1  0 -2 -3 -1 -1  0 -3 -1  0  0 -1  0  0 -3  1 -3 -2  6 -2 -5 -2  0 -3 -2  0  6  1 -2 -1 -2 -3 -3  0 -1 -4  0 -1 -3 -3 -1 -2 -2  0  0 -3 -4  1  3 -3 -2  3 -3 -1  2 -2 -2 -2 -4  1  0  4 -3 -1 -2 -2 -3  0 -1  1 -3 -1  0 -3 -2 -3 -3  0 -1 -5  1 -2 -2 -3 -2 -2 -1  1 -4 -2 -1 -1 -1  0 -3 -3  2 -3  0 -2 -2 -2 -2 -3 -2 -3 -2 -2  0 -4 -3 -2 -5  0 -4 -2 -4 -2 -3 -2  1 -4 -2 -3  0 -2  0 -4  2 -1 -2 -1  0 -3 -3 -3 -2 -2  0 -1 -2  0 -2 -4  2  0 -4 -3 -2  0  4 -4 -2 -1 -1  0 -2 -4 -2 -2 -2 -3 -3 -1 -3 -3 -1 -2 -3 -2 -1  1  0 -2  0  0 -4  4  4 -3 -2 -1 -3 -1 -2 -3  1 -4  0 -2  6  0 -1 -3 -2 -1 -3 -3 -1 -1  0  1  1  0  6 -1 -4 -2 -2 -3  1 -4 -2 -4 -2 -2 -2  5 -2  0 -4 -3 -3  2 -2  1 -1 -3  0  0  0 -3 -1 -1  2 -2 -1  0 -2 -4 -3 -1 -1 -2 -2 -2 -3 -1  0 -1  6 -2 -1 -4 -3 -1 -1  3 -3 -3 -1 -1 -4 -2 -1 -2  6 -2 -1 -1  0 -1  1 -2 -1 -3 -1  1 -2 -4 -1  0  0  0  1  0 -2 -2 -2 -3  1 -1 -1 -1 -3  0 -1 -3 -3  0 -3 -4  0  5 -2 -1  0 -1 -2  0 -1 -4 -1 -2 -2 -2  1 -1 -2 -1  0 -1 -1 -3 -4 -3  0 -1  0 -3 -4  5  0 -3  0 -2  0 -3 -1 -4  0 -1 -2 -2 -4 -4 -2 -2 -3 -2  0 -4 -3 -1 -4 -1  3 -3 -1 -1 -3 -4 -1 -1  0 -1  1  3  0 -3 -1 -4  1  1  1 -3 -4  0  0  0 -3 -1 -1  0 -2  1 -3  5  3  2 -3 -1  2 -2  1 -3 -3 -3 -1 -2 -3  1  0 -2  3  0 -1  2 -2 -4 -2 -2 -3 -2 -2  6 -2  0 -2 -2 -2 -3 -2 -1 -1  0 -4  0 -1 -3  2 -2 -3 -2  1 -3  0 -3 -1 -3  3 -1 -1  0  6
 -1 -3  1 -3  0  2  0 -1 -1 -1 -1 -3  6 -2 -2 -4 -2 -1 -2 -2 -4 -2  0  0  0  0 -2 -2  5 -3 -2  5 -2 -1 -3  1  7 -2 -2  0 -2 -1 -2 -1 -1 -2 -2 -2 -1 -1 -3 -1 -2 -2 -1 -1 -1 -1 -1 -2 -1 -1 -3 -1 -2 -3  0 -1 -5 -3  3 -1 -2 -1  0 -1 -3 -3 -2 -2 -2 -1 -2 -2 -1 -2 -2 -1 -2 -3 -2 -1  1 -2 -2 -1  5 -2 -2  5 -1 -2  2 -3 -2 -1 -3  0  0  1 -3 -1  0 -2 -2 -1 -1  1 -2 -1  4 -2 -2 -3 -3 -1 -3 -4  0 -3 -2 -2 -1 -3 -1  7 -2 -2  1 -2 -3  0 -3 -3  4 -3  7 -2 -3 -2 -3 -1 -2 -1 -2 -3 -2 -2  1 -3 -4 -1 -3 -3 -2 -1 -1  0  0 -4 -2 -2 -2 -2 -1 -2  0  3 -3 -1  6 -1 -1 -1 -2 -1 -1 -2 -1  7 -3 -2  6 -1 -2 -3 -1 -1  0 -2 -1 -1 -2 -1 -3 -4 -3 -2 -3 -1 -1 -2 -2 -1  0 -3 -3 -3 -1  7 -1 -3 -1 -1 -2  0  1 -4 -1 -2 -1 -2 -2 -1 -1 -4  7 -3  0  7 -2 -1 -3 -2 -2 -2 -1 -1 -1 -1 -1 -1  1 -2 -1 -2 -2 -1  7 -2 -2 -2 -3 -3 -2  0 -3 -1 -2 -1 -3 -1 -3  0 -2 -2 -2  0 -1 -1 -2  0  0 -3 -1 -2 -1 -4 -2 -2 -2 -3 -2 -2 -3  3 -1 -2  1 -3  4 -3 -1 -2 -2  0 -2 -3 -1 -2 -4 -1 -2 -2  1  0 -1 -2 -1 -2 -1 -2  2 -1 -3 -1 -3 -3  1 -1  1  5  0 -2 -3 -3 -2 -1 -1 -2  0 -2 -2  0 -2 -2 -2 -2 -2 -2 -1  1 -3 -2  0 -2 -3 -1  0 -2 -1  0 -3 -3 -1 -1 -1 -2 -1 -2 -3 -3 -4 -2 -1 -2  7 -1 -4  0 -2 -1  4 -2  0 -2  2 -2 -1 -1 -2 -2 -2 -4 -2 -3 -1 -2 -1 -2 -2 -2 -4 -2  4 -1 -2 -2 -1 -2 -1 -3 -1 -2 -1  6  1 -3 -3 -2  2 -1 -1 -1 -3  7  0 -2 -2 -2 -1 -1 -1  4 -1  2  1  0 -2 -2  0 -3  6 -1 -4 -1 -2  2 -3 -1 -1 -1  1  1 -2  2 -3 -4 -3 -3 -3 -2 -2  0 -3 -1 -3 -3 -2 -2 -3 -2 -3 -2 -2 -1 -1 -3  6 -2 -1 -2  6 -1  6 -1 -2 -1  0 -1 -2 -1  0
 -3 -5 -3 -5 -3 -3 -4  0 -4 -3 -3  0 -4 -4 -3  0 -4 -5 -5 -4 12 -3 -4 -4 -4 -4 -4 -4 -4  0 -5 -4 -1 -5 -5 -4 -4 -4 -4 -4 -4 -4 -4 -4 -4 -4 -4 -6 -4 -4 -6 -4 -6 -1 -1 -4 -4 -4 -4 -4 -3 -4  0 -4 -1 -4 -3 -5 13 -4 -4 -3 -6 -4 -4 -4 -4 -4 -2 -3 -3 -2 -4 -1 -4 -5 -3 -3 -1 -4 -6 -2 -1  0 -1 -4 -4 -3 -4 -4 -3 -6 -4 -4 -5 -5  0 -3 -3 -4  1 -1 -3 -6 -3 -3 -3 -4 -1 -4 -4 -1 -4  1  0 -4 -4 12 -4 -6 -5  5 -4 -4 -4 -4 -4 -5 -3 -6 -4 -5  0 -1 -4  2 -4 -4 -4 -4 -5 -4 -4 -4 -4 -4 -3 -4 -4 -5 12 -5  0 -5 -3 -3 -3 -2 -3 12 -5 -1 -4 -5 -4 -3 -4 -4 -4 -5 -4 -4 -4 -3 -4 -5 -4 -4 -4 -4 -5 -3 -4 -4 -3  0 -3 -4 -4 -3 -4 -4 -4 -4 -4  0 -5 -5 -4 -4 -4 -5 -4 -4 -5 -4  1 -4 -5 -4 -4 -4 -4 -4 -4 -4 -3 -4 -3 -5 -4 -6 -5 -4 -4  0 -4 -4 -4 -4 -4 -4 -4 -4 -3 -4 -4 -4 -4 -4 -4 -4 -4 -5 -3 -5 -4 -4 -4 -3 -4 -3 -4 -4 -5 -4 -5 -4 -4 -4 -1 -4 -6 -4 -6 -3 -5  5 -4 -4 -4 -2 -4 -4 -2 -4 -3  0  1 -5 -3 -4 -4 -4 -4 -4 -4 -4 -4 -4 -3  0 -4 -4 -4 -4 -4  1 -5 -4  0 -4 -4 -4 -4 -4 -4 -3 -4  0 -4 -2 -4 -3 -4 -5 -5 -1 -5 -3 -3 -4 -4 -4 -4 -5 -4 -4 -5 -4 -4 -4  0 -4 -4 -4  0 -4 -1 -4 -4 -4 -4 -4 -4 -4 -4 -4 -4 -3 -3 -4 -4 -4 -3 -4  7 -4 -5 -4 -4  0  0 -4 -4 -5 -4 -4  0 -4 -5 -4 -3 -6 -4 -3 -4 -4 -4 -4 -4 -4 -4  0 -4 -5 -4 -3 -3 -4 -2 -4  0 -4 -4 -3 -4 -4 -4 -4 -4 -4 -4 -5 -5 -4 -3  1 -4 -3 -4 -4 -3 -4  0 -4 -4 -5 -3 -5 -4 -4 -3 -1 -2 -4 -3 -4 -3 -3 -4 -4 -4 -4 12 -4 -6 -4  3 -5 -4 -2 -2 -4 -4 -4 -5  0 -4 -4  0 -5 -3 -4 -4 -4 -4 -4 -4 -1 -4 -4  0 -4 -3 -3 -4  1 -4 -4 -4 -5 -4 -4 -4 -3 -4 -3 -4 -3 -4 -5 -4
 -2 -5 -2 -5 -2 -2 -3 -3 -3  0 -1  8 -3 -3 -2  2 -3 -4 -4 -3  1  1 -3 -3 -2 -3 -4 -3 -3  2 -4 -3  5 -4 -5 -2 -3 -4 -3 -2 -3 -4 -2 -2 -3 -4 -4 -4 -3 -3 -5 -2 -4 -3 -3 -3 -3 -3 -3 -3 -2 -3  2 -3 -2 -5 -3 -4  0 -3 -3 -2 -4 -3 -3 -2 -3 -4 -1 -2 -2  4 -3 -2 -3 -4 -2 -2 -3 -3 -4 -2 -2  6 -2 -3 -3 -2 -3 -3 -2 -4 -3 -5 -3 -4  6 -2 -1 -3  7  2 -2 -4 -2 -2 -2 -3 -2 -3 -3  3 -3  9  7 -3 -5  2 -3 -5 -3  1  0 -5 -3 -3 -3 -5 -2 -5 -4 -3  5  1 -3  7 -3 -3  1 -2 -5 -2 -4 -2 -4 -4 -3 -1 -2 -5  0 -4  3 -5 -2 -2 -3  0 -2  0 -3 -2 -3 -5 -3 -2 -3 -3 -4 -4 -3 -2 -2 -2 -3 -4 -3 -3 -3 -3 -4 -2 -3 -3 -2  8 -2 -3 -2 -2 -2 -3 -3 -3 -5  2 -5 -4 -5 -3 -2 -4 -2 -2 -4 -5  7 -5 -4 -3 -3 -5 -2 -3 -3 -3 -1  0 -2 -4 -2 -4 -3 -2 -3  2 -3 -5 -3 -3 -3 -3 -5 -2 -2 -3 -3 -3 -3 -3 -4 -3 -3 -4 -2 -3 -3 -3 -3 -2 -4 -2 -5 -5 -3 -3 -5 -3 -3 -2  1 -3 -5 -3 -5 -2 -4  2 -3 -2 -3  1 -3  0  0 -4 -2  2  5 -2 -3 -5 -3 -4 -4 -3 -3 -4 -3 -3 -2  5 -3 -3 -4 -3 -2  9 -4 -3  2 -2 -3 -3 -3 -2 -3  2 -3 -3 -3  3 -2 -2 -5 -4 -5  2 -4 -2 -3 -2 -3 -2 -5 -5 -3 -2 -4 -3 -3 -3  4 -3 -3 -3 -2 -3  4 -3 -3 -3 -5 -3 -3 -3 -5 -3 -3 -2 -3  0 -5 -5 -2 -2  1 -4 -3 -3 -4  7  3 -2 -3 -5 -3 -2  2 -2 -4 -3 -3 -5 -2 -3 -3 -3 -3 -3 -4 -4 -3  2 -4 -5 -3 -3 -3 -2 -1 -3  2 -3 -3 -2 -3 -3 -2 -2 -3 -3 -3 -3 -3 -3 -1  9 -5 -2 -3 -3 -2 -2  2 -3 -3 -4 -2 -4 -3 -3 -2  5  0 -3 -2 -3 -2 -3 -3 -4 -3 -2  0 -2 -4 -4  9 -3 -2  0  2 -2 -3 -3 -5  2 -5 -5  7 -3 -2 -3 -5 -2 -5 -3 -4 -2 -5 -4  8 -4 -2  1 -3  9 -2 -4 -2 -3 -3 -2 -3 -2 -3 -2 -3 -2 -3 -3 -3
  2 -4  0 -4  2 -1 -1 -1 -3  4 -2 -2 -2 -3  2 -2  2 -4 -4 -4 -4  1 -3 -2  4 -3 -4 -4  0 -2 -3  3  2 -4 -4 -2 -2 -3 -2  3  2 -2 -3  6 -2 -4 -3 -5 -3 -1 -5  6 -5 -1 -2  6 -3 -1 -1 -4 -2 -1 -2 -3  0 -5 -3  0 -5 -4 -2 -1 -5  0 -3 -3 -4 -4 -1  0  0 -3 -3  0 -1 -4  0  4 -3 -4 -5 -2  2  1  0 -1 -1  0 -4 -1  1 -5 -3 -5 -4 -1 -2  0  0 -2 -1  0  3 -5  1 -2 -1  3  3 -3  1  0 -4 -3 -2 -2 -5 -5 -1 -5 -4  2 -3 -5 -3 -1  2 -3  3 -5 -4 -4  0  1 -1 -2 -1 -4 -4 -4 -3  5 -4  6 -1 -4 -3  2  2 -4 -5 -5 -2 -4  0  2 -1  0  1 -4 -4  1 -2 -4 -1  0 -2 -2 -4 -4  2  6  6  3 -4  2 -1 -4 -4 -1 -4  0 -1 -1  0 -3  4 -2 -2  0  2 -3 -4  2 -5 -2 -4 -4 -5  6  6 -5  3  5 -4 -5 -2 -5 -4 -1  1 -5 -1 -1  2 -1 -2 -5 -1 -4  4 -5 -4  5 -1 -2 -1 -5 -3 -1 -4  6 -5 -4  0  3 -3 -1 -1 -1 -3 -3 -3 -5  0 -4 -4  6 -1  0 -4  0 -5 -5 -4 -3 -4 -3  2  5 -1 -2 -5 -1 -5  0 -4 -1 -1  6 -4 -2 -1 -5 -2 -3  3 -2 -2 -4 -2 -5 -4  0 -3  1 -1 -3 -3 -4  3 -2  6 -4 -4 -3  3 -3 -4 -3 -2  6 -3 -3 -3  5 -2 -3 -1 -3 -3 -2  4  5 -5 -4 -4 -1 -2 -1 -3  3 -3 -4 -5 -4 -4  4 -4 -3 -3 -4 -2 -3 -4  3  0 -3 -1  2 -3 -1 -5 -1 -3 -4 -5 -1 -3  0 -1 -2 -5 -5 -2 -1  0 -3 -3 -3 -5 -1 -2  3 -3 -4 -1  6 -2 -3 -4  6 -2 -5 -3 -1 -3  2 -1 -3 -4 -4  2 -2 -5 -4  6 -3 -2  2  0 -3 -2 -4 -2  2 -4 -4  6  2 -3 -4 -1 -4 -4 -1 -2 -3 -5  0  1 -1 -2  6 -2 -1 -3 -4  1 -4 -3 -1  1 -1  3 -1 -2 -2  2 -3 -1 -4 -1  6 -5  5 -5 -2 -3 -4  3  2 -2  0 -4  0 -4 -2 -5 -5 -2 -4 -1 -3 -5 -2 -5 -4 -4  0 -5 -4 -3 -3  0 -2 -3 -3 -1 -4  6 -4 -1  6  0  3 -4  3 -2 -3 -4 -4 -3
