# Supplementary material for: Protein Secondary Structure Prediction Based on Data Partition and Semi-Random Subspace Method
Source: Sci Rep. 2018 Jun 29;8:9856. doi: 10.1038/s41598-018-28084-8 (PMC6026213; doi:10.1038/s41598-018-28084-8)
Supplement: Supplementary file 2 — Dataset 2 [file 41598_2018_28084_MOESM2_ESM.zip › T100_DATA/6B7Z_A.pssm]

  A  I  K  R  I  G  N  H  I  T  K  S  P  E  D  K  R  E  Y  R  G  L  E  L  A  N  G  I  K  V  L  L  I  S  D  P  T  T  D  K  S  S  A  A  L  D  V  H  I  G  S  L  S  D  P  P  N  I  A  G  L  S  H  F  L  E  H  M  L  F  L  G  T  K  K  Y  P  K  E  N  E  Y  S  Q  F  L  S  E  H  A  G  S  S  N  A  F  T  S  G  E  H  T  N  Y  Y  F  D  V  S  H  E  H  L  E  G  A  L  D  R  F  A  Q  F  F  L  S  P  L  F  D  E  S  A  K  D  R  E  V  N  A  V  D  S  E  H  E  K  N  V  M  N  D  A  W  R  L  F  Q  L  E  K  A  T  G  N  P  K  H  P  F  S  K  F  G  T  G  N  K  Y  T  L  E  T  R  P  N  Q  E  G  I  D  V  R  Q  E  L  L  K  F  H  S  A  Y  Y  S  S  N  L  M  A  V  V  V  L  G  R  E  S  L  D  D  L  T  N  L  V  V  K  L  F  S  E  V  E  N  K  N  V  P  L  P  E  F  P  E  H  P  F  Q  E  E  H  L  K  Q  L  Y  K  I  V  P  I  K  D  I  R  N  L  Y  V  T  F  P  I  P  D  L  Q  K  Y  Y  K  S  N  P  G  H  Y  L  G  H  L  I  G  H  E  G  P  G  S  L  L  S  E  L  K  S  K  G  W  V  N  T  L  V  G  G  Q  K  E  G  A  R  G  F  M  F  F  I  I  N  V  D  L  T  E  E  G  L  L  H  V  E  D  I  I  L  H  M  F  Q  Y  I  Q  K  L  R  A  E  G  P  Q  E  W  V  F  Q  E  L  K  D  L  N  A  V  A  F  R  F  K  D  K  E  R  P  R  G  Y  T  S  K  I  A  G  I  L  H  Y  Y  P  L  E  E  V  L  T  A  E  Y  L  L  E  E  F  R  P  D  L  I  E  M  V  L  D  K  L  R  P  E  N  V  R  V  A  I  V  S  K  S  F  E  G  K  T  D  R  T  E  E  W  Y  G  T  Q  Y  K  Q  E  A  I  P  D  E  V  I  K  K  W  Q  N  A  D  L  N  G  K  F  K  L  P  T  K  N  E  F  I  P  T  N  F  E  I  L  P  L  E  K  E  A  T  P  Y  P  A  L  I  K  D  T  A  M  S  K  L  W  F  K  Q  D  D  K  F  F  L  P  K  A  N  L  N  F  E  F  F  S  P  F  A  Y  V  D  P  L  H  S  N  M  A  Y  L  Y  L  E  L  L  K  D  S  L  N  E  Y  A  Y  A  A  E  L  A  G  L  S  Y  D  L  Q  N  T  I  Y  G  M  Y  L  S  V  K  G  Y  N  D  K  Q  P  I  L  L  K  K  I  I  E  K  M  A  T  F  E  I  D  E  K  R  F  E  I  I  K  E  A  Y  M  R  S  L  N  N  F  R  A  E  Q  P  H  Q  H  A  M  Y  Y  L  R  L  L  M  T  E  V  A  W  T  K  D  E  L  K  E  A  L  D  D  V  T  L  P  R  L  K  A  F  I  P  Q  L  L  S  R  L  H  I  E  A  L  L  H  G  N  I  T  K  Q  A  A  L  G  I  M  Q  M  V  E  D  T  L  I  E  H  A  H  T  K  P  L  L  P  S  Q  L  V  R  Y  R  E  V  Q  L  P  D  R  G  W  F  V  Y  Q  Q  R  N  E  V  H  N  N  S  G  I  E  I  Y  Y  Q  T  D  M  Q  S  T  S  E  N  M  F  L  E  L  F  A  Q  I  I  S  E  P  A  F  N  T  L  R  T  K  E  Q  L  G  Y  I  V  F  S  G  P  R  R  A  N  G  I  Q  G  L  R  F  I  I  Q  S  E  K  P  P  H  Y  L  E  S  R  V  E  A  F  L  I  T  M  E  K  S  I  E  D  M  T  E  E  A  F  Q  K  H  I  Q  A  L  A  I  R  R  L  D  K  P  K  K  L  S  A  E  S  A  K  Y  W  G  E  I  I  S  Q  Q  Y  N  F  D  R  D  N  T  E  V  A  Y  L  K  T  L  T  K  E  D  I  I  K  F  Y  K  E  M  L  A  V  D  A  P  R  R  H  K  V  S  V  H  V  L  A  R  E  M  D  S  C  P  V  V  G  E  F  P  C  Q  N  D  I  N  L  S  Q  A  P  A  L  P  Q  P  E  V  I  Q  N  M  T  E  F  K  R  G  L  P  L  F  P  L  V  K  P  H
  4 -2 -1 -2 -2 -1 -3 -2 -4 -3 -4  0  0 -2 -5 -3 -5 -2 -6 -5 -2 -4 -3 -5  1 -5 -1 -4 -4  3 -4 -4 -3 -3 -5  0 -2  0 -5 -4  4  5  7  5 -4 -3 -3 -2  0 -3 -1 -4 -2 -5 -1 -1 -2 -4  0 -3 -4  7 -6  2 -4 -4 -6 -4 -5 -6 -4  2 -3 -2 -4 -6 -5 -2 -4 -5  1 -6 -1 -2 -5 -4  0  1 -5  1 -3 -1 -1 -5  7 -1 -4  3  2 -4 -4 -3 -4 -6 -5 -6 -5 -3  2  2 -1 -2 -5 -2 -2  7 -5 -6 -5 -4  6 -5 -6 -6 -4  2 -5 -4 -5 -2  3 -1  4 -3 -3 -5 -3 -4 -4  7 -4 -5 -2 -5 -5 -3 -3 -5 -3  1 -2 -6  2 -7 -5 -3 -1 -5 -4 -2 -4  1 -3  3 -1 -2 -2 -6 -1 -6 -2 -4 -5 -2 -2 -3 -5 -4 -2 -4 -5 -3 -2 -2 -1 -2  3 -3 -3 -3 -5 -3 -5 -2  0 -5 -4 -3 -6 -5 -1 -1 -5 -6 -3  6 -5 -4 -5  2 -5  1 -4 -4 -1 -4 -4 -2 -5 -5 -2 -3 -3  0 -3  1  0 -3 -4 -6  0  0 -3 -2 -5 -4 -2 -2 -1  0 -3 -2 -5 -3 -2 -2 -5 -5 -1  0 -1 -4 -3 -1 -2 -3 -2 -4  4 -3 -5 -4 -3 -5 -2 -5 -2 -5 -2 -4 -1 -6 -4 -3 -2 -4 -3 -2 -2 -4 -6 -1  1  1 -4  2 -4 -6 -3 -1 -4 -4 -4 -3 -6 -5 -1 -2 -3 -3 -4 -4  2  2 -4 -4  2 -3 -3 -7  5 -3 -1 -5 -1  6 -3  1 -1 -1  0  4 -2 -3 -3  1 -4 -6 -1 -3 -1 -2 -4 -5 -4 -3  2 -3 -3 -1 -4 -3 -4 -5 -4  0 -1 -1 -3 -6 -4 -6 -4  1 -4 -4 -4  0 -1 -2 -2 -2 -3 -6 -4 -5 -4 -5 -3  1  2 -4  4  1 -1  1 -6 -4 -6 -2 -2 -4 -2 -2  2  0 -2 -4  1 -1  0 -2  5  0  1 -5 -4 -2 -5 -3 -3 -3 -4 -3 -5  1  4 -1 -1 -4 -3 -2 -2 -6 -2  1  0  0 -5 -2 -1  1 -4 -1 -2 -5 -2 -3 -2 -4 -2 -5 -4  1 -3  0  2 -4  0 -5 -1 -1 -2  2 -3 -1 -1 -4 -3 -7 -6 -3 -2  1 -6 -2 -2 -2  0 -4 -2  0 -1 -2 -4  0  0 -5  0 -1  4  3 -1 -3  0  0 -5 -1 -5 -4  1 -1 -6 -1 -6 -5  1 -2 -3 -5 -2 -3 -1 -1  0 -1  1 -2  1  2 -2  1 -5  0 -4 -4 -3 -4 -3  1 -2  1 -3 -2 -7 -5 -4 -3 -6 -3 -1 -6 -3 -2 -5 -4  6 -3 -3 -2 -4 -1 -5 -2 -1 -3 -3  4 -2  3 -3  1 -1  2  1 -2 -3  3 -1 -4 -6  0 -2 -4 -4 -3 -6  4 -5 -1 -3 -6  5 -6  2  7 -2 -3  7 -3 -5 -1 -6  0 -4  0  0 -1  0 -2 -1 -3 -1 -4  0 -3  0 -3 -6 -4 -5 -5 -3  0 -3 -5 -3 -4  0 -3 -2 -2 -2 -4  3 -2 -5 -3 -2 -3  0 -3 -5 -6  0 -2 -3 -4 -4  0 -2 -1 -5  1 -5 -3 -5 -3  1  3 -3 -2 -3 -5 -3 -5  5  0 -5 -4 -2  2 -2 -2 -3  1 -3 -3  2 -6 -1 -2 -1 -3 -3  1  3  4  0 -1 -1 -3 -3  3 -2 -1 -3  1  2 -6  0 -3 -3 -3 -4  0 -1  1 -5 -2 -5  2 -4  1  2 -3 -5 -1 -1 -2  0 -1  7 -2 -1 -2  1 -2 -2 -2 -3 -1  0 -4 -1  0  0  2 -1 -1 -3  1 -4 -2  1  0 -3 -4 -2 -1 -2 -5 -2 -2 -2 -4 -3 -1 -3 -1 -1 -3 -2 -3 -3  1 -2 -5 -1  1 -5 -2 -4 -1  4 -2 -3 -2 -4 -4 -3 -2 -3 -2 -2 -1 -1  0  0 -5  3 -3 -3 -2 -5 -3  4 -4 -3  4  0 -4  0  4 -6 -5 -4 -5 -5 -3 -3 -5 -4 -5 -3 -6 -4 -2 -2 -1 -1  0 -5 -2  2  1 -2  1 -2 -1 -2 -4 -4 -4 -4 -5 -3 -1 -4 -1 -1  0 -5 -4 -5 -1 -5 -3 -4  4 -6 -5 -1 -2 -3 -1 -1 -1 -4 -1 -2 -5 -2 -2  0  0 -6 -2  1 -5 -3 -1  5 -4  4  1 -3 -4 -4 -4 -4 -3 -4 -4 -4 -1  2 -2  1  2 -4 -4 -6  1 -4 -5  0  0 -2 -2 -5 -3 -6 -3 -2  2 -3  1 -5  2  5  2 -4 -2 -1 -4 -2 -4  1 -4 -4 -3 -1 -6 -6 -1 -3 -3 -3  1 -1  0  4 -1 -1 -3  2 -3 -3  2 -3 -5 -3 -2  4 -2  2  0  0  0  1  0  0  0  1 -1  0  0  1 -1  0  0  0  0 -1  2  0  2  0  1 -1 -1  0  0  0 -2 -3 -2 -5 -3  0  2 -6 -3  1 -1 -4 -1 -4 -3 -2  0  0 -2 -3 -4
 -3 -5  1  5  5 -3 -3  0 -5 -3  2 -4  3 -2 -5 -1  8 -1 -6  8  3 -5  3 -5  0 -4  0 -5  1 -5 -5 -5 -6 -3 -5 -5 -2 -5 -5  2 -2 -4 -5 -4 -5 -4 -6  0 -5 -6 -3 -5 -3 -5 -3 -2 -3 -5 -4 -6 -5 -5 -4 -6 -6 -4 -4 -5 -5 -6 -5 -5 -4 -1 -1 -6 -6  0 -3 -4 -3 -6 -3  0 -6 -5 -3 -1 -4 -5 -6  0 -2 -4 -5 -5 -5 -3 -2 -3 -1 -5 -4 -6 -5 -7 -4 -6 -2 -4 -3 -2 -5  1 -4 -5 -5 -5  8 -7 -5 -2 -7 -7 -3 -1 -6 -5 -6 -4 -3 -4 -4 -3 -3  8 -4 -5  3 -5 -6 -4 -4 -2 -4  0 -1 -4 -2 -2 -4 -6 -2 -2  9 -4 -1 -2 -5 -2  3 -4 -3 -4  1 -3  0 -5 -5 -6 -1  0 -7 -3 -5 -6 -4  3 -2 -5 -6  0 -4  3 -6  2 -1  4 -6 -5 -3 -5  9 -2  0 -5 -5  1 -7 -4 -1  1 -4 -6 -5 -4 -4  3 -6  0 -5 -5 -6 -5 -6  6 -4 -4 -6 -5 -2 -5 -3  0 -5 -6 -3 -1 -3 -7 -3 -2 -6  4 -3  0 -2  2 -2  1 -4  4 -7 -2  0 -2 -6 -6  1 -1 -2 -2 -4  2 -1  1 -4  1 -4 -1 -5 -6  1 -4 -2  7 -1 -6  2 -5 -2 -7 -6 -5 -2 -5 -3  2  1 -3 -6  3 -4 -2 -6 -4  6 -6 -5 -4 -3 -6 -6 -6 -5 -4 -4 -2 -6 -5 -5 -5 -4 -3 -5  1  2  3 -4 -7 -5 -4 -1 -5 -3 -4 -5 -1  3 -2 -3 -4  4 -4 -5 -3 -5 -6  0 -6 -2 -5  3 -5 -5 -3 -2 -5 -4  0 -2 -4 -1 -4 -6 -5  0 -3 -5 -7  1 -6 -6 -1 -4 -5  6  1  0 -5 -5 -1  0 -2 -6 -6  0 -4 -3  3 -1 -5 -2 -2 -4  0 -7  7 -6  3 -3  0 -2  2 -6  3  3 -5 -5 -2  3 -4 -4  0 -1 -5  0  1 -5 -4  4 -1 -2 -5 -5 -3 -3 -1 -1  2 -4  5  0 -6  4 -3 -3 -1 -7  0  0 -4 -5 -2 -1 -5  5 -6 -2 -1 -5  8 -5 -3 -6 -4 -4  2  0 -6 -3 -4 -1 -4 -4  1  0 -4  2 -7 -6 -4 -5  0 -6  2 -1 -2  2 -6 -4 -1 -2 -3 -4  0  2 -6  2 -1 -3 -2  2 -3 -3 -1 -5  1 -4 -6  0  2 -4 -3 -7 -6 -6 -3  1 -6 -3 -5  0  0  2 -2  0 -2 -2 -2 -1  0 -6  2 -5 -5  6 -1 -4 -3 -2 -4  8 -4 -7 -5 -1  0 -5 -4  1 -7 -2 -3 -6  2 -4 -2 -5  0 -5 -2 -5  3 -4 -2 -4 -4 -1 -3 -4 -6  0 -1 -3 -4 -1 -4  3 -5 -6 -3  3 -6 -5  4 -6 -4 -6 -3 -4 -6 -4 -6 -4 -5  0 -3 -5 -5 -6  0 -6 -2 -5 -1 -2 -2  0  1 -4 -5 -1 -5 -1 -5  0 -6 -6 -4 -4 -1 -4  4 -5 -5 -5  1  1 -6 -4 -1  3 -5  3 -2 -6  0 -5  1 -2  0  9 -7 -1 -3 -5  0 -4  4 -4  0  7 -1 -5  3 -4 -4  2 -4  0 -2 -6 -4  0 -2 -4 -3 -2 -5 -3  3 -4 -5 -3 -1 -3  3  0 -4 -3  0 -2 -3 -2 -2  0 -3 -4 -1 -2 -5 -3 -3 -1  4 -5  3  1 -7 -3  0  0 -5 -5  1  5 -4 -4 -5 -4 -5 -5 -5 -4 -6 -4 -4 -3  3 -2 -1 -5 -1  1 -5 -3  1 -1 -5 -2 -2  1 -5  0  0  0 -2  1 -4  5 -4 -5 -4  0  2 -3 -2 -2  2  2  9 -3 -4  0 -5 -3  2  0 -1 -1 -5 -2 -3  1  2  1 -4 -1 -2 -2 -1 -4 -4 -5 -5 -3 -4 -5 -5 -3 -5 -3  2 -1 -3  2  2 -2  5 -4  1 -4 -2 -6 -5 -3 -2 -5 -4  0 -2 -5 -6 -7 -4 -3 -6  9 -5  1 -4 -3 -6 -6 -6 -5 -6 -5 -4 -2 -1  8  5 -2 -1 -4 -4  2 -6 -5  7 -6 -5 -6 -3 -5 -3  5 -3 -6  1 -4 -5 -4  0  9 -6 -4 -3 -7 -5  0 -1 -5  2 -1 -1 -5  0 -1 -6 -4 -3 -2 -3 -7 -1  2 -3  1  3 -4 -5 -5 -3  4  6 -4 -4  0 -4  1  0 -5  2 -2  1 -4  0  5 -5 -7  1 -3 -7 -2 -2  1 -2 -5 -1 -7 -4  7  2 -2  0 -4 -5 -3 -2 -5  6 -1 -5 -2  2 -2 -3 -5 -3 -1 -7 -6  0  1 -1 -5  0 -2 -2 -4 -3  3  7  5  1 -5 -4 -6  2 -5 -1 -4  3 -1 -1 -2  0 -1 -1 -1  0 -1  0  0  0 -1 -1  0 -1 -1 -1 -1 -1 -2 -1 -1 -1 -1  0  1 -2 -1  2 -5 -2 -5 -5  1 -2 -6  5  5  0  3 -2 -4 -5 -4  1 -2  2 -5 -3
 -2 -5 -2 -1 -3 -1  4  4 -6 -3 -3 -3 -2  4 -2  2 -4 -1 -6 -4 -2 -6 -2 -7  1  9 -1 -6 -3 -5 -6 -7 -6 -3 -2 -4 -1 -4 -2 -4 -3 -3 -5 -3 -6  4 -6  6 -6 -4  3 -5 -1 -1 -5 -1  3 -6 -4 -4 -6 -5 -3 -6 -6 -4 -3 -6 -6 -6 -5 -3 -3 -2 -3 -6 -6  0 -2  8 -1 -6  4 -2 -5 -6 -1  0  5 -2 -4  0 -2  9 -5 -5 -4 -2 -1 -2  3 -4  8 -6 -4 -7 -2 -6  5 -2 -1  0 -6 -2 -2 -5 -7 -1 -4 -7 -4 -4 -7 -7 -5 -1 -6 -7 -6  0 -3  2 -4 -3 -2 -4 -4 -6  6 -5 -6  5 -3 -4  7 -2  2  9 -6 -2  6 -2 -1 -8 -4 -4  3 -4 -7  2 -2 -1 -3 -3  6 -4  4 -3 -5 -6  2 -2 -7 -1 -4 -4  9 -4 -1 -4 -7 -1 -2  0 -6  0 -2  2  1 -6  5 -5 -4  2 -3 -6 -6  0 -7 -4  1  0  3 -6 -3 -4  9 -5 -7 -2 -7 -5 -6 -6 -4 -2 -4  1 -7  1 -1 -6 -3  3 -6 -6 -4  2 -4 -7 -2  0 -6 -3  9  0  6 -4  0 -3  3 -1 -5 -1 -1 -2 -6 -6  1 -2  2 -1 -6 -2 -2 -3 -5 -1 -5 -5 -6 -6 -3 -1 -1 -2  4 -7  3 -6 -1 -7 -6 -5 -4 -2 -1 -2  0  0 -6 -1 -2  3 -6 -2  1 -6 -6 -2 -3 -7 -6 -4 -4 -4 -4 -2 -3 -3 -6 -6 -3 -3 -6 -4  0 -1 -2 -8 -5  7  0 -7 -2 -4 -3 -1 -1  1 -2 -1  1 -1 -3  0 -4 -7  2 -6  2 -5  0 -7 -4 -2 -2 -4 -4  1  3 -5 -1  0 -6 -6  0 -4 -5 -7  0 -6 -7  4 -6 -7 -2  0  1 -2 -4 -2 -2 -8 -5 -6  2 -4 -2 -2  2 -6  3  3 -4  3 -7 -2 -4 -3 -2 -3 -1  0 -6 -2  3 -6 -4  0  2 -3 -4 -1  3 -6 -2 -2 -6 -5 -4  2 -1 -6 -7 -3 -3 -1 -1 -5 -2  0  0 -7  3 -5  0 -5 -7  1 -1 -2 -5  3 -2 -7  1 -6  1  8 -5 -4 -6 -2 -6 -4 -3  0  1 -6 -3  3  1 -3  4 -1 -3 -4 -3 -8 -6  0 -4 -2 -6 -1 -2 -2  0 -6 -1 -1  0 -4 -5  1 -1 -6  1  5 -3 -1 -2  6 -1  4 -6 -2 -6 -6 -1 -4  9  0 -7 -7 -6  0  5 -6  0 -5  0  1 -1 -2  1  2 -2 -1  0 -2 -6 -2 -6 -6 -2  5  1 -2 -2 -3 -4 -5 -8 -5 -4 -2 -2  2 -2 -7 -1 -4 -6 -4 -4  5 -5  2 -6  1 -6  3  4 -4 -3 -4  2  0  0 -6 -2  6 -2  5 -4  0  1 -6 -6 -3  0 -7 -6  0 -2 -2 -7  7 -4 -5 -3 -6  3 -5 -1 -5 -5 -3 -7  2 -6  2 -6  2  4  1  0  2 -4 -6  0 -6  0 -6  0 -4 -6  8  0 -3 -5 -2 -4 -7 -6 -1 -1 -6 -5  0 -2 -6 -3  5 -6 -1 -6  2 -3  0 -4 -7  0 -5 -6 -4 -3  2 -3 -2 -4  3 -6  2  9 -3  0 -4 -1 -3 -5 -3  0 -3 -4 -2 -1 -2 -2  0 -2 -6  0  1 -1  1 -2 -7 -2  3  1 -3 -3 -3  0 -3 -5 -1  2 -5  0 -3 -1  0 -6 -2  2 -7 -4 -3 -2 -5 -6 -1 -1 -2 -3 -5 -4 -4 -6 -5 -3 -4  9 -5  0 -2  1 -1 -5 -3  0 -5 -3  1 -1 -5  0  2 -2 -6 -1  2  1 -1  3 -2 -2 -5 -6 -2 -3  0 -4 -5 -3 -2  3 -4  1 -5 -1 -6 -2  2 -1 -2  5 -5 -4 -6 -1 -2 -1  7  1  0  6  1  8 -1 -5 -5 -1 -2 -5 -5 -4 -4  0 -2 -2  1 -3 -1  0  8 -2 -4 -5  0 -7 -6 -1 -4 -6 -4  1 -4 -6 -5 -7  6 -4 -7 -4 -2 -1 -4 -3 -7 -4 -6 -6 -5 -5 -3 -2 -3 -4  4  1  5 -2 -4  0 -2 -6 -2 -6 -6 -6 -4 -2  1 -3  0 -6 -1 -1 -6 -2  1 -4 -6  2  2 -7 -6  2  1 -5 -2  2 -1 -6 -1  3 -7 -2  1 -2 -2 -7  2  1  5 -4  3 -3 -6 -5  2 -3 -4 -6 -4 -2 -4 -3  7 -6  1 -3 -3  0  2 -3 -5 -7  3 -2 -7 -1  2 -1 -2 -6  6 -7  3 -2  0  4 -1 -3 -6 -2 -1 -6 -1 -1 -6  0 -3  0  0 -6 -5  3 -7 -6  4  1 -1 -5  1 -1  1 -3 -3  0 -3 -3 -3 -6 -3 -6 -1 -6 -1 -3  2 -1 -1  0  0  0  1  0  0  0  1  1  0  0  1  3  0 -1  2  0  0  1 -1  0  1 -1 -1  2 -1 -1 -1 -6  1  4 -6 -1 -2 -7 -3  3  0 -3 -2 -6 -5 -3 -3 -4 -2 -5 -3
 -2 -5 -1 -3 -3  0  6  4 -6 -2 -4 -4  1 -2  8  5 -5  3 -7 -5 -4 -6 -2 -7 -1 -2  1 -7 -2 -5 -7 -7 -6 -4  8 -4  4 -5  8 -4 -4 -4 -5 -4 -6  7 -6 -1 -6 -5 -3 -6 -4  8 -2  5  5 -6 -2 -5 -5 -5 -5 -6 -6 -2 -5 -7 -7 -7 -6 -4 -4 -1 -4 -7 -5  0 -1  4  4 -7 -2 -2 -7 -6 -3 -2 -4 -3 -5 -3 -2 -2 -5 -6 -5 -1 -2  5  1 -5 -2 -7 -6 -8  7 -6 -2 -4  5 -3 -7  2  1 -5 -7  8 -5 -8 -5 -4 -7 -7 -6 -1 -6 -7 -7  2  0  5 -4 -4  5 -5 -2 -6 -2 -5 -7  7 -4 -2 -3  0 -4 -1 -6 -4  0  9 -2 -9 -6 -3  2 -4 -7  3 -4 -3 -5 -4  3 -3  4 -5  1 -7 -4 -4 -8 -2 -5 -5 -2 -5  3 -5 -7  3  2  2 -6 -3 -3 -2 -3 -5  6 -5 -5  5 -2 -7 -6 -1 -7 -6  3  0 -5 -7 -4 -5 -1 -5 -8 -3 -7 -6 -6 -6 -5 -4  1  1 -7  8  2 -6 -2  1 -7 -6 -3  3 -5 -8 -2  4 -6 -2  1 -4  4 -5  1 -3 -3 -1 -8  2  3 -3 -6 -7  1  3  3  1 -6 -3 -3 -4 -6 -3 -5 -5 -5 -6 -4  7 -3 -2 -1 -7  2 -6 -2 -8 -5 -5 -2  7 -1 -1  1 -3 -6 -1 -2 -2 -6 -1 -3 -7 -6 -3 -3 -7 -6 -5 -6 -2 -5  0 -5 -4 -6 -6 -3 -3 -7 -4 -1 -4 -5 -9 -5  0  0 -7 -3 -4 -1 -1 -1  2 -1 -2 -2  0 -5 -1 -6 -7  2 -6  1 -6  7 -7 -5  4  3 -5 -5  2 -4 -6  4  7 -7 -6 -2 -5 -5 -8 -4 -7 -7  0 -6 -7 -4 -1  0 -2 -5 -3 -1 -6 -6 -6  6 -2 -5 -3  4 -6 -2  3 -5  3 -8 -4 -7 -4  6 -4 -2  0 -5 -3  3 -6 -5 -3  0 -5 -4 -3 -1 -7 -4  1 -6 -3 -3  0  5 -6 -7 -4 -4  0 -2 -5 -4  1  1 -7  4 -5  6 -5 -7  0  0 -4 -6  5 -1 -7 -3 -5  5 -2 -6 -5 -6 -4 -6 -4 -4 -4  1 -7  0  2  1 -4  7 -2 -4 -1 -2 -9 -8 -2 -5  0 -7 -3 -3  0  1 -6  2  3  4 -4 -5  2  1 -7 -2  0 -2  2 -2  2  2  4 -7 -3 -7 -6 -1 -3 -3  0 -7 -7 -5 -3  5 -7  5 -6 -1  1 -1  3  1  3 -3  0 -1 -4 -5 -2 -6 -6 -3  5  4  2 -4 -4 -5 -5 -8 -6 -4 -4  8  7 -1 -7 -5 -4 -6 -4 -5 -3 -5 -2 -6  5 -6 -2 -3 -5 -5 -4 -2 -3  6 -5  0 -2 -3 -3 -5 -4  1 -6 -7 -4  3 -7 -6 -2  8 -1 -7 -2  0 -4 -3 -7  6 -6  3 -5 -5 -2 -7  1 -7  2 -6  1  0  2  2  0 -5 -6  2 -6  1 -6  0 -5 -7  3  7 -4 -5 -2 -5 -7 -7  2 -2 -6 -5  4 -3 -6 -4  4 -7  1 -6  6  1  5 -5 -7  3 -6 -6 -4  3 -2 -5 -3 -5  2 -7 -1 -2 -6  1 -5  0 -2 -3 -5 -1 -4 -4 -3  2 -6 -4 -2 -4 -6 -5 -2  4 -2  0 -7 -3 -3  4  2 -3 -5  3 -2 -5  3  3 -6  0 -4  4  5 -6  0 -1 -7 -4 -3 -1 -6 -7 -3 -3 -5 -5 -5 -1 -5 -6 -5 -4 -5 -3 -5  0 -3  1  4 -5 -2  3 -6 -4  3 -2 -6 -1  5 -3 -6 -2  0  1 -1 -1 -3 -4 -3 -6 -4 -3 -2 -3 -5 -2 -3 -1 -5  0 -5 -2 -7  0  4 -3  0 -1 -6 -5 -7 -2 -3  0  5  0  0  4 -1 -2 -4 -5 -5  0 -5 -7 -6 -4 -4  4 -3  4  5  0  0 -1 -2 -5 -4 -6 -1 -7 -6  1 -3 -6 -5  1 -2 -3 -6 -7  5 -4 -7 -6 -4 -4 -2 -4 -7 -3 -7 -6 -6 -5 -4 -1 -3 -4 -2  3 -1 -2 -4 -4 -5 -6 -4 -6 -6 -6 -4 -4  4 -4  4 -5  1 -5 -6  5  0 -6 -6  4 -1 -8 -7  2  0 -6 -2  2  0 -6  1  3 -7 -3  5  3  3 -8  0 -1 -3 -4  1 -4 -7 -5  3 -2 -5 -7  2 -4  0 -4 -2 -7  2 -2 -2 -4 -1 -4 -6 -9 -1 -1 -7  1  1 -3 -2 -7  4 -8  6 -3  3  3 -1  5 -6 -1 -3 -6 -4 -1 -6 -4 -4  3  6 -6 -6  5 -7 -7  3  2 -4 -5  1 -3  3 -4 -2  0 -4 -4 -4 -6 -4 -6 -5 -6 -3 -4 -2 -1 -1  3  1  1  0 -1  0  1  1  0  0  0  2  1  4  0  1  0  1  2  1  1  0  0  0 -1 -2 -1 -2 -5  4  8 -6 -1  1 -7 -4 -3 -2 -4 -3 -6 -6 -4 -4 -4 -3 -4 -4
 -2 -3 -4 -4 -2  0 -5 -2 -4 -3 -6 -5 -4 -3 -7 -6 -7 -3 -7 -5 -1 -4 -4 -4 -3 -7 -3 -4 -6  1 -4 -4 -4 -5 -7 -6 -4 -4 -7 -6  6 -2 -4  0 -4 -3 -2 -1 -4 -3 -2 -4  6 -7 -6 -4 -3 -4 -3 -6 -4 -4 -7 -5 10 -7 -7 -5 -4 -6 -4 -5 -4 -6 -7 -6 -7 -3 -7 -6 -4 -6 -4 -5 -6 -4 -2 -5 -4 -5 -6 -3  1 -7 -4 -2 -5  0 -2 -1 -5 -5 -2 -6 -6 -6 -7  1 -4 -3 -5  4 -5 -5 -6 -4 -5 -7 -7 -6 -4 -7 -2 -6 -4  6 -7 -5 -6 -4 -5 -3  6 -4 -3 -7 -7 -4  1 -4 -4 -7 -5 -8  0 -5 -6 -7 -4 -3 -3 -8  0 -5 -7 -1 -2 -7 -4 -6 -5 -3 -4  4 -3 -6 -5 -7 -6 -6  6 -6 -6 -3 -3 -6 -6 -4 -5 -5 -5 -1 -4 -4 -7 -2 -4 -3 -6 -4 -4 -4 -7 -4 -6 -4 -4 -6 -6 -7 -5 -4 -6 -7 -5 -4 -7 -4 -6  1  0  7 -2 -2 -6 -6 -7 -1 -5 -7 -1 -4 -6  1 -4 -2 -4 -3 -3 -7  3 -5 -3 -4 -7 -6 -2  0 -4  2 -5 -2  0 -3 -5 -5 -7  7 -4 -5 -4 -5 -2  0 -2 -2  3 -3 -1 -4 -7 -4 -2 -7 -3 -7 -4 -5 -4 -4  0 -6 -6  0 -5 -3 -4 -4 -5 -5 -6 -5 -2 -2 -7  6 -4 -7 -1 -3 -7 -5 -4 -6 -8 -8 -6 -6 -6 -5 -4 -4 -4  1 -4 -7 -3 -2 -6 -7  6 -3 -2 -2 -1  0 -3 -3 -1 -4 -1  6 -2 -2 -2 -2 -2 -6 -1  2 -2 -1 -6 -5 -5 -6 -5 -6 -4 -5 -7 -3 -6 -7 -4 -4 -3 -1 -3 -7 -6 -5 -4 -2 -5 -4 -3 -4 -1 -6 -5  4 -6 -7 -4 -6 -6 -8  6  0 -3 -4  6 -5 -3 -4 -7 -4 -6 -4 -6 -7 -1 -5 -6  0 -3  0 -4  1 -1 -1 -3 -1  0 -5 -6 -4 -2 -7 -4 -6 -4 -2 -2  5 -3 -3  2 -1 -2 -1 -5 -6 -4 -6 -5 -4 -5 -3 -1  0 -4 -5  3 -5 -3 -6 -5 -6  3 -7 -3 -1 -2 -4  0 -6 -3  0 -4 -5 -1  3 -6 -2 -4 -8 -5 -7 -4 -6 -5 -3 -7 -1  0 -4 -4 -4 -5 -3 -2 -3 -4 -4 -3  2 -3 -3  3 -3 -1  1 -3 -1 -5 -3 -4 -7 -3 -5 -7 -5 -6 -5 -6 -4 -5 -5 -5 -3 -5 -4  0 -4 -1 -5 -2 -2 -4 -1 -7 -1 -4 -4 -5 -3 -4 -3 -2  1 -4 -1 -7 -6 -4 -6 -7 -5 -4 -6 -2 -3 -7 -7  0  6 -2 -2 -3 -3  2 -2  7 -7 -3 -1 -1 -2 -4 -4 -2 -3  7 -4 -4 -1  1 -4 -6  2 -5  2 -4 -1 -8 -2 -5 -2 -7 -6 -3 -5 -5 -4 -6 -2 -4 -6 -5 -2 -1 -3 -4 -2  0 -1 -2  0 -4 -4 -1 -4 -3 -4 -3 -6 -7 -6 -7 -7 -5 -5 -4 -5 -2 -6 -5 -4 -2 -4 -5 -4 -2 -5 -5 -3 -4 -6 -5 -3 -7 -6 -3 -4 -3 -7 -7 -2 -2  1 -7 -3 -3 -6 -7 -3 -4 -3 -4 -6 -6 -3 -5 -6 -3 -3 -4 -2  6 -3 -3 -1 -4 -1 -3 -3 -1 -5 -3 -1 -1 -7 -4 -3 -3  0  1 -3 -2  0 -4 -1 -6 -4 -4 -4 -2 -6 -2 -6 -3 -4 -4 -2 -6 -2 -6 -3 -7  8 -2 -3 -5 -6 -7 -3 -2 -1 -4 -6 -2 -3 -4 -4 -3 -5 -4 -4 -4 -4 -3 -4 -1 -1  0  0 -4  5 -4 -4 -4 -4 -4  0 -7 -4 -1 -2 -2 -7 -2 -2 -4 -4  0 -5 -3  6 -2 -1  0 -6 -2 -1 -4 -6 -5 -2 -6 -4 -1  4  9 -4 -2 -4 -4  1 -6  6 -4 -4 -5 -3 -3 -3 -3 -6 -2 -4 -3 -5 -5 -4  5 -6 -4 -2 -4 -7 -6  9 -2 -6  1 -5 -8 -4 -5 -8 -7 -5 -6 -7 -4 -2 -2  2 -5 -1 -4 -3 -2  2 -3 -2  2 -6 -4 -6 -3 -4 -4 -7 -5 -5 -6 -2 -1 -3 -6 -4 -7 -4 -8 -3 -7 -2 -6 -4 -1 -3 -5 -5 -4  0 -4 -4 -5 -6 -2 -6 -4 -6 -6 -6 -4 -7 -5 -5 -4 -4 -1 -3 -5 -4 -5 -7 -7 -5 -7 -5 -4 -3 -4 -6  6 -3 -5 -4 -2 -2 -7 -5 -1  0 -6 -2 -1 -6 -7 -6 -6 -3 -5  0 -7 -4 -4 -1 -4 -6 -2 -4 -2 -6 -5 -6 -4 -4 -5 -1 -3 -5 -5 -4 -2 -2 -1 -2 -4 -4 -2 -6  0 -5 -4  1 -4  1 -4 -3 -4 -4 -2 -2 -3 -2  3 -2 -1 -2 -2 -3 -2 -2  1 -2 -3 -2 -2 -2  0 -1 -2 -1 -3 -2 -2 -3 -2 -1  1 -1 -4 -1 -2 -4 -1 -1 -6 -6 -2  0 -5  0 -4 -2 -6 -3  0 -5 -6 -4
 -2 -5  0  1 -2 -2 -2  0 -5 -2  0 -4  2  2 -4  0 -2  1 -5 -2 -3 -5  1 -5  0 -4  1 -5  3 -4 -5 -5 -6  0 -4 -4  0 -4 -4 -1 -3 -3 -4 -3 -4 -3 -5  0 -5 -5 -3 -5 -3 -4 -4  0 -1 -4  1 -5 -3 -4 -3 -6 -6 -2 -3 -4 -5 -7 -4 -4 -4  0 -2 -5 -5  2  1 -2 -2 -5 -1  5 -5 -5 -2  4 -3 -4 -5 -2 -3 -4 -4 -5 -4 -2 -2 -1  0 -4 -3 -6 -4 -7 -2 -5 -2 -1  1 -1 -5  1 -2 -4 -5 -4 -3 -7 -4  9 -7 -7 -5 -1 -5 -1 -6 -3  0 -3 -3 -3 -1 -2 -2 -5  0 -4 -3 -3 -4 -2 -3  4 -2 -4 -4  5  0 -4  1 -4 -3 -3 -1  9 -5  4 -1 -3 -3 -3 -2 -2 -1 -4 -5 -6 -3  0 -7 -4 -4 -6 -4 -2  2 -4 -6 -1 -2  1 -5  0  4  1 -5 -1 -2 -5 -3  4  0 -5 -5  0 -7 -4  1  2 -4 -6 -4 -4 -4 -2 -5  0 -5 -5 -6 -5 -5 -1 -2 -3 -6 -3  2 -5  5  1 -4 -5 -2  0 -3 -7  3  1 -6  2 -4 -1  1 -1  0  1 -3  0 -6 -3  0  4 -5 -6  2  0  1  4 -5  5  2  4 -5 -2 -4 -4 -5 -6 -2  3 -3 -2 -1 -5  0 -5 -2 -7 -3 -5 -1 -4  2  3  3 -3 -5  0 -2  4 -5 -2  0 -6 -5 -4 -4 -6 -6 -3 -4 -1 -5 -2 -6 -4 -5 -5 -3 -2 -5 -2  0 -1 -5 -6 -4 -1 -2 -5  0 -4 -3  2  0  0 -2 -2 -1 -3 -5 -2 -4 -7  0 -5  2 -5 -1 -5 -4  1  0 -5  1  1 -2 -4  4 -1 -6 -5  1 -4 -4 -7  8 -4 -6  2 -4 -5  4  4  0 -3 -5  6  3 -6 -6 -2  3 -2  2  3  1 -5 -2  0 -4  0 -7 -1 -6  4  4 -1  0  2 -5  0  1 -5 -4 -2  0 -3 -4  2  0 -5  8 -1 -5 -3 -2  1 -2 -5 -5 -3 -2  1 -3 -4 -3 -1  1 -6  0 -4  0 -3 -6  4  2 -3 -4  1  1 -5 -1 -4  2 -3 -5 -2 -5 -2 -5 -3 -4  5  1 -5  0 -2  3 -4 -3  4 -1 -2  0 -7 -6 -1 -5  2 -6 -2  1  1 -1 -6 -3  1  0 -1 -3  5  1 -5  2  2 -2 -1 -2 -2  0  0 -5  1 -4 -5  0 -1 -4  2 -7 -6 -5 -2 -2 -6 -1 -2 -1  0  1  2  1  1 -1  0  1 -1 -5  0 -5 -5  1 -2 -3 -1 -2 -3 -2 -4 -6 -5 -2  5 -4 -3  1 -7 -2 -2 -5 -2 -3 -3 -3 -1 -5  0 -6 -1 -4 -4 -2 -3 -2 -2 -3 -5  0 -2 -3 -4 -2 -3  0 -5 -6 -3  3 -6 -5  1 -4  0 -6 -1 -1 -5 -2 -6 -2 -5  3 -5 -4 -5 -6  2 -5  0 -5  2 -1  2 -1  0 -5 -5  3 -5  0 -5 -2 -6 -6 -3 -3 -2  6 -1 -4 -5 -5  1  2 -5 -4  1  0 -4 -2  0 -6  2 -5 -1  1  1 -3 -7 -1 -5 -5 -1 -2  2 -4 -2 -1  0 -5  4 -4 -4  2 -1  5  8 -5 -4  7  7 -4 -1 -4 -3 -2 -1 -4 -5 -4  3  0  4  0 -6 -3  0  1  3  0 -4  0 -2 -4  0  1 -4  0 -3  0  0 -4  5  2 -5  0 -2  6 -4 -5  2  5 -3 -2 -4  0 -4 -5 -4 -2 -5 -4 -4 -1  0  3  1 -4 -1  0 -4 -3  4  0 -5  0 -1 -2 -5  0  1  0 -1  2 -3  1 -3 -5 -2  2  1  8 -3 -2  0  0 -3 -1 -3  3 -5 -2  0 -4 -2 -1 -5 -2 -5  4  2  1  0  0  0 -3 -1 -3 -3 -5 -4  2 -1 -3 -5  8 -4 -3  3  6 -1 -1  0  0 -2 -4 -1 -4  5 -5 -5 -3  8 -5 -4  2  4 -4 -5 -7 -3  7 -6 -3 -4  1 -1  9 -6 -5 -6 -6 -5 -3 -4 -3  2 -1  0  0 -2 -4 -2  6 -5 -5  4 -6 -5 -6  9 -4  0  0 -2 -5  3 -2 -5 -2  1 -2 -6 -1 -2 -7 -5  1  3 -3  0  2  0 -5  1  0 -5 -3  0  0  2 -7  3  0  2 -2  2 -3 -5 -4 -1  0 -2 -1  0 -2 -4 -2  0 -5 -2  4  3 -3  0  0 -4 -3  0  3 -6  0 -2  5  5 -5 -2 -7 -2  3 -1  3  0 -2 -5 -1  0 -5  0  2 -5 -2  3  4  4 -4 -2  2 -7 -6  0  2 -1 -5 -1 -1  0 -3 -1  1 -1 -1 -2 -5 -4 -5  3 -5  1 -3  4  1 -1 -1  0  0 -1  0  0  0  0 -1  0  0  3  1  0  0  0 -1  0  0  0  1  0  1  1  3 -1  0  2 -6  1 -3 -5 -2  1 -7 -2  0 -1  5  0 -5 -5 -1 -3 -4  3 -4 -3
 -2 -5  4  1  0  1  3  3 -6  4 -2 -4  0  3 -2 -1 -4  4 -6 -4 -4 -6  3 -6  1 -4  1 -6  5 -5 -6 -6 -6 -3 -2 -2  3 -4  0 -3 -3 -3 -4 -3 -5  0 -6 -2 -5 -4 -3 -4 -4  0  2  3  3 -5  3 -5 -5 -3 -4 -6 -6  8 -4 -6 -6 -7 -5 -5 -4  6 -3 -6 -4  2  7 -3  5 -6 -2  0 -6 -6 -3  5 -4 -4 -6 -2 -3 -4 -4 -5 -5 -2 -3  5 -1 -5 -3 -6 -4 -7  3 -6 -3 -3  5 -2 -6  5  4 -4 -6 -1 -4 -7 -4 -2 -7 -7 -5  2 -5 -6 -6 -3  5  0 -4 -4  5 -3  8 -5 -3 -4 -6 -2 -4  8 -4  4 -2 -4 -5 -2 -2 -2 -1 -6 -4 -5 -2 -2 -6  5 -3 -3 -4 -3 -1  2  0 -4 -3 -6 -3 -3 -7 -2 -5 -6 -4 -3  5 -5 -6  4  3  1 -5  3  2  1 -5 -4  0 -5 -4  3  7 -6 -6  3 -7 -4  4  2 -4 -6 -4 -4 -4 -5 -6 -2 -6 -5 -6 -5 -5 -2  8 -3 -6  0  5 -6  5  2 -6 -5  3  5 -3 -7 -2  4 -6  4 -3 -3  2 -3  3 -2 -3  2 -7  1  4  2 -5 -6 -2  4  6  3 -6 -1 -2  0 -5 -1 -4 -3 -5 -6 -2  2 -3 -3  1 -6  2 -6 -2 -7 -5 -5 -2 -1  3  3  3 -1 -6  3  3 -2 -5  0 -3 -6 -6 -3 -4 -6 -6 -2 -4  8 -5  4 -6 -4 -6 -6 -3  3 -6 -2  1 -2 -5 -7 -4 -3 -2 -6 -1 -4 -3  3 -1  2 -2 -3 -1  2 -5  1 -6 -7  1 -6 -1 -5  2 -6 -4  6  6 -6 -4  4 -3 -5  5  4 -6 -5  0 -4 -5 -7  1 -3 -6  1 -5 -6 -2  3  4  0 -5  1  5 -5 -6 -6  3  8 -4  0  0 -6 -2  5 -4  2 -7 -2 -7 -1  4 -3  3 -2 -5 -1 -2 -6 -4 -3 -1 -4 -4 -1 -1 -6  0  1 -6 -3 -3  6  4 -6 -6 -3 -4  2 -3 -4 -4  1  5 -7  0 -4  3 -4 -7  3  3 -3 -5  2  2 -6 -2 -2  5 -4 -5 -4 -6 -3 -6  2 -4 -2  2 -5  6 -2  1 -2  0  3 -2  8  1 -8 -6 -3 -5  5 -6 -1 -1  6 -1 -6  0  3  4 -4 -5  2  4 -6  1  1 -3  1 -1 -1  3  3 -6 -3 -6 -5  1 -1 -4  5 -7 -7 -5  0 -1 -6  5 -5  3  0 -1  5  1  5 -1  1  0 -2 -5  0 -5 -6  2  1 -2  0 -3 -3 -3 -5 -7 -5 -3 -2 -2 -1  3 -7 -4 -4 -4 -3 -4 -2 -5 -2 -5  2 -6 -2 -4 -5 -2 -3 -4 -2 -2 -5  3 -2  1 -4 -2 -4 -1 -6 -6 -3  3 -6 -6  0 -1 -2 -6  1  8 -1 -3 -6 -2 -5  5 -5 -4 -5 -6  0 -6  2 -5  0 -2 -1  0  0 -5 -5  1 -5  1 -5 -1 -6 -6 -3  1 -3 -3 -2 -5 -6 -6  6 -1 -6 -5  3 -1 -6 -3 -1 -6  5 -5  0  3  2 -4 -7  4 -4 -5 -3  7  1 -4 -2 -3  2 -6  2 -4 -5  2 -4  5  1 -5 -5  1 -2 -4 -3 -2 -5 -4 -2 -4 -6 -5  1  6 -1 -1 -6 -3 -2  4  7  1 -3  4  4 -5  3  0 -5  3 -3  5  0 -5  2  1 -4 -3 -3  3 -5 -6 -1 -1 -4 -4 -5  8 -5 -5 -5 -3 -6 -4 -5  3  1  4  6 -4  2  2 -5 -3  1 -1 -5  7  0 -2 -6 -1  2 -1 -2 -1 -3 -1 -2 -4 -4  0 -1  2 -4 -2 -1 -2 -4  5 -5  1 -6  4  1 -5 -1 -2 -6 -4 -6  5 -1  3 -3  2  0 -2  3 -3 -3 -5 -5  6 -4 -6 -5 -1 -5 -2 -2  0  2 -2  2  0 -4 -4 -3 -5  5 -6 -6  0 -1 -6 -4  0  7 -3 -5 -7 -2 -2 -7 -3 -4 -2  8 -2 -6 -4 -6 -6 -5 -4 -4 -3 -2 -3 -2 -1 -2 -4 -3 -2 -6 -5  0 -6 -6 -6 -1 -4  5 -1 -1 -5  2 -3 -6  6  2 -4 -6  6  1 -7 -6  2 -1 -5  4  2  0 -6  4  4 -6 -3  5  6  6 -7  5  0 -3 -3  3 -4 -6 -4  0 -1 -3 -4  7 -3 -3 -2 -3 -6 -1  4  6 -3 -1 -2 -5 -7 -1  7 -7  0 -1  3 -2 -6  0 -7  3 -2  0  4  0  7 -4  3  1 -6 -1  1 -6 -2 -2  4  5 -5 -5  4 -7 -6  1  4 -3 -5 -1 -2  1 -3 -2  2 -3 -2 -2 -6 -4 -6 -3 -5 -1 -3 -1  1  1  1  1  1  0  0  1  1  4  0  1  1  3  1  2  2  1  0  0  2  1  0  0  0  2  2 -1  2  1 -6  4 -2 -5 -1  2 -7 -2 -2 -2 -2  1 -6 -5 -2 -3 -4 -1 -4 -4
  2 -6  0 -3 -5 -2 -3 -2 -6 -5 -5 -3 -3 -2 -5 -4 -6 -2 -7 -6  5 -6 -4 -7 -1 -4  4 -6 -5 -4 -7 -7 -7 -4 -5 -5 -3 -5 -4 -5 -2 -3 -2 -3 -6 -4 -6  1 -6  7 -4 -6 -4 -5 -5 -3  3 -6 -5  8 -6 -3 -6 -5 -6 -6 -6 -6 -7 -7 -6  7 -5 -5 -5 -7 -6 -2 -5 -3 -1 -7 -1 -3 -7 -6 -3 -4 -5  6  8 -1 -4 -4 -3 -5 -5  2  1 -4 -4 -5 -4 -7 -6 -6 -4 -6  1 -4 -3 -2 -7 -2  6 -2 -7 -5 -6 -7 -3 -5 -7 -7 -6 -1 -6 -7 -6 -3 -4 -3 -3 -5 -2 -6 -6 -6 -3 -3 -7 -4 -4 -6 -5 -4 -3 -4 -6 -4 -3 -5  0 -7 -6 -4 -3 -5 -7 -4 -5 -4 -4  1 -3 -5  1 -6 -5 -7 -1 -5 -7  5 -5  8 -4 -5 -4 -5 -7 -3 -4 -3 -6 -3 -2 -4  7 -6 -4 -6 -6 -4 -5 -7 -6 -5 -7 -6 -1 -3 -5 -7 -4 -3 -4 -6 -7 -1 -7 -5 -7 -6  7 -5 -4 -2 -7 -4 -4 -6 -5  0 -6 -6 -3 -2 -5 -7  0  1 -7 -4 -4 -5  1 -5 -2 -4 -5 -3 -7 -3  4 -2 -6 -6  1 -2 -3 -5 -6  3 -4 -5 -3 -5 -3 -6 -6 -7 -5 -5  3 -5 -2 -7 -3 -6 -3 -7 -5 -6 -4 -5 -2 -2 -4 -5 -7 -4 -3  3 -6  3 -4 -7 -6  4 -6 -7 -7  7 -7 -6  7 -4  8 -4 -7 -6 -4 -4 -7 -5 -2 -5  7 -7 -2 -4  3 -7  0  2  7  0  1 -1  3  1 -4  6 -5  3 -6 -7 -1 -6 -2 -6 -2 -7 -5 -5 -4  8 -5 -3 -6 -6 -3 -5 -7 -6  2 -4 -5 -7 -5 -6 -7  0 -6 -7 -4 -3 -3  6 -5 -4 -4 -7 -7 -6 -4 -6 -5 -4  1 -6  0 -4 -5  0 -7 -5 -7 -3 -3 -5 -2 -3 -5 -4  1 -6 -4 -4  0 -5 -2  2 -2 -7 -5 -4 -6 -5 -5 -4 -3 -6 -7 -3  5  0 -4 -5 -5 -4 -3 -7 -4 -5 -2 -4 -7 -3 -3  0 -4  0 -3 -7 -4 -6 -4 -4 -5 -6 -6 -2 -6 -4  2 -5 -3 -6 -4  6 -1 -4 -3 -4 -4 -6 -4 -7 -7  7 -5 -4 -7 -1 -4 -3 -4 -7 -3  0 -2 -4 -6 -3 -2 -6 -3 -2 -1  3 -3 -2  1 -2 -7 -5 -7 -6 -1 -5 -4 -4 -7 -7 -6 -4 -4 -7 -4 -6 -4 -3 -2 -2 -1 -3 -3 -2 -3 -3 -6 -4 -6 -6 -4 -4 -3 -2 -4 -3 -5 -5 -7 -6 -5 -5 -5 -4 -4 -7 -3 -5 -6 -5 -1 -3 -6 -3 -6 -3 -6 -4 -4 -5 -5 -2 -1 -3 -4 -6 -2 -3 -4 -4 -5 -3 -3 -6 -7 -4 -3 -7 -6 -4 -5 -3 -7 -4 -6 -7 -3 -7 -3 -3 -3 -6 -3  7 -7 -1 -7  2 -6 -1 -2 -1 -2 -2  7 -6 -3 -6 -1 -6  2  8 -7 -4 -5 -5 -6 -3 -5 -7 -5 -4 -4 -6 -5 -1 -2 -5 -3 -3 -6 -4 -6 -4 -4 -3 -6 -7 -3 -6 -6 -5 -5 -3 -5 -3 -4  2 -7 -4 -3 -6 -1 -4 -3 -5 -6 -6 -3 -5 -3  2 -4 -7 -4 -1 -5 -6 -4 -2 -2 -3  0 -6 -3 -4 -3 -4 -4 -5 -3 -3 -5 -3 -1 -6 -3 -3 -3 -1 -6 -3 -3 -7 -3 -5 -4 -6 -6  0 -4 -4 -6 -6 -5 -1 -6 -5 -5  8 -4 -5 -4 -4 -1 -3 -3 -4  0 -6 -1 -1 -4 -6 -5 -2 -2 -6 -2  0  2 -2 -1 -3 -4 -4 -6 -5 -4 -2 -5 -5 -4 -2 -2 -6 -4 -5 -4 -7  0 -3  7  1 -2 -6 -5 -6 -5  1 -4 -4 -4 -2 -5 -4 -3 -3  1 -5 -5 -5 -7 -6 -5  1  5 -4 -1 -4 -4 -2 -3 -4 -3 -5 -5 -2 -7 -6 -2 -6 -6 -3 -2 -4 -4 -4 -7 -4 -5 -7 -6 -5 -5 -6 -6 -7  7 -7 -7 -6 -4 -3  6 -3 -6 -3 -1 -3  6 -3 -5  7 -6 -5 -6 -7 -7 -6  0 -4 -5  1 -5  1 -4 -6 -5  0 -6 -7 -5 -3 -7 -7 -3 -1 -6  1  0 -3 -7 -3 -3 -7 -4 -4 -4 -5 -7 -4  1 -5 -5 -3 -2 -7 -4 -3 -4 -5 -7 -4 -5 -5 -5 -2 -7  1 -2 -5 -1  1 -5 -6 -7  2 -5 -8 -1  0  4 -4 -7 -4 -7 -3 -5 -3 -4 -3 -5 -5 -2 -4 -7 -4 -3 -6 -5 -5 -3 -4 -6 -6 -3 -7 -7 -3 -4 -4 -5 -2 -3  2  0 -4 -2 -5 -3 -4 -6 -3 -6 -4 -6 -4  3 -3  0 -2  2  1 -1  1 -1 -1  2 -1 -1 -2 -1 -2  0  0 -1  0 -2 -1 -2  0 -1  0 -1 -3 -2 -1 -3 -3 -7 -3 -4 -5 -2  0 -5 -5 -3  0 -5  0 -7 -4  3 -1 -4 -4 -3 -5
 -3 -5 -2  1 -3  1  0  1 -6 -4 -1 -4 -2 -2 -5 -2 -4 -2 -2 -4 -4 -6 -3 -6 -1 -3 -1 -5 -3 -5 -3 -6 -6  7 -5 -3 -1 -5 -3 -4 -4 -4 -5 -4 -5 -1 -6  6 -6 -5  6 -4 -4 -5 -5 -2  0 -5 -4 -5 -5 -5 11 -4 -6 -4 11 -5 -6 -5 -4 -5 -5 -3 -4 -2 -6  0 -3 -1 -3 -2 -1 -3 -2 -6 -3 -3 10 -4 -6  3 -4 -3 -5 -3 -6  2 -2 -3  8 -6 -3 -2  6 -5  0 -6  1  5 -3  7 -5  1 -4 -5 -6 -3 -4 -5 -5 -1 -5 -5 -2 -1 -6 -6 -5 -4 -3 -3 -4 -5 -3 -2 -4 -6 -2 -5 -7  3 -2 -4  9 -3 -4 -2 -5 -1 -3 -5 -2 -3 -3 -4  5  0 -6  1 -4  7 -5 -4 -3 -2 -1 11 -6 -3  7  6 -5 -4 -5 -6 -3 -2 -1 -6 -6  3 -4 -2 -6 -3 -3 -2 -4 -5 -3 -5 -4  1 -3 -5 -6 -3 -5 10  0 -2  7 -2 -5 -5 -1 -5 -6  5 -6 -6 -6 -4 -5 -4 -4 -4 -6 -5 -2 -6 -2  0 -5 -6 -2 -2 -4 -5 -2  0 -6 -3 -3 -2 -1 -4 -3 -1 -4  1 -6 -1 -1  8 -6 -4 -3 -2 -2  8 -5 -1  1 -3 -4  1 -5 -5 -6 -6 -4 -1 -4  6  0 -6  1 -6 -2 -5 -6 -4 -3 -3 -2  2  4  8  1 -1 -4  1 -4 -4  7 -2 -6 -4 11 -6 -6 -4 11 -4 -6 -1 -6 -5 -6 -5  3  1 -6 -4 -2 -1 -5 -7 -5 -2 -2 -6 -3 -4 -1  1  2  2 -2 -2  0 -1 -4 -3 -2 -5  0 -6  1 -5 -1 -6 -5 -2 -3 -6  5 -2 10  1  0 -4 -7 -6 -1  3 -5 -5 -1  1 -6  3 -3 -6  0 -1  1 -5 -6  1 -3 -2 -6  4 -1 -4 -1 -3 -3 -5 -2 -2 -5  0 -5  6 -4 -3 -3 -4 -3  1 -6 -2  1 -1 -5 -4  2 -1 -4  1 -1 -6  6  2 -2 -6 -4 -2  2 -6 -6 -4 -4  3  2 -4 -4 -1  0 -4 -2 -6 -3 -3 -7  0 -2 -1 -5 -3  2 -6 -3 -3 -2  0 -5 -4 -5  4 -6 -4 -4 -3  0 -1 -4 -3  1 -5 -3  0 -4 -4 -3 -7 -2 -5 -6 -3 -2 -1 -1 -2 -3 -6 -2 -2 -2 -4 -4 -2 -2 -5 -1  0 -2 -2 -2  3 -2  1 -6  9 -6 -3  5 -2 -3 -3 -5 -7 -6 -3 -3 -5 -3 -5  0 -2 -1  1 -1 -2 -3 -3 -3  3 -6 -1 -5 -6  1  1 -4 -4 -1 -4 -2 -5 -7  5 -4 -3 -5 -4 -1 -5 -3 -4 -6 -4 -5 -1 -5  1 -5  0 -5  2 -4 -2  2 -4  3  1 -4 -6 -1  5 -1 -4 -2 -4  3 -5 -4 -4 -1 -4 -5  0 -5  0 -6 -3 -4  0 -4  0  0 -5  1 -6 -5 -6 -6  2 -2  0 -5  1  2  2 -1  0 -4 -5 -1 -5  0 -6  1 -6 -2  0  7 -5 -1  5 -3 -6 -6 -1  0 -6 -5 -1  2 -5 -3  0 -5 -2 -6 -3 -2 -3 -4 -5  1 -6 -5 -2 -4 -2  0 -2 -3 -1 -2 -2 -3  0 -2 -1 -1 -3 -6  5  3  9 -4  0  2  1 -2 -1 -3 -6 -2  0 -1  4 -2 -3  0 -1  0 -3 -3 -5 -2 -3 -5 -1  6 -5 -2 -4  0 -1 -6 -2 -1 -2  0 -3  3 -5 -5 -2  1 -4 10 -5 -4 -5 -1 -5  9 -6 -2 -5  0 -2 -1  0 -5 -1 -2 -5 -4  1  5 -6 -3 -3 -2 -5 -2  0  3 -2  5 -4 -2 -1 -6 -3 -1 -2  0  5  0 -3  3 -1 -3  1 -3 -6 -4 -1 -5 -2  5  1 -1  0  3  1 -2 -2  0  1  8 -3 -3  6 -5 -5 -2  5  0 -2  1 -5  6 -2 -2 -3 -3  2 -3 -3 -5 -2 -5 -1 -6 -5 -4  1 -6 -5  4 -2 -2 -6 -1  6 -4 -6 -4 -5 -4 -4 -4 -6 -6 -2 -6 -6  1 -4 -2 -1  1 -1  0  2 -5 -4  2 -5 -4  1 -5 -6 -6 -4 -5 -3  1  6 -6  3  5 -6 -3 -1 -4 -6 -3 -1 -4 -6 -1  0 -4 -1 -1  3 -6  2 -3 -6 -4 -3 -2 -2 -5 -2 -3  9 -4 -2 -4 -6 -5  1 -1 -4 -6 -4 -4  5 -4 -1 -6 -1  0 -3 -3  1 -3  4 -5  0  5 -7  2 -3 -3 -1 -2  4 -5 -1  1 -1  0  0 -4 -6 -4  4 -6 -2 -2 -6 -5 -1  0 -3 -5 -5 -2 -5 -3 -1  3  5 -5  4 -1  2 -4 -3  2 -1  5 -3 -6 -4 -6 10 -6  3 -4 -2 -2  5 -2 -1 -1 -1  0 -1 -1 -1  2  1 -2 -1 -1 -2  0  0 -2  0 -2 -1 -2 -1  0 -2  1  1 -1 -2 -6  0 -4 -3 -2 -3 -5 -4 -2 -1  2 -1 -3  1 -3 -1 -4 -3 -5  7
 -3  4 -2 -1  2  0 -4 -5  7  4 -3 -6 -3 -1 -7 -5 -5 -2 -5 -7 -2  5  0 -1 -3 -7 -5  1 -6  1  0  0  7 -6 -7 -6 -4 -4 -4 -6 -4 -5 -4 -4  0 -6  2 -5  4 -7 -5 -1 -5 -7 -6 -4 -5  3 -5 -7  0 -5 -7 -3 -2 -7 -7 -2 -1 -4 -2 -6 -4 -6 -6 -5 -6  0 -6 -7 -5 -5 -5 -3 -4  4 -4 -5 -7 -6 -7 -2 -5 -7 -5 -1 -3 -4 -2 -4 -5 -5 -2 -5 -4 -4 -6  3 -2 -4 -5 -5 -1 -5 -7 -4 -1 -7 -3 -4 -4 -7 -4 -4  6 -4 -7 -1 -3 -3 -5 -5 -3 -1 -4 -5 -7  5 -6 -3  3 -7 -6 -7 -6 -5 -6 -7  1 -2 -5 -7  0 -4 -7  2 -3 -7 -1 -3 -6 -4  0 -5 -5 -4 -5 -8 -6 -5 -5 -6 -3 -6 -2 -8 -7 -2 -5 -4 -2 -4  2  3 -6 -3 -5 -4 -7  6 -6  4 -7 -5 -5 -2  5 -6 -4 -6 -5 -4 -5 -6 -6 -5 -7  5 -3 -5  1 -1  4  1 -7 -6 -7 -6 -2 -7 -3  2 -5 -3  0  1  2 -5 -1 -4 -4 -5  6 -4 -7 -2 -6  3 -4  2 -1 -1 -2 -4 -5 -5 -2 -3 -4 -5 -5 -5  0 -4  3  1  3 -3  4  1 -7  6 -4 -6  3 -7 -2  1 -3  6  1 -4 -4  5  0 -7 -2  3 -4 -4 -5 -4 -3 -4 -7 -4 -5 -2  4 -6 -7 -1  7 -7 -8 -7 -7 -5 -8 -6  5 -1 -5  1  3 -6 -2 -3 -7 -7 -2 -3 -4  0 -1 -4 -6 -2 -1 -2  0 -3 -1 -6 -1 -4  2 -4  1  6 -2  6 -6 -1 -4 -6 -4 -7  3 -4 -6  3 -6 -5  7  5 -2  2  3 -4 -6 -6  7 -3 -1  1 -6 -3 -3 -6  1  1 -6 -7  7 -4 -6 -5  1 -4 -4  5 -4 -4  3 -3 -4 -5 -4 -6 -6 -6  2 -4 -6  2 -4 -4  0 -1 -4  4 -3 -4  0 -1 -4  1  0 -7  1 -4 -6  3  1  0 -5 -4 -5  1  2 -4 -4 -4 -5 -6 -5  2  8 -4 -3  3  2 -5 -4  1 -1 -3 -6 -7  2 -6  6  0  4  2 -5 -5 -2 -3 -6 -6  1 -3 -4 -3  1 -7 -4 -7 -6 -7 -4 -5 -5 -4  2 -3 -5  7 -5 -3 -4  2  6 -5 -3  1  1 -3 -1 -4 -1 -2 -4 -5 -2 -4  0 -7 -2 -3 -7  0 -4  8 -6 -4 -3 -2 -5  4 -2 -4  0 -2 -3 -3  1 -1  0 -1 -7  2  5  6 -4 -6 -5 -4  1  1 -5  1 -7 -4 -6 -5 -7 -5 -3 -4 -3  1 -7 -5 -4 -3  2  2  5 -3  1  0 -3 -7  3  2 -3  0 -5 -4 -1 -5 -3  1  0 -3 -3  4 -4  2 -3 -1  1 -3 -7 -4 -1 -4 -7 -5 -3 -6 -5 -5 -5  3 -5 -7  0 -3 -5 -3  4 -1 -1 -3  0 -2 -7  4  0  3 -1  5 -2 -8 -5 -7 -7 -7 -1 -3  5 -2 -1 -6 -4  6  4 -1 -4  4  1 -5  0 -4  5 -5 -4 -4 -7 -4 -4  6  6 -6 -7 -3  0  4 -5 -3 -2 -4 -7 -1 -4 -1 -3 -4 -6 -4 -5 -5  1  1 -4 -5  0 -3 -1  3  0 -3 -6 -3  0 -4  0 -1 -3 -6 -1  0 -4 -1  1 -3 -4  4 -4  1 -6 -5  3 -3 -2 -4  4 -6 -3  1  0 -5 -5  1 -6  5 -7  0 -2  5 -4 -7 -7  4 -3 -3 -4 -6 -4  2 -5  5  2 -4  1  5 -3 -5  3  1  1 -2 -2 -1 -1  1  0 -2  0 -2 -5 -4 -6 -1  2  1 -1 -7  1  4  2  2 -4 -4 -7 -1 -5 -4  2 -2 -6 -1 -3 -7 -5  0 -7  0 -4 -6 -4  5 -1  3 -2  4 -2  2 -6  0 -5 -4  1 -1 -1 -7  2  0  0 -4  0  1 -2 -5  7  4 -3 -7 -7 -4 -4 -6  2 -2 -7 -5 -1 -7 -7 -2 -8 -6  7  0 -2 -3 -4  2 -6 -3 -2 -2 -5  3 -1 -7  1 -6  4  7  6 -7 -6 -4 -6 -4 -6 -2 -5  3 -6 -3 -7  7 -6 -3 -4  2 -1 -2  0 -3 -4  0  5 -3 -5 -2 -5 -3 -5 -5 -4 -5 -4 -7  2 -5 -5  0  6  2 -1 -4 -2 -5 -6 -3 -4 -5  1 -2 -3 -5 -4 -2  0 -3 -7 -3 -6  8  1 -3 -6 -4 -4 -6 -4 -5 -5  0 -4  3 -7  2 -4  1  3 -5 -3  5 -4 -6 -5 -6  4  5 -4 -4 -3 -4 -4 -1  7 -2  0 -4 -3 -5 -2 -3 -5 -2  2 -3  4 -6  3  2 -5 -4 -2 -1 -3 -2 -1 -2  0  0 -2 -1 -1 -1  0 -1 -2 -2  1 -1  1 -1 -1 -1 -1 -1  0 -2 -3  0  1  0  8 -3 -6  6  0 -2 -4 -6 -2 -5 -3 -5  0 -4 -6  0  0 -3 -6 -3
 -3 -1 -1 -1  1 -1 -5 -4  3  0 -5 -6 -2  1 -7 -5 -4  0 -5 -6  0  4  0  6 -3 -7 -5  6 -5 -2  6  6 -1 -6 -7 -6 -4 -5 -7 -6 -5 -5 -4 -5  5 -6 -2 -5 -2 -7 -5  3 -4 -7 -6 -3 -5  5 -4 -7  6 -5 -7 -1  3 -6 -6  4  7 -2  4 -6 -5 -6 -6 -5 -7  0 -6 -7 -5 -4 -4 -4 -4  6 -4 -5 -7 -6 -7 -4 -4 -7 -5 -2 -5 -3  0 -3 -5 -5 -3 -5 -4 -3 -7 -2 -3 -5 -5 -5  6 -4 -6 -5  7 -8 -6 -3 -5 -6 -3 -3  3 -4 -7  6 -1  2 -5 -5  0  2 -2  0 -7  4 -5 -5 -2 -7 -3 -7 -6 -4 -5 -5  6  2 -4 -8 -1 -5 -6  4 -2 -6  6 -5 -6 -5  5 -5 -3 -5 -5 -7 -7 -3 -5 -5 -3 -6 -5 -8 -7  2 -2 -5  7 -2 -2 -1 -6 -1 -4 -3 -7  2 -7 -2 -5 -3 -6  6  5 -6 -3 -6 -5 -4 -5 -5 -6 -5 -7  3 -2 -4  6 -3 -1  5 -7 -5 -7 -6  7 -7 -4  6 -5 -4  3 -1 -1 -5  5 -3 -4 -4 -2 -3 -7 -3 -6  2 -4 -1 -1 -3 -3 -3 -5 -4 -5  2 -2 -3 -6 -4  6 -2 -1  3 -1 -1 -1 -2 -7 -2 -4 -7  1 -6 -2  6 -4  2 -1 -4 -3  1 -1 -7  3 -1 -1  2 -4 -3 -5 -3 -7 -4 -5 -3  4 -6 -7  7  3 -7 -7 -7 -7 -6 -7 -6  5  5 -5  0  6 -6 -3  3 -7 -2 -3 -4 -4  7 -2 -5 -6 -2 -2 -2  0 -2 -2 -6 -2 -4 -1 -2 -2 -1 -1 -1 -6  7 -5 -5 -5 -7  4  0 -7 -2 -5 -7 -2  0  1  4  2 -4 -6 -5  1 -3  4  6 -5 -1 -3 -4 -2 -1 -5 -6 -1 -3 -5 -7  2 -4 -4  4 -3 -4  1 -3 -4 -6 -4 -5 -6 -6 -2 -3 -4  0 -4  0 -3 -3 -3  3 -3 -4  0  4 -4  1  2 -6  1 -5 -5  2  6 -3 -5 -3 -4  5  3 -3 -3 -4 -5 -6 -5  5 -2 -4 -2  1  5 -5 -1  6 -3 -6 -5 -7  0 -3  2 -1  2 -2 -6 -6 -3 -1 -6 -6 -1 -3 -6 -1 -3 -5 -4 -5 -5 -7 -5 -5 -5 -4  0 -3 -5  1 -5 -4 -4  2  3 -4 -3  1 -2 -2 -2 -3  2 -1 -4 -4  6 -3  6 -7 -1 -4 -6 -3 -2 -1 -6 -5 -5  4 -5  4 -1 -4  1 -4 -3 -4 -2 -1 -1 -1 -5 -1  5  4 -2 -5 -5 -3  3  0 -5  5 -6 -4 -5 -3 -7 -5 -1 -3  2  3 -7 -5 -3 -3  3 -1  1 -1  3 -3 -4 -6  4 -2 -4  1 -5 -6  3 -5 -3 -1  4 -3 -3  5 -1  0 -2  6  4 -3 -8 -4  7 -4 -7 -4 -1 -5 -5 -5 -5  5 -5 -7  7 -3 -1 -4  4 -3  1 -4 -1 -2 -7  3 -1  5 -3  2 -2 -6 -5 -7 -7 -6  4 -3  1  6  6 -5 -5  1  3 -3 -5  2 -1 -5  3 -5 -1 -5 -5 -4 -6 -3 -3  0  3 -5 -6 -2  2  0 -6 -4  4 -3 -5 -1 -2  1 -4 -4 -3 -3 -3 -2 -3  0 -4 -3  3 -3  4  5  5 -3 -6 -2 -1 -4  0 -2 -4 -6  4  5 -4 -3  5 -4 -1  4 -4  1 -5 -5  5 -2 -2 -3  0 -4 -1  5  6 -5 -5  3 -5  2 -7 -2  5  1 -5 -7 -7  3 -3 -4 -4 -6 -5  3 -4  3  1 -4  2  0 -4 -5 -2  6  0 -2 -2 -1 -2 -1 -2 -5  6  4 -4 -4 -5  4  3  1 -2 -6 -3  2 -1  6 -4 -4 -5 -2 -5 -2  3 -3 -5 -2  1 -7 -4  0 -7 -3 -6 -6 -4  3  0  0  0  2 -5 -2 -6  2 -4 -5 -2 -1  2 -5 -2  3  6  0  6  4 -3  2  1  2 -4 -6 -7 -5 -3 -6 -4  7 -6 -5 -4 -7 -6  7 -7 -5  1 -3 -1  2 -4  0 -3 -2 -2 -3 -6 -2 -1 -5  4 -4 -1  3  0 -6 -6 -5 -6 -5 -6 -3 -4  5 -4 -1 -6 -2 -5  0 -1  6 -1 -2  2  2 -4 -1  5 -2 -4  1 -5 -4 -5 -6 -3 -2 -4 -5 -2 -4 -4  6 -2 -2  0 -1  6 -7 -6  1 -5 -5  6 -3 -4 -1 -4 -3 -1  0 -3 -3 -6 -2 -1 -2 -6 -4  2 -4 -3 -2 -2 -2 -5 -1 -7 -2 -4 -1  6 -5 -1  5 -5 -3 -5 -6  4  3 -4 -1 -3 -5 -4 -1  2 -2 -1 -4 -5 -4 -2 -5 -5 -5  6 -5 -1 -6  3  1 -5 -3  0 -2 -2 -2 -1 -2  0  0 -2 -1 -1 -1 -1 -2 -2 -2  0 -1  2 -1 -1 -1 -2 -2  1 -3 -2 -1 -1  0 -2 -4 -5  1  0 -3 -1 -4 -4 -4  3 -5  6 -4 -6  4  2 -3 -6 -2
 -2 -5  3  4 -1 -2 -2 -1 -5 -2  7 -4  0 -2 -4  5 -1 -1 -6  0 -2 -5  0 -6  1 -4  3 -5  5 -4 -5 -6 -4 -3 -4 -2  1 -4 -4  8 -3 -3 -4 -3 -5 -3 -5 -1 -5 -5 -3 -5 -2 -4 -4  1 -2 -5 -3 -5 -5 -4 -5 -6 -6 -2 -5 -5 -6 -6 -5 -4 -4  5  8 -6 -5  3 -1 -4 -2 -6 -2  5 -6 -5 -2 -1 -4 -4 -5 -1 -3 -3 -4 -5 -4 -3 -2 -2 -3 -4  0 -6 -5 -7 -3 -5 -1 -3 -1  3 -6  1 -3 -4 -6 -4 -1 -7 -4 -3 -4 -7 -5  3 -5 -5 -6 -3 -2 -3 -4  2 -2  0 -2 -5  4 -3 -6 -4 -4 -3 -4  5  8 -4 -3 -1 -3 -5 -2 -6 -1 -3  0 -3 -6 -1  7 -3 -4 -3  2  0  3 -5 -5 -6 -3  7 -7 -2 -4 -5 -4  4  2 -4 -6  2 -3  0 -5  6  3  5 -4 -4  0 -5 -2  0  3 -6 -5  7 -7 -5  2  5 -3 -6 -4 -4 -4 -3 -6  4 -6 -5 -6 -5 -5  6 -2 -2 -6 -4  2 -5 -2  2 -5 -5 -2  2  4 -7  0 -1 -6  3 -2  7  0  0  0  0 -1  0 -7  0 -2 -2 -5 -6  1  1  1 -2 -4  2  2  3 -5  4 -4  4 -5 -4  7 -2 -3 -1  2 -6  1 -5 -2 -7 -5 -5 -3 -3 -2 -1  2 -3 -6  5 -3  1 -5 -3  0 -6 -5 -4 -5 -6 -6 -5 -5 -2 -4  2 -5 -4 -5 -5 -3 -3 -6  8  3  5 -3 -7 -3 -3 -1 -6 -1 -4 -4  1  2 -1 -3 -3  2 -4 -5 -3 -6 -7  1 -5 -2 -5 -1 -6 -4  0  0 -5 -4  4 -3 -5  1 -2 -6 -5  3 -3 -4 -7  3 -6 -6  0  1 -6  5  2  1 -2 -5  1  4 -7 -6 -6  0 -3 -4  4  0 -5 -3  0 -3  2 -7  3 -7  6 -3  8 -1  0 -5 -1  0 -5 -4 -1  3 -4 -4 -1  0 -5  0  3 -5 -3 -2  2 -3 -5 -6 -3 -3 -1 -3  0 -4  0  4 -7  2 -5  1 -2 -6  2  3 -4 -5  0  2 -6  1 -4 -1  1 -4  0 -5 -3 -5 -2 -4  6  4 -6 -1 -2  2 -3 -2  3  4 -3  5 -8 -6 -1 -5  4 -6  5  2  0  6 -6 -3  2  1 -1 -3  3  3 -6  2  2  0 -1 -2 -2 -1  2 -6  4 -5 -5  0  5 -4 -1 -7 -6 -5 -1  4 -6 -3 -5  5  4  2 -1  3  1  3 -1  5 -1 -5  1 -5 -5  3  3 -3 -1 -1 -3  2 -4 -7 -5  8  5 -5 -3  2 -7 -1  0 -5  8 -4 -1 -4  2 -5 -1 -6  2 -4 -5 -4 -3 -2 -3 -3 -5 -2 -3 -3 -4  3 -3  0 -5 -6 -2  0 -6 -5  4 -5 -3 -6 -1 -2 -6 -3 -6 -3 -4 -2 -5 -4 -5 -6  2 -6 -1 -5 -1 -2 -1  2 -2 -5 -5  0 -5 -2 -5  1 -5 -6 -4 -4  8 -3  0 -3 -6 -5  2  6 -5 -4  1  5 -5  1  1 -6  4 -5  4  0  4 -1 -7  1 -5 -5  8 -2  1 -3  0  4 -1 -5  5 -4 -5  4 -4  0 -1 -5 -5  0 -3 -4 -2 -3 -5 -4 -2 -4 -5 -4 -1 -2  3 -1 -6 -2  4  0 -2  2 -1  0 -2 -4  0 -1 -5  0 -3 -1  1 -5  2  3 -7 -1  2  0 -5 -5 -1  4 -4 -5 -5 -3 -4 -5 -4 -4 -5 -4 -4 -2  5  1  0 -4  0  3 -4 -3  2 -2 -5 -2  0  2 -5  1  2  0 -2  4 -3  4 -2 -5 -4  0  0 -2 -3 -1  0  1 -1 -2 -4  4 -6 -2  2 -1  1  1 -3 -4 -5  2  2  3 -4  2  0 -4  3 -3 -4 -5 -5 -2 -4 -5 -5 -3 -4 -4 -1 -1 -1 -1  1 -1 -2 -4  5 -5 -2 -6 -6 -2 -1 -5 -4  3 -2 -5 -5 -7 -3 -2 -6 -1 -4  6 -3 -3 -6 -5 -6 -6 -5 -5 -4 -2 -2  1  2 -2 -2 -3 -3 -2 -5 -5  0 -6 -5 -6 -3 -4 -2  6 -2 -5  0 -3 -5 -3  1  0 -6 -2 -2 -7 -6  3  1 -5  1  3  2 -5  0  2 -5 -1 -2  0 -2 -7  4  3 -3  5  2 -3 -6 -4 -2  5  5 -4 -3  8 -4  8  3 -5  0 -1  0 -3 -1  3 -5 -7 -1 -3 -6 -1 -2 -2 -2 -5  3 -7 -2 -1  0 -1  0 -2 -5 -1 -2 -5  6  2 -5  1  7  0 -3 -5 -3  0 -7 -6  4  2 -1 -5  3 -1  0 -3  2  2  3  3  7 -5 -4 -5 -3 -5 -1 -3  1  1  1 -1  0  0  0  0  1  1  1  0  0  0  1  3  1  1  0  0  0 -1  0 -1 -1  0  2  3 -1  1  3 -6  1 -4 -5 -2 -1 -7  7  1 -1  0 -2 -5 -5 -4 -3 -3  6 -4 -4
 -3 -1 -1  0  0 -2 -4 -4  1 -1 -4 -5 -3 -1 -7 -4 -1 -3 -5 -5 -2  0 -1  0 -3 -6 -4  6 -4 -2  1 -1 -1 -5 -7 -3 -3 -4 -7 -5 -4 -4 -4 -4  8 -5 -2 -4 -2 -6 -4  6  2 -6 -6 -4 -5  5 -5 -6  5 -4 -6 -3 -3 -5 -5 10 -1 -3  7 -5 -4 -4 -5 -5 -6 -1 -5 -6 -5 -5 -1  0 -4 -1 -4 -3 -5 -5 -6  1 -3 -6 -4 -1 -4 -3  2 -4  1 -4  0 -5 -4 -4 -6 -2 -2 -4 -4 -3 -1 -3 -5 -4  0 -7 -5 -4 -4 -4 -4 -4 -1 -3 -7 -1  6 -2 -4 -5  1 -1  4 -4 -6  1 -4 -4 -2 -6 -4 -6 -1 -4 -2 -6  0  3 -1 -7  1 -6 -5  6 -1 -1 -1 -3 -3 -2 -1 -4 -2 -5 -2 -6 -6 -4 -5 -5 -4 -5 -2 -7 -6  1 -4 -4 -1  0 -3 -2 -6 -2 -3 -1 -6  1 -6 -2 -5 -4 -5 -1  3 -4 -4 -5 -4 -3 -3 -5 -5 -4 -6  1 11 -4 -1 -3 -2  0 -6 -3 -6 -5 -1 -7 -4  1 -2 -3  7 -2  0 -4  2 -4 -4 -4 -2 -4 -6 -4 -5 -1 -3 -2 -3 -2 -4 -4 -5 -1 -2 -1 -2 -4 -5 -4  0  1  1  0 -2 -2 -1 -3 -7 -1  6 -6  1 -5 -1  1 -2  3  0 -4 -6  0 -2 -6  3 -1 -2  2 -4 -2 -3 -1 -7 -4 -2 -5  0 -5 -6 -1 -1 -6 -6 -6 -6 -5 -6 -5 -1  4 -4 -2 -1 -5 -2 -2 -6 -6 -3  0 -3  0  2 -4 -6 -1  0 -3 -2 -3  1 -5 -2  3  0  0  0 -2 -1  2 -5  0 -4 -5 -4 -6  1 -3 -5  5 -4 -6 -2  0  0  1  4 -4 -4 -5 -1 -3  8  3 -4 -2 -3 -5 -4 -1 -4 -6  2 -3 -5 -6  3 -2 -3  5 -3 -3  6  0 -4 -5 -4 -2 -5 -2 -2 -4 -6  2 -2  0 -3 -1 -3  0 -3 -1  1  9 -4  1 -1 -6  5 -4 -3 -2  0 -3 -3 -2 -4  1  3 -3 -3 -2 -4 -6 -5  0 -2 -1  5 -1  5 -4  1  0 -3 -3 -5 -6  4 -1  4  3 -1  1 -5 -4 -2 -2 -5 -5 -1 -3 -5  3 -2 -6 -4 -6 -5 -6 -4 -4 -2 -3  1 -1 -3  0 -5 -3 -4  2  6 -2  2 -4  2 -3 -2 -2 -1 -2 -3 -4  1 -4  3 -7  1 -4 -6 -1 -4 -2 -6 -4 -4 -2 -5  0 -2 -4  0 -3 -2 -2 -1 -1 -1 -1 -6 -2  2 -1 -1 -5 -4 -3  4  2 -5  0 -6 -4 -1 -4 -7 -2  3 -4 -2  1 -7 -4 -2 -3  5  2  3 -1  3 -2 -4 -6  1  0 -1  3 -4 -6  0 -4 -1  0  5 -1 -2  6  1  0  0  0 -1  4 -7 -4 -1 -4 -6 -5 -3 -5 -3 -5 -1  0 -4 -6 -1 -2 -5 -1 -1 -2 -1 -3  1 -2 -6  5 -1  1 -3  1 -3 -6 -5 -6 -6 -5  5 -3  0 -1  0 -5 -4 -2  4 -3 -3  9 -1 -4 -2 -4 -2 -5 -4 -4 -5 -4 -4  0  0 -5 -6  2  2  4 -5 -2 -1 -3 -6 -2 -3  2 -4 -4 -6 -4 -1 -3 -3  5 -4 -3  2 -3  2  0  4 -2 -5 -3  3 -5  2 -2  1 -5  0 -1 -4 -3  2 -4 -2  2 -4 -1 -5 -1  0 -3 -2 -2  0 -5  2  5  1 -4 -4  6 -5  3 -6  0 -2  1 -2 -6 -6  4 -3  0 -1 -5 -4  1 -3  7  3 -3  5  0 -3 -4  0  2  0 -2 -1  0 -2  0 -1 -4  1  0 -4 -2 -4  3  1  0 -2 -5 -3  1  0  0 -5 -4 -6  1 -3 -4 -1 -4 -4 -2 -2 -6 -4 -1 -5 -2 -5 -5 -4  0  1  0 -1  1 -4 -2 -5  3  1 -5 -2  0  3 -5  7  2  1 -1  1  0 -2 -2  5  0 -3 -5 -6 -4 -4 -5 -2 -1 -5 -4 -3 -6 -5 -1 -6 -5 -1 -3 -2 -3  3  1 -5 -1 -2 -3 -3 -1  4 -6  1 -4 -1  0 -2 -5 -5 -4 -2 -4 -6 -1 -4  1 -6 -2 -5 -1 -3 -2 -4  2 -1  4  7 -2 -3  1  1 -2 -3 11 -4 -4 -4 -5 -4 -3 -3 -5 -2 -1 -4  0 -2 -2  5  0  1 -6 -5 -1 -5  1  5 -1 -2 -4 -3 -1 -1 -2 -6 -1 -5 -2 -1  0 -4 -1 -3 -5 -4 -3 -4 -1 -4  0 -6  0 -2 -2  1 -1 -2 -1 -3 -4 -4 -1  5  2 -3 -4  1  0 -4  2 -1 -1 -1 -4 -4 -4 -1 -4 -4 -4  1 -5 -2 -1  2 -1 -4  0 -2  3 -2 -2 -1 -1  0  0 -2 -2  0 -2 -1 -1 -2 -2 -1 -1  0 -1 -2 -1 -2 -2  0 -1 -2 -1 -1  0 -2 -4 -6  4  1 -2 -3 -4 -2  0  2 -4  1 -4 -5  0  1 -2 -5 -2
 -4 -3 -3 -4 -2  2 -5 -5 -1 -1 -6 -6 -5 -4 -7 -6 -6 -3  0 -7 -3 -2 -4  0 -4 -7 -5 -2 -6 -4 -2 -3 -3 -5 -7 -7 -5 -6 -7 -6 -5 -5 -5 -5 -3 -6 -4 -5 -3 -6  0  6 -5 -7 -7 -4 -5 -1 -6 -6 -2 -5 -5  8 -4 -7 -5 -3 -3  9 -1 -6 -6 -6 -7  3 -7 -3 -7 -6 -6  2 -4 -5  6 -2 -5 -6 -5 -6 -7 -1 -3 -7 -6  6 -6 -2 -3 -5 -4 -6 -6  3  5  9 -6 -4 -4 -3 -5 -1  5 -3 -6 -6 -2 -7 -7  9 -5 -7  9  9 -3 -5 -8 -3  9 -4 -6 -6 -4 -4 -5 -6 -7 -2 -6 -6 -4 -7 -4 -7 -1 -6 -6 -7 -2 -2 -5 -8 -1 -4 -7  2  3 -7 -1 -6 -6 -2 -1 -4 -5 -5 -5 -6 -7  6 -5 -6  9 -4 -6 -7 -7  1 -3 -6 -3 -2 -4 -3 -8 -5 -5 -5 -7 -2 -6 -4 -7 -5 -6  4 -2 -6  9 -2 -5 -4  2 -1 -6 -5 -7 -3 -4 -4 -1 -4 -4  0 -6 -6 -7 -6 -3 -7 -5 -3 -6 -4 -1 -4 -3 -5  0  9 -5 -5 -4 -5 -7 -4 -6 -3 -5 -2  2 -2  7 -6 -6 -3 -7  6 -4 -5 -6 -3  3 -5 -2 -1  0  5 -1 -4 -8 -4 -3 -7 -3 -6 -3 -3 -3  0  0  9 -7  4 -4 -7 -3 -3 -3  1  4 -5 -3 -5 -8 -3 -4  1 -1 -6 -5  0  0 -7 -6 -7 -7 -6 -7 -6 -3  5 -1  0 -2 -7 -4 -4 -6 -3 -5 -6 -1 -3 -1 -5 -6 -3 -2 -1 -1 -3 -3 -6  8 -4  8  9 -3 -3 -1 -1 -6 -2 -6 -6 -5 -7  0 -5 -5  0 -5 -7 -4 -3 -1 -1  2  9 -7 -1 -2 -4 -3 -3 -6 -4 -4 -6 -5 -3 -6 -4 -1  8 -6 -7 -2 -5 -5 -2 -4 -5 -3 -4  9 -5  9 -6 -7 -7 -2 -3 -7 -1 -4  5 -4 -4  1 -2 -5 -3 -3 -3 -4 -1  4 -4  0 -6 -3 -3 -3 -1 -5 -3  0 -1  2 -4 -5  8 -4 -5 -6 -2 -3 -5 -3 -1 -2 -6  0  0 -4 -7 -6 -6  4 -2 -2  4 -3 -3 -6 -6 -4  8 -6 -4 -3  0 -5 -4 -4 -7 -4 -2  0 -6 -6 -5  2 -5 -2 -5 -6  1 -6 -5 -2  3 -3 -5 -4  0 -3 -4 -4 -4  1 -2 -5 -2  4 -3  0 -8 -3 -6 -7 -5  9 -4 -7 -4 -6  7 -6 -1 -3 -5 -1 -4 -3 -5 -3 -3 -4  5 -7 -2 -2 -3 -5 -6 -5 -3  4 -2 -6 -2 -4  6 -7 -6 -7 -6 -3  9  4 -1 -8 -7 -5  0 -1  1  6 -2  7  3 -5 -8  3 -3  1 -3 -5 -7 -1 -5 -1 -2 -1 -5 -1 -1  8 -3 -4 -3  4 -2 -8 -3 -1 -6 -7  3 -5  0 -3 -6 -4 -2 -6 -7 -3 -1  0 -3  2 -2 -3 -3 -1  0 -7  5  0  0 -1 -3 -2 -7  3 -6 -6 -7 -4 -5 -3  1 -3 -6 -5 -2 -1 -3 -5 -2  0 -5  8 -5  0 -6 -5 -5 -7  9 -4 -2  0 -3 -7 -4  1 -3 -6 -4  1 -5 -7  7 -2  5 -6 -6 -7  2 -4 -5 -4 -2  1  1 -1 -3  0 -1 -2 -4 -6 -4 -2  2 -3 -3 -4 -6  0 -2 -5 -4 -2 -5 -3 -2 -5  0 -6 -5 -1 -5 -4  9  1 -7 -3  3  4 -5 -5 -1  5 -1 -7 -1  3  0  0 -7 -7  0 -2 -5 -5 -6 -6 -2 -4 -2 -1 -5 -2 -3 -6 -3 -3  4  3 -2 -2 -1 -4 -2 -5 -6 -1  4 -5 -5 -7  1 -2 -2 -1 -6 -5  0 -4  1 -6 -4 -6 -4 -4  7  3  5 -6 -3 -1 -7 -5  0 -4 -4 -6 -3 -5 -2 -4 -1  2  2 -1 -4 -6 -2 -5 -6  3 -3 -3 -6 -3  0 -3 -3 -3  6 -4 -3 -3 -3 -5 -7 -7 -5  9 -6 -4 -3 -7 -6 -5 -7 -8 -3 -7 -1 -3 -4  8 -4 -5 -3 -4 -4  0 -1 -6 -3 -2 -7  3 -6  7 -2 -3 -8 -6 -6 -6 -5 -7 -4  3 -3 -7 -4 -7 -2 -6 -4  9  0 -3 -4  6 -3 -4 -1 -1 -2 -5 -4 -6 -5 -6 -6  9 -5 -5 -4 -4 -5 -5 -3 -4 -3 -4 -4 -2 -7 -7  1 -7 -5 -3 -1 -2 -6  1 -4  4  6 -3 -3 -6 -4 -1 -3 -6  1  3 -4  9 -4 -3 -3 -4 -2 -7 -4 -5  0 -3 -6 -5 -2 -6 -6 -5 -6  1 -2 -5  9  7 -5 -5  3  2 -2 -2 -4 -5 -6 -2 -2 -5 -6 -1 -6 -3 -1 -3  1 -5 -4 -3 -1 -3 -2 -2 -1 -1 -2 -2 -2  1 -3 -2 -3 -1 -3 -2 -2 -1 -2 -3 -1 -3 -2  0 -3 -4 -1 -2 -2 -3 -4 -6 -3  3 -4  9 -6 -5 -3 -2 -2 -1  4 -6 -3  4 -5 -6  6
 -2 -5 -3 -3 -4 -3 -3 -3 -6 -3 -4  6  4 -4 -5 -3 -6 -3 -7 -6 -4 -5 -4 -6  3 -6 -3 -6 -4 -5 -6 -6 -6 -4 -5  8 -3 -5 -5 -4 -4 -4 -4 -4 -6 -4 -5 -3 -5 -5 -4 -6 -4 -5  8  2 -4 -5  7 -5 -6 -4 -6 -6 -6 -5 -6 -6 -6 -3 -6 -5 -4 -4 -5 -7  9 -3 -4 -5 -4 -7 -3 -4 -7 -6 -4 -4 -4 -4 -6 -4 -4 -6 -4 -6 -5 -3  1 -4 -5 -5 -5 -7 -6 -8 -5 -5 -3  6 -2  3 -6 -2 -3 -4 -6 -5 -6 -8 -4 -3 -8 -8 -5 -3  9 -6 -7 -4  3 -4 -4 -4 -4 -3 -5 -5 -4 -4 -6 -5 -4 -5 -6 -4 -4 -6 -6 -1 -4 -5  0 -8 -6 -5 -4 -5 -6 -4 -5 -4 -5 -4 -4  7 -3 -7  8 -7 -5 -5 -8 -4 -5 -6 -6 -5 -4 -5 -6 -4 -4 -4  9 -4 -3 -4 -6 -5 -5  1 -6 -4 -4 -6 -6 -4 -7 -6 -3 -3 -6 -7 -5 -3 -6 -5 -7 -3 -6 -5 -6 -6 -5 -3 -5  2 -4 -5 -4 -6 -4 -3 -6 -5 -4  1 -5 -8 -4  0 -6  2 -6 -4 -3 -4  5  3  7 -2 -6  6 -3  0  9 -6 -1  3 -3 -5 -6 -3 -4 -4 -5 -5 -4 -5  9 -6 -5 -5 -4 -5 -3 -6 -3 -5 -3 -8  8 -5  7  4 -4 -4  2 -5 -7 -4 -4 -3  9 -3 -3 -7 -4 -4 -6 -6 -6 -6 -7 -5 -6  6 -6 -5 -6 -6 -4 -4 -6 -5 -3 -4 -6 -8 -4 -5 -3 -6 -4 -4 -5  1 -2  3 -2 -2  3 -5 -5 -3 -6 -7 -2 -5 -3 -5 -4 -6 -5 -1 -4 -6 -5 -3 -6 -5 -1 -5 -6 -5 -3 -4 -5 -8 -5 -7 -6 -3 -6 -6 -5 -3 -3  3  7 -2 -2 -8 -6 -7 -4 -5 -5 -3 -3 -5 -4 -4 -5 -3 -8 -5 -7 -4 -4 -5 -3  5  8 -4 -3 -6 -5 -4 -3 -4 -4 -2 -3 -6 -4 -3 -5  9  4 -1 -5 -6 -6 -4 -4  4 -4 -5  4  1 -4 -7 -4  8 -2 -5 -6 -3 -4 -4 -6 -4 -4 -6 -3  8 -4 -5 -5 -6 -5 -4 -6 -4 -4 -3 -3 -1  5 -1 -3 -4 -4 -3 -4 -5  5 -8 -7 -5 -5 -1 -7 -4 -4 -4  2 -6  6  2 -2 -4 -5 -3 -3 -6 -3 -3  2 -2  4  0  3 -3 -6 -5 -6  9  2  5 -6 -2 -7 -6  8 -4 -4 -6 -4 -5 -3  5 -2  2 -1 -1  5  2  2 -4  9 -3 -5 -5 -4 -3 -4  5 -4 -3 -5 -5 -8 -6 -5  4 -5 -4 -3 -7 -5 -4  9 -5 -4 -5 -5 -3 -5 -3 -6 -4 -5  9 -5 -1 -5 -3 -4  8 -4 -4 -4 -5 -5 -4 -4 -6 -7 -4 -3 -6 -6 -4 -5 -4 -6 -5 -5 -7 -4 -7 -3 -3 -4 -5 -4 -6 -6 -3 -7 -3 -5 -3  0 -3  1 -4 -6 -5 -3 -5 -3 -5 -3 -6 -7 -5 -5 -3 -5  5 -5 -6 -6 -4 -4 -5 -5 -3 -4 -6 -3 -4 -5 -3  0 -4  6 -4 -6 -7 -3 -5 -5 -5 -5 -3 -5 -4 -5 -3 -6 -4 -6 -6 -3 -4 -4  0  9 -6 -4 -5 -4 -3 -6 -7 -4 -3 -5 -5 -5 -3 -2 -3 -2 -7  4 -1 -2 -4 -4 -5 -2 -3 -5  5 -3 -5 -4  1  1 -4 -5 -3 -3 -8 -4  8 -3 -5 -6 -4 -4 -4 -6 -5 -5 -4 -6 -4 -4 -6 -6 -5 -4  1 -2 -4 -4 -4 -3 -5 -4 -3 -4 -5 -4 -3 -2 -6 -1  0 -2  5 -2  5 -4  8 -4  4  7 -3 -5 -5  3  0 -1 -6 -4 -5 -4 -4  7  3 -4 -4 -4 -6 -5 -7  1 -3 -2 -5  6 -3 -5 -1 -5 -4 -5 -5 -4 -5 -6 -6  0 -5 -5  1 -4 -4 -3  0 -2 -6 -4 -3 -5 -4 -6 -6 -3 -5 -6 -4 -3 -5  8 -5 -7 -5 -5 -7 -6 -5 -4 -5 -6 -4 -6 -7 -6 -5 -6 -4 -5  2 -5 -1 -3 -2 -5 -4 -4 -6 -5 -5 -6 -6 -6 -6 -5 -2 -5  1  8  0 -6 -5 -5 -3 -6 -6 -5 -3 -8 -6 -3 -3 -6 -3 -3 -3 -6 -3 -4 -7  4 -1 -2 -4 -8 -4 -3 -6 -4 -3 -4 -6 -4 -3 -4 -5 -6 -5 -5  6 -5 -5 -6 -3 -3 -4 -4 -3 -5 -6 -8 -3 -3 -6 -3 -3 -4 -4 -5 -4 -8 -4 -5 -1 -3 -3 -5 -5 -1 -4 -6 -3  1 -6 -4 -4 -2 -4 -5 -5 -4 -7 -7 -4 -3 -4 -5 -3  5 -3 -4  7 -3 -5 -3 -4 -6 -4 -5 -6 -5 -4  0 -3 -1 -1  2  1  0  4  0  0  1 -1  0  3  0 -1 -2 -2 -1 -1  0  0  3  0  5  2  0  5 -1  5 -1 -1 -6 -3 -5 -5 -2 -3 -7 -4 -4 -4 -4  6 -4 -6  7 -3  4 -2  9 -5
  3 -4 -1 -2 -2 -1  0  0 -5 -3 -3  5  1  0 -4 -1 -4  2 -6 -4 -3 -5 -3 -6  2 -3  2 -5 -3 -3 -5 -6 -5  6 -4  0  0 -2 -4 -3  5  5 -2  4 -5  0 -5  1 -4 -4  4 -4  6 -4 -3 -1 -1 -5 -1 -4 -5  0 -5 -4 -4 -4 -5 -5 -5 -4 -5 -1  3 -3 -4 -6 -4  0 -3 -3  2 -6  5  1 -5 -5  6  1 -1  3 -4  5  6 -3 -2  0 -2  4  3 -3  2 -2 -2 -5 -5 -6 -2 -5  2  0  2  1 -6 -1 -3 -2 -6 -4 -5 -6  2 -4 -6 -4 -4  1 -3 -6 -6  4  0  5 -1 -1 -1 -3 -4 -5 -2 -2 -5 -3  7 -4 -3  0 -3 -2 -5 -1  5 -4  2 -6 -5 -2  0 -4 -6 -1 -2  5  1  5  2  0  1 -5 -4 -6  4 -3 -6  4  0 -4  1 -4 -2 -1 -6 -1 -2 -2 -5 -2  3 -2 -3 -5 -2 -3 -5  0 -3 -5 -5 -3 -6 -5  2 -1 -3 -6  7  3 -3 -4 -6  2 -6  1 -5 -4 -1 -3 -4  6 -6 -4 -2 -4 -1  2 -4 -3 -2  1 -4 -7  5  0 -5 -2 -2 -2  0 -4  1  0 -1  1 -6  0 -1  0 -5 -5  1  1 -1 -2 -5 -1 -1 -3 -4 -2 -2 -4 -1 -5 -3 -3  1 -3  3 -6  0 -5  2 -6 -3 -4 -2 -3  0 -1 -1 -4 -4 -2  5  1 -5  3  0 -6 -5  6 -4 -6 -6 -4 -4 -4 -3 -1 -4  7 -5 -4  6 -2 -5 -4  2 -3 -2 -7  0  0  4 -6  4  2 -2  0  1  1  0  1 -1 -2  1  4 -4 -6  1 -5  3 -4 -2 -6  0 -3 -1 -4 -4 -2 -4 -4 -3 -3 -5 -4 -1 -2 -4 -6 -3 -6 -6  2 -5 -6 -3  0  3 -2 -4  0 -2 -5 -4 -5 -2 -4 -4  2  0 -5  2  0 -3  0 -7 -3 -6 -3 -3 -4  3  2 -2  3  2 -4 -2  5  1 -3  4  5  1 -4 -3 -2 -5 -3 -2 -2 -3 -5 -6  4 -1  3  5 -4 -2  3 -1 -5  0 -1  0 -2 -6  0  0 -2 -5  1 -2 -5  2 -2  0 -2 -3 -3 -4  0 -5 -2  6 -3  2 -5 -2 -1  0 -2 -1  1  0 -4 -1 -7 -6 -2 -2 -1 -6  3 -2 -1 -2 -5  3  1  2 -2 -4  0  0 -5  0  2  2  1 -1  1  1 -1 -6  0 -5 -4  0 -2 -3  0 -6 -5 -4  1 -1 -6  3 -4 -2  0 -1 -1  1 -1  0  1  0 -1 -4 -1 -4 -5 -1 -2  3  3 -2  4 -2 -3 -7 -5 -4 -3 -4 -2 -2 -6  1 -2 -5 -4 -2 -1 -4  0 -5  1 -5  0  5 -3 -4  2  1  2  4 -3 -1  3  2 -2 -2  2  0 -5 -6 -1  0 -6 -5 -1 -4  4 -6  0 -2 -4  3 -6 -2 -2  0 -4  0 -2 -6  2 -2  2 -5  3  2  2  1  1 -2 -5  0 -5  3 -4  3 -4 -6  1 -2 -4 -4  0 -4 -6 -5 -2 -1 -5 -4 -1 -1 -5 -1  1 -6 -1 -4 -3 -1 -1 -4 -6  2 -5 -5 -3 -4 -1 -2  0 -3  2 -5 -2 -3 -4  0 -2 -1  1 -1 -3  0 -3  1  1 -1 -5  0  4 -3 -5 -3  2 -2 -2  1 -6  1 -3  0 -3 -3 -3 -1  0 -3  1  0 -4  1 -1 -2 -1 -5  0  1 -6 -2 -1 -2 -3 -5  6 -2 -2 -4 -4 -4  0 -5 -3 -3 -4 -3 -2  0 -1  1 -1 -1 -2  2 -3  0  0 -2 -4 -3  4 -1 -5  0  0  0  1 -1  1 -2 -1 -5 -1 -1  5 -4 -4 -3  0  1 -5  3 -4 -2 -5 -2 -1 -1  3  2 -5 -3 -5 -1 -1 -2 -1  0  1 -3 -1  3  6  1 -3 -2 -3 -4 -3 -2 -1 -2 -3 -1  3  0  1  2 -2 -1 -3 -3  0 -6 -5  1 -3 -4 -2  3 -4 -2 -2 -5 -3 -3 -6 -5  2 -3 -4 -4 -6 -3 -4 -4 -4  0  6  1  0 -1  0  2  2 -2  0 -2 -2 -5 -4 -5 -5 -5 -4  7  0 -3  1 -2  1 -4 -5 -3  3 -5 -5 -3  2 -6 -5  0  2 -3 -1  2  0 -5  1  0 -6  5 -1  0 -3 -6 -2  3 -4 -4  0  4 -5 -2 -1 -1 -4 -5 -4 -3 -3 -3 -1 -5  3  1 -3  4  2 -3 -5 -6  2 -2 -6  3  4 -2 -2 -5 -2 -6 -3 -3 -1 -2  0 -4 -4  0 -2 -5 -2 -1 -5  1 -4  0 -1 -5 -4 -1 -6 -6 -1 -1 -3 -4  1 -1  2  5  0  1 -4  1  1 -5  7 -4 -4 -5 -3  5  1  1  1  2  2  0  1  0  0  0 -1  1  1  1  0  0  0  0  1  0  2  0  1  1  1 -1  0  0  0  0 -2 -4  0 -3 -5 -1  4 -6 -3  3  6 -3  2 -5 -1 -1  3 -3 -1 -3 -3
 -1 -1  0 -1 -1  3 -2 -1 -3  0 -1 -2 -2  1 -5 -1 -5  0 -6 -5 -3 -3 -2 -4  1 -4 -2 -4 -2 -2 -4 -4 -3 -2 -5 -3  4  8 -5 -4 -2 -2 -3 -2 -4 -2 -3 -2 -2 -5 -2 -4 -2 -4 -4 -2 -2 -3 -4 -4 -3 -3 -6 -5 -4 -4 -6 -4 -4 -6 -4 -4  7 -3 -3 -5 -4 -1 -4 -4 -3 -6  2  0 -5 -3  3 -2 -5 -3 -5  1  3 -4 -4 -2  8 -1  1  3 -2  8  1 -6 -5 -6 -4 -2  1  1 -2 -3 -4 -3 -4 -3 -4 -5 -5 -6 -2 -5 -6 -6 -2 -1 -5 -4 -5  4 -2  0  3  6  0 -4 -5 -2 -3 -2 -3 -4 -2 -5 -4 -2 -4 -4 -2 -1 -1 -5  2 -7 -5 -3 -2 -5 -4 -3 -4 -1  2 -1 -2 -3 -2 -6 -5 -5 -2 -3 -6 -2  8 -5 -1 -3 -1  8 -5 -3  4 -2 -5 -2 -2 -3 -5 -3 -3  3 -4 -3 -4 -4 -4 -3 -6 -5 -2  2 -5 -6 -2 -2 -4 -3 -5  0 -4 -2 -3 -4 -2 -2 -4  0 -4 -5  0 -1  3  0 -3 -1  0 -2 -2 -6 -1 -2 -3 -2 -4  2 -3 -3  1 -1 -3  1 -4  1 -3 -3 -5 -5  4 -2 -3 -4 -4 -3  3 -2  0 -3  0 -3 -3 -3 -2 -4  2 -4  0 -4  1 -3  4 -6  0  0  3 -4 -1  1 -1 -4 -5 -1  1 -2 -4  0 -3 -6 -3  0 -6 -5 -3 -5 -6 -5 -5 -2 -3 -2 -4 -4 -1 -2 -4 -3  1 -3 -4 -7 -3  3  2 -4 -1 -3 -3 -1  0  1 -1  1 -1 -4  1 -2 -3 -6  0 -3  1 -3 -2 -4  8 -2 -2 -5 -3 -1 -5  0 -3 -4 -2 -1  0 -1  0 -6 -4 -6 -4 -1 -4 -4 -4  1  1 -4 -2 -2 -3 -7 -1 -5 -3 -5 -2 -1 -1 -2 -2 -3  3 -1 -6 -3 -6 -3 -3 -4  2 -1 -4 -1  0 -1  5  3 -1  3 -2  0  0 -4 -2 -1 -5 -5 -1 -3 -4 -3 -4  1 -3  0 -2 -2 -2  1 -1 -6 -3 -4 -2  0 -4  1 -1  0 -2 -2 -1 -4  3 -3 -2 -1 -3 -5 -3  2 -4  0 -2 -2  1 -5 -2 -3  0  5  1 -1  4 -5 -2 -7 -6 -4  8 -2 -6  1  0 -1 -2 -4  2  0 -2  3 -3 -1 -1 -5 -1  0 -2  1 -1 -1 -1 -3 -4 -3 -4 -4  0 -3 -4 -3 -6 -4 -5  7 -1 -5 -1 -1 -2 -1  0 -1  1  0 -1  2  0 -1 -5  2 -3 -3 -1 -3  5 -2 -2  1 -1  2 -7 -5 -4 -3 -5  3  3 -6 -4  2 -5 -4  0  0  0  0 -3  0 -4  0  1 -4 -3  1 -3  0  3 -4 -2  1  1 -2 -2  6 -1 -4 -5  4 -2 -4 -3 -2 -5 -1 -5  1 -3 -4  2 -6 -3 -4 -2 -3 -3 -5 -5 -1 -5  0 -3  1  0  4  1  0 -4 -3  1 -3  3 -3  0 -5 -6 -3 -4 -4 -4 -3  0 -4 -2 -1  2 -2 -1  0  2 -3  1  2 -5  0 -2 -2 -2 -2 -2 -6 -2 -3 -3 -4 -4  1 -1  3 -3 -1 -5 -3 -4 -3 -2  0 -2 -4 -5 -5 -2 -4 -2  1 -2 -5  3  2 -3 -4  1  3 -3 -1  2 -6  4 -1  1 -4 -3 -3 -2 -1  2  0 -2 -2  6 -2 -3 -2 -2 -1  0 -5 -1 -2  0 -4 -4 -2 -3  2 -5 -1 -5  0 -4 -1 -4 -5 -3 -2  5 -2  0 -3 -2  0 -1  0  2 -2  0 -1 -2  0  3 -4  2  1  1 -1 -1  2 -1 -2 -4 -2 -2  0 -4 -4  0  2 -1 -5 -2 -1 -1 -4 -3  0 -4 -1 -1 -5 -2 -5 -3  0  1 -2 -1  0 -4 -2 -2 -2 -3  3 -2  1 -4 -4 -4  3 -4 -3  1  1  4 -1  0 -3 -2 -1  1 -2 -4 -3 -1 -4 -2  1 -1 -4 -5  0 -6  0  3 -5 -5  7 -1 -5 -5 -5 -5 -6 -2  3 -4  1 -2  0 -2 -1  1  1  2  4 -3 -5 -3 -3 -4 -2 -3 -5 -2  2 -4  2  0  0 -5 -3 -4  1 -5 -3 -4 -1 -6 -3  0  2 -3 -3  1  2 -4  0  1 -5  4 -3 -1 -3 -6 -3 -1 -5 -3  0  1 -3  0  2 -2 -4 -3 -4 -2 -3 -4  1 -4  1  1 -4  3  1 -3 -5 -5  1 -4 -4  1  1 -4  4 -5 -2 -6 -3 -4 -1 -2  1 -4 -2 -2 -3 -4 -3  5 -2  7 -4 -1 -4 -3 -2 -2 -6 -5 -2  0 -3 -3  0 -2 -1 -2 -1  2 -4 -3  1 -3 -1  0 -5 -3 -2 -2  3  0  1  0  1  0  0  1  0  0  0  0  1  1  0 -1  1  0  0  0  1  0  0  1  1  0  0  0  1  1 -1 -3  2 -4 -3  2  0 -6 -4 -1  0 -3 -1 -4 -1 -4 -2 -2 -1 -4 -4
 -4 -5 -4 -4 -4 -1 -6 -5 -5 -5 -6 -6 -5 -4 -8 -6 -6 -5 -2 -6 -2 -5 -5 -5 -4 -8 -5 -5 -6 -6 -5 -5 -6 -6 -8 -7 -5 -6 -8 -6 -5 -5 -6 -5 -5 -7 -6 -5 -5 -6 -4 -3 -6 -8 -7  3 -5 -4 -6 -6 -4 -6 -6 -3 -5 -6 -6 -5 -5 -3 -3 -5 -6 -6 -7 -2 -8 -4 -6 -7 -6 -2 -5 -5 -2 -5 -6 -5 -6 -6 -6 -4 -5 -8 -6 -1 -6 -4 -4 -6 -5 -6 -7 -2 -2 -3 -7 -6 -5 -5 -6  1 -4 -2 -6 -6 -5 -8 -7 -3 -6 -6 -3 -3 -5 -5 -8 -5 -3 -5 -6 -6 -4 -5 -6 -6 -7 -5 -6 -6 -6 -7 -6 -7 -6 -5 -6 -7 -5 -4 -6 -8 -4 13 -7 -4 -3 -3 -5 -3 -3 -6 -4 -6 -6 -7 -5 -7 -8  2 -6 -6 -3 -6 -6 -6 -8  7 -2 -6 -5  3 -5 -3 -8 -5 -5 -5 -6 -5 -7 -5 -6 -5 -6 -4 -5 -6 -1 -3 -5 -5  7 -2 -7 -6 -8 -5 -6 -5 -5 -6 -6 -3 -1 -6 -6 -6 -5 -8 -5 -5 -6 -4  9 -6 -5 -5 -5 -3 -5 -5 -6 -5 -8 -6 -6 -5 -5 -4 -6 -4 11 -6 -5 -5 -8  1 -5 -3 -6 -5 -4 -5 -3 -4  7 -2 -5 -6 -8 -6 -6 -7 -4 -6 -4 -5 -4 -5  1  9 -7  2 -6 -8 -4 -1 -3 -3  3 -5 -6 -1 -8 -5 -5 -2 -1 -6 -6 -5 -5 -6 -7 -7 -6 -6 -6 -7 -5 -3 -4 -3 -5 -7 -5 -5 -6 13 -5 -6 -3 -5 -2 -5 -1 -3  0 -3  6 -4 -1 -5 -2 -1 -3 -3 -4 -5 -4 -5 -6 -5 -6 -6 -6 -6 -4 -5 -6 -3 -6 -7 -6 -5 -4 -4 -4 -3 -6 -2 -6 -5 -5 -5 -6 -4 -3 -6 -7 -3 -6 13 -6  3 -6 -7 -3 -5 -5 -5 -3 -3 -5 -5 -3 -6 -2 -6 -6 -7 -4 -3 -7 -4 -5  1 -6 -5  0 -4 -6 -5 -4 -5 -2 -3 -2 -7 -4 -6  8  8 -5 -5 -1 -4  1 -4 -4 -1 -5  9 -6 -7 -6 -3 -6 -5  1 -4 -1 -6  2 -5 -5 -7 -6 -7 -1 -6 -5 -3  8 -5 -6 -6 -5 -2 -6 -5 -4  8 -7 -4 -5 -7 -6 13 -2 -6 -6 -5 -2 -5 -3 -6 -6 -5 -6 -5 -5 -1 -5 -5 -4 11 -4 -5 -5 -4 -3 -5 -5 -5 -4 -5 -5 -8 -4 -6 -8 -5 -3 -6 -7 -6 -6 -3 -6 -5 -4 -5 -2 -4 -4 -5 -5 -4 -4 -1 -7 -4 -5 -5 -3 -6 -6 -5  3 -4 -6 -4 13  6 -6 -6 -8 -6 -4 -3  9 -4 -8 -7 -6  0 -4  3 -3 -5 -3 -2 -6 -8 -3 -5  1 -4 -6 -7 -4 -6 -1 -6 -4 -5 -3 -5  2 -5  3 -5 -2 -5 -8 -3 -5 -6 -7 -2 -5  1 -4 -6 -5 -5 -6 -6 -5 -2  8 -1 -4 -2 -4 -5 -4  0 -6 -3 -3 -4 -4 -5 -4 -6 -2 -7 -7 -7 -5 -5 -5 -5 -5 -6 -5 -5 -4 -5 -5 -5 -4 -6 -3 -5 -5 -6 -6 -6 -7 -3 -5 -2  2 -6 -6 -4 -2 -4 -1 -4  1 -5 -8  7 -4 -2 -3 -5 -7  0 -4 -5 -5 -4 -2  0 -4 -3  7 -4 -4 -3 -6 -5 -4 12 -4  7 -5 -6 -3 -4 -5 -5 -4 -5 -4 -4 -5 -4 -6 -5 -5 -5 -2 -3 -2 -7 -3 -4 -4 -5 -5 -4 -4 -5 -7 -5 -3 -5 -4 -6 -8 -2 -3 -5 -5 -6 -6 -4 -5 -4 -4 -5 -4 -5  0 -5 -4 -4 -1 -2 -2 -3  0 -2 -5 -6 -5 -2 -6 -4 -6  8 -4 -4  0 -6 -5 -4 -2 -5 -6 -5 -4 -3  5  3 -3  4 -5 -4 -4 -7 -6 -2 -6 -5 -7 -6 -5 -5 -5 -3  3 -1 -5 -5 -6 -4 -5 -6 -3 -4 -3 -7 -5 -4 -5 -5 -5 -1 -5 -5 -5 -5 -5 -6 -7 -6  0 -7 -6 -5 -7 -6 -6 -7 -6 -5 -6 -2 -6 -6  5 -5 -2 -4 -3 -5 -2 -4 -6  0 -1 -6  2 -6 -2 -5 -6 -6 -7 -6 -6 -5 -7 -4 -2 -5 -7 -2 -7 -6 -6 -5 -3 -5 -4 -4 -2 -3 -5 -2 -5 -3 -5 -6 -6 -6 -6 -6 -3 -5 -5 -6 -6 -3 -6 -5 -5 -5 -5 -6 -5 -7 -7 -2 -7 -6 -5  4 -5 -3 -3  0 -4 -2 13 -1 -6 -6 -4 -5 -5 -3 -2 -6 -3 -6 -6 -5 -2 -4 -7 -6 -5 -2 -5 -6 -5 -4 -6 -6 -5 -6 -2 -5 -6 -3 -2 -6 -5  0 -4 -2 -5 -4 -5 -6 -4 -5 -5 -6 -3 -6 -6 -2 -5 -1 -5 -4 -3 -3 -3 -3 -3 -2 -2 -1 -3 -3 -2 -3 -3 -3 -3 -3 -3 -3 -2 -3 -3 -3 -3 -3 -2 -4 -4 -3 -2 -3 -6 -5 -7 -5 -2 -5  1 -6 -5 -5 -4 -5 -4 -1 -6 -4 -3 -5 -7 -1
 -3 -3 -3 -3 -2  4 -4 -4 -4 -3 -5 -5 -4 -3 -7 -5 -5 -4 10 -5 -2 -4 -3 -4 -3 -6 -4 -4 -5 -4 -4 -4 -4 -4 -7 -6 -4 -5 -7 -5 -5 -5 -5 -5 -4 -5 -4 -2 -4 -6  4  0 -5 -6 -3 -3 -3 -2 -3 -6 -4 -5 -2  0 -5 -5 -2 -4 -4 -1  5 -6 -5 -5 -5 10 -7 -3 -5 -6 -5 10  0 -2  9 -4 -5 -4 -1 -5 -7  1  1 -6 -5  7 -5  2 -2 -3  0 -5 -5 10  8 -1 -3 -4 -4 -2 -5  1 -2  3 -6 -5 -4 -7 -6 -1 -5 -5 -1 -1 -4 -4 -7 -4 -1 -4 -5 -5 -2 -4 -5 -5 -6 -4 -5 -5 -5 -5 -5 -6  1 -4 -5 -3 -4 -3 -5 -7 -2 -1 -6 -3  2 -3 -4 -4 -5 -3 -4 -5 -4 -6 -4 -2 -7  9 -2 -4  0 -5 -5 -7 -6  1  0 -5 -5  0 -4 -3 -7 -4 -4 -4 -6 -4 -6 -4 -5 -4 -5 -3 -4 -5 -1  7 -4 -3  7 10 -6 -5 -6 -4 -5 -2 -4 -5 -4  5 -6 -5 -3 -5 -4 -7 -4 -4 -4 -3 -1 -2 -2 -3 -2 -1 -3 -4 -4 -4 -6 -5 -5 -3 -4 -2 -4 -2  0 -4 -5 -2 -7  5 -4 -4 -5 -1  1 -4 -2 -3  2  5 -3 -4 -7 -4 -4 -3 -3 -4  1 -4  2 -4  1 -1 -7  1 -5 -4  0 -2 -2  5  9 -4 -3 -4 -7 -4  1 10 -3 -4  1 -4 -4 -7 -3 -6 -7 -5 -7 -6 -4  1  3  4 -4 -5 -4 -3 -4 -1 -5 -4  1 -4  1 -5 -4  1  2 -1 -2 -4 -1 -5  3 -3 -1  1 -2 -4  0 -4 -3 -4 -5 -5 -5 -7 -1 -4  0  6 -3 -6 -5 -4 -2 -2 -3  0 -5 10 -4 -2 -4 -4 -3 -4 -4 -6 -5 -4 -3 -1 -4  5 -5 -6  4 -4 -4 -4 -4 -3 -4 -3  0 -2  6 -5 -5 -6  0 -2 -6 -2 -2  8 -4 -1  0 -2 -4 -4 -1 -5 -1  3  8 -7 -3 -5  0 -3 -3 -2 -4  0  6 -2  0 -4 -4  5 -4 -6 -4 -3 -5 -2 -3 -1 -4 -5  5 -4 -3 -7 -4 -3 -2 -3  0  0 -3 -3 -5 -5 -3  5 -5 -5 -2 -3 -5 -3 -4 -6 -4  2 10 -6 -5 -4 10 -3  1 -3 -5 -4 -5 -3 -2 -2 -4 -4 -2 -1 -3 -4 -3 -3  0 -2 -4 -4 -3 -1 -4 -7 -1 -5 -6 -4  2 -5 -7 -5 -5  0 -5 -3  1 -4 -2 -4 -3 -4 -4 -2 -4  3 -7  0 -4 -4 -2 -5 -5 -4  4 -3 -5 -3 -2  7 -5 -5 -7 -3 -3  2 -1 -3 -7 -5 -5  5 -3  0 -1 -2 -1 -2 -5 -7  2 -4  7 -1 -5 -7 -3 -2  2 -2 -2 -4  4 -4  6 -4 -2 -4 -2 -2 -7  5 -4 -5 -6  9 -4 10  4 -6 -2 -4 -5 -7 -4  3  9 -1 -3  0 -2 -2 -1  5 -6 -1  1 -3  0 -4 -1 -7 10 -6 -4 -6 -4 -1 -4 -2 -4 -5 -2 -4 -3 -4 -3 -4 -3 -4 -1 -3 -3 -5 -5 -5 -6  1 -4 -3 -2 -5 -6 -3  6 -3 -5 -2  7 -4 -6  3 -1  3 -4 -5 -6  9  1 -1 -2 -2  8 10 -2 -3  4 -4 -4 -2 -4 -3 -2  3 -3 -1 -3 -5  2 -2 -3 -2 -4 -3  2 -3 -4  0 -5 -4 -3 -4 -2  1  3 -6 -2 -3 -3 -4 -3 -3  3 -3 -6 -4  6 -3  4 -7 -6 -3  4 -3 -4 -5 -5 -2 -2 -1 -3 -4  0 -4 -5 -4 -2 -3  0 -1 -1 -2 -2 -4 -4 -4 -4  0 -5 -4 -5  2 -3 -3  3 -5 -4  1 -4 -3 -5 -3 -6 -2  0  7  1  9 -4 -2 -2 -6 -4  0 -2 -4 -5 -4 -5 -4 -2  6  9  7 -1 -2 -3 -3 -3 -5 -1 -2 -3 -5 -4 -2 -4 -4 -4 -1 -4 -5 -4 -4 -3 -5 -7 -5  3 -3 -5 -5 -6 -2 -5 -6 -6 -5 -7 10 -4 -5  1 -5 -5 -3 -2 -1 -2  0 -6 -3  2 -7  3 -4 -1 -4 -4 -6 -6 -5 -5 -3 -7 -3  9 -4 -6 -3 -6 -4 -5 -4  1 -4 -2 -1  3 -4 -4  3 -4  3 -4 -5 -5 -4 -5 -5  3 -3 -4  1 -4 -3 -5 -4 -4 -3 -4 -5 -4 -6 -6  1 -6 -4 -4  0 -3 -5 -4 -2 -2  8  1 -2  0 -5 -1 -2 -5  5  9 -4  0 -2 -4 -3 -1 -2 -6 -4 -5  5 -4 -5 -4 -4 -5 -5 -4 -5 -3 -2 -4  3  7 -3 -2  7 -3 -1 -3 -1 -5 -5 -2 -3 -3 -5 -4 -5 -4  1 -4  5 -5 -3 -3 -2 -3 -2 -2  0 -1 -1 -2 -2  0 -2 -2 -3  0 -1 -2 -2 -1 -2 -3 -2 -3 -2  0 -3 -2  0  0 -2 -5 -3 -3 -4  0 -4  1 -5 -4 -2 -3 -2 -4  9 -6 -3 -1 -4 -3  6
 -2  6  0 -2  2  1  0 -4  1  2 -4 -5 -3 -2 -7 -4 -6 -1 -5 -6  2  3  3 -2 -2 -7 -4 -2 -5  6  0  0  4 -5 -7 -5 -4 -3 -7 -2 -2 -4 -1 -3 -1 -4  7 -5  6 -6 -4 -2 -4 -7 -5 -1 -5  0 -5 -6 -2 -3 -7 -3  3 -6 -7 -3 -2 -4 -2 -5 -4 -5 -6 -5 -6  1 -5 -6 -5 -5 -4 -3 -5  0 -3 -4 -7 -5 -7 -2 -4 -7 -4 -2 -4 -3 -1 -4 -5 -4 -3 -5 -5 -5 -5  7 -2 -2 -5 -4 -2 -4 -6 -3 -1 -7 -6 -5 -1 -6 -5 -5  2 -3 -6 -2 -4 -3 -3 -3 -2  0 -4 -5 -4  3 -5 -3  7 -7 -5 -6 -6 -4 -6 -7  1 -2 -4 -7  0 -7 -7  0 -4 -6  2 -3 -6 -5 -1 -3 -4 -5 -4 -8 -5 -4 -5 -6 -5 -5 -3 -7 -6 -3 -3  1 -3 -4  3 -2 -4 -4 -4 -5 -7  3 -6  6 -6 -5 -5 -2 -1 -5 -5 -6 -4 -4 -5 -5 -5 -3 -7  1 -4 -4 -2  5  7  0 -6 -5 -6 -5 -2 -7  1 -1 -5 -3 -3  7  5 -5 -2 -5 -4 -4  6 -1 -7 -4 -5  4 -2  2 -4  0 -4 -4 -4 -2 -4 -3 -3 -4 -4 -6 -1 -4  1 -1  4 -3  4  6 -6  6 -4 -5  1 -6 -2 -2 -3  4  1 -5 -3  2 -3 -6 -1 -1 -4 -4 -5 -4 -1 -4 -5 -3 -5 -5  3 -5 -7 -2  1 -7 -8 -6 -7 -4 -7 -5  0 -2 -4  1 -1 -6 -3 -4 -6 -7  3 -5 -4 -2  2 -2 -6 -2 -2 -2  1 -3 -3 -5 -2 -4 -1 -4 -1  5  1  5 -5 -2 -4 -3 -2 -7  0 -4 -4  4 -5 -6  4  6 -1  1  4 -4 -6 -5  2 -4 -1  0 -5 -2 -3 -6  3  0 -5 -8  3 -3 -6 -6  1 -1 -4  1 -3 -4  4 -3 -5 -6 -5 -5 -6 -5 -1 -4 -5 -2 -4 -4  5  2 -3  2  3 -3  1 -3 -6 -1 -2 -6 -1 -4 -6  5 -1  2 -2 -4 -4  0 -1 -4 -4 -5 -4 -5 -3  0  2 -2 -2  4  0 -5 -3 -2  0 -3 -5 -6  4 -5  3  0  5  5 -5 -5 -2 -2 -5 -5 -1  0 -4 -2  2 -6 -4 -4 -5 -6 -1 -4 -5 -3  3 -1 -5  2 -4 -3 -4  2  1 -4 -3 -2  0 -3 -1 -2 -1 -3 -1 -4 -2 -4 -2 -6 -1 -2 -7  1 -5  2 -6 -3 -5 -3 -5  4 -1 -3  1 -3 -1 -2  0  1 -2  0 -6  3  1  2 -2 -6 -4 -2 -1  2 -5  3 -7 -5 -6 -4 -7 -3 -1 -5 -3  4 -6 -6 -1 -1  4 -1  2 -2 -2  1 -4 -6  0  1 -1  1 -4 -5  0 -4 -1  5 -2 -2 -3  0 -4  4 -3 -2  4 -1 -7 -3 -2 -1 -6 -5 -2 -5 -5 -4 -4  3 -2 -7 -1 -2 -5 -2  4 -1 -2 -3  0 -3 -6  0 -1  3 -2  5  1 -7 -5 -6 -7 -6 -3 -2  5 -2 -1 -5 -4  5  3  0 -4  0  1 -4 -3 -2  6 -5 -3 -5 -6 -5 -3  4  2 -6 -6 -2  2  1 -5 -3 -3 -4 -7 -3 -3 -1 -5 -3 -6 -4 -5 -6  3  1 -3 -4  0 -2  1  1  0 -1 -5  1  0 -6  0  1 -2 -5 -1 -1 -2  2  0 -2 -3  3 -3  3 -5 -5  4 -1 -2 -5  2 -5 -3  0 -2 -4 -5  1 -6  4 -6  2 -2  4 -3 -7 -7  3 -2 -1 -3 -4 -1  0 -4  1  3 -4 -1  5 -2 -4  2 -2 -1 -2 -1  0 -3 -1  0 -2  0 -2 -3 -4 -6 -1  2  0 -3 -6  2  4  1  0 -3 -4 -6 -1 -5 -3  4 -3 -4  1 -2 -6 -4  2 -6  3 -3 -5 -3  2  2  2 -1 -1  0  4 -6  1 -4 -5  0 -1 -1 -6  3 -2  1 -4 -2  1  1 -5  2  0 -4 -6 -6 -1 -5 -6  0 -3 -7 -4  3 -7 -7 -3 -7 -6  3  7  0 -4 -3  3 -6 -3 -1 -1 -2  4 -3 -5  1 -4  3  2  5 -7 -6 -4 -6 -3 -4 -1 -5  4 -5 -3 -7  5 -5 -1 -5 -2 -1 -3 -1 -2 -3 -1  0 -1 -4 -3 -4 -3 -3 -4 -5 -5 -3 -6  4 -4 -3  1  2  1 -2 -5 -2 -5 -5 -1 -6 -5 -1 -1 -3 -5 -3 -2 -2 -3 -7 -2 -6  1  0 -1 -5 -3 -4 -5 -5 -5 -5  2 -4  1 -6  6 -3  0  1 -5 -3  1 -4 -6 -4 -6  2  3 -5 -4 -3 -5 -3 -3  2 -2  3 -4 -2 -4 -2 -3 -4 -1  2 -1  6 -5  6  2 -4 -3 -1  0 -2 -1  0 -1  1  1 -1 -1  0 -1  0 -1 -2 -2  1  0  1 -1 -1 -1 -1  0  1 -2 -2  1  2  1  2 -3 -6  3  1 -2 -4 -5 -4 -4 -3 -3  0 -4 -5 -1  2 -2 -5 -3
