# Supplementary material for: Protein Secondary Structure Prediction Based on Data Partition and Semi-Random Subspace Method
Source: Sci Rep. 2018 Jun 29;8:9856. doi: 10.1038/s41598-018-28084-8 (PMC6026213; doi:10.1038/s41598-018-28084-8)
Supplement: Supplementary file 2 — Dataset 2 [file 41598_2018_28084_MOESM2_ESM.zip › T100_DATA/6BB5_A.pssm]

  L  S  P  A  D  K  T  N  V  K  A  A  W  G  K  V  G  A  H  A  G  E  Y  G  A  E  A  L  E  R  M  F  L  S  F  P  T  T  K  T  Y  F  P  H  F  D  L  S  H  G  S  A  Q  V  K  G  H  G  K  K  V  A  D  A  L  T  N  A  V  A  H  V  D  D  M  P  N  A  L  S  A  L  S  D  L  H  A  H  K  L  R  V  D  P  V  N  F  K  L  L  S  H  C  L  L  V  T  L  A  A  H  L  P  A  E  F  T  P  A  V  H  A  S  L  D  K  F  L  A  S  V  S  T  V  L  T  S  K  Y
 -3  0  4  4 -3 -2  3  0 -2 -1  4  2 -4  0 -2  0  1  0 -2  3  1  0 -3  1  4 -2  5 -3 -1 -3 -2 -3  0  2 -3 -2  0 -1 -2 -1 -3 -3 -1 -3 -3 -2 -2  0 -1 -1  0  5 -2 -1 -2  4 -3 -1  0 -2 -1  5  0  6 -2  1 -1  6  2  1 -3 -2 -3 -3 -2  1  0  5 -2  1  3 -2  0 -2 -2 -3  5 -2 -1 -2 -2 -1 -3 -2  1 -3 -3 -2 -2 -2  1 -3 -1 -2 -2 -1 -1 -2  6  1 -3 -2 -1  3  0 -3 -1 -1  4  0 -3  6  1 -2 -3 -2 -4 -2  3  2 -1  1  0  2 -3  1  2 -2 -3
 -4 -2 -2 -1 -3  3 -1 -2 -4  3 -2 -3 -5  0  1 -3 -3 -2 -1 -2 -2 -2 -3 -3 -2 -1 -2 -3 -1  7 -2 -4 -1 -2 -3 -3 -1 -2  1 -2 -3 -4 -3 -1 -4 -3 -3 -1  0 -3 -2 -2  0 -4  3 -2 -2 -3  1  1 -4 -2 -2 -3 -3 -2  0 -3 -3 -1 -1 -3 -2 -3 -3 -2 -1 -2 -3 -2  0 -3  0 -2 -3 -1 -2  0  2 -3  7 -3 -2 -3 -3 -2 -4  1 -3 -3 -2 -1 -4 -3 -3 -4 -2 -3 -3  3 -1 -2 -3 -2 -2 -4 -2 -4 -2 -3 -1 -2 -2 -3 -3  1 -4 -3 -2 -1 -4 -2 -2 -3 -3 -2 -2  1 -3
 -5 -1 -1  0  0 -1  1  6 -4 -1 -1 -3 -6  1 -1 -4 -1  0  4 -2 -1 -1 -3 -1 -2 -1 -2 -5 -1 -2 -2 -4 -2  0 -3 -3 -1 -1 -1 -1 -3 -4 -3  0 -4  2 -4  1 -1  0 -1 -2 -1 -4 -1 -1 -1 -2 -1  0 -4 -2  2 -3 -4  0  2 -3 -3  3  2 -4  1  1 -3 -2  1 -2 -4  0  0 -4  0  1 -4 -1 -2 -1  0 -4 -1 -3  1 -3 -3  7 -4 -1 -4 -4  0  0 -2 -4 -4 -4 -1 -4 -3  1  0  0 -3  1  0 -4  0 -3 -1 -3 -1 -3  0 -4  0 -1 -4 -4  0  1 -4  0  0 -3 -5 -1 -1 -1 -4
 -5 -2  1  0  7 -2 -2 -1 -4 -2 -2 -3 -6  1 -2 -4 -1  0 -1 -3  1  3 -4 -2 -2  1 -3 -5  1 -3 -2 -4 -2 -1 -4 -3 -1 -2 -2 -2 -4 -5 -2 -2 -5  7 -4 -1 -2 -1 -1 -2  0 -4 -2 -2 -3 -2 -1 -2 -4 -3  6 -3 -5 -2  0 -3 -4  2 -2 -4  7  7 -4 -1  0 -2 -4 -1  1 -4 -1  7 -4 -2 -2 -2 -1 -4 -2 -4  7 -2 -4  0 -4 -2 -4 -5 -1 -2 -4 -4 -5 -4 -2 -4 -3 -2 -3 -3 -3  0  5 -5 -2 -3 -1 -4 -2 -3 -1 -5  7 -2 -5 -5 -2 -1 -3 -1 -2 -4 -5 -2 -1 -2 -5
 -3 -2 -2 -1 -5 -4  0 -3 -2 -3 -2  2 -4 -2 -4 -2 -1 -2 -4 -2  0 -3 -4 -2 -2 -5 -1 -2 -4 -5 -2 -3  2  0 -3 -4 -2 -2 -4 -2 -4 -4 -3 -5 -3 -5 -2 -2 -4 -4 -2 -2 -4 -2 -4 -2 -5 -4 -4 -4 -2 -1 -3 -2 -2 -2 -3 -2 -1 -3 -4 -2 -4 -4 -2 -3 -1 -1 -2  0 -2 -2 -2 -4 -2 -4 -1 -1 -3 -2  0 -2 -4 -4 -2 -4 -3 -4 -2 -2  2 -4 10 -2 -2  0 -2 -2 -2  4 -5 -2 -4 -1 -4 -3 -2 -4 -2 -2 -4 -1 -2 -2 -5 -4 -4 -2  5 -2 -2 -2 -2 -2 -2 -2 -2 -4 -4
 -4 -1  0 -1 -1  2 -1 -1 -4  1 -1 -2 -4  0  0 -3 -2 -2  2 -2 -1  1 -2 -2 -2  1 -2 -3  1  0 -2 -4 -1 -1 -3 -2  3 -2  0 -2 -3 -4 -2 -1 -4 -1 -2  0  0 -3 -1 -1  7 -3  2 -1  1 -3  4  0 -3 -2 -1 -2 -3 -2  1 -2 -2  0  1 -3 -1 -1 -2 -2 -1 -2 -3 -1  0 -3 -1 -1 -3 -1 -1  3  1 -3  0 -3 -1 -2 -3 -1 -4  2 -3 -3 -1  2 -4 -3 -2 -3 -2 -3 -2 -1 -1  0 -2 -1  0 -4 -2 -3  0 -3  2 -2 -1 -3 -2  0 -5 -3 -2 -1 -3 -1 -2 -3 -3 -2 -1  0 -3
 -4 -1  0  1  2  0 -1 -1 -4  0 -1 -3 -5  1 -1 -3 -3 -1 -1 -1  2  4 -3 -3 -1  7 -2 -4  6 -1 -2 -4  0 -1 -4 -2 -1 -2  0 -2 -3 -4 -2 -2 -4  1 -4 -1 -1 -3 -1 -2  1 -4  0 -2 -1 -3  0  0 -4 -2  1 -2 -4 -2  2 -2 -3  0 -1 -3  2  1 -3 -2 -2 -2 -3 -1  0 -3 -1  2 -3 -1 -2 -1  1 -3 -1 -3  1 -2 -3 -1 -4  0 -4 -4 -1 -1 -5 -4 -4 -4 -2 -4 -2 -2 -2 -2 -2  0  3 -4 -2 -3  3 -3 -1 -2 -1 -4  1  0 -5 -4 -2 -1 -4 -1 -2 -3 -4 -2  0  0 -4
 -5 -2  0  0 -3 -3 -1 -2 -5 -3  2 -2 -4  3 -3 -4  6  5 -3  1  4 -3 -5  6  1 -3 -1 -5  0 -4 -3 -4 -3  0 -4 -3 -2 -3 -3 -3 -4 -4 -3 -3 -4 -2 -4  0 -3  6 -2  0 -3 -4 -3  3 -4  7 -2 -3 -4  1  0 -1 -5  1 -2 -1 -3  2 -3 -4 -2 -2 -4 -2  5 -1 -4 -1  0 -4 -1 -2 -4 -3 -1 -3 -2 -4 -2 -3 -2 -3 -3 -2 -4 -2 -4 -5  3 -2 -4 -3 -5 -4 -3 -4  0 -2 -3 -3 -1  3 -2 -4 -1 -3 -1 -3 -3 -1 -1 -5 -3 -3 -5 -5  0 -1 -4  2 -2 -3 -5 -2 -1 -2 -5
 -4 -2 -2 -1 -2 -1 -2  1 -4 -1 -2 -3 -4 -1 -2 -4 -3 -2  8 -1 -1 -2  2 -3 -3 -1 -3 -4 -1 -2 -3 -2 -1 -2  1 -3 -2 -3 -2 -3  0 -2  0 10 -2 -2 -4  3  8 -3 -2 -3  0 -4 -1 -2 10 -3 -1 -2 -4 -3 -2 -3 -4  0  0 -3 -4  0  9 -3  0 -2 -3 -2  0 -2 -3 -2 -2 -3 -2 -1 -3 10 -2  8 -1 -3  0 -4 -2 -3 -2  0 -2 -1 -3 -4 -2  9 -4 -3 -4 -4 -3 -4 -3 -2 10  7 -3 -2 -2 -3 -2 -4 -2 -4  9 -3 -2 -4 -2 -2 -3 -4 -1  4 -4 -2 -2 -4 -4 -3 -2 -2  0
  1 -3 -3 -3 -5 -4 -2 -1  3 -3 -2  2 -4 -3 -4  4 -4 -3 -5  0 -4  0  0 -3 -2 -4 -2  1 -4 -4  0 -1  1 -1 -1 -4 -2 -2 -4  0 -3 -1 -3 -5 -1 -4  1 -3 -3 -5 -4 -2 -4  4 -3 -2 -5 -5 -4 -4  2 -2 -3 -2  1  0 -1 -3  1 -3 -5  3 -4 -4  2 -3 -3 -2  1 -3 -2  1 -3 -4  1 -4 -2 -3 -2  1 -4  2 -4 -4  2 -4 -1 -4  1  1 -3 -5 -3  1  1  2 -1  1 -2  1 -5 -1 -4 -3 -2  0 -2 -4 -3  2 -4 -2 -3  1 -4 -4 -1  1 -3 -2  2  0 -2  1  1 -1 -3 -4 -3
  6 -3 -3 -3 -5 -4 -3  0  1 -2 -3  2 -3 -3 -4  2 -4 -4 -4  0 -4 -2 -1 -3 -2 -3 -2  5 -4 -3  1  0  3 -2 -1 -3 -2 -2 -4 -2 -2 -1 -2 -4  1 -5  5 -3 -4 -5 -4 -3 -4  1 -2 -3 -4 -5 -3 -4  0 -1 -3 -3  5 -2  1 -3  0 -3 -4  4 -4 -4  4 -3 -3 -2  5 -3 -2  5 -3 -4  5 -4 -2 -3 -3  5 -3  0 -4 -4  0 -4 -1 -4  4  5 -3 -4 -3  4  5  0 -2  5 -3 -1 -4  1 -4 -3 -1  2 -3 -4 -3  1 -3 -2 -4  5 -5 -4 -1  5 -3 -1  0 -3 -1  0  5 -2 -3 -4 -3
 -4 -2 -1 -1 -2  6  0 -2 -4  5 -1 -2 -5  1  7 -3 -2 -2 -1 -2 -1 -1 -3 -2 -2  0 -2 -4  0  1 -2 -4 -2 -1 -4 -2 -1 -2  7 -2 -3 -4 -2 -2 -4 -2 -3 -1  0 -3 -1 -1  0 -3  6 -2 -2 -3  5  7 -3 -2 -1 -2 -3 -2  1 -2 -3  0 -2 -3 -2 -2 -3 -2 -1 -1 -3 -1  2 -3 -1 -1 -3 -2 -2 -1  5 -3  2 -3 -2 -2 -3 -1 -4  6 -3 -3 -1 -2 -4 -3 -3 -3 -2 -3 -2  0 -1 -2 -2  0 -1 -4 -2 -2  0 -3 -2 -2 -1 -3 -2  7 -5 -3 -2 -1 -3 -1 -1 -3 -4 -2 -1  6 -3
  1 -3 -2 -2 -4 -3 -2  0  0 -2 -2  0 -3 -2 -3  2 -3 -2 -3 -1 -3 -2 -2 -1 -2 -3 -2  1 -3 -3  7 -1  1 -2 -1 -3 -2 -2 -2 -2 -2 -1 -3 -3  1 -4  2 -2 -3 -4 -3 -2 -2  0 -1 -2 -3 -4 -2 -3  0  0 -3 -1  1 -1 -1 -2  0 -2 -3  3 -4 -4  3 -3 -2 -2  1 -2 -2  1 -2 -4  1 -3 -2 -2 -2  1 -2  0 -4 -3  0 -3 -1 -2  1  1 -2 -3 -3  1  1  0 -1  2 -2 -1 -3  0 -4 -2 -2  0 -2 -4 -1  4 -3 -1 -3  3 -4 -3 -1  3 -2 -1  0 -2 -2  0  1 -2 -3 -3 -2
 -1 -4 -4 -3 -5 -4 -3 -3 -2 -4 -2  0  3 -3 -5 -1 -4 -4 -3  0 -4 -3  2 -4 -3 -4 -3 -1 -3 -4 -1  8  0 -3  7 -5 -3 -3 -4 -3  2  8 -2 -3  7 -5  0 -3 -3 -4 -4 -3 -5 -1 -4 -3 -3 -4 -4 -4 -2 -1 -4 -3  0 -3 -2 -3 -2 -3 -3  0 -4 -4  0 -4 -3 -3  0 -3 -3  0 -3 -4  0 -2 -3 -1 -3  0 -3 -2 -4 -4 -2 -3  8 -4  3  0 -3 -3 -2  3 -1 -2 -3  1 -3 -2 -3  1 -5 -3 -3  7 -3 -5 -3 -1 -3 -3 -3  1 -5 -4  8  2 -3 -2 -2 -3 -3 -1 -1 -3 -4 -4  2
 -4 -2  4 -2 -3 -2 -2 -3 -4 -2 -2 -3 -6 -2 -2 -3 -3  0 -3 -2 -1 -2 -4 -3 -1 -2 -2 -4 -2 -4 -3 -4 -2 -2 -2  8  0 -1 -2 -2 -4 -3  8 -4 -5 -3 -4 -2  4 -3 -2  1 -1 -2 -2 -2 -4 -3 -2 -2 -4 -2 -2 -2 -4 -2 -1 -2 -3 -2 -3 -3 -2 -3 -3  7 -2 -2 -3 -2 -1 -3 -2 -2 -3 -2 -2 -3 -2 -3 -3 -3 -2  8 -3 -3 -3  0 -4 -4 -1 -3 -4 -4 -4 -3 -2 -4 -2 -2 -1 -3  8 -2 -2 -5 -2  8 -1 -3 -3 -2 -2 -4 -3 -2 -5 -4 -2 -2 -4 -2 -2 -3 -4 -2 -2 -2 -4
 -4  6  0  1 -2 -2  2 -1 -3 -1  1 -1 -5  1 -2 -2  0  1 -1  0  0 -1 -3  0  0 -1  1 -4 -1 -2 -1 -3 -1  4 -3 -2  2  1 -1  0 -3 -4  0 -2 -3 -1 -3  5 -1 -1  6  1 -1 -3 -1  0 -2 -1  0 -1 -3  0  0  0 -3  1 -1  0 -1  1 -2 -3 -1 -1 -3 -1  1  1 -3  5  1 -3  6 -1 -3 -2  0 -2 -1 -3 -2 -2 -1 -2 -2  0 -3 -1 -3 -3  4 -2  0 -3 -3 -2  0 -3  0  1 -2 -2 -1  2 -1 -4  3 -2  1 -2 -2  0  6 -3 -1 -1 -4 -3  3  3 -3  4  3 -2 -4  1  5  0 -3
 -2  2 -1  1 -2 -2  3 -1 -1 -1  1  0 -4  0 -2 -1 -2  1 -2  0 -2 -1 -3  0  3 -2  2 -2 -1 -2  3 -3  0  2 -3 -2  4  6 -2  6 -3 -3 -2 -3 -3 -2 -2  1 -1 -3  0  0 -2 -1 -2  1 -3 -3 -1 -2 -1 -1 -1 -1 -2  5  1 -1 -1 -1 -3 -2 -2 -2 -2 -1  0  1 -2  0  0 -2  0 -2 -2 -3  0 -2  0 -2 -1 -1 -2 -2 -1 -1 -3 -2 -2 -2  0 -3 -2 -2 -2 -1  6 -2 -1  0 -3 -2 -2  0 -2 -3  6 -2  0 -1 -3 -1  1 -2 -2 -2 -4 -2  0  1 -1  2  5 -1 -2  6  0 -2 -3
 -3 -4 -4 -4 -6 -4 -1 -4 -4 -4 -3 -3 12 -3 -4 -3 -4 -3 -4 -3 -3 -4  1 -4 -1 -4 -4 -3 -2 -4 -3  0 -2 -3  0 -5 -3 -4 -4 -4  1  0 -4 -4  3 -5 -3 -4 -4 -4 -4 -4 -3 -4 -4 -3 -4 -4 -4 -4 -4 -3 -4 -4 -3 -3 -3 -4 -4 -4 -4 -3 -4 -5 -2 -4 -3 -3 -2 -2 -3 -2 -3 -4 -2 -3 -3 -2 -3 -2 -3 -3 -5 -4 -4 -5  0 -4 -2 -3 -4 -4 -4 -2 -3 -4 -4 -3 -4 -3 -4 -1 -5 -3 -4 -1 -4 -5 -4 -3 -4 -4 -4  2 -6 -4  0 -2 -3 -3 -4 -4 -1 -4 -3 -4 -4 -4  1
 -2 -2 -3 -3 -4 -3 -3 -3 -2 -3 -3 -2  1 -3 -3 -2 -4 -3  0 -2 -3 -3  8 -4 -3 -3 -3 -2  0 -3 -2  2 -1 -2  5 -4 -2 -3 -3 -3  9  2 -3  0  2 -4 -2 -2  0 -4 -3 -3 -3 -2 -3 -3  0 -4 -3 -3 -2 -2 -1 -3 -2 -2 -2 -3 -2 -2  0 -2 -1 -2 -2 -2 -3 -2 -2 -2 -2 -2 -3 -3 -2  0 -3  3 -2 -2 -2 -2 -4 -4 -2 -3  2 -3  0 -2 -3  0 -4 -1 -2 -2 -3 -2 -3 -2  0  4 -4 -3 -3  1 -3 -4 -3 -2  0 -3 -3 -1 -4 -3  2 -1 -3 -1 -2 -3 -3 -2 -2 -3 -3 -3  9
  0 -3 -2 -2 -5 -4 -1 -2  6 -2 -1  2 -4 -2 -4  3 -4 -3 -4  2 -3  1 -2 -1 -1 -4 -1  0 -3 -4 -1 -1  1  0 -2 -3 -2 -1 -3 -1 -3 -2 -3 -5 -2 -4  2 -3 -3 -4 -3 -1 -4  5 -3 -1 -5 -4 -3 -4  6  0 -3 -1  1  0 -1 -1  5 -3 -4  2 -4 -4  1 -3 -3  0  0 -2 -1  0 -3 -4  0 -4 -1 -3 -2  0 -3  6 -4 -3  5 -4 -2 -3  0  0 -2 -4 -2  1  0  6  2  2 -1  0 -5 -2 -4 -2 -1 -1 -1 -4 -1  5 -4  0 -3  0 -3 -4 -2  0 -2 -1  6 -1 -1  5  0  0 -3 -3 -3
