# Supplementary material for: Protein Secondary Structure Prediction Based on Data Partition and Semi-Random Subspace Method
Source: Sci Rep. 2018 Jun 29;8:9856. doi: 10.1038/s41598-018-28084-8 (PMC6026213; doi:10.1038/s41598-018-28084-8)
Supplement: Supplementary file 2 — Dataset 2 [file 41598_2018_28084_MOESM2_ESM.zip › T100_DATA/6BBQ_A.pssm]

  M  G  H  H  H  H  H  H  G  S  T  T  Q  R  N  K  Q  I  A  M  G  R  K  K  F  N  M  D  P  K  K  G  I  Q  F  L  I  E  N  D  L  L  Q  S  S  P  E  D  V  A  Q  F  L  Y  K  G  E  G  L  N  K  T  V  I  G  D  Y  L  G  E  R  D  D  F  N  I  K  V  L  Q  A  F  V  E  L  H  E  F  A  D  L  N  L  V  Q  A  L  R  Q  F  L  W  S  F  R  L  P  G  E  A  Q  K  I  D  R  M  M  E  A  F  A  S  R  Y  C  L  C  N  P  G  V  F  Q  S  T  D  T  C  Y  V  L  S  F  A  I  I  M  L  N  T  S  L  H  N  H  N  V  R  D  K  P  T  A  E  R  F  I  T  M  N  R  G  I  N  E  G  G  D  L  P  E  E  L  L  R  N  L  Y  E  S  I  K  N  E  P  F  K  I  P  E  D  D  G  N  D  L  T  H  T  F  F  N  P  D  R  E  G  W  L  L  K  L  G  G  R  V  K  T  W  K  R  R  W  F  I  L  T  D  N  C  L  Y  Y  F  E  Y  T  T  D  K  E  P  R  G  I  I  P  L  E  N  L  S  I  R  E  V  E  D  P  R  K  P  N  C  F  E  L  Y  N  P  S  H  K  G  Q  V  I  K  A  C  K  T  E  A  D  G  R  V  V  E  G  N  H  V  V  Y  R  I  S  A  P  S  P  E  E  K  E  E  W  M  K  S  I  K  A  S  I  S  R  D  P  F  Y  D  M  L  A  T  R  K  R  R  I  A  N  K  K  G  K  V  L  S  K  I  F  G  N  K  E  M  R  I  L  M  L  G  L  D  A  A  G  K  T  T  I  L  Y  K  L  K  L  G  Q  S  V  T  T  I  P  T  V  G  F  N  V  E  T  V  T  Y  K  N  V  K  F  N  V  W  D  V  G  G  L  D  K  I  R  P  L  W  R  H  Y  Y  T  G  T  Q  G  L  I  F  V  V  D  C  A  D  R  D  R  I  D  E  A  R  Q  E  L  H  R  I  I  N  D  R  E  M  R  D  A  I  I  L  I  F  A  N  K  Q  D  L  P  D  A  M  K  P  H  E  I  Q  E  K  L  G  L  T  R  I  R  D  R  N  W  Y  V  Q  P  S  C  A  T  S  G  D  G  L  Y  E  G  L  T  W  L  T  S  N  Y  K
 -1  0 -2 -1  1  2 -1 -1  0 -1  0  1 -1 -2 -2 -1 -1 -1  3 -1  0 -2 -1 -1 -3 -2 -1 -2 -1  0 -1  0 -2 -1 -2 -2 -1 -1 -2 -1 -2 -2  0  0  0  0 -1 -1 -1  5 -1 -3 -2 -2 -1  0 -1  0 -2 -2 -1  0  4 -2  0 -2 -2 -2  0 -1 -2 -2 -1 -2 -2 -1  0 -1 -2 -1  5 -3 -1 -1 -1 -2 -1 -3  3 -2 -2 -2 -2  0 -1  5 -2 -2  0 -3 -2 -3  1 -3 -2 -2 -1  0 -1  5 -1 -1 -2 -2 -2 -1 -1  0  4 -3  5  1 -2 -2 -1 -1 -1 -2  0  0 -1 -3 -1  1  0 -2  0 -1 -2 -1 -2  1 -3  4 -1 -2 -1 -2 -2  0  1 -2 -2 -2 -1 -2  0 -1 -2 -1 -1  0  1 -1 -2 -3 -1  2 -1 -2 -2  0 -2 -2 -1  0  0 -2 -2 -1 -1 -1 -1 -2 -1 -2 -2 -2 -2  1 -2 -1  0  0 -1 -3  0 -2 -1 -1 -2 -2  0 -2 -2 -2  0 -2  0 -1 -3 -2  0 -2 -2 -1  0 -3 -2 -2 -1 -2  0  0 -2 -1 -1  0 -3 -1 -2 -2 -3 -2 -2 -2  0 -2 -1 -1 -1 -2 -2 -3 -1 -2  0  0 -2 -1 -1 -1 -2  0 -2 -2 -1 -2 -1 -2 -2  1 -1 -2 -1  0 -1 -2  0 -1 -1 -1 -2 -1 -2 -1 -2 -2 -2  0  0 -1 -1  0 -1 -1 -2 -1  5 -1 -1  0 -1  3 -2  0 -2  0  0 -1  0 -2 -2 -1  0 -2 -2 -2  1  5  1  0  2 -1 -1 -1 -2 -1 -3 -2 -1  3 -2 -1  4  3 -2  0 -1 -2 -1 -3 -2 -2 -1 -1  4  3 -2 -1 -1 -1 -1  3  0 -1 -1 -1 -1 -1 -1  2  0 -2 -2  0 -2 -1 -1 -1 -1 -1 -1 -1 -1  0 -1 -2  4  4  0 -1  0  0 -1 -1 -2 -1 -1 -1 -1  0 -1  1  0  0  0 -1 -1  0  0  0 -2 -2  0 -1  0  0  0 -2 -1 -2  0 -1 -2 -2  0 -3 -2  0  0  0 -1 -2 -1 -1 -1 -1 -1 -3 -1 -2 -2 -2  0  0  0 -1  0 -1 -1 -2  0  0 -2  0  4 -2 -1 -2 -1 -1 -2 -1  4 -1 -1 -1 -1 -2 -1 -1 -1 -2 -2 -1 -1 -1 -1 -2  4 -1 -1 -1 -1 -2  4 -2 -1 -1 -2 -1 -1 -2  4 -1 -1 -1 -2 -1 -1 -1 -1 -1 -1  0 -1  0 -1 -1 -1 -2 -1 -2 -3 -2  0 -1 -1  1  0  4  0  1  0 -2  0 -1 -2 -1  0 -1  0 -3 -1  0  1 -2 -2 -1
 -2 -2 -3  0 -1 -1  0 -1  2  4 -1 -2  1  6 -1  3  1 -3 -2 -1 -3  6  2  2 -3 -1 -2 -2 -3  2  2 -3 -4  2 -3 -3 -3 -1 -1  0 -3 -3  1  0 -1 -2  1 -1 -3 -2  2 -3 -3 -2  2 -2  0 -3 -3 -1  2 -2 -2 -4 -3 -2 -2 -3 -3  0  6 -1 -1 -2 -1 -3  2 -3 -2  1 -2 -3 -3 -1 -2 -1  0 -3 -1 -1 -2 -1 -2 -3  1 -2 -2  6  1 -3 -2 -3 -1 -3  6 -2 -3 -2  0 -2  1  2 -3 -2  6 -2 -2  0 -2 -3 -2  0  6 -2 -4  0 -4 -1 -2 -2 -2 -3  1 -1 -2 -2 -2 -4 -2 -3 -3 -1 -3 -1 -3 -4 -2 -3 -1 -2 -1 -3 -1 -1 -2 -1 -3  5 -2  3 -1 -2 -1  0  6 -3 -3 -1 -1 -1  6 -3 -3 -1 -1 -3 -2 -2 -3 -2  0 -1 -2 -2  6 -1 -3 -2 -1 -1 -3  4 -1  0 -3 -3  1 -3 -3  0 -2 -2 -3 -1 -2 -3 -2 -1 -2 -3 -3 -1 -3 -2  6  0 -3 -3 -3 -3  2 -2 -3 -3  6 -3  2 -1 -3  2  6  6 -2 -3 -3 -2 -2 -2 -1 -4 -2 -2 -2 -3  0 -2 -1 -1 -2  2  0 -2  6 -3 -3 -3 -2 -2  0 -1 -2 -1 -3  6  0 -3 -1 -2 -2  5  2 -2 -1 -4 -3  0 -3 -2 -1 -2 -1 -1  4 -3  1  0 -4  2 -2 -4  2 -2 -1 -2 -2 -3  6 -3 -3  0 -3  1 -1 -1 -2 -2  6 -4 -1 -2 -2 -1 -1  0  0  5 -1  0 -3 -3  1 -1 -4  5 -2 -1 -3 -1  5 -2 -3 -3 -2 -1 -2 -3 -1 -2  6  2  4  4 -3 -2 -1  1  2  5  2 -2 -2 -1  4 -3 -3 -2  0  2  0 -1  5 -3 -2 -1 -2 -2 -2 -2 -1 -1 -2  2 -1 -1 -3 -2 -2  2 -2  2 -2 -2  1 -1 -2 -1 -1 -3 -2 -1 -2 -2 -3  0 -2  0 -1 -2 -1 -2  2  0 -2  2 -3  0 -2 -3 -2 -2 -2 -2 -2 -2  2 -3  5 -2 -2 -3  5  0 -2 -2 -1 -2 -1  1 -2 -2 -3 -3 -2 -2 -2 -3 -1 -2  5 -2  5 -3 -2  0 -1  5  1  0 -2  0  5 -3 -3  0 -2  5  0 -1  5 -2 -1 -3 -3 -2 -3 -3 -1  0  2  1 -2 -2 -2 -2 -1 -1  2 -2  0  0 -3  1  0  2 -2 -2 -2 -1  5 -3  5 -2  5  0 -3 -2 -2  1 -2 -1 -3 -1 -1 -1 -2 -2 -2 -2 -2  0 -2 -2 -1 -3 -2 -1 -1  0 -2  2
 -3  0 -3  0  1  1  0  0  1  0  1 -2  0 -1  5 -1  0 -3 -1 -2 -1 -1  0  0 -3  7 -3  1 -2  0 -1 -1 -4  0 -3 -4 -2  0  5  1 -4 -4  0  3  2 -2  0  1 -4 -2  0 -4 -4 -2 -1 -1 -1 -1 -4  7 -1  0 -2 -4 -1  1 -3 -4 -1 -1 -1  1  0 -3  6 -3  0 -3 -3  0 -2 -3 -3  0 -3  0 -1 -3 -1  4 -4  6 -4 -3  0 -2 -4 -1  0 -3 -4 -4  0 -3 -1 -4 -3 -1 -1 -2  0 -1 -4  1 -1 -3 -3 -1 -1 -3 -2  1 -1 -2 -3 -1 -3  7 -1  1 -3 -4  0  0  0  1  0 -3 -3 -3 -4  0 -4 -1 -4 -4 -3 -4  7  0  0 -4  0  7 -2  7 -3 -1  1  0 -2 -1 -3  0 -1 -4 -2  0 -3  7 -1 -1 -4  6  3 -1 -1  1 -4 -2  0  0 -3 -4 -1  6 -4 -3  1  0 -3 -1  6 -1 -2 -4  0 -3 -2 -1  1  1 -1  6  1 -4  0  0  0 -3 -4  7 -2  1 -1 -1 -1 -4 -4 -4 -1 -4 -1 -1 -1 -3 -1  0 -2  0 -1 -1 -2 -3 -4 -4  0  1  6 -3 -2 -2 -2 -3  0 -3  0  0  1  0 -1 -2 -1 -1 -3 -3 -2 -4 -1  7 -4  0 -3 -1 -1 -3  1  1 -1 -1  0 -2  6 -3 -4 -1 -4 -3  5 -2  4  3 -1  0  0 -2 -4 -1 -2 -3 -1  0  0 -1  1 -1 -1 -3 -3 -1 -1  5  0 -1 -1 -3 -1 -4  0 -2 -2  0 -2 -1 -1 -1  1  0 -5 -4  1  0 -4  0 -2  0 -4  0 -1  0 -2 -3 -3  1 -3 -3 -1 -1 -1  0 -1 -1 -4 -1  3 -1  0  0  0 -1 -1  0  0 -4 -3  0  6  0  0 -2  0 -3 -3 -2 -3  0 -3  1 -2 -2  0  0  0  0 -3 -3 -2  0 -3  0 -3  0  0  1 -3  0  0 -3 -2  0 -3  0 -3  6 -3  0  0 -3  0 -2  0  6 -3  0 -3  6 -3 -4  1 -3  0  0 -3  1  0 -3  0 -2 -3 -4  0  1 -2 -2  0  0  0  0  0 -3 -3 -3 -3 -3  1 -3 -2  1  0  1  0 -3  1  0 -2  0  0  0 -3  1  0 -3 -3  6  1  0  0 -2  0  1 -2 -3 -3 -3 -3 -3 -2  6  0  0  1 -3 -2  1 -2 -2  0 -2  1  0 -3  0  0  0 -3  0 -3  0  0 -3  0  1  0  6 -4 -2 -3  0 -2  1 -3 -2  0  1  0  1  0 -3 -2  0  0 -3  0 -4 -3  0  1  6 -2  0
 -4 -1 -4  1  0 -1  1  2 -1 -1 -1 -2  0 -2  2 -1  1 -4 -2 -3 -2 -2 -1 -1 -4  1 -4  7 -2 -1 -1 -2 -4 -1 -4 -4 -3  3  0  4 -4 -4  0  0  2 -2  2  6 -4 -2  0 -4 -4 -4 -1 -1  2 -2 -4  1 -1 -1 -2 -4 -2  6 -4 -4 -2  1 -2  6  3 -3  1 -3 -1 -3 -4 -1 -2 -4 -3  4 -4 -2  1 -4 -2  6 -4  1 -4 -3 -1 -2 -4 -2 -1 -4 -4 -5 -1 -4 -2 -4 -2 -2  1 -2 -1 -1 -4  7 -2 -4 -4  1 -2 -4 -2 -1 -2 -3 -4 -1 -4  1 -2  0 -4 -4 -1 -1 -2  7 -1 -4 -4 -4 -4 -1 -4 -1 -4 -4 -4 -4  1 -1 -1 -4 -2  1 -2  1 -4 -2  6 -1 -2 -1 -3  2 -2 -4 -3 -1 -4  1 -2 -2 -4  2  4 -2 -1  7 -4 -2  2  3 -3 -4 -2  1 -4 -4  5  0 -3 -1  1  1 -2 -4 -1 -3 -2  1  7  7 -2  1  7 -4 -2 -2 -1 -4 -4  1 -2  6 -2  1 -2 -5 -4 -4 -1 -4 -2 -2 -2 -3 -1 -1 -4 -1 -2 -2 -5 -4 -4 -4 -1  6  1 -4 -3 -3 -3 -4  1 -3 -1 -1  7 -1  1 -2 -2 -2 -3 -3 -2 -4  1  1 -4 -1 -3 -2  1 -3  4  6 -1 -1 -1 -2  0 -4 -4  1 -4 -4  0 -2  3 -1 -1  3 -1 -2 -4 -1 -2 -4 -1 -1  4 -2  7 -2 -2 -4 -4  1 -2  0 -2 -1 -2 -4 -2 -4 -1 -2 -2 -1 -2  1  2 -1  5  1 -5 -4  0 -1 -4 -1 -2 -1 -4 -1 -2  6 -2 -4 -4  6 -4 -4 -1 -2 -2 -1 -1 -1 -4 -2  0 -1 -1 -1  0  2 -2 -1 -1 -4 -3 -1  1 -1  2 -3 -2 -3 -4 -3 -4 -1 -4  6 -2 -2 -1 -1 -1 -1 -3 -4 -3 -1 -4 -1 -4 -1  0  0 -3 -1 -1 -3 -1 -1 -3 -1 -3  1 -3  2 -1 -3 -1 -3 -1  1 -3 -1 -3  1 -3 -4  6 -3 -1 -1 -4  6 -1 -3 -2 -1 -4 -4 -2 -1 -3 -3 -1 -1 -1  0 -1 -4 -3 -3 -3 -3  6 -3 -2  6 -2  6 -2 -3  6  2 -2 -2  0  2 -4 -1 -2 -3 -3  1  6 -2  2 -3 -2  6 -2 -3 -3 -4 -3 -3 -2  1 -1  0  6 -4 -1  6 -2 -3 -1 -1 -1  2 -3  0  2 -1 -4 -1 -4 -1 -2 -3 -2  6 -2  1 -4 -3 -3  0 -1  0 -3 -2 -1  0 -1  6 -1 -4 -3  2 -1 -4 -1 -4 -4 -1  0  1 -3 -1
 -1 -2 -3 -4  0 -1 -4 -4  0 -4 -1 -1 -4 -4 -3 -4 -4 -1  6 -2 -3 -4 -4 -4 -3 -3 -2 -4 -3 -1 -4 -3 -2 -3 -3 -2 -1 -4 -3 -3 -2 -2 -1 -2 -2  4 -4 -4 -1 -1 -4 -3 -2 -3 -4 -3 -4 -3 -2 -3 -4 -1 -1 -2 -3 -3 -3 -2 -3 -4 -4 -4 -3 -2 -3 -1 -3 -1 -2 -3 -1  0 -1 -4  6 -3 -4 -3 -1 -4 -2 -3 -2 -1 -3 -1 -2 -4 -3 -3 -2 -3 -1 -3 -4 -2 -3 -3 -4 -1 -4 -4 -2 -4 -4 -2 -2 -4 -1 -3 -1 -2 -4 -3 10 -1 10  1 -3 -3  2 -3 -3 -1 -1 -4 -1 10 -1 -1 -2 -1 -3 -1 -1 -2 -2 -2 -3 -1 -1 -2 -4 -3 -3 -3 -1 -4 -4 -4 -3 -2 -2 -4 -4 -3 -1 -1 -2 -3 -4 -3 -2 -3 -4  0 -3 -4 -2 -3 -4 -4 -2 -2 -3 -3 -2 -3 -4 -1 -2 -4 -2 -4 -3 -3 -3 -2 -3 -4 -4 -4 -3 -3 -4 -2 -1 -4 -1 -3  1 -3 -3 -4 -2 -4 -3 -3 -2 -2 -3 -2 -3 -3 -4 -1 -3  0 -3 -3 -4 -4 -3 -3 -2 -2 -1 -4 -3 10 -2 -3 -3 -3 -4 -3 -1 -1 -4 -3 -4 -3 -3 -3 -2 -2 -3 -2 -4 -3 -2  3 -1 -4 -4 -1 -4 -4 -2 -3 -3 -3 -3 10 -2 -4 -2 -3  0 -3 -2  5 -4 -3 -4 -2 -2 -4 -1 10 -4 -1 -4 -1 -4 -3 -4 -1 -1 -4 -3 -3 -4 -2 -1 -3 -4 -2  2 -1 -2 -1 -1 -4 -4 -4 -4 -4 -3 -2 -4  4 -2 -4  0 -1 -2 -1 -2 -3 -3 -3 -3 -4 -2 -1 -1 -1 -4 -4 -4 -4 -1 -1 -2 -3 -3 -3 -3 -1 -1 -1 -3 -1 -2 -2 -3 -3 -4 -1 -3 -1 -1 -1 -1 -2 -1 -3  0  0 -2 -3 -1 -1 -1 -1 -2 -3 -1 -3 -1 -2 -3 -1 -1 -1 -1 -1 -3 -1 -1 -2 -2 -3 -1 -4 -1 -1 -1 -2 -3 -3 -1 -3 -2 -3 -1 -2 -3 -1 -2 -2 -1 -3 -3 -1 -3 -3 -1 -2 -3 -3 -2 -2 -1 -2 -1 -3 -2 -1 -1 -2 -1 -1 -3  9  0 -3 -3 -3 -3 -1 -3 -4  0 -3 -3 -4 -1 -3 -3 -1 -1 -3 -3 -3 -4 -1 -3 -3  0 -1 -1 -1 -1 -2  0 -3 -3 -3 -3 -1 -3 -3  0 -1 -3 -3 -3 -4 -1 -3 -4 -3 -1 -2 -1 -1 -3 -1 -3 -3 -3 -3 -2 -2 -1 -3 -3 -1  9  0 -1 -1 -2 -3 -2 -1 -2 -4 -2 -1 -1 -2 -1 -1 -1 -3 -2 -3
 -1 -2 -3  3  1  0  2  1  0  1  0 -1  6  1  0  1  5 -2 -1 -1 -2  1  1  1 -3  0 -1 -1 -2  1  1 -2 -3  6 -3 -3 -3  1  0  1 -2 -3  3  0  0 -2  4  0 -3 -1  5 -4 -3 -2  1 -2  2 -2 -3  0  1 -1 -1 -3 -2 -1 -2 -3 -2  2  1  0  1 -2  0 -3  4 -2 -2  5 -1 -3 -2  1 -2  0  3 -4 -1  0 -2  0 -2 -3  6 -1 -2  1  6 -3 -2 -2  0 -3  1 -2 -2 -1  2 -1  7  1 -3 -1  1 -1 -1  2 -1 -3 -1  3  1 -2 -4  3 -3  0 -1 -2 -3 -4  6  0 -1 -1 -1 -4 -2 -3 -3  0 -4 -1 -3 -3 -1 -3  0 -1  0 -3  0  0 -1  0 -3  1 -1  1 -2 -1 -2  2  1 -4 -2 -1 -1  0  1 -2 -3  0  1 -2 -1 -1 -3 -1  2  1  2 -2  1  0 -3 -2  1  0 -3  1  0  2 -2 -4  1 -3 -2  2  0  1 -2  0 -1 -3 -1  1 -1 -4 -4  0 -2  1  1  2 -2 -3 -2 -2  1 -2 -2 -2  1 -2  1 -1 -2  1  1  1 -2 -3 -3 -2 -1  0  0 -3 -1 -2 -2 -4  2 -2 -1  0 -1  1  2 -2  1 -2 -3 -3 -2 -2  2  0 -2 -1 -3  3  2 -2  1  0 -1  1  1 -1 -1 -4 -3  2 -3 -2 -1 -2  0 -1  1 -2  7  0 -3  1 -1 -4  1 -1  1 -1 -1 -2  1 -3 -3  2 -2  0  0  3 -1 -2  1 -3 -1 -1 -1 -1  1  2  2  1  1  3 -3 -3  2 -1 -3  2 -1 -1 -3 -1  1 -1 -2 -4 -2  0 -1 -2 -1 -1  1  1  1  1 -3 -1  0  2  3  1  3 -1 -1 -1  1 -3 -3 -2  0  1  2  0  1 -3 -2  0 -2 -2 -2  0 -1 -1 -2  1 -1 -1 -3 -2 -1  1 -2  1 -2 -2  5  0 -2 -1 -1 -3 -1 -1 -2 -2 -3  0 -2  2 -1 -2 -1 -1  1  0 -2  1 -3  0 -2 -2  0 -2 -2 -2 -2  0  1 -3  1 -1 -2 -2  1  0 -1 -1 -1 -2 -1  5 -2 -2 -3 -3 -2 -2  0 -3 -1  0  1  0  1 -3  0  2 -1  1  5  2 -2  0  1 -3 -3  0  0  1  2  0  1  0 -1 -3 -3 -2 -3 -3 -1  0  1  5  0 -2 -1  0 -1  0  1 -1  0  2 -3  5  2  1 -2 -2 -2 -1  1 -3  1  0  1  0 -2 -1 -2  5 -1  0 -3 -1 -1  0 -2  0 -2 -2 -1  2 -2 -2 -1 -2 -2 -1  0  0 -1  1
 -2 -2 -3  4  1  0  5  5  0  0 -1 -1  3  0  2  0  3 -3 -1 -2 -2  0  1  1 -3 -1 -2  1 -2  0  1 -3 -4  2 -3 -3 -3  5 -1  2 -3 -3  1 -1  0 -1  5  3 -4 -1  2 -4 -3 -2  1  0  6 -3 -3 -1  1 -1 -2 -4 -3  1 -3 -3 -3  6  0  3  3 -3 -1 -3  1 -3 -3  1 -1 -4 -3  4 -3  0  5 -4 -1  1 -3 -1 -3 -3  2 -1 -3  0  2 -3 -3 -3  0 -3  0 -3 -2 -2  6 -1  2  0 -4  1  0 -3 -3  6 -1 -4 -1  0 -1 -2 -4  0 -4 -1 -1 -2 -3 -4  2 -1 -1  1 -1 -4 -3 -3 -3  0 -4 -1 -3 -4 -3 -3 -1 -1 -1 -3 -1 -1 -1 -1 -3  0  2  1 -1 -1 -3  5  0 -4 -3 -1 -3 -1  0 -3 -4  0  3 -3 -1  1 -3 -1  5  5 -1 -3  0 -1 -3 -3  4  0 -3  0 -1  6 -2 -4  0 -3 -2  6  2  1 -2 -1  1 -3 -1  0 -1 -4 -4 -1 -2  1 -1  6 -3 -4 -3 -3  0 -3 -3 -2  0 -3  1 -1 -3  1  0  0 -3 -4 -4 -3 -1  2 -1 -4 -3 -2 -2 -4  6 -3 -1 -1  1  1  6 -1 -1 -2 -3 -3 -1 -3  6 -1 -3 -1 -3  0  5 -3  4  2 -1  0  1 -1 -1 -4 -4  6 -3 -3 -1 -1  0 -1  0 -1  2 -1 -4  1 -1 -4  1 -1  5 -1  2 -3  0 -3 -3  6 -3  0 -1  2 -2 -3  0 -4 -1 -1 -1 -1 -1  6  6  0  4  5 -4 -4  3 -1 -4  0 -1 -1 -4 -1  0  1 -2 -4 -3  3 -3 -3 -1 -1  0  1  0  1 -3 -1 -1  1  1  0  2 -1 -2 -1  0 -3 -3 -2  0  1  5 -2  0 -3 -3 -2 -3 -2 -3  2 -1 -1 -2  1 -1 -1 -3 -3 -2  1 -3  1 -3 -2  2  0 -2 -1 -1 -3 -1 -1 -2 -2 -3  0 -2  5 -1 -2 -1 -2  1  0 -2  1 -3  0 -2 -3  2 -2 -2 -2 -3  2  1 -3  0 -1 -3 -3  0  0 -2 -2 -1 -2 -1  2 -2 -3 -3 -3 -2 -2  2 -4 -1  2  0  2  0 -3  2  5 -1  0  2  5 -3  0  0 -3 -3  0  2  0  5 -2  0  2 -1 -3 -3 -3 -3 -3 -1  0  1  2  2 -3 -1  2 -1 -2  1 -1  0  5 -3  2  5  1 -3 -2 -3 -1  0 -3  0  2  0  0 -3 -2 -2  2 -1  0 -4 -1 -1  0 -2  2 -2 -3 -2  5 -2 -3 -1 -3 -3 -1  0  0 -2  1
 -3  6 -3 -2  0 -1 -2  0  0 -2 -2 -2 -2 -3  0 -2 -2 -4  0 -3  6 -3 -2 -2 -4 -1 -3 -2 -3 -1 -2  6 -4 -2 -4 -4 -4 -2 -1 -1 -4 -4 -1 -1 -1 -2 -2 -2 -4  0 -2 -4 -4 -4 -2  6 -3  6 -4 -1 -2 -2 -1 -4  6 -1 -4 -4  6 -1 -3 -2 -2 -3 -1 -4 -1 -3 -4 -2  0 -3 -3 -1 -3 -2 -2 -3 -1 -1 -4 -1 -4 -3 -2  0 -4 -3 -2 -3 -4 -3 -1 -3 -3 -4 -3  6 -3  0 -2 -2 -4 -2 -3 -3 -3 -2  0 -4  0  0 -3 -3 -3 -3 -3 -1 -2  6 -4 -4 -2 -1 -2 -2 -2 -3 -4 -4 -4 -1 -4  0 -4 -4 -3 -4 -1 -2  0 -4 -3 -1 -3 -1 -4 -2 -1 -2 -3  1 -3 -3 -3 -4 -3 -1 -3 -1 -3  6 -4 -1  0  6  5 -2 -4 -3 -2 -2 -3 -4 -2  0 -4 -4 -2  0 -4 -2 -1 -2 -3 -4 -1 -4 -3 -3 -2 -2  6  1 -2 -4 -2 -3  0 -3 -4 -1 -2 -2 -3 -3  6 -3 -4 -4 -2 -4  6  6 -3 -3 -2 -2 -3 -2 -3 -2 -3 -3 -4 -3 -2 -2 -1 -2 -4 -3 -3 -4 -2 -2 -2 -2 -2 -2 -2 -3 -3  6 -4 -4 -3 -4 -2 -1 -4 -1 -4 -2 -2 -3 -2 -2 -2 -2 -2 -2 -1 -3 -4 -3 -4 -4 -2 -2  0 -1 -2  5 -2 -3 -4 -2  0 -3 -2 -2 -2  3 -1  6 -2 -4 -4 -3  6 -1 -3 -2 -2 -4 -3 -4 -1  0 -2 -1 -1 -3 -3 -2 -2 -2 -3 -4 -1 -1 -4 -2  0  0 -4 -1 -3 -2 -3 -4 -4 -2 -3 -4  0 -1 -3 -2 -2 -2 -4  0  0 -2 -1  1 -2 -2 -3 -1 -2 -4 -3  6  0 -2 -2 -3 -2 -4 -4 -3 -4  6 -4 -1  0  0  6 -2 -2 -2 -4 -4 -3 -2 -4 -2 -4  6 -2  0 -3 -2 -2 -4 -2 -2 -3  6 -3  0 -3 -2 -2 -3 -2 -3 -2  0 -3 -2 -3  0 -3 -2 -1 -3  6  6 -4 -1 -2 -4 -2 -2 -4 -2 -2 -2 -3 -3 -2  6 -2 -2  6 -4 -4 -3 -3 -3 -1 -2  0 -1 -2 -1 -2 -4 -1 -2  0 -2 -2 -2 -4 -2 -2 -4 -4  0 -1 -2 -2 -3 -2 -1  0 -4 -4 -4 -4 -3  0  0 -2 -2 -1 -4 -2 -1  0 -3 -2 -2 -2 -2 -4 -2 -2 -2 -4  6 -4 -2 -2 -4 -2 -1 -2  0 -2 -3 -3 -2 -2  0 -2  0 -2  0  6 -1  6 -4 -3 -2  6 -4 -2 -2 -4 -2  0  0 -3 -2
 -2 -2  2  2  2  1  2  1 -1 -1 -2 -1  0 -1  0 -1  1 -3 -2 -2 -2 -1 -1 -1 -2  0 -2 -2 -3 -1 -1 -2 -4  0  0 -3 -3 -1  5 -1 -2 -3 -1  3 -1 -2  0 -1 -4 -2  1 -2 -3  2 -1 -2  0 -2 -3  0 -1 -2 -2 -4 -2 -2  1 -3 -2  0 -1 -1 -1 -2  3 -3  0 -3 -3  5 -2 -2 -3 -1 -1  9  0 -2 -2 -1 -3  2 -3 -3  0 -2 -3 -1  0 -2 -3 -3 -1 -2 -1 -3 -3 -2  0 -2  0 -1 -4 -1 -1 -2 -2  0 -2  1 -2 -1 -1  1 -4  1 -4  0 -2 -2 -4 -2  0  0 -2 -2 -2 -4  1 -4 -3 -1 -2 -2 -4 -4 -2 -3  0 -2 -1 -3  9  0  4  0 -4 -1 -1 -1 -3 -2 -1  0 -1 -2 -3 -1 -2  0 -1 -2 -4  0  1 -3 -2 -1 -3 -3  0 -1 -2 -3 -1  1 -3  1 -1 -1 -4 -1  1 -1 -3 -2  1 -4 -3  0 -1 -1 -2  0 -2 -3 -2  9 -2 -2 -2  0 -3 -1 -1  2 -2 -3 -3 -3 -1 -3 -2 -2 -1 -1 -1 -2 -3 -1  1 -1 -3 -2 -4 -3 -2 -1  1 -3 -3  1  2 -2  0  1 -2 -2 -1 -1  0 -3 -1 -2 -4 -4 -3 -3  0  0 -3 -1 -3  0 -1 -3  0 -1 -2 -1 -1 -2  0 -4 -2  0 -3  1 -1 -3 -1  5 -1 -2  0 -2 -4 -1 -2 -4 -1 -2 -1 -2 -1 -2 -1 -4 -4  0 -2  0  9 -1 -2  1 -1 -4 -1 -2 -2 -2 -2  0  0 -1 -1  0 -3 -3  1 -2 -4 -1 -2 -1 -4 -2 -1 -2 -3 -2  1  0 -2 -3 -2 -2 -1  0 -1 -1 -4 -2  0 -1  2 -1  6 -2 -2 -1 -1 -3 -1 -2  1 -1  0 -2  0 -3 -3 -2 -3 -2 -3 -1 -2 -2 -2 -1 -2 -2 -3 -3  2 -1 -3 -1 -3 -2  0 -1 -3 -2 -2 -3 -2 -2 -3 -2 -1  1 -3  0 -2 -3 -2  2 -1  1 -3 -1 -1  1 -3 -2 -1 -3 -2 -2 -3 -1 -1 -3  0 -2 -3 -2  0  7  2  2 -2 -2 -2  0 -2 -3 -3 -1 -3 -3 -1 -3 -2 -1  0 -1  0 -3 -1  0 -2  0  0  0 -3  7  0 -3 -3  1 -1  0  0 -2  0 -1 -2 -3 -3 -3 -3 -1 -2  1 -1  0 -1 -3 -2 -1 -2 -2 -1 -2  7  0 -3  0  0 -1 -3 -2 -3 -2  0 -3  0 -1  0  1 -2  2 -3  0 -2 -1 -3 -2 -2 -1 -2 -1 -2 -3  2  0 -2 -3 -2 -2 -3 -2 -1  1  2 -1
  1 -4  0 -3 -2 -2 -3 -3 -3 -3  0  1 -3 -3 -4 -3 -3  3 -2  3 -4 -3 -3 -3  0 -4  1 -4 -3 -1 -3 -4  5 -3 -1  1  4 -4 -3 -3  1  1 -3 -3 -2  0 -4 -3  5 -2 -3 -1  1 -2 -3 -4 -4 -4  1 -4 -3 -1  0  5 -4 -2 -2  1 -4 -4 -4 -3 -3  1 -4  4 -3  3  1 -3 -2 -1  2 -3  1 -4 -3 -1 -1 -3  1 -4  2  2 -3 -2  1 -3 -3  0  1 -3 -3  0 -3  1 -3 -4 -4 -2 -3 -3  5 -3 -4  1  1 -4 -2 -1 -2 -2 -4 -2 -2  0 -1 -4 -2 -4  2 -1 -2 -3 -1 -4 -1 -2 -2  3  1 -3 -1 -2  4  5  1  1 -4 -1 -3  1 -4 -4 -3 -4  2 -3 -4 -3 -3 -2  1 -4 -4  0  4 -2  1 -3 -4 -4  5 -4 -4 -4 -3 -4  1 -3 -4 -3  1  1 -3 -4  1 -1 -4 -3  5 -3 -3 -4 -3  0 -3  5 -3 -4 -4 -4 -4 -4 -4  1 -1 -4 -1 -1 -1 -4 -3 -4 -3 -4 -4 -3  1  1 -3  1 -4 -4 -3  2 -3 -1 -3 -3 -3 -4 -3  0  5  1 -1 -3 -3 -2  1 -2 -2 -1 -4 -1 -1 -1 -3 -3 -4 -3 -2 -4  5  5 -3  1 -4 -4  1 -3  4 -3 -3  2 -3 -3 -3 -3 -3 -3 -3 -2  0 -4  1 -1  2 -3 -3 -3 -3 -4 -3  1  5 -3 -2 -2 -3 -1 -4 -2 -4 -4 -3  2  2 -4 -4 -3 -4  0  1 -2 -3  5 -3 -2 -3 -2 -2 -4 -4 -3 -4 -3 -3  5 -3 -2  5 -3 -2 -2  5 -2 -2 -1 -3  0 -2 -4  1  2 -2  0 -4 -3 -3 -3  4  0 -2 -2 -3 -3 -3  2  1 -2 -3  3  0 -4 -3 -3 -3  1 -3  4  2  1  2 -4  2 -3 -1 -1 -4 -3 -1 -1  4  2 -1 -3  2 -3  2 -4 -3 -2  3 -1 -1  4 -3 -1  3 -4  0 -3  3 -3 -1  3 -1 -1 -3 -3  3 -3  0 -3  3 -3 -3  3 -4 -4  2 -3 -3  4 -3 -3  2 -3 -3 -3 -1 -1 -1 -4 -1 -3 -4  2  4  0  3  3 -3 -1 -1 -3 -3 -3 -3  4 -3 -3 -1 -3 -3 -3  2 -3 -3  4  4 -3 -3 -3 -3  1 -3 -3 -1  4  4  2  4  0 -1 -3 -3 -3 -3  2 -3 -3 -1  1 -3 -3 -3 -3  4 -3 -3 -3  2 -4  2 -1 -3  4 -3 -3 -3 -3 -3 -1  3 -3 -3 -2 -1 -1 -1 -2 -4 -3 -4  2 -1 -3 -4  2 -1 -3  2 -1 -2 -3 -1 -3
  3 -4  1 -3 -2 -2 -3 -2 -3 -3  0  1 -3 -3 -4 -3 -2  2 -2  2 -3 -3 -3 -3  0 -3  2 -4 -3 -2 -3 -4  1 -2  0  5  2 -3 -3 -3  4  5 -2 -2 -2 -1 -3 -4  1 -2 -3  0  5 -2 -3 -4 -3 -4  5 -4 -3 -2 -1  1 -4 -3 -1  5 -4 -3 -3 -4 -3  2 -4  3 -2  1  4 -3 -2  0  1 -3  3 -3 -3  0 -2 -4  4 -4  4  1 -3 -2  5 -3 -3  0  4 -2 -3  0 -2  4 -3 -4 -3 -2 -3 -3  1 -4 -3  2  2 -3 -2  0 -2 -2 -3 -2 -2  2 -2 -4 -3 -3  1  0 -2 -3 -1 -4 -2 -2 -2  1  5 -3  0 -2  1  1  2  5 -4 -2 -3  5 -3 -4 -3 -4  1 -3 -4 -3 -3 -2  1 -3 -3  0  1 -2  2 -4 -3 -4  1 -4 -4 -4 -3 -4  5 -3 -3 -3  4  4 -2 -4  4 -1 -4 -3  1 -3 -3 -3 -3  0 -3  1 -3 -3 -4 -4 -4 -4 -4  4 -1 -3 -2  0  0 -4 -3 -4 -2 -3 -4 -2  4  4 -2  5 -4 -4 -3  0 -2 -2 -2 -3 -3 -3 -2  0  1  4 -2 -4 -4 -2  4 -1 -1  0 -3 -1 -2 -2 -4 -3 -3 -3 -1 -4  1  1 -3  4 -3 -4  4 -3  1 -2 -3  1 -3 -3 -2 -3 -3 -3 -2 -2  2 -3  5 -1 -1 -3 -3 -3 -3 -4 -3  1  1 -3 -2 -2 -3 -2 -4 -2 -4 -4 -3  1  1 -3 -4 -3 -3 -1  0 -2 -2  1 -3 -2 -3 -2 -2 -3 -3 -3 -4 -2 -2  1 -3 -2  1 -2 -2 -3  1 -2 -2 -2 -3  0 -2 -4  3  3 -2 -1 -3 -3 -3 -3  1 -2 -2 -1 -3 -3 -3  0  2 -2 -3  3  0 -4 -3 -2 -3  2 -2  2  4  2  4 -4  4 -4 -1 -1 -4 -2 -1 -1  2  4 -1 -2  4 -2  4 -4 -2 -2  1 -1 -1  2 -3 -1  1 -4  0 -3  1 -3 -1  1 -1 -1 -2 -3  1 -2  0 -3  1 -2 -4  1 -4 -4  4 -4 -2  2 -2 -3  4 -2 -2 -3 -1 -1 -1 -4 -1 -2 -4  4  2  0  1  1 -4 -1 -1 -4 -2 -4 -2  2 -4 -3 -1 -2 -2 -3  4 -3 -2  2  2 -3 -4 -2 -3  2 -2 -4 -1  2  2  4  2  0 -1 -3 -2 -2 -4  4 -3 -4 -1  2 -2 -3 -3 -3  2 -2 -3 -2  4 -4  4 -1 -2  2 -2 -4 -2 -3 -2 -1  1 -2 -3 -2 -1 -1 -1 -2 -4 -4 -4  4 -1 -3 -4  4 -1 -2  4 -1 -2 -3 -1 -2
 -2 -1 -3  1  0 -1  1  0  0  5 -1 -1  1  3  0  5  1 -2 -1 -2 -2  3  5  5 -3 -1 -2 -1 -1  4  6 -2 -3  1 -3 -3 -3  0 -1  3 -3 -3  2  0  0 -1  1  0 -3 -1  2 -4 -3 -2  5 -2  1 -2 -3 -1  6 -1 -1 -3 -2 -1 -2 -3 -2  1  2 -1  0 -3 -1 -3  3 -2 -3  1 -1 -3 -3  0 -3 -1  1 -3 -1 -1 -2 -1 -3 -3  1 -1 -3  2  1 -3 -3 -3  0 -3  2 -3 -1 -2  1 -1  1  5 -3 -1  2 -2 -2  0 -1 -3 -1  0  2 -2 -4  0 -4 -1 -1 -2 -3 -4  1 -1 -1 -1 -1 -4 -2 -3 -3 -1 -4 -1 -3 -3 -2 -3 -1 -1 -1 -3 -1 -1 -1 -1 -3  4 -1  5 -1 -1 -2  1  2 -4 -2  0 -2 -1  2 -2 -3  0  0 -2 -1 -1 -3 -1  0  0 -2 -3  2  1 -3 -3  1  0 -1  5  0  0 -1 -4  4 -3 -1  1 -1 -1 -2  0 -1 -3 -1 -1 -1 -3 -4 -1 -1 -1  2  0 -2 -4 -3 -3  5 -3 -2 -2  2 -3  5 -1 -3  5  2  2 -3 -3 -3 -3 -1 -1  0 -3 -2 -2 -2 -4  1 -2  0 -1 -1  5  1 -1  2 -2 -3 -3 -1 -3  1 -1 -3 -1 -3  2  3 -3  0 -1 -1  4  5 -1 -1 -4 -3  1 -3 -3 -1 -1  0 -1  5 -2  1  3 -3  6 -1 -4  6 -1  0 -1 -1 -2  4 -3 -3  1 -2  3 -1  0 -2 -2  3 -3 -1 -1 -1 -1 -1  1  0  4  0  1 -4 -3  4 -1 -3  4 -1 -1 -3 -1  2 -1 -1 -4 -2  0 -2 -3 -1 -1  2  5  5  5 -3 -1 -1  4  4  3  2 -1 -2 -1  3 -3 -3 -2  0  4  1 -1  2 -3 -2 -1 -2 -2 -2 -1 -1 -1 -2  4 -1 -1 -3 -2 -2  4 -2  4 -2 -2  1  0 -2 -1 -1 -3 -1 -1 -2 -2 -3  0 -2  1 -1 -2 -1 -2  4  0 -2  4 -3  0 -2 -3 -1 -2 -2 -2 -2 -1  4 -3  2 -1 -2 -3  2 -1 -2 -2 -1 -2 -1  1 -2 -2 -3 -3 -2 -2 -1 -3 -1 -1  2 -1  2 -3 -1  1 -1  2  1  1 -2 -1  2 -3 -3  0 -1  2  1 -1  2 -1 -1 -3 -3 -2 -3 -3 -1  0  4  1 -1 -2 -1 -1 -1 -1  4 -1 -1  1 -3  1  1  4 -2 -2 -2 -1  2 -3  2 -1  2  0 -3 -2 -2  1 -1  0 -3 -1 -1  0 -2 -1 -2 -2 -2  1 -2 -2 -1 -3 -2 -1  0  0 -2  4
  5 -3  0 -2 -1 -1 -2 -2 -2 -2  3  3 -1 -2 -3 -2 -1  3 -1  5 -3 -2 -2 -2  0 -2  7 -4 -2  0 -2 -3  1 -1 -1  2  1 -3 -2 -2  2  2 -1 -2 -2 -1 -2 -3  1 -1 -1  0  2 -1 -2 -3 -3 -3  2 -3 -2 -1 -1  1 -3 -3 -1  2 -3 -2 -2 -3 -2  2 -2  1 -1  1  2 -1 -1  0  1 -2  1 -2 -2  0 -1 -3  2 -2  2  0 -1 -1  2 -2 -1  0  2 -2 -2  0 -2  2 -3 -3 -2 -1 -1 -2  2 -3 -2  7  7 -2 -1  0 -1 -1 -2 -1 -2  1 -2 -3 -2 -3  0  0 -1 -2 -1 -4 -1 -2 -1  1  2 -2  0 -1  1  1  8  2 -3 -1 -2  2 -2 -3 -3 -3  0 -2 -4 -2 -2 -2  0 -2 -2  0  1 -1  7 -2 -2 -3  1 -3 -3 -3 -2 -3  2 -3 -2 -2  2  2 -2 -3  2 -1 -3 -2  1 -2 -2 -2 -3  0 -2  1 -3 -2 -4 -3 -3 -3 -4  2 -1 -2 -1  0  0 -3 -3 -3 -2 -2 -3 -2  2  2 -1  2 -3 -3 -2  0 -2 -1 -2 -2 -2 -2 -2  0  1  2 -1 -3 -2 -2  2 -1 -1  0 -2 -1 -1 -1 -3 -2 -2 -3 -1 -3  1  1 -3  2 -2 -3  2 -2  1 -1 -2  1 -2 -3 -2 -2 -2 -3 -2 -2  1 -2  2 -1 -1 -3 -2 -2 -2 -3 -1  0  1 -2 -1 -2 -2 -1 -3 -2 -4 -3 -2  0  0 -2 -3 -2 -2  1  0 -1 -1  1 -2 -1 -2 -1 -2 -2 -3 -1 -3 -2 -2  3 -2 -2  1 -1 -1 -2  1 -1 -1 -2 -3  0 -1 -3  6  2 -1 -1 -2 -2 -2 -2  1 -1 -2  0 -1 -2 -1  0  1 -2 -2  2  0 -3 -2 -1 -2  5 -1  1  2  5  2 -3  2 -3 -1 -1 -3 -1 -1 -1  1  2 -1 -1  2 -1  2 -3  0 -1  1 -1 -1  1 -2 -1  1 -3  0 -2  1 -2 -1  1 -1 -1 -1 -2  1 -1  0 -2  1 -1 -3  1 -3 -3  2 -3 -1  1 -1 -2  2 -1 -1 -2 -1 -1 -1 -3 -1  0 -3  2  1  0  1  1 -3 -1 -1 -3 -1 -3 -1  1 -3 -2 -1 -1  0 -2  2 -2 -1  1  1 -2 -3 -1 -2  5 -1 -3 -1  1  1  2  1  0 -1 -2 -1  0 -3  2 -2 -3 -1  5 -1 -2 -2 -2  1  0 -2 -1  2 -3  2 -1 -1  1 -1 -3 -1 -2 -1 -1  1  0 -2 -1 -1 -1 -1 -1 -3 -3 -3  2 -1 -2 -3  2 -1 -1  2 -1 -1 -2 -1 -1
  0 -3  6 -3 -2 -2 -3 -3 -3 -3 -2 -1 -4 -3 -4 -4 -3  1 -3  0 -3 -3 -4 -4  7 -3  0 -4 -4 -3 -4 -4  0 -3  6  0 -1 -4 -3 -3  0  0 -3 -2 -3 -3 -4 -4 -1 -3 -4  7  0  3 -4 -4 -4 -4  0 -4 -4 -3 -2  0 -4 -4  3  0 -4 -4 -3 -4 -4  5 -3  0 -3  0  0 -3 -3  7 -1 -3  0 -2 -4  7 -2 -4  0 -3  0 -1 -4 -3  0 -3 -4  7  0  0 -3  7 -3  0 -4 -4 -4 -1 -4 -4  0 -4 -3  0  0 -4 -3  7 -3 -3 -3  3 -3 -1 -3 -4 -4 -3 -1  7 -3 -3 -2 -4 -3 -3  3 -1  0 -3  7 -3 -1  0  0  0 -4 -3 -3  0 -2 -4 -4 -4 -1 -3 -4 -4 -4 -3  4 -4 -3  7 -1 -3  0 -3 -3 -4  0 -4 -4 -4 -3 -4  0 -4 -4 -3  0  0 -3 -3  0  5 -4 -3 -1 -4 -3 -4 -4  7 -3 -1 -4 -4 -4 -4 -4 -4 -4  1 -2 -2 -3  7  7 -4 -4 -4 -3 -4 -4  0  0  0 -3  0 -4 -4 -3 -1 -3 -3  0 -4 -3 -3  0  7  0  0 -2 -4 -3 -3  0  3  3  7 -4  4 -3 -2 -4 -3 -4 -4 -3 -3  0  0 -4  0 -4 -3  0 -2 -1 -3 -3 -1 -3 -1 -3 -3 -3 -4  3 -3  6 -4  0  4 -2 -4 -3 -2 -3 -3 -4 -2  0 -4 -3 -3 -4 -3 -4 -3 -4 -4 -3 -1 -1 -4 -4 -4 -2 -2  1  3 -3  0 -3 -3 -4 -3 -3 -4 -4 -3 -4 -3  0  0 -3 -3  0 -3 -3 -3 -1 -3 -3 -3 -4  7  3 -4  0  0 -3 -2 -3 -4 -3 -3 -1 -2 -3 -3 -3 -3 -2 -2 -1 -3 -3  0  6 -3 -3 -3 -3  0 -3  0  0  0  0 -3  0 -3 -2 -2 -3 -3 -2 -2  0  0  3 -3  0 -3  0 -3 -3 -2 -1 -2 -2  0 -4 -2 -1 -3  6 -3 -1 -3 -2 -1 -2  3 -3 -3 -1 -3  6 -3 -1  1 -3 -1 -3 -3  0 -3 -3  0 -3 -4  0  1 -3 -1  3  3 -2 -3 -2 -3 -3  0  0  6 -1 -1 -3 -2 -2 -3 -3 -3 -3  0 -3 -3 -2 -3 -3 -3  0 -1 -3  0  0 -3 -3 -3 -3  0 -3 -3 -2  0  0  0  0  6 -2 -3 -3 -3 -3  0 -4 -3 -2  0 -3 -4 -1 -3  0 -3 -3 -3  0 -3  0 -2 -3  0 -3 -3 -3 -3  1  3 -1 -3 -4 -2 -2 -2 -2 -2 -3 -3 -3  0  3 -3 -3  0 -2  1  0 -2 -2 -3  3 -3
 -3 -2 -4  0 -1 -1 -1 -2 -1 -2 -2 -2 -2 -2 -2 -1 -2 -3 -2 -3 -2 -2 -1 -1 -4 -2 -3 -2  8 -1 -1 -3 -3 -2 -4 -3 -3 -2 -2 -2 -3 -3 -1  2 -1  6 -2 -1 -3 -1 -2 -4 -3 -4 -1 -2 -2 -3 -3 -2 -1 -2 -1 -3 -3 -2 -4 -3 -3 -2 -3 -2  5 -3 -2 -3  0 -3 -3 -2 -1 -4 -3 -1 -3 -3 -1 -4 -1 -2 -3 -2 -3 -3 -2  0 -3 -2 -2 -4 -3 -4 -1 -4 -2 -3  8 -3 -2 -1 -2  1 -3 -2 -3 -3 -3 -2 -1 -4 -1 -1 -3 -3 -3 -2 -3 -3  7 -2 -3 -4 -2 -1 -2 -2 -1 -3 -4 -3 -3 -1 -4 -1 -3 -3 -3 -3 -3 -2 -1 -3 -3 -3  8 -2 -3 -2 -2 -2  8  5 -3 -2 -3 -4 -3 -1 -3 -3 -3 -3 -3 -2 -2 -3 -2 -2 -3  8 -2 -1 -3 -3 -2 -2 -3 -4 -2 -1 -3 -2 -2 -2  8 -4 -1 -3  8 -2 -2 -2  0 -2 -2 -3 -2 -3 -2 -4 -4 -2  8 -2 -3 -2 -3 -4  0 -3 -1 -3 -3 -1 -2 -3 -1 -2 -1 -1 -3 -3 -4 -4 -3 -3 -1 -2 -2 -3 -3 -3 -3 -4 -1 -3  0 -1 -2 -1 -1  8 -2 -2 -3 -3  8 -3 -1 -2 -3 -1 -3 -2  0 -3 -2 -2  7 -2 -1  8 -3 -3 -4 -2 -3 -4 -3  8 -2 -2 -2 -2 -2 -2 -3 -1 -1 -3 -1 -2 -2 -1 -2 -3 -2 -3 -3 -2 -3 -2 -3 -2 -2 -4 -2 -3 -1 -1  7 -1  6 -2 -2 -2 -2 -2 -4 -3 -1 -1 -3 -2 -1 -1 -2 -1 -2 -1  8 -4 -3 -2 -3 -3 -1 -1 -3 -1 -2 -2 -3 -1  0 -1 -1 -2 -2 -2 -2  4 -2 -3 -4 -2 -2 -1 -1 -2 -2 -3 -3 -2 -3 -2 -3 -1 -1 -1 -2 -1 -1 -1 -3 -3 -3 -1 -3 -1 -3 -2 -1 -1 -2 -1 -1 -3  7 -1 -2 -2 -4 -2 -2 -1 -1 -2 -1 -3 -1 -2 -2 -1 -4 -2 -2 -4 -1 -2 -2 -2 -3 -1 -1 -3 -2  7 -3 -4 -2 -2 -3 -3 -1 -2 -1 -1 -2 -3 -3 -4 -2 -2 -1 -3 -1 -1 -2 -1 -2 -3 -1 -1 -1 -2 -1 -1 -3 -2 -2 -3 -3 -2 -1 -2 -1 -2 -2 -1 -1 -3 -3 -3 -3 -4 -1 -2 -1 -1 -1 -3  7 -1 -1 -2 -1  7 -2 -1 -3 -1 -1 -1 -3 -2 -3 -1 -2 -3 -2 -1 -2 -2 -4 -3 -2 -1  7 -1 -3 -1 -1 -1 -2 -1 -2 -3 -3 -1 -2 -3 -1 -4 -3 -1 -1 -2 -3 -1
 -2  1 -3  0  2  1  0  0  4  0  1  1  0 -1  0 -1  0 -2  1 -1 -1 -1 -1 -1 -3  0 -2 -1 -1  0 -1 -1 -3  0 -3 -3 -2  0  0  0 -3 -3  1  2  2  0  0  0 -3  1  0 -3 -3 -2 -1 -1  0 -1 -3  1 -1  1  0 -3 -1  0 -2 -3 -1  0 -1  0  0 -2  1 -2  0 -2 -3 -1  1 -3 -2  0 -2 -1  0 -3  2  0 -3  0 -3 -2  0  1 -3 -1  0 -3 -3 -3  5 -3 -1 -3 -1 -1  0  1 -1 -1 -3 -1 -1 -2 -2  0  1 -3  1  2 -1 -1 -1 -1 -1  0  0  0 -2 -3  0  5  1 -1  1 -1 -2 -2 -3  5 -3  3 -2 -3 -2 -3  0  1  5 -3 -1  0 -1  0 -2  0 -1 -1 -1  1 -1  0 -1 -3 -1  4 -2  0 -1 -1 -3  0  0 -1  1 -1 -3 -1  0  0 -2 -3  0  1 -3 -2  0  5 -3 -1  2  0  0 -3  2 -1  0  0 -1 -1 -1  1  0 -3  1 -1  1 -3 -3  1 -1  0 -1 -1 -1 -3 -3 -2 -1 -3 -1 -1 -1 -2  0  1 -3  0 -1 -1 -3 -3 -3 -3  1 -1  1 -1 -2 -2 -2 -3  0 -2  1  1 -1  0  0 -1 -1 -1 -3 -3 -1 -3  0  0 -3  4 -2 -1  0 -2  0 -1  2 -1  0 -1  0 -1 -3  0 -3 -2  0  0  3  1 -1 -1  0 -1 -3 -1  1 -1 -1  1  0  1 -1 -1 -1 -2 -2  0 -1  0 -1  0  2 -2 -1 -3  5  1  1  3  0  0  0 -1  0  0 -4 -3  0  3 -3 -1  1  4 -3  4 -1 -1 -1 -3 -2  0 -2 -2  3  1 -1 -1 -1 -1 -2  2  3  0  0 -1 -1  0  0  3  2 -3 -2  0  1  0  0 -1 -1 -2 -2 -1 -2  0 -2  0  1  1  0  0  1  1 -2 -2 -2  0 -2  0 -2  0  0  4 -2  1  1 -2 -1  1 -2  0 -2  1 -2  0  1 -2  1 -2  0  1 -2  0 -2  1 -2 -3  0 -2  0  0 -2  0  0 -2 -1 -1 -2 -3 -1 -1 -2 -2  1  0  1  0  0 -2 -2 -2 -2 -2  0 -1  1  0 -1  0 -1 -2  0  0  1 -1  0  0 -2 -1 -1 -2 -2  1  0 -1  0 -1 -1  0  1 -2 -2 -2 -2 -2  1  1  0  0  0 -2 -1  0  1 -1  0 -1 -1  0 -2  0  0  0 -2  0 -2  1 -1 -2 -1  0 -1  1 -3 -2 -2  0 -1  4 -1  1  1  4  0  0  0 -2 -2  0  0 -2  1 -3 -2  1  4  1 -2  0
 -1 -1 -2  0  1  2 -1  0  1 -1  3  2 -1 -1 -1 -1 -1 -1  0  0 -2 -1 -1 -1 -2  0 -1 -1 -2  1 -1 -2 -1 -1 -2 -2  1 -1  0 -1 -1 -2  1  0  3  0 -1 -1 -1  0 -1 -3 -2 -2 -1 -2 -1 -2 -2  0 -1  6  0 -1 -2  1 -2 -2 -2 -1 -2 -1 -1  0  0 -1 -1  0 -1 -1  0 -2  0 -1 -1 -2 -1 -2  3 -1 -1  0 -1  0 -1  0 -1 -1 -1 -2 -1 -3  1 -2 -1 -1 -2 -2 -1  0 -1 -1 -1 -1 -2 -1 -1 -1  2 -3  0  2 -2 -2 -1 -1 -1  0 -1 -2  0 -3  0  1  5 -1  6 -1 -2  0 -2  1 -3  0 -1 -1 -1 -2  0  6  1 -2 -2  0 -2  0  0 -1 -1 -1  0  3 -1 -1 -2 -3  1  2 -1  0 -2 -2 -1  0 -1 -2 -1 -1 -2 -2 -1 -1 -1 -1  0  0 -1 -2 -1  1 -1 -1  0 -1 -1 -3  0 -1 -1 -1 -1 -1 -2  0 -1 -2  5 -2  5 -2 -3  0 -1 -1  0 -1 -2 -3 -2 -1 -1 -2 -2 -2 -1  0 -1  5 -3 -1 -1 -1 -3 -2 -1 -1  5 -1  0 -1 -1 -2 -2 -3 -1 -2  5  5 -1 -1 -1 -1 -1 -2 -1 -1 -1 -1 -1  0 -1  1 -1 -1 -1  0 -1 -1  0 -1 -1 -1 -1 -1 -2 -1 -2 -2  0 -1  0 -1 -1 -2 -1  0 -1 -1  0 -1 -1  6 -1  1 -1 -2 -1  0  0 -1 -2 -1 -2  2  0 -2 -1 -1  1  0  0  4 -1 -1 -1 -1 -1 -1 -3 -1 -1  1 -1 -1  1  1 -1  4 -1 -1 -2 -2 -2 -1 -1 -1  0  2 -2 -1 -1 -1 -1  1  1  1 -1 -1 -1  3  3  1  0 -1 -2 -2  0 -1 -1 -1 -1 -1 -1 -1 -1 -2 -1 -1  0  0 -2 -1  5  5 -1 -1 -2 -1 -1 -1 -1 -2 -1  1  0  5  5 -1 -1  5  0 -2 -2  0  0 -1  5  0  5 -2 -1  0  0 -1 -2  0  0 -2 -1  0 -2 -2 -1 -1 -1 -1 -1 -1 -1 -2 -1 -2 -2 -2  5 -2  5 -1 -2 -1 -1 -2  0  0 -1 -1  0 -1 -1 -1 -1 -1 -1 -1  0 -1 -1 -1 -1 -2 -1 -1 -1  0 -1 -1 -1 -1 -1 -1  0 -1 -1 -1 -1 -2  0  0 -1 -1 -1 -1 -1 -1  0 -1 -1 -1 -2 -1 -1 -1 -1 -1 -1 -2 -1  5 -1 -1 -1 -1 -1  0 -2 -2  0 -1 -1  1 -1  0  5  1 -2 -1 -2 -1 -2 -1 -2 -1  5 -2 -1  5  1  0 -2 -1
 -2 -3  0 -3 -3 -3 -3 -3 -3 -3 -3 -2 -3 -3 -4 -3 -3 -2 -3 -2 -3 -3 -3 -3  1 -4 -2 -5 -4 -3 -3 -3 -3 -3  1 -2 -3 -4 -4 -4 -2 -2 -3  3 -3 -3 -3 -4 -3 -3 -3  1 -2  2 -3 -3 -3 -3 -2 -4 -4 -3 -3 -3 -3 -4  2 -2 -3 -3 -3 -4 -4  0 -4 -2 -3 -3 -2 -2 -3  1 -3 -3 -2 -3 -3  1 -3 -4 -2 -4 -2 -3 -2 -3 -2 -3 -3  1 -2 12 -3  1 -3 -2 -4 -3 -3 -3 -3 -4 -3 -4 -3 -2 -2 -3 -3  1 -3 -3  4  2 -3 -2 -3 -4 -4 -3 -3  4 -2  3 -3 -5 -3 -3  2 -3 -2 -3  1 -3 -3 -3 -2 -2 -4 -3 -3 -2 -3 -4 -4 -4 -3 -3 -5 -3 -4 -3 -1 -3 -3  1 -3 -3 -2 -4 -3 -3 -3 -4 -4 -3 -3 -5 -2 -4 -3 -3 -2 -2 -1 -4 -2  2 -4 -3 -3 -3 -4 -3 -4  1 -3 -3 -4 -3 -5 -5 -3 -4 -5 -2 -3 -3 -3  1  1 -4 -4 -5 -3 -3 -3 12 -2  1 -3 -2 -3 -3 -3 -3 -3 -3 12 -3 -3 -3 12  1 -3 -2 -3 -4 -4 -3 -2  3  2  1 -3  3 -3 -3 -4 -3 -3 -4 -3 -3 -3 -3 -4 -2 -3 -4 -2 -3 -3 -3 -3 -3 -4 -3 -3 -3 -3 -4 -2 -3  0 -3 -2  2 -4 -4 -4 -3 -3 -3 -3 -3 -3 -4 -3 -3 -4 -3 -4 -3 -5 -3 -3 -3 -3 -3 -3 -4 -3 -3 -3  2 -3 -3 -3 -3 -4 -3 -3 -3 -3 -3 -4 -3 12 -3 -3 -3 -3 -3 -3 -3 -3 -3 -3 -4 -4  1  2 -4 -2 -2 -3 -3 -3 -3 -3 -3 -3 -3 -3 -3 -3 -3 -3 -3 -2 -3 -3 -2  1 -2 -4 -3 -3 -1 -3 -3 -2 -1 -2 -2 -2 -4 -3 -3 -2 -3 -2 -2 -3 -2  2 -3 -2 -3 -2 -2 -2 -3 -3 -2 -2 -3 -4 -2 -3 -2  1 -4 -3 -3 -2 -3 -2  2 -3 -4 -3 -3  1 -4 -3 10 -4 -3 -2 -2 -2 -4 -3 -3 -3 -4 -2 10 -3 -2  2  2 -2 -2 -2 -2 -2 -2 -3  1 -3 -3 -4 -2 -3 -4 -3 -4 -3 -3 -4 -3 -3 -3 -2 -3 -2 -2 -3 -3 -3 -4 -4 -3 -3 -1 -3 -4 -3 -3 -3 -2 -3  1 -3 -4 -3 -2 -4 -2 -4 -4 -3 -1 -3 -4 -2 -3 -3 -2 -3 -3 -2 -2 -2 -2 -3 -3 -3 -4 -3 -4 10  2 -3 -2 -4 -3 -2 -3 -2 -3 -2 -4 -2 -2  2 -3 -2 -2 -2 10 -2 -2 -3 -4  2 -3
 -1 -3  3 -2 -1  0 -2 -2 -2 -2 -2 -2 -2 -2 -3 -2 -2 -1 -2 -1 -3 -2 -2 -2  3 -3 -1 -4 -3 -2 -2 -4 -2 -2  6 -1 -2 -3 -1 -3 -1 -1 -2 -1 -2 -2 -2 -3 -2 -2 -2  3 -1  8 -2 -3 -3 -4 -1 -3 -2 -2 -2 -2 -4 -3  8 -1 -4 -2 -2 -3 -3  2 -2 -1 -2 -1 -1  0 -2  3 -1 -3 -2  1 -2  3 -2 -3 -1 -1 -1 -2 -2 -2 -1 -2 -2  3 -1  2 -2  3 -2 -1 -4 -3 -3 -2 -2 -2 -2 -3 -2 -1 -1 -2 -2  3 -2 -2 -2  8 -3 -1 -3 -3 -3 -3 -2  3 -2 -2 -2 -4 -2 -3  8 -2 -1 -2  3 -2 -2 -2 -2 -1 -3 -2 -2 -1  1 -3 -2 -3 -2 -2 -4 -2 -3 -2  1 -2 -2  3 -2 -2 -2 -3 -2 -4 -2 -3 -2 -4 -3 -3 -1 -3 -2 -2 -1 -1 -2 -2 -1  7 -2 -2 -2 -2 -2 -2 -3  3 -2 -2 -3 -2 -4 -4 -4 -3 -4 -1 -2  2 -2  3  3 -3 -3 -3 -2 -2 -4  2 -1 -1 -2 -1 -4 -3 -2  0 -2 -2  2 -2 -2 -2  2  3 -2 -1 -2 -3 -2 -3 -1  8  8  3 -2  7 -2 -2 -3 -2 -2 -3 -2 -3 -2 -2 -3 -1 -2 -2 -1 -1 -2 -2 -2 -1 -2 -1 -3 -2 -2 -3  2 -3  2 -3 -1  7 -2 -3 -2 -1 -2 -3 -2 -2 -2 -2 -2 -3 -2 -2 -3 -2 -4 -4 -2 -2 -2 -3 -4 -2  1 -2 -1  8 -2 -2 -2 -2 -3 -2 -3 -2 -3 -2 -3 -2  2 -2 -2 -2 -2 -2 -2 -2 -2 -2 -2 -3 -3  3  8 -3 -1 -1 -2 -2 -2 -2 -2 -2 -2 -2 -2 -2 -2 -2  0 -2 -1 -2 -2 -1  3 -3 -2 -2 -2 -1 -2 -1 -1 -1 -1 -3 -1 -3 -2 -2 -3 -2 -2 -2 -1 -1  7 -2 -1 -2 -1 -3 -1 -2 -1 -2 -2 -1 -3 -2 -1 -3  3 -2 -1 -2 -2 -1 -2  7 -2 -2 -1 -2  3 -2 -1  2 -3 -1 -3 -3 -1 -3 -2 -1 -2 -3 -1  2 -2  2  7  7 -2 -3 -2 -1 -3 -1 -1  3 -1 -1 -3 -2 -2 -3 -2 -3 -2 -1 -3 -2 -2 -2 -1 -2 -1  2 -2 -1 -1 -2 -3 -2 -2 -1 -2 -3 -2 -1 -1 -1 -1  3 -2 -2 -2 -1 -3 -1 -3 -3 -2 -1 -2 -3  2 -2 -1 -1 -2 -2 -1 -3 -1 -2 -2 -1 -2 -3 -2 -2  2  7 -1 -1 -3 -2 -2 -2 -2 -2 -3 -3 -3 -1  7 -2 -3 -1 -2  2 -1 -2 -2 -2  7 -2
  1 -3 -1 -3 -2 -1 -2 -3 -2 -3  0  1 -3 -3 -3 -3 -3  2 -1  2 -3 -3 -3 -3 -1 -3  0 -4 -3 -1 -3 -4  3 -2 -1  1  3 -3 -3 -3  1  1 -2 -2 -1  1 -3 -3  3  0 -3 -1  1 -2 -3 -4 -3 -4  1 -3 -3  0  2  2 -4 -3 -2  1 -4 -3 -3 -3 -3  1 -3  2 -2  4  1 -3  0 -1  4 -2  0 -3 -3 -1  0 -3  1 -3  1  5 -3  0  1 -3 -3 -1  1 -3 -2 -1 -3  1 -3 -4 -3 -1 -3 -3  2 -3 -3  0  0 -3  0 -1  0 -1 -3 -2 -1 -1 -1 -3 -1 -3  5 -1 -2 -2  0 -4  0 -1 -2  4  1 -2 -1 -1  3  2  0  1 -3  0 -2  1 -4 -3 -3 -3  5 -3 -4 -3 -2 -1  2 -3 -3 -1  3 -1  0 -3 -3 -4  2 -3 -3 -4 -3 -4  1 -3 -3 -3  0  1 -3 -3  1 -1 -3 -2  2 -3 -3 -3 -3 -1 -2  2 -3 -3 -4 -4 -4 -3 -4  1  0 -4  0 -1 -1 -3 -3 -3 -3 -3 -4 -2  1  1 -2  1 -4 -4 -3  5 -3  0 -4 -3 -3 -3 -4 -1  3  1  0 -3 -3 -1  1 -2 -2 -1 -3 -1  0  0 -3 -3 -3 -3 -2 -3  2  2 -3  1 -3 -3  1 -2  4 -3 -2  5 -2 -3 -2 -3 -3 -3 -3 -1 -1 -3  1 -2  0 -3 -3 -2 -3 -4 -3  3  3 -3 -1 -1 -3  0 -3 -1 -4 -4 -3  5  5 -3 -4 -3 -4  2  3 -2 -3  3 -2  0 -2 -1 -1 -3 -3 -3 -3 -2 -4  2 -3 -1  2 -3 -1 -1  3 -1 -1  1 -3 -1 -2 -3  1  3 -1  1 -3 -3 -3 -3  3  0 -1 -2 -3 -3 -3  2  0 -1 -2  2 -1 -3 -3 -2 -2  1 -2  3  1  1  1 -3  1 -3  0  0 -3 -2  0  0  3  1 -1 -2  1 -2  1 -3 -2 -2  4  0  0  3 -2  0  4 -3 -1 -3  4 -2  0  4  0 -1 -2 -3  4 -2 -1 -3  4 -3 -3  4 -3 -3  1 -3 -2  3 -2 -2  1 -3 -2 -3 -1 -1  0 -3  0 -2 -3  1  3 -1  4  4 -3 -1  0 -3 -2 -3 -2  3 -3 -2  0 -2 -2 -2  1 -3 -2  3  3 -3 -3 -2 -2  1 -2 -3  0  3  3  1  3 -1  0 -3 -2 -2 -3  1 -2 -3  0  1 -2 -2 -3 -2  3 -2 -2 -2  1 -3  1  0 -2  3 -2 -3 -2 -3 -3 -1  4 -2 -2 -2 -1  0  0 -2 -3 -3 -3  1 -1 -2 -3  1  0 -3  1  0 -2 -3 -1 -2
