# Supplementary material for: Protein Secondary Structure Prediction Based on Data Partition and Semi-Random Subspace Method
Source: Sci Rep. 2018 Jun 29;8:9856. doi: 10.1038/s41598-018-28084-8 (PMC6026213; doi:10.1038/s41598-018-28084-8)
Supplement: Supplementary file 2 — Dataset 2 [file 41598_2018_28084_MOESM2_ESM.zip › T100_DATA/6BGN_A.pssm]

  P  I  A  Q  I  H  I  L  E  G  R  S  D  E  Q  K  E  T  L  I  R  E  V  S  E  A  I  S  R  S  L  D  A  P  L  T  S  V  R  V  I  I  T  E  M  A  K  G  H  F  G  I  G  G  E  L  A  S  K  V
 -4 -3  2 -3 -2 -2 -3 -3 -1 -2 -4 -1 -1 -1 -2 -3  0  3 -3 -2  1  0 -2 -1  1  6  1  1 -1  2  0 -1  6 -2  1 -2  1 -3 -2 -3 -2 -3 -2 -4 -3  0 -1  0 -4 -4  3 -2  4 -2 -1 -1  3  1 -2 -2
 -5 -5 -4 -2 -5 -1 -4 -4 -2 -5  8 -2 -1 -3 -1  0  4  2 -4 -5  2  0 -5 -4  0 -4 -4 -2  3 -3 -4 -3 -4 -3  2 -2  2 -5  7 -5 -4 -5  1 -3 -4 -1  0 -1  1 -5 -4 -3 -4 -5  0  3 -1 -1 -1 -3
 -5 -5 -5  2 -5  2 -5 -5 -3 -3 -3 -1 -1 -2 -3 -2 -2  2 -5 -5 -1  2 -5 -3  1 -4 -5 -2  0  2 -4  1 -3 -1 -2 -2  4 -5 -2 -6 -5 -5  4 -3 -5 -3  0  3  3 -6 -3 -3 -1 -3 -2 -2 -3 -1 -1 -4
 -5 -5 -5 -2 -5  1 -5 -5 -1 -4 -5  0  4  2 -2 -3 -1 -1 -6 -5  0  3 -6 -4  4 -4 -5 -3  1 -1 -4  4 -4 -1 -2  2 -2 -6 -4 -6 -5 -5 -1  2 -6 -2 -2  1  0 -6 -3 -3 -3 -2 -2 -3 -3 -1  5 -5
 -6 -3 -2 -5 -3 -4 -3 -3 -6 -5 -7 -3 -4 -6 -5 -5 -5 -3 -1  0 -4 -5 -3 -4 -4 -2 -1  2 -5 -2 -3 -5  1 -5 -3 -6 -3 -3 -5 -3 -1 -3 -3 -6 -4 -3 -5 -3 -6 -5 -4 -2 -4 -5 -3 -3 -3 -3 -5 -2
 -4 -5 -4  6 -5  3 -4 -4  0 -5 -2 -2  1  0  8 -1  1  1 -4 -4  1  0 -5 -3  2 -3 -4 -1  0 -2 -3 -1 -3 -2  0  1  0 -5 -1 -5 -4 -5  2 -1 -3  0 -1  1 -1 -5 -3 -1 -3 -4  1 -2 -1 -1  1 -3
 -4 -5 -4  1 -5  1 -5 -5  7 -5 -3 -1  3  7 -1 -2  4  1 -5 -5  4  4 -5 -3  4 -3 -4  0  5 -2 -4  1 -3 -3  0  7 -2 -5 -2 -5 -5 -5  3  7 -5 -1 -1  2 -2 -5 -4 -3 -3 -5  2 -2 -2  0  3 -4
 -5 -6 -4 -4 -6 -3 -6 -5 -4  7 -5 -2 -3 -4 -4 -4 -3 -1 -6 -5 -2 -2 -6 -4 -3 -2 -5 -2 -3 -3 -4  5 -2 -4 -3 -3 -2 -6 -4 -6 -5 -6 -3 -5 -5 -3 -2  0 -4 -6  6 -5  6  7 -4 -3 -2 -1 -3 -5
 -5 -4 -5  6 -5  4 -5 -2 -3 -5 -3 -3 -1 -2 -2 -3 -2 -1 -5 -3  1 -1 -5 -4 -1 -4 -5  3 -1 -3 -4 -2 -4 -4 -2 -3  2 -6  5 -6 -4 -5  3 -3 -4 -4 -1 -1  9 -2 -4 -4 -4 -5 -2 -3 -2  0 -2 -4
 -6  6  4 -4  5 -4  4  4 -6 -7 -6 -4 -3 -6 -4  2 -4 -3  0  6 -4 -5  2 -3 -4 -3  3 -1 -4 -2  2 -4 -2 -5  0 -6 -4  5 -4  4  5  6 -3 -6  2 -5 -5 -3 -6 -3 -5  5 -5 -6  1 -2  0 -4 -5  3
 -6  1  0 -4  1 -4  4  4 -6 -7 -5 -4 -2 -5 -4  1 -4 -2  5  0 -3 -4  1 -4 -4 -2  1 -2 -4 -3  4 -5 -3 -6 -1 -5 -4 -1 -4 -1  2  3 -4 -6  1 -5 -4 -3 -6 -3 -5 -1 -5 -6 -1  1  0 -4 -5  4
 -4 -5 -4 -1 -5  3 -4 -4 -1 -4 -1 -2  0 -1  3  6  4  1 -4 -4  2  4 -5 -3  0 -3 -4 -2  3 -2 -3 -1 -3  0  3 -1  1 -5  0 -5 -4 -5 -1 -2 -4  2  6 -1 -2 -5 -3 -1 -3 -4  3 -1  4  3  3 -4
 -6  0  1 -3  0 -2  6  4 -5 -6 -4 -3 -3 -4  0 -2 -3 -2  4  3 -3 -3  0 -3 -3 -3  2 -1 -3 -3  0 -4 -2 -5 -1 -4 -3 -1 -3 -1  3  0 -2 -5  8 -4 -4 -3 -4 -2 -2  0 -4 -5 -2 -1  1 -3 -3  3
 -7  4 -3 -5 -2 -1  0  0 -6 -6 -6 -5 -4 -6 -6 -4 -5 -4  1 -2 -3 -5 -3 -5 -5 -4 -2 -3 -5 -4 -1 -5 -4 -6 -3 -6 -4 -3 -4 -3  2 -2 -4 -6 -2 -5 -4 -4 -4  5 -5 -3 -5 -6 -3 -3 -1 -4 -5 -1
  9 -5 -4 -4 -5 -3 -5 -5 -2 -5 -5  2  3 -4 -4 -4 -3 -3 -5 -5 -3 -3 -5 -4 -3 -3 -4 -3 -3 -3 -4 -4 -3  8  3 -2 -3 -5 -4 -5 -5 -5 -3 -4 -5  7  3 -3 -5 -6 -4 -4 -4 -5 -3  2 -2 -3 -3 -4
 -4 -4 -3 -1 -4  0 -4 -4 -2 -3 -4  4 -1 -2 -3 -3 -1  0 -4 -4  0 -1 -4  1 -1 -1 -3  3 -1  3 -2 -1  0 -1 -1 -2  3 -4  0 -4 -4 -4  0 -3 -4  1  0  2 -2 -4  1 -3 -1 -2 -2  3 -1  4 -1 -3
 -4 -2 -2  3 -2  0 -3 -3 -3 -4 -4  5 -2 -3 -1 -3 -1  0 -3 -2 -1 -2 -2  7 -1  2 -1  0 -1  5  3 -3 -1 -3 -1 -2  0 -2  0 -3 -2 -3  2 -3 -3 -1 -2  2 -3 -5 -3 -1 -3 -2  0  2 -2 -1 -2 -2
 -7 -3 -5 -5 -5 -1 -4 -4 -6 -5 -6 -5 -5 -6 -5 -5 -5 -4 -4 -5 -4 -5 -5 -5 -3 -5 -4 -4 -5 -5 -4 -5 -5 -6 -4 -5 -5 -5 -5 -5  4 -4 -4 -6 -4 -5 -5 -3 -5 10 -5 -5 -5 -5 -4 -1 -4 -5 -5 -3
 -6  3 -3 -3 -3  3 -3 -3 -5 -6 -5 -4 -3 -5 -4 -4 -4 -3 -3 -2 -2 -4 -3 -4 -4 -4 -3 -3 -4 -4 -3 -5 -4 -5 -3 -5 -3 -4 -3 -4 -1 -3  0 -5 -1 -5 -4 -3 -2  7 -5 -3 -5 -6 -3 -3 -2 -3 -4 -2
 -6  1  5 -3  5 -3  0  1 -5 -6 -6 -3 -2 -4 -3 -1 -3 -2  1  4 -3 -4  6 -3 -3  0  5  3 -3  0  1 -4  2 -5  0 -5 -3  6 -1  6  2  3 -3 -5  4 -4 -4 -2 -6 -4 -4  4 -4 -6  3 -2  1 -4 -4  2
