# Supplementary material for: Protein Secondary Structure Prediction Based on Data Partition and Semi-Random Subspace Method
Source: Sci Rep. 2018 Jun 29;8:9856. doi: 10.1038/s41598-018-28084-8 (PMC6026213; doi:10.1038/s41598-018-28084-8)
Supplement: Supplementary file 2 — Dataset 2 [file 41598_2018_28084_MOESM2_ESM.zip › T100_DATA/6BT3_A.pssm]

  D  I  V  M  T  Q  S  P  S  S  L  A  M  S  V  G  Q  K  V  T  M  S  C  K  S  S  Q  S  L  L  D  S  R  N  Q  K  N  Y  L  A  W  Y  Q  Q  K  P  G  Q  S  P  K  L  L  V  Y  F  A  S  T  R  E  S  G  V  P  D  R  F  I  G  S  G  S  G  T  D  F  T  L  T  I  S  S  V  Q  A  E  D  L  A  D  Y  F  C  Q  Q  H  Y  S  T  P  L  T  F  G  A  G  T  K  L  E  L  K  R  A  D  A  A  P  T  V  S  I  F  P  P  S  S  E  Q  L  T  S  G  G  A  S  V  V  C  F  L  N  N  F  Y  P  K  D  I  N  V  K  W  A  I  D  G  A  E  R  A  G  G  V  L  N  S  F  T  G  Q  D  S  K  D  S  T  Y  S  M  S  S  T  L  T  L  T  K  D  E  Y  E  R  H  A  S  Y  T  C  E  A  T  H  K  T  S  T  A  P  I  V  K  S  F  N  R  G  A  A
 -3 -2 -1 -2 -1 -2  0 -1  2  0 -2  2  4  0  0 -1 -2 -2  2 -1 -2  0 -2 -2  5  0 -2  0 -2  0  0  0  0  0  0  0 -1 -1 -2  2 -5 -3 -2 -2 -2 -2 -1 -1  2 -2 -2 -2 -3 -2 -3  0  4  0 -1 -2  2  0 -1 -1 -2  2 -2 -4  0 -1  0 -1  0 -1 -1 -2 -3 -1 -3 -1 -3  0  0 -2 -2  3 -2 -3  1  5 -1 -3 -3 -2 -2 -2 -1 -1  0 -1 -2 -2 -1 -4 -1  2 -1 -1 -2 -2 -2 -2 -2 -3  5 -2  6  6 -2 -1 -1 -1 -3 -4 -2 -2  0 -1 -2 -2 -3 -1  0 -1 -1  6  0 -1 -1 -2 -3 -2 -3 -3 -4 -3 -2 -2 -3  3 -2 -1 -1 -5 -1 -2 -3 -1  3 -1 -2  0 -2 -1 -1 -2 -2  0 -3 -1 -2 -2 -3  0 -2 -3  0 -1 -3  0 -2  0  0 -1 -3 -1 -3 -1 -2  3 -2 -3 -2 -2 -3 -2  0 -3  3 -2 -2  4 -1 -3 -2 -1  0  0  0 -2 -2 -1 -2  0 -4 -3 -2 -1 -1  3
 -3 -4 -1 -3 -2  0 -2 -3 -1 -2 -3 -2 -3 -2 -3 -4 -1  5 -3 -2 -4 -2 -5  5 -2 -2  0 -1 -3 -1  0  0  0  0  0  0 -1 -2 -3 -1 -5 -3 -1  0  3 -3 -3  0 -2 -4  3  0 -3 -4 -2  0 -2 -2  0  4 -1 -2 -3 -4 -4 -2  7 -4 -1 -4 -1 -2 -2 -2 -1 -2 -4 -2 -3  0 -4 -2  2 -3  0 -2 -1 -3 -3 -3 -2 -3 -3 -5 -1  0 -1 -1  0 -2 -3  0 -2 -4 -4 -2 -4 -3  2 -3 -1 -4  2  7 -2 -3 -3 -3 -4 -2 -4 -2 -4 -4 -4 -4 -2 -2 -1  0 -3 -1 -2 -4 -3 -3 -2 -4 -4 -5 -4 -3 -2 -2 -4 -3 -4  5 -2 -4  0 -4  1 -5  1 -4 -3 -3 -2 -2  6  1 -2 -3 -3 -2 -1 -2 -4 -3 -2  0 -3 -2  1 -3 -2 -3 -3 -2 -3 -2 -2 -3 -3 -2 -3 -2  1 -3 -2 -3 -1  6 -2  0 -2 -3 -2 -5 -1 -3 -2 -2  1 -2 -2 -2 -2 -4 -4 -3  1 -2 -4 -2  7 -2 -1 -1
  1 -4 -2 -4 -1 -1 -1 -3 -1 -1 -2 -1 -3  0 -3 -2  0 -1 -4 -1 -4  1 -4 -1 -2  0 -1  2 -4 -1  1  1  0  3  0  2  4  0 -4  3 -6 -2 -2 -1 -1 -3  0  0 -1 -3 -1 -4 -5 -5 -3  0 -2  1  5 -3 -1  0 -2 -4 -4  0 -2 -5  0 -2  0 -2 -1 -2 -1  0 -4 -1 -5  1 -5  2  2 -4 -1 -2 -1  0 -3 -2 -1 -4 -4 -4 -1  0  0  2  2  0 -3 -3 -1 -4 -2 -1 -2 -1 -1 -4 -1 -4 -1 -2 -2 -1 -3 -3 -4 -1 -4 -1 -5 -5 -4 -4 -1  0 -2 -1 -5 -1 -1 -2 -1 -3 -1 -4 -4 -4 -4 -4  8  8 -5 -4 -4 -1  0 -4  6 -4 -1 -6 -1 -4  0  4 -1 -2 -1 -1  6  4 -2 -3  6 -1 -5 -1  0 -1  0 -1 -1  0  0 -1 -4 -1 -4 -1 -1 -1 -5 -1 -5 -1 -1  0 -1 -4 -2 -1 -1  6 -1 -4 -2 -4 -2 -3 -1 -1 -1 -1 -1 -1 -1 -3 -4 -3 -1 -1 -4  8 -2  6 -1 -1
  7 -4 -3 -5 -2 -2 -1 -3  0 -2 -4 -2 -3 -2 -3 -3  5 -2 -4 -2 -4 -1 -5 -2 -2 -1 -1  3 -4 -1  0  1  0  1  0  0  0 -2 -4 -1 -6 -4 -2 -2 -2 -3  0 -1 -2 -3 -2 -4 -5 -4 -4  0 -3 -1  0 -3  0  1 -2 -4 -3  4 -3 -5 -2 -3 -2 -3 -2 -2 -2  7 -5 -2 -5 -2 -5  0 -1 -4  0 -2  2  7 -4 -3  1 -5 -5 -5 -2 -1 -1  0  0  0 -3 -4 -2 -5 -3 -1 -3 -2 -2 -5  1 -4 -2 -3 -3  6 -3 -3 -3 -2 -5 -2 -5 -5 -3 -3 -2  4  0 -2 -5 -2 -2 -3 -2 -3 -2 -5 -5 -5 -5 -5  0  0 -5 -5 -3 -2  6 -4  0 -4 -2 -6 -2 -4  7 -1 -2  0 -2 -1  1 -1 -3 -3  1 -2 -5 -2  6 -2  7 -2 -2  7 -2 -2 -5 -2 -5 -2 -2 -2 -5 -2 -5 -2 -2  6  5 -5  0 -2 -3  0 -2 -5 -2 -5  0 -3 -2 -3 -2 -2 -2 -1 -1 -3 -4 -3 -2 -1 -5  0 -3  0  1 -1
 -5 -2 -2 -3 -2 -5 -1 -4 -2 -2 -2 -2 -1 -2 -2 -4 -4 -4 -2 -2 -2 -2 11 -4 -1 -2 -4 -1 -1 -1 -1 -1 -1 -1 -1 -2 -2 -3 -2 -2 -4 -4 -4 -4 -4 -4 -4 -4 -2 -4 -4 -2 -2 -2 -4 -2 -1 -2 -3 -3 -3 -2 -4 -2 -4 -2 -5 -4 -2 -4 -2 -4 -2 -4 -2 -4 -4 -2 -2 -2 -3 -2 -1 -2 -5 -1 -5 -5 -2 -2 -2 -4 -4 11 -4 -4 -2 -2 -2 -2 -4 -3 -2 -4 -4 -3 -4 -2 -4 -2 -5 -2 -4 -5  0 -3 -2 -2 -4 -2 -2 -2 -3 -4 -4 -4 -2 -3 -5 -5 -2 -2 -2 -4 -3 -2 -2 -2 -2 11 -3 -2 -4 -4 -4 -4 -4 -4 -5 -2 -4 -2 -4 -4 -4 -2 -5 -4 -2 -4 -4 -3 -4 -4 -2 -3 -4 -2 -3 -2 -5 -5 -5 -2 -4 -5 -2 -2 -4 -2 -3 -2 -2 -2 -2 -2 -2 -2 -4 -3 -5 -4 -5 -4 -5 -4 -2 -4 -2 11 -5 -1 -2 -5 -4 -2 -2 -2 -2 -4 -2 -2 -4 -2 -4 -4 -5 -3 -5 -1
 -1 -4  4 -2 -2  8 -1 -1 -1 -2 -2 -1 -2 -1 -2 -3  3  1 -3 -2 -3 -1 -5  1 -1 -1  6 -1 -3 -1  0  0  0  0  1  0 -1 -2 -3  0 -4 -3  7  8  0 -1 -2  5 -1 -3  2 -3 -3 -4 -2 -1 -2 -1  0 -1  2 -1 -3 -3 -2 -1  0 -5 -1 -3 -1 -3 -1 -3 -1  0 -4 -2 -3 -1 -4 -1 -1 -3  5 -1  1 -2 -3 -2 -1 -3 -3 -5  6  7 -1 -1  0 -1 -2 -1 -2 -5 -3  3 -3 -2  0 -3  1 -4  0  0 -2 -2 -2 -2 -3 -2 -4 -2 -4 -5 -3 -3 -1 -1  1  8 -3 -1 -1 -3 -2 -2 -1 -4 -4 -5 -4 -3 -1 -1 -5 -3 -3  1  0 -3 -1 -3  4 -4  0 -4 -2 -2 -1  0  5  6 -1 -2 -2  4  0 -1 -3 -2  0  8 -2 -1  0 -2 -1 -2 -3 -1 -2 -1 -1 -2 -3 -2 -3 -2  0 -2  0 -3  1  0 -1 -1 -2 -3 -2 -5  1 -2 -2 -1  4 -2 -2 -1 -1 -3 -4 -3  0 -1 -5 -1  0 -2  1 -1
  2 -4  0 -4 -2  0 -1 -2 -1 -2 -3 -1 -2 -1 -3 -3  4 -1 -3 -2 -4 -1 -5 -1 -2 -1  2  0 -3 -1  0  0  0  0  0  0 -1 -2 -4  0 -5 -4  0  1  0 -2 -1  1 -1 -3  0 -3 -4 -4 -3 -1 -2 -1  0 -2  2 -1 -3 -4 -3  0 -1 -5 -1 -3 -1 -3 -1 -3 -2  1 -4 -2 -4 -1 -5 -1 -1 -4  5  0  6  0 -3 -2 -1 -4 -4 -5  0  1 -2 -1  2 -2 -2 -3 -2 -5 -3 -1 -3 -2  0 -4  7 -4  0 -1 -2  0 -2 -2 -3 -2 -4 -2 -5 -5 -3 -3 -1  0  7  0 -4 -1 -1 -3 -3 -2 -1 -4 -4 -5 -4 -4 -2 -2 -5 -4 -3  0  4 -3 -1 -4  0 -5  0 -4  0 -2 -1  5  0  0 -2 -2 -3 -1  4 -1 -3 -2  4  1  0 -1  0  0 -1 -2 -4 -1 -4 -1 -1 -2 -4 -2 -4 -2  0  0  5 -4  7 -1 -2 -1 -2 -4 -2 -5  7 -2 -2 -2  0 -2 -2 -2 -1 -3 -4 -3  0 -1 -5 -2 -1 -2  7 -1
 -3 -5 -4 -4 -3 -3 -1 -3 -1 -2 -4 -1 -2 -2 -3  7 -2 -3 -3 -2 -5 -2 -4 -2 -1 -1 -3  0 -4  0  0  0  1  0  3  1 -1 -3 -4 -1 -4 -4 -3 -3 -3 -3  6  0 -1 -4 -3 -3 -5 -5 -4  0 -1 -2 -2 -3 -1 -1  7 -4 -4 -1 -4 -5 -1  7 -1  7 -2  7 -3 -2 -4 -2 -5 -3 -5 -1 -1 -4 -3 -1 -2 -3 -2  3 -3 -5 -4 -4 -2 -3  1 -1  0 -3 -3 -4 -3 -5  7  4  7 -3 -3 -5 -3 -5 -3 -3 -1 -3 -1 -1 -4 -2 -5 -2 -5 -5 -4 -4 -2 -2 -4 -3 -4 -1 -2  7  5 -1 -2 -5 -4 -4 -4 -5 -2 -2 -5 -5 -4 -3 -3 -3 -2 -4 -3 -4 -3 -5 -2  6 -1 -4 -3 -2  4  6 -3 -4 -2 -2 -4 -3 -2 -3 -3 -2 -3 -3 -2 -3 -5 -2 -4 -2 -2 -3 -5 -3 -5 -2 -3 -2 -3 -5 -4 -3 -4 -2 -2 -5 -2 -4 -3 -2 -3 -4 -3  3 -2 -2 -1 -4 -5 -4 -3 -2 -5 -2 -4  4 -3  0
 -2 -4 -2 -3 -3 -1 -2 -1 -2 -2 -3 -2 -3 -2 -3 -3 -1 -1 -4 -3 -4 -2 -5  0 -2 -2 -1 -1 -4 -1  3  0  0  0 -1  0 -1  1 -3  5 -4  0 -1  1 -2 -3  0 -1 -2 -4 -1 -3 -4 -5  2  0 -3 -2 -1 -2  3 -2 -3 -4 -4 -2 -1 -3 -2 -3 -2 -3 -2 -3 -3 -1 -1 -3 -4 -2 -5  2 -2 -4 -1 -2 -1 -3 -3 -3 -3  0  1 -5  2  3  3  2  3  0 -3  0 -3 -3 -3 -2 -3 -3 -2 -4 -1 -4 -2 -2 -3 -3 -3 -3 -4 -3 -4 -2 -5 -3 -4 -4 -2 -2 -1 -1 -4 -2 -2 -3 -3 -3 -2 -4 -4 -5 -3 -4 -1 -1 -3  0 -4 -2 -2 -4 -1 -4 -1 -4 -2 -4 -3 -2 -2 -2 -1 -1 -1 -2 -3 -2 -1 -2 -4 -3 -2 -1 -3 -2 -2 -3 -2 -3  0 -2 -3 -2 -2 -3 -4 -3 -4 -3 -2 -2 -2  0 -1 -1 10 -1 -3  0 -3 -5 -1 -3 -3 10 -1 -3 -2 -2 -2 -4 -4 -4 -2 -2 -3 -1 -1 -1 -1 -2
 -4  6  1  0 -2 -4 -2 -4 -2  1  1 -3  0 -3  1 -5 -4 -3  1 -2  6 -2 -3 -4 -2 -3 -4 -3  4  0 -1 -1 -1 -1 -1 -1 -2 -2  2 -2 -5 -2 -3 -4 -3 -3 -5 -4 -3 -2 -4  1  0  7 -3 -2  0 -3 -2  0 -1 -3 -5  3 -4 -3 -4 -2 -1 -5 -4 -5 -4 -5 -2 -4 -2 -2  1 -1  7 -3 -3  2 -4 -3 -5 -5  2 -3  1 -3 -2 -3 -2 -4 -2 -1 -2  0 -4 -1 -2 -1 -5 -4 -5 -2 -4  1 -5  6 -4 -4 -2 -1 -3 -3 -4 -2  2 -3  7 -2 -4 -4 -4 -4 -4 -4  1 -2 -4 -5 -3 -3 -4  2  2 -3  0  1 -5 -5 -2 -3 -4 -4 -4  5 -4  2 -4 -5 -4  5 -5 -5 -3 -2 -4 -4 -5 -5  1  0 -4 -4 -1 -2 -4 -4 -5 -4 -4 -5 -4 -2 -3 -4  0 -4 -4 -2  1 -2  1 -2 -4 -3 -4 -3 -5 -4 -5 -4 -1 -3 -2 -3 -5  0 -2 -5 -4 -2 -1 -2 -4 -4  5  1 -4 -3 -1 -5 -4 -4 -4 -1
 -5  1  0  3 -3 -4 -3 -4  0 -2  5 -3 -1 -4  3 -5 -4 -3  0 -3  2 -3 -3 -3 -3 -3 -3 -3  2  1 -1 -1 -1 -1 -1 -2 -3 -1  4 -3 -4 -1  0 -3 -4 -3 -5 -3 -3 -3 -3  5  5  1 -3  0 -1 -3 -3  4 -2 -3 -5  0 -4 -3 -4 -1 -3 -5 -4 -5 -4 -5 -3 -4 -1 -3  5 -2  1 -4 -3  3 -4 -3 -4 -5  2 -3 -1 -3 -2 -3  0 -4 -2 -1 -3  0 -3  2 -3 -1 -5 -4 -5 -3 -4  5 -4  2 -4 -4 -2 -2 -3 -3 -4 -3  0 -2  0 -1 -4 -4 -4 -4 -4 -3  5 -3 -4 -5 -4 -3 -4  0  0 -3  3  5 -5 -5 -1 -3 -4 -4 -5  0 -4  0 -3 -4 -4  0 -5 -5 -3  2 -3 -3 -5 -5 -1  4 -4 -4 -2 -3 -5 -4 -5 -4 -4 -5 -4 -3 -3 -4  3 -4 -4 -3  5 -3  5 -3 -4 -4 -4 -3 -4 -3 -5 -4 -1 -3 -2 -3 -4 -1 -2 -4 -3 -3  2 -3 -4 -4  0 -1 -4 -4  0 -5 -3 -4 -4 -2
 -2 -4 -1 -3 -2  0 -1 -2  1 -2 -3 -1 -2 -1 -3 -3 -1  3 -3 -2 -3 -1 -5  3 -1 -1  1 -1 -3 -1  0  0  0  0  0  2  0 -2 -3 -1 -5 -3  0  0  6 -2 -2  3 -1 -2  5 -2 -4 -4 -1  0 -2 -1  1 -1  0 -1 -3 -3 -2 -1  1 -5 -1 -3 -1 -3 -1 -2 -1 -1 -4 -2 -4  1 -4 -1  0 -3  1 -1  0 -2 -3 -2 -2 -3 -3 -5  0  0 -2 -1  0 -2 -2 -2 -2 -5 -3 -1 -3 -2  6 -3  0 -4  6  1 -2 -2 -2 -1 -3 -2 -4 -2 -4 -5 -3 -3 -2 -1  0  0 -4  3 -1 -3 -2 -2 -1 -4 -4 -5 -4 -4 -2 -2 -5 -3 -3  5 -1 -3  3 -4  5 -5  7 -4 -2 -2 -1 -1  1  0 -2 -2 -3 -2 -1 -2 -4 -2 -1  0 -2 -2  7 -2 -1 -2 -3 -2 -3 -2 -2 -2 -4 -2 -4 -2  7 -2 -1 -3  0  4 -2  3 -2 -3 -2 -5  0 -2 -2 -2  5 -2 -2 -1 -1 -2 -4 -3  7 -1 -4 -1  1 -2  0 -1
 -4  0  0  8 -2 -2 -2 -4 -1 -2  5 -2  0 -2  0 -4 -3 -2 -1 -2  3 -2 -3 -2 -2 -2 -2 -2  1  0 -1 -1 -1 -1 -1 -1 -2 -2  4 -2 -3 -2 -1 -2 -3 -3 -4 -2 -2 -3 -2  1  1  0 -2 -1  0 -3 -2  0 -1 -2 -4  0 -4 -3 -3 -1 -2 -4 -3 -4 -3 -4 -2 -4 -1 -2  1 -2  0 -3 -2  3 -2 -2 -3 -5  1 -2  0 -3 -2 -3  0 -2 -2 -1 -2 -1 -4  0 -2 -1 -4 -2 -4 -2 -3  1 -3  1 -3 -3 -2 -2 -2 -2 -4 -2  0 -2  0 -1 -4 -4 -3 -2 -3 -2  1 -2 -3 -4 -3 -2 -3  0  0 -3  0  2 -4 -4 -1 -3 -4 -2 -4  0 -3  0 -2 -3 -3  0 -5 -4 -2 -1 -2 -2 -3 -4 -1  1 -3 -3 -2 -2 -4 -2 -5 -3 -3 -5 -3 -2 -3 -3  8 -3 -3 -2  1 -2  1 -2 -3 -3 -4 -3 -3 -2 -3 -3 -1 -3 -2 -3 -3 -1 -2 -3 -2 -2 -1 -2 -3 -4  0 -1 -3 -3 -1 -4 -3 -3 -3 -1
 -5 -1 -2 -1 -4 -5 -3 -5 -2  1  0 -3 -2 -3 -1 -4 -4 -4 -2 -3  0 -3 -4 -4 -3 -3 -4 -3 -1  0  0 -1  0 -1 -1 -1 -3  3  0 -1 -1  3 -3 -5 -4 -5 -4 -4 -3 -3 -4  0 -1 -1  2  0 -3 -3 -2 -1  1 -3 -4 -2 -5 -3 -4  8 -3 -4 -4 -4 -3 -4 -3 -2  7 -2  2 -3 -1 -3 -4 -1 -4 -3 -5 -5  4 -3 -2  2  5 -4  1 -4  1  0 -3  2 -4  2 -3  8 -4 -4 -4 -4 -4 -1 -5 -1 -4 -4 -3 -3 -4 -4 -5 -3 -2  5 -1  8 -5 -5 -4 -4 -5 -5  0 -4 -4 -4 -4 -4 -4 -2 -2 -4  7 -1 -5 -5  8  2 -5 -4 -5 -2 -4 -2 -4 -1 -4 -1 -5 -4 -3 -3 -4 -4 -4 -4 -2 -1 -4 -4  0 -4 -5 -5 -5 -4 -5 -5 -4 -4  2 -4 -1 -4 -4 -4 -1 -4 -1 -3 -5 -4 -5  2 -5 -4 -3 -4 -3  2 -3 -4 -5 -3 -3 -3 -4 -3 -2 -3 -4 -5 -1 -2 -4 -4  8 -4 -4 -4 -4 -2
 -3 -4 -3 -4 -2 -3 -2  8  0 -2 -4  2 -2 -2  3 -3 -2  0 -3 -2 -4 -2 -4 -2 -1 -2 -2 -2 -3  0  0  0  0  0  0 -1 -2 -3 -4 -2 -6 -4 -3 -3 -2  8 -3 -2  3  8 -2 -1 -4 -4 -4 -2 -1 -2 -2 -2 -2  0 -3 -4  8 -2 -3 -5 -2 -3 -2 -3 -2 -3 -2 -3 -5 -2 -4 -2 -4 -2  2 -4 -2  5 -2 -3 -3 -2 -2 -5 -4 -5 -3 -3 -3 -2 -2 -1  8  1 -2 -5 -3 -1 -3 -2 -2 -4 -2 -4 -2 -4 -2 -3 -2 -2  8 -2 -4 -3 -4 -5  8  8 -2 -2 -2 -3 -4 -2 -2 -3 -3 -2 -2 -4 -4 -5 -5 -4 -4 -3 -5 -5  8 -2 -2 -3 -3 -4 -2 -6 -2 -4 -3 -3 -2 -3 -3 -2 -3 -3 -3 -3 -3 -2 -5 -2 -2 -3 -3 -2 -2 -3 -2 -2 -5 -2 -4 -2 -2 -2 -4 -2 -4 -2 -2 -2 -2 -5 -3 -3 -4 -3 -2 -5 -2 -5 -2 -2 -2 -4 -2 -2 -2 -2 -2  8 -4 -3 -2 -2 -5 -3 -3 -3 -2 -1
 -1 -3 -2 -3  1 -2  5 -1  3  5 -3  4 -1  6 -2 -1 -1  0 -2  3 -3  4 -2  1  3  6  1  4 -2  0  0  3  1  1  1  1  3 -2 -3  1 -5 -3 -2 -2 -1  0 -1  0  4 -2 -1 -2 -4 -4 -2  0  0  6  1 -1 -1  5 -1 -3 -2  3 -2 -4  5 -1  6 -1  6 -1  1  1 -3  3 -4  1 -4  5  4 -3 -1  1 -1 -2 -2  0  0 -3 -3 -3 -1 -1  1  1  3  0 -2 -2  1 -4 -1  1 -2  0 -1 -3 -1 -3 -1 -2  0 -2  0  0 -2  3 -3  5 -4 -4 -2 -2  6  5 -1 -2 -4  0  6 -2  0  0  6 -3 -3 -3 -4 -4 -1 -1 -4 -3 -2 -1 -1 -2  0 -2 -1 -5 -1 -3 -2 -1  5 -2 -2  3  0 -1  3 -2 -1  6 -4  0 -1 -2 -2  6 -1 -2  6  0 -3  6 -3  6  6  0 -4  1 -4  3 -1 -1 -1 -3 -1 -1 -2  0  4 -3  0 -3 -1  0  0 -2 -1  0  5  3  6 -2 -3 -1 -1  6 -4 -1 -2  0 -1  2
 -2 -1 -1 -2  7 -2  3  0  0  1 -2  1  0  2 -1 -3 -2  0 -1  6 -2  5 -2 -1  0  1 -1  0 -1  0  0  1  1  0  0  0  3 -2 -2  0 -4 -3 -2 -2 -2 -1 -3  0  1 -2 -1 -1 -2 -2 -3 -1  2  1  2 -2 -1  2 -3 -1 -3  0 -2 -4  2 -3  0 -3  0 -3  6 -2 -3  6 -2  5 -2  1  1 -1 -2  0 -2 -2 -1 -1  4 -3 -3 -3 -2 -2 -1  0  1  1 -2 -2  7 -4 -3 -1 -3  7 -2 -2 -2 -2 -2 -2  3 -2 -1 -1 -3  6 -1  0 -2 -4 -3 -3  0  0 -2 -2 -2  5  1 -3  3 -1  1 -1 -1 -3 -3 -2 -1 -1 -4 -3 -3 -2 -2 -1 -1 -1 -2 -4 -2 -1 -2 -2  0 -2 -2 -1 -1 -2  0 -2 -1  0 -3  7 -2 -2 -2  0 -2 -2  0  7 -3  0 -2  0  0  7 -2  7 -2  6 -2 -2 -2 -3 -2 -2 -3 -1  0 -3  5 -3 -2 -1  7 -3 -2  5  0  5  0 -2 -1  3 -2  1 -3 -1 -2 -1 -2  2
 -5 -4 -3 -3 -4 -4 -4 -5 -3 -3 -3 -4 -4 -4 -3 -4 -4 -4 -4 -4 -3 -4 -4 -4 -3 -4 -3 -4 -3 -1  0 -1 -1 -1 -1 -2 -3  3 -2 -3 12  1 -3 -3 -4 -5 -3 -3 -4 -5 -4 -3  5 -4  1  5 -3 -4 -3 -3 -2 -4 -4 -4 -5 -4 -4  0 -4 -4 -2 -4 -4 -4 -4 -5  0 -4 -2 -4 -4 -4 -4 -3 -4 -4 -4 -6 -2 -4 -3  1  1 -4  0 -3  4  3 -3  3 -3  7 -4  0 -4 -3 -4 -4 -4  0 -4 -3 -4 -4 -4 -5 -4 -4 -5 -4 -4 -2 -4  0 -5 -5 -4 -4 -4 -4 -3 -4 -4 -4 -4 -4 -4 -4 -4 -4 -1 -3 -5 -5  0  1 -5 -4 -5 -4 -5 -4 -4 12 -4 -4 -6 -4 -4 -4 -4 -3 -4 -4 -4 -3 -5 -4 10 -4 -5 -4 -6 -4 -4 -6 -4 -4  1 -4 -3 -4 -4 -4 -3 -4 -3 -4 -4 -5 -5  1 -4 -3 -4 -5 -4  1 -4 -4 -4 -4 -4 -4 -4 -3 -3 -4 -4 -5 -4 -4 -4 -4  0 -5 -4 -4 -4 -3
 -4 -2 -2 -2 -3 -3 -3 -4 -2 -1 -2 -1 -2 -3 -2 -4 -3 -3 -2 -3 -2 -3 -3 -3 -3 -3 -3 -2 -2  1  2  0  0  0 -1  1 -2  7 -2  1  0  8 -3 -3 -3 -4 -4 -3 -3 -4 -3 -2 -2 -3  8  3 -2 -2  0 -2  1 -3 -4 -2 -5 -3 -3  2 -3 -4 -3 -4 -2 -4 -3 -3  6 -3 -1 -3 -2 -2 -3 -2 -3 -2 -3 -5  0 -3 -2  9  8 -4 -1 -2  5  4 -2  4 -4  4 -3  2 -4 -3 -4 -3 -3 -2 -3 -2 -3 -3 -3 -3 -3 -3 -5 -3 -2  0 -3  2 -5 -5 -3 -3 -3 -3 -2 -3 -3 -4 -4 -3 -3 -2 -2 -3  1 -2 -4 -4  2  9 -5 -3 -4 -3 -3 -2 -3  0 -3 -2 -5 -4 -3 -3 -3 -3 -4 -4 -2 -2 -3 -3  0 -3 -4 -3 -5 -3 -3 -5 -3 -3  9 -3 -2 -3 -3 -3 -2 -3 -2 -3 -3 -4 -4  9 -3 -3  0 -3 -3  9 -3 -4 -3 -3 -3  0 -3 -3 -2 -3 -3 -4 -2 -2 -3 -3  2 -3 -3 -3 -3 -2
 -4  2  4  0 -1 -4 -2 -3 -1 -1  0 -2  4 -3  3 -5 -4 -3  5 -1  2 -2 -2 -3 -1 -3 -3 -2  3  0 -1 -1 -1 -1 -1 -1 -2 -2  1 -2 -5 -2 -3 -4 -3 -3 -4 -3 -2 -1 -3  0  0  2 -3 -2  1 -3 -2 -1 -1 -2 -4  6 -4 -2 -4 -2 -2 -4 -3 -4 -3 -4 -1 -4 -2 -1  0 -1  1 -3 -3  4 -3 -1 -4 -5  2 -1  2 -3 -2 -2 -2 -4 -2 -2 -2  0 -3 -1 -1 -2 -4 -3 -5 -1 -4  2 -4  2 -4 -4 -1  3 -1 -1 -4 -2  6 -3  1 -2 -4 -4 -3 -3 -4 -4  0 -2 -3 -5 -3 -1 -3  6  6 -2 -1  0 -4 -4 -2 -3 -4 -4 -4  1 -4  6 -3 -5 -4  4 -5 -4 -2 -2 -4 -3 -4 -4  5 -1 -4 -3  3 -1 -4 -4 -5 -3 -4 -5 -3 -1 -3 -3  0 -3 -3 -1  0 -1  0 -2 -4 -2 -4 -3 -4 -4 -5 -4  3 -3 -1 -2 -4  3  0 -5 -3 -2 -2 -2 -3 -4  4  5 -4 -3 -2 -4 -4 -4 -4  0
