# Supplementary material for: Protein Secondary Structure Prediction Based on Data Partition and Semi-Random Subspace Method
Source: Sci Rep. 2018 Jun 29;8:9856. doi: 10.1038/s41598-018-28084-8 (PMC6026213; doi:10.1038/s41598-018-28084-8)
Supplement: Supplementary file 2 — Dataset 2 [file 41598_2018_28084_MOESM2_ESM.zip › T100_DATA/6C2I_A.pssm]

  L  P  R  E  T  D  E  E  P  E  E  P  G  K  K  G  S  F  V  E  M  V  D  N  L  R  G  K  S  G  Q  G  Y  Y  V  E  M  T  V  G  S  P  P  Q  T  L  N  I  L  V  D  T  G  S  S  N  F  A  V  G  A  A  P  H  P  F  L  H  R  Y  Y  Q  R  Q  L  S  S  T  Y  R  D  L  R  K  G  V  Y  V  P  Y  T  Q  G  K  W  E  G  E  L  G  T  D  L  V  S  I  P  H  G  P  N  V  T  V  R  A  N  I  A  A  I  T  E  S  D  K  F  F  I  N  G  S  N  W  E  G  I  L  G  L  A  Y  A  E  I  A  R  P  D  D  S  L  E  P  F  F  D  S  L  V  K  Q  T  H  V  P  N  L  F  S  L  Q  L  C  G  A  G  F  P  L  N  Q  S  E  V  L  A  S  V  G  G  S  M  I  I  G  G  I  D  H  S  L  Y  T  G  S  L  W  Y  T  P  I  R  R  E  W  Y  Y  E  V  I  I  V  R  V  E  I  N  G  Q  D  L  K  M  D  C  K  E  Y  N  Y  D  K  S  I  V  D  S  G  T  T  N  L  R  L  P  K  K  V  F  E  A  A  V  K  S  I  K  A  A  S  S  T  E  K  F  P  D  G  F  W  L  G  E  Q  L  V  C  W  Q  A  G  T  T  P  W  N  I  F  P  V  I  S  L  Y  L  M  G  E  V  T  N  Q  S  F  R  I  T  I  L  P  Q  Q  Y  L  R  P  V  E  D  V  A  T  S  Q  D  D  C  Y  K  F  A  I  S  Q  S  S  T  G  T  V  M  G  A  V  I  M  E  G  F  Y  V  V  F  D  R  A  R  K  R  I  G  F  A  V  S  A  C  H  V  H  D  E  F  R  T  A  A  V  E  G  P  F  V  T  L  D  M  E  D  C  G  Y  N  I  P  Q  T  D  E  S
 -2 -2 -2  1  0 -1  0 -1 -1  0  0  0  1  0  1  1  2 -2 -1  2  2 -1 -1 -2 -3 -1 -3 -1  0 -2  1  2 -3 -1 -1  1 -2  0  0  0  0 -1  1 -1  0 -4 -2 -3 -3 -3 -5 -3 -3 -2 -1 -5 -4  5 -3  3  4  4  0  0 -2  0  1 -3  0 -2 -4 -4 -1  0  0 -2 -2 -3 -5 -2  2 -2 -2 -2  0 -3  2 -3 -1 -5 -1 -2 -2 -1 -4 -1 -2 -2 -3  0 -1 -4 -2 -2 -1 -3  2 -1 -1 -2  0  0 -1 -1 -2  1 -4  2  4  4 -2 -1 -2 -1 -2 -1  0 -4 -1 -1  1  3 -2 -3 -2 -1 -4 -4 -2 -3  6 -4  2  1 -3  5  1 -1 -1  1 -1 -1 -1 -3 -3 -4 -4  0 -3 -2  1 -3  0 -2 -2 -1 -3 -2 -4  1 -3 -2 -4  0 -1  3  0 -1  0  0  0  0  0 -1  1  0  3  0  0 -1 -2 -1 -2 -2 -3 -2 -2 -1 -4 -1  0 -1 -4 -1 -2 -1 -3 -3 -5  0 -4 -3 -2 -1 -2  1 -4 -5 -3 -2  0 -2 -1 -1 -1  0 -2 -1 -1 -1  0 -1  1 -1 -1 -1  0  0 -1 -2  0 -2 -2  5 -2  3 -4 -2 -2 -3 -1 -2 -3  2  0 -3  0  0  1 -2  0  3  1 -2  0  3 -2  0  4  1 -1 -1  0 -1  0 -1 -1  0 -1 -1 -2  1 -2 -1  1 -2  1 -2 -1  0  1 -1 -1  0  0 -2 -1 -1 -4 -4 -2 -3 -1 -3 -1 -3  0  1 -1  1  0  0 -1  0 -2 -2 -3 -2 -2 -1  1 -1  2 -5 -2 -2 -1 -1 -1 -2  0  2 -1  0 -1 -1 -2 -3 -3 -2  0  3 -2  0  0  1  0 -2  0 -3 -3 -4  0  1  0 -1 -1 -1  0 -2  0  0  0 -2 -2  0  3 -1 -1 -1 -1  1 -2  5  0  2  4 -1  2  0 -2 -1  0 -1 -1  0  4  3 -2  1 -1 -3 -3 -1  0  1 -3 -1  1 -3  0  1 -3 -1 -1 -2  0  0 -2 -2  2
 -3 -2  7  1 -1  1 -2  1 -1  1  0 -2  1  2  2  2 -1  2 -3  0  0 -2 -2 -3  0  2 -4  1 -3  1  2 -2 -3 -3 -3 -1  1 -2  0 -3 -2 -4 -3  0  0 -5 -1 -5 -4 -5 -5 -4 -5  1 -4 -4 -5 -5 -5 -5 -3 -3 -2 -1 -5 -2 -2  0  2  1 -5 -1  4  0  0 -4 -3 -4 -5  4 -2 -1  3  3 -2 -5 -3 -5  2 -5 -4 -1 -5  0 -4 -1 -5 -3 -4 -4 -2 -4 -2 -4  0 -4 -2  0 -2 -3 -2 -3 -1 -2  4 -2 -3 -4 -3 -3 -3 -1 -1 -3 -2  0 -3 -5 -3 -2 -2 -3  0 -5 -1 -5 -5 -4 -5 -4 -4 -4 -2  1 -4 -3  4 -2 -2  0 -2 -3 -2 -4 -4 -5 -3 -2 -4 -4  2 -2 -1  1 -4 -1 -2 -4 -5 -3 -4 -1 -4 -2  2 -1 -2 -1 -1  0 -1  0  2 -1 -1 -1 -1 -1 -1 -4 -4 -2 -3 -4 -4 -5 -4 -3 -2  1 -2 -1 -4  1 -4 -1 -4 -4 -5 -4 -3 -5  3  4 -1 -3 -4 -5 -2 -4 -1 -4 -3  1 -4 -1 -4 -3 -3  0 -1 -3 -2 -2 -2 -3  2 -1 -2 -2 -2 -3  0 -3 -5 -4 -4 -3 -4 -4 -3 -3 -4  5 -3 -4  0  0 -3 -4  0 -1 -3 -2  1 -1 -4 -1  1  0 -1 -1 -2  0  0 -1 -1 -1 -1 -2 -2 -1 -2  0 -1 -3 -3 -3 -3  1 -1 -3 -1 -1 -2 -3  0 -2 -3 -5 -2 -4 -2 -4 -3 -4  2 -3  0 -1 -1 -1  1 -1 -2  4 -4 -3 -4 -2 -4  0 -2 -4 -4  4  0 -2 -1 -1 -2 -3 -1 -2 -1 -1 -2 -6 -3  3 -4 -4 -3 -3  0 -3 -3 -2 -4 -4 -5 -4 -2 -2 -2 -2  1  3  2 -3 -1 -2 -2 -3 -2  5  1  1  1  5 -3 -3 -2 -2 -1 -1 -1 -2  0 -2 -1 -2 -1 -2  5 -1  0 -1 -4 -1 -3 -4 -3 -1 -1 -1 -3 -3  0 -1 -5 -3 -3  0 -2 -3 -1 -2 -2 -2 -2
 -4 -3 -2 -1 -2 -1  0  0 -3 -2  2 -1  0 -1  0 -1  4 -2 -3  0 -2  1  1  4  0  1  5 -1  0  2  0 -2 -4 -3 -3 -1 -3  1 -2 -2  1 -4  0  0  1 -5  6 -5 -5 -5 -2 -3 -3 -2 -3  8 -5 -6 -6 -4 -2 -1 -2  1 -2  0  1 -1  3 -3 -5  4 -1  1  1 -2  0 -3 -5 -2  0  4  2 -2  0 -5 -1 -5 -2 -4 -2 -2 -3  2 -5 -1 -3 -2 -5 -2 -1 -1 -2 -5  1 -5 -2  2 -1 -2  5 -2 -1  3 -2 -1  5 -3 -3 -2 -3  1  0 -2  0  3  0 -5 -3  4  0 -2  5 -6  1 -3 -5 -5 -1 -5 -3 -5 -1  0 -5 -3 -2 -2  1  1  1 -3 -2 -4 -5 -5  3  5 -4 -3  2 -1  2  0 -1 -1  5 -4 -5 -2 -4 -3 -5 -2 -1  2 -1  0  0 -1  3  2  0  1 -1  0 -1 -1  1 -2 -2 -2 -4 -3 -4 -3  0 -3  1 -1  2 -3 -4 -1 -3  1 -5  3 -5 -3  0 -5 -1 -1 -2 -3 -4 -5 -2 -4  0 -4  0  1 -4  0 -4  5  2  0  2 -3  3 -1  1 -2  0 -1 -2  6  0 -1 -2 -3 -6 -4 -1 -2 -3 -3 -2  4 -5 -2 -3 -2  0  2 -3 -4  2  2 -4  3  2 -2 -5  1 -2  0 -1  2 -1  1  0 -1  0  0 -1 -1 -2  0 -2 -1  1 -3  0 -3 -1  1  0  1  0  2  2 -3  3  0 -5 -5  1 -3  1 -4  1 -4  3 -2  0  3  0  4  0  0 -2 -1 -4 -2 -5 -1 -4 -1 -2 -5 -4 -2 -1 -1 -1  1 -1 -2  1  1  0 -1  1 -5 -4  0 -4 -1 -2  0 -1  0 -1  3 -4 -5 -5 -5 -1  0 -2  0 -2 -1  0 -3 -2 -1 -2 -3  2 -1 -1  5  4 -1 -3 -2 -3 -2 -2 -1 -1 -1  0 -2  0  2 -1 -3  0 -1 -2 -1 -4  1  1 -4 -1 -2 -1 -1  5 -1 -1  2  0 -2 -1  5 -2 -3 -1  0  3 -1 -1
 -4 -2 -3  1  0  3 -1  1  0 -2  3 -3 -2 -1 -1 -2 -1 -3 -3  2 -2  1  3 -1 -5 -2 -2  2  0  3 -1 -1 -4 -4 -3  1 -4 -1 -3 -3  0 -4  0  0  0 -6 -2 -6 -6 -6  8 -4 -4 -3 -4  2 -6 -6 -6 -4  1 -3 -2  2 -4  0 -2  2 -1 -4 -5  4 -4  0  0 -3 -3 -4 -6 -2  3 -1  0 -2  1 -5 -1 -5 -3 -6 -3 -3 -4 -1 -6 -1 -4 -1 -5 -3 -2  8 -2 -5  0 -5 -2  1 -2 -3  1  0 -1  1 -2 -1  0 -4 -2 -3 -3 -2  0 -3  3  0 -3 -5 -4  1 -1 -3 -1 -6  6 -4 -5 -6 -4 -5 -1 -6  0  0 -5 -3 -3 -2  5  5 -2 -3 -1 -4 -5 -6  6 -1 -5 -3  0  0 -1 -2  0  1  5 -4 -6 -3 -5 -3 -6 -2 -1  1  0  0 -1  0  0  1  0  3  0  1  1  0  0 -3 -3 -1 -4 -4 -5 -4 -3 -3  7 -1  1 -4 -5 -2 -2  4 -5 -3 -1 -4 -2 -5  0 -1 -1 -4 -5 -6 -2 -5 -1 -5  5  2 -4 -1 -4  2  2  1  2 -4  0 -1  5 -3 -1  0 -1  0 -2  5 -2 -3 -6 -4  8 -3 -4 -3 -3 -2 -5 -3 -4 -4 -1  1  1 -5  2 -1 -4 -2  1 -1 -5 -1 -3  0  1  1 -1  1  1 -1 -1  4  1 -2 -3  0 -1  1  0 -2  1 -2 -2  1  1  3 -2  0 -1  1  1 -1 -6 -4  2 -4 -1 -5 -2 -4 -1  1 -1  1  0  0  0  0 -2 -1 -3 -1 -5 -2 -4 -1  3 -6 -4 -3 -1 -3  2  5 -1  0 -1  0  1  2  3 -6 -5  1 -4 -1 -2  1 -2 -2  0  2 -4 -6 -5 -5 -1  4 -2 -2 -2  1 -1 -3 -3 -2  1 -4  6 -2 -1  0  1 -1 -3 -2 -4 -2 -1 -2 -2 -1 -1 -2 -2  6  0 -2 -3 -2 -2  0 -4  0  0 -3 -4 -2 -2  1  6 -4 -1  7 -4 -3 -3  0 -2 -3  0 -2  6  3 -1
 -2 -4 -5 -3 -2 -4 -3 -4 -4 -1 -3 -4 -2 -3  0 -2 -3 -4 -3 -3 -3 -3 -5  2 -3 -3 -5 -3 -3 -4 -3 -3 -4 -3 -2  2 -3 -2 -2  4  2  3  1 -5  2 -4 -4 -3 -3 -4 -7 -4 -5 -4 -4 -6  3 -4 -4 -5 -3 -3 -4  8  9 -2 -3 -4 -3 -4 -5  3  0  1 -3 -4 -4 -4 -5 -3 -3 -3 -4 -4 -3 -3 -3 -3 -4 -5 -4 -4 -5 -3 -4 -3 -5 -3 -3 -4 -2 -5 -2 -1 -3 -3 -3 -2 -3 -3 -3 -1 -3 -2 -4  2 -4 -3 -1  2 -3 -2 -4 -4 -4 -3 -3 -5 -2 -3 -3 -2 -4 -5 -5 -5 -4 -4 -5 -3 -3 -5 -3 -2 -3 -3 -3 -2 -2 -3 -3 -2 -3 -5 -4 -5 -5 -3 -3 -3 -3 -5 -3 -3 -3 -4 -4 -3 -5 -3 -3 -5 -3  9 -3 -1 -2 -1 -1 -1 -1 -2 -2 -2 -2 -1 -2 -2 -2 -4 -4 -2 -3 -3 -3 -5 -5 -2 -6 -4 -3 -4 -3 -3 -5 -4 -3 -4 -5 -3 -6 -3 -3 -4 -5 -3 -5 -5 -5 -3 -2 -3 -3 -3 -2 -3 -3 -4 -4 -4 -2 -2  6  5 -3 10 -2 -2 -2  4 -2  7 -5 -3 -4 -2 -5 -3 -5 -3 -3 -3 -3 -3 -1 -5 -3 -3 -3 -1 -3 -2 -2 -3 -3 -2 -3 -3 -2 -2 -3 -2 -2 -2 -2 -2  0 -2 -2 -2 -1 -1 -4 -3 -3 -2 -2 10 -2 -2 -2 -4  7 -2 -3 -3 -2 -2 -4 -5 -3 -3 -2 -3 -3 -3 -3 -3 -2 -1 -1 -1 -2 -1 -2 -3 -2 -2 -3 -3 -5 -4 -3 -5 -3 -3 -4 -2 -3 -4 -2  5 -2  1 -1  0 -3 11 -4 -4 -4  0 -3 -3 -3 -4 -3 -4 -3 -5 -4 -3 -2  2  2 -2 -2 -3 -2 -3 -3 -2 -2 -3 -4 -2 -2 -3 -3 -3 -2  4 -3 -2 -2 -2 -1  8 -2 -2 -2 -4 -2 -3 -4 -2  1 -2 -2 -3 -4 -4 -3 -2 -3 -3 -5 -3 -3 -5 11  3 -4 -3 -2 -4 -4 -2 -4 -5 -2
 -2  1 -1  2  0  1  2  0  0  0  2 -3  0 -1  0  0 -2 -3 -2  0  0 -2  1  0 -3  2 -3 -1 -2 -1  3  3 -3 -3 -3  2 -2 -1  0  0 -2  1 -1  6  1 -5  2 -5 -4 -5 -3 -3 -5 -3 -3 -3 -5 -5 -5 -4 -3 -2 -1 -3 -1  1 -1 -1  0  0 -5  2 -1  2  1 -3 -3 -3 -5  4 -1  0 -1  3  0 -5 -1 -5  4 -4 -3  6 -4 -1 -4  0 -4 -1 -4 -3  2 -3  0 -4  1 -4 -2  1 -2 -2 -1 -2  2  0  6  0  0 -3 -1 -2 -2 -1  3 -3 -1  0 -3 -5 -3 -1 -2 -2  1 -5  4 -4 -5 -4 -4 -4 -3 -4  1  1 -4 -3  1 -1 -1 -1 -1 -3  0 -4 -4 -5 -1  0 -3 -1  3  7 -1 -1 -4  1  0 -4 -5 -2 -4  6 -4 -3 -1  0 -1  1  0  1  0  1  0  0  0 -1 -1  2  1 -2 -2 -1 -2 -3 -4 -4 -4 -3 -2  0 -1 -3 -4  0 -4  1 -4 -2 -4 -3 -4 -4  0  2  4 -3 -4 -4  7 -4  1 -3 -1  0 -3  2 -4 -2 -3  6 -1 -3 -1 -1 -1 -2  1  1 -1  0 -1 -2  6 -3 -5 -3 -3 -2 -4 -3 -2 -3 -4 -1 -3 -4  1  0 -1 -4  1  0 -3  4  2  1 -4 -1  0  0  1 -1  0  2  1  0  0  0 -1 -1 -2 -1 -1  2  4 -3 -2 -2 -2  3 -1 -2 -1 -1 -1 -2  0 -1 -5 -4 -1 -4 -2 -4 -2 -4 -1 -3  1 -1  0  0  4 -1 -2  2 -4 -1 -4 -1 -4  6  4 -4 -4  3  3 -2  1  3 -2 -2  1 -2  4  1  2 -6  0 -1 -4 -4  1  0  3 -3  0 -1 -3 -5 -5 -4 -2 -1 -2 -2  0  0  1 -3 -2 -1 -1 -3 -1  0  0  1  2  2 -3 -2 -3  0  0 -1  1 -2  1 -1 -1 -1  0 -2  0 -1 -2  0 -3  0 -3 -3 -3 -2 -1 -1 -2 -2  1  0 -5 -1 -3 -1 -1  0  5 -1  0  1 -1
 -3 -1  0  3  2  0  3  4 -2  2  2 -2  0 -1  0 -1 -2 -3 -1  2  0 -1  5 -1 -4  0 -3  0 -2 -1  0  3  0 -3 -3  3 -3 -1 -2 -3  0  0  1  0  0 -5 -1 -5 -5 -5 -1 -4 -5 -3 -3 -3 -6 -5 -5 -4 -3 -2 -2 -3 -5 -1 -2 -1 -2 -3 -5 -1 -3  1  0 -3 -2 -4 -5  1  0 -2 -2  2  1 -5 -1 -5  0 -5 -4  0 -5  0 -5  3 -4  3 -5 -3  1 -1 -2 -4 -1 -4 -2  1 -3 -3 -1 -2 -1 -1 -1 -1 -3 -3  3 -2  0 -1  6 -2  3 -1 -3 -5 -3 -1 -1 -2  1 -5  3 -5 -2 -5 -5 -5 -3 -5  0  2 -5 -3 -1 -1  0  0 -2 -3  4 -4 -4 -5  0 -2 -4 -2  0  2 -2 -2 -4  3 -1 -4 -6 -3 -4 -1 -5 -3 -2  0 -1  0  0  0  0  1  0  3 -1  0  0  1  0 -4 -4  4 -2 -4 -4 -4 -3 -3  2  1  0 -3 -4  1 -4  2 -5 -3 -5 -3 -4 -5 -2  2  5 -4 -4 -5  4 -4  2 -4  0 -1 -4  4 -4 -2 -2  1  1 -3  0 -2  1 -3  0  4 -1 -1 -2 -1  2 -3 -6 -4 -1 -3 -4 -3 -2 -3 -4 -2 -3 -4  1  1  1 -4  3  0 -4 -2  2 -1 -4 -1 -2 -1  1  0 -1  3  1 -1 -1  1  0  0 -2  0 -1  4  1 -3 -1 -3 -2  0 -1 -1  1 -1 -2 -3  1 -1 -5 -4 -1 -4  0 -4 -2 -4 -2 -2  3 -1  0  0  0  0 -2  0 -4 -2 -5  0 -3  2 -1 -5 -4  0  1  0  3  0 -2 -1  1 -1  0  1  1 -6 -4 -2 -4 -3  0 -1 -1 -3  0  0 -4 -5 -5 -5 -2  0 -2 -2 -2  3  1 -3 -2 -2  0 -3  1 -1  1  1  0  1 -3 -3 -3 -2 -1 -1  0 -2  0  1 -1  0  5 -2 -2 -2 -2  3 -4  5 -3 -3 -4 -2 -1  1  0 -3  5  0 -5 -1 -3 -2  1 -1  3  0  1  5 -1
 -4 -3 -4  0 -2  2 -1 -2 -4  1 -2 -4  2  2  0  0 -1  1 -2 -2 -2 -3 -3 -3 -5 -3  5 -2 -3  4 -3  4 -4 -4  3 -2 -4  1 -3  5 -3 -5 -1 -4 -3 -6 -3 -6 -6 -6 -4 -4  7 -3 -4 -4  0 -4 -6  2  2 -2  0 -4  0 -3 -3 -4 -2 -4 -1 -4 -2  0 -3 -3 -3 -4 -6 -4 -1 -3  5 -3  2 -5 -2 -6 -3 -6  5 -4  7 -2 -5 -2  7 -4 -5  6 -3 -4 -4 -5 -2 -5  2 -1  6 -3  0  1 -2  0 -4 -2 -3  2 -2  0 -4 -2 -3 -3  5  0 -3 -5 -4 -2  4 -1 -2 -5 -3  7 -6 -6  7 -5  3 -6 -2 -1 -5 -2 -3  0  1 -2  3 -3 -3 -4 -5 -5 -3 -1 -5 -4 -2 -1  3  0 -4 -3 -3 -5 -5 -1 -5 -4 -6 -2  5  0  5 -1 -1  0  0  1  0  0  0 -1  1 -1 -2  7  6 -3 -5 -5 -5  7  7 -2 -4 -2  0 -5 -5 -3  7 -2 -5 -4 -6 -4 -5 -6 -3 -3 -3  4 -5 -5 -4 -5 -1 -5 -3  1 -3 -2 -4  4  6 -3 -2 -4  1 -2  0 -2 -1  0  1  1  3 -2 -2  0 -6 -4 -4 -3  7 -4 -3 -4 -5 -2  4 -4 -1 -2 -2 -4 -2 -1 -4 -3 -2 -1 -5  5 -1 -1 -2 -2  0 -1  1 -1 -1 -1  4 -2 -1  1  6  0 -2 -4 -2 -2 -2 -1 -2  4 -3 -2 -3 -3 -1 -2 -6 -5 -3 -4 -1 -5 -2 -4  3  6 -2 -1 -1  0 -1  0 -1 -2 -5 -3 -5 -3  2 -3 -3 -6 -5 -3 -3 -2 -2  2  1  3  0  1  2  1 -1  2 -3 -1  2  3 -3  1 -1  3  4 -2  4 -5 -6 -5  6 -1  1  0 -3  2  3  1  1  1 -3 -3 -2 -2  2 -1 -2 -2 -3  6 -3 -1 -2 -1 -1  0  1  0 -3  0  2 -3 -1 -3 -1  0 -1 -2  6 -4 -4 -2  0  0 -1 -4 -2 -3 -4  4  0  0 -3 -4 -3 -3 -2 -1 -1
 -3 -3  0  1  2 -2 -1  4 -4 -1 -2 -2  0  2 -1  2  0 -3 -3 -2 -1 -2  2 -3 -3  1 -3 -1 -3  2  2 -2 -1  3 -3  1 -3 -1  0 -3 -3 -4 -3  2  2 -4 -1 -6 -5 -4 -4 -5 -5 -4 -4 -3 -5 -5 -5 -5 -4 -3  0  6 -5 -1 -3  8  4  1 -3  5  0  1  2 -1 -3 -4 -1  0 -2  0  2 -2 -2 -4 -1 -5  1 -1 -4 -3 -4  0 -4 -2 -4 -2 -5 -4 -2 -4 -2 -5 -2 -4 -3  4 -3 -3 -2 -3 -2  1 -1 -1 -2 -2 -3 -3 -4  0 -2 -3  1 -1 -3 -3 -3  1 -1 -3  1 -4  0 -5 -5 -5 -4 -4 -4 -1 -2 -2 -4 -3 -2 -2 -2 -1 -2 -3 -2 -4 -4 -3 -2 -2 -4 -4  1  0 -2  0 -4 -3 -2 -4 -4 -3 -4  0 -5 -3 -2 -1 -2 -1 -1  0  0  0  0  0  0 -1 -2  1 -2 -4 -4 -2 -4 -4 -2 -4 -4 -3 -1  3 -2  5  1 -1 -4 -2 -4  2 -2 -3 -3 -5  1  0 -2 -4 -1 -2 -2 -4  1 -4 -3 -2 -4 -2 -4 -2 -3  0 -1 -3 -1 -2  1 -3 -1 -1  0 -1  1 -2 -2 -3 -6 -4 -4 -3 -4 -4 -3 -2 -4 -1 -4 -4 -1 -1 -2 -3 -1 -2 -4 -2 -2  0 -5 -1  0 -2 -2 -1 -2 -1 -1 -1 -1  0 -1 -1 -2 -1 -3 -1 -1 -3 -3 -3 -2 -1 -2 -3 -3 -2 -3 -3  3  1 -4 -1 -3 -4 -3 -4 -1 -4 -2  0  0  0  0 -1  0 -1 -2  0 -2  0 -3 -3 -4 -1  0 -2 -4 -2 -2 -2 -1  0 -1 -2  0 -1 -1 -1  0 -6 -1 -1 -4 -4 -3 -2 -2 -3 -3 -3 -4 -5 -5 -5 -2 -2 -2 -2 -2 -1 -1 -1  0 -2 -2 -2 -2 -1 -2  1  0 -1 -3 -3 -2 -2 -2 -2 -2 -2  4 -2  7 -1  0 -1  0 -3  0  2 -4  0 -3 -4 -1  2  5 -2 -2 -3 -2 -2 -5 -3  2  0 -3 -2 -1  0  2 -2 -2
  1 -4 -4 -3  0 -3 -3 -3 -1 -2 -2 -4 -2 -1 -1  0 -3 -3  2 -2 -1  1 -4 -3  0 -1 -6 -2 -1 -5  0 -4 -3  1  2 -2  4 -1  3 -4 -3  0 -1 -1  0  0 -2  6  3  2 -6 -4 -7 -5 -5 -6 -2 -5  1 -5 -4 -1 -5 -5 -3 -2  3 -2 -3 -3 -3 -1 -2 -1  0 -5 -4 -4 -4 -2 -2 -1 -5 -2 -3  1 -3  6 -4 -4 -3 -4 -6 -4 -2 -3 -6  2  1 -4 -2 -5  1  2 -3  5 -2 -2 -1  3 -2  3 -3  0 -2  2 -3  4 -2 -2  5 -1 -4 -4 -5 -1 -2 -1  4 -2 -3  1 -4 -4 -5 -6  8 -1 -6 -1 -4 -4 -4 -2  6 -4 -1 -2 -3 -4 -2  2 -2 -5 -1 -2 -5 -3  2  2 -3 -5 -3  0  4 -4 -5  4 -2 -4  1 -4  0 -3 -3 -2 -1  0  0  0 -1 -2 -1 -1 -1 -1 -2 -2  0 -3 -4 -2  1  6  3 -6 -6  5 -5 -4 -4 -1 -4 -1 -6 -4  5 -4 -4  1 -6  5 -1 -3 -4 -4 -4 -4 -5  4  2  4 -1 -4  4 -1  4 -4 -5 -2 -2  2 -3  0 -3 -2 -2 -2 -1 -3 -2 -3 -5 -3  8  1 -5 -3 -6 -3 -4 -1  4 -2 -1 -5 -1 -3  1  4 -2 -1  4  0 -4 -1  7 -3 -2 -1 -1  1  2 -2 -1  1 -2 -2 -2 -1 -1  0 -4 -3 -2  2  0 -2 -2 -2  2 -4 -2 -1 -3  3 -1  2 -2 -5  1  5 -1  3 -1  4 -2 -4 -2  0 -1 -2 -1 -1  0 -3  4 -1  5 -2 -5 -4 -3 -4  5 -1 -4  2 -2 -3  1 -1  0 -3 -1 -1  1 -5 -1 -4  0 -3  5 -4 -2 -5 -4 -4 -2 -2  6  4 -3 -1  1  1  3 -3 -2 -1 -2  0  2 -1 -3 -2 -2 -3 -3 -3  4 -3  0 -2  0 -1 -2 -2 -2  1 -1 -2 -3  0 -3  0 -3 -2  4 -3 -4 -2 -1  0 -2 -2 -5  2 -2 -4 -4 -1 -2 -1  4 -3 -3 -2 -4 -2 -3
  4 -4 -4 -2  0 -3 -1 -1  0 -2 -2 -2 -2  0 -2 -1 -3 -1  3 -2  0  0 -2 -4  5 -2 -6 -2  1 -5 -1 -4  1 -2  1 -2  0  1  2 -4 -3 -2 -2 -2 -1  4 -2  0  5 -1 -7 -4 -7 -5 -6 -1  4 -5 -1 -5 -4 -1 -4 -5 -4  0  2 -1 -2 -2 -1 -3 -4 -2 -1 -5 -4 -4 -4 -3 -3  2 -5 -3 -3  0 -3  0 -3 -4 -4 -4 -6 -4  3 -3 -6 -1  6 -4 -3 -6  2  1 -3  1 -3 -2  0  2 -3 -1 -2 -1 -1 -1 -3 -1  0 -2  1  0 -4 -4 -4  0 -2 -2  3 -3 -3 -2 -4 -3 -5 -6  0  6 -6  5 -4 -2 -4 -2  3 -4 -2 -2 -3 -4 -3  2 -2 -5 -1 -1 -5 -3  4  0 -3 -2  0  3  1 -4 -5  2 -2 -5  3 -3  6 -3 -3 -2 -2  1 -1  0 -1 -2 -2 -1 -1  0 -2 -2  0 -5 -5 -2  4  1  3 -6 -4  0 -5 -4 -4  4 -3 -2 -6 -4  3 -1 -4 -1 -6  1 -2 -3 -3 -3 -3 -4 -4  0 -1  2  1 -4  2 -2  0 -4 -5 -3 -2  4 -3  2 -3 -2 -2 -2 -1 -3 -2 -3 -4 -4 -1 -1 -6 -4 -5 -4 -4  5  4 -3  3 -5 -2 -3 -1 -1 -3 -2  3 -1 -3  0  2 -4 -3 -2 -2  1  0 -1 -1  0 -1 -2 -2  0 -1  1 -3 -2 -2  3  0 -2 -2 -2 -1 -3 -3  0 -1  0 -2  0  4 -5 -2  2 -3  3 -2  5 -2 -3 -2 -1 -1 -2 -1 -1  0 -3  2 -2  4  2 -5 -3  1 -3  3  2 -2 -1 -1 -3  0 -2 -1 -2  0 -1 -2 -4  1 -4  1 -2  0 -3 -2 -5 -4 -4  3  1 -1  5 -3 -2  0  1  1 -3  0  0 -2 -1  0  1 -4  0 -2 -3 -3 -3  0 -3  2  0  1 -2 -2 -1 -2  1 -1 -4 -4  0 -3 -1 -3 -2  0 -3 -4 -3  0  1 -2 -1 -5  1 -3 -4 -4 -2 -3 -3  0 -4 -1  0 -5 -4 -3
 -3 -1  2  0 -1  1 -1  1 -2  0 -1 -1  0  0  1 -1 -2 -2 -2 -1 -2 -1 -2 -2 -3  1 -2  0 -2 -2  1 -1 -3 -3 -3 -1 -2 -1 -2 -3 -1 -3  0 -2  0 -5  2 -5 -5 -5 -4 -3 -4 -3 -3 -4 -5 -5 -5 -4 -2  0  1 -4 -4 -1 -2 -1  1  2 -5 -2  0  1  0 -3 -2 -3 -5  2  1  0 -2  3  0 -5 -1 -5  2 -5 -3 -2 -4  2 -4  0 -4 -2 -4 -3 -1 -3 -2 -4  0 -4 -1  1 -2 -3  0 -3  1 -1 -1 -2 -2 -3 -2 -2 -2  1  0 -3  0  2 -3 -5 -3 -1 -1 -2  4 -5 -2 -4 -5 -5 -4 -4 -3 -5  0  0 -4 -3  2 -1 -1 -2 -1 -3 -1 -3 -4 -5 -3 -2 -4 -3  3 -1  1  1 -4 -1 -1 -4 -5 -3 -4 -2 -4 -1 -1  0 -1 -1 -1  0  0  0  0  0 -1 -1  0  0 -1 -3 -3 -1 -3 -4 -4 -4 -4 -3 -3 -2  0 -2 -4  1 -4 -1 -4 -3 -5 -3 -4 -4  1  3  3 -4 -4 -5 -1 -4  0 -4 -2  3 -3  1 -4 -1 -2  2 -1 -3  0 -1 -1 -2  4  1 -2 -2 -1 -2  5 -3 -5 -3 -3 -3 -4 -3 -2 -3 -4 -1 -3 -3  2  4 -2 -4  1  0 -3 -1  4 -1 -4  2  0  0  0 -1 -1  1  2 -1 -1 -1 -1 -2 -2 -1 -3 -1  1 -3 -2 -3 -2  1  1 -2 -1 -1  0 -3 -1 -1 -5 -4  2 -4 -2 -4 -2 -4 -1 -3  2 -1 -1 -1  1 -1 -2  1 -4 -1 -4  0 -3  1 -1 -5 -4  0  2 -3  0 -2 -2 -2  0 -2 -1 -1  0 -6 -4  4 -4 -3 -3 -1 -1 -2  0 -1 -4 -5 -5 -4 -1 -1 -2 -2 -1  0  1 -3 -1  0 -2 -3 -1  1  0  0  3  1 -3 -2 -3  0  0  0 -1  0  0 -2 -1  0 -1 -2  0  0 -1  0 -3 -1 -3 -2 -3 -1  1  0 -2 -2  1 -2 -5 -2 -3  0  1 -1  0 -1 -2 -1 -1
  3 -3 -3 -2 -1 -3 -2 -2 -3 -2 -2 -4  0  0 -2 -1 -3 -2  0 -1  5 -1 -3 -3  4 -1 -5 -2  4 -4  4 -3 -2 -2  1 -2  6  1  0 -3 -3 -4 -3 -3  1  2 -3 -1  1 -2 -6 -4 -6 -4 -5 -5 -1 -4 -2 -5  1 -2 -4 -4 -4 -1  0 -3 -2  0 -3 -4  0 -2 -2 -4 -4 -4 -4 -2 -3 -1 -4 -2 -3  0 -3 -1 -3 -4 -4 -3 -5 -3  5 -3 -5 -1  0 -4 -2 -5  0 -1 -1  1 -2 -2  0  0 -3 -1 -2 -1 -2 -1 -2 -1 -2 -2  1 -2 -3 -4 -4  0 -2 -2  2 -2 -2  0 -2 -3 -4 -5 -1  2 -5  6 -3 -3 -3 -1  0 -3  0 -2 -2 -3 -3  0 -2 -5 -2  1 -4  2  7  4 -2 -3 -2  0 -1 -3 -4  2 -2 -4  4 -3  6 -2 -2 -1 -2  0  0  0 -1 -1 -1 -1 -1 -1 -1 -2  0 -4 -4 -1  6  2  2 -5 -5  0 -5 -4 -3  0 -3 -1 -5 -3  2 -3 -4 -1 -5  0 -2 -2 -2 -1 -3 -4 -3 -1 -1  6 -2 -3  2  0  3 -4 -4 -2 -2  1 -2  4 -1 -2 -1 -1 -1 -3  0 -3 -3 -3  0 -1 -5 -3 -5 -3 -3  0  1  0 -1 -5 -2 -3 -1 -1 -2  0  1  1 -3  1  1 -1 -2  0 -2  0  0 -1 -1  0 -1 -2  0  1 -2  0 -2 -1  1  4  2 -3 -1  0  0 -2 -2  1 -2 -1 -2  0  4 -5 -1  1 -3  0 -2  0  4 -2  0 -1 -1 -1 -1 -1 -1 -2 -1 -1  0 -1 -4 -3  0 -4  1  0  0  2  1 -2  1 -2 -1 -2  0 -1  1 -3  6 -2  0 -2  3 -2  4 -2 -3 -3 -1 -3 -2  5 -2 -2  0  0  4 -1 -1 -1 -2 -1  0 -1 -3  3 -2 -2 -2 -1  0 -3  0 -1  0 -1 -2 -2 -1  2 -1 -3 -3  0 -3 -1 -2 -2  0 -1 -4 -1  2  1 -2 -2 -4  6 -3 -4 -4 -2 -3 -3  0 -2  2 -1 -4 -3 -2
  0 -5 -4 -3  1 -4 -2 -3 -2 -2 -4 -5  1  0 -1 -1 -4  5 -1  0 -3 -2 -5 -5 -1  0 -5  1 -1 -5 -3 -4  0  2 -1 -3  1 -2 -1  0 -4 -5 -4  1 -2  7 -4 -3 -2  6 -7 -5 -6 -5 -6 -6  6 -4 -3 -6 -5 -3 -4 -3 -6  4 -1  1  0  3  7 -5  0 -1 -2 -5 -5 -5  4 -4 -3 -3 -5  0 -3  5 -2 -3 -5  0 -5 -5 -6 -1 -2 -4 -5  4 -1 -5 -2 -5 -2 -3 -3  1 -3 -2 -3  2 -4 -2 -4  1 -4 -2  6  0  0 -2 -2  1 -5 -2 -4 -3  6  9 -1  0 -1 -3 -4  7 -5 -6 -3 -1 -6  0 -4  3 -4 -2  0 -4 -3 -2 -3 -4 -4 -2 -3 -6  6  8 -3 -4  0 -2 -3 -5 -3 -2 -2 -5 -5 -2  9 -5  5 -1 -2 -3 -3 -2 -2  3 -1 -1 -1 -2 -2 -2 -2 -2 -3 -3 -2 -5 -5  0 -1 -2  5 -5 -5  0 -5 -5 -4 -1  3 -3 -5 -4  3  0  1 -2 -5 -2 -4 -3 -5 -2  2 -1 -5  4 -2 -2 -3 -4  0 -3  0 -4 -4 -3 -3  1 -2  0  0 -2 -2 -2  1 -3  2 -3 -5 -4 -3 -3 -5 -4 -5 -4 -4 -2  0 -3 -1 -6 -2 -3 -3  6 -3 -3 -2 -3 -4 -1 -2 -4 -3 -2 -2 -2 -2 -2 -2  5 -2 -2 -1  6  1 -1 -4 -3 -1  0 -1 -3  0 -2  0 -4 -4 -2 -4  1 -2  1  7 -6 -2 -1 -4  6  0  1 -3 -4 -2 -2  1 -2 -1 -1  6 -3  5 -4 -2 -2 -5 -4 -3  1 -2 -2 -4 -2 -3 -3  2 -3  0 -3 -2  2 -2 -1  3 -2  6  5 -1 -3 -4 -5 -4 -4  3 -3 -3 -2 -2 -2 -1  4 -1 -3 -2  5  3 -2 -2  7 -4 -1 -3 -2 -3 -2 -2 -3  7 -3 -2 -3 -3 -3 -2 -2 -2 -4 -3  6 -4 -2 -3 -3 -2 -1 -1 -5  6  0  0 -3 -5 -2 -4  0 -5 -3  1 -4 -1 -5 -4 -2 -4 -4 -3
 -3  8 -4  0  0  3 -2  1  7  2  1  7 -2 -2 -1  0 -1  2 -4  1 -2  0 -3  5 -5 -3 -4 -3  1 -3 -3  1 -4  0 -3 -1 -3  1  0  3  4  7  5  0  1 -5 -3 -5 -5 -3 -5 -4 -5 -4 -4 -5 -6 -5 -5  7 -3 -3  6  1  5 -2 -4 -1 -1 -4 -5  0  3  1  1 -4 -3 -2 -6 -3  1 -3 -4 -3  2 -5 -3 -5  5 -6 -3 -3 -5 -3 -5 -2 -4 -2 -5 -4 -3 -4 -3 -4 -2 -4  6  0 -3  4 -3 -1 -2 -2 -1 -1 -4 -3 -3 -2 -3 -2 -3  6 -2 -1 -2 -5 -3  3 -3 -2  3 -4 -3 -5 -5 -5 -5 -5 -3 -5  5 -2 -4 -3 -3  6 -1 -1 -2 -3  1  8  1 -6 -4 -3 -4 -4 -2 -4 -1 -3 -4  6  4 -4 -6 -3 -4 -4 -5 -3 -2  0  0 -1  3  2  0 -1 -1 -1  4  1 -2  2  1 -4 -4 -3 -4 -4 -4 -4 -4 -2 -4  6 -3 -4 -5 -3 -4  2 -5 -4 -6 -3  8 -5 -3 -3 -1 -4 -5 -5 -3 -4 -2 -4 -3 -2 -4 -2 -4 -3 -3 -3  0 -3 -2 -3 -2 -2 -1 -1 -2 -2 -2 -2 -3 -3 -5 -3 -4 -3 -4 -3 -3 -4 -4 -3 -3  8  0 -2 -1 -4 -2 -2 -3 -3 -2 -2 -4 -3 -2 -2  3 -1 -2  1  1 -1  5  1 -1  0 -1 -1 -2 -1 -2 -3 -2 -1 -1  0 -1 -1 -1 -2  6 -3  2 -1 -5  8 -2 -4 -3 -4 -3 -4 -3 -3 -2 -1  0 -1 -1  0 -2  1 -4  3 -4  4  7 -2 -3 -6 -4 -3  5 -3 -1 -3 -2  0 -1  0 -3 -2 -1 -4 -3 -3 -3  1 -3  2  4  1 -2  4 -4 -5 -5 -5 -2  2 -2 -2 -2 -2 -1  0 -3  1 -2 -3  1 -2 -2 -2  2 -2  2 -3 -3 -1  4  2  3 -2  0 -1 -1 -1  0 -3  4  0  1 -2  0 -2 -3  8 -4  0  0  3 -3  1 -2 -3 -5 -3 -1  1 -3  8 -2  0 -2  1 -2
 -3 -1 -1  1 -1 -1  2 -1 -1  0  1  1  1  0  1  1  4 -2 -1  2  0  0  0  2 -4  2 -2  1  2  0 -1  0 -3 -1 -2  0 -2  1  0 -2  1 -3  0  0  0 -5 -1 -4 -4 -4 -3  1 -3  7  7 -3 -5 -3 -5 -2  4  2  0 -3 -1  1 -1  0  1  0 -1 -3  3  1  0  7  7  1 -5 -1  3 -1  0 -1  2 -4  4 -4 -1 -5 -1  2 -3  5 -4  3 -3 -1 -4  3  2 -3 -1 -4  3 -4  0  1 -1 -2  2 -1  2  0 -1  0 -2 -2 -1  3 -2  2  1  4 -1  1  0 -5 -2 -1 -1  4 -1 -5 -1 -3 -5 -5 -3 -4 -1 -4  1  3 -4  4  0  1  1  3  4 -3 -1 -1 -4 -5 -2  4 -4 -2  1 -2  0 -1 -3  2  0 -2 -4  6 -4 -2 -4  2  1  1  0  0  2  0  1  1  2  0  0  2  2  2  0 -1  2  3 -3 -3 -3 -3 -2  1 -2  2  5 -3 -2  1 -1  3 -4 -1 -4  0 -2 -4  2  0 -2 -2 -4 -5 -2 -3  0 -3 -1  2 -3  2 -3 -1  0  0  2 -2  0 -1  1 -2  1  0 -1 -1  0 -1 -2  2 -5 -2 -3  5 -3 -1  5 -2 -4 -1 -2 -2  1  1 -1 -3  1  1 -3 -1  1  2 -4  0  0  2  3  2  1  0  0 -1  2  1  0 -1 -2  0 -2  0  0 -2 -1 -2  2  1 -1  3  2  2  0 -2  1  1 -5 -4  0 -3  4 -2  0 -4  0  0  0  1  1  2  1  4 -2  1 -4  2 -4  1 -1  2 -1 -5 -3 -2 -1  0  2 -1 -1  0  0  4 -1  0  0 -2 -2  3 -1 -2 -1  4  2  5  2  1 -3 -3 -4 -4 -1  0 -1 -2 -2  0  0 -2 -2  1 -1 -3 -1  0  0  0  0  1 -2 -1 -2  0 -1  3  1  1  0 -1  1 -1 -1  0 -1  1  3  0 -3  1 -1 -1 -1  2  0  2  0 -2  2  1 -2 -1 -1  1 -1  0  1  1  1 -1  5
 -1 -2 -2  0  1 -2  3 -1 -2  1  0  0  0 -1  0 -1  0  0  0  0  2  3 -2 -1 -3  0 -3  0  1 -2  0 -2  0  0  0  0  1  1  0 -1  4  0 -1 -3  0 -4  3 -3 -3 -3 -4  7 -4 -1  1 -3 -4 -4 -3 -3 -1  0 -1 -3 -2  0  0  1  0  1 -4 -2  0  0  0 -1  1  7 -3 -1 -1  2 -3  3  1 -3  1 -2 -1 -5  5  4 -4 -1 -4  4 -4  0 -3 -2  4 -3  4 -2  4 -2  0 -1 -2 -1  2 -1  5  0  1  2 -2 -2 -2  1  2  4 -1 -1 -2  1  2 -4 -1  0 -2  0 -2 -5 -3 -4 -3 -3 -4 -1 -2 -4 -2  2 -3 -2 -1 -1 -1 -1  2 -1  3  2 -3 -4 -3 -1 -3 -1 -1 -3  3 -2 -2 -1 -2 -1 -5 -1 -3 -2 -3  0 -2  1 -1  0  0  0  0  0  2  0  1  1  0  2  1 -3 -3  1 -2  1 -3 -4 -4  0 -3 -1  1 -3 -4  4 -2  0 -3  3 -2  5 -3 -2  3 -2 -2  0 -4 -4 -3 -2  1 -2  2 -1 -2  2 -1 -2 -2  0  2  0 -1 -2 -1 -2  0  1 -1 -1  0 -1 -3  2 -3 -2 -3  6 -4  8  5 -2 -3  2 -2 -3  3  0 -2 -3  0  0 -2 -1  0 -1 -2 -1  1  4  0  0  2 -1  0  0  0 -1 -1 -1 -2  1 -3  0 -1 -1 -1 -2 -2  1 -1 -1  3  4 -2 -2  0  0 -4 -1  2 -2  3 -3  3 -3 -2 -2  3  1  2  0 -1  0 -2  1 -3  5 -3  2 -3 -1 -2 -5  0 -2 -2  0  1 -2  0 -1  3  3  0  0  0 -4 -1 -1 -3 -2  1  1  0 -1  3  3 -3  4 -3 -3 -1  0  1 -1 -1 -1 -1 -2 -2  2 -1 -2 -2 -1 -1 -1 -1  0 -1 -2  0 -1  1  1  1 -1  0 -1 -1 -1 -1  0  0  4 -1 -1 -2 -1 -2 -3 -3  0  3  0 -2  1  0 -2 -2 -1 -2  0  0 -1 -1  4 -2 -1  2
 -2 -4 -4 -4 -2 -4 -3 -4 -5 -2 -4 -5 -3 -1 -3 -3 -4  4 -2 -4 -4 -3 -5 -5 -3 -3  4 -2 -3 -5 -4 -4  6 -1 -3 -3 -3 -1 -3 -4 -4 -5 -4 -5 -3 -2 -5 -5 -4 -3 -7 -5 -5 -6 -6 -7 -3 10 -5 -6 -5 -4 -4 -5 -2  1 -4 -4 -3 -2 -2 -6 -5 -4  4 -6 -5 -5 -1 -2 -4 -4 -5 -4 -4 -3 -2 -5 -4 -1 -5 -4 -5 -4 10 -4 -5 -2 -4 -4 -3 -6 -2 -4 -2 -4 -3 -2 -3 -3 -4 -3 -4 -3 -4 -3 -3 -4 -4 -4 -4 -3 -4 -5 -4 -3 -2 -2 -3 -2 -2 -4 -5 10 -5 -5 -5 -4 -5 -4 -5 -1 -4 -3 -4 -4 -3 -2 -3 -4 -4 -3 -3 -6  2  3 -4 -5 -3  4 -4 -4 -4 -3 -4 -5 -5 -4 -2 -5 -2 -1 -4 -3 -3 -2 -2  0 -1 -1 -1 -2 -2 -2 -2 -2 -3 -3 -3 -4 -4 -4 -3 -4 -2 -5 -5 -3 -6 -5 -5 -2 -1 -4 -5 -5 -3  9  8 -4 -6 -5 -4 -3 -4 10  0 11 -4 -3 -3 -4 -4 -2 -3 -3 -4 -4 -4 -3 -4  0 -3  2 -3 -2 -2 -2  0 -3 -1 -1 -4 -5 -5 -4 -6 -4 -5 -5 -4 -4 -3 -4 -3 -6 -3 -4 -4 -1 -4  0 -3 -4 -4  1 -4 -4 -3 -3 -1 -3 -3 -2 -1 -1 -2 -2 -2 -1 10 -2 -3 -3 -2 -3 -3 -3 10 -2 -2 -2 -5 -3 -4  9 -3  0 -2 -6 -4  0 -4 -2 -2 -3 -3 -4 -2 -2 -1 -1 -1 -1 -1 -3 -2 -4 -4 -4 -5 -4 -4 -1 -4  0 -4 -2 -3 -3 -2 -3 -3 -4 -3 -2 -3 -5 -2 -4 -2 -3 -3 -4 -4 -5 -4 -5 -3 11 -5 -4 -2 -3 -2 -1 -2 -3 -2  0  0 -3 -3  0 -4 -3 -3  5 -3 -2 -3 -3 -1 -3 -3 -3 -3 -3 -2 -3  3 -4 -3 -1 -4 -3 -4  0 -3 -3  0 -5  0 -3 -3 -4 -6 -3  0 -5 -5 -3  0 -5 -3 -5 -3 -4 -5 -4 -4
 -1 -4 -3 -2  0 -3  1 -2 -4  3 -3 -2 -1 -2 -2  0 -3  0 -1 -2 -3  1 -4 -4  3  1 -4  4 -2 -4 -2 -3  8  7 -3 -1 -2 -2 -2 -3 -3  0  1 -3  1  0 -4 -4 -3 -1 -6 -5 -6 -5 -5 -5 -1 -3  3 -5 -4  2  3 -3 -5  3 -3 -2  0  6  6 -1 -4  0  1 -5 -4 -4  9 -3 -3 -3 -4 -3 -2 -1  5 -3 -3 10 -4 -4 -5 -1 -1 -3 -5  3 -3 -4  3 -5 -2 -3 -2 -2 -3  0 -2 -2 -3 -3 -3  0 -3 -2 -1 -3 -3 -3 -2  0 -4 -4 -4 -2  0  2 -2  2  4 -1 -3  0 -4 -6 -4 -3 -6 -3 -4  9 -3 -2 -2 -4 -3 -2 -2 -3 -3 -2 -3 -5  0  3  3 -4  1 -1 -1 -4 -3 -2 -3 -4 -4 -2  0 -4 -1  7 -3 -3 -3 -2 -1  1 -1 -1  0  0 -2 -2 -2 -2 -2 -2 -2 -5 -5 -2 -3 -3  0 -5 -5  0 -5 -3 -4  5  9 -3 -5 -3 -2  1  8 -3 -6 -3 -2  0 -3 -2  9  7 -4 -1 -2 -3 -3 -3 -2 -2 -3 -3 -3 -1 -2 -1 -3 -1 -1 -2 -1 -2  6 -3  4 -2 -4 -4 -4 -3 -5 -4 -5 -4 -4 -3 -3 -2 -3 -5  1 -1 -2  4 -2 -1 -2 -3 -2  2 -3 -3 -3 -2  0 -2 -2 -1  0  1 -2 -1 -2  1  4  0 -4  1  4  0 -2 -3  2 -2  0 -2 -4 -2 -3  0 -1  2 -1 -5 -2 -3 -3 -1  6 -2 -3 -2 -2 -1 -1 -1  1 -1  2 -2  5 -2 -3 -3 -5 -2 -3 10 -3 -2 -2 -2 -2  1  0 -2 -1 -3  1 -1 -1 -5  6 -1  0 -1 -2  1 -3 -4 -4 -3 -3 -2 -4 -2 -2 -2 -2  1 -1 -2 -1  5  7 -2 -2  2 -3 -1 -2 -1 -2  0 -2 -3  1 -2 -2 -2 -2 -2  0 -2  0 -3  0  1 -3 -2 -3 -2  0  1 -3 -2  5  0  0 -3 -4 -3 -3 -3 -5 -1  8 -3  0 -4 -3 -2 -3 -4 -3
  1 -3  0 -2  1 -2 -2 -3  0 -1  0 -2  0  1 -1  1 -3 -2  3 -1 -1  1 -4  0 -1 -2 -5  0 -1 -5 -1 -3 -3 -1  3  0  2  0  2 -3 -1  0 -2 -4 -2 -1 -3  5  2  5 -6 -3 -6 -5 -5 -6 -2 -4  7 -4 -2  1 -4 -4 -4 -2  2 -4  0 -2 -4 -2 -1 -2  0 -5 -4 -3 -4  1 -2 -1 -5 -2 -3  5 -3  5 -4 -4 -2 -3 -6 -3 -3 -2 -5  0  1 -2 -1 -5  2  6 -2  4 -1 -1 -2  1 -2  3 -1  1 -3  2 -4  1 -1 -1  2 -2 -4 -4 -4 -1 -1 -3  3 -2 -2  0 -3 -4 -5 -6  1 -1 -6 -1 -2 -4 -3 -1  1 -3  2  0 -2 -3 -1  5  1 -4  4 -3 -5 -3  1  5 -3 -4 -2  0  5 -4 -4  4 -3 -4  2 -4 -1 -2 -3 -1 -1  0  0  0 -1 -2 -1 -2  0  0 -1 -1  2 -4 -2  1  2  3  0 -5 -5  2 -3 -4 -3 -2 -4  1 -5 -4  1 -3 -4  4 -5  5  0 -1 -4 -4 -4 -4 -4  4  1  3  1 -3  3 -2  5 -4 -4 -2  0  1 -2 -1 -3 -2 -1 -1 -1 -3 -1 -3 -4 -2  0  6 -5 -3 -5 -3 -3 -2  1  1  1 -5  0 -2  4  1 -2 -1  3  4 -3 -1  2 -2 -1  0 -2  0  1 -2 -1  0 -1 -2 -2 -1 -2 -1 -2 -3 -2  3  4 -2 -3 -2  2 -3 -2 -1 -2  0  0  1 -2 -2  2  3  0 -1  1  0 -2 -4 -2  0 -1 -1 -1 -1  1 -1 -1  0  2 -1 -4 -4 -2 -4  2  0 -3  4 -1 -3  2 -1 -1 -2 -2 -1  0 -4 -1 -4 -2 -3  1 -2 -3 -4 -2 -2 -2 -4  5 -1 -2  0  3  1  1 -2 -1 -2 -2  2  4  1 -3 -1 -1 -1 -2 -2  4 -3 -1 -1  1  1 -1 -2 -2  3  0 -2 -2  0 -3  2 -1 -1  5 -2 -4 -4 -1  2 -1 -1 -5  2 -2 -2 -3  1  0 -1  2 -4 -2 -1 -4 -3 -2
