# Supplementary material for: Protein Secondary Structure Prediction Based on Data Partition and Semi-Random Subspace Method
Source: Sci Rep. 2018 Jun 29;8:9856. doi: 10.1038/s41598-018-28084-8 (PMC6026213; doi:10.1038/s41598-018-28084-8)
Supplement: Supplementary file 2 — Dataset 2 [file 41598_2018_28084_MOESM2_ESM.zip › T100_DATA/6C8S_A.pssm]

  M  V  A  T  I  D  S  I  E  M  P  A  L  P  T  A  V  E  A  H  P  M  K  G  G  D  D  S  H  S  Y  S  Q  N  S  C  Y  Q  K  G  V  I  D  A  A  K  A  V  I  V  E  A  V  N  E  K  L  D  L  E  N  N  P  I  F  D  P  I  K  P  F  R  I  A  D  F  G  C  S  T  G  P  N  T  F  H  A  M  Q  N  I  V  E  S  V  E  T  K  Y  K  S  L  Q  K  T  P  E  F  H  V  F  F  N  D  H  V  N  N  D  F  N  V  L  F  R  S  L  P  P  N  R  E  F  F  A  A  G  V  P  G  S  F  Y  T  R  V  F  P  K  N  S  I  H  F  A  H  C  S  Y  A  L  H  W  L  S  K  V  P  K  E  I  Q  D  K  N  S  L  A  Y  N  K  G  R  I  H  Y  T  G  T  E  K  H  V  V  K  A  Y  F  G  Q  F  Q  R  D  F  E  G  F  L  K  A  R  A  Q  E  I  V  V  G  G  L  M  V  I  Q  I  P  G  L  P  S  G  E  V  L  F  S  R  T  G  A  G  L  L  H  F  L  L  G  T  S  L  M  E  L  V  N  K  G  I  I  N  E  E  S  V  D  S  F  N  L  P  Q  Y  H  P  S  V  E  D  L  E  M  V  I  E  M  N  D  C  F  T  I  E  R  V  G  T  L  P  H  P  M  K  N  L  P  F  D  V  Q  R  T  S  L  Q  V  R  A  I  M  E  C  I  L  T  E  H  F  G  E  N  I  L  D  P  L  F  E  I  Y  T  K  N  L  Q  E  N  F  H  V  F  D  K  E  I  R  K  D  A  D  L  Y  L  V  L  K  R  K  G  N  L  E  H  H  H  H  H  H
 -2  3  4  2 -2 -1  0  0 -1 -1  2  1 -1 -1 -1 -2  1 -3  2 -4  0 -5 -3  1 -4 -2 -2 -1 -1 -4 -7  6 -3 -7 -4 -1 -3 -5 -4  1  3  0 -2  2  4 -3 -1 -2 -3 -3 -1  5 -3  2  0 -2 -4 -3 -1 -1 -1 -1 -1  0  0  0  0 -1 -2 -1 -5  0 -4  7 -7 -5 -4 -6  1 -1 -4 -2 -6  0 -6 -1  5  0 -2 -4 -4 -4 -4  5 -4 -3  0 -3 -5 -3 -1 -1 -2 -2 -1 -5 -4 -6 -5 -2 -5 -6 -6 -6 -5 -1 -1 -7 -7 -7 -7 -1 -4 -7  1  0 -4 -4  0 -3 -4 -3 -5 -6  4  5  2 -2 -1 -4 -3 -7 -6 -3 -6 -5 -6 -3 -1  2 -2 -5 -6 -6  2 -6 -2 -1 -3  4 -3 -5 -8 -6 -3 -4 -1 -6 -2  0 -4 -1 -4 -2  0 -1 -1  5 -4 -6 -4 -3 -3 -5 -6 -5  2 -3  3  0 -1  1 -2  0 -3  7 -7  2  2 -6 -7  2 -2 -7 -5 -2  0 -7 -6 -2  5 -6  6 -2 -6 -4  0  0 -3 -4 -4 -5  1 -4 -2 -3 -2  0 -3 -2 -1 -1 -1 -1 -1 -1  0 -2  0  0  0 -1 -1 -1 -4 -4 -3 -4  3 -1  3 -5 -1 -3 -5  4  0 -4 -4 -3 -4 -2 -3  1 -4 -3 -5  0 -7 -5  0 -5 -2 -7  2  2 -3  1 -1 -5 -4 -2  1  1 -4 -2 -1 -5 -3 -3 -7 -1 -5 -3 -1 -4 -5  1 -2 -1 -1  0 -1 -2  0  0 -1  0 -3  2 -2  0 -2  5 -1  0 -3 -6  7  1  1 -5 -1 -4 -5  1  0 -6 -7 -4 -2  1 -2 -1 -5 -1 -1 -7 -2 -4 -5  3 -1 -5 -1  2 -1 -2 -1  0 -1 -3  1  0  1 -1  0 -2  0 -1 -3 -4 -4  0  1 -5 -4 -6 -5  3 -2  0 -1 -2 -2 -2 -2 -2 -2
 -3  0  0  0 -1  2  0  0  0  2 -1  1  0 -1 -1 -3 -2 -1 -4 -4  0 -7 -3 -2 -6 -3 -4 -3 -3 -5 -7 -2  2 -5 -6 -2 -3 -4  6  2 -5 -5 -3 -1 -5  2  0 -2  0  2 -1 -4 -7  0  0  0 -5 -4 -2  0 -1 -1 -1 -1 -1 -1 -1 -2  0  0 -6  4 -7 -6 -6 -6 -7 -9 -5 -4 -7 -4 -5 -5 -6 -2 -5 -6 -2 -3 -7 -4 -1 -4 -6  0  1  1  1  3  0 -1  0  1 -3 -6 -5 -7  2 -6 -5 -6 -5 -6 -4 -5 -2 -6 -7 -8 -6 -4 -6 -7  4 -5 -5 -5  0 -3  6  3 -6 -6 -5 -4 -5 -6 -7 -6 -5 -7 -5 -2  9 -5 -7 -5  3  2 -5 -6 -4 -7 -5 -5 -5 -5 -6 -5 -5 -5 -8 -3 -5  3 -6 -7  0 -3 -5 -1 -3  2  0 -2  0 -2 -3 -5  2 -2  4 -7 -5 -5 -3  1 -4 -1 -1 -3 -7 -2  1 -6 -7 -2  0 -2 -7  1  3 -6 -6 -2  0 -8 -6  3 -5  9 -5 -1 -5 -5 -5 -2 -3 -6  5 -3 -6 -6 -5 -5 -3 -5  6  3 -3 -2 -1 -2 -2 -1 -1  1  1 -2 -2 -2  0 -3 -6 -2 -4 -6 -4  1 -5 -6 -1 -5 -6 -5  1 -2 -5 -1 -6 -1 -4 -4  0 -6 -4 -2 -7 -4 -5 -6 -3 -7 -4 -6 -4 -2 -1 -5 -5  3  0 -4 -6  1  5 -4 -1 -1 -8 -1 -7 -3  6 -5 -4 -2 -4  0 -1 -3 -1  0 -1  0 -2 -1 -1 -3  2  1  0 -4  1 -3 -5  9 -6 -6 -4 -5 -3 -5 -6  0 -1 -4 -8 -4 -1 -3 -6 -6 -2 -2 -6 -8  0  7 -6  0  2  0 -5 -1 -1  0 -1 -1  2 -1  0  1  0  0  1  1 -2 -3 -3 -5 -6 -6 -5 -7  2  8  2 -3 -3 -2 -1  2  0  0  0  0  0
 -3 -2  0 -1 -2  1  2 -1 -1  0 -1  0 -2  1 -1 -3 -1  2 -4 -5 -4 -8  7 -3 -5  3 -4 -2  3 -4 -8 -2  4  9 -4 -1 -6 -5 -2  0 -4 -5  2 -1 -4 -1 -2 -4 -5  2 -1  0 -7 -1  0  3 -5  1 -1  1  3  0  0  0  1  0  0  0  5 -2 -7  1 -7 -6 -2 -7 -5 -8 -4 -3 -4 -6  9 -4 -7 -2 -2 -6 -2  6 -7 -6  2 -2 -7  0  1 -2 -5  0  1  1  3  1  0 -5 -3 -7 -2 -7 -4 -7  9 -3 -4 -4  2  9 -3 -8  9  0 -6 -8  0  0 -6 -6 -1  2 -1  1 -7 -5 -5 -1 -5 -6 -7 -4 -2 -8 -6 -1 -3 -7 -7 -7  2  4 -4 -7  1 -7 -6 -1 -4 -1 -1 -4 -5  0 -9 -7 -3 -3 -5 -7 -1  0 -5 -2  3  1  4 -1 -2 -3 -4  9 -2 -1  5 -7 -4 -6  0  4 -3 -1  1  0 -7 -3  2 -6 -7 -3  2 -5 -5 -3  2 -3 -7  0  1 -8 -7  3 -4 -5 -4 -3 -5 -3 -7 -2  1 -5 -4 -4 -6 -7 -3 -4 -4 -4 -3  0  4 -1  1  0 -1  0 -1  0 -1 -1  2  2 -3 -2 -5  1 -4 -6 -2 -1 -4 -7  3  0 -7 -5  2 -4 -4 -3 -6  0 -3 -3 -3 -6  1 -2 -8  8 -5 -4 -2 -7  0 -6  0 -4 -1 -5 -6 -3  0 -4 -7 -3  1  7 -3  0 -8  1 -7  2 -1 -6 -2  0  0  1  1  2 -1  1  1  0  1  1  3  0  0  2 -3 -4  1  0 -5 -5 -6 -4 -2 -4 -3 -6 -7 -2  3 -2 -8 -5  1  0 -6 -6  0 -1 -7 -7  1 -1 -7 -2  0 -1 -4 -1 -1  1 -1  0 -1 -3  2  0  2  1 -1  0  0 -3  5 -4 -4 -6 -5 -8 -4 -4  0  0  6 -2 -1  6  4  1  1  1  1
 -4 -2 -1 -2  0  2  1  1  1 -1  0  0 -2  1 -1 -3 -3  0 -4 -6 -5 -6 -3 -4 -6  6  0  2 -2 -5 -7 -4 -3 -4 -5 -3 -6 -6 -4 -2 -4 -6  5 -3 -5 -3  0 -5 -6  2  2 -4 -7 -1  2 -2 -6  6 -3  1  1 -2 -1 -1  0  0  0 -1  0 -4 -7 -3 -7 -6  9 -8 -6 -9 -5 -5 -6 -6 -4 -5 -7 -2 -5 -6 -1  2 -7 -6  4 -4 -7  1  1 -4 -6 -2 -1 -1 -1 -2 -2 -4  0 -8  0 -7 -7 -7 -3  9 -6 -4  0 -4  9 -9 -3 -3 -7 -8 -3 -4 -6 -1  0  3 -4 -2 -7 -7 -5 -4 -5 -7 -6 -5 -2 -8 -7  0 -6 -7 -8 -6  1 -2 -5 -7 -2 -7 -6 -6 -5 -5 -6 -5 -7 -6-10 -8 -5 -2 -7 -7  0  0 -6 -1  6  0  1 -2 -3 -3 -4 -3 -4  0 -3 -7 -5 -7 -2 -1 -3 -3  2  0 -7 -3  1 -6 -8 -3  2 -5 -8 -1 -3  9 -7  1 -2 -8 -8  2 -5 -6 -5  0 -3 -6 -7 -1 -2 -6 -6 -8 -7 -7 -3 -5 -5 -4 -5 -2  4  1  5  0 -1  0  0  3  0  1 -1 -3 -3 -2 -6  5 -6 -6 -3  1 -4 -6 -4  7 -7 -6 -2 -2 -6 -4 -7  3 -2  2 -1 -7  8 -4 -7  1 -6 -6 -5 -8 -1 -6 -3 -4  1  1 -6 -3  1 -4 -7 -1 -2  0 -1 -4 -9  0 -7  4 -2 -7  0 -1 -3  0 -2  3 -4  3  3  0  1  1  5 -3  0  0 -5 -5 -3 -3 -6 -7 -6 -6 -5 -3 -3 -7 -7 -3  0 -5 -9 -3  3  3 -5 -7  8  2 -7 -9  5 -5 -7 -2 -1 -3 -5  2  4 -1 -2  0  0 -3  2 -1  0  0 -1  0 -1 -5 -1 -6 -7 -7 -5 -8 -5 -6 -5 -2  4 -1  0  1  0 -1 -1 -1 -1
 -3 -2 -2 -2 -3 -3  1 -3  0 -1 -3 -1 -3 -2 -1 -3  1 -6 -4 -1  3 -7 -4 -4 -7 -3 -5 -5  0 -4 -8 -4 -2 -8 -2 -1 -4 -8 -6 -5 -2 -3 -1 -1 -3 -5 -6 -4 -4 -3 -7  0 -5 -3 -5 -3 -2  3  3 -1  0 -2  0  0 -1 -1 -1  1 -3  5 -5  4 -5 -5 -8 -4 -7 12 -5 -1 -7 -7 -7 -4 -3 -1  1 -4 -3 -4 -4 -5 -6 -1 -5 -1 -3 -3  8 -1 -4 -1 -1 -5 -4 -7 -6  0 -4  2  3 -3 -5 -8 -5 -5 -2 -8 -9 -8 -8 -3 -5 -4 -5 -3 -5 -7 -2 -4 -3 -4  8 -3 -4  1 -4 -4 -4 -5 -4 -7 -3 -2 -8 -4 -4 -7 -3 -4  2 -5 -5 -3 -4 -1  4  1  4  1 -2 -1 -4 -3 -5 -7  1 -8 -5 -5 -4  2 -4 -2 -2 -1 -2 -2 -1 -7 -7 -6  0 -5  0  6  0 -3 -1 -5 -2 -3 -5  2 -6 -5 -7 -2 -1 -8 -4 -5 -6 -8 -6 -3  3 -5 -5 -2  5 -8 -4 -6 -8 -4 -5  1 -7 -2  1 -6 -4 -5 -4 -1  0  5 -1 -4 -2 -3  0 -3  1  0 -1  0  1 -1  5  7  0 -2 -2 -6  2 -5 -5 -3  8 -4 -2 -7 -6 -3 -4 -6 -7 -4 -5 -2 -8 -4 -7 -4 -6 -1 -2 -7 -4 -7 -1 -4  1 -3  4 -5 -5 -8 -4 -6 -2 -4 -5 -5 -6 -7 -7  7 -7 -2 -5 -7  0 -4 -8 -2 -3 -4 -3 -4 -4 -3 -3  1 -4 -1 -2 -2 -4 -3  1 -4 -4  5 -2 -9 -3 -2 -2 -8 -4 -5 -5 -1 -4 -8 -8 -7 -3 -6 -4 -4 -8 -4 -5  1 -2 -1 -2  0 -4 -6 -1 -2 -3  0 -1 -1  2 -2 -3 -3  0  2  0 -5 -3  2 -4 -3 -1 -4 -3 -6 -6 -4 -8 -1 -5 -2 -4 -3 -3 -3 -3 -3 -3
 -2  0  0 -1  3  2  0 -1  1 -1 -1  0 -1  0 -1 -3  0  5 -3 -5 -3 -6 -3 -4 -7 -3 -6  0 -1 -5 -7 -3  4 -3 -5 -1 -4  9  1  0 -4 -4 -2 -2 -4  0  0 -4 -5  0  1 -4 -7  1  2 -1 -5 -3 -2  0  0 -1 -1 -1 -1 -1 -1 -1  0 -3 -6 -1 -6 -5 -5 -6 -6 -8 -5 -4 -6  0 -5 -5 -7 -2 -3 -5  6 -1 -6 -6  3 -3 -6  2  1 -1 -4  5  2  3  1  5 -3 -5  0 -7  8 -6 -5 -7 -5 -5  2 -4 -1 -5 -5 -8 -5 -2 -6 -8  2 -4 -1 -3  1 -1  2  3 -6 -6 -4 -4 -6 -6 -6 -6 -5 -8 -4 -3 -1 -6 -7 -6  0  0 -4 -6 -2 -7 -5 -3 -5 -4 -5 -4 -6  3 -8 -6 -5  6 -6 -7  0 -1 -5  0 -3  0  0 -2 -1 -2 -4 -5 -1 -4 -2 -7  0 -6 -3 -2 -4 -3  0  1 -6 -2  1 -3 -6 -1  0  9 -7  5 -1 -5 -6 -1 -1 -8 -6  0 -4 -4 -4  4 -3 -5 -5 -1 -4 -6 -2 -6 -6 -6 -3 -4  0 -4 -2  0 -1 -1 -1 -2  0 -1 -1  3  0  0 -1 -3 -2  1 -5  1 -4 -5 -4  2 -5 -6  0 -1 -5 -3  0  4 -6 -3 -6 -1  2 -2  3 -5 -4 -3 -8 -4 -4 -6  1 -6 -3 -5  0 -1  3  0 -5 -1  1 -2 -6  2  1 -1 -5 -4 -8 -2 -7  1 -1 -5  1 -1 -3 -1  0 -1 -2  0  1 -1  0  0 -3 -4  3  0 -3 -4  0  0 -5 -4 -5 -5  1 -1 -2 -5 -6 -1  2  3 -8 -6  0  0 -6 -5 -4  1 -6 -8  2  0 -6  0  2 -1 -4  0  2  1 -1 -1  1 -3  1 -1  0 -1  0  1 -1 -4  4 -1 -6 -6 -4 -7  0 -4 -3 -2 -2 -1  3  0  0  0  0  0  0
 -3  0  1  0  3  3  0 -1  5 -2  2  1  1  2  0 -1 -2  4 -2 -6 -4 -7 -4 -1 -6  2 -5  4 -1 -5 -8 -4 -2 -5 -5 -2 -5 -3 -1  2 -4 -5  2 -2 -2  0  3 -4 -5  4  6  1 -7  0  5  0 -5 -1 -2  2 -1 -2 -1 -1 -1 -1  0 -2  2 -3 -7 -3 -7 -5  0 -7 -5 -9 -5 -4 -7 -4 -5 -5 -7 -3 -4 -6  2  4 -7 -6  4 -3 -6  4  1  0 -6  0  1  0 -1  1 -3 -6  8 -7 -2 -6 -6 -7 -5 -3 -4 -3 -1 -5 -2 -4 -5 -4 -6 -8 -2 -4 -6 -4  1  1  0  3 -7 -7 -5 -4 -6 -6 -6 -6 -5 -8 -6 -3 -5 -5 -7 -6  1 -1 -5 -6 -5 -7 -6 -5 -5 -4 -6 -4 -6 -5 -9 -7 -5  1 -6 -6  4  5 -6  3  2  3  0 -2 -1 -2 -4 -5 -2 -2 -2 -7 -5 -6 -3 -1 -2 -3  1  5 -4 -2  4 -3 -7  0  1 -3 -7  2  2 -3 -7  4 -2 -8 -7  1 -4 -5 -3  5  8 -6 -6  0 -2 -6 -4 -7 -6 -7 -4 -5 -3 -5 -3 -1 -1  1  1 -2 -1 -1 -2  3  1  2 -2 -2 -2 -1 -6  5 -5 -6  1 -1 -5 -7 -3  2 -7 -4 -1  6 -3 -1 -6  5  7  6  1 -6  1 -2 -8 -2 -5 -6 -4 -7 -2 -5 -2  0  4  8 -6  4  3  3 -6  6  0  5 -1 -3 -8  1 -7  6 -1 -6  7  0 -4  4 -2  1 -3  2  1  0  1  0  1 -3  2  0 -2 -4 -2 -3 -5 -5 -5 -5 -4  8 -2 -6 -7  2  2 -4 -8 -5  4  5 -6 -6  3  5 -6 -8  4 -2 -7  1  3 -3 -4  3  5  1 -1  0  0 -3  2  0  4  0  1  3 -2 -5 -1 -5 -6 -6 -5 -7 -3 -5 -3 -1 -1  2  5 -1  0  0  0  0  0
 -4  0  0  0 -3 -1 -2 -3 -3 -2  1 -1 -2  0 -2 -4 -2 -3 -3 -6 -5 -8 -5  7  8 -4  7 -4 -4 -4 -9 -4 -5 -6 -5 -3 -4 -7 -1  1  1 -5 -2  0 -1 -5 -2 -5 -6 -3 -4 -1 -8 -3 -2 -3 -6 -3 -2 -1 -1 -2 -1 -1 -1  0 -1 -1 -1 -3 -7  1 -7 -4 -6 -8  8 -8 -4 -5  8 -6 -5 -6 -7 -4 -4 -6 -2 -4 -7 -7 -3 -2 -7 -3 -2 -5 -6 -4 -2 -2  3 -4 -4 -6 -6 -8 -5 -7 -7 -7 -5 -6 -6 -5  3 -6 -5 -8 -3 -5 -7 -8 -2 -2 -7 -3 -2 -1 -1 -3 -7 -6 -3 -2  7 -7 -7  8 -4 -8 -7  6 -6 -7 -7 -7 -3 -2 -4 -7 -7 -7  1 -7 -5 -4 -4 -1 -7 -7 -8 -8 -5 -3 -7 -7 -3  4 -6 -1 -3 -2 -1  2 -3 -1 -4 -5 -3  7 -4 -8 -7 -7  0  3 -3 -2 -4 -2 -7 -1 -3 -3 -8 -3 -2 -6 -7 -2 -5 -5 -7  0 -2 -8 -8 -2 -3 -7 -1 -5 -7 -7 -7  0  7  8 -2 -8 -6 -7 -3  1 -4  6 -2 -4 -1  4 -1 -3 -2 -2 -2 -3 -1  1  0  4 -3 -4 -6 -2 -6 -7  5 -3 -4 -7 -4 -3 -7 -5 -3 -5  8 -5 -7 -3 -4 -3 -5 -7 -4 -4 -8 -5 -5 -5 -5 -8 -3 -5 -4 -4  0 -6 -6 -4 -1 -3 -7 -3 -4 -5  7 -4 -8 -3 -8 -4 -4 -7 -3 -2 -5 -2 -2 -2  0  0  0  1 -1 -2  0  4 -3 -2 -4 -3 -3 -2 -5 -7 -3  2 -3  1  4 -7 -7 -2 -2 -7 -8  8 -1  1 -6 -6 -5 -3 -7 -8 -3 -6 -7  1 -3 -5 -5  0 -2 -3 -2 -1 -2 -4 -2 -1 -1 -1  0 -4  1 -1 -2 -6 -4 -7 -5 -8 -5 -7 -6  2 -3 -3 -2 -1 -1 -2 -2 -2 -2
 -3 -2 -2 -2  0 -1  0 -2 -2 -2 -2 -2 -3 -2 -3 -3 -3  0 -4  1  8 -7 -4 -5 -7  0 -5 -3  5 -6 -4 -4  1  2 -6  1 -1 -5 -4 -1 -5 -4 -3 -3 -5 -5  2 -3 -6 -1 -2 -5 -7 -2  0  1 -5 -2 -2 -1  1  1 -1 -1 -1  0 -1 -2  0 -3 -5  2 -7 -6 -6 -6 -7 -8 -5 -5 -7  0 -3 -6 -6  1 -3 -6 -1  3 -7 -6 -1 -4 -7  3  1 -4  4  3  0  2  4  0 -2 -6 -3 -5  4 -7  0 -6 -4 -4  7 -4 -1 -4 -6 -6 -4 -3 -6 -6 -2 -5 -6 -1 -1 -2  3  2 -3  1 -5 -3 -6 -5 -7 -6 -5 -6  7 -2 -4 -7 -6 -7 -2  0 -3 -6 11 -6 -6 10 -6 -4  1 -5 -6 10 -5 -7 -6 -2 -7 -8 -2  0 -5 -3 -3 -2  0 -3 -2 -2 -3 -4 -5 -3 -1 -7  8  0 -4 -1 -4 -3 -3 -2 -7  1 -1 -6 -2 -1 -1 -2  0  1 -2 -6 -5 -3 -3 -6 -7  2 -4 -5 -5  0 -5 -6 -5  1 -4 -6  0 -7 -6 -7 -5 -5 -2 -2 -3 -1  0 -1  0 -1  1  5 -2  2 -1 -1 -2 -3  2 -2 -2 -2 -3 -6 -5 -1 -5 -7  0  0 -6 -5  0 -2 -5 -3 -7 -3 -3 -3 -4 -6 -2 -4 -6 -2 -4  2 -2 -1  0 -6  1 -4 -1 -3 -6 -4  0 -4 -7 -1 -2 -1 -2  2 -6 -1 -7 -2  1 -3 -2 -2  2  0  5  1 -4 -2  3  0  0 -1 -1 -1  1 -1 -2 -5 -3  6 -2 -5 -6 -6 -2  0 -5 -4 -6 -4  3 11 -6 -7  1  2 -6 -6 -2 -2 -6 -6  2 -1 -1  0  1  3  0 -1 -1  5 -1  1 -2 -2  0 -2 -1 -1  1 -2  2 -3  0 -1 -1 -6 -5 -7 -5 -3 -3 -3  3 -2 -1  3  6  8  7  7  7
  0  0 -3 -1  2 -3  0  0 -4  0 -2 -3  0 -2  0  0  0 -6  1 -2 -4 -4 -1 -7 -9 -1 -8 -3 -2 -8 -7 -1 -6 -7 -7 -1  0 -8 -6 -2  2  5 -3  1 -2 -5 -4  5  5 -1 -6 -4  8  1 -4 -1 -1 -2  4 -3 -1  1  1  1  0 -2 -2  0 -4  0  4 -3  7 -4 -8 -2 -9 -6 -7  1 -8 -6 -8 -5  0  2  0  4 -4 -1  8  6 -6  1  5 -2 -1 -1 -3 -3 -2 -1 -4 -4  3 -3 -5  1 -6  2 -3 -3 -8 -8 -2  0 -3 -8 -8 -5 -9 -2  5 -5 -3 -5  1 -7 -1 -4 -4 -5 -2 -5  3 -3 -6  0 -6 -7 -7 -5 -6 -6 -7  0 -4 -7 -5 -5 -5  4 -8  3  3 -5 -4 -5 -4 -6  2 -6 -4  1 -7 -6  3 -8 -4 -6  4 -1 -5 -2 -3 -3 -2 -2  1 -7 -6 -7 -5  8 -4  5 -2 -5 -4 -2 -3 -5 -1  1 -5 -5 -6 -2 -2 -8 -5 -4 -2 -8  1 -4  0 -3  0 -4 -3 -8 -6 -4 -8  4  1 -3 -8 -8  0  1  2  3  4  3  1 -5  2 -2 -2 -2 -2  2 -2  0 -1 -4 -1 -1  1 -3  2  3  0 -4  2  2 -6 -1  0  0  1 -1 -1 -1 -3 -6 -8  3  6 -6 -7 -5 -6  2 -7 -5 -5 -7  4 -7  3 -6  0 -5 -3 -2 -4 -8  3 -1 -2  4  6 -5 -5 -7 -7 -6 -4  0  7 -5  0  3 -8  2  2 -1  2 -4 -2 -2 -2  0 -2  0 -5  0 -5  0  2  1  0 -2  4 -8 -5  3  0 -8 -5  3  5  2 -5 -7 -5 -8 -4 -6  7  4 -7 -3  1 -5 -4 -1 -2  0 -2  3  2 -2 -5  1  0  0  1  2 -2 -2 -3 -1  0 -4 -3  4 -1  3  1  4  1 -2 -1 -7 -6  0 -5  2 -4 -4 -4 -4 -3 -3 -3
  2 -1 -3 -2 -1 -2 -2  0 -3  1 -3 -3  0 -3 -2  1  0 -5 -1  4 -6 -3 -5 -7 -9 -1 -8 -2 -4 -8 -7 -4 -6 -9 -7  1  3 -8 -6 -3  0  2 -1  0 -2 -5 -5  2  3 -2 -6 -3  0  1 -4  0  6 -4  2 -1  0  2 -1  1  0 -1 -1  0 -4 -3  3 -3  0 -6 -9  6 -8 -7 -7 -4 -8 -5 -8 -6  4  3 -1 -1 -5 -5  1  1 -6 -3  1 -4  0  0 -1 -2 -2  2 -4 -3  1  1 -7  0 -2 -1  0  4 -8 -8  5 -3 -2 -9 -9 -5 -9 -3  5 -4 -3 -2  6 -6 -3 -4 -4 -3 -3 -2 -2 -4 -7 -2 -7 -8 -7 -4 -6 -7 -6  6  2 -5 -4 -5 -6  6 -7  0 -3 -6 -6 -6 -3 -6  6 -5 -7  6 -7 -6 -1 -8 -4 -5  4  2 -5 -3 -3 -3 -1 -2  2 -8 -6 -7 -2 -1 -3 -1 -4 -5 -1 -4 -4 -5 -3  1 -4 -4 -6  2 -2 -5 -4 -5 -5 -9 -1 -4  1 -2  7 -5 -1 -5 -6 -3 -8  4 -1 -3 -7 -7  4  0  0  6  2  2  3 -4  1 -3 -4 -2 -2 -1  0  0 -3 -3 -1 -1 -1 -4  0  2  0 -4  5  6 -5 -1 -4  6  0 -6  4 -3 -1 -3 -8  4  1 -5 -6 -5 -1  3 -7 -3 -3 -8  4 -8  1 -6 -1 -6 -5 -1 -5 -7  3 -5 -2  2 -1 -2 -5 -7 -8 -4 -2 -4  2 -4 -3  4 -7  0  3 -4  0 -4  0 -1 -3  0 -1  0 -5 -2 -4 -1  2 -2  0 -3  2 -7 -6 -2  2 -8 -6  4  4 -2 -4 -6 -3 -8 -5 -5  0  2 -8 -3  6 -4 -5  1  1 -1 -1  0  3 -2 -5 -1  1 -1  0  3 -2 -2 -3 -2 -2 -4 -1 -1 -2  4  1  2  2  6 -2 -6 -7 -2 -5  2 -3 -4 -3 -3 -3 -3 -3
 -3  0 -1  0  1  1  0  1  2  1  1  2  0  0 -1 -3 -2  2 -3 -5 -4 -7  3  0 -6 -3 -5  0 -2 -5 -7 -3  5 -5 -5  0 -5 -4  5  4 -4 -5 -3  1 -4  7 -1  2 -5  1  2 -4 -7  1  2  5 -5 -3 -1  3  1 -1 -1 -1 -1 -1 -1 -1  3 -2 -6  2 -6 -5 -5 -6 -6 -8 -5 -4 -6 -5 -5 -5 -7 -4 -4 -5  1 -2 -6 -4  2 -3 -6  4  1  6 -4  3  2  0 -1  2 -1 -5 -2 -7 -1 -6 -6 -7 -5 -5 -2 -4 -2 -5 -6 -8 -5 -3 -6 -8  4 -4 -5 -5  0 -1  2  2 -5 -6 -4 -3 -5 -6 -6 -5 -5 -8 -6 -2 -2 -6 -7 -6  3  3 -5 -6 -5 -7 -5 -6 -5 -5 -6 -4 -6 -5 -9 -5 -5  5 -6 -6  5 -2 -5 -1 -1  4  2 -2  1 -2 -4 -4  8 -2  4 -7 -5 -6 -3  2 -3 -2  2 -1 -6 -1  5 -4 -7  0  1 -4 -7  2  6 -6 -6  0 -1 -8 -7  4 -4 -3 -4  2 -4 -5 -5 -1 -5 -6 -1 -6 -6 -6 -4 -5 -3 -5 -1  1 -1 -1 -1 -2  0 -2 -2  0  2 -2  0 -4 -1 -3 -4 -1 -5 -6 -4  0 -3 -4 -2 -4 -6 -5  4  3 -4  0 -6  0  1 -2  7 -5 -3 -4 -8 -2 -5 -6 -2 -7 -3 -5 -3  0  2 -3 -5  5  1 -4 -6  2  5 -4 -2 -1 -8  0 -6  0  2 -5 -1  0 -4  1  0 -1  3  2  0  0  0 -1 -2 -4  4  0 -4 -4  3 -3 -4  1 -5 -5 -4 -4 -3 -6 -6  3  2 -5 -8 -4  0  1 -6 -5 -3  2 -6 -8  0  2 -6  0  4  6 -4 -1  1 -1 -2 -1  0 -3  2  4  1  2  2  5  0 -4 -3 -5 -6 -6 -5 -7  6  4  8 -1 -1 -1  0  0  0 -1 -1 -1 -1
  9  4 -2 -1  3 -1 -1  5 -3  6 -3 -2  6  2  0  3  2 -4 -1 -2 -5 11 -2 -6 -8  0 -7 -4 -3 -7 -6 -4 -2 -7 -7 -2 -2 -6 -5 -2 -1  2 -2  4 -3  1 -5  4  3 -1 -5 -4  0  1 -1  3  1  1  1 -1 -1  1 -1  2  0 -1 -1  0 -3 -2  2 -3  2 -4 -8  2 -7 -7 -6 -4 -7 -7 -7 -5 -2  1 -3  6 -4 -4 -1  2 -4 -1  2 -4 -1 -3 -4  0 -3  1 -3 -4  2 -5 -1 -3 -2 -2 -3 -2 -7 -8 -2 -4 -2 -7 -8 -5 -7  0 -1 -5  0 -3 -1 -6 -3 -3 -4 -4 -5 -1 -1  0 -6  2 -7 -7 -6 -5 -6 -6 -6 -2 -4 -7 -4 -4 -5  1 -6 -3  0 -6 -2 -5 -3 -5 -1  2 -7  0 -6 -4 -2 -8 -4 -3  0  1 -4 -2 -2 -3 -1 -1  0 -7 -4 -2 -4  1 -4  4 -3 -4 -4 -3 -5 -5 -3  0 -3 -5 -6 -1 -2 -5 -5 -2 -3 -8  8 -4  2 -5  0 -3  0 -6 -5 -2 -7  5  2 -3 -7 -7  4 11  1  2  1  4  3 -5 -2 -4 -3 -2 -2  2 -1  3 -2 -3 -1 -1  0 -4  2  3  2 -5  1  3 -5  3 -3 -2  7 -5  9 -3 -3  2 -7  1 -1 -4 -5 -5 -2  1 -7  0 -5 -7  3 -7  3 -6  0  1 -5  0 -2 -6  5 -1  0 -1  0 -3 -1 -5 -7 -3 -3 -1  0 -5  1  7 -6  2  0 -3  0 -3  2 -1 -2  1  0  0 -3 -1 -1  0  2  2  3  1  5 -6 -5 -2  5 -7 -5  7  1 -2 -3 -5 -5 -7 -5 -5  2  7 -6 -2  2 -2 -4 -3 -4 -1 -1  0  1 -2 -3  0  1 -1  0  6 -2 -2 -2 -2 -2 -2 -1  2  3  0 -3  1 -2  3 -3 -5 -6  1 -4  0 -2 -3 -2 -2 -2 -2 -2
 -1 -2 -3 -3 -3 -3 -3 -2 -5 -2 -3  0 -2 -3 -3  2 -3 -6 -3  5 -2 -5 -6 -7 -8 -5 -8 -5  0 -8 -1 -1 -6 -8 -6  1  4 -9 -7 -5 -1 -1 -3 -2 -4 -7 -6  0 -3 -4 -7 -5 -4 -1 -5 -2  2 -2  0 -3  0  3 -2  0  2 -1  0  0 -4 -4  7 -4 -4 -7 -8  5 -8 -8 -7 -3 -8 -8 -8 -7  8  3 -3 -3 -4 -6 -1 -2 -6 -4 -2 -5  0 -4  2 -5 -3 -1 -4 -6 -2 -6 -8  9 -4  0  8  8 -8 -8 -2  0 -3 -8 -9 10 -8 -4 -3 10 -4 -1 -1 -5 -1  6 -3 -5  0  8  2  0 -7 -4 -8 -7 -7 10  1 -6 -7 -3  9 -8 -5 -5 -1  0 -6  8  1 -3 -6 -4  3 -6 -1 -6  2 -3 -7 -7 -5 -9 -5 -5 -3 -1 -6 -4 -2 -3 -3 -3  0 -7 -7 -7 -4 -4  3 -2 -3 -5  0 -6 -6 -6 -5  0 -6 -6  1  1 -3 -8  9 -4 -6 -8  7 -4 -2  9  0 -5 -1 -8 -5 -6 -8 -3 -3 -3 -4 -7 -3 -5 -1  1 -2  4 -2 -4 -2 -5 -4 -1 -2 -1 -1  1 -1 -2 -1  0  0 -3  2  2  5 -6  3  2 -6 -2 -5  2 -3 -7 -4 -3 -1 -6 -8 -2  0 -6 -7 -5 -6 -1 -7 -6  9 -7  0 -8  4  0  4 -7 -3  0 -3 -8  1 -6 -2 -3 -4 -6 -6 -7 -7 -2  9 -5 -4 -7 -4  3 -8 -2  4 -4  0 -4 -1 -2 -2  0 -3  0 -4 -3 -4  2  2 -5 -3 -1  3 -8 -7  0  2 -8 -4  0  3 -4 -4 -5 10 -8 -5 -5 -2 -3 -8 -6 -1  9 -5 -4  5 -3 -4 -4  0 -4 -5  0  1  0  1  3 -2 -3 -2 -1 -3 -4  3  0 -3  3  6 -1 -1 -3 -5 -8 -8 -1 -5 -2 -3 -3 -2 -1 -1 -1 -1
 -4 -2 -2  0 -1 -2 -2 -3 -3 -3  4  0 -2  3 -1 -2  2 -3 -2 -4  6 -5 -6 -5 -7 -5 -6  5 -5 -6 -9 -5 -5 -7 -6 -3 -5 -5 -5 -4 -4 -5 -4 -4 -4 -5  5 -5 -6 -4 -4 -4 -7 -2 -3 -3 -5 -4 -3 -2 -2  0  5  0 -1  0  2  2 -2  0 -7 -4 -7 -5 -6 -7 -7 -8 -5 -5 -7  8 -7 -4 -7 -2 -2 -6 -4 -5 -7 -6 -4 -4 -6 -4 -2 -5 -6 -2 -3 -2 -4  3  3  8 -5 -8 -6 -6 -7 -6 -7 -6 -6  6 -3 -7 -6 -9 -7 -4 -6 -8 -4 -5 -6  8  4 -5 -5  2 -7 -7 -4 -4 -6 -6  9 -6 -4 -8 -7 -5 -4 -6 -8  9 -2 -4 -4 -5 -7 -7 -6 -7 -5 -5 -6 -5 -6 -4-10 -7 -6 -5 -6  9  2 -4 -6 -4 -5 -1 -2 -3  6  2 -4 -6 -5 -6 -4 -7 -7 -7 -2 -3 -4  4  6  0 -6 -2 -4 -5 -8 -4 -3 -6 -8 -4 -5 -6 -7 -4 -3 -8 -7 -3 -5 -7 -5 -3 -6 -6 -6  5 -6 -6 -5 -8 -6 -6 -5 -5  5 -5 -5  6 -3  1 -2  5  5  0 -1 -3 -2  0 -1 -2 -2 -4 -6 -5 -2 -6 -5 -4 -5 -7 -5 -5 -7 -5 -4 -4 -7 -5 -6 -4 -5 -4 -4 -6 -6 -4 -8 -6 -4  9 -5 -8 -3  8 -2  6 -4 -6 -5 -4 -2 -5 -6 -4 -5 -6 -5 -5 -9 -4 -7 -5 -5 -6 -6 -3 -5  4 -3  5 -3  0 -2 -1  3  0 -1  3 -1 -2 -5 -4 -3 -4 -5 -7 -4 -5 -5 -5  5 -5 -6 -4 -2 -7 -9 -4 -1 -4 -5 -5 -5 -1 -6 -9 -4 -6 -7 -3 -4 -5 -5 -2 -4 -3  3  1 -2 -4 -2  2 -3 -2  0 -2  2 -4 -5 -6 -6 -5 -5 -7 -5 -7 -6 -1 -4 -2 -2 -3 -2 -2 -2 -2 -2
 -3  0  1  1 -2  0  2  1  0 -1  1  2 -2  1  1  1  2 -1  3 -5 -1 -7  0 -1 -3 -1 -2 -3  0  8 -7  3 -2 -4  8  3 -3 -5 -1 -2 -1  0  3  0  1 -3  0 -4 -4 -1 -3  0 -6  1 -1 -2 -5  0 -1  1  1 -1  1  0  1  3  3  4  1  3 -6 -1 -6 -3 -5 -6 -5 -5  7  5 -4 -3 -4  1 -6  1  1 -5  4 -1 -6 -5 -2  1 -5 -2  0  0 -1 -1  3  0  3  0  2 -4 -3 -7 -2 -5 -2 -6 -1 -5 -3  0  3 -3 -5 -7 -4  2 -5 -7 -1  6 -5 -1  2 -1 -2  2 -5 -5  0  3 -3 -5 -5 -4  7 -7 -6  1 -5 -5 -6 -3  2  2  7 -5 -5 -6 -4 -6  7  7  1  5 -6 -5 -9 -6  8 -2 -4 -5 -2 -2 -5 -1  0 -1  1  6 -1  1 -3 -4 -4 -3  1 -6 -2 -6  4  2  4  5 -3  2 -6  0 -2 -1 -7  2  1 -5 -6 -1 -1 -5 -5  3  1 -7 -5 -1  3 -5  4 -3 -5 -5 -4  2 -3 -4 -3 -6 -5 -6  1 -2 -1 -1 -3  1  3  0  0 -2  0  0  5  1  1  1  1  1 -1 -1 -6 -2 -3 -6  2  4  4 -6 -1 -1 -5 -2  2 -1 -4 -3 -5  4 -4  1 -3 -5 -3  6 -7 -1 -4 -3 -2 -7  0 -2  5 -1  1 -5 -5 -1  0 -3 -6 -2 -1 -2 -4  5 -7  4 -6 -3 -1 -5 -4  0  0  1 -1  2 -2  0  0  0  1  1  2 -2 -1  0 -3  1  3  1 -4 -5  1 -2 -1 -2  3 -4 -6  1  2 -5 -8 -3  2 -1 -5 -5 -5 -1 -5 -8  0 -2 -5  1 -3 -4 -1  1 -2  1  3  2 -1 -1  2  1  1  0 -1 -2  1 -1  1 -3 -3 -4  3 -7 -2 -5 -5  1  1  1  2  0  0 -1 -1 -1 -1
 -2  0  0  3 -1  0  2  0  0  0 -1  1  0 -1  4  0  0 -3 -1 -4 -1 -4  1 -4 -5 -1 -6  0  3 -3 -7  0 -1 -4 -3  2 -4 -3 -5  0 -1 -1 -2  0  3 -3 -1 -2  2 -1 -4  1 -1  1  0 -1 -4 -3  0  0  2  0 -1  0  0  1  1  0  0  5 -5  1 -4 -2 -6 -5 -6 -6 -3  3 -6 -3 -3  8 -6 -1  0 -3 -1  0 -4  0 -3  3 -4 -2  0  1 -4 -3  0  0 -1 -1  1 -2 -4 -5 -4 -3 -5 -6 -5 -6 -3  1  2 -3 -6 -7 -5  7  0 -7  1  2 -4 -3 -1 -2 -2 -3 -6 -5 -2  1 -5 -2 -5 -6  0 -7 -6 -1 -6 -5 -6 -6 -1 -2  1 -4 -6 -6 -4 -6  2 -2  0  1 -1 -6 -8 -2 -2 -3 -2 -6 -3 -3 -3  0 -1 -1  1 -1 -1  0 -3 -5 -4 -4 -3 -4 -5 -4  4 -1  4 -1 -3 -3 -2  0 -3 -3 -7 -1  0 -6 -6 -1 -1 -6 -2  2  1 -7 -5 -2 -2 -6 -3 -3 -6 -2 -3 -1 -5 -6 -4 -6 -2 -4  4  0 -2 -1 -3 -1  1 -1  0  0  0 -1  1  0  2  0  0 -1  0  0 -4  0 -1 -4 -2 -1  0 -5 -1 -2 -5 -2 -1 -2 -6 -2  0 -1 -5 -3 -3 -4 -5  2 -7 -4 -1 -5 -1 -7  2  1  2 -1 -2 -5 -4  1  0 -3 -4 -3 -2 -4 -6 -3 -7  3 -3 -3 -2 -3 -5  3  0  0  0 -1 -1 -1 -1  0  0  0  1 -2 -1  0 -2  2  0  2 -2 -6 -4  0  1 -4 -1 -2 -3  0  0 -4 -7 -6 -1 -2 -3 -1 -4 -2 -2 -7 -2 -3 -1  2 -1 -4 -1  0 -3 -1  0  0 -1 -2 -1  0 -1  0  2  0  1  2  1 -3  1 -3 -2 -6  3 -5 -4  2 -1  1 -1 -1 -1 -2 -2 -2 -2
 -3 -3 -3 -3 -3 -3 -4 -3 -4 -3 -4 -3 -2 -3 -4 -2 -4 -5 -5  2 -6 -7 -7 -7 -7 -6 -7 -6 -4 -8 -3 -6 -6 -9 -8 -1 -3 -7 -7 -4 -5 -4 -3 -4 -6 -1 -4 -3 -5 -5 -7 -5 -7 -3 -5 -3 -4 -4 -3 -3 -2 -1 -1 -1 -1 -2 -1 -2 -5 -4 -4 -1 -6 -7 -9 -5 -7 -8 -7 -6 -7 -8 -9 -7 -4 -1 -5 -6  1 -6 -6 -6 -6 -6 -6 -5 -3 -6 -2 -5 -5 -3 -5 -6 -5 -7 -7 -4 -4 -6 -3 -4 -8 -9 -5 -6 -3 -9 -9 -4 -9 -3 -5 -4 -5 -4 -5 -7 -5 -4 -2 -5 -1 -3 -5 -5 -6 -6 -8 -7 -7 -4 -2 -6 -7 -6 -4 -8 -5 -6 -6 -5 -7 -4 -6 -6 -7 -7  0 -7 -5 -7 13 -6 -8 -6 -7 -9 -6 -6 -5 -3 -4 -4 -3 -4 -4 -2 11 -8 -7 -5 -5 -7 -2 -2 -6 -5 -5 -6 -6 -6 -7 -1 -6 -7 -3 -2 -4 -7  0 -5 -6 -9 -2 -2 -3 -4 -6 -5 -4 -3 -6 -6 -8 -5 -7 -5 -7 -7 -5 -7 -6 -3 -5 -4 -3 -5 -5 -5 -3 -3  2 -4 -2 -2 -4 -3 -3  3 -3 -4 -2 -3 10 -6 -4 -3 -6 -5 -6 -5 -3 -7 -6 -6 -5 -5 -7 -5 -6 -6 -5 -6 -6 -6 -8 -4 -4 -8 -5 -8 -2 -3 -2 -7 -4 -5 -5 -7 -5 -6 -3 -5 -6 -6 -4 -7 -7 -4 -4 -6 -7 -7 -5 -2 -7 -4 -3 -3 -2 -6  9  0 -2 -2 -3 -2 -5 -5 -2 -3  4 -6 -5 -2 -1 -8 -7 -6 -1 -7 -4 -5 -5 -5 -4 -7 -4 -7 -6 -4 -6 -6 -8 -6 -5 -4 -5 -6 -3 -3 -4 -6 -5 -5 -6 -3 -2 -2  3 -3 -4 -4 -4 -2 -2 -4 -2 -5 -5 -4 -4 -6 -6 -6 -6 -8 -8 -4 -6 -3 -3 -4 -3 -3 -2 -2 -2
 -2 -2 -3 -2 -2 -3 -2 -3 -4 -3 -3 -2 -3  1 -3 -2 -3 -4 -3  5 -4 -6 -6 -5 -8 -4 -7 -4  5 -7 10 -1 -4 -5 -7  0  6 -7 -6 -4 -2 -4 -3 -2 -5 -6 -4 -3 -4 -3 -6 -2 -5 -2 -4 -2  1  4 -2 -1 -2  1 -1 -1  1 -1 -2 -1 -3 -4 -1 -2 -5 -6 -8 -2 -8 -8 -6 -4 -8 -7 -7 -6  0  0 -4 -5 -5 -2 -5 -5 -5 -4 -5  1 -1 -5  7 -4 -4 -2 -3 -5 -3 -7 -6  3 -2 -4  4 -2 -7 -8 -3 -1 -3 -7 -8 -1 -7 -1 -5 -1 -4 -1 -4 -6 -3  0  4 -4  8  6 -4  0 -7  1 -7 -7 -6 -2  9 -5 -6 -5 -1 -7 -4 -4 -2 -4 -3 -1 -4  5 -6 -6  8 -6 -5 -2 -1 -5 -7 -5 -5 -8 -4 -5 -4  1 -6 -3 -2 -3 -3 -3  1 -7 -6 -5  0 -5  7  7 -5 -3 -4 -5 -5 -5 -5  1 -4 -6 10  3 -3 -6  5 -4 -5 -8 -2 -4 -3 -1 -5 -4  0 -6 -4 -5 -7 -4 -5 -2 -6 -7 -3 -6 -5 -4 -4 -2 -3 -4 -4 -4 -4 -3 -2 -2 -1  2  0 -1  0  1  0  0  4 -1  3 -3 -1 -4 -3 -3 -5 -4 -2 -5 -5 -5 -3 -5 -8 -3 -4 -4 -6 -5 -5 -4 -3 -5  3 -4 -3 -7  4 10  3 -7  0 -3 -3 -6 -4 -5  0 -4 -5 -5 -5 -5 -7  0  1 -4 -5 -6 -3 -4 -6 -3  2 -3 -1 -4 -1 -3 -1  0 -3 -1  0 -4  2  0  0 -5 -3  2  0 -7 -6 -4 -1 -5 -5 -4 -4 -4 -1 -1 -2 -8 -2 -4 -4 -5 -6 -3 -5  1 -3 -3  8 -2 -2 -2 -2 -3 -5  3  1  0 -1 -1 -2 -3 -1  4 -2 -4  2 -3 -1  2  2 -2 -4 -5 -5 -7 -6 -2 -4 -2  1 -2  0  2  2  2  2
  0  0 -1  1  1 -3 -1  1 -3 -1 -2 -1  0 -2  1  4  2 -4  4 -2 -3 -2 -1 -6 -8  0 -7 -3 -4 -7 -7 -2 -5 -8 -7 -2  2 -8 -6 -2  4  3 -3  1  2 -5 -4  2  2  0 -6 -1  3  0 -3 -2 -1 -3  1 -2 -1  0 -1  0 -1 -1 -1 -1 -4 -1  0 -2  3 -1 -8 -3 -8 -6 -6  4 -8 -7 -8 -4 -3  0  3  5 -5 -4  2  3 -6  1  6 -4 -1 -2 -4 -4 -3 -2 -5 -4  1 -5 -6 -3 -4  7 -4 -4 -7 -8 -1  2 -3 -8 -6 -6 -8 -2  1 -6 -3 -5  0 -6 -2 -4 -4 -4 -1 -5  3  0 -5  7 -7 -7 -6 -6 -6 -5 -4  2 -5 -7 -4 -4 -5  0 -8  0  6 -1 -5 -4 -5 -5  0 -6 -7 -2 -7 -6  7 -8 -4 -3  4  1 -5 -2 -3 -3 -1 -1 -2 -7 -5 -7 -5  2 -5 -2 -1 -5 -3 -2 -4 -4  8  2 -5 -2 -6  0 -1 -7 -5 -2 -4 -8 -1 -3  1 -5 -3 -4 -2 -7 -4 -3 -7  2  7  0 -7 -7 -3 -1  6  0  1  1 -1 -4  1 -4 -3 -2 -1  2 -2 -1 -1 -3 -1 -1  0 -4  1  1 -1 -5  0  0 -4 -2 -1 -2  1 -5 -3  6 -3 -5 -7  2  4 -5 -5 -5 -5  6 -7 -4 -6 -7  2 -7  1 -5 -2 -4 -4 -1 -4 -7  4 -3 -2  3  6 -4 -4 -5 -7 -5 -6 -2  2 -4 -2  0 -5  1  0 -2  2 -3 -2 -2 -1  0  0  0 -3  0 -4  0  4  1 -1 -2  3 -8 -1  5  1 -7 -5  1  1  2 -4 -8 -6 -8 -3 -5  3  3 -7 -3  2 -6 -4 -4  0 -1 -2 -3  4  0 -5 -1 -1  0  0  0 -2 -3 -3 -1 -1 -3 -2  4  1  2  4  5  4  1 -2 -7 -5 -2 -5  1 -3 -3 -3 -3 -3 -3 -3
