# Supplementary material for: Protein Secondary Structure Prediction Based on Data Partition and Semi-Random Subspace Method
Source: Sci Rep. 2018 Jun 29;8:9856. doi: 10.1038/s41598-018-28084-8 (PMC6026213; doi:10.1038/s41598-018-28084-8)
Supplement: Supplementary file 2 — Dataset 2 [file 41598_2018_28084_MOESM2_ESM.zip › T100_DATA/6EHH_A.pssm]

  M  G  S  S  H  H  H  H  H  H  S  S  G  L  V  P  R  G  S  H  M  S  T  S  R  L  Y  T  L  V  L  V  L  Q  P  Q  R  V  L  L  G  M  K  K  R  G  F  G  A  G  R  W  N  G  F  G  G  K  V  Q  E  G  E  T  I  E  D  G  A  K  R  E  L  L  E  E  S  G  L  S
 -2  0  0 -1 -2 -2 -2 -1 -1  2  1  0  1  0 -1  0  0 -2  0  0 -2  0  1 -1 -3 -1  1 -1 -3  1 -4 -3 -2 -2 -1 -1 -2 -2 -3 -4  0 -3 -4 -2 -3  0 -3 -1  3 -2 -2 -4  0  0 -3 -3 -3 -3 -2 -3  1 -1 -3 -2 -1  0  0  5  6  0 -5 -4 -1 -1 -3 -5  3 -2 -4 -2
 -3 -3 -1  2  0 -1 -2  0 -1 -2 -1 -1 -1 -2 -1 -1  2 -1  0 -1 -4 -1  0  1  5  0 -3 -4 -4 -5 -5 -5  2  4 -1 -1  4 -2 -4 -4 -4  3  5  1  6 -3 -5 -4 -1 -3  2 -6 -3 -4 -4 -5 -5  1 -2 -2 -1 -3 -3 -4 -4  2 -2 -4 -5  2  8 -4 -4  2 -4 -4 -2 -3 -5 -3
 -3 -1 -1  1  1  1 -2  0  0 -2  0  1  0 -2  0  1  0 -4  0  0 -3  0  0 -1 -2 -2 -3 -1  0 -5 -5 -5 -3  1  2  3 -1 -5 -5 -6 -2  2 -3  0 -1 -1 -4 -1 -2  1 -1 -6  7 -3 -4 -3 -3 -3 -4  1 -2  1 -3  0 -4 -2 -1 -3 -5 -2 -4 -4 -4 -1 -4 -4 -3  1 -6  0
 -4  1  0 -1  0  1 -3 -2 -1 -2 -2  0 -1 -1  2  0  1 -2  1  0 -4  1 -2 -1 -2 -1 -4 -4 -5 -5 -6 -5 -3  1  4  2 -1 -5 -5 -6 -4 -3 -4 -3 -3 -1 -5 -1 -2  0 -2 -7  1 -1 -5 -4 -4 -3 -5  2  0  0  2 -1 -3 -1  3 -4 -5 -3 -5 -1 -5 -2 -2 -1 -4 -2 -6 -3
 -2 -3 -2 -2 -4 -3 -2 -3  1 -3 -3  1 -3  2  0  0 -3 -4 -3 -3  0 -1  0 -3 -1 -2 -4 -4 -4  8 -1 -1 -2 -3 -3 -4 -5 -3 -1 -1 -4 -1 -6 -5 -5 -4 -5 -5 -1 -5  0 -5  0 -2 -1 -6 -5 -6 -1 -3 -2 -5 -7 -4 -2 -2 -3  7 -2  1 -7 -7  1 -3 -8 -8  5  2 -4 -3
 -2 -2 -1  0  0 -1 -2  3  3  1  0  1 -1 -2  0  1  1 -1  0  1 -3  1  0  0  2  1 -3 -3 -2 -5 -4 -4  0  4  0  3  3 -4 -4 -4 -3 -1 -1  1 -1 -2 -4 -3  1 -2 -1 -5 -2 -4 -4 -5 -5 -1 -2  3  0 -2 -1 -2 -4  0  4 -4 -4 -1 -3 -2 -4  4 -2  0 -3 -4 -5 -3
 -3 -2  2  1  2  0 -1  1  3  0 -1  0 -1 -2  2  0  2 -1  1  1 -4  1 -1  0  0 -1 -3 -4 -4 -5 -5 -5 -2  0  1  0  2 -4 -5 -5 -3  0 -1  1 -1 -3 -4 -3  1 -2  0 -6 -3 -3 -4 -5 -5 -1 -4  6  2 -1  7 -2 -3  4  5 -4 -4 -1 -4  8 -4  2  8  8 -3 -4 -5 -3
 -4  5 -2  0  2 -3 -3 -1 -2 -2 -2  3  4  4 -3  0 -2 -1 -2 -2 -3  0 -2 -2 -3 -3  1 -4  0 -3 -6 -4 -4 -3  2  3 -2 -5 -5 -6  6 -4 -3 -4  1  6 -5  6 -2  7 -3 -6 -1  6 -5  7  7 -2 -5 -3 -1  6 -5 -2 -5 -3 -3  2 -2 -4 -6 -3 -5 -4 -6 -6 -3  6 -6 -4
 -3 -3 -2 -2  6  5  2  4  5  5 -2 -2 -3 -1 -1  0 -1 -4 -2  2 -4 -2 -1 -1 -3 -1 -1 -4 -4 -5  0 -5  0  2  0  0  1 -5 -5 -5 -1  2 -3 -1  0 -4  4  0 -3 -1  2 -1 -2 -4 -3 -5 -5  5 -4 -1 -2 -2 -3 -4 -3 -1 -1 -4 -5  0 -4  1 -4  1 -4 -4 -4 -1 -6 -4
  3 -4 -1 -2 -4  0  0 -2 -2 -1 -2 -4 -3 -2 -1 -3 -3 -3 -2 -2  1 -1 -2 -1 -3  2 -2 -2  2  1  1  5  2 -4 -4 -4 -4  5  0  0  1 -1 -6 -3 -2 -4 -1 -4 -1 -6 -2  0 -3 -5  0 -7 -5 -3  3 -4 -2 -6 -6 -3  5 -1 -4 -3 -2  3 -7 -7  2 -2 -7 -7  0 -6  5 -3
  3 -4  1 -1 -2 -2  3 -2 -3 -3 -2 -4 -1  0 -1 -2 -2 -2  0 -1  1 -1 -2  0 -4  2  0 -3  5  0  3  2  2 -4 -4 -5 -3  1  6  6  1  1 -5 -2 -3 -5  0 -3 -2 -6  0 -3 -3 -4 -1 -7 -6 -5  2 -5 -2 -6 -6 -3  0  1 -4 -4 -2  0 -6 -6  4  0 -7 -7 -2 -6  4 -4
 -3 -2  0  1  0  2 -1 -1  1 -2 -1  0 -2  0  0  0  2  0  0  0 -3  0  0  2  6 -1 -3 -3 -4 -5 -5 -4  0  3  0  0  4 -4 -3 -5 -3  1  6  6  2 -1 -5 -4  1 -4  4 -6 -3 -4 -4 -5 -4  7 -3  0  0 -3 -1 -2 -3  0 -2 -4 -4  2 -2 -3 -4  2 -1 -2 -3 -3 -5 -3
  5 -3  0 -2 -2 -2  0 -1 -2 -2  1 -3 -2 -2 -1 -2 -2 -3  1 -1  8 -1  0  0 -3  0  1 -3  0  0  2 -1  1 -2 -4 -3 -3  1  0  3 -1  4 -4 -2 -3 -3  1 -5  2 -5  0 -1 -4 -4 -1 -6 -5 -4  0 -3 -2 -5 -5 -2  2 -2 -2 -4  0  0 -5 -5  1 -1 -6 -6 -2 -1  0 -3
  0 -4  0 -3 -3  0  0  2  0 -2  1 -4 -2 -2  0 -2 -2 -2 -1 -1  1  0 -2 -1 -4 -1  2 -5 -2 -4  7 -2  1 -5 -5 -5 -4 -1  0 -2 -4 -1 -6 -5 -3 -5  7 -5 -2 -6 -2  0 -5 -2  6 -6 -6 -5 -1 -6  1 -6 -6 -5  0 -1 -5 -5 -5 -2 -6 -6 -2  1 -7 -7 -1 -5 -1 -5
 -3 -3 -2 -2  1  1 -3 -3  0  0  2 -3  0  1 -1  5 -2 -1 -1  4 -1 -1  4  4 -4  1 -4 -4 -5 -5 -6  2 -4 -3  2 -1 -3 -4 -5 -1 -4 -4 -4 -4 -4  0  2 -5 -3 -4 -3 -7 -4 -1  4 -5 -5 -4 -1 -4  5 -5 -4 -2  4 -2 -4 -4 -4 -3 -6 -5 -4 -3 -5 -5 -3 -5 -5 -3
 -3  2  2  2 -1 -1  0 -1 -1  1  3  4  1  1  1  0  0  0  2  1 -2  1  1  0 -2 -2 -2  1 -4 -3 -5 -4 -3 -1 -1  0 -1 -4 -2 -5 -2 -2 -3 -1 -1  1 -3 -3  0 -1 -1 -6  0 -2 -2 -3 -3 -3 -3 -3 -1 -2 -3  3 -2 -2 -1  1 -2 -2 -3 -2 -2 -2 -4 -4  3 -1 -5  3
 -1  0  1  3 -2  0  1 -1 -1 -1  2  0  0  0  0  0  0  1  1  0 -1  1  2  0 -3 -1  0  7 -2 -1 -3 -2 -1 -1  0 -1 -2 -1 -3 -4 -3 -2 -4 -1  0 -2 -4 -4  0 -4  0 -5 -2 -3 -2 -5 -4 -3 -2 -2 -1 -3 -4  6 -2 -1 -1  0 -2 -2 -5 -4  2 -2 -5 -5  3 -3 -3  7
 -2 -4 -3 -3 -4 -3 -3 -1 -3 -3 -3 -4 -4 -4  4 -3  4 10 -3 -3  5 -3 -3 -3 -5 -1 -1 -5 -4 -5 -2 -5 -1 -5 -5 -4 -4 -1 -1 -4 -4 -2 -6 -5 -5 -5 -1  4 -4 -5  1 12 -6 -5 -2 -6 -5 -6 -4 -5 -1 -5 -6 -5 -4 -1 -5 -5 -5 -4 -6 -6 -4  2 -7 -7 -5 -6 -5 -5
 -2 -4 -1 -2 -1 -1 -1  3  1  2 -2 -3 -3 -3 -2 -1  1  0 -2 -1  0 -1 -1 -2 -3 -1  6 -4 -3 -4  3 -3 -1 -2 -4 -4 -2 -3 -2 -4 -4  1 -5 -4 -3 -5  1 -2 -2 -5  1  4 -4 -3  2 -6 -6 -4 -3 -5 -1 -5 -5 -4 -2 -2 -4 -5 -5 -2 -5 -5 -3  0 -6 -6 -4 -5 -4 -4
  1 -3  0 -1 -4 -1  0  0 -3  0 -1 -3 -3 -2  1 -1 -2 -3 -1 -2  0  0  0  0 -4  2 -1  1  1  4 -1  4  2 -4 -4 -4 -4  5 -1 -1 -2 -1 -5 -4 -3 -3 -2 -5  1 -6 -2 -2 -1 -3  0 -6 -1 -3  5 -4 -2 -6 -6 -3  2 -1 -3 -3  0  3 -6 -6  2 -2 -6 -6  0 -3  3 -3
