# Supplementary material for: Protein Secondary Structure Prediction Based on Data Partition and Semi-Random Subspace Method
Source: Sci Rep. 2018 Jun 29;8:9856. doi: 10.1038/s41598-018-28084-8 (PMC6026213; doi:10.1038/s41598-018-28084-8)
Supplement: Supplementary file 2 — Dataset 2 [file 41598_2018_28084_MOESM2_ESM.zip › T100_DATA/6EM0_A.pssm]

  A  E  T  D  V  L  I  V  G  A  G  P  A  G  A  M  S  A  T  L  L  A  S  L  G  I  R  S  L  M  I  N  R  W  R  S  T  S  P  G  P  R  S  H  I  I  N  Q  R  T  M  E  I  L  R  D  I  G  L  E  E  S  A  K  S  L  A  V  P  K  E  Y  M  G  E  H  V  Y  A  T
  4 -3 -2 -3 -2 -3 -3 -1 -2  4 -2 -2  5 -2  3  2  4  6  2  2 -4  4  0 -2 -2 -2 -1  1 -2  0 -2  0  0  1  0 -1 -2  5 -2 -1 -4 -3  6 -5 -3 -2 -4  0  2  3 -3 -4 -2 -4 -3 -2 -1 -2 -2  2 -1  1  2 -1  4  1  5  1 -2  0 -1 -1 -4  1 -2 -2  0 -6  2 -3
 -2 -2 -3 -3 -5 -3 -5 -5 -5 -3 -5 -5 -3 -5 -3 -3 -3 -1 -4 -4 -5 -3  3 -2 -5 -3  4 -3 -2 -3 -5 -2  5  0  3 -1 -3 -3  0 -3 -5  8 -4  0 -5 -3 -3 -2  7 -3 -4 -3 -5 -4  8 -1 -3 -4 -4 -2  0  1 -4  3  2  1 -4 -3 -1 -1  1 -1 -4  0  0 -3  4 -6 -2 -4
 -1 -1 -3 -1 -5 -5 -5 -5 -3 -2 -3 -4 -3 -3 -3 -1 -3 -3 -3 -4 -6 -2  0  0 -2 -5  0  2 -4 -4 -5  2  0  1  0 -2 -1 -1  4 -2 -5 -3 -4 -2 -5 -2  9 -2 -3 -2 -4 -3 -5 -5 -2  0 -4 -2 -5 -2 -1 -1 -4 -1 -1 -1 -3 -2 -3  1  0  1 -3 -1  3  3 -3 -7 -4 -3
 -2  4 -4  6 -5 -6 -5 -5 -4 -3 -4 -4 -3 -4 -4 -3 -4 -3 -4 -5 -6 -3  0 -3 -2 -5  2 -2 -4 -4 -5  0 -2 -2 -2  0 -3 -3  3 -3 -4 -4 -4 -1 -5 -4 -1 -3 -4 -3 -6  1 -5 -6 -3  7 -5 -1 -5  2  5  3 -5 -2  0  0 -4 -3 -1 -2  4 -1 -6 -2  4 -3 -4 -7 -5 -4
 -1 -5 -3 -5  0 -3 -3 -1 -5 -1 -5 -5  4 -5 -2 -2  0 -3  6 -3 -4 -2 -2  0 -5 -1 -4  1 -2 -1  0 -2 -4 -4 -4 -4 -2 -3 -4 -3 -6 -6 -3 -6 -3 -3 -5  0 -5 -1 -4 -6  6 -4 -6 -5 -3 -5 -2 -5 -5 -4  5 -2 -3 -2 -2  1 -3 -3 -5  3 -3 -2 -3  0 -2 -6  9 -4
 -1  2 -3 -2 -4 -4 -5 -4 -4 -2 -4 -4 -3 -4 -3 -2 -3 -3 -3 -1 -5 -2  2  1 -4 -4  1 -2 -2 -3 -4 -1  1 -2 -1 -2 -2 -2  0 -1 -4 -1 -3 -2 -4 -3 -3  7 -2 -3 -3  0 -4 -4 -2  3 -3 -3 -4  0  2  3 -4  0  1  1 -3 -3 -2  2  0  2 -4  0  1 -2 -3 -6  0 -4
 -1  6 -3  1 -5 -5 -5 -5 -5 -3 -5 -4 -3 -5 -3 -2 -3 -3 -4 -3 -5 -2  0 -3 -4 -4  2 -2 -4 -4 -5  3 -1 -2 -1 -1 -3 -2  0 -2 -4 -2 -3 -3 -5 -3 -3 -1 -3 -3 -5  7 -5 -5 -3  0 -3 -3 -5  6  4  4 -4 -1  1  0 -3 -3 -1 -1  4 -1 -4 -1  2 -3 -3 -6 -4 -4
  0 -3 -4 -4 -5 -6 -6 -5  7  3  7  1 -2  7  0 -1 -3 -1 -2 -4 -6  2 -2 -4  7 -5 -1  2 -5 -4 -5 -1 -3 -3  1  4 -4 -2 -3 -2 -5 -5  0 -5 -3 -4 -3 -3 -2 -1 -4 -5 -5 -5 -4 -2 -5  7 -5 -3 -2 -2 -4 -3 -1 -2  4 -3 -3  2 -3 -3 -3  4 -2 -3 -2 -6 -4 -5
 -2 -1 -2 -3 -4 -5 -5 -5 -5 -3 -5 -5 -3 -5 -4 -3 -4 -4 -4 -2 -5 -3  2  5 -4 -4 -1  4  1 -4 -5 -2 -2  6 -1 -2 -2 -3  3  3 -5 -3 -4 11 -2 -3 -2 -2 -3 -4 -4 -3 -5 -4 -2  0  2 -4 -5 -2  0 -1 -5  0 -1  0 -4 -3  0  3  4  2 -5  0  6  0 -3 -5 -2 -5
 -2 -5 -1 -5  1  0  6  3 -6 -3 -6 -5 -2 -6 -1 -1 -1 -4  2 -1 -1 -3 -3 -2 -6  5 -4 -2  3  2  5 -4 -4 -4 -4 -4 -1 -4 -1 -2 -6 -6 -4 -6  6  1 -6 -3 -5 -3  1 -6  4  0 -6 -5  3 -6  4 -5 -5 -3  3  0 -3  1 -4  0 -5 -3 -5 -1  1 -1 -5  1  1 -1 -2 -4
 -2 -5 -2 -5  0  6  0 -1 -6 -3 -6 -5 -3 -6  3 -3  2 -4  3  3  6 -4 -3  1 -6  1 -4 -3  3  3  0 -4 -3 -3 -3 -4  2 -4 -3  1 -4 -5 -4 -6  1  1 -6 -2 -4 -3  2 -6  0  4 -5 -5  4 -6  4 -5 -4 -4  1  1 -2  1 -5 -1 -4  0 -4  2  1 -2 -5 -2  1 -1 -2 -4
 -1  0 -3 -2 -4 -4 -5 -4 -4 -2 -4 -4 -3 -4 -3 -2 -3 -2 -4 -4 -5 -2  0 -3 -4 -3  3 -2 -3 -3 -4 -2  4 -2 -1 -2 -3 -3  0 -2 -4  3 -3 -3 -4 -3 -3 -1  0 -3 -4 -2 -4 -5  0 -2 -4 -3 -4 -2  0  0 -4  1  1  0 -3 -3  1  0  0 -1 -5 -1  0 -3 -2 -6 -4 -4
 -1 -4 -2 -5 -1  0  0 -1 -5 -3 -5 -5  0 -5  0 -1  2 -3  1  1  1 -3  0  0 -5  1 -3 -2  3  4 -1 -3 -1 -3 -3 -3 -1 -3 -3 -1 -5 -4  1 -5  0 -1 -5  4 -4 -3  9 -5  0  3 -4 -4  3 -5  1 -4 -4 -3  0  1 -1  1 -4  0 -5 -1 -2  1  9  0 -1  0  0  1  0 -4
 -3 -5 -3 -4  1  0 -1 -3 -6 -4 -6 -6 -3 -6 -2 -4 -2 -4 -2  6 -2 -4 -3  1 -6 -2 -4 -3 -1  0 -1 -4 -5  1 -4 -3 -3 -4 -2 -1 -7 -5 -5 -4 -1 -1 -6 -4 -3 -3  0 -6 -2  5 -6 -6  1 -6 -1 -5 -5 -5 -2 -1 -4 -1 -5 -1 -6 -3 -4 -1  0 -2 -4 -3 -3  6 -4 -5
 -1 -3 -2  5 -5 -5 -5 -4 -5 -3 -5  8 -3 -5 -3 -3 -3 -3 -4 -4 -5 -3 -3 -5 -5 -4  1 -2 -4 -4 -5 -3 -3 -3  5 -4  0 -3  3 -3  9 -4 -2 -5 -5 -4 -5  1 -4 -3 -5 -4 -4 -5 -5 -4 -4 -5 -4 -3 -2 -2 -4 -3 -2 -3 -4 -2  7  3 -1 -3 -3 -1 -4 -4 -3 -7 -4 -4
  2 -1 -1 -2 -3 -4 -4 -4 -3  2 -3 -2  1 -3  1  4  0  3 -2 -3 -5  4  2 -3 -1 -3  0  1 -3 -2 -4  3 -1 -2  1  2 -1  4 -1  2 -4 -3  0 -3 -4 -1  0 -2 -3  1 -4 -3 -3 -4 -3 -1 -3 -2 -4 -2 -1 -1 -2 -2  0 -1  2  2 -1 -1  0 -1 -3  0 -1  0 -1 -6  1  0
  0 -3  6 -2 -2 -2 -2 -2 -4  2 -4 -3  1 -4 -2  5  2  0 -2 -2 -4  0  2 -3 -4 -1  0  1 -1  0 -2  3 -2 -1 -1  1  6  1 -1  5 -4 -3 -2 -4 -3  6 -3 -1 -3  6 -3 -4 -1 -3 -3 -1 -2 -4 -2 -3 -2 -1 -2  0 -1 -1 -2  5 -2 -2 -1 -1 -4 -1 -2  5  0 -6  1  8
 -3 -5 -4 -6 -4 -4 -5 -5 -5 -4 -5 -6 -4 -5 -4 -5 -4 -5 -4 -2 -4 -5 -4  2 -5 -4 -4 -4 -3 -3 -4 -5 -5  2 -5  8 -4 -5 -5  1 -7 -5 -5 -5 -3 -4 -7 -4 -5 -5 -4 -6 -4  0 -5 -6  3 -5 -4 -5 -5 -5 -4 -1 -4 -2 -5 -4 -6  5 -5  2  0 -3 -5 -5 -5 11 -5 -6
 -2 -4 -2 -5  0 -3 -3 -3 -6 -4 -6 -5 -3 -6 -3 -4 -3 -4 -2  0 -4 -4 -2  7 -5 -3 -3 -2 -2 -2 -1 -4 -4  6 -4 -2 -3 -4 -2 -2 -6 -4 -4 -1  3 -3 -5 -4 -4 -4 -3 -5 -3  1 -4 -5  0 -5 -3 -3 -2 -4 -3  3 -3  0 -5 -2 -5 -2 -3  2 -4 -3 -1 -3 -3  3  0 -5
 -1 -4  3 -5  6  1  4  6 -6 -2 -6 -2  1 -6 -1 -2 -1 -3  0 -1 -1 -2 -3 -2 -6  5 -4  1  2  2  5 -3 -4 -3 -3 -4  0 -2 -2 -1 -5 -5 -3 -5  2  1 -6 -2 -4 -2  1 -5  4 -1 -5 -5  1 -6  3 -3 -3 -3  4  0 -2  1 -3  1 -4 -3 -4 -1  0 -1 -5  3  4 -4 -1 -3
