# Supplementary material for: Protein Secondary Structure Prediction Based on Data Partition and Semi-Random Subspace Method
Source: Sci Rep. 2018 Jun 29;8:9856. doi: 10.1038/s41598-018-28084-8 (PMC6026213; doi:10.1038/s41598-018-28084-8)
Supplement: Supplementary file 2 — Dataset 2 [file 41598_2018_28084_MOESM2_ESM.zip › T100_DATA/6F0E_A.pssm]

  H  H  H  H  H  H  H  H  M  V  T  Q  Q  E  K  E  F  L  E  S  Y  P  Q  N  C  P  P  D  A  L  P  G  T  P  G  N  L  D  S  A  Q  E  K  A  L  A  E  L  R  K  L  L  E  D  A  G  F  I  E  R  L  D  D  S  T  L  L  R  F  L  R  A  R  K  F  D  V  Q  L  A  K  E  M  F  E  N  C  E  K  W  R  K  D  Y  G  T  D  T  I  L  Q  D  F  H  Y  D  E  K  P  L  I  A  K  F  Y  P  Q  Y  Y  H  K  T  D  K  D  G  R  P  V  Y  F  E  E  L  G  A  V  N  L  H  E  M  N  K  V  T  S  E  E  R  M  L  K  N  L  V  W  E  Y  E  S  V  V  Q  Y  R  L  P  A  C  S  R  A  A  G  H  L  V  E  T  S  C  T  I  M  D  L  K  G  I  S  I  S  S  A  Y  S  V  M  S  Y  V  R  E  A  S  Y  I  S  Q  N  Y  Y  P  E  R  M  G  K  F  Y  I  I  N  A  P  F  G  F  S  T  A  F  R  L  F  K  P  F  L  D  P  V  T  V  S  K  I  F  I  L  G  S  S  Y  Q  K  E  L  L  K  Q  I  P  A  E  N  L  P  V  K  F  G  G  K  S  E  V  D  E  S  K  G  G  L  Y  L  S  D  I  G  P  W  R  D  P  K  Y  I  G  P  E  G  E  A  P  E  A  F  S  M  K
 -1 -2 -2  0  3 -2  0  0  0  2  1  2  0  0 -1 -2 -1 -1  1  0 -3 -3 -1 -2  2  2  0 -1  1 -1  0 -2 -3  0 -2 -3 -3 -2  2  0 -3 -2  3  4 -2 -1  2 -4 -3 -1  1 -3 -1  2  0 -2 -2 -2 -1 -3 -3 -4 -3  3 -2 -3 -3 -3 -4 -3 -3  6 -3 -3 -4 -3 -2  2  1  5 -3  2 -4 -4  1  0  1 -3 -1 -6 -4 -2 -3 -4 -2  2 -3 -2 -3  0 -1 -2 -5 -3 -4 -2 -3 -2  1 -1 -2  1 -1 -4 -4 -2 -3 -3 -4 -4 -2 -2 -4 -3 -3 -2 -4 -3 -2 -4 -3 -3 -2 -3 -1 -1 -2 -4  0 -1  4 -3 -3  2 -1 -2 -2  1 -3 -4 -3 -3 -2 -2 -3  2 -2 -3 -4 -3 -2 -1  2  1 -2 -3 -3 -2  6 -2  0  1  4  4 -2 -2 -3 -2 -3 -2 -1 -3 -2 -3 -3 -4 -2 -2 -2 -1 -1 -3  0 -1  1 -2  1  3 -2 -1 -4 -2 -1  1  5  1  2 -3 -1 -3 -3 -3 -4 -3 -3 -2 -3 -2 -3 -3 -4 -3 -3 -4  6 -2 -3  1 -5 -1  0  1 -5  0 -1 -2 -3 -1 -5 -3 -4 -2  0 -2  0  3 -3 -4  0 -3 -3 -2 -1 -1 -4 -2  0 -1 -4 -3  2 -2 -3 -2  5 -2 -3 -3 -3  0 -1 -4 -2 -2  0 -2 -1 -3  2 -1  0 -1 -1 -2 -3  0 -3  0 -4  3 -2 -3 -6 -3 -3  2 -2 -3  1 -1 -2  2  1 -2  4 -1  0  4 -2  1 -1 -1
  0  2  0  0 -1 -1 -1 -1 -2 -1 -1 -2 -1  1  0 -1 -2 -2 -1  0 -3  0  0 -2  0  0 -1 -1 -1 -1 -2 -4  5 -3 -4 -2 -4 -3 -1 -2 -2 -1 -1 -2 -4 -2 -1 -5  7  0 -2 -4 -1 -1 -2 -4 -3 -3 -1  7 -3 -4 -3 -2 -3 -4 -4  8 -5 -4  7 -3  8  1 -4 -3 -4 -2  0 -3  1 -1 -3 -5 -2 -2 -3 -2  1 -6  8  1 -2 -4 -2 -3 -4 -2 -4 -3  2 -2 -5 -2 -4 -1 -2  2 -1 -1 -4 -2  1 -3 -4 -2  0 -4 -4 -3  0 -3 -4  1 -3 -4  8 -4 -4 -4 -5 -2  5 -4 -4  0 -4 -3 -3 -1 -1 -4 -1  0 -4 -3 -3 -2 -2  8 -3 -3  2  3 -3 -4  1 -2 -4 -2  4 -3 -3  2 -2  7 -4 -4 -3 -6 -3  5  0 -2 -1  3 -3 -4 -2 -3 -3 -5 -3 -5 -4 -4 -4  0 -4 -5 -3 -4 -1  0 -4 -2  2 -4  4 -2 -4 -4  2  3 -3 -2  0 -5 -3 -2 -3  3 -3 -5 -2  5 -4 -4  4 -4 -4 -5 -5 -3 -3 -4 -3 -4 -5  3 -3 -4 -6  0 -3 -4  1 -1 -5 -4 -4 -3 -2 -4 -3  0  0 -5 -1 -5 -4 -3 -1 -1 -4  0 -1  0 -4 -4 -1 -2 -5 -3 -2 -2 -2 -4 -5  0 -1 -4 -3 -4 -1 -5 -1 -6 -1 -1  0  0 -3 -3 -6 -2  2 -3 -4 -1 -5 -5 -6  3 -2 -3  0 -4 -2  3 -3 -2 -1 -2 -2  2  3  0 -3 -1  0  2
  0  0  0  2 -1  5  1  0 -2 -1 -1 -1 -1 -1 -1 -1 -1  1 -1  0 -2 -4  3  2  0 -1 -1  1  0 -2  1 -2 -2 -3 -2  6 -4  1 -2 -2 -2 -1 -1 -2 -5  0 -1 -5 -2 -1 -2 -6 -2 -1 -2 -1 -3 -3 -1 -1 -2  0 -1 -2 -2 -5 -5 -3 -5 -5 -2 -3 -2 -2 -5  2 -4  1 -2 -3 -2 -1 -5 -5 -2  3  0 -3  0 -7 -3 -2 -1 -3  1 -3  1  0 -4 -4 -1  4 -5  0 -3  0 -3 -1  1 -2 -5  1  0 -4 -5 -4 -1 -3 -2 -2 -2 -2 -1  0 -1 -2 -3 -4 -4 -4 -5 -2 -1 -5 -1  1 -4  3 -4  4 -2 -5 -1 -1 -4 -2 -1 -2 -1 -3 -4 -5 -1  5 -4 -4 -3 -3 -5 -3 -2 -2 -3  2 -1 -2 -5 -4 -3 -5 -1 -2 -2 -2  0  0 -3 -4 -1 -1 -1 -4 -2 -5 -5  0 -5 -1  3 -5 -2 -5 -1  5 -4 -2  0 -4 -2  1 -4 -5 -1 -1 -4 -1  1 -5 -1  0  6  4 -5 -5 -3 -2 -5  2 -2 -5 -5 -5 -6  8 -3 -4 -4 -3 -6 -1 -2 -4 -6  4 -3 -5 -2 -1 -6 -6 -1 -3 -3 -2 -4  0 -2 -6  2 -5 -5 -1  4  2 -3 -2  0 -2 -6 -5 -1 -2 -5 -2 -3  0  7 -6 -5 -2 -1 -5 -2 -2  0 -4  1 -5 -1  1  0  0 -1 -2 -5 -2  1 -1  0 -2 -3 -5 -7  5  2 -3  1 -5 -2  0 -3  1 -1  0 -2 -2  0 -2 -3  1 -1 -1
 -1 -1 -1  3 -1  3 -1  0  0  1 -1  2  1  1  0  3  3  1  3  1  4 -2 -1 -2 -1 -1 -1  3  0 -2  0 -2 -2 -4 -1  1 -5  4  0  0 -1  2 -2 -3 -5  5 -1 -6 -3 -2 -1 -6 -1  3  2 -2 -4 -3  3 -3 -3  8  7 -3 -3 -5 -5 -4 -5 -5 -3 -4 -3 -3 -5  7 -4  0 -2 -3 -3 -1 -6 -6 -2  6 -4 -1 -2 -8 -4 -2  4 -5 -2 -4  7  4 -5 -4  0  4 -6  5 -5  0 -1 -3  2  1 -5  3 -2 -5 -5 -4 -3 -4 -5 -4 -3 -3  8 -3  7 -3 -4 -4 -5 -5 -5 -1 -2 -5 -3 -2 -5  7 -4  0 -2 -5 -3 -2 -4 -3 -3  0  5 -4 -4 -5 -2 -2 -5 -5 -3 -1 -6 -1 -3 -4 -3  4  1 -3 -5 -4 -4 -6 -2 -3 -2 -3 -1 -2 -4 -5  4 -3 -3 -5 -3 -5 -5  8 -5 -2  1 -5 -3 -5 -2 -1 -5 -3 -1 -5 -3  5 -5 -5 -2  0 -4 -2 -1 -5  4 -3  6 -3 -6 -4 -1 -3 -6 -3 -3 -5 -6 -5 -5 -1 -4 -4 -5 -3 -6 -2 -3 -5 -7 -1 -4 -5 -3 -2 -6 -6  8 -2 -4 -3 -4 -1 -3 -5  1 -5 -6 -2 -1  2 -5 -2  3  0 -6 -5 -1 -3 -5  4 -3  1  0 -6 -4 -1  2 -5 -3 -3 -1 -4  2 -5  0  3  0  0 -1 -3 -6 -1 -4 -2  8 -1 -4 -4 -7 -1  6 -1  2 -5 -3 -2 -3  0 -2 -1 -2 -1 -1 -2 -2  1 -2 -1
 -3 -3 -3 -3 -2 -3 -3 -3  0 -2 -2 -2 -3 -3 -3 -4 -3 -2 -3 -2 -4 -5 -3 -3  3 -2 -2 -2 -2 -3 -3 -5  0 -3 -4 -5 -2 -3 -3 -4 -6 -4 -3 -1 -3 -4 -4 -4 -6 -4 -3 -3 -4 -3 -5 -4  0 -3 -4 -5 -2 -6 -4 -3  2 -3  1 -5 -3 -2 -5 -2 -5 -5 -4 -5 -2 -3 -3 -2 -5 -2 -4 -4 -2 -4  8 -5 -4 -3 -6 -5 -5 -3 -4 -2 -6 -4 -3 -2 -4 -4 -5 -2 -5 -4 -6 -4 -4 -4 -3 -3 -5 -1 -5 -5 -4 -2 -1 -6 -5 -1 -6 -5 -5 -5  1 -5 -2 -5 -3 -6 -3 -3 -4 -4  0 -5 -2 -3 -3 -3 -4 -4  4 -3 -3 -3 -6 -4 -4 -3 -4 -3 -4 -3  2 -6 -5 -6 -4  3 -1 -3 -2 -4 -2 -5 -2 11  0 -3 -3  0 -4 -2 -4 -2 -5 -2  7 10 -3 -3 -3 -6 -3 -5 -5 -3 -3 -2 -3 -4 -3 -4 -2 -3 -4 -4 -4 -3 -3 -1 -2 -3 -3 -1 -4 -5 -5 -1 -4 -5 -6  5 -3  3 -5 -1 -5 -1 -3 -5 -2 -5 -4 -3 -5 -3 -2 -2 -5 -3 -1 -3 -5 -4 -3 -3 -6 -5 -3 -3 -3 -2 -6 -3 -4 -3 -3 -5 -3 -4 -5 -5 -3 -4 -3 -3 -4 -4 -3 -5 -2 -4  0 -3 -5 -4 -4 -4 -4 -4 -1 11 -3 11  3 -1  3 -2 -3 -4 11 -3 -3 -3 -6 -3 -5 -5 -5 -4 -4 -3 -4 -4 -2 -4 -4 -3 -3 -4  2 -4 -3 -2  3 -2 -2 -4
  4  2  2  3  2  0 -1  1  0  0 -1  0  1  1  2  1  0 -1 -1  0 -2 -3  2 -1  0 -1 -1  0  0  4 -2 -4 -1 -3 -3 -2 -4 -2  0  1  7  4  4  3 -4  0  5 -5 -1  4  1 -4  4  2  1 -1 -3 -2  1 -1 -2 -2 -2 -1 -2 -3 -4  0 -5 -4  0 -2  0 -1 -5 -1 -3  1  1 -2 -1  4 -3 -4 -2 -1 -3  0  5 -5 -1  1  0 -4 -2 -3 -2  0 -4 -3  2 -1 -5  0 -4  0  0  0  0  3 -4 -1  2 -3 -4 -2  8 -4 -3 -2 -1 -2 -3  0 -1 -4  0 -4 -4 -4 -4  0  5 -4 -4  3 -4 -2 -3 -1  0 -3 -2  4 -4 -3 -3  4  0  0  3 -4  4 -1 -3 -4  1  0 -4  0  0 -3  0  0 -1 -1 -4 -4 -3 -5 -2 -1  0  0 -2  1 -2 -3  0  3 -3 -4 -3 -5 -3 -3 -4  4 -3 -4 -3 -4 -1  2 -4 -2  3 -4 -1 -1 -4 -4  3  4 -3  4  0 -5 -2  7 -2 -2 -4 -4  0 -2 -3 -3  2 -4 -4 -4 -5 -2 -3 -4 -3 -3 -6 -1 -2 -4 -5 -1 -3 -4 -1 -2 -5 -4 -3 -2 -2 -3 -2  1 -1 -5  0 -4 -4 -4 -1 -1 -4  6  0  1 -4 -3  2  7 -5 -3 -1  0 -1 -4 -4  0  2 -4 -4 -3  0 -4  2 -5  0  0  0  2 -2 -3 -5  1 -2 -2 -3  0 -4 -4 -5  2 -1 -2  4 -4  1  1 -2  0  0 -1  0  0  1 -1 -2  0 -1  1
  1  0  0  2  1  0 -1  1 -1  1 -1  0  1  3  1  3  0 -1  1 -1 -2 -3 -1 -2 -1  0 -1  2  0  0 -1 -4 -2 -2 -3 -2 -4 -2  1  5  4  2  1 -1 -4  2  2 -5 -2  1  4 -5  4  3  6 -3 -3 -2  5 -1 -3 -1  0 -2 -3 -4 -5 -2 -5 -4 -2 -3 -2 -1 -5  0 -4  4 -1 -2  1  2 -4 -5 -1  3 -4  6  1 -6 -2  0  6 -2 -3 -3  1  3 -4 -3  4  0 -5  4 -5  1  7 -1  3  5 -4 -1  2 -4 -4 -3  0 -4 -4 -3 -1 -3  0 -1  3 -4 -2 -3 -4 -4 -5  7  1 -5 -4 -1 -4 -1 -3 -1  1 -5 -3  0 -3 -3 -3  1  5 -2 -3 -4  0 -2 -4 -4 -2  7 -5  7 -1 -3 -2  0  2 -2 -4 -3 -3 -6 -2  0  0 -2 -2 -1 -3 -4  6 -2 -3 -5 -3 -5 -4 -1 -4  0 -3 -4 -3 -4 -2 -1 -4 -2 -1 -4 -2  2 -4 -4 -1  2 -3 -1  0 -5 -2 -1 -1 -3 -5 -4  7 -3 -5 -4 -1 -5 -5 -5 -5 -3 -3 -3 -4 -4 -6 -2 -3 -4 -6 -2 -3 -5 -1 -2 -6 -5 -1  4 -3 -3 -4  1 -1 -6 -1 -5 -5 -4 -2 -1 -4  1  1  4 -5 -4  4 -1 -5 -1  0  6  3 -5 -4  3  4 -5 -4 -4  0 -5  3 -5  2  2  0  1 -3 -4 -6  2 -3 -2  0  1 -4 -4 -6 -1  3  0  5 -4 -1 -1 -1  3 -1  4  2  1  1 -1 -1  1 -1  1
 -2 -2 -2 -1 -1 -1 -2 -2 -3 -1 -1 -1 -1 -2 -3 -3 -2  0 -1 -2 -3 -4 -2 -3 -1 -1 -2  0 -1 -2 -2  7 -4 -4  7 -2 -5 -3 -3 -1 -4 -3 -2 -2 -5 -2 -3 -5 -4 -3 -3 -6 -3 -2 -3  6 -4 -4 -3 -4 -4 -3 -3 -3 -4 -5 -5 -4 -5 -5 -4 -2 -4 -3 -4 -3 -3 -2 -2 -2 -4 -2 -6 -5 -2 -2 -3 -4 -2 -6 -5 -3 -4 -5  6 -3 -3 -3 -4 -4 -3 -2 -5 -3 -5 -3 -5 -3 -2 -3 -5 -2 -3 -5 -5 -4 -4  3 -5 -5  3 -4 -4 -4 -3  7 -4 -4 -5 -5 -5 -4 -3 -5  7  1 -5 -3 -4 -2 -2 -5 -3 -2 -5 -4 -3 -2 -3 -5 -5 -5 -3 -3 -5 -4 -4 -4 -5 -4 -3 -4 -2 -2 -3 -4 -5 -4 -2 -5 -2 -3 -2 -2  6 -3 -4 -5 -4 -3 -2 -4 -4 -6 -5 -4 -5 -1  6 -5  5 -5  0 -2 -3 -3 -2 -3 -4  3 -5 -5 -1 -3 -2 -2  0 -6  4  3 -2 -4 -6 -5 -5 -4 -5  6 -4 -5 -5 -6 -6 -3 -1  3 -4  6 -6 -2  2 -4 -5  0 -3 -5 -4  3 -5 -6 -4 -4 -4 -4 -4 -1 -4 -6 -3 -5 -6  7  0  3 -4 -3 -1 -3 -6 -5 -2 -4 -6 -3 -2 -3 -3 -6 -5 -2 -3 -5  7  7 -2 -2  0  0 -1 -1  0  1  6  7 -5 -2 -4 -2 -4 -2  7 -5 -6 -3 -3 -2 -3 -5 -3  2 -4 -2  3 -2  1 -2 -2 -1 -2 -1 -3 -2
  6  5  7  4  4  3  4  6 -2 -2 -2 -2 -2  0  1  0  2  0 -1 -1  0 -4  1 -1  0 -2 -2 -1 -1 -1 -3 -4  8 -4 -4  8 -3 -3 -3 -2 -1 -2  6 -2 -5  4 -1 -4 -2 -1 -2 -5 -1 -1 -2 -4  3 -2 -2 -1  7 -3 -3  6 -4 -4 -5 -2 -3 -4 -2 -3 -2 -3 -3 -2 -3  0 -1 -3 -3  2 -4 -4 -2 -2 -3 -2 -1 -6 -3 -2 -1 -3 -1 -4 -3 -1 -5 -3  1  0 -3  2 -2 -1 -2 -2 -1 -2 -5 -2 -2  1 -1 -4  3 -1  4 11 -1 -4 -3 -3 -3 -4  1 -4 -5 -1 -5 -2  0 -4 -4  0 -4 -3 -3  0 -3 -4  0 -1 -5 -4 -4 -2 -1  0 -2 -4  1  4  6 -5 -1 -2  0 -2 -2 -3 -3  0  0  1 -4 -4 -4 -5 -3 -2 -1 -1 -3  7  6 -4 -2 -3 -3 -5 -4 -5 -4 -3 -4  1 -2 -5 -3 -4 -3 -1 -3  0  2 -5 -1 -2 -1 -5 -2 -1 -4 -1  0 -5 -3 -2  0  2 -1 -3 -2 -3 -4  1  1 -4 -1 -5 -6  0 -4 -4 -2 -4 -4 -2 -3 -4 -5 -2 -4 -5 -3 -3 -4 -5 -4 -4 -4 -4 -4 -2 -3 -6  8 -5 -5 -4  0 -1  0  0 -2 -2 -5 -5 -2  1 -5 -4 -3 -2 -1 -5 -5 -1 -2 -3 -4 -4 -2 -5 -1 -5 -1 -1  0  0 -3 -4 -6 -1 -1 -3 -3 -2 -4 -5 -5  3 -2 -3 -1 -2 -2 -2 -3 -1 -2 -2 -2 -2  2 -2 -1 -1 -1 -1
 -3 -3 -3 -3 -2 -3 -4 -3  0 -1 -1  0 -3 -3 -1 -3  2  0 -2 -2 -3 -5 -3  1 -1 -2 -2 -2 -2  0 -4 -4 -2 -1 -6 -5  2 -3 -1 -3 -5  0 -4  0  1 -3 -3 -1 -5 -3  0  1 -1 -3 -4 -3  0 -2 -4 -5  0 -5 -4 -2 -2  0  0 -5 -2  0 -4 -3 -5 -3 -2 -5  4 -3 -2 -3 -3 -1 -2  2  3 -4 -2  0 -4 -6 -6 -5 -5  0 -5  1 -5 -4  6  2 -4 -2 -1 -4 -3 -4 -5  1 -3 -2  2 -1 -5 -1 -2 -5 -5 -2 -2 -6 -5  1 -6 -2 -5 -6 -5 -5  4 -4  7 -5 -4  0 -6 -3  4 -5  2 -3 -4  0 -2 -4  5 -2 -3 -1 -5 -5 -1  3 -3 -4 -1  2 -1 -6 -3 -6 -3 -1  1 -2  1 -5  0 -5 -2 -4 -4  2 -2  0 -5 -4 -1  4 -5 -3 -3 -3 -3  7  0 -5  1 -5 -6  3 -5  4 -4 -4  1 -3 -4  0 -1 -4 -2  4 -2 -4  0 -3 -2  7 -4 -5 -5 -4 -4 -5 -6 -3  0 -5 -5 -1 -3  6  7 -6 -3 -5 -4 -1 -3 -4 -1  2 -5 -4  2  5 -5 -4 -3  0 -6 -5  1 -3  1 -3 -5  8 -4  6  0 -6 -4 -4 -4 -4 -4 -3  0  0 -4  2  7 -5 -1 -5 -5  0 -5 -2 -2 -1 -5 -5 -2 -3 -3 -3 -2 -1 -1 -2 -4 -5 -3 -2 -1 -4 -6  0 -6 -5 -6 -5 -4 -4 -4  4  2 -4  1 -2 -3 -4 -1 -3 -3 -1  0 -3  1 -3
 -3 -2 -3 -3 -2 -4 -4 -3  0 -1  1 -1 -3 -3 -1 -3  0  1 -2 -2 -2 -5 -2 -1 -2 -2 -2 -2 -2  3 -4 -5 -4  2 -6 -5  5 -3 -2 -4 -5  2 -3 -2  4 -3 -3  4 -4 -1  0  6  1 -4 -1  2  2 -2 -3 -4  3 -6 -4  2 -1  5  6 -4 -2  6 -4 -3 -4 -4 -2 -4  2 -3  2 -3 -2 -1 -1  1  1 -5 -2  1 -4 -5 -5 -4 -5 -1 -5  1 -6 -4  3  2 -4 -4 -2 -5 -2 -4 -5  0 -3 -1  0  1 -4 -1 -3 -3 -4 -3 -3 -5 -4 -1 -6 -4 -4 -6 -4 -5  1 -4  0 -5 -3  6 -5 -3  3 -6  3 -3 -4  5  0 -4  0 -3 -3 -1 -5 -5  2  5 -3 -4  5 -1  0 -5 -3 -5 -3  1  1 -2 -2 -4  5 -5 -3 -4 -4 -2 -2 -2 -5 -4  4  2 -5 -3 -3 -4 -3  0  5 -6  5 -4 -6 -1 -5  4 -4 -4 -1 -3 -4 -1 -1 -5  2  2 -1 -3  2 -3 -3  0 -3 -5 -5 -4 -4 -6 -5 -3  5 -5 -4  3 -3  3  0 -6 -4 -4 -3  1 -2 -4  1  2 -4 -4  2  0 -5 -4 -2  6 -6 -5 -1 -4 -1 -3 -5 -1 -4  0  6 -6 -4 -4 -3 -2 -4 -4  6  6 -3 -3  0 -4 -3 -5 -5  6 -4 -3 -2  4 -5 -5 -2 -4 -3 -3 -2 -1 -1 -2 -4 -5  0  1  4 -5 -6 -2 -6 -5 -5 -4 -4 -4 -4 -1  2 -4 -1 -3 -3 -3 -3 -2 -3 -2 -1 -3  1 -3
  0  2  1  0  1 -1  0  1 -1  0  0  0  0  3  3  0 -1 -1  1  0 -2 -3  0 -1  2  0  0  0  0  0 -2 -4 -1 -3 -3 -2 -4 -2  0  0 -1  1  1  0 -4  0  3 -5  4  3 -1 -5  1  0  1 -3 -3  0  1  3 -3 -1 -2 -2 -2 -4 -4  0 -5 -4  3 -3  0  7 -5 -2 -3 -1  5 -2  7  2 -4 -5 -1 -1 -3 -1  5 -6  0  7  0 -4  2 -3 -2 -1 -4 -3  3 -2 -5 -1 -5  3 -1  6  0  1 -4 -2  6 -4 -4  0  0 -4 -4 -3  6 -3 -3  7 -2 -4  0 -3 -4 -4 -4 -1  1 -4 -3  5 -4 -2 -3  3  4 -4 -2  5 -4 -2 -3 -1 -1  0 -3 -4  5 -1 -4 -4  1 -1 -4  0  6 -3 -2  0 -1  4 -4 -2 -3 -5 -2  2  4 -1  3  3 -3 -4 -1 -2 -3 -4 -3 -5 -4 -3 -4  5 -3 -4 -3 -4  3  3 -4  3  2 -4  4 -1 -4 -4  3  1 -3 -2  3 -5 -2 -1 -2 -2 -4 -4  0 -1 -4 -3  6 -4 -5 -4 -5 -3 -3 -3 -4 -3 -6  0 -2 -4 -6  1 -3 -4  7 -1 -6 -5 -3 -2  3 -3 -3  1  8 -5 -1 -4 -4 -3  2  3 -4  5  3  4 -5 -2  3 -1 -5 -3  2 -1 -2 -5 -4  4  1 -4 -2 -3  2 -4  1 -5 -1  0  0  2  0 -2 -6 -1 -1 -1 -3  3 -4 -4 -6  3 -1 -1  3 -3 -1  5 -2  0  3  0  0  3  4  2 -2  0 -1  6
 -1 -1 -2 -2 -1 -3 -3 -2  7  3  2  0 -2 -2  1 -3  0  0 -2 -2 -2 -4 -1 -1 -1 -2 -2  0 -2  0 -3 -5 -3  0 -5 -4  0  0 -2 -2 -2  0 -2  0  0 -3 -1  0 -4  3  4  1  1 -3 -2 -2 -1 -2 -3 -3  5 -5 -4 -1  6  6  0 -3 -2  1 -3 -3 -3 -3 -2 -4  0 -2 -1 -2 -3 -1 10  0  1 -4  5 -2 -3 -5 -4 -3 -4  0 -4 -1 -5 -3  0  4 -3 -3 -2 -4 -2 -3 -4 -2 -3 -1  1  0 -3  1 -3 -2 -3 -1 -3 -4 -3  4 -5 -3 -4 -5 -3 -5  0 -3 -1 -4 -2  1 -5 -2  0 -5  0 -3 -3  7  5 -2 -1 -2 -1  4 -4 -4  7  1 -2 -3  1 -1 -1 -4 -3 -4 -2  2  0 -1 -2 -3  1 -5 -3 -4 -3 -1  0 -2 -4 -3 -1  0 -4 -3 -3 -3 -3 -1  7 -5  2 -3 -5 -1 -4  2 -2 -2  0 -3 -2 -1 -2 -4 -2  0  4 -2 -1 -3 -2  2 -2 -3 -4 -3 -4 -5 -4 -1  8 -4 -3  6 -3  1 -1 -5 -3 -5  0 -1 -2 -3  1  0 -4  0  2  0 -4 -3 -2  0 -6 -4 -1 -2 -1 -3 -4 -1 -2  0  0 -5 -3 -3 -3 -2 -3 -1  0  1 -3 -2 -1 -5 -2 -4 -4  0 -5 -2 -2  0 -5 -4 -1 -4 -2 -4 -2 -1  0 -1 -3 -4 -3  5  2 -4 -5  1 -5 -5 -4 -3 -4 -3 -3 -2  2 -3  5 -2 -2 -3 -2 -2 -2  0 -1 -1  3 -2
 -2 -1 -2 -3 -1 -3 -4 -2 -1 -1 -2 -2 -4 -4 -1 -2  2  0 -1 -3  5 -4 -3  0 -3 -2 -3 -2 -2 -2 -4 -5 -1 -3 -5 -3 -1 -4 -3 -4 -6 -3 -4 -4 -1  0 -4  7 -5 -3 -3 -1 -3 -4 -5 -4  3  4 -4 -5  0 -6 -4 -2 -2 -1 -1 -5  9 -1 -4 -2 -5 -5  8 -5 -2 -3 -3 -4 -5 -3 -3  6 -1 -5 -1 -4 -5 -2 -5 -5 -5  8 -5 -2 -6 -4 -2 -1 -4 -4  8 -5  7 -3 -6 -3 -4 -4 -2  2 -5  2  1 -5 -5  5  0 -4 -5 -3 -6 -3 -5 -5 -5 -6 -2  1  1 -5 -4  0 -5 -3 -1 -5  2 -4 -4 -2  1 -4 -2 -3 -4 -2 -5 -5  0 -1 -4 -2  0 -3  0 -6  5 -6 -5  5  4 -3 -1 -4  5 -6 -4 -5 -4 -3 -3 -2 -5 -2 -2 -2 -5 -4 -2 -5 -4 -2 -1 -6  0 -4 -5 -3 -4  0 -3 -4  7 -1 -4 -3  0 -5  2 -2 -1 -4 -3 -4 -3 -2 -4 -5 -4 -1  1 -6 -6 -4 -2 -4 -4  6  6 -2 -2 -6 -4 -6  3 -3  9 -3 -2 -2  5 -4  1  1 -6 -5  7 -1 -6 -6 -3 -5 -3 -4 -6 -2  1 -2 -1 -5 -4 -4  2 -5 -4 -4 -2 -1 -4 -4 -2 -6 -4 -5 -5 -1 -6 -4  4  6 -5 -4 -3 -4 -4 -5 -2 -2 -1 -2 -4 -5 -3 -2  1 -5 -6 -3 -5 -6 -2 -4 -4 -5 -4  2 -1 -4 -3 -4 -2 -2 -4 -4 -3 -3  5 -3 -1 -4
 -2 -2  2 -2 -2 -2  7 -2 -2 -1  0  1  5  1  0  2 -1 -2  0  0 -4  8  2 -2 -1  5  6 -1  5 -1  6 -4 -4  6 -4 -4 -4 -3  4  3 -4 -3 -3 -3 -4 -3 -3 -5 -4 -3 -3 -5 -3 -2 -3 -4 -3  5 -1 -4 -4 -4 -3  0 -3 -5 -1 -4 -5 -4 -3 -3 -4 -3 -5 -3 -3  2 -2 -1 -3 -2 -5 -5 -3 -3 -4 -3 -3 -7 -5 -3 -3 -5 -4 -3 -4 -3 -4 -2  2 -3 -6 -3 -6  5 -4 -3  4 -3 -4 -3 -3 -5 -5  8 -4 -5 -5 -5 -3 -3 -4 -3 -3 -4 -4  9 -4 -5 -5 -3 -3 -5 -4 -2 -2 -4  2  0 -3 -5 -5 -3 -4 -3 -3  2 -3 -4 -4 -4 -3 -4 -5 -4 -4 -3 -6 -3 -3 -4 -3 -2  4 -4 -4  8 -3 -5 -3 -3 -2 -2 -3 -3  4 -4 -3 -3 -3 -4 -3 -5 -4 -4 -4 -3 -4 -4 -3 -4 -2 -3 -4  3 -2 -4 -3 -2 -5 -4 -3 -3 -3 -3 -2 -5 -3 -4 -4 -4 -6  9 -3 -4 -5 -4 -3 -5 -6 -5 -5 -5 -2  8  2 -4 -6 -3 -3 -4 -7 -3 -3 -4 -3  5 -6 -5 -4  7 -4 -3 -4 -2 -3 -5 -4 -5 -2 -4 -3 -3 -5 -3  0 -3 -5 -5 -2 -4 -5  7  1 -3 -4 -5  9 -3 -3 -5 -4 -4 -2 -4 -2 -5  0  0  0  4 -3 -4 -5 -2 -4 -3 -4 -2 -4  9 -7 -3 -1  7 -3 -5 -2 -2  6  3 -1 -4  0  5 -1  0  0 -1  3 -2
 -1 -1 -1  0  0  1 -1  0 -1  1  2  0  2  1  0  1 -1  0  0  2 -1 -3  0 -1  2  0 -1  0  1 -2  3 -2 -2 -2  1 -1 -3  1 -1  0 -2 -1 -1  0 -4 -1 -1 -4 -3  0  0 -5 -1  1 -2 -2 -2 -1  1 -2 -3 -2 -1  0  0 -4 -3 -3 -4 -4 -2 -1 -3 -2 -4 -2 -3  0 -1  2 -2 -1 -4 -4  0  0  0 -2 -1 -6 -3 -1 -1 -3 -2 -1 -2 -1 -4 -2 -1  0 -5 -1 -4 -1 -2 -2 -1 -2 -4  0 -1 -4 -4 -3 -2 -2 -4 -3 -1 -1 -2 -2 -2 -2 -3 -3 -3 -4 -4 -2 -1 -4 -2 -1 -3 -2 -1  0 -1 -4 -3  0 -3  0  1 -1 -2 -3 -3 -4 -1 -1 -4 -2 -2 -2 -4 -2 -1  0  0  0  0 -2 -4 -3  0 -2  6 -1  0  1 -2 -1 -3 -3 -2  2  6 -2  1 -4 -4 -2 -4 -1 -2 -3  3 -4  4  3 -3  1  3 -2 -1  2 -4 -4  0  0 -1  5  2 -4  3 -1 -2 -2 -4 -3 -2  0 -4 -2 -2 -4 -4 -4 -5 -2  0 -2  1 -2 -5  5  1 -3 -5  4 -1 -4 -2  2 -5 -5 -3 -2 -2 -1 -1  3 -3 -5 -1 -4 -4  0  4  2 -2 -1  3 -1 -5 -3  0 -2 -4 -2  0  2  0 -5 -3 -1 -1 -4 -2 -2  2  1  0 -3  1  0  0 -1 -2 -2 -4  3 -2  7 -3 -1 -2 -3 -6 -1 -1 -1 -1 -3 -1 -1 -2  0 -1 -1  0 -1  0  1 -1  4  0 -1
 -1 -1 -2 -1 -1  1 -1  0  0  1  2  0  2  0 -1 -1 -1  0 -1  3 -1 -3  3  3  0 -1  0  2  0 -2  1 -4  0 -1 -3 -2  2  5 -1  0 -3 -2 -2  1 -2 -1  0 -4 -3  0 -1 -3 -1 -1 -2 -3 -2  3 -2 -3 -2 -3  3 -1  6 -3 -3 -3 -4 -3 -3 -2 -3 -3 -4 -3 -1 -1 -2  2 -2  0 -3 -4  1 -2  0 -3 -1 -6 -4 -2 -2  0 -2  3 -3  4  0 -1 -1  3 -4 -1 -4  1 -3 -2 -1 -2 -2 -1 -2 -4 -4 -2 -2 -3 -3 -3 -3  5 -3 -2 -3 -3 -3 -3 -2 -4 -3 -3  0 -3 -3 -2 -2 -3 -1  3 -2 -3 -2 -1 -1  7  7 -2 -3 -3 -3 -2  1 -2 -3 -2 -2 -3 -4 -3 -2  2 -1  1 -1 -3 -3 -3 -2 -2  1 -1 -1 -1 -3 -2 -3 -2 -3  6 -1  4  7 -3 -3 -3 -2 -2 -3 -2  1 -2  3  0 -2 -1  0 -2 -2 -1 -4 -2  0 -2 -1  0  0 -2 -2 -3 -2 -3 -4 -4 -3  4 -3 -3 -3 -3 -4 -3 -3 -2 -1 -3 -3 -2 -5  1  4 -2 -5  1  3 -2 -2  0 -5 -3 -3 -3 -2  7  3  0 -3 -3 -2 -2 -3 -3  0 -1 -4 -2  1  1 -3 -3 -1 -2 -3 -3 -1 -2 -2 -3 -4 -1 -1 -3 -3 -3  4 -3  3 -3  0  1  0 -1 -3 -3 -3 -1 -2 -1 -3 -2 -4 -4 -5 -1  0 -2 -1 -3  0 -2 -2  0 -2 -2 -1 -1  0 -1 -1  1  1 -1
 -2 -1 -3 -3 -2 -4 -4 -3 -3 -3 -3 -3 -4 -4 -2 -2 -2 -1  3 -3 -1 -6 -3 -2 -3 -3 -3 -2 -2 -3 -5 -5 -3 -4 -5 -4 -3 -5 -4 -4 -5 -4 -4 -4 -4 -4 -4 -2 -5 -4 -4 -4 -4 -4 -5 -4  2 -3 -4 -5 -3 -6 -5  2 -4 -3 -4 -5 -1  0 -4 -4 -4 -5  4 -5 -3 -4 -4 -4 -5 -1 -3  9 -3 -5 -4 -4 -4 13 -5 -5 -5 -1 -4 -4 -6 -5 -4 -2 -4 -5  6 -3  0 -4 -5 -4 -4 -4 -4 -3 -5  0  0 -6 -4 -1  0 -3 -5 -4 -7 -5 -5 -5 -5 -6 -4  0 -4 -5 -3 -3 -4 -4 -4 -6 -3 -4 -4 -4  0 -4 -1 -5 -5 -4 -5 -5 -2 -4 -4 -2 -4 -5  7 -5  0 -5 -5 -2 -2 -4 -3 -5 -2 -6 -4 -5 -5 -4 -4 -3 -4 -3 -4 -4 -5 -4 -4 -5 -5 -5 -3 -6 -3 -4 -5 -5 -4 -3 -3 -5 -2  5 -4 -5 -2 -5  0 -4 -3 -4 -4 -4 -4 -5 -5 -4 -6 -1  0 -6 -5 -4 -4 -3 -5 -2  0 -4 -5 -6 -5 -6 10 -4 -1 -4 -1 -4 12 -4  0 -4 -5 -5 10 -4 -7 -6 -5 -5 -5 -4 -5 -5 -4 -5 -4 -5 -4 -4  1 -4 -4 -4 -4 -4 -4 -4 -5 -6 -4 -5 -5 -4 -6 -4 -2 -2 -4 -4 -3 -4 -4 -5 -2 -1  0 -2 -3 -4 -5 -3 -1 -5 -7 -4 -5 -6 13  0 -5 -5 -4  9 -3 -4 -4 -3  5  9 -4 -3 -4 -4  0 -4 -3 -4
  1  3  1 -1  2 -2 -2  1 -2 -2 -2 -1 -3 -3  3  3  0  3  2 -2  5 -5 -1  5 -2 -2 -2 -2 -2 -2 -4 -5  2 -1 -5  1 -3 -4 -3 -4 -4 -3 -2 -3 -3  0 -3  0 -4 -3 -3 -3 -3 -3 -4 -4  5  1 -2 -4  0 -5 -2 -1 -3 -3 -3 -4  2  0 -3 -3 -4 -4  2 -4 -1 -2 -3 -3 -3 -2 -4  2 -2 -4 -1 -4 -3 -1 -4 -4 -4  3 -4 -3 -5 -3 -3  1 -3 -2  2 -4  7 -3 -4 -1 -3 -3 -2 -1 -4  8  9 -5 -3  7  9 -1 -4 -3 -5 -4 -3 -5 -4 -5 -3  9 -1 -4 -3  0 -5 -2 -3 -3 -1 -3 -3 -3  7 -3 -3 -4 -4 -3 -4 -4  5 -3 -3  5 -2 -3  3 -4  9 -4 -4  0  0 -3  2 -3 -1 -5 -4 -2 -4 -3 -2 -1 -4  2 -1 -3 -4 -3 -3 -4 -4 -3 -3 -5 -2  0 -5 -3 -3 -2 -3 -3  1  6 -3 -3  5 -4  8 -3 -2 -3 -3 -3 -1 -3 -4 -4 -3  7  9 -6 -4 -4 -3 -3 -3  0  8 -3 -4 -5 -4 -5  3 -4  1 -2 -2 -3  0 -2 -2 -2 -4 -4  1 -3 -6 -5 -3 -4 -3 -3 -4 -4  0 -3 -2 -5 -1 -3  9 -3 -3 -3 -3 -3 -3  0 -3 -5 -3 -3 -4 -3 -6 -3  0  2 -5 -4 -3 -4 -3 -5 -2 -1  0 -2 -4 -5 -5  1  0 -4 -5 -2 -5 -5 -1 -3 -4 -4 -3  4 -1 -3 -2 -3 -2 -1 -3 -3 -2 -3  3 -2 -2 -2
 -3 -3 -3 -3 -1 -3 -3 -3  1  0 -1  1 -3 -3 -2 -3  0  0 -1 -2 -3 -4 -2  1 -1 -2  0 -1 -1  0 -3 -5 -4  0 -5 -5  0 -3  2 -2 -5 -2 -3 -1  5 -3 -2 -2 -5 -2 -1 -1 -1 -3 -4 -3  1 -2 -4 -4 -2 -5 -4 -2 -1 -1 -1 -5 -3  0 -4 -2 -4 -4 -3 -4  5 -1 -2 -1 -3 -1 -2 -2  2 -4 -2 -2 -3 -6 -5 -4 -4 -2 -4  4 -5 -3  1  4 -4 -2 -3 -3 -2 -3 -3 -1 -2 -2  6 -1 -4 -3 -3 -4 -4 -3 -3 -6 -4  3 -6 -3 -4 -5 -5 -5  5 -4  2 -5 -3 -1 -5 -3  4 -5  1 -2 -3 -1 -2 -2  4 -2 -2 -2 -5 -5 -2  2 -3 -4 -2  6  3 -5 -3 -5 -4  1  1 -1  0 -4  0 -5  0 -3 -3  0 -1  2 -4 -3 -2  4 -4 -2 -3 -3 -2  2 -1 -5  3 -4 -5  6 -4  1 -3 -4  1 -3 -3  6 -2 -4 -3  5 -2 -3  1 -3  0  2 -4 -5 -5 -4 -4 -5 -5 -2 -1 -5 -4 -2 -3  1  1 -5 -2 -5 -4 -2 -3 -3 -1  5 -5 -3  3  5 -5 -3 -4 -1 -6 -5  5 -2  6 -2 -5  1 -3  5 -1 -5 -4 -4 -3 -4 -3 -2 -1 -1 -3  0  3 -5  0 -4 -5 -1 -5  1 -2 -1 -5 -4 -2 -3 -2  0 -1 -1  0 -2 -4 -5 -3 -2 -1 -3 -6  0 -5 -5 -6 -4 -3 -3 -4  0  1 -4 -1 -1 -2 -4 -1 -3 -2 -1 -1 -2  0 -3
