# Supplementary material for: Protein Secondary Structure Prediction Based on Data Partition and Semi-Random Subspace Method
Source: Sci Rep. 2018 Jun 29;8:9856. doi: 10.1038/s41598-018-28084-8 (PMC6026213; doi:10.1038/s41598-018-28084-8)
Supplement: Supplementary file 2 — Dataset 2 [file 41598_2018_28084_MOESM2_ESM.zip › T100_DATA/6F0Z_A.pssm]

  G  Q  D  M  V  S  P  P  P  P  I  A  D  E  P  L  T  V  N  T  G  I  Y  L  I  E  C  Y  S  L  D  D  K  A  E  T  F  K  V  N  A  F  L  S  L  S  W  K  D  R  R  L  A  F  D  P  V  R  S  G  V  R  V  K  T  Y  E  P  E  A  I  W  I  P  E  I  R  F  V  N
  1 -4 -4 -1 -1  0 -4 -3  2  0 -2  2 -1 -1  0 -2 -1 -2 -1 -3  1 -1  2 -3  1 -3 -3 -1 -3 -2 -3 -3 -3 -1 -3 -2 -3 -2 -2 -4  2 -5 -3 -2 -3  0 -6 -2 -4 -3 -3 -3  1 -6 -4 -2  2 -2 -4 -2 -3 -1 -1 -3 -3 -2  0  1 -2  0 -2 -6 -2 -3 -4 -3 -2 -3 -4 -4
 -4 -4 -3  2 -1  0  7 -5  0  2 -1 -1 -2 -1  1 -4 -2 -5  3 -4 -3 -4  0 -4 -2  0 -4 -4 -3 -4 -3 -2  2 -3 -1 -4 -4 -2 -3 -3 -4 -6 -4  2 -2  0 -6 -1 -4  0  5 -4  4 -6 -3 -4  0  1 -4 -4 -5  2  0 -3  7 -4 -2 -3  0  2 -5 -6  3 -5 -4 -5  0 -4 -4 -3
 -2 -5  8 -1 -1 -2 -3 -5 -3  2  7  1  2 -1 -2 -5  0 -5  2 -4 -1 -4 -2 -5 -2 -2 -5 -5  5 -5  4 -2 -2  7 -2 -4 -5 -2 -2  8 -4 -7 -5  3 -3  0 -7  3 -1 -3  1 -5 -1 -7  6 -4  0  2 -2  3 -3  1  1 -4 -2 -4 -2 -3  2 -1 -5 -7 -3 -5 -1 -5 -4 -5 -4  9
 -3 -6  3 -2 -3 -2 -4 -4 -4 -1  0  1  2  4 -3 -5 -1 -5 -1 -5 -3 -5 -2 -5 -3 -3 -5 -5  6 -5  7  1 -3  2 -2 -3 -6 -3 -3 -1 -5 -7 -5  1 -4 -1 -8 -1  8 -3 -2 -6 -2 -8  6 -3  0  4 -2 -1 -5  2  1 -5 -4 -5 -3 -1  5 -2 -5 -8 -3 -4  8 -5 -5 -6 -5 -1
 -4 -5 -5 -3 -2 -3 -6 -5 -3 -3 -4 -2 -3 -4  0 -3 -2 -3 -4 -3 -4 -3 -2 -3 -1 -5  2 -3 -4 -3 -5 -6 -5 -5 -5 -3 -4 -3 -2 -5  2 -5 -3 -3 -4 -3 -6 -3 -6 -4 -5 -3 -2 -5 -5 -5 -2 -5 -5 -5 -3 -3 -3 -3 -5 -3 -4  3 -5 -4 -3 -6 -3 -6 -6 -3 -3 -3 -4 -5
 -3  1 -2  0 -2  1 -1 -4 -2  1 -1 -1 -1  2 -1 -4  0 -4  1 -4  0 -3  2 -4  0  7 -4 -4 -2 -4 -2  0 -1 -2  8 -3 -3  0 -3 -2 -4 -5 -4  3  5  2 -5  1 -3 -2  4 -4  2 -5 -1 -1  0  0 -4 -3 -4  2  1 -3 -1 -4 -2 -3  1  2 -4 -5 -2 -4 -2 -5 -4 -4 -4 -2
 -4 -4  0 -1 -2  1 -2 -4 -3  0 -2  0  1  4 -2 -4  1 -5  1 -4 -2 -4 -1 -5 -2  1 -5 -5 -1 -4  0  7 -1  1  2  1 -5 -1 -3 -3 -4 -6 -3  2 -2  3 -6 -1 -1  0 -1 -5 -1 -6 -1  1  2  4 -4 -4 -5  1  0 -4 -2 -4  0 -3  3  0 -5 -6 -2 -4  1 -5 -4 -5 -4 -3
  7 -6 -3 -3 -3 -3 -5 -5 -3 -1 -3 -2 -1 -2 -3 -5 -3 -5 -2 -5  6 -5 -2 -6 -3 -4 -5 -5 -2 -5 -3 -4 -4 -3 -1 -5 -5 -3 -4 -3 -4 -6 -5 -3 -4 -2 -6 -3 -4 -5 -3 -6 -2 -6 -3 -4 -1 -3 -2  7 -5 -2 -3 -5 -4 -5 -4 -3 -2 -3 -5 -6 -4 -5 -4 -6 -5 -6 -5 -3
 -4 -1 -2 -2 -2 -2 -3 -5 -4 -1  2  0 -2  2 -3 -5 -1 -5  2 -3 -3 -4 -2 -5 -1  0 -5 -4 -2 -5 -1 -2 -3 -2 -2 -4 -4  4 -4 -2 -5 -5 -4 -1  1  0 -6  3 -4  2  0 -5 -1 -5 -1 -2 -2 -2 -1 -3 -5 -2 -1 -4  3 -1 -4  0  0  3 -5 -6 -3 -5 -3 -5 -4 -5  0 -2
 -5 -4 -5 -1  2  3 -5 -1  0 -2  0 -1 -4 -4 -1  3  2  2 -4  2 -5  2 -2  2  3 -4  4  6 -5  1 -5 -5 -4 -4 -5  5  0 -1 -2 -6  2 -5  0 -4  0  0 -6 -1 -6 -3 -4  0 -1 -6 -5 -5 -1 -4 -4 -6  6 -3  0  4 -3  4 -3 -4 -4 -3  6 -6  2 -6 -6  7  1  0  1 -6
 -5 -4 -6  1  3 -1 -5 -5 -1 -1 -2 -1 -4 -3 -2  4  0 -1 -3  1 -4  4 -3  5  0  1  5  0 -5  2 -6 -3 -4 -5 -5  0  4 -3 -2 -6  0 -4  5 -3  3 -2 -5 -2 -6 -3 -4  6 -2 -5 -6 -5 -2 -4 -4 -6  1 -3 -1  4 -4  1 -4 -4 -4 -1  1 -5  3 -6 -6  0  2  6 -1 -6
 -3 -4 -2  3  0 -2  0 -4 -2  1 -1 -1 -1  0  1 -4 -1 -5  4 -4 -1 -4  0 -4 -2 -1 -4 -4 -2 -4 -3 -1  7 -2 -1 -3 -4  2 -3 -1 -4 -6 -4  1 -2  2 -6  1 -3 -2  3 -4  1 -6 -2 -3  1  2 -4 -3 -4  3  1  0  0 -4 -3 -3  0  5 -4 -6  2 -4 -3 -5 -3 -4 -4 -3
 -4 -4 -5  2  1 -1 -4 -4 -1 -1 -3  1 -3  0 -2  1  2 -1 -2  2 -4  5 -2  2  1 -2  0  2 -4  3 -5 -2 -3 -4 -3  2  8 -1 -3 -5  0 -4  4 -2  5 -1 -5 -1 -6 -3 -3  4 -1 -4 -5 -2 -1 -1 -3 -5  0 -2 -1  2 -3  1 -4 -2 -3  1  0 -5  0 -5 -5 -1 -1  2 -1 -5
 -5  0 -5 -2  0 -2 -5 -6 -3  0 -4 -2 -4 -4 -4 -2 -2 -3 -3  6 -5  1 -2  1 -1 -4 -1  0 -5 -2 -6 -5 -5 -5 -6 -2  1 -4 -4 -6 -3  4 -1 -4 -1 -2 -2  0 -6  3 -2 -1 -3  1 -5 -6 -3 -5  1 -5 -2 -4 -2 -1 -3  2 -5 -4 -5 -2 -2 -2 -2 -6 -6 -2 -2  1  5 -6
 -4 -6 -4  2 -3 -2  4  8  1  2 -4 -2 -3 -1  6 -4 -2 -5 -3 -5 -3 -4 -2 -5 -3 -4 -5 -4 -3 -4 -4 -3 -3 -4 -4 -4 -5 -3 -3 -5 -4 -7 -2 -3 -4 -2 -7 -2 -4 -4 -3 -5 -3 -7 -4  8 -2 -3 -4 -4 -4 -2 -3 -4 -4 -4  7  6 -3 -3 -4 -7 -3  9 -4 -5 -4 -5 -5 -5
 -2 -4 -2  0 -1  1 -3 -3 -1  0 -1  1  5 -1  0 -4  0 -4  0 -3  0 -3  2 -4  1 -2 -4 -2  2 -4 -2 -2 -2 -1 -2 -3 -4  0  1 -1 -3 -6 -4  1 -3  0 -6  0 -3 -2 -1 -4  2 -6 -1 -2  2 -1 -1 -2 -4  0  0 -4 -3 -3  1  2 -1 -1 -4 -6 -2 -3 -3 -4 -3 -4 -4 -2
 -3 -4 -2  0 -2  0 -3 -3 -2 -1  0  1  2  0  1 -2  3 -2  0  0 -2 -2  4 -3  2 -2 -3 -2 -2 -2 -3 -3 -3 -2 -3  0 -3  5  7 -2 -2 -5 -3  2 -2 -1 -6  3 -4 -2 -2 -3  1 -6 -2 -2  0 -2 -4 -3 -2  2  1 -2  0 -2  1 -1 -1 -2 -2 -6  0 -4 -3 -2 -2 -3 -3 -3
 -4  0 -6 -4  2 -4 -5 -6 -4 -3 -5  5 -5 -4 -4 -4 -3 -5 -4 -2 -4 -3 -3 -3 -3 -4 -4 -3 -6 -4 -6 -5 -5 -6 -5 -4 -3 -4 -5 -6 -4 12 -3 -4 -3 -1 13 -3 -7  0 -3 -4 -4 13 -6 -6 -4 -5  1 -5 -4 -4 -4 -4 -4 -3 -5 -5 -5 -4 -4 13 -4 -7 -7 -5 -3 -3  0 -7
 -5  9 -5 -3  0 -3 -4 -5 -3  0 -1 -1 -4 -3 -3 -3  0 -3  0  1 -4 -2  1 -2 -2 -4 -3  1 -4 -3 -5 -4 -4 -4 -4 -3 -3 -3 -4 -5 -3  1 -3 -3  0  1 -1  2 -6  8  2 -3 -3 -1 -5 -5 -2 -4  9 -5 -3 -3 -2 -3  1  1 -5 -1 -4 -2 -3 -1 -3 -6 -6 -3  2 -2  7 -5
 -4 -4 -4 -1  1  3 -5  0  5 -1 -1 -1 -3 -3  0  4  1  7 -3  2 -3  1 -2 -1  2 -4  0  2 -5  6 -5 -5  0 -5 -5  4 -1 -1  0 -6  5 -5  0 -3 -1  0 -6 -1 -6 -2 -4 -1  0 -6 -5 -3  1 -4 -4 -5  4 -2  3  1 -4  4 -4 -2 -4 -3  5 -6  0 -5 -6  2  5 -1  0 -6
