# Supplementary material for: Protein Secondary Structure Prediction Based on Data Partition and Semi-Random Subspace Method
Source: Sci Rep. 2018 Jun 29;8:9856. doi: 10.1038/s41598-018-28084-8 (PMC6026213; doi:10.1038/s41598-018-28084-8)
Supplement: Supplementary file 2 — Dataset 2 [file 41598_2018_28084_MOESM2_ESM.zip › T100_DATA/6F1D_A.pssm]

  A  E  C  S  S  E  L  Y  T  E  A  S  G  Y  I  S  S  L  E  Y  P  R  S  Y  P  P  D  L  R  C  N  Y  S  I  R  V  E  R  G  L  T  L  H  L  K  F  L  E  P  F  D  I  E  D  H  P  E  V  P  C  P  Y  D  Q  L  Q  I  Y  A  N  G  K  N  I  G  E  F  C  G  K  Q  R  P  P  D  L  D  T  S  S  N  A  V  D  L  L  F  F  T  D  E  S  G  D  S  R  G  W  K  L  R  Y  T  T  E  I  I
  6 -2 -3  0 -1 -2 -2 -4 -2  0  1 -1 -1 -2 -3  0 -1 -1 -3 -4 -3  0 -1 -4 -3 -1 -2 -1 -2 -3 -1 -4 -1 -3 -2 -2 -3 -2 -2 -3  0 -2 -1 -3 -2 -5 -1 -2 -1 -5 -3 -2 -3 -1 -4 -2 -3  1 -2 -3 -3 -4 -4 -1 -3 -3 -3 -2  5  0 -1 -1 -1 -3 -2 -2 -4 -3 -2 -1 -1  1 -3  0 -1 -3 -2 -2 -1 -1 -3  2 -1 -2 -3 -1 -5 -1 -1 -4 -1 -1 -2 -1 -2 -1 -2 -5 -3 -3 -2 -4 -1  2 -2  2 -2
 -3 -1 -6 -1 -1  0 -4 -4  0 -1  6 -3 -4 -3 -4 -2 -3 -4 -2 -4 -5  2 -4 -4 -5  1 -2 -3  4 -6 -1 -4  3 -5  6 -4 -2  3 -4 -4  2 -4  0 -4  0 -5 -2 -2 -1 -5 -3 -4 -2 -3 -3 -3 -1 -4  1 -6 -5 -4 -4 -2 -4  1 -5  0 -3  0  0  4 -1 -3 -3 -2 -5 -6 -4  1  2  2 -5  0  4 -5 -2 -3  1 -2 -2 -1 -4 -1 -4 -1 -5  2 -3 -4 -1 -3 -4 -1 -2  5 -4 -6  3 -4  2 -4 -3 -2 -2  1 -4
 -3 -2 -5  0  3  3 -4 -5 -2 -1 -2 -1 -2 -3 -5 -1 -1 -4  1 -4 -4  3 -4 -5 -4 -2  0 -2  1 -5  5 -4  0 -5 -2 -5 -2 -1 -2 -4  0 -5  0 -5  0 -5 -2 -1 -1 -5  1 -5 -1 -1 -2 -3  0 -4 -1 -5 -4 -5  0 -2 -5 -2 -5 -1 -2  2 -1  0  2 -4  0 -3 -5 -5 -2  1 -1 -1 -4 -2 -1 -5  2 -2  3 -1  7  0 -5  1 -5 -3 -5 -2 -1 -1  4 -1 -2  0  5 -1 -2 -7 -2 -5  0 -5  0 -1 -2 -1 -5
 -3  1 -6 -2  4  0 -5 -5 -3  0 -3 -2 -3 -2 -5 -2 -2 -4  5 -5 -4 -1 -4 -6 -4 -2  3 -3  2 -6  1 -5 -2 -5 -1 -5  1  2 -3 -5 -2 -5 -2 -6  4 -6  2  4 -3 -6  6 -5  5  6 -4 -3  3 -4 -2 -6 -4 -6  8 -3 -5 -2 -5 -2 -3  2  0 -1  1 -4 -3 -2 -5 -6 -3  2 -1 -2 -4  0  1 -5  4 -3  1 -2 -1 -1 -5  5 -5 -3 -6 -3 -2  8  2 -2 -3  4 -1 -3 -3 -7 -3 -5 -2 -6 -3 -2 -1  3 -5
 -1 -4 11 -3 -3 -4 -2 -4 -3 -4 -4 -3 -5 -3 -3 -3 -3 -4 -5 -5 -5 -4 -5 -5 -5 -4 -3 -1 -4 11 -3 -5 -3 -3 -3 -3 -5 -5 -5 -1 -2 -3 -2 -3 -4 -5 -3 -5 -3 -5 -5 -3 -6 -4 -6 -5 -5 -2 -3 11 -5 -5 -6 -3 -3 -5 -3 -3 -2 -3 -3 -4 -4 -3 -4 -5 -4 11 -4 -3 -3 -3 -5 -4 -4 -3 -5 -3 -4 -3 -4 -2 -3 -4 -3 -2 -5 -2 -3 -6 -4 -3 -5 -4 -4 -3 -5 -5 -5 -3 -3 -5 -3 -2 -3 -3 -2
 -2  2 -6  1 -2  5 -3 -4 -2  4 -1 -2 -4 -1 -4 -2 -2 -3 -1 -4 -4  4 -3 -4 -4 -1 -1 -2  3 -6 -1 -4 -1 -5  2 -4  2  1 -4 -4  1 -4 -1 -4  3 -6  1  1 -2 -6 -1 -4  0 -2 -2  5  5 -3  2 -6 -4 -4 -2  4 -4  4 -4  4 -2  0  0  2  1 -3 -3 -2 -5 -5 -4  1  3 -1 -4 -1  0 -4  2 -3  3 -2 -2  1 -4  3 -4 -1 -6 -2 -2 -2  1 -2 -4 -1 -2  1 -4 -5  0 -4  0 -4 -2 -2  0 -1 -4
 -2  5 -6 -2 -1  4 -3 -5 -3  5  0 -2 -4  3 -5 -2 -2 -3  5 -4 -3  1 -3 -5 -3  2  0 -2  2 -6 -2 -4 -1 -5  3 -4  6  5 -4 -4 -1 -4 -2 -5  3 -6  2  5 -2 -6  4 -5  6  1 -3 -2  5 -4 -1 -6 -3 -5  0 -1 -5  0 -5  0 -2 -1  0  1  5 -4 -4  3 -5 -6 -4  3  1 -2 -3  1  0 -5  5 -3  0 -2 -2  2 -4  0 -5 -2 -6 -1 -2  0  4 -2 -4  4 -2 -1 -4 -6 -1 -4 -1 -5 -2 -2  4 -1 -4
 -1 -4 -5 -1  3 -1 -5 -5 -4 -1 -3 -2  7 -4 -5 -2 -2 -4  1 -5 -5 -1 -3 -6 -3 -2 -3 -3 -3 -5 -2 -5 -1 -6 -3 -5 -4 -3  7 -5 -2 -5 -3 -6 -3 -6 -4  0 -3 -6 -3 -5 -4  0 -5 -4 -3 -4 -3 -5 -5 -6 -3 -3 -5 -3 -5 -3 -2  4  4 -1 -3 -4  7 -4 -5 -5  7 -2 -3 -2 -5  4 -3 -6 -3 -4  3 -1 -3 -2 -5 -3 -5 -4 -6 -4 -3 -2 -1 -2  7 -3 -2 -1  7 -5 -3 -5 -2 -6 -3 -2 -3 -2 -5
 -3  0 -6 -1 -1  0 -4 -1 -4 -2 -2 -3 -4 -1 -4 -1 -3 -4 -2  0 -5  1 -3 -1 -5 -2  0 -3  0 -6 -2  3  2 -5  2 -4 -2 -2 -4 -1 -1 -5  3 -5 -1 -3 -2 -2  0 -3 -2 -5 -2 -1 11 -3 -2 -4  6 -6 -5 -1 -3  1 -5 -2 -5  1 -3 -1 -1 -1 -1  0 -4 -3 -3 -5 -4 -1  0 -2 -5  1 -1 -5 -1 -4 -1 -3  5 -1 -5  3 -5 -3 -3  5 -3 -3 -1 -3 -4 -2  6 -1 -4 -5 -2 -4  7 -1 -2 -3 -2 -2 -5
 -2 -3 -4 -4 -4 -4  1 -2 -2 -5 -4 -4 -6  0  5 -3 -5 -2 -5 -3 -5 -4 -5 -4 -5 -4 -1 -2 -4 -4 -2 -4 -3  7 -4  1 -5 -5 -6 -1 -2  5  3  0 -4 -2  0 -5  1 -2 -5  6 -5 -4 -6 -5 -5  2 -2 -4 -5 -4 -5  0  3 -4  7 -3 -2 -4 -4 -3 -2  3 -5 -4 -2 -4 -5 -3 -2 -2 -5 -4 -1  7 -4 -2 -4 -4 -5  0  2 -4  6  1 -2  0 -3 -5 -2 -4 -6 -3 -5 -2 -6 -6 -5  5 -4 -4 -2 -3 -2  1  6
 -3  1 -4 -4 -4 -4  4  1 -3 -4 -3 -4 -6 -1  4 -4 -5  1 -5 -3 -5 -3 -5 -4 -5 -4  2  3 -3 -4  0 -3 -4  0 -2  5 -3 -4 -6  3 -1  2 -1  6 -3 -2  3 -5 -2 -2 -5  0 -5 -4 -5 -5 -4 -1 -1 -4 -5 -4 -6 -2  5 -3  0 -3 -3 -4 -3 -2 -2  1 -5 -4  0 -4 -5 -3 -3  1 -5 -4 -2  1 -4 -3 -4 -4 -5 -2 -1 -4  2  3 -2  1 -4 -6 -2 -5 -6 -3 -5 -1 -6 -5 -4  4 -3 -3 -2 -3 -3 -2  1
 -2  0 -6 -1 -1  0 -4 -5 -2  0  1 -2 -4 -2 -4 -2 -2 -3 -1 -4 -3  1 -3 -4 -3  5 -2 -2  0 -6 -1 -4 -1 -5  1 -4 -1  2 -4 -4 -1 -4 -2 -4  3 -5 -2  0 -2 -5 -2 -4 -1 -2 -3 -2  0 -3 -1 -6 -3 -4 -3 -1 -4  6 -4  3 -2 -1  3  4  0 -3 -3 -1 -5 -5 -3  3  3  0 -3 -1  2 -4 -1 -3  2 -2 -2  0 -4 -1 -4 -2 -5 -1 -2 -3 -1 -2 -4  1 -2  2 -4 -6  7 -4  2 -4 -2 -2 -1  1 -4
 -2 -2 -4 -3 -3 -3  2 -1 -3 -3 -2 -3 -5  0  1 -2 -4 -3 -4 -3 -5 -1 -5 -3 -5 -3  3  0 -3 -4 -1 -3 -2  0 -3  1 -2 -3 -5  0  3  0 -1  0 -3 -2  0 -4 -1 -2 -5  0 -4  0 -4 -4 -3 -1 -1 -4 -5 -3 -5  1  1 -2  0 -2 -2 -3 -2  0  0  0 -4 -4 -2 -4 -4 -2 -1 -1 -5 -3 -1  1 -2 -3 -3 -3 -4 -2 -1 -3  0  1 -2 -1 -3 -5 -2 -4 -5 -3 -4 -1 -5 -4 -3  2 -3 -3 -1 -3 -2 -2  0
 -3 -3 -5 -4 -4 -5 -1  7 -4 -5 -4 -1 -5  1  0 -4 -5 -4 -5  5 -6 -4 -4  1 -6 -5 -2 -3 -4 -5  0  1 -4 -2 -4 -1 -5 -5 -5  7  0 -2 -2 -1 -4  9 -2 -5 -3  9 -5 -2 -5 -4 -4 -6 -5 -2 -3 -5 -6  1 -6  1 -1 -5 -1  0 -3 -4 -4 -4 -4  4 -5 -5  8 -5 -5 -4 -4 -3 -6 -4 -4  0 -5 -4 -4 -4 -2 -3 -3 -4 -1  0  9  3 -4 -6 -4 -5 -5  2 -4 -3 -5 -2 -5  0 -3  1 -4 -4 -4 -3 -2
 -2 -2 -6 -1 -3 -3 -4 -5 -3 -3  3 -2 -4 -4 -4 -3 -3  7 -3 -5  9 -3  8 -6  9  4 -3 -3 -2 -5 -3 -5 -3 -5 -3 -4  2 -1 -4 -5 -3 -4 -3 -5 -2 -6 -3  0  6 -6 -3 -4 -3 -3 -5  7 -3 -4  3 -5  9 -6 -4 -3 -4 -3 -4 -2 -2  1  1 -2 -2 -4 -4  7 -5 -5 -4 -1 -2  3  9  4  2 -5 -3 -3 -3 -3 -4 -2 -4 -3 -4 -3 -6 -3 -3 -4 -3 -3 -4 -3 -3 -3 -4 -7 -3 -4 -3 -5 -3 -2 -3 -2 -4
  0 -2 -3  6  3  0 -3 -3  0  0 -2  6 -2 -2 -4  5  7 -2 -1 -4 -3  1 -1 -4 -3 -1  3  5  2 -3  1 -3  4 -4  0 -4 -2 -2 -2 -2  3 -4  1 -4 -1 -5 -2 -1  2 -5 -2 -4 -2  0 -3 -2 -2 -2  1 -3 -3 -4 -2  1 -4 -2 -4  1  0  0  1 -1 -1 -3 -2 -1 -4 -3 -2  1  0  3 -3  0  1 -4 -1  0  1  6  0  2 -3  0 -4 -1 -5 -2  4 -2  0  7 -2 -1  3 -1 -2 -6 -1 -4  2 -4  2  5 -1 -1 -4
 -1 -2 -3  0 -1 -2 -2 -4  7 -2 -1  3 -4 -2 -2  4 -1 -3 -2 -4 -3 -1 -3 -4 -3 -2 -1  0  0 -3  2 -4  2 -3 -2 -2 -3 -2 -4 -3  2 -2  3 -3 -2 -4 -2 -2  1 -4 -3 -1 -3  2 -4 -2 -2  1  1 -3 -3 -4 -3 -1 -2 -2 -2  0  4 -1 -1 -1 -1 -2 -3 -3 -4 -3 -3  1  3 -1 -3 -2 -1 -2 -2  7 -1  1 -2  1 -2  2 -2  3 -4 -1  6 -3 -1  0 -4 -1 -1  2 -4 -5 -2 -2  1 -4  6  3  4 -1 -2
 -4 -4 -5 -3 -4 -4 -4 -1 -5 -4 -4 -5 -5 -2 -3 -4 -5 -5 -5  0 -6 -2 -6  0 -6 -5 -4 -4 -4 -5 -4  0 -4 -5 -4 -3 -5  0 -5 -1 -3 -4 -4 -4 -4 -1 -3 -5 -5 -1 -6 -4 -5 -1 -5 -5 -4 -4 -4 -5 -6  0 -7 -1 -3 -5 -4 -2 -4 -4 -4 -4 -4  3 -4 -5 -1 -5 -4 -4 -4 -4 -6 -4 -4 -4 -5 -5 -4 -5 -4 -3 -5 -4 -4 -3 -1 -3 -4 -7 -4 -5 -5 -3 -5 -4 -5 13 -5 -3 -4  0 -4 -4 -4 -4 -4
 -3 -3 -5 -3 -4 -3 -2  4 -4 -3 -3 -3 -5  5 -2 -3 -4 -4 -4  8 -5 -3 -5 10 -5 -4 -2 -3 -3 -5 -2  9 -3 -3 -3 -3 -4 -3 -5  2 -2 -3 -2 -3 -3  1 -2 -4 -3  1 -5 -3 -4 -2 -1 -4 -4 -3 -1 -5 -5 10 -5  5 -3 -4 -3  3 -2 -3 -3 -3 -3  6 -5 -4  2 -5 -5 -3 -3 -3 -5 -3 -3 -3 -3 -4 -3 -4  2 -2 -3 -3 -3 -2  1  0 -3 -5 -3 -4 -5 -1 -2 -3 -5  0 -4 -2 -1  9 -3 -3 -3 -3 -3
 -1 -3 -3 -4 -4 -4  4 -2 -2 -4 -3 -3 -5  3  1 -3 -4 -1 -4 -3 -5 -3 -3 -4 -5 -4 -2 -2 -3 -3 -2 -4 -3  1 -4  3 -4 -4 -5 -2 -1  4  0 -1 -4 -3  2 -4 -2 -3 -5  4 -5 -3 -6 -4 -4  5 -2 -3 -5 -4 -5  0  1 -4  3 -3  0 -3 -3 -3  0  0 -5 -3 -3 -3 -5 -3 -1 -2 -5 -3 -1  1 -4 -2 -4 -3 -5  0  7 -3  3  1 -3  1 -2 -5 -2 -4 -5 -3 -4 -2 -5 -6 -4  1 -4 -4 -2 -2  1  0  3
