# Supplementary material for: Protein Secondary Structure Prediction Based on Data Partition and Semi-Random Subspace Method
Source: Sci Rep. 2018 Jun 29;8:9856. doi: 10.1038/s41598-018-28084-8 (PMC6026213; doi:10.1038/s41598-018-28084-8)
Supplement: Supplementary file 2 — Dataset 2 [file 41598_2018_28084_MOESM2_ESM.zip › T100_DATA/6F1T_A.pssm]

  M  E  S  Y  D  V  I  A  N  Q  P  V  V  I  D  N  G  S  G  V  I  K  A  G  F  A  G  D  Q  I  P  K  Y  C  F  P  N  Y  V  G  R  P  K  H  V  R  V  M  A  G  A  L  E  G  D  I  F  I  G  P  K  A  E  E  H  R  G  L  L  S  I  R  Y  P  M  E  H  G  I  V  K  D  W  N  D  M  E  R  I  W  Q  Y  V  Y  S  K  D  Q  L  Q  T  F  S  E  E  H  P  V  L  L  T  E  A  P  L  N  P  R  K  N  R  E  R  A  A  E  V  F  F  E  T  F  N  V  P  A  L  F  I  S  M  Q  A  V  L  S  L  Y  A  T  G  R  T  T  G  V  V  L  D  S  G  D  G  V  T  H  A  V  P  I  Y  E  G  F  A  M  P  H  S  I  M  R  I  D  I  A  G  R  D  V  S  R  F  L  R  L  Y  L  R  K  E  G  Y  D  F  H  S  S  S  E  F  E  I  V  K  A  I  K  E  R  A  C  Y  L  S  I  N  P  Q  K  D  E  T  L  E  T  E  K  A  Q  Y  Y  L  P  D  G  S  T  I  E  I  G  P  S  R  F  R  A  P  E  L  L  F  R  P  D  L  I  G  E  E  S  E  G  I  H  E  V  L  V  F  A  I  Q  K  S  D  M  D  L  R  R  T  L  F  S  N  I  V  L  S  G  G  S  T  L  F  K  G  F  G  D  R  L  L  S  E  V  K  K  L  A  P  K  D  V  K  I  R  I  S  A  P  Q  E  R  L  Y  S  T  W  I  G  G  S  I  L  A  S  L  D  T  F  K  K  M  W  V  S  K  K  E  Y  E  E  D  G  A  R  S  I  H  R  K  T  F
 -2 -1  0 -2 -2 -1 -1  2 -2  0 -2 -2 -2 -3 -3 -3 -1  0 -1 -1 -2 -2  6 -1 -4  6 -1 -1 -2  0 -2 -1  0 -2 -4  0  0 -2 -2 -1 -3 -2 -2 -3 -1 -3  0 -3  5 -1  5 -1 -2 -1 -3 -1 -4 -2 -1 -2 -2  5 -2 -2 -3 -3 -1 -2 -3  0 -2 -2 -4 -1 -3 -2 -4 -1 -2 -2 -1 -3 -5 -1 -3 -3 -2 -2 -3 -5 -1 -3 -2 -4  1 -1 -2 -2 -3 -1 -1 -1  0 -2 -2 -4 -2 -2 -3 -3 -2 -2  5 -1 -3 -3 -3 -2  1 -3 -3 -2 -1  5  6 -2 -2 -3 -4 -2 -1 -4 -3  0 -3  6 -2 -3 -1  1 -1 -3  6 -2 -3  1 -3 -4  5  0 -1 -3 -2 -2 -1 -1 -2 -3 -3  2 -1 -3 -1 -2 -1 -4  5 -1 -3 -2 -3 -2 -1 -4  5 -2 -2 -3  4 -2 -2 -3 -1 -3 -2  6 -1 -3 -3 -2 -1 -2 -2 -3 -1 -2 -3 -3 -3 -2  1 -1 -1 -1 -3 -2 -2  0  6 -3 -2 -2 -1 -2 -3  0 -3 -2 -3 -1  2  0 -3 -2  4 -1 -2 -1  1 -2 -2 -2  2 -1  0  1 -1 -1  1 -1 -3 -1 -3 -2 -3 -1 -1  0 -2 -1 -2 -1  2  3 -3 -4 -3  6 -2 -2 -1 -3 -4 -2 -3 -2 -2 -2 -1 -1 -2 -1  1 -1 -1 -1 -2 -1 -2  1 -2  4 -3 -1 -2  1 -3 -2 -3 -3 -3 -2  0 -3 -3  2 -3 -2 -2 -3  1 -1 -1  0 -2 -3 -3 -1 -1 -4  0 -2 -3 -3 -3  0 -2 -2 -2  0 -2  6 -1 -2 -3 -1 -2 -3 -2 -3  0  6 -2 -2 -2 -3 -2 -3  0  0 -5 -3 -1 -1  0 -3 -3  6  0 -3  1 -1 -4 -2 -2 -3 -5 -1  0  2 -1 -2 -4 -2 -2 -2  0  2  0  2 -2 -4 -2 -2  0 -3
 -3 -1 -2 -2 -2 -3 -3 -2 -2 -1 -3 -4 -4 -4 -3 -2 -4 -2 -4 -3 -4  3 -3 -4 -4 -3 -3 -2 -1 -1 -4  2 -3  1 -4 -2 -2 -3 -4 -3  7 -3  2 -2 -1  7 -3 -3 -3 -3 -2 -3 -1 -3 -3 -2 -4 -4 -4  2  4 -1 -1 -1 -2  8 -4 -4 -4  2 -4  5 -3 -4 -3 -1 -2 -4 -4 -4  2 -3 -5 -2 -2 -1  0  6 -4 -5  0 -3 -4 -4 -2  1 -2 -1 -4  1 -3 -2 -2 -2 -2 -2 -4 -4 -4 -4 -3 -2 -3 -4 -3 -2 -4  6  3 -2  8 -1  3 -3 -3 -1 -4 -4 -5 -2 -2 -4 -2 -4 -4 -3 -3 -4 -3 -2 -3 -1 -3 -4 -4 -2 -4 -4 -3 -2 -4  7 -1 -3 -4 -4 -4 -4 -3 -2 -4 -1 -4 -4 -3 -2 -3 -4 -4 -4 -3 -1 -4 -4 -2 -3 -2 -2 -1 -4  4  8 -3 -3 -3 -3 -4  8 -3 -4 -3  5 -1 -3  5 -1 -3 -4  7  4  0 -4 -2 -2 -4  1  0 -1 -3 -2  2 -2 -4 -4  7 -2 -4  1 -2  4 -2 -4 -3 -3 -2 -2 -2 -4  1  2 -2 -1  0 -2 -1 -1  1  2 -2  0 -4  1 -4 -4 -3 -3  1  0 -3  1 -4 -4 -2 -2  7 -4  7 -3 -4 -2 -4 -4 -5  4 -4 -2 -3 -4 -4 -1 -2 -3 -1 -4 -3 -2 -1 -3 -3 -3 -2 -2 -4  1  5 -2 -3 -3 -3 -3  8  4 -2 -3 -3 -2 -2 -4 -4 -4 -2 -4 -4 -2 -3 -2 -4  3 -3 -4 -4 -3  8 -4 -3 -1 -2 -4  4  4 -3 -3 -3  2 -3 -3  3 -5  5 -5 -2 -3 -3 -2 -2  8  0 -3 -2 -3 -5 -4 -4 -4 -2 -5 -3 -3 -2 -4 -2 -3 -5  4  2 -3 -3 -4 -2  1  2 -2 -4  0 -2 -2 -1 -2  4 -3 -4 -2  6  2 -2 -4
 -3  1 -1 -1  0 -2 -4 -1  8 -1 -4 -4 -4 -5  0  8 -2 -1 -2 -2 -4 -1 -3 -2 -4 -3 -2  0  0 -1 -4  0 -3 -1 -4 -3  5 -3 -4 -2  0 -3 -1 -1 -2 -2 -4 -4 -3 -2 -1 -4 -1  0  1 -1 -4 -4 -2  1 -1 -3 -1 -1 -1 -2 -2 -5 -5  0 -5  1 -4 -4 -4  0 -1 -2 -5 -2  1  3 -6  5  0 -4 -2  1 -5 -6  2 -3 -4 -4  0  0  2  0 -5  2 -2  0 -1 -2 -1 -1 -4 -5 -5 -5 -2 -2 -3 -4 -3  8 -4 -1 -1  8 -2 -1 -1 -3 -3 -2 -4 -5 -5 -2 -1 -5  8 -4 -4 -3 -5 -4 -2 -1 -4 -2 -3 -4 -5 -1 -5 -4 -2 -1 -2 -1 -2  0 -2 -4 -5 -5  0 -1 -2  0 -2 -5 -1 -1 -3 -4 -4 -4 -4 -1 -2 -4 -2 -4 -1  3 -1 -4 -2 -2 -3  0 -4 -3 -2 -2  0 -4 -1  0 -1 -5 -1 -3 -4 -5 -2 -1  1 -2 -2  3 -5  1 -2 -1 -2 -2 -2 -2 -4 -5 -2  0 -5 -2 -2  0 -2 -4 -4 -4 -2 -2  6 -3 -1 -1 -1 -2  0  0  0  1  0 -1 -1  0 -4 -1 -5 -4  1 -1  4 -1 -4  0 -4 -2 -1 -2 -2 -5 -2 -3 -4 -2 -4 -5 -5  4 -4  0 -4 -4 -2 -1 -2 -2 -1 -2 -4 -1 -1 -3 -4 -1  2 -1 -5  3 -1 -1  0 -4  0 -5 -2 -1  1 -5 -4 -1  7 -5 -4 -5 -1 -2 -2  0 -2 -4 -3 -1 -1 -5 -2  1 -2 -5 -5  3 -2 -4 -1 -1 -3 -3 -3 -1  1 -3 -2 -5 -2 -5 -1 -3 -4 -2 -2 -2 -2 -2 -1 -2 -6 -5 -2 -2 -1 -5 -5 -3 -1 -5  1 -1 -5 -1  0 -4 -6 -4  0 -2  0 -1 -4  0  0  3 -1 -2  0 -3 -4 -1 -1 -2 -1 -4
 -4  3 -1  3  7 -3 -4 -2  0 -2 -3 -4 -5 -5  8  0 -3 -2 -3 -3 -4 -2 -3 -3 -5 -3 -3  5  5 -2 -3 -2 -4 -3 -5 -3 -1 -4 -4 -3 -3 -3 -2 -3 -2 -3 -4 -5 -3 -3 -3 -4  1 -2  7 -2 -5 -4 -3  1 -2 -3  0  2 -3 -3 -3 -5 -5 -2 -5 -2 -5 -3 -5  1 -3 -3 -5 -4 -1  7 -6  4  7 -5  0 -2 -5 -7 -1 -4 -4 -5 -1  1  5 -1 -5 -1 -3 -3 -2  1  3 -3 -3 -5 -5 -5 -3  1 -3 -3 -5  0 -3 -3 -2  0 -3  4 -2 -3 -3  0 -4 -5 -5  2 -2 -5  0 -4 -3 -3 -5 -5 -3 -2 -4 -2 -3 -5 -5 -2 -5 -5 -3 -2 -3 -3 -3 -3 -3 -4 -5 -5  8 -2 -3  8 -3 -5 -2 -3 -3 -4 -3 -4 -5  1 -3 -5 -3 -4 -2 -2 -2 -4 -2 -3 -3  7 -4 -3 -3 -3  8 -5 -2  2 -3 -5 -2 -4 -5 -5 -3 -2  0 -3 -3  3 -5 -2 -3 -2 -3  0 -3  1 -4 -5 -3  0 -5 -2  0 -1 -3 -4 -5 -4 -1 -2  4 -3 -1 -1  3  1 -1  3  2 -1  1 -1 -1  2 -5 -2 -5 -3  8 -3 -1 -1 -4  2 -4 -3 -2 -1 -3 -5 -3 -3 -3  0 -4 -5 -5  2 -3  5 -4 -5 -3  2  0 -1 -1 -3 -4 -3  1 -4 -4 -1  4 -2 -5 -1 -2 -2  8 -4  8 -5 -3 -2  1 -5 -5 -1  0 -5 -5 -5 -2 -3 -3 -2 -3 -5 -4 -1 -2 -5 -3  7 -3 -5 -5 -1  0 -4 -2 -2 -3 -3 -3 -2  7 -4 -2 -5 -2 -5 -2 -3 -3 -2  0 -3 -3 -5 -2 -3 -7 -5 -3 -3 -2 -5 -5 -3 -2 -5  5 -3 -5 -2  0 -5 -6 -4 -1 -2  3  3 -5  3  2  5 -1 -2  4 -4 -4 -1 -2 -2 -2 -5
 -3 -1 -2 -3 -4 -2 -2 -2 -4 -4 -4 -2 -2  0 -5 -4 -4 -2 -4 -2  0 -4 -2 -4 -4 -1 -4 -4 -4 -2 -5 -4  8  4  0 -2 -3  1 -2 -4 -4 -4 -4 -5 -2 -5 -2 -3 -2 -4 -2 -2 -5 -4 -5 -2 -1 -2 -4 -4 -4 -2 -4 -5 -3 -5 -4 -2 -3 -3 -2 -4 -4 -5 -3 -2 -5 -4 -2 -1 -3 -5 -5 -3 -3 -3 -5 -4 -3 -5 -3 -4 -2 -4 -2 -2 -4 -4 -3 -3 -2  1  0 -5 -5 -5 -5 -2 -3 -3 -3 -5 -2 -5 -3 -5 -5  0 -3 -4 -5 -5 -3  0 -2 -5 -2 -4 -4 -5 -2 -4 -4 -1 -5 -2 -3 -4  0 -2 -2 -5 -2 -2 -3 -2 -3 -4 -2  1 -4 -5 -3 -2 -4 -1  1  2 -5  4 -4 -5 -4 -2  3 -5  3 -2 -5 -2 -2 -5 -4 -4 -2 -3 -4 -4 -2 -2 -3 -5 -2 -5 -2 -2 -4 -5 -5 -2 -2 -4 -4 -3 -4 -2 -3 -1 -5 -5 -3 -4 -3 -2  0 -4 -3 -2 -2 -5 -3 -5 -2 -1 -5 -2 -3 -5 -5 -4  5 10 -2  1 -1 -2 -4 -3 -3 -4 -5 -5 -3 -2 -3 -1 -3 -3 -2 -3 -4 -2 -3 -2 -5 -4 -3 -1 -2 -4 -2 -4 -3  1 -3 -4 -2  1 -5 -5 -1 -3 -4 -4 -5 -4 -2 -1 -4 -2 -5  5 -3 -4 -2 -4 -4  3 -1 -2 -3  1 -3 -3 -4  4 -5 -2 -5 -2 -5 -4 -2 -3 -4 -2 -4 -3 -2 -3 -2 -4 -4 -2 -3 -3  5 -4 -4 -4 -2 -5 -5 -3 -3 -2 -5 -2 -4 -4 -2 -2 -3 -4 -5 -1 -5 -3 -5 -3 -2 -2 -5 -4 -5 -5 -3 -4 -2 -2 -5 -3 -4 -4 -2 -3 -3 -2 -3 -3  0 -2 -4 -4 -4 -3 -3 -2 -2 -3 -4 -5 -4 -4 -5 -1 -2 -2 -2 -1 -2 -5 -4 -5  4 -3
 -2  1 -1  0  0 -3 -3 -1 -1  7 -3 -3 -4 -4 -2  0 -3 -1 -3 -2 -4  0 -2 -3 -5 -2 -3  3  5  0 -3  1 -3 -2 -4 -1 -1 -3 -4 -3  0 -3  0 -1  0  0 -3 -2 -2 -3 -2 -3  2 -3 -1 -1 -5 -4 -3  1  1 -2  6  2 -2 -1 -3 -3 -4  0 -4  1 -3 -3 -2  1 -1 -3 -4 -4  0 -2 -4 -1 -2 -2  1  0 -4 -4  5 -2 -3 -3 -1  1  0  5 -3  4 -2  0 -2  1  0 -1 -3 -4 -4 -4 -2  0 -2 -3 -2 -2 -3  1  1  0  0  1  1 -2 -2  6 -4 -4 -5  0  0 -5 -2 -3 -3 -2 -3 -4 -3  1 -3  8 -2 -4 -4 -2 -4 -3 -2 -2 -3  0 -2 -2 -3 -3 -4 -4 -2 -2 -3 -2 -3 -4 -2 -1 -2 -3 -3 -4 -3  1 -3 -4 -2 -2 -1 -1 -2 -4  1  0 -2 -2 -3 -2 -3 -1 -2 -4 -2  0 -1 -3  6 -1 -2 -4 -1  1  0 -3 -1 -1 -4  1 -2 -2 -2  0 -1  0 -4 -4  0  1 -4  0  0  1 -2 -4 -1 -3 -2 -2 -1 -3  4  1  0  0  1  0  1  0  1  1 -1  3 -3  0 -4 -3 -1 -3  2  1 -3  3 -3 -3  0  0  0 -5  0 -2 -3  0 -3 -4 -5  3 -3  0 -2 -4 -3  2  0 -2  0 -3 -3  0  5 -3 -3 -2  0 -2 -4  3  0 -2 -2 -2 -2 -3  0  1  0 -3 -3  2  1 -4 -4 -4 -2 -3 -3 -1 -2 -3 -4  1 -3 -5 -3 -1 -1 -3 -2  0  0 -3  2  0 -1 -2 -3  0 -1 -2  0 -4  0 -4 -2 -2 -3  5  0 -1  0 -3 -2 -2 -4 -4 -3 -3 -2 -4 -3 -2 -2 -4 -1 -2 -5  1  2 -2 -4 -3 -1  0  2  0 -3  3  0  0 -1  0  0 -3 -4 -1  1  0 -2 -4
 -3  5 -1  2  2 -3 -4 -1 -2  0 -3 -4 -4 -5  0 -2 -3 -2 -3 -3 -4 -1 -2 -3 -5 -2 -3  3  2 -2 -3  0 -3 -3 -5 -2 -1 -3 -4 -3 -1 -3 -1 -2 -1 -1 -3 -4 -2 -3 -2 -4  7 -3  2 -2 -5 -4 -4  0  1 -2  4  6 -2 -2 -4 -4 -4 -1 -4  0 -4 -3 -4  7 -2 -4 -4 -4  0  0 -4  1  1 -4  7 -1 -5 -5  1 -3 -4 -4 -1  1  4  4 -4  0 -3 -2 -2  7  7 -2 -3 -4 -4 -4 -2  7 -2 -3 -4 -2 -3 -1  0 -2 -2  6  0 -2 -2  5 -4 -5 -5  7 -2 -5 -2 -4 -3 -2 -4 -4 -3 -1 -4  0 -2 -4 -4 -2 -4 -4 -2 -2 -4 -2 -2 -2 -4 -4 -4 -4  0 -2 -4  0 -4 -4 -2 -2 -2 -4 -3 -4 -4  7 -3 -4 -2 -4 -2 -2 -2 -4  0 -2 -3  0 -4 -2 -4 -2  0 -4 -2  4 -2 -4  0 -3 -4 -4 -2  0  4 -4 -2  0 -5 -1 -2 -2 -2  7 -2  7 -4 -4 -1  1 -5 -1  7  0 -2 -4 -3 -4 -1 -2 -1 -2  1 -1  6  7  0  1  3  0  3  0  1  3 -4  0 -4 -3  0 -3  0 -1 -4  3 -4 -3 -2  5 -2 -5 -1 -2 -3  7 -4 -4 -5  0 -3  4 -4 -4 -4  3  7 -2  3 -3 -3 -2  5 -3 -3 -2  0 -2 -5  0 -1 -2  0 -4  0 -4 -2 -1 -1 -4 -4  0 -1 -5 -4 -4 -2 -4 -4 -2 -2 -4 -4  0 -3 -5 -4  1 -2 -4 -4 -1  7 -4  0  0 -3 -2 -3  0  1 -3 -1 -5 -1 -5 -2 -2 -3 -1  7 -2 -1 -4 -2 -2 -5 -5 -4 -4 -2 -5 -4 -2 -2 -4  0 -2 -5  0  0 -4 -5 -4 -1 -1  3  6 -4  4  6  3 -1 -2  1 -3 -4 -2 -1 -1 -2 -4
 -4 -3 -1 -2 -2 -3 -4 -1 -2 -3 -4 -5 -5 -5 -1 -2  7 -2  7 -3 -5 -3 -1  7 -5 -1  7 -1 -3 -3 -4 -3 -3 -3 -4 -3 -1 -4 -5  7 -3 -3 -3 -4 -3 -1 -4 -4  1  7  1 -2 -3  7 -3 -3 -5 -5  7 -2 -3 -1 -3 -3 -4 -4  7 -5 -5 -2 -5 -3 -5 -4 -5 -4 -4  7 -5 -5 -3 -3 -5 -1 -3 -5 -4 -3 -5 -5 -1 -4 -4 -5  1 -1 -2  0 -5  1 -3 -2 -2 -4 -4 -4 -4 -5 -5 -5 -3 -4 -1 -4 -5 -2 -4 -3 -2 -2 -4 -3 -3 -1 -1 -3 -5 -5 -5 -4 -2 -5 -1 -4 -4 -1 -5 -5 -4 -2 -4 -4 -1 -5 -5 -1 -5 -5 -1 -2  7 -4 -3 -3  7 -4 -5 -5 -3 -2  7 -3  7 -5 -3 -4 -1 -4 -4 -5 -5 -3  7 -4 -1 -2 -1 -3 -1 -5 -2 -4 -3 -3 -4  1  7 -4 -3 -5 -3 -3 -4 -5 -2 -4 -5 -5 -4 -3 -1  7 -3 -2 -5 -3 -3 -2 -1 -4 -3 -2 -5 -5 -4 -2 -5 -3 -4 -3 -2 -1 -5 -4 -1 -3 -2 -2 -1 -2 -3 -3 -1 -1  0  1  0 -2 -2 -2 -5 -3 -5 -4 -3  7 -2 -2 -5 -2 -5  7 -1 -2 -4 -5 -4 -1 -4 -4 -4 -5 -5 -2 -4 -3 -5 -5  7 -3 -4 -3 -2  7 -4 -4 -3 -4 -4 -2 -3 -1 -5  0 -3 -2 -3 -4 -3 -5 -4 -3 -1 -5 -4  2 -1 -5 -5 -5  0  7  7 -1 -3 -5 -4 -3  7 -5  7 -3 -4 -5 -5  0 -4 -4 -3 -2 -4 -1 -4 -3 -3 -3 -3 -5 -3 -5 -2 -1 -4 -4 -4 -4 -3 -5 -1 -3 -5 -5  7  7 -2 -5 -5 -1  4 -5 -1 -3 -5 -3 -3 -5 -5 -4 -1 -2 -2 -3 -5 -3 -3 -2  5 -2 -1 -3 -5 -4 -3 -3 -2 -5
 -3 -1 -1  0 -2 -3 -3  4 -1 -1 -4 -4 -5 -5 -3 -1 -3 -2 -3 -3 -4 -2 -3 -3 -3 -3 -3 -2  0  3 -4 -2  0  2 -3 -2 -1  0 -4 -3  0 -4 -2 10  0 -2 -4 -3 -3 -3 -3 -4 -2 -3 -2 -1 -3 -4 -3 -2 -2 -3  0 -1  7 -2 -4 -4 -4 -2 -4  0  3 -4 -4 -2 10 -4 -5 -4 -2 -1 -5 -1 -3 -3  0  1 -5 -5  3  6 -4  0 -1 -1 -1 -1 -4 -1 -3 -1 -3 -2  1 10 -4 -5 -4 -4 -3 -2 -3 -4  0 -1 -4 -2 -1  2 -2 -2 -2 -3 -3 -1 -4 -3 -3 -2 -3 -3 -1 -4 -4 -3 -4  2 -3 -2 -4 -1 -3 -5 -4 -2 -4  0 -3 -3 -4 -2 -3 -3 -4 -4 -5 -4 -3 -2 -4 -3 -4 -5 -3 10 -3 -4 -4 -4  2  1 -3 -2 -3 -3 -3  9 -2 -4 -2 -2 -3 -3 -4 -3 -4 -2 -3 -5 -3  0  6 -4 -1 -2 -2 -4 -2 -1 -1 -4  6  3 -3  8 -3 -2 -3 -2 -2 -2 -4 -5 -2 -1 -5 -2 -2 -1 -2 -1  1 -4 -2  0  0 -3 -1 -2 -1 -1 -1 -2  0  1  1  0 -1  1  0 -1 -4 -4 -3 -3  0  0 -4 -1 -4 -2  0 -2 -2 -1 -2 -3 -4 -2 -4 -4 -3  4 -4  0 -3 -4 -4  0 -2  0 -2 -3 -4 10  1 -4 -4 -2 -1 -2 -5  3 -2 -2 -3 -3 -3 -4 -2 -2  1 -4  0 -1  2 -5 -5 -4 -2 -4 -4 -2 -3 -4 -3  1 -3 -3 -4 -2 -2 -4 -4  2 -2 -4 -2 -1 -1 -3 -4 -2 -2 -3  0 -5 -2 -5 -1 -3 -4 -1 -2 -2 -3  1 -2 -3 -4 -5 -4 -4 -2 -5 -4 -3 -2 -4 -2 -3 -3 -2 -2 -3 -4 -4 -2 -1 -1 -2  0  4 -2  1 -2  0 -2 -4 -4 10 -2 -2 -3 -3
  0 -4 -2 -2 -4  2  4 -1 -4 -3 -4  3  2  6 -5 -4 -5 -3 -5  2  6 -4 -3 -5 -1 -3 -5 -4 -4  2 -4 -4 -1  1 -1 -4 -4  0  3 -5 -4 -3 -4 -5  1 -4  2  0 -2 -5 -2  2 -5 -5 -5  2 -2  6 -5 -3 -2 -1 -4 -5 -2 -5 -5  2  0 -3  6 -4 -3 -5  3 -5 -5 -5  6  2 -2 -5 -5 -3 -4 -1 -5 -4  6 -5 -2 -3  4 -3 -2 -2 -4 -3  1 -3  2  0 -4 -5 -5 -5 -5  2  0  1 -2 -5 -3 -5  1 -5 -5 -3 -2 -5 -5 -4 -1 -1 -3 -5  5 -1 -2 -5 -2 -1 -5  2 -5 -3  1 -2  4 -4  4 -5 -3  3  0 -4  0 -3 -3 -3 -5 -4 -2 -2 -5  4  1  0 -5 -2 -5 -5 -5  1 -2 -5 -1  1 -5  5 -2 -5 -5 -2 -3  3 -4 -5 -3  7 -1 -4  4 -4  4 -3 -5 -5 -5  3 -2 -4 -2  0 -4  0  1  1 -4 -4 -4 -5  0  0 -1 -4 -2 -3 -3 -5 -2 -5  5  2 -5  0  6 -4 -5 -3  0 -3 -3  3 -3  2 -4 -3 -2 -4 -4 -5 -2  0 -3 -2 -2 -1  0 -2 -2  0  0 -5 -5 -5 -3  0  4 -3  5 -5 -3 -3 -5 -2 -5 -3 -5 -5  4  0 -2 -4 -5 -4  3  6 -5 -2 -5 -3 -2 -5  3 -5 -4  3  2  1 -2 -3  7 -3 -4 -1 -5  1 -5  1 -5 -4 -1  0 -2 -3 -5  6  3  1 -4 -5 -5 -3 -2  0 -1 -4 -5  0 -5 -4 -5  1  0 -3 -5  3 -4 -4  1 -3 -1 -4 -5  3 -4  7 -4  7 -1 -3 -5 -4 -5 -5  0 -3 -4 -2 -5  7 -5 -5 -4  7  1 -3 -4  0 -4 -2 -2 -4 -4  2 -5  4 -3  1 -4 -5 -3 -4 -5 -3 -2 -2 -3  5  5 -5 -3 -4 -1 -1
  1 -4 -2 -2 -4  1  4 -1 -5 -3 -5  2  0  2 -5 -4 -5 -4 -5  0  1 -4 -3 -5 -1 -3 -5 -4 -4  1 -5 -4 -1 -1 -1 -4 -4  0  0 -5 -3 -4 -4 -4  1 -4  0  2 -3 -3 -2  4 -4 -4 -5  2 -1  1 -5 -3 -3 -2 -4 -4  2 -4 -5  5  5 -3  3 -3 -3 -5  2 -4 -5 -5  0  0 -3 -5 -4 -3 -5  0 -4 -2  1 -4 -3 -3  1 -3 -3 -2 -4 -2  6 -2 -1  2 -4 -4 -5 -5 -5  0  6  6 -3 -5 -3 -5  5 -5 -5 -2 -2 -5 -4 -4 -2 -2 -3 -4  1  2 -1 -4 -3 -1 -5 -1 -5 -3  5 -1  0 -4  1 -4 -3  0  6 -4  6 -3 -3 -3 -5 -4 -3 -2 -5  1 -1  6 -5 -3 -3 -5 -5  0 -3 -5 -2 -1 -5  0 -2 -4 -5 -1 -3  3 -4 -4 -3  0  0 -4  1 -5  2 -3 -5 -4 -5  0 -3 -4 -2  5 -3  4  5  6 -3 -4 -4 -5 -1 -1  2 -4 -3 -3 -3 -5  0 -4  0 -1 -4 -1  1 -4 -5 -3  1 -3 -2  3 -3  2 -5 -3 -1 -4 -4 -4 -3  1 -3 -1 -2 -1 -1 -2 -2 -1  6 -4 -5 -4 -3  0  3 -2  3 -5 -3 -3 -3 -1 -3 -3 -5 -5  3  6 -1 -4 -5 -4  5  1 -5  1 -4 -2 -1 -5  3 -4 -4  1  4  0 -2 -3  0 -1 -4 -2 -5  4 -5  5 -4 -4 -2  5 -2 -3 -5  0  0  6 -4 -5 -5 -4 -3  5 -1 -3 -5  0 -5 -5 -4  6  5 -2 -4  1 -4 -3  5 -3  0 -4 -5  1 -4  1 -4  0 -1 -3 -5 -3 -4 -4  3 -3 -3 -3 -4  1 -5 -5 -4  0  5 -3 -4  6 -4 -3 -1 -4 -4  1 -3  0 -4 -2 -4 -4 -3 -4 -4 -4 -2 -2 -3  0  2 -5 -3 -4 -2  2
 -3  0 -2 -2 -1 -2 -3 -1 -2  0 -3 -4 -4 -4 -2 -2 -3 -2 -3 -2 -4  6 -2 -3 -5 -2 -3 -1 -1 -1 -3  6 -3 -2 -4 -2 -1 -3 -4 -3  1 -2  7 -3  1  2 -3 -3 -2 -3 -2 -3 -1 -1 -2 -2 -5 -4 -3  1  5 -2  0  0 -1  1 -3 -4 -4  4 -4  4 -4 -3 -3 -1 -3 -3 -4 -4  1 -2 -5 -1 -2 -3  0  3 -4 -5  0 -3 -3 -4 -1  4 -1  0 -4  3 -2 -2 -1 -1 -1 -3 -3 -4 -4 -4 -2 -1 -2 -3 -4 -2 -3  2  3 -2  1 -1  4 -2 -2  0 -4 -4 -5 -1 -2 -5 -2 -3 -3 -2 -4 -4 -3 -2 -3  0 -2 -4 -4 -2 -4 -4 -2 -2 -3  2 -2 -2 -3 -3 -4 -4 -2 -2 -3 -2 -3 -4 -2 -3 -2 -4 -3 -4 -4  0 -3 -4 -2 -3  0 -2 -1 -4  0  1 -3 -2 -3 -2 -3  1 -2 -4 -2  1 -2 -4  1  0 -3 -4  1  6 -1 -3 -2 -1 -4  1 -1 -2 -2 -1  3 -1 -4 -4  3 -1 -4  7 -1  5 -2 -4 -2 -3 -2 -2 -2 -3  1  6 -1  0  3 -1  0  0  2  4 -1  0 -4  1 -4 -3 -2 -1  1  1 -3  3 -4 -3 -2 -1  2 -5  2 -2 -3 -1 -3 -4 -5  1 -3 -1 -3 -4 -3 -1 -1 -3  0 -3 -3 -2  0 -3 -3 -2 -1 -2 -4  0  5 -2 -2 -3 -2 -4  1  6 -1 -4 -4 -1 -1 -4 -4 -4 -2 -3 -3 -2 -2 -3 -4  5 -3 -5 -3 -2  1 -4 -4  0 -1 -3  5  5 -2 -2 -3  6 -2 -3  6 -4  5 -4 -2 -2 -3 -1 -1  1  5 -4 -2 -2 -5 -4 -3 -3 -2 -4 -4 -2 -2 -4 -1 -2 -5  6  6 -3 -5 -3 -1  5  3 -1 -4  0 -1 -1 -1  0  1 -3 -4 -3  3  7 -2 -4
  9 -3 -2 -2 -4  1  1  0 -3 -2 -4  0 -1  0 -5 -3 -4 -3 -4  2  2 -3 -2 -4 -1 -2 -4 -3 -3  0 -4 -2 -1 -1 -1 -4 -3  0  0 -4 -3 -4 -3 -3  1 -3  1  9 -2 -4  1  1 -3 -4 -4  1 -2  0 -4 -3 -2 -2 -2 -3  1 -3 -4  1  1 -2  1 -2 -3 -4  8 -3 -3 -1  2 -1 -1 -4 -4 -3 -4 10 -4 -2  0  0 -2 -3  1 -3 -2 -1 -3  1  2 -1 -1  1 -3 -4 -4 -4 -4 -1  1  1 -2 -4 -2 -4  1 -4 -4 -1 -2 -2 -3 -4  0  2 -2 -3  1  2 -2 -4 -2 -1 -4 -1 -4 -2  3 -1  1 -3  6 -2 -2  0  1 -3  1 -3 -2 -2 -4 -3 -2 -2 -4  1 -1  1 -5 -2 -4 -5 -4 -1 -2 -3 -2 -1 -4  0 -2 -4 -4 -1 -2  7 -4 -2 -2  0  5 -3  2 -4  1 -2 -4 -3 -5  0 -2 -3 -2  3  0  2  1  1 -3 -3 -3 -4 -2 -1 -1 -3 -2 -3 -2 -4  3 -4  0 -1 -3  2  3 -3 -4 -2  0 -3 -2  0 -2  1 -4  1 -1 -3 -3 -1 -2  1 -2 -1 -2 -1  0 -2 -2  0  1 -4 -5 -3 -2  1  2 -1  1 -4 -2 -3 -3 -2 -3 -2 -4 -4  0  1 -2 -3 -4 -4  2  0 -4  1 -4 -2 -1 -4  1 -3 -2  1  1  1 -1 -2  0  2 -3 -2 -5  6 -5  2 -3 -3  1  1 -2 -2 -3  1  0  1 -3 -4 -4 -3 -2  3 -1 -2 -4  0 -4 -4 -3  3  1 -2 -4  3 -2 -3  2 -2 -1 -3 -4  5 -3  0 -3  0 -1 -2 -4 -3 -4 -3  0 -3 -3 -2 -4  2 -4 -4 -3  0  1 -2 -3  1 -3 -2 -2 -3 -3  9 -3  0 -3 -1 -2 -4 -3 -3 -4 -2 -2 -2 -3  0  1 -3 -2 -3  0 -1
 -1 -4  4  1 -4 -2  1 -2 -4 -4 -5 -1 -2 -1 -5 -5 -4 -4 -4 -1 -1 -4 -4 -5  8 -4 -4 -4 -4 -1 -5 -4 -1  4  8 -5 -4  5 -2 -4 -4 -5 -4 -1 -2 -4 -2 -1 -3 -4 -3  1 -5 -4 -5  0  8 -1 -5 -4 -4 -3 -4 -5  1 -5 -5 -1  2 -4 -1 -4  1 -6 -1 -5 -3 -5 -1 -2 -4 -2  0 -4 -5 -2 -5 -4 -1 -1 -4  2 -2  3 -2 -2 -4 -4 -1 -4 -3  4 -4 -5 -5 -3 -6 -2 -1  0 -4 -5 -4 -6 -1 -5 -6 -3 -3 -4 -5 -5 -3 -3 -4 -5  0  8  9 -5 -4  8 -5 -2 -6 -4  1  7  0 -4 -1 -5 -4 -2 -1 -4 -1  1 -4 -4 -5 -4 -4 -4 -5 -2 -2 -1 -5 -3 -5 -5 -5 -2 -4 -3 -3 -2 -6  0  5 -5 -4  8 -4 -1 -5 -3 -4 -1 -2 -4 -1 -5 -1 -4 -4 -5 -5 -2 -4 -4  2 -1 -4  0 -1 -1 -2 -4 -4 -5  2 -2  7 -3 -4 -4 -4 -5  5 -5 -2 -2 -4 -2 -1 -5 -5 -4 -2 -4  3 -1 -3  2 -4 -1 -2 -2 -4 -5 -3 -2 -3 -2 -3 -2  0 -4  5 -2 -1 -5 -5 -3 -3 -2 -1 -3 -1 -5 -4 -4 -4  8 -4 -4 -6 -5 -1 -1  9 -4 -6 -4  0 -1 -5 -2 -5  2 -2 -4 -1 -3 -4 -1 -1 -1  3 -3 -2 -3 -4 -3 -5 -1 -5 -1 -4 -4 -3  1  6 -3 -4 -2 -2 -1 -4 -5 -5 -4 -4  0  7 -4 -5  8 -5 -5 -5 -1 -1 -2 -5 -2 -4 -4  0 -4 -3 -4 -5 -1 -5 -2 -4 -2  3 -4 -6 -5 -5 -5 -2  4 -4 -4  0 -1 -5 -5 -4 -2  0 -4 -4 -1 -4 -4  8 -4 -4 -2 -1 -1 -4 -3 -4 -5  3 -3 -5 -3 -2 -4 -4 -2 -1 -2 -4 -5  0  8
 -4 -2  1 -2 -2 -3 -4 -1 -3 -2  8 -4 -4 -4 -2 -4 -3 -2 -3 -3 -4 -2 -2 -3 -5 -2 -3 -2 -2 -1  8 -2 -3 -3 -5  8 -2 -4 -4 -3 -3  8 -2 -4  1 -3 -3 -4 -2 -3 -2 -4 -3 -3 -3 -3 -5 -4 -4  6 -2 -2 -2 -2 -4 -4 -4 -4 -4 -2 -4 -3 -5  8 -4 -3 -4 -4 -4 -4 -2 -3 -6 -3 -3 -5 -3 -3 -4 -6 -2 -4 -3 -5 -2  0 -2 -3 -4 -2 -3 -2  4 -3 -3 -4  9 -4 -4 -4 -3 -3  3  8 -4 -4  9 -3 -1 -4 -4 -3 -2 -2 -2 -3 -4 -5 -6 -3 -3 -5 -4 -4  9 -2 -4 -5 -3 -2  0  0 -1 -4 -4 -2 -4 -5 -2 -2 -4 -4 -3 -3 -4 -4 -4 -4  0 -2 -4 -3 -4 -4 -2 -4 -2 -4  8 -4 -5 -3 -3 -5 -2 -4  8 -4 -2 -4 -3 -4 -3 -3 -3 -2 -4 -4 -1 -2 -1 -3 -4 -4 -3 -3 -4 -4 -4 -3 -1 -4 -3 -3 -5 -3 -3 -2 -2 -3 -3 -3 -4 -4 -3 -2 -4 -3 -3 -2 -2 -4 -5 -4 -1 -2 -2  8 -2 -2 -3 -3 -2 -1  0  1  0  1 -1  1 -5 -1 -1  8 -3 -3 -2 -1 -4  0 -4 -4  6 -2 -4 -5 -4 -2  9 -3 -4 -4 -6 -3  8 -2 -4 -4 -4 -2 -3 -3  4 -3 -3 -1 -2 -3 -3 -3 -3 -2 -4 -2 -3 -2 -3 -4 -3 -4 -4 -1 -2 -4 -5 -2 -3 -4 -4 -4 -2 -4 -4 -2 -3 -4 -4  2 -4 -5 -1 -3 -4 -4 -4 -2 -3 -4 -3 -3 -3 -2  7 -1 -3 -3 -3 -4 -3 -4 -3 -2  8  7 -3 -4 -3 -5 -2 -3 -6 -4 -4 -4 -2 -4 -4 -2 -2 -4 -2 -3 -5 -3 -2 -4 -6 -4 -1 -2 -2 -3 -5 -2 -3 -3 -1  6 -2 -3 -4 -4 -3 -2 -2 -5
 -3  0  3 -1 -1 -1 -3  1 -1 -1 -2 -3 -3 -4 -2 -1 -2  6 -2  0 -3 -2  0 -2 -4  0 -2  0 -1 -1 -2  1 -1 -2 -4  0  4 -2 -3 -2 -2 -2 -2 -3 -1 -2 -2 -3  0 -1  0 -3 -1 -2 -1 -1 -2 -3 -1  0 -1  0 -1  0 -3 -2 -2 -4 -4  2 -4 -1 -3 -2 -3 -1 -3 -2 -4 -3  1 -2 -5  0 -1 -3 -2 -2 -4 -5  2 -3 -2 -4  4  0 -1 -1 -4  0  0 -1  5 -1 -2 -3 -3 -3 -4 -4  1 -2  0 -2 -4 -1 -2  0  2 -1 -2 -1 -1  1  0 -2 -3 -4 -4 -2  1 -4  0 -2 -3  0 -4 -4 -1  6 -3 -2  0 -3 -4  6 -4 -4  3  5 -2 -2  0  0 -2 -3 -3 -4 -2  5 -2 -2 -2 -3  3 -3  1 -3 -1 -3 -3 -2 -1 -4  3 -3 -1  1  4 -3 -1 -2  0 -2 -3  0 -2 -2 -2 -3  2 -1 -2 -4 -1 -2 -3 -4 -2 -2  3 -1 -1  0 -4 -1  0  5  2 -2 -2 -2 -3 -3 -2  1 -4 -2 -2  0  0  0 -3 -3  3  0  0 -2  1 -1 -1 -2  1  0  1  1  0  1  1  0 -3  0 -4 -1 -2 -2  3  0 -3  0 -3 -1  1  0 -2 -4 -2  0 -3 -2 -3 -4 -4 -1 -2  1 -3 -3 -2  1 -2  1  0 -1 -3 -1 -1 -2 -3 -1 -1  5 -4  0 -1  3 -2 -3 -2 -4 -2 -1  2 -4 -3  3  0 -4 -3 -4  6 -2 -2  6  0 -4 -2 -1 -2 -4 -1 -2 -2 -4 -3  3 -2 -3 -1 -1 -2  1 -1  0  0 -2 -2 -4 -2 -4  4  0 -2 -2 -2 -2 -2 -2  6  0 -5 -4 -2 -2  6 -4 -4  0  5 -4  3  1 -4 -1 -1 -3 -5 -3  5  0 -1 -1 -4 -1 -1  0 -1  0  1 -1 -3 -3  0 -2  2 -4
 -2 -1  0 -1 -2  0 -2  3 -1 -1 -3 -1 -1 -2 -3 -1 -2  2 -3  3 -2 -2 -1 -3 -4 -1 -3 -1 -2  1 -3 -1  0 -2 -3 -2  0 -3 -1 -3 -1 -1 -2 -3  2 -2 -1 -2 -1 -3 -1 -2 -2 -3 -2  1 -3 -2 -3 -1 -2 -1  0 -2 -3 -3 -3 -2 -3  2 -2 -1 -3 -3 -2 -2 -4 -3 -2 -1  5 -2 -5 -1 -1 -3 -2 -2 -2 -5  1 -2  1 -3  2 -1 -2 -2 -2 -1  5 -2  0 -2 -2 -4 -3 -1 -3 -3  7 -2 -1 -3 -2 -2 -3 -2  0 -2 -2 -2  2 -1  0 -2 -1 -3 -4 -2  6 -4 -2 -1 -3 -1 -2 -3  3  0 -2 -2 -1 -1 -3  0 -3 -4 -1  4 -3 -3  7  7 -3  0 -1 -2 -3  0 -3 -3 -3 -1  6 -3  0 -1 -3 -2 -3 -2 -3 -3  0 -2  0 -2  0 -1  1 -3  1 -2 -1 -1 -3 -3 -3 -1  6 -1 -3 -2 -2  1 -2 -3  0 -2 -1 -3 -1 -1 -3 -1  7  4 -1 -3 -2 -2 -1 -1 -2  3 -2 -1 -3 -1  2 -2 -3 -1  0  1 -1 -2  0 -1 -2 -2  2  0  0  2 -1 -1  1  0 -3  3 -3 -3 -2 -2  1  2 -2  0 -2 -3  0 -1 -3 -4 -3 -1 -3 -2 -1 -3 -4 -2 -3 -2 -2 -2 -3 -1 -2 -1 -1 -3 -1 -3 -2  0  0  1  0  0 -2  0 -2  3 -3 -1 -3 -2 -3 -2  3 -2 -3  1 -1 -2 -1 -3  0 -3 -3  3  7 -2  2 -1 -3 -4 -3 -2 -3 -2 -2  1 -2  0 -1 -2 -2 -1 -2 -2 -2  1 -1 -2 -2 -2  1 -1 -3 -2 -2 -3 -2 -3  1  7 -5 -1 -3 -3  0 -2 -2 -1  0 -3  0  7 -4 -1 -1 -2 -5 -1  2 -1 -2 -2 -3 -2 -2 -2 -1 -1 -1 -1 -2 -3  1 -2  5 -3
 -3 -4 -1  0 -5 -3 -2 -3 -5 -3 -5 -4 -4 -4 -6 -5 -4 -4 -4 -3 -1 -4 -4 -4 -1 -4 -4 -4 -4 -3 -5 -4 -2 -1 -1 -5 -4  2 -4 -4 -4 -5 -4 -3 -3 -4 -4 -3 -4 -4 -4 -3 -4 -4 -6 -1 -1 -4 -4 -4  1 -4 -4 -4  1 -4 -4 -3 -3 -4 -1 -4  2 -6 -3 -4 -4 -4 -4 -4 -4 -5 12 -5 -6 -3 -4 -4 -4 13 -3  6 -4  1 -2 -2 -4 -4 -3 -3 -4 -1 -4 -4 -5 -4 -6 -4 -3 -3 -4 -5 -4 -6  0 -5 -6  1 -2 -5 -4 -5 -1 -4 -4 -4 -4 -1 -1 -5 -4  0 -6 -4 -6 -4 -3  0 -3 -4 -3 -4 -4 -4 -3 -4 -3  1 -4 -4 -4 -4 -4 -4 -4 -4 -4 -3 -6 -4 -4 -6 -4 -4 -4 -4 -4 -4 -6 -4  0 -4 -4  0 -4 -3 -5 -4 -4 -4 -3 -4 -3 -5 -3 -4  2 -2 -6 -4 -4 -4  0 -3 -4 -2 -3  1 -4 -4 -4 -4  1 -3 -1 -4 -4 -4 -4 -5 -2 -5 -4 -4 -4 -3 -4 -5 -5 -4  1 -4  0 -3 -4 -2 -5 -4 -3 -4 -4 -4 -4 -3 -1 -3 -3  3 -3 -3  0 -3 -3 -6 -6 -4 -4 -3 -3 -3 -3 -4 -4 -4 -4  0 -4 -4 -6 -5 -3 -3 -1 -4 -6 -5 -3 -4 -4 -3 -4  3 -3 -4 -3 -4 -4 -3 -3 -3 -2 -4 -4 -3 -4 -4 -6 -3 -6 -3 -4 -4 -3 -3  2 -3 -5 -4 -4 -3 -4 -4 -4 -4 -4 -3 -1 -4 -4 -1 -4 -6 -5 -3 -3 -3 -5 -4 -4 -4 -3 -4 -4 -4 -6 -3 -4  0 -4 -4  0 -4 -6 -4 -5 -4 -3  1 -4 -4 12 -4 -4 -4 -4 -4 -3 -4 -4 -3 -4 -4 -1 -4 -4 -3 12 -4 -4 -4 -4 -5  7 -4 -5 -4 -2 -4 -4 -4 -4 -4 -4 -4 -3  0
 -2 -3  3  6 -4 -2  0 -1 -3 -2 -5 -2 -3 -2 -5 -4 -4 -3 -4  0 -2 -3 -3 -4  2 -3 -4 -3 -3 -1 -5 -3  4  3  2 -4 -3  6 -2 -4 -3 -4 -3  3 -2 -3 -2 -3 -3 -4 -3 -1 -3 -4 -4  0  3 -2 -5 -3 -3 -3 -3 -3  4 -3 -5 -2 -2 -2 -2 -1  9 -5 -3 -4  0 -5 -2 -3 -3 -4  0 -3 -5 -3 -3 -3 -3  0 -2  7 -2  9  0 -1 -3 -3 -2 -2 -3  0 -3 -4 -3  0 -5 -3 -2 -2 -3 -4 -3 -5 -1 -2 -5 -1 -2 -2 -3 -3 -2 -3 -3 -3 -2  1  2 -4 -3  3 -4 -3 -5 -3 -2  6 -2 -3 -2 -3 -3 -3 -2 -3 -2  9 -3 -3 -5 -3 -3 -3 -5 -2 -3 -2 -5  0 -5 -5 -5 -3 -3  0 -3 -3 -5 -2  8 -3 -4  4 -3 -2 -4  0 -3 -3 -2 -3 -2 -4 -2 -3 -4 -3 -5 -3 -3 -3  7 -2 -3  1  0 -2 -3 -1 -3 -5  6  0  1  0 -3 -3 -3 -4  0 -4 -2 -3 -3 -2 -3 -3 -4 -3 -2 -4  9 -2 -3  0 -3 -2  0 -1 -3 -4 -2 -2 -2 -2 -2 -2 -1 -2  8  1 -2 -5 -5 -4 -2 -1 -2 -2 -2 -4 -3 -3 -3  4 -3 -3 -5 -4 -2 -2  2 -2 -5 -3 -2 -2 -5 -1 -4  6 -3 -4 -2  0 -3 -1 -2  0  3 -3 -3 -2 -3 -3 -5 -2 -5 -2 -3 -3 -2 -2  7 -3 -3 -3 -3 -2 -3 -5 -5 -3 -3 -1  1 -3 -5  2 -5 -4 -3 -2 -2  1 -4 -2 -1 -3 -2 -3 -3 -1 -4 -2 -3 -3 -3 -3  3 -3 -5 -4 -4 -3 -3  9 -3 -3  1 -3 -5 -5 -3 -3 -2 -3 -3 -2 -3 -3  2 -3 -3 -3  1 -2 -3 -3 -3 -4  8 -2 -4  0 -2 -3 -3 -2 -2  0 -3 -3 -2  2
  0 -3 -2 -2 -4  4  1  0 -3 -2 -4  5  6  2 -4 -4 -4 -3 -4  3  2 -4 -2 -5 -2 -2 -4 -4 -4  2 -4 -3  1  1 -2 -3 -3 -1  6 -4 -3 -3 -4 -5  3 -4  5 -1  0 -4 -1  2 -4 -4 -4  2 -2  4 -5 -3 -2  0 -3 -4 -2 -4 -5  0  0 -3  2 -3 -3 -4  0 -4 -3 -5  3  6 -2 -5 -5 -4 -3 -1 -4 -4  2 -5 -3 -3  4 -3 -2 -1 -4 -3  0 -3  2 -1 -3 -4 -4 -5 -4  6  0  0 -2 -4 -1 -4  0 -5 -4 -3 -2 -5 -4 -4  0 -1 -2 -4  4 -2 -3 -3 -2 -2 -5  6 -4 -2  0 -2  3 -3  2 -4 -2  6  0 -3  0 -3 -2 -2 -5 -2 -1 -2 -5  5  6  0 -5 -1 -5 -5 -5  6 -2 -5  0  6 -4  5 -2 -4 -4 -2 -2  1 -4 -4 -2  2 -1 -4  3 -3  4 -2 -5 -4 -5  6 -2 -4 -3  0 -2  0  0  0 -4 -4 -3 -5  0  1 -2 -4 -2 -2 -2 -4 -2 -4  5  6 -4  0  2 -4 -4 -1  1 -3 -3  4 -2  0 -4 -2  0 -4 -2 -4 -2  0 -3 -1 -1 -2  2 -2 -2  1  0 -4 -5 -4 -2  1  2 -2  3 -5 -2 -2 -4 -2 -4 -2 -4 -3  3  0 -3 -4 -4 -4  0  3 -5 -2 -4 -2 -1 -4  4 -5 -4  4  3  4 -3 -2  2 -2 -4  1 -5  1 -5  0 -4 -4  0  0 -2 -2 -4  3  6  0 -3 -5 -5 -3 -2  0 -1 -3 -5 -2 -4 -3 -4  0  0 -2 -3  5 -3 -3  0 -1  1 -4 -5  3 -4  1 -4  2 -1 -2 -4 -4 -3 -4 -1 -3 -3  0 -5  1 -5 -5 -3  1  0 -2 -3  0 -3 -2 -2 -4 -4  0 -5  5 -3 -1 -3 -4 -3 -4 -4 -3 -2 -2 -2  2  3 -5 -3 -4 -1 -2
