# Supplementary material for: Protein Secondary Structure Prediction Based on Data Partition and Semi-Random Subspace Method
Source: Sci Rep. 2018 Jun 29;8:9856. doi: 10.1038/s41598-018-28084-8 (PMC6026213; doi:10.1038/s41598-018-28084-8)
Supplement: Supplementary file 2 — Dataset 2 [file 41598_2018_28084_MOESM2_ESM.zip › T100_DATA/6F2L_A.pssm]

  M  G  S  S  H  H  H  H  H  H  S  S  G  L  V  P  R  G  S  H  M  A  E  I  S  S  D  I  D  Q  L  N  P  E  S  A  D  L  R  A  L  A  K  H  L  Y  D  S  Y  I  K  S  F  P  L  T  K  A  K  A  R  A  I  L  T  G  K  T  T  D  K  S  P  F  V  I  Y  D  M  N  S  L  M  M  G  E  D  K  I  K  F  K  H  I  T  P  L  Q  E  Q  S  K  E  V  A  I  R  I  F  Q  G  C  Q  F  R  S  V  E  A  V  Q  E  I  T  E  Y  A  K  S  I  P  G  F  V  N  L  D  L  N  D  Q  V  T  L  L  K  Y  G  V  H  E  I  I  Y  T  M  L  A  S  L  M  N  K  D  G  V  L  I  S  E  G  Q  G  F  M  T  R  E  F  L  K  S  L  R  K  P  F  G  D  F  M  E  P  K  F  E  F  A  V  K  F  N  A  L  E  L  D  D  S  D  L  A  I  F  I  A  V  I  I  L  S  G  D  R  P  G  L  L  N  V  K  P  I  E  D  I  Q  D  N  L  L  Q  A  L  E  L  Q  L  K  L  N  H  P  E  S  S  Q  L  F  A  K  L  L  Q  K  M  T  D  L  R  Q  I  V  T  E  H  V  Q  L  L  Q  V  I  K  K  T  E  T  D  M  S  L  H  P  L  L  Q  E  I  Y  K  D  L  Y
 -1  0 -1  1  0  0 -2 -2  5 -2 -2 -3  0 -2 -1 -2 -2  4 -2 -2 -1  4 -2 -1  2  1 -2 -1 -1  0 -1 -2  0 -1  1  5 -3 -2 -2  3 -2  5 -2 -2 -2 -2 -1  4 -3 -2 -1 -1 -3 -2 -2 -1 -1  3 -1  5 -2  3 -2 -2  1  0 -1  2  0 -1 -1  2 -1 -3  0 -2 -2 -3 -2 -1  0 -2 -1  0  4 -2 -1 -1 -2 -1  2 -1 -1 -1  2  0  0  1 -1 -1  0 -1 -1  2  1 -1 -2 -2 -3 -2 -1 -1 -2 -1 -1  0  2 -2  3 -1 -1 -2 -2 -1 -2 -3  5 -1  1 -2 -2  0 -3  1 -1 -2 -3 -2 -2 -3 -2 -1 -1 -2 -2 -1 -3  0  0 -2 -2  4 -2 -3  4 -2 -2  4  0 -1 -2 -2 -1 -3  0 -1 -2 -1  4 -2  0 -1 -1 -3 -1 -1 -2 -2 -3 -2 -2  0 -2 -2 -1 -2 -3  0 -2 -2 -2 -2 -2 -1 -3 -2 -3  5 -1 -1 -3 -2  4 -2 -2 -2 -3 -3  0 -3 -2  5 -2 -3 -1  5  4 -2 -2 -2  0  0 -3 -2 -2  0 -2 -1 -2 -1  0 -1 -2 -2  0 -2 -2 -2  0 -2 -2 -2  4 -2 -1 -2 -2 -2 -1  1 -2 -3 -2 -2  1  1 -2 -2 -3  3 -1 -2 -2 -2 -1 -2  4 -3 -2 -2 -2 -2 -1  0 -2 -3  4 -2 -2 -1 -2 -1 -2 -1 -1 -1 -2  1 -2  1  1 -2 -3 -2 -2 -2 -2 -2 -2 -2 -2 -3 -2 -3
 -3 -3 -2 -1  0  0 -1 -1 -2 -4  7 -3 -2  7 -2 -3  3 -2 -1  2  2 -1 -1 -3 -1 -2 -1  1 -1  0  0 -1 -2  0 -2 -2 -2 -2  5 -2 -3 -2  4  2 -3 -2 -1 -2 -3 -2  2 -1 -4 -2 -2 -2  2  0  2 -2  7 -2 -4 -3 -2 -3  2 -2 -1 -1  0 -2 -3 -4 -3 -4 -1 -2 -2  0 -2 -3 -1  0 -2 -1  1  0 -3 -1 -1  3  1 -3 -2 -1 -1 -1 -1  1  0  3 -1 -3 -1 -3  6 -3 -4  1  4 -4  0 -3  4 -1 -3 -1 -2 -3  4 -1 -3 -2 -1 -4 -2  2 -1 -4 -3 -3 -4 -2 -1 -3 -3 -3 -1 -2  0 -3 -2 -3 -3  2 -3 -3 -3 -2 -1 -2 -3 -3 -2 -2 -3 -2 -2 -3 -2 -1  2 -2 -3 -2 -3 -3 -2 -2 -3  1 -3 -4 -3 -2  7 -1 -4 -3  4 -1 -3  7  3 -3 -4 -2 -1 -3 -2 -1 -3  2 -4 -1 -4 -2 -3  2 -4 -1 -2 -3 -1 -3 -2 -2 -1 -2 -3 -2 -3 -4 -3 -2 -2 -4 -4 -3 -3 -3 -2  7 -3 -3 -3 -3 -1 -3  1 -1 -4 -1  2 -3  0 -1 -1 -3 -3  2 -2 -3  1 -2  0 -3  1 -2 -1 -1 -3 -2 -2 -1 -1 -3 -4 -3  2 -3 -3  0  2 -2 -2 -2 -3  7  0 -3 -3 -2 -1 -1 -2  1 -3 -3  0  0 -3  2  2 -1 -1 -1 -2 -2 -2 -3 -1 -3 -3 -3  0 -1 -4 -2  5 -2 -2 -3
 -4 -1 -3  0  0  1  0  6 -2 -2 -1 -3 -1 -1 -3 -3 -1 -1 -1 -1 -2 -2 -1 -3 -1  0  0 -1  1 -1 -1  5 -2  0 -1 -2  1 -3 -1  0 -4 -1 -1  0 -4  1  2 -1 -3 -3 -1  6 -4  5 -3  4 -1 -1 -1 -2 -1  0 -4 -4 -1 -1 -1  0  1  3  4 -1 -3 -4 -3 -1  0  1 -3  2  0 -4 -2 -1 -2 -1  2  0 -4  3 -3  2 -1 -3 -1  4  0 -1 -1 -1  4  0 -1 -3  0 -3 -1 -4 -4  0 -1 -4 -1 -2 -1  0 -3 -1 -1 -4 -1  0 -4 -1 -1 -4 -2 -1  2 -4 -3  0 -4 -2  4 -4  0 -4  7  1 -1 -4 -1 -4 -4 -1 -3 -1 -4 -1 -1 -3 -4 -3 -2 -3 -4 -2  0 -3 -3  7 -1  1 -1 -3 -4 -4 -1  4 -1  3 -1 -4 -3 -1 -1 -1 -4 -4 -1  1 -4 -1 -1 -3 -4  1  1 -3 -3 -1 -3 -1 -4  0 -4 -2 -3 -1 -4  7 -2 -4 -1 -4  1  1  1  1 -4 -2 -4 -4 -4 -2 -3 -4 -4 -4 -2 -1  1 -1 -3 -1 -4 -3  7 -4  0 -1 -4 -1  0 -3 -1  0  4 -4 -4  0 -2 -4  0 -4  0 -4  0  0  7  0 -3  1  1 -1 -2 -4 -4 -3 -1 -4 -4  1 -1 -3 -1  1 -4 -1 -1 -4 -4  0  1  3 -3 -1 -4 -4 -1 -2 -4 -1 -1 -1 -1 -1  1 -2  1 -4  0 -3 -4 -4 -1 -1 -4 -3 -1  1 -3 -3
 -4 -2 -4 -1  0  3 -1  1 -2 -4 -2 -4 -2 -2 -4 -2  0 -2  1 -2 -2 -2  0 -4 -1 -1  5 -2  5 -2  0  3 -2  1 -2 -2  7 -4 -2 -2 -4 -2 -2 -2 -4 -3  4 -2 -4 -4 -1  0 -4  0 -4 -1 -1 -2 -1 -3 -2 -1 -4 -4 -1 -2 -1 -2 -1  4  0 -2 -2 -4 -4 -3 -2  7 -4  3 -1 -4 -3 -1 -2  1  2 -2 -4 -1 -3 -1 -2 -3 -2  0  0 -1  1 -1  2  0  2 -3  0 -4 -2 -4 -4 -2 -2 -5 -1 -3 -2 -1 -2  1 -2 -4 -2  1 -4 -2  1 -4 -2 -1 -1 -4 -2 -2 -5 -2  3 -4  6 -4  1  7 -1 -4 -2 -4 -4 -1 -4 -2 -4 -3  1 -3 -4 -4 -2 -4 -4 -2 -1 -4 -4  1 -1  7 -2 -3 -4 -4 -2  0 -2  0 -2 -5 -4 -2 -2  1 -5 -4 -2 -1 -4 -2 -1 -2 -5 -2  5 -4 -4  2 -2 -1 -5  3 -4 -2 -4 -1 -5  1 -2 -4  1 -4  7  7 -1  7 -4 -2 -4 -4 -4 -3 -3 -4 -4 -4 -3 -2  7 -2 -2 -2 -4 -4  1 -4 -1 -2 -4  1  4 -4 -1  5  0 -4 -4 -1 -2 -4  2 -4 -2 -4 -1 -2  1 -2 -2  7  3 -2 -2 -4 -5 -2 -1 -4 -4 -1 -1 -4 -2  7 -4 -2 -1 -4 -4 -2  3 -1 -3 -1 -4 -4 -1 -2 -4 -1 -1 -2  1 -1  6 -3 -1 -4 -2 -2 -4 -4 -1  1 -4 -4 -2  7 -4 -4
 -1 -3 -2 -2 -1 -1 -3 -3 -1 -2 -4 -3 -3 -4 -2 -4 -4 -1 -4 -4 -2 -1 -3 -2 -1  4 -4 -1  0  2 -3 -4 -3 -4 -1 -1 -4 -2 -4 -1 -2 -1 -4 -4 -2  1 -4 -1 -3  0 -4 -3 -3 -3 -2 -2 -4 -1 -4 -1 -4 -1 -2 -2 -1 -3 -4 -1 -2  2 -2 -2 -3 -3  0 -2 -4 -4 -2 -4 -1 -2  5 -2 -2 -4 -3  0 -2 -2  5 -3 -1 -1 -1 -1 -1 -1 -3 -3 -3 -3 -4 -1 -3 -1 -4 -2 -1 -3  6 10 -4  8 -2 -2 -1 -5 -1 -2 -3 -5 -2 -2 -5 -3 -1 -4  2 -2 -4 -1 -3  0 -3 -2 -4 -2 -4 -4 -4 -2 -2 -2 -2 -4 -3 -3 -1 -3 -5 -1 -2 -3 -1 -2 -2 -1 -2  3 -2 -4 -4 -4 -3 -2 -2 -2 -1 -1 -3 -3 -3 -3 -2 -2 -4 -5 -3 -2 -4 -2 -2 -4 -4 -4 -3  7 -4 -2 -2 -5 -4 -4 -3 -4 -3 -1 -2 -4 -3 -4 -1 -2 -5 -2 -4 -4  0 -4 -2 -1 -2 -3 -1 -1 -1 -2 -2  7  9 -3 -4 -2 -4 -3 -2 -2 -4 -1 -3 -4 -2 -5 -2 -2 -4 -4  0 -2 -2 -4 -1 -2 -4 -1 -4 -2 -3 -1 -3 -4 -4 -4  1 -2 -3 -2 -3 -2 -4 -2 -2 -4 -4 -2 -1 -4 -2 -4 -4 -2 -2 -2 -4 -4 -1 -4 -2 -1 -4 -2 -2 -4 -4 -2 -5 -1 -4 -2  5 -2 -4 -4 -2 -2 -4 -5 -2 -3 -4 -4 -2 -3
 -3 -2 -1 -1  0  0  0  0 -1 -3  0 -3 -2  0 -1 -2  5 -1  1  1  0 -1  1 -3  0 -1  0  1  0  2  2  0 -2  4 -1 -1 -1  2  1 -1 -3 -1  1  3 -3 -2  1 -1 -2 -2  1 -1 -4 -1 -2 -1  1 -1  1 -1  0 -1 -4 -3 -1 -3  1 -1 -1  0  0 -1 -2 -4 -3 -3  0 -1 -1  1 -1 -3  1  3 -2  2  4  0 -3 -1 -2  1  4 -1 -1 -1  0  2  0  4  1  1  1 -2  1 -3  0 -3 -4  3 -1 -4  7 -3  0 -1 -2  1 -1 -3  2  1 -3 -1  1 -4 -1  1 -1 -3 -2 -2 -4 -1  0 -3 -1 -3 -1 -1  7 -3 -1 -3 -3  1 -2 -3 -3 -1  2 -2 -3 -3 -1 -1 -2 -1 -1 -2 -1 -1  1 -1 -3 -2 -3 -3 -1 -1 -3  4 -3 -4 -2 -1  0  1 -4 -3  1 -1 -3  1  1 -2 -4 -2  2 -2 -1  1 -2  1 -4  3 -4 -1 -2  1 -4 -1 -1 -3  1 -3 -1 -1 -1 -1 -2 -1 -3 -4 -3 -1 -2 -4 -4 -3 -2 -3 -1  0 -2 -3 -3 -2 -1 -3  0  4 -3  1  2 -2  7  1 -1 -3 -3  5 -2 -3  2  0  4 -3  5 -1 -1  0 -1  0 -1  2  4 -3 -4 -2  1 -3 -3  7  1 -1 -1 -1 -3  0  7 -3 -3 -1  1  0 -2  6 -3 -3  7  0 -3  1  1  0  1 -1  1 -1 -1 -3  0 -2 -3 -3  7  1 -4 -2  1 -1 -2 -2
 -3 -3 -3 -1  0  0  0 -1 -1 -4 -1 -4 -3 -1 -3 -1  3  0  6  0 -1 -1  5 -3 -1 -1  4 -1  3 -1  2  0 -2  5 -1 -1  1 -2  0 -1 -4 -1  0  0 -3 -3  4 -1 -3 -3  0 -1 -4 -1 -3 -1  0 -1  0 -2 -1 -1 -4 -4 -1 -3  0 -1 -1  0 -1 -1 -2 -4 -3 -4 -1  1 -3  4 -1 -3 -2  2 -2  6  1 -1 -3 -2 -2  0  0 -3 -1 -1 -1  1  2  0  0  0  6 -2  4 -3 -1 -3 -4  0 -2 -5  1 -3 -1 -1 -3  6 -1 -3  0  6 -3 -2  6 -4 -2  0 -1 -4 -2 -2 -4 -2  1 -4  0 -4 -1  1  1 -3 -2 -4 -4  0 -3 -3 -3 -2  6 -2 -4 -4 -2 -3 -3 -1 -1 -3 -3 -1  0  1 -3 -3 -4 -3 -1  1 -3  0 -3 -4 -3 -2 -1  6 -4 -4  0 -1 -4 -1  1 -2 -4 -2  4 -3 -3  6 -2  0 -4  5 -4 -1 -3  0 -4 -1 -1 -4  6 -4  1  1 -1  1 -3  0 -4 -4 -3 -2 -2 -4 -4 -4 -3 -3  1  0 -2 -3 -4 -3 -1 -3  0  0 -4  6  2 -3  1  5 -1 -4 -3  1 -2 -4  4 -3  0 -4  1 -2 -1 -1 -2  3  0 -1 -1 -4 -4 -2  0 -4 -4  1  0 -3 -1  1 -4 -1  1 -4 -3 -2  6 -1 -2  1 -3 -3  1  1 -4  0  1 -1  6 -1  4 -2 -1 -4 -1 -2 -4 -4  1  6 -4 -3  0  1 -3 -3
 -4  6 -3  0 -1  0 -2 -1  0 -4 -3 -4  6 -3 -4 -3 -2  0 -3 -2 -3  1 -2 -4 -1  3 -2  0 -1 -2 -2 -1 -2  1  1  0 -2 -4 -3 -1 -4  0 -2 -2 -4 -3 -2  0 -4 -4 -2 -1 -4 -2 -4 -2 -2 -1 -2  0 -3  1 -5 -4 -1  7 -2 -2  1  0 -2 -1 -3 -4 -4 -4 -3 -2 -4 -2 -1 -4 -3 -2  4 -2 -1  2 -4 -2  0 -2 -3 -4  1 -1  3  3 -2 -2 -1 -1 -3 -2  2 -3 -3 -4 -4 -3  1 -4 -3 -3 -3 -1 -3 -3 -1 -4 -2 -3 -4 -2 -3 -4  0 -2 -1 -5 -3  6 -4 -1  1 -5 -2 -4 -1 -2 -3 -4 -2 -5 -5 -2 -4  7 -4 -3 -3 -1 -4 -4 -1 -4 -4 -1 -1 -4 -4 -1 -2 -2  7 -3 -5 -4  0 -2  7 -2  6 -4 -4 -2 -3 -3 -4 -4 -2 -1 -4 -3 -2 -3 -4  2 -2 -4 -4 -3 -3 -2 -4 -2 -4  0 -1 -2 -4 -1  0 -4 -1 -4 -2 -2  0 -2 -4  0 -4 -4 -4  0 -1 -5 -5 -4 -2  6 -2 -3 -3  7 -4 -3  0 -4  1 -3 -4 -3 -2 -4 -3 -2  1 -4 -4 -3 -1 -4 -2 -4 -3 -5 -2 -1 -1 -3 -3 -2 -1 -2 -3 -4 -4 -2 -2 -4 -5 -3 -2 -4 -1 -2 -5 -3 -3 -4 -4 -2 -3 -3 -1 -3 -4 -4 -3 -3 -4 -2 -2 -2 -3 -1 -2 -2 -1 -5 -3 -3 -5 -4 -3 -3 -5 -4 -2 -2 -4 -4
 -4 -3 -2 -2  5  1  9  2  0  0 -1 -1 -3 -1 -3 -3  0 -2 -1  1 -2 -2 -1 -3 -2 -2  0  2  0  4  2  5 -1  0 -2 -2 -2 -3 -1 -2 -3 -2 -1  7 -4  3 -1 -2  1  0 -1  2 -2  0 -3 -1 -1 -2 -1 -2 -1 -2 -4 -4 -2 -3 -1 -2  1  2  0 -2 -3 -2 -4 -4  9 -2 -3 -1 -2 -3 -1 -1 -2 -1  0 -2 -3 -1 -2 -1  3 -3 -2 -1 -1  0  0  2  1  0 -1 -3 -1 -3  5 -3 -2  7 -2 -4  0 -3 -2 -2 -3 -1 -2 -4 -1 -1 -4 -3 -1 -2 -2 -1 -1 -4 -3 -2 -2 -3 -1 -4 -1 -3  0 -2  0 -4 -3 -4 -4 -1  1 -3 -4  7 -1 -3 -4 -1 -2 -3 -3 -2 -2 -3 -3  0 -1 -2 -3 -3 -4 -4 -2  1 -3  1 -3 -2 -3 -3  1  1 -2 -4 -1 -2 -4 -1 -1 -3 -2 -2  0 -3 -3 -1 -3 -1 -2 -1 -2 -2 -3 -1 -2  0 -2 -4 -1 -4 -2 -2  1 -2 -3 -2 -4 -2 -4 -2 -3 -4 -4 -4 -3 -3 -2 -1 -3 -3 -4 -3  0 -4 -1  5 -4 -1 -1 -3  0 -1 -1 -4 -4  6 -2 -4  0 -3  8 -4  0 -2  1 10 -3 -2 -1 -1  3 -4 -2 -3 -1 -4 -4  0 -1 -3 -2 -2 -4 -1  0 -4 -4 -2  1  9 -3  4 -1 -3  3 -2 -4 -1 -1 -2 -1 -2 -1 -2  0 -4 10 -3 -4 -4  0 -1 -4  1 -1 -2 -3  1
  2 -5  0 -3 -1 -1 -3 -3 -2  6 -4 -1 -5 -3  0 -4 -4 -2 -4 -3  0 -2 -1  3 -2 -3 -4  1 -3  0  0 -4 -3 -4  0 -2 -4  1 -3 -2  1 -2 -4 -3  4 -2 -3 -2 -2  2 -4 -4  0 -2  1 -2 -4 -1 -4 -2 -4  0  6  1 -1 -5 -4 -2 -3 -3 -2 -3 -3 -1  2  6 -4 -4  1 -4 -2  1 -1 -1 -2 -4 -3 -1  4  1 -2 -3 -1  2  0 -2 -1 -2  1 -2 -3 -3 -4  3 -3  3 -4  4 -1 -3 -3 -1 -4 -1 -2 -3  2 -4 -2  2 -3 -4  3 -1 -4 -1 -2 -4 -3  6 -4 -4 -1  2 -4  1 -3  1 -4 -4 -3  2  0  1  1 -4 -2 -5  2  2 -4  2  5  2  1  0  1 -2 -3  2  1 -4 -4 -4 -5  1  1  4 -2 -3 -5 -3  1 -1  3 -1 -4 -4 -1  1 -4 -3  1 -4 -4 -4 -1 -2 -4  4  2 -4 -4 -4 -1 -4  0 -2  2 -4 -1 -4 -1  1 -4  1 -4 -4 -3 -4  3 -2  2 -1  3 -2  1  6  6  0 -2 -4 -4 -4 -4 -4  1  2 -4  3 -3 -3  5 -4 -3  3 -4 -4 -3  4  2 -4  0  1 -4  1 -4  1 -2  0 -2 -4 -4 -4 -3  0 -2  1 -1 -3 -4  1  1 -4 -4  1 -1 -4  1 -4 -4  3  2 -2 -4 -4  0 -3  1  3 -4  1  5 -4 -3 -2 -4  0 -4  0 -2  1 -4 -4  1  1 -4 -4  6 -1 -4 -4  1 -2
  3 -4  1 -3 -1 -1 -3 -3 -2  1 -3  0 -4 -2  1 -4 -3 -2 -3 -2  3 -2  2  2 -1 -3 -3  1 -3  0  1 -4 -3 -3  0 -2 -5  4 -3 -2  5 -2 -3 -2  3 -2 -2 -2 -2  4 -3 -4  1 -3  3 -2 -3 -2 -3 -2 -3 -1  1  5 -2 -5 -3 -2 -3 -3 -3 -3 -3  0  0  1 -3 -4  1 -3 -2  5  0  1 -2 -4 -3 -1  4  0 -2 -3  1  2 -1 -3  0 -1  0  0 -2 -3 -3  1 -3  2 -3  1  0 -3 -3 -2 -3 -2 -2 -3  0 -4 -2  0 -2 -4  4 -2 -4  0 -2 -3 -3  1 -4 -4  0  0 -4  5 -3  5 -4 -5 -2  0 -2  5  5 -3 -2 -4  0 -1 -4 -1  3  0 -1  2  4 -2 -3  3  1 -4 -3 -5 -5  3  5  1 -2 -3 -5 -3 -2  0  1 -2 -3 -4  0  5 -3 -3  5 -3 -3 -4  0 -3 -4  1  2 -4 -4 -3  0 -4  0 -2  1 -3  0 -4 -1  5 -4  5 -5 -5 -3 -5  4 -2  4  0  2 -2 -1  1  1  4 -2 -4 -5 -3 -4 -4  5  3 -4  0 -3 -3  1 -4 -3  3 -3 -4 -3  2  4 -3 -1  5 -3  4 -3  5 -1  1 -4 -4 -4 -4 -3  1 -1  5  0 -3 -3  5  5 -3 -3  3 -2 -5  5 -3 -3  4  0 -2 -4 -4 -1 -1  4  2 -3  1  3 -3 -3 -2 -4  0 -4  0 -2  5 -4 -4  5  5 -3 -4  1 -1 -3 -5  3 -2
 -3 -2 -2 -1  0  0 -1  0 -1 -3  2 -3 -2  1 -2 -2  1 -1  1  6  2  2  0 -3 -1 -1 -1  0 -1 -1  0  0 -2  0 -1 -1 -1 -2  5 -1 -3 -1  5  0 -3 -2  0 -1 -3 -2  6 -1 -4 -1 -2 -1  6  2  6 -1  2 -1 -4 -3 -1 -2  6 -1 -1 -1  2 -1 -2 -4 -3 -3 -2 -1 -2  2 -1 -3  0  0 -2  0  3  0 -3  0 -2  4  0 -2 -1 -1 -1 -1 -1  1  0  5  0 -2  0 -3  1 -3 -4 -1  0 -4  1 -3  0 -1 -3  0 -1 -3  1  0 -3 -1  0 -4 -1  6 -1 -3 -2 -2 -4 -2 -1 -3 -2 -3 -1 -1  1 -3 -1 -3 -3  6 -3 -2 -3 -2  0 -2 -3 -3 -1 -2 -3 -1 -1 -3 -2 -1  6 -1 -2 -2 -3 -3 -1 -1 -2  2 -2 -4 -3 -1  2  0 -4 -3  5 -1 -3  2  6 -2 -4 -2  0 -3 -2  0 -2  6 -4  0 -4 -1 -3  6 -4 -1 -1 -3  0 -3 -1 -1 -1 -1 -3 -1 -3 -4 -3 -1 -2 -4 -4 -3 -2 -2 -1  2 -2 -2 -3 -3 -1 -3  4 -1 -3  0  2 -3  1  0 -1 -3 -3  1 -2 -3  2 -2 -1 -3  4 -1 -1 -2 -2 -1 -1 -1 -1 -3 -4 -2  6 -3 -3  1  6 -2 -1 -1 -3  2  1 -3 -3 -1  0 -1 -2  0 -3 -3  1  1 -3  6  6 -1  0 -1 -1 -2 -1 -3 -2 -2 -3 -3  1  0 -4 -3  5 -1 -2 -3
  2 -3  8 -2  0 -1 -2 -2 -2  0 -2 -1 -3 -2  9 -3 -2 -2 -3 -2  2 -2 -1  1  0 -2 -3  2 -3 -1  2 -3 -2 -2  1 -2 -4  1 -2 -1  1 -2 -2 -1  2 -2 -2 -2 -2  2 -2 -3  0 -3  7 -2 -2 -1 -2 -2 -2 -1  1  2 -1 -4 -2 -1 -2 -2 -2 -2 -3 -1  0  1 -2 -4  8 -2 -2  2  2  4 -2 -3 -2  0  1  0 -2 -2  3  2 -1 -2  0 -1  0 -1 -1 -2 -3  1 -2  1 -2  0 -1 -2 -2 -2 -1 -2  0 -2  0 -3 -1  0 -2 -3  1 -1 -3 -1 -2 -2 -2  1 -3 -3 -1  1 -3  2 -3  2 -3 -4 -1  0 -1  2  2 -2 -2 -3  1 -1 -3  0  3  0 -1  8  3 -2 -2  2  8 -3 -2 -4 -4  3  2  0 -2 -2 -4 -2 -2 -1  5 -1 -2 -3 -1  2 -2 -2  2 -2 -2 -3 -1 -2 -3  5  8 -3 -3 -2 -1 -2 -1 -2  5 -2 -1 -3  2  2 -3  2 -4 -4 -2 -4  4 -2  2 -1  1 -2 -1  1  1  1 -2 -3 -4 -2 -3 -3  2  4 -3  0 -2 -2  1 -3 -2  5 -1 -3 -2  1  1 -2 -1  2 -2  1 -2  2 -1  1 -3 -3 -3 -4 -2  0 -1  2 -1 -2 -2  2  2 -1 -2  8 -1 -4  2 -2 -1  2  0 -1 -3 -3 -1 -1  3  3 -1  1  2 -2 -2 -1 -3 -1 -3  4 -2  2 -3 -3  2  2 -1 -3  1  4 -2 -4  7 -2
 -1 -4 -1 -3 -1 -1 -2 -3 -3 -1 -4  7 -4 -3 -1 -5 -4 -3 -4 -4 -1 -3 -2  3 -3 -3 -4 -1 -3 -2 -2 -3 -4 -4 -2 -3 -4  0 -4 -3  3 -3 -4 -2  0  2 -3 -3  2  0 -4 -2  7 -4  0 -3 -4 -3 -4 -3 -4 -2 -1  0 -3 -4 -4 -3 -3 -3 -3 -3 -4  8 -2 -1 -1 -4 -1 -4 -3  0 -1 -2 -3 -4 -3  2  0 -2  1 -3 -2  0 -2 -3 -2 -3 -2 -3 -2 -4 -4 -1 -4  0 -3  3  8  0 -3 -3 -4  3 -3 -3 -2 -4 -3 -2 -3 -4  0 -3 -4  7 -3 -4 -3 -1 -5 -4  8 -2 -3  0  3  0 -4 -5 -4  0 -3  0  0 -4  2 -4 -2  0 -4 -2  0  6 -2 -1  0 -3 -3  0 -1 -4 -4 -5 -4 -1  0  0 -3  1 -4 -3 -3  8 -1 -3 -4 -4  8  0 -4 -3  0 -4 -4 -5  8 -3 -4  2 -1 -4 -5 -4  8 -4  8 -3 -1 -4  8 -4 -2  0 -4  0 -5 -5 -3 -5  0 -3  0  8  1 -3 -2 -1 -1 -1 -3 -4 -4 -4 -5 -4  0  0 -4 -1 -4 -3  0 -4 -3  0 -4 -4 -3 -1  0 -3 -2  0 -4  2 -3  0 -3 -1 -4 -2 -5 -4 -3 -2  4  0  8 -4 -4  0  0 -4 -4 -1 -3 -5  0 -4 -4  0 -2 -3 -4 -2 -2 -3  1 -1 -4 -1  0 -4 -4 -3 -4 -2 -4 -2 -2  0 -2 -5  0  0 -4 -4 -1  2 -4 -4  0  2
 -3 -3 -3 -2  0  0 -2 -2 -2 -3 -3 -4 -3 -3 -3  8 -2 -1 -2 -2 -2 -1 -2 -3 -1 -2 -2 -2 -2  1 -2 -2  7 -2 -2 -1 -2 -3 -2 -1 -4 -1 -2 -3 -3 -4 -2 -1 -4 -3 -2 -3 -4  5 -3 -2 -2 -2 -2 -2 -3 -2 -4 -4 -2 -3 -2 -2 -2 -2 -2  6  8 -4 -3 -3  0 -2 -3 -2 -1 -3 -3 -2 -2 -2 -2 -2 -3 -2 -3 -2 -1 -1  3  5  0  0  4  4 -1 -2 -1 -2 -2 -3 -3 -3 -4 -3 -2 -4  0 -3 -2 -2 -3 -2 -2 -3  0 -2 -3 -2 -2 -5 -1 -2 -1 -3  8 -3 -5 -2 -2 -4 -3 -4 -3 -2 -2 -3 -2 -4 -4 -2 -4 -3 -3 -3 -2 -2 -3 -4 -2 -3 -3  3  4 -3 -4 -3 -2 -2 -3 -3 -4 -3 -1 -3 -3 -2 -3 -5 -3 -2 -3 -2 -5 -4 -2 -2 -4 -3 -2  8 -5 -2 -2 -4 -4 -2  8 -2 -5 -2 -5 -1 -3 -2 -5 -3 -2 -4 -2 -4 -2 -2 -2 -2 -3 -1 -4 -5 -3 -2 -2 -4 -4 -4 -3 -3 -2 -3  8 -3 -4 -3 -3 -3  2  6 -3 -2 -2 -3 -2 -2 -2 -3 -3 -2 -2 -4 -2 -3 -3 -4 -2 -2 -3 -3  8 -2 -2  1 -3 -4 -5  7 -2 -4 -4 -2 -2 -3 -1 -2 -4 -3 -2 -3 -3 -2 -2 -3 -2 -2 -3 -3 -2 -2 -3 -2 -2 -2 -2 -1 -2 -2 -1 -4 -3  8 -4 -4 -2 -2 -4 -4 -2 -2 -3 -4
 -2  0 -1  5  0  0 -1  0  1 -3 -1 -2 -1 -2 -2 -2 -1  3  0 -1 -1  0 -1 -2  3  3 -1 -1  1  0 -1  0  1  0  2  2 -1 -3 -1  3 -3  3 -1 -1 -3 -2  0  3 -3 -3 -1  2 -3  0 -3  1 -1  1 -1  1 -1  2 -3 -3  3 -1 -1  1  4  1  1  2 -1 -3 -2 -3 -2 -1 -2  0  4 -3 -1 -1  0 -1  0  0 -3  0  0  0 -1 -2  0  1  0  0 -1 -1  1  0 -1 -1  1 -2 -1 -3 -3 -1  1 -2 -1  1  0  5 -1 -1  1 -2  1 -1 -3  1 -1 -3  1 -1  4 -3 -2  1 -3  1  2 -3 -1 -3  0 -1 -1 -2  1 -3 -3 -1 -3 -1 -2 -2 -1  0 -3 -3  1 -2 -3  2  5 -1 -2  0 -1 -1 -1 -1 -3 -3  3 -1 -1  2 -1 -3 -2  1 -2 -1 -3 -3 -1  5 -3 -1 -1 -2 -3  3 -1 -3 -3 -1 -1 -1 -3 -1 -3  2 -2 -1 -3  0  1 -3 -1 -3 -1 -1  5 -1 -3  2 -3 -3 -2  1  0 -3 -3 -3  3 -1 -1 -2 -2 -1 -3 -2  0 -2  0 -1 -3 -1  0 -1 -1 -1  2 -3 -3 -1  1 -3  0 -3 -1 -3 -1  1  0 -2 -1 -1  4  1 -2 -3 -3  0 -1 -3 -3 -1 -1 -3  1 -1 -3 -2 -1 -3 -2  1 -1 -1  0 -1 -3 -2 -1 -1 -3 -1 -1  1 -1  2 -1  0  4 -3 -2 -2 -3 -3 -1 -1 -3 -2 -1 -1 -3 -3
 -1 -2 -1  1  0  0 -2  0 -1 -1 -2 -3 -2 -2 -2 -2 -1  0 -1 -1 -1 -1 -2 -1  3  1 -2 -1 -1  0 -1 -1 -1 -1  1  0 -2 -2 -1  3 -2  0 -1 -2 -1 -2 -1  0 -3 -2 -1  0 -3 -1 -2  5 -1  0 -1 -1 -2  1 -1 -2  5 -2 -1  5  2 -1  3  0  0 -3 -1 -1 -2 -2 -1 -1  4 -2  1 -1 -1 -2 -1  3 -1  0 -1  0 -1 -1  2  0 -1 -1  0 -1  0  0 -1 -1 -1 -1 -2 -1 -3 -2 -1 -2 -2 -1  4  3 -1 -2  4 -1  3 -2 -1  6 -2 -3  0 -1  1 -1 -2 -2 -3  1  0 -2 -2 -2 -1 -2 -2 -1  6 -2 -2 -1 -3 -2 -1 -2 -2 -1 -1 -1  2  0 -1  0  1 -1 -2 -1 -1 -2 -2  2 -2 -1  0 -1 -2  0 -2 -3 -1  6 -2 -2 -3 -2 -1  1 -2 -2 -1 -2 -3  0 -1 -1 -2 -2 -2 -1 -3 -1 -3  0 -1 -1 -3 -1  1 -2 -2 -2 -2 -2  1 -2 -1  0 -2 -3 -1 -1  0 -1 -1 -2 -1 -2 -2 -2 -2 -2 -2 -1 -1 -1 -1 -2 -1 -2 -1 -1 -2 -2  3 -1 -1 -2  0 -2 -1 -2 -2 -2 -1  1 -1 -3 -1 -2  1  1 -2 -2 -3 -1 -1 -2 -2 -1 -1 -2  4 -2 -2 -2 -2 -2 -1  6 -1 -2  0 -2 -2 -1 -2  0 -1 -1 -1  6 -2  3 -2  3  0 -2 -3 -2 -2 -2 -2 -2 -1 -2 -1 -2 -2 -3
 -3 -3 -2 -4 -1 -1 -2 -3 -3 -3 -4  0 -3 -3 -2 -5 -3 -3 -4 -4 -3 -3 -3 -2 -3 -3 -4 -3 -3 -3 -3 -4 -4 -3 -3 -3 -5 -2 -4 -3 -2 -3 -4 -3 -3  1 -4 -3  1 -2 -4 -3  0 -4 -2 -4 -4 -3 -4 -3 -4 -3 -3 -2 -3 -3 -4 -3 -3 -3 -4 -4 -4  0 -3 -3 -2 -5 -2 -4 -3 -2  8 -2 -3 -4 -3 -2 -2 -3  7 -3 -2 -3 -3 -4 -2 -3 -3 -3 -2 -3 -4 -3 -3 -3 -3 -2  0 -1 -3  0 -3 -2 -3 -3 -4 -4 -3 -4 -3 -4 -3 -3 -4  0 -3 -4 -4 -3 -5 -3  0 -3 -4 -2 -2 -2 -5 -5 -3 -3 -3 -2 -2 -4  2 -3 -4 -1 -4 -3 -3  0 -3 -2  1 -3 -4 -2 -2 -5 -4 -5 -3 -2 -2 -3 -3  0 -3 -3 -3  0 -3 -3 -4 -4  0 -2 -4 -4 -2 -4 -4 -5  0 -3 -4 -2 -2 -4 -5 -4  0 -4  0 -3 -3 -4  0 -5 -3 -2 -4 -2 -5 -5 -4 -5 -2 -3 -2  0 -3 -3 -3 -3 -3 -2 -3 -3 -5 -4 -5 -3 -2 -2 -5 -4 -4 -3 -3 -4 -3 -2 -3 -4 -3 -3 -3 -3 -3 -2 -3 -2 -3 -2 -3 -3 -5 -3 -5 -5 -4 -3  0 -2  0 -4 -4 -2 -2 -3 -4 -2 -3 -5 -2 -4 -3 -2 -4 -3 -4 -3 -3 -3 -2 -3 -3  2 -3 -4 -4 -3 -4 -2 -4  2 -3 -2 -3 -5 -2 -2 -3 -4 -3  1 -4 -5 -2  2
 -2 -4 -2 -2  0 -1  1 -2 -2 -2 -2  4 -4 -2 -2 -4 -2 -2 -3 -2 -2 -2 -2  0 -2 -3 -3 -1 -1 -1 -1 -1 -3 -3 -2 -2 -4 -2 -2 -2 -1 -2 -2  0 -2  7 -3 -2  8 -1 -3  2  2 -3 -2 -2 -3 -2 -3 -3 -3 -2 -2 -2 -2 -4 -3 -2 -2 -2 -2 -3 -4  3 -2 -2  4 -4 -2 -3 -2 -2  0 -2 -3 -3  0 -1 -1 -2  0 -2 -1 -1 -2 -3 -2 -2 -2 -2  2 -2 -3 -2 -3 -1 -1  0  2  4 -3 -2 -2  0 -2 -2 -2 -3 -2 -2 -2 -3 -2 -2 -3  4 -3 -3 -2 -2 -4 -4  2 -2 -3 -2  2 -2 -3 -4 -2 -2 -2 -2 -2 -3  8 -4 -2  5 -3 -2 -2  4 -2 -2 -1 -3 -3 -2 -2 -3 -3 -4 -4 -2 -2 -1 -2  6 -4 -2 -3  2 -2 -2 -2 -3  2 -2 -2 -3 -2 -3 -3 -4  2 -3 -3 -1 -2 -3 -4 -3  2 -3  2 -2 -2 -3  2 -3 -2 -2 -3 -2 -4 -4 -2 -4 -2 -2 -2  3 -1 -3 -2 -2 -2 -2 -3 -4 -4 -3 -4 -4 -2 -2 -3 -2 -3  0 -2 -3 -2 -2 -2 -3 -2 -2 -2 -1 -2 -2 -2 -1  0 -2 -2 -2 -3  1 -4 -4 -3 -2  4 -2  2 -3 -3 -2 -2 -2 -3 -2 -2 -4 -2 -3 -2 -2 -2 -2 -3  1 -2 -1 -1 -2 -2 -1 -2 -3 -2 -2 -3 -2 -3 -2 -1 -2  1 -4 -2 -2 -2 -3 -2  8 -2 -4 -2  8
  4 -4  0 -2 -1 -1 -3 -3 -1  2 -3 -2 -4 -3  0 -3 -3 -1 -3 -3  0 -1 -2  3 -1 -2 -3  1 -3  1 -1 -4 -3 -3  1 -1 -4  0 -3 -1  0 -1 -3 -3  2 -2 -3 -1 -2  1 -3 -3 -1 -3  0 -1 -3  1 -3 -1 -3  1  2  0 -1 -4 -3 -1 -2 -2 -2 -2 -3 -1  5  2 -4 -4  1 -3 -1  0 -1 -1 -1 -3 -3 -1  1  3 -2 -3 -1  3  1 -1 -1 -1  0 -2 -2 -3 -3  3 -3  4 -3  3 -2 -3 -2 -1 -3 -1 -1 -2  5 -3 -1  6 -2 -3  2 -1 -3 -2 -1 -3 -2  3 -3 -4 -2  3 -3  0 -3  0 -4 -4 -3  5 -1  0  0 -3 -2 -4  5 -1 -3  2  2  0  0  0  0 -1 -3  2  1 -4 -3 -4 -4  2  0  4 -1 -2 -4 -3 -1 -2  3 -1 -3 -3 -1  0 -3 -2  0 -3 -3 -3 -1 -2 -3  1  0 -3 -3 -3 -2 -3 -1 -1  4 -3 -2 -4  0  0 -3  0 -4 -4 -2 -4  1 -1  1 -2  4 -1  3  2  2  0 -2 -4 -4 -3 -3 -3  0  2 -4  5 -3 -3  3 -3 -2  1 -3 -4 -2  3  3 -3  2  0 -3  0 -4  0 -2  1 -3 -4 -3 -4 -2  0 -2  1 -2 -2 -3  2  0 -3 -3  0  0 -4  0 -3 -3  1  6 -1 -3 -4  3 -3  1  4 -3  2  2 -3 -3 -1 -3  1 -4  0 -2  0 -4 -3  0  0 -3 -3  2 -1 -3 -4  0 -2
