# Supplementary material for: Protein Secondary Structure Prediction Based on Data Partition and Semi-Random Subspace Method
Source: Sci Rep. 2018 Jun 29;8:9856. doi: 10.1038/s41598-018-28084-8 (PMC6026213; doi:10.1038/s41598-018-28084-8)
Supplement: Supplementary file 2 — Dataset 2 [file 41598_2018_28084_MOESM2_ESM.zip › T100_DATA/6F40_A.pssm]

  M  K  E  V  V  V  S  E  T  P  K  R  I  K  G  L  E  F  S  A  L  S  A  A  D  I  V  A  Q  S  E  V  E  V  S  T  R  D  L  F  D  L  E  K  D  R  A  P  K  A  N  G  A  L  D  P  K  M  G  V  S  S  S  S  L  E  C  A  T  C  H  G  N  L  A  S  C  H  G  H  F  G  H  L  K  L  A  L  P  V  F  H  I  G  Y  F  K  A  T  I  Q  I  L  Q  G  I  C  K  N  C  S  A  I  L  L  S  E  T  D  K  R  Q  F  L  H  E  L  R  R  P  G  V  D  N  L  R  R  M  G  I  L  K  K  I  L  D  Q  C  K  K  Q  R  R  C  L  H  C  G  A  L  N  G  V  V  K  K  A  A  A  G  A  G  S  A  A  L  K  I  I  H  D  T  F  R  W  V  G  K  K  S  A  P  E  K  D  I  W  V  G  E  W  K  E  V  L  A  H  N  P  E  L  E  R  Y  V  K  R  C  M  D  D  L  N  P  L  K  T  L  N  L  F  K  Q  I  K  S  A  D  C  E  L  L  G  I  D  A  T  V  P  S  G  R  P  E  T  Y  I  W  R  Y  L  P  A  P  P  V  C  I  R  P  S  V  M  M  Q  D  S  P  A  S  N  E  D  D  L  T  V  K  L  T  E  I  V  W  T  S  S  L  I  K  A  G  L  D  K  G  I  S  I  N  N  M  M  E  H  W  D  Y  L  Q  L  T  V  A  M  Y  I  N  S  D  S  V  N  P  A  M  L  P  G  S  S  N  G  G  G  K  V  K  P  I  R  G  F  C  Q  R  L  K  G  K  Q  G  R  F  R  G  N  L  S  G  K  R  V  D  F  S  G  R  T  V  I  S  P  D  P  N  L  S  I  D  E  V  A  V  P  D  R  V  A  K  V  L  T  Y  P  E  K  V  T  R  Y  N  R  H  K  L  Q  E  L  I  V  N  G  P  N  V  H  P  G  A  N  Y  L  L  K  R  N  E  D  A  R  R  N  L  R  Y  G  D  R  M  K  L  A  K  N  L  Q  I  G  D  V  V  E  R  H  L  E  D  G  D  V  V  L  F  N  R  Q  P  S  L  H  R  L  S  I  L  S  H  Y  A  K  I  R  P  W  R  T  F  R  L  N  E  C  V  C  T  P  Y  N  A  D  F  D  G  D  E  M  N  L  H  V  P  Q  T  E  E  A  R  A  E  A  I  N  L  M  G  V  K  N  N  L  L  T  P  K  S  G  E  P  I  I  A  A  T  Q  D  F  I  T  G  S  Y  L  I  S  H  K  D  S  F  Y  D  R  A  T  L  T  Q  L  L  S  M  M  S  D  G  I  E  H  F  D  I  P  P  P  A  I  M  K  P  Y  Y  L  W  T  G  K  Q  V  F  S  L  L  I  K  P  N  H  N  S  P  V  V  I  N  L  D  A  K  N  K  V  F  V  P  P  K  S  K  S  L  P  N  E  M  S  Q  N  D  G  F  V  I  I  R  G  S  Q  I  L  S  G  V  M  D  K  S  V  L  G  D  G  K  K  H  S  V  F  Y  T  I  L  R  D  Y  G  P  Q  E  A  A  N  A  M  N  R  M  A  K  L  C  A  R  F  L  G  N  R  G  F  S  I  G  I  N  D  V  T  P  A  D  D  L  K  Q  K  K  E  E  L  V  E  I  A  Y  H  K  C  D  E  L  I  T  L  F  N  K  G  E  L  E  T  Q  P  G  C  N  E  E  Q  T  L  E  A  K  I  G  G  L  L  S  K  V  R  E  E  V  G  D  V  C  I  N  E  L  D  N  W  N  A  P  L  I  M  A  T  C  G  S  K  G  S  T  L  N  V  S  Q  M  V  A  V  V  G  Q  Q  I  I  S  G  N  R  V  P  D  G  F  Q  D  R  S  L  P  H  F  P  K  N  S  K  T  P  Q  S  K  G  F  V  R  N  S  F  F  S  G  L  S  P  P  E  F  L  F  H  A  I  S  G  R  E  G  L  V  D  T  A  V  K  T  A  E  T  G  Y  M  S  R  R  L  M  K  S  L  E  D  L  S  C  Q  Y  D  N  T  V  R  T  S  A  N  G  I  V  Q  F  T  Y  G  G  D  G  L  D  P  L  E  M  E  G  N  A  Q  P  V  N  F  N  R  S  W  D  H  A  Y  N  I  T  F  N  N  Q  D  K  G  L  L  P  Y  A  I  M  E  T  A  N  E  I  L  G  P  L  E  E  R  L  V  R  Y  D  N  S  G  C  L  V  K  R  E  D  L  N  K  A  E  Y  V  D  Q  Y  D  A  E  R  D  F  Y  H  S  L  R  E  Y  I  N  G  K  A  T  A  L  A  N  L  R  K  S  R  G  M  L  G  L  L  E  P  P  A  K  E  L  Q  G  I  D  P  D  E  T  V  P  D  N  V  K  T  S  V  S  Q  L  Y  R  I  S  E  K  S  V  R  K  F  L  E  I  A  L  F  K  Y  R  K  A  R  L  E  P  G  T  A  I  G  A  I  G  A  Q  S  I  G  E  P  G  T  Q  M  T  L  K  T  F  H  F  A  G  V  A  S  M  N  V  T  L  G  V  P  R  I  K  E  I  I  N  A  S  K  V  I  S  T  P  I  I  N  A  V  L  V  N  D  N  D  E  R  A  A  R  V  V  K  G  R  V  E  K  T  L  L  S  D  V  A  F  Y  V  Q  D  V  Y  K  D  N  L  S  F  I  Q  V  R  I  D  L  G  T  I  D  K  L  Q  L  E  L  T  I  E  D  I  A  V  A  I  T  R  A  S  K  L  K  I  Q  A  S  D  V  N  I  I  G  K  D  R  I  A  I  N  V  F  P  E  G  Y  K  A  K  S  I  S  T  S  A  K  E  P  S  E  N  D  V  F  Y  R  M  Q  Q  L  R  R  A  L  P  D  V  V  V  K  G  L  P  D  I  S  R  A  V  I  N  I  R  D  D  G  K  R  E  L  L  V  E  G  Y  G  L  R  D  V  M  C  T  D  G  V  I  G  S  R  T  T  T  N  H  V  L  E  V  F  S  V  L  G  I  E  A  A  R  Y  S  I  I  R  E  I  N  Y  T  M  S  N  H  G  M  S  V  D  P  R  H  I  Q  L  L  G  D  V  M  T  Y  K  G  E  V  L  G  I  T  R  F  G  L  S  K  M  R  D  S  V  L  Q  L  A  S  F  E  K  T  T  D  H  L  F  D  A  A  F  Y  M  K  K  D  A  V  E  G  V  S  E  C  I  I  L  G  Q  T  M  S  I  G  T  G  S  F  K  V  V  K  G  T  N  I  S  E  K  D  L  V  P  K  R  C  L  F  E  S  L  S  N  E  A  A  L  K  A  N
 -3 -4 -1 -2 -3 -1 -1 -2  2  2 -2 -3 -4  0 -1 -3 -2 -6 -1  1 -3 -2  2  0 -4 -3  0  1  0  5 -3 -2 -2 -2 -1 -1 -2 -2 -4 -5 -2 -1 -1  0 -1 -4  1 -1  1  1 -2 -2  2 -3 -3 -1 -3 -3 -3 -1  1 -1 -3  0  2 -1 -4  1 -3 -4 -2 -1 -1 -2  3 -2 -3 -1 -2 -4 -4  0 -3 -3 -2 -3  3 -3 -4  1 -4 -4 -2 -2 -4 -4 -3  2 -2 -3  0 -2 -4 -4 -1 -4 -5 -4 -1 -5  3  0 -3 -4 -3 -1 -2  0 -2 -2 -1  0 -4 -3  0 -1 -3 -3 -1  0 -2 -1 -2 -1 -3  0 -4  0  2 -2  0 -3  1 -3 -1  1  0  2 -3 -3  1 -1 -2 -4 -2 -3 -4 -1  4 -1 -5 -3  0 -2 -4 -4  4  1  2  0  0  0  0  1  1 -3 -3 -4  0 -5 -3 -2 -3 -2  1  0  1 -1 -1  0  2  0 -1  0  0  1 -2 -1  1 -1 -4  0  0  6 -1  1  1 -2 -1 -2 -2  0  1 -1 -2 -1 -2  5  0 -3 -3 -4 -3 -1 -1 -2  0 -3 -1 -4 -5 -2 -1 -4 -1  1 -1 -4 -2 -2 -4 -4 -1 -3 -2  0  0  0  0  1  1 -3 -4 -1 -2 -4 -3 -4 -3 -3 -3  0  3 -4 -4  0  1 -4 -4 -4 -1 -2  2 -2 -2  0  0  2  3 -1 -4 -4 -5 -4 -4 -3  1 -3 -4  1 -3 -4 -1 -2  0 -3  2  0 -4 -2  2  2 -3  1 -1 -1  3  0  0  0 -1 -2 -2 -2 -2 -6 -3 -3 -4 -4 -1  0 -1  6 -3 -5 -3 -4  0 -3  1  0  0  0  0  0 -2 -2 -2 -2 -1 -1  0  0  1  0  1 -2  0 -2 -2  0 -4 -2 -4 -4 -4 -3 -2 -3 -3 -2 -4 -5 -4 -2 -4 -4 -1 -2 -3 -4 -2 -4 -5 -1  1 -4 -3 -3 -4 -1 -4 -4 -4 -4 -3 -1 -4 -3 -3 -3  5 -3 -4 -2 -3 -3  7 -3 -3 -4 -3 -5 -4 -3 -3 -2 -2  0  2 -4 -3 -1 -2 -4 -4  0  2 -3 -3 -3 -2  0 -3 -2 -5 -4 -3  7 -4 -2 -3 -1  0 -1  0 -1 -1  0 -3 -2 -2 -4 -1 -4  1 -2 -4 -1 -1  0  7  0 -2 -4 -1 -3 -3 -5 -3 -3 -4 -4 -5 -3 -2 -5 -2 -5 -3 -1 -4 -5 -4 -4 -4 -4 -2 -4 -5 -3 -3 -2 -4 -4  3 -5 -3  5 -3 -1 -3 -2 -5 -4 -3 -3 -4 -3 -5 -3 -3  0 -4  0 -4 -5 -4  7 -4 -5 -5 -2 -5 -2 -4 -4 -3 -5 -2 -4 -4 -3 -4 -4  7 -4  5 -4  7 -1 -1 -4 -4  0 -2 -3  0 -5 -4  2 -3 -4 -4 -3 -1 -2 -3 -2 -3  6  6 -3 -4 -5 -5 -4 -3  4  4 -5 -4 -3 -2 -2 -3 -4 -1 -5 -4 -3 -4  3  0  2  0 -3 -1  1  3 -1 -3  1 -1  4 -1 -2 -2 -3 -3 -3 -4 -2 -4  5 -3 -3 -2 -4  0  1 -4 -6 -3 -2 -4 -4 -2 -5 -2 -2 -3 -3 -3 -3 -2  1 -1 -1 -2 -2 -2  2 -4 -3 -2  4  1 -2 -2  0 -4 -1  0  0  0  1  0  0  0  0 -1 -2 -4 -2 -1 -4 -5  0 -5 -2 -2 -3 -3 -4 -2 -3 -3 -3  2 -2  0 -3 -3 -4  3 -2 -3 -2 -1 -2 -2 -4 -2 -2 -3 -5 -2 -1 -3 -3 -4 -4 -4 -2  1  0  3  7  5  1  5 -4 -3 -4 -3  6 -3 -3  3  5 -2 -4 -3  2 -4 -3 -2 -5 -2 -4 -2 -4 -2 -5 -3 -2 -2  0  0 -1 -4 -1  1  2 -4  0  0 -3 -3  0  1  4 -5  2 -1 -1 -2 -1 -3 -4  1  1  1 -1  1 -2 -2 -4  0 -1  1  1 -2 -3 -3  3  1 -2 -3 -3 -4  4 -1 -3 -1  0 -2 -4 -2  0 -3 -4 -2  0  5  0 -1  2 -2 -3  0 -1 -4 -2 -3 -2 -4  4  0 -3 -3 -4  6 -2 -2 -2 -2 -4 -2 -2  0 -4 -5 -3  3 -4 -4 -2  7 -2 -3 -2 -4 -4  3 -3  1 -2 -1 -4  1  0 -4 -2 -5 -3 -4 -4  1 -4 -4 -5 -5 -1 -2 -2  3 -2 -2 -2  4  6 -4 -3 -5 -3  3 -3 -2 -5 -5 -1 -2 -4 -2  2 -2 -4 -5 -4 -5 -5  5 -3  2 -2 -4 -4 -2 -4 -3 -5 -3  7 -3 -4 -3  7 -4 -3 -2 -5 -4  0 -4 -4 -4 -3 -4  4 -4 -4 -5 -3 -1  1 -2 -5 -5 -2 -2 -3 -4 -3  3  0 -1 -1 -3 -2 -4 -5 -1 -5 -3  1 -5 -1 -4 -5 -3  4  0 -3 -4  1 -2  3 -1 -2 -3 -2 -4  0 -4  0 -4 -1 -3  3 -1  4 -1 -1 -1  0 -1  0 -2 -1  2 -3 -1  0  0 -1 -1 -1  0  0  1 -1  0 -1 -2  1  0  0 -1  0  0  0  0  0  0  0  0  0  0  0  0  0  0  0  0  0  0  0  0  0 -1  0 -1 -1 -1  0 -2  1  1  1  1 -5 -2  0 -1 -3 -1  0 -5 -3 -1  0 -2  5 -1 -1 -1  3  0  0 -3  0  1  0 -1 -1  0  0  1  0  0  0  0  1  0 -1 -1  1  0  0 -1  0 -1  0  0  2  0  1  2  0  0  2  1  1 -1 -2 -1  2 -3 -3 -2  0  0  0 -3 -2  1 -6 -4 -2 -1  0 -3 -1 -4 -6 -1 -3  6 -3 -3 -4  0 -2 -1  6 -3 -3  7 -3  2  7 -4 -2 -5 -2 -4 -4  0 -3 -4 -5 -3 -4 -4 -3 -5 -5 -5  7 -3 -3  7 -1 -5 -3 -2 -3 -2 -3 -3 -4 -5 -4 -4 -4 -4 -5 -5  7  3 -3  1 -5 -1 -4 -5 -4 -4 -1  5  1 -4 -1 -1 -1 -2 -3  1  1  3  7 -4 -2 -1 -2  3 -4 -4 -4 -4 -3 -3 -5 -2 -5 -4  4  0 -2 -3 -1 -3  0 -5  1  1 -2 -1  3 -2 -3  0 -3 -2 -3 -3 -2 -1  3 -3 -1  0  0 -2 -3 -3 -3 -2  3 -1 -3 -3  3 -1  5 -4 -1  0  3 -3 -3 -4 -4 -1 -1  0  0 -2 -1  0 -1 -1 -1 -1  0 -2 -3 -1 -4 -1 -1  0  0  0  1  1  1  0  1  1  0  1  1  1  1  0  1  1  0  0  0 -1 -2 -3 -2  0  0 -3  0 -5 -2 -1  2 -5 -2  0 -3 -1 -5 -1 -5 -4 -1 -2  3  1 -6  7 -3 -4 -1  0 -3 -3 -2 -1 -3 -4 -2 -4 -3 -2 -5 -3 -4 -1 -5 -1  3 -1 -4  3 -3 -2 -4 -3 -3  0 -1 -3 -1 -2 -3 -3 -3 -1 -2 -4  0  1 -1 -3 -5 -4 -4 -5  7  7 -5  1 -3 -5  1 -2 -5 -5 -1 -1 -3 -6  0  0 -3 -2 -6 -2 -5 -6 -2 -6 -6 -4  1 -6 -5  6 -4 -2 -6 -4 -2 -5 -4 -4 -4 -5 -3 -5 -4 -4 -5 -3 -3  5 -4 -5 -4 -4 -3 -1 -5 -2 -5  7 -3 -2 -5 -4 -4  4 -6 -6 -5 -6 -3  7  6  2  1 -2 -3 -2 -6  1 -4 -1 -4 -4 -3 -5 -3 -5 -5 -5 -4 -3 -3  2  0 -3 -4 -4 -2  2 -2  0 -4 -3 -3 -2  2 -2 -1  0 -1 -1 -1 -2  0 -1 -4 -2 -2 -2 -6 -4 -1  4 -2  0  0  1  3 -1  1  2 -2
 -4  0 -1 -2 -5  1 -3  0 -2 -5  5  5 -4  1 -1 -5  1 -7 -4 -4 -3 -3 -1 -1 -2 -5  3  3 -3 -4 -3 -5  1 -5 -3 -1  6  1 -5 -5 -2 -1 -2  1  0  7  0  0 -1  1 -2 -4 -3 -3 -3  3  7 -3 -5 -4 -3 -2  0 -1  0  0 -6 -1 -4 -6 -2  1  0 -3  0 -2 -5 -3 -4 -3 -4 -3 -2 -4  3 -4 -3 -4 -5 -4 -4 -3 -4 -4 -4 -4  5  0 -4 -2 -1 -4 -4 -1 -2 -5 -7  1  0 -7 -4  6 -5 -4 -4 -2 -2 -1 -2  6  5  1 -4  1  4  4 -4  7  5  0  2 -2 -3 -1 -2  4  6  0  0 -4  1  1  3 -5 -1 -2  2 -6  6  2  0  3  2 -7 -4  2 -7 -2 -3 -1 -4 -5 -3 -5  3  1 -3 -2  0  0  0  0  1 -1 -1 -4  2 -5 -4 -4 -3  4 -4  5 -1  0  0  2  0 -1 -2 -1 -1  0 -1  1 -2  1  1 -2 -4  1 -1 -3  0  0  0 -2  1 -3 -3  1  1 -3 -3  2  4 -3 -2 -2 -3 -4 -3 -5 -2  5 -5 -2  1 -5 -5  3  6 -5 -1 -2 -1 -5 -3 -3 -4 -5 -3 -4  2 -1  0  0  0 -1 -3  7 -5 -1  0 -4 -5 -5  1  4 -4 -4 -5 -5 -5 -4 -5 -6  8 -5 -3 -4 -3 -2 -3 -2  0  0 -2 -3 -3 -3 -4 -4 -5 -4 -3  2 -4 -1  0 -6 -5 -1 -3 -3 -2 -1 -5  5  1 -2  2  0  2 -4 -1 -1 -2 -1 -1 -3 -3 -2 -2 -5 -3 -4 -4 -2 -4 -1 -5 -4 -2 -5 -5 -3 -3 -3  0  0  0  0  0  0 -3  0 -4 -4 -2  0 -1 -3 -1 -2  0  2 -3 -2  8 -4 -5 -5 -2  8 -5  0 -5  0 -1 -5  8 -5  8 -4 -3 -4 -3 -5  0  8 -5 -4 -5 -3 -4  8 -4 -5 -6 -3 -5 -4 -5 -3 -4  6 -5 -3 -2 -5 -4 -5 -5 -2  4 -5 -4  2 -3 -4 -4 -5 -5 -3  6 -5 -3  4 -2 -3 -1 -1  2 -4  7  1  1 -5  6  0 -3 -4 -2 -1 -4 -5 -5 -4  0 -3 -4  0  2  3  0 -2 -1 -1  3  4 -3 -5  4 -2 -4 -1  8  1  3 -2 -4  2  0 -5  4 -3 -5 -4 -5 -5 -2  8 -4 -4  2 -4 -4 -5 -5 -5 -5 -6 -3  8 -2 -5 -4 -5 -3  5 -4 -4 -6 -4 -4 -3  6 -4  4 -5  5 -4 -4  8 -1 -5  8 -5 -3 -3 -6 -5 -7 -2 -5 -5 -1 -4 -4 -6 -4 -5 -4 -3 -5 -3 -4 -3 -5 -5  0 -4 -3 -3 -4  8 -4 -3 -4 -1 -2 -5 -5 -3 -4  0 -1 -3 -5 -4 -4 -5  6 -3 -5 -3 -5 -4 -5 -4 -4 -4 -2 -5 -6 -5 -4 -4 -3 -5 -4 -4 -3  4  3 -4  2 -6 -5 -3  8  2  0 -5 -2  1 -4 -5 -3 -3 -4 -3 -3 -3 -1 -2  2 -5  1 -4 -5 -2 -5 -3 -5 -3  0 -5  0  3 -4 -7 -4 -5  0 -2 -5 -6 -3 -4 -4 -4  7 -5 -3  2  1 -2  3 -4  1 -4 -3 -4  3 -3  1 -3  5 -1 -4 -1  0  0  1  0  1  1  0 -1  1 -3 -4 -5 -2 -1 -4 -4 -5 -5 -4 -5  7 -2 -4 -2 -4 -4 -5 -5  1 -4 -3 -1 -3 -4 -4 -5 -3 -5  0 -1 -1 -3 -5 -5 -3 -3 -4 -4  8 -4 -4 -3 -3 -2 -2 -4 -4  0 -4 -5 -3  8 -4 -3  5 -4 -4 -3  7 -5 -4 -3 -3  5 -5 -6 -4 -5 -5 -5 -3 -5 -5 -1 -5 -3 -1  1 -5  1  2  1  0  0  1 -2 -4  0  0 -3 -5  1  1 -6 -2 -1 -3 -6  2  0 -3  1  1 -3  2 -5 -1  1  0 -5 -5 -3 -3 -2 -2 -2 -4 -5 -3 -3  0 -5 -2  1 -2 -5 -3  1 -5  8 -2  0 -4 -3  0 -2 -7 -3  3 -2 -5 -2  4  2 -3 -3 -5 -1 -4 -5 -4 -1 -5 -5 -4 -1 -5 -4 -2 -6 -3 -5 -3 -2 -5 -5 -4 -6 -5 -5 -2 -2 -4 -5 -3 -5  2  8 -5 -4 -3 -5 -6 -2 -2  8 -3 -5 -5 -4 -6 -1  4  0 -3  4 -2 -5 -3 -4  2 -5 -6 -5  4 -3 -4 -6 -5 -3 -5 -5 -1 -4 -3 -3 -6 -5 -6 -3 -4 -4 -3 -5  8 -3 -5 -5 -5 -5 -4 -4 -5 -1 -4 -4 -3 -4 -5 -5 -5 -2  8  8 -5 -4 -1 -3 -5 -3 -5 -5 -4 -3  1 -5 -5 -1 -4 -5  8 -3 -3 -2 -2 -2 -5 -5 -2 -5  1 -5 -5 -4 -5 -1 -4 -4 -5 -3 -2 -4 -3 -4  0 -3  2 -5 -5 -3 -5  0  8 -3 -5  0 -1 -3  4 -2 -1 -2 -1 -1  3 -1 -2  3 -2 -4 -1 -2 -1 -2 -4  1  0 -2 -3  0  2  0 -3  0  1  0  4  0  2 -1  0  4  1  0  0  0  0  0  0  0  0  0  0  0  0  0  1 -1  1 -1 -1 -1 -1  0 -2 -3  0  4  0 -6  2  0 -3 -5  4 -1 -6 -4  1 -1  1 -3  2  4 -3  1  2 -2  7  2  2  2 -1 -1 -1 -1  0 -1  0  1 -1 -1  0  0  0  0  0 -1 -1 -1 -1  0  0 -1  0  0  1 -1  2  1  0 -3  0  2 -3 -2  5 -5 -3  1  3 -2 -5  3  0 -7 -4  1 -1 -7  2  0  4 -6  1  6 -3  3 -5 -4 -6 -5 -3 -4 -5 -5 -4 -5 -5 -5 -2 -4 -6 -5 -3 -2 -5 -4 -3 -5 -4 -5 -1 -4 -6 -3 -6 -4 -3 -5 -5 -3 -3 -4 -5 -5 -3 -5 -5 -5  8 -6  1 -4 -6 -6 -4 -5 -4  0 -1 -3 -4 -5 -6 -6 -6 -2 -5  0 -5 -2  0  0  2 -3 -3  2 -4 -5  8  1 -6 -1 -1  8 -5 -4  2 -5 -3 -6  1 -4 -6 -3  1 -3 -5  0 -3 -3 -4  2  0  1  0 -4 -2 -5 -1 -5  2 -4 -4 -1 -1  4 -5  3  1 -2  0 -4 -1 -4 -3 -4  0 -4 -7  4  1 -3 -7 -3  3 -3  3  3 -5  2 -4  1  0 -1  0 -5  2 -5  0 -1  2  0  3 -2  4 -4  3 -2  2 -2 -1  0  0  1  0  1  1  1  1  0  1 -1  2 -1  0 -1  2 -1 -1 -1 -4 -2  6 -5  2  0 -6  5  7 -2 -6 -5 -1 -6 -4 -7  0 -7 -5 -5 -3 -5 -1  9 -5 -6 -6  0 -2  1 -4 -1 -2  1  0  0 -5 -4 -6 -5 -6 -2 -3 -5  6  0 -7 -6 -4 -4 -1 -4 -6 -2 -5  2  4 -5  3 -4 -5 -4 -5 -5 -4 -5  3  0 -3 -6 -6 -6 -4 -5 -5  8  1 -2 -7 -6  0 -5 -7  1 -4 -6 -3 -1 -3 -3 -4 -6 -3 -7 -6  4  9 -5 -4 -5 -6 -6 -5 -6 -5 -7 -6 -4  4 -7 -3 -6 -5 -6 -6 -5  9 -5 -6 -5 -3 -1 -5  6 -2 -5 -6 -5 -3 -5 -5 -5 -7 -4  1 -5 -3 -6 -5 -6 -7 -5 -5 -4 -4  1 -4  4  2 -6  1 -6 -1 -6 -7 -5 -4 -1 -7 -7 -6 -6 -2 -5 -5  1 -5 -6 -5 -6 -4 -6  0 -5  0  5  4 -2 -2  1  0 -1  0 -1 -2  0  3  6  1 -4 -5 -7 -4 -1 -2 -5  2  1 -1 -1  2  3 -2 -1
 -5 -4 -2 -3 -5 -2  0  3 -2 -2 -2 -3 -6 -2 -1 -6 -2 -7 -1 -4 -2  3  3 -1  1 -6 -2  3 -2 -3 -2 -5 -2 -5  0  3  1  4 -5 -5  3 -1 -1  3  3 -1 -1 -3 -2 -1  4 -3 -3 -2 -1  0 -2 -4 -3 -3  0  3  2  2  0  1 -5 -1 -3 -5  1 -1  4 -1  1  1 -5  2 -3 -3 -4 -3 -3 -4  1 -5 -2 -5 -5 -4 -4  3 -4 -3 -4 -4  0  1 -3 -4  2 -4 -5  0  2 -6 -6 -4  2 -6 -2 -1 -5 -5 -5  1 -1  0 -2 -2 -1 -1 -5 -4  1 -1 -5 -1  5 -2  4 -1 -1  4 -5 -1 -3  0  0 -5 -1 -3 -1 -6  4 -1 -2 -5  0 -3 -1  0  0 -6 -3  1 -6  2 -2 -1  9 -3 -3 -6 -3 -3 -3 -2 -1  0  0  0  0  0 -1 -5 -3 -6 -4 -3  0 -2 -3 -1  1  1  3 -1 -1  1  0 -1 -1 -2  0  1 -2 -1  1 -1 -5  2  1 -3 -3  0  1  6 -1 -1 -4  0  1 -1 -2  3 -1 -2 -1  0  2 -5  7 -5 -2 -2 -5 -5  5 -6 -6  0  1 -6 -2  2 -1 -1 -5 -3 -6 -6  0 -5  5 -2  0  0  0  0  0 -2 -5 -2  2 -5 -5 -6 -2  2 -5 -4 -5 -5 -5 -2 -4 -6 -3 -5 -2 -5 -2 -2 -1 -1  0  1 -2 -1  8 -3  2  0 -6 -3 -1 -3 -6 -2  0 -6 -5  0 -3  8  1  0 -6 -2  1  0 -4  0  1 -1 -1  1 -3  2  2 -3 -1 -1  1 -7 -1 -3 -6 -3 -3 -1 -5 -4 -4 -5 -5  9 -2 -1  0  0  1  0  0  0 -3 -2 -2 -4 -1  0  3 -2  0 -1  0 -1 -3 -3 -2 -3 -5 -4 -3 -3 -6 -3 -3 -3 -2 -3 -3 -6 -3 -3  9 -6 -2 -3 -3 -3 -5  1 -5 -2 -2 -3 -3 -5 -6 -2 -5  0 -5  9 -5 -1 -6  1 -2 -6 -3 -5 -5 -2 -2 -5 -4 -3  3 -6 -3 -5 -5 -3 -3 -5  5  0 -2  9 -4  1 -2 -5 -3  0 -2 -5 -2  8 -3 -3  2 -2 -3 -4 -3 -4  8 -4 -5 -2  0 -1  2  1  1  0 -2 -2  2 -6 -1 -4 -1  6 -3  2  0 -3 -4  2  3 -6 -2 -3 -3 -1 -5 -6 -3 -3 -3 -5 -2  1  1 -2 -5 -5 -6 -6  9 -3 -3 -5 -2 -6 -3 -3 -5 -2 -6 -5 -3 -3 -3 -4 -3 -5 -3 -3 -2 -3 -3 -6 -3 -6  9 -3 -5 -5 -6  5 -5 -5  9 -4 -1 -6  0 -3 -1 -3 -5  9 -5 -3 -5 -5 -3 -3 -3 -3 -4 -3 -3 -3 -4 -3  2 -6 -5  2  2 -2  5  9 -6 -4 -2 -5 -3  8 -3 -3 -5 -5 -6 -4 -4 -2 -3 -1 -6 -6 -3 -3 -2 -5 -6 -5 -2  0 -3  1  2 -6 -5  2 -3 -1 -1 -5 -2  0 -5 -5 -1 -3 -5 -1  1 -2  3 -1  0 -4 -1 -5 -5 -3 -5 -3 -5 -5 -3 -5 -3 -2 -6 -8 -3 -3 -3 -3 -5 -6  5 -5 -5 -5 -2 -5  7 -1  2  1  2 -4  0 -4  9 -6 -1 -1 -2  2  0  3 -4 -1  0  2  1  0  0  1 -1 -1  1 -1 -5 -1 -3  8 -1 -2 -6 -5 -2 -5 -3  8 -2 -2 -5 -5 -4 -2  1 -5 -1 -3 -1 -2 -5 -3  3 -3  4 -3  4  4 -5 -6 -4 -4 -5 -3 -3 -1 -2  1 -2  1 -3 -4 -4  1 -4 -5  7 -3 -5 -3 -3 -5 -3  0 -2 -5 -1 -2  8 -1 -3 -6 -2 -6 -3 -6  3 -2 -6 -2 -5 -1 -1  0 -6  1  0 -1 -3  2  0 -4 -5  2  1 -1 -2  0 -1 -6  2  0 -2 -6 -1 -2 -4  4  0 -1 -1 -6 -1  3 -2 -5 -3 -6  5 -2 -3 -3 -2 -6 -3  3 -1 -5  1  0 -3 -6  3  0 -5 -3  0  1 -4 -3  1 -2 -6 -4  1  1 -6  1  0  1  9 -2 -3 -5 -3 -5 -3 -1 -4 -3 -2 -3 -3 -2  3 -6  9 -5 -2 -3 -6 -5 -4 -6 -6 -3 -3 -3 -3 -6  3 -2  1 -3 -5 -4  6 -3 -6 -2  4 -3 -1 -6 -5 -3 -6 -2 -2  4 -2 -2  0 -5 -2 -3 -3 -3 -6 -6 -2  8 -2 -6 -5 -1 -3 -6  0 -4 -2 -3 -6 -5 -6 -3 -3 -5 -2 -3 -3 -3 -3 -6 -5 -2 -3 -4 -6 -3 -3 -4 -3 -3 -3 -5 -6 -2 -3 -3 -6 -5 -3 -2 -6 -3 -2 -6 -3 -2 -1 -5 -2  3 -2 -6 -3  7 -2  0  2  1 -5 -5 -3 -6 -2 -5 -3 -1 -2  0 -6  0 -5 -3  1 -5 -3 -2  2  0 -2 -5 -5  5 -5  1 -3  0 -5  1  2 -3 -1  3 -1  0 -2  2  3  2  0 -1 -1 -5  0 -2  2 -1 -4 -1  0 -2 -3  3  0 -2 -4  1 -1  0  0  0  0 -1 -1  0  0  0  1  0  0  1  0 -1  0  0  0  1  0  1  0  1  0 -1 -1  0 -1  0  1 -2  0 -1  0 -6 -3  2 -1 -5 -1  2 -6 -5  1  1 -1 -3  1 -1 -4 -1  1 -2 -3  0  1 -1  0 -1 -1  0  0  0  0  0  0  0  0  0  0  0  1 -1  2  0  3 -1  0  0  0  0  1  0 -1  1 -2 -3  2  5 -3 -1 -2 -5 -3 -2 -1 -2 -6 -1 -2 -7 -6  2 -2 -6 -2  0 -4 -5  0 -2 -4 -3 -5 -4 -5 -3 -2 -3 -5 -3 -4 -5 -2 -5 -3 -3 -7 -3 -4 -5 -3 -2 -4 -6 -3 -6 -3 -3 -6 -3 -6 -5 -4 -6 -5 -2 -6  8 -6 -3 -4 -4 -6 -5 -4 -6 -2 -4 -7 -7  9 -5  0 -3  3 -7  0 -4 -6 -6 -6  1 -5 -1 -6 -1  5  3  2  3 -3  0 -3 -5 -4 -4 -6 -4 -3 -4 -1 -4 -3 -4 -2 -7 -2 -2 -6 -1 -1 -3 -5 -3 -3 -2 -4 -1  0  2  0 -2  0 -5  0 -5 -2 -5  2 -3  2 -3 -5  1  1 -5 -2 -5 -1 -5  4 -5  3  0 -7 -4  1 -2 -7 -1  3  1 -3 -3 -6 -4 -5 -1 -1  0  3 -5  1 -2 -1  0  1  4 -3 -2  0 -6  1 -3  0  0  1  0  0  0  0  0  0  0  0  0  0  0  0  1  2  1  0  2  0 -3  1 -2 -1 -5  3  0 -7 -3  2  0 -7 -4  4 -7 -5 -7 -2 -5 -5 -2  1 -5  3 -5 -5 -6 -6  5  0  1  0  1  3 -1  2  2 -6 -6 -6 -5 -5  0  4 -6 -4 -1 -7 -7  1 -5 -3 -5 -7  0 -4 -1  0 -3  0 -3  9  6 -5 -4 -4 -4  0  0 -5 -7 -4 -3 -5 -5 -5 -5  0 -3 -8 -6  5 -5 -8  0  0 -5 -7  1  4 -1 -2 -7  2 -7  0 -2 -5 -4 -6 -5 -8 -8 -5 -3 -6 -7 -4 -3 -3 -5 -3 -6 -6 -4 -6 -2 -4 -1 -4 -6 -3 -3 -6 -3 -1 -3 -6 -6  2 -6 -5 -3 -4 -4 -2 -4 -4 -2 -4 -7 -7  3 -5 -4 -4  1 -4 -3  0 -3  0 -6  0 -4 -7 -3 -4 -2 -7 -7 -6 -4  2 -4 -6  4 -6 -4 -4 -2 -4 -6  0 -6 -5 -2 -1 -2  4 -1 -1 -1  0  1 -2 -1 -3 -2 -2 -4 -5 -7 -2  3 -3 -5  3  0 -1 -1 -1  0 -2  7
 -6 -4  1 -4 -6 -2  5  5 -3 -4 -4 -4 -6 -2 -3 -6 -2 -8 -4 -5  1  0  1  2  6 -6 -4 -3 -3 -4 -3 -5  0 -5 -2  3 -2  4 -6 -6  5 -2  4 -1  2 -4 -2 -3 -2 -1  0 -3 -3 -4  8 -1 -3 -4 -4 -4  0  3 -3  2  0  0 -6  0 -4 -6 -1 -1  0 -4 -1  5 -5 -2 -3 -4 -5 -3 -2 -4  4 -5 -1 -5 -4 -4 -5 -3 -4 -3 -4 -4 -2 -1 -4 -4  2 -4 -6 -3 -2 -6 -7 -4  2 -7 -4 -4 -5 -5 -5  3  3  1  4 -4 -2  0 -4 -5  1  0 -5 -4 -1 -4  0 -4  6 -3 -4 -1 -4  0  0 -5 -3 -3 -2 -6 -2  4 -1 -6 -3 -4 -3 -2 -2 -7 -4 -2 -7  0  0 -3 -2 -4 -3 -6 -3 -4 -3 -2 -1  0  0  0  0 -1 -1 -5 -3 -6 -4 -5  6 -3 -4 -1 -1 -1  0 -2 -1 -1  3  2  0 -2  2  2 -3  3  1  2 -6  2  0 -4 -3  0  0  1 -2  5 -4  1 -1 -3 -4  0 -3 -3 -3  5  6 -6  2 -4 -4 -1 -5 -5  3 -6 -6 -2 -3 -6 -2  5  0  8 -6  0 -6 -6  0 -6  4 -2  1  0  0  0  1 -3 -5 -1  4 -6 -5 -6 -3 -2 -5 -4 -5 -5 -5 -4 -5 -6 -5 -5 -3 -5 -3 -3  7  0  0 -1 -3 -3 -2 -1  8  8 -6 -4 -3 -3 -6 -3  4 -6 -5 -2 -3 -2  3 -3 -6 -3 -1 -1 -3  1  0 -4 -2 -2 -3 -1 -2 -4 -5  2  3 -8  6 -4 -6 -3 -3 -2 -5 -4 -4 -6 -5  0 -3  6  0  0  0  0  0  0 -3 -3 -2 -4 -3 -2  0  0 -2 -2 -1 -3 -3 -3 -4 -2 -6 -5 -3 -4 -6 -3 -4 -3 -3 -4 -4 -6 -4 -4 -1 -6 -3 -4 -3 -4 -5  7 -6 -3 -3 -4 -4 -6 -6 -3 -4  8 -4 -1 -5 -3 -5  7 -1 -6 -4 -5 -4  1 -4 -5 -4 -3 -3 -6 -4 -6 -4  0 -3 -5 -2  0 -3 -2 -5  2 -3 -6 -4 -1 -5 -6 -4 -2 -4 -2  6 -3 -5 -5 -4 -5 -2 -5 -5 -2  0 -1  3  3  1 -2 -3 -3 -1 -5 -3 -5 -3  4 -4  1 -1 -4 -4  3  3 -6 -2 -3 -4  8 -5 -6  1 -5 -4 -6  0  8  2  8 -5 -5 -6 -6 -2 -4 -3 -5 -3 -6 -4 -3 -6 -3 -6 -6 -3 -4 -4 -4 -3 -6 -4 -3 -5 -4 -4 -6 -5 -6 -2 -1 -6 -3 -7 -2 -5 -6 -2 -4  8 -6  8 -4  8 -1 -6 -2 -6 -4 -5 -5 -3 -4 -1 -1 -4 -4 -4 -1 -4 -4 -1 -6 -6 -2 -4 -3 -1 -2 -6 -5 -4 -5 -4 -1 -4  1 -4 -5 -6 -4 -4 -4 -3  8 -7 -6 -4 -3 -3 -6 -6 -6 -3 -3 -3  8 -2 -7 -6  7 -4 -1  0 -5 -3 -3 -5 -5 -3 -4 -6 -3  7 -2  3  3 -1 -5  7 -6 -4 -3 -4 -4 -5 -5 -3 -5 -3 -2 -6 -8 -4 -4 -4 -3 -5 -6 -1 -5 -6 -5 -4 -3  0  1  3  0 -1 -5 -3 -5 -1 -6  4 -3 -3 -2 -3  0 -5  0 -1  1  0  1  0  0  0 -1  0  6 -6  2 -2  1  8 -3 -6 -6 -5 -5 -3 -1 -3 -1 -5 -6 -5 -4 -3 -6  7 -4 -3 -4 -5 -4  4 -4 -2 -4  4 -2 -5 -6 -5 -5 -5 -5 -4  8 -6 -3 -2  5 -1 -4 -4  2 -4 -6 -2 -4 -6 -4 -3 -5 -4 -3 -4 -6 -5 -3  1 -3 -4 -6 -3 -6 -4 -6  3  8 -6 -3 -5 -1  2  1 -6 -2  1 -1 -4  3  1 -5 -5  3  2 -3 -5  0  1 -6  6  4 -4 -6  2  0 -5  0  0 -4 -2 -6  0 -2 -1 -4 -4 -6  5 -1  1 -1 -4 -6 -1 -2 -2 -5 -3 -1 -1 -6 -2  0 -5 -5  5  2 -4 -4  3 -3 -7 -5  1  0 -6  3 -3 -2 -2 -3 -4 -6 -5 -6 -4 -3 -5 -4 -3 -3 -4 -3  0 -5 -2 -6 -3 -3 -7 -5 -4 -6 -6 -4 -3 -3 -2 -6 -2 -4 -2 -5 -5 -4  6 -3 -7 -1  7 -5 -3 -6 -5 -4 -7 -1 -3 -2  0 -3  1 -5  0 -3 -3 -4 -7 -6 -2  1 -3 -6 -6 -2 -4 -6 -2 -4 -3 -1 -6 -6 -6 -4 -4 -6 -3 -4 -5 -1 -4 -6 -6  8 -4 -5 -6 -4 -4 -5  2 -4 -4 -6 -6 -3 -5 -5 -6 -6 -4 -3 -6 -1  8 -6 -3 -3 -3 -6  8  2 -3 -6 -5  1 -3  0 -2  3 -6 -6 -2 -6 -3 -6 -4  6  8 -2 -6  8 -5 -4  3 -6 -1 -2  4  4 -2 -4 -6  5 -6  3 -4 -3 -6  3 -2 -4 -2 -2 -2 -2 -3  3  0  2  3  1 -2 -5  2 -1  2  1 -5 -1  1 -2 -3  4  1 -2 -4  2 -1  0  0  0  0 -1  0  0 -1  2  0  0  0  0  0 -1  0  1  1  3  1  1  1  2  1 -1 -1  5  0 -1  3 -3 -1  1  3 -5 -3  2  1 -6 -2  3 -7 -5  1  1 -3 -4  1 -1 -4 -1  0 -3 -2  0 -1 -2 -1 -2  1  2 -1  0  1  0  1  1  1  3  2  1  2 -1  5  2  4  1  1  0  1  2  1  0 -1  1 -2 -4  4 -2 -3  1 -3 -6 -4 -1 -1 -2 -6  1 -1 -7 -6  3 -3 -7 -4  3 -4 -7 -2 -4 -4 -3 -6  0 -5 -4 -3 -4 -6 -4 -5 -5 -4 -5 -4 -4 -6 -4 -2 -5 -4 -4 -4 -7 -4 -6 -4 -4 -6 -5 -7 -5 -4 -6 -5 -3 -7 -1 -6 -3 -4 -4 -6 -5 -5 -6 -4 -2 -7 -7 -1 -5 -3 -4 -1 -7 -3 -5 -5 -6 -3 -3 -5 -1 -6  2  1  5  4  6 -1  1 -4 -5 -5 -5 -6 -4 -4 -5 -6 -1 -4 -5 -5 -7 -3  7 -6 -3  1 -4 -5  1  4 -3 -6 -2  0  4  2 -4 -4 -5 -2 -5 -2 -5  7 -3  4 -3 -5  1  3 -5 -3 -5  3 -5  3 -4  4  5 -7 -4  1 -5 -7 -4 -1 -2 -4 -4 -6 -5 -5 -1  1  2  5 -6 -1 -3 -1  1  1  4 -3 -4 -2 -4 -2 -3  2  2  3  1  0  0  0  0  0 -1 -1 -1 -1 -1  0  2  1  3  0  1  5 -4 -4 -3 -3 -5 -3 -1 -7 -5 -2 -1 -7 -6  3 -7 -6 -7 -4 -6 -5 -3  3 -5 -1 -6 -5 -6 -6 -1 -1  5  5  3  0  1 -5  0 -6 -6 -6 -1 -5  3  1 -6 -4  3 -7 -7 -4 -6  3 -6 -7  4 -3 -2 -3 -5 -2 -4 -3 -2 -5 -5 -2 -4 -2  3 -5 -5 -5 -6 -3 -5 -6 -6 -3 -5 -7 -6  3 -3 -7  1 -1 -6 -8  0  2 -2 -1 -8  2 -7  9 -3 -6 -6 -6 -4 -8 -8 -5  8 -6 -8 -5 -7 -5 -6  0 -6 -6 -5 -6 -5 -5 -6 -5 -6 -4 -4 -7 -1  7 -4 -6 -6 -4 -6 -5 -4 -8 -3 -4 -5 -3  8 -6 -7 -8  7 -4 -4 -5 -4 -5 -4 -1  9  0 -7  1 -5 -7 -4 -1 -6 -7 -7 -7 -5 -4 -5 -6 -2 -6 -5 -5 -5 -5 -6 -1 -6 -5 -4 -1 -2  3 -1  3  2  0  3 -3 -2 -3 -1 -2 -3 -6 -8  5  5 -3 -5  0  1 -2 -2 -1 -2 -2  1
 -4 -7 -6 -5 -3 -3 -4 -5 -3 -5 -5  0 -4 -3 -2 -4  3 -6  1 -2 -3 -4 -1 -5 -6 -4 -3 -5 -1 -4 -2 -1 -2  1 -1  2 -3 -4 -4 -6 -2 -2 -3 -3 -3 -5 -2 -4 -1 -3  0 -4  2 -3 -4 -3 -4 -3 -5 -3  2 -3 -5 -2  0 -2 11 -3 -4 11 -4 -4 -3 -3 -3 -4 11 -3 -4 -5 -2 -4 -3 -2 -4 -3 -1 -2 -5  4 -4 -5 -1 -4 -4 -4 -4 -1  0 -3 -2  0 -4 -6  8 -4 12 -6  1 12  1  2  2 -4 -4  1 -5 -4 -5  0 -5 -2 -5 -4 -2 -4 -3 -5 -5 -5 -4 -2 -2 -4 -4 -4 -2 -3 -3 -3  4 -6 -4 -3 -1 -4 -4 11 -5 -6  2 -3 -2 12 -5 -4 12 -4 -3 -1 -6 -6 -3 -4 -6 -6  4 -3  0  0 -1 -1 -1 -1 -1 -2 -5 -4 -2 -4 -5  1 -3 -4  0 -2 -2 -4 -3 -2 -1 -3 -2 -3 -3 -2 -3 -3 -2 -2  2 -3 -3 -2 -2 -4 -2 -4 -5 -6 -3 -4 -3 -2 -3 -4 -4  2 -1 -5 -4 -4 -5 -5 -3 -4 -1 -4 -3 -4 -5 -5 -3 -4 -3 -4 -2 -6 10  0 -2 -4 -1 -2  0 -3 -1  2  0 -2 -2 -5 -6 -5 -4 -4 -3 -4 -4 -3 -3 -1 -3 -6 -6  0 10 -4 -6 -6 -4 -3 -1 -1 -5 -2 -2 -2 -3 -3 -5 -7 -6 -6 -3 -4 -2 -6 -4 -3 -6 -4  0 -2 -1 -2 -2 -2 -3 -5 -3 -1 -3 -2 -3 -5 -2 -4 -2 -2 -3  2 -4 -6  3 -6 -6 -2 -4 -6 -3 -1  7 -3 -3 -5 -3 -6 -3 -6  0 -1  0 -1  0  0 -2 -4 -4 -2 -4 -2 -3 -3 -3 -3 -2 -5 -4 -2 -5 -1 -3  8 -6 -6 -4 -6 -5 -6 -5 -5 -6 -5 -6 -2 -5 -4  0 -5 -6 -6 -3 -6 -5 -3 -4 -6 -4 -3 -4 -4 -6 -6 -6 -5 -2 -3 -4 -5 -6 -4  0 -3 -6 -3 -4 -3 -1 -5 -3 -4 -4 -5 -6 -4 -2  1  0 -1 -3 -5 -3 -5 -4 -4 -6 -4  7 -3  0 -5 -5  4 -5 -3 -6 -6 -5 -3 -4 -2 -3 -2 -3 -2 -3 -3 -4 -3 -5 -2 -4 -4 -5 -5 -1 -2 -6 -4 -4  0 -3 -4 -4 -4 -3  1 -5  1 -3 -3 -4 -7 -7 -3 -2 -6 -5 -7 -3 -3 -4 -5 -6 -6 -6 -6 -4 -4 -6 -6 -3 -4 -4 -4  7 -6 -4 -3 -6 -3 -4 -6 -2 -6 -4 -5 -6 -4 -6 -6 11  0 11 -4 -6 -6 -6 -3 -6 -5 -6 -5 -6 -6 -5 -6 -3 -7 -1 -6 -6 -4 -6 -7 -3 -6 -3 -7 -3 -3 -3 -4 -5 -2 -3 -5  0 -6 -4  5 -4 -6 -3 -5 -5 -6 -5 -3 -4 -2 -1 -2 -6 -7 -6 -4 -4  0  1 -3 -4 -3 -2 -2 -3 -6 -1 -5 -4 -5 -5 -2 -3 -4  7 -5 -2  9  4  3 -4  1 -5 -2 -2 -3 -2 -3 -5 -3 -6 -4 -6  2 -3 -2 -6 -6  0  1 -2 -6 -4 -5 -6 -6 -3 -4 -4  1 -3 -3 -6 -6 -5 -3  0  6 -3 -2 -2 -1 -4 -3 -4  1 -4  8 -6 -3 -2  3 -3 -3 -2 -2 -2  1  1 -1 -3 -5 -4 10 -3 -1 -6 -3 -4 -3  4 -4 -5 -6 -4 -2 -3 -4 10 -5  1 -4 -2 -6 -3 -1 -3 -5 -3 -5 -4 -6 -3  0 -3 -5 -1 -3 -3 -3  0 -6 -3 -5 -2 -4 -3 -2 -2 -3  7 -5 -5 -6 -2  0 -3 -3  8 -3 -2 -3 -3 -2 -5 -4 -5 -5 -4 -4 -5 -4 -3 -7 -3 -2 -6 -4 -4 -3 -4 -3 -4 -3 -6 -4 -3 -3 -3 -4 -3 -3 -5 -3 -5 11 -5 -5 -1 -4 -3 -3 -3 -5 -3 -5 -5 -4 -4  5 -4 -5 -5 11 -4 -3 -5 -6 -4 -4 -7 -3 -3  0 -3 -3 -3 -4 -4 -4 -3 -7 -5 -4  3 -5 -4 -2 11 -3 -4 -5 -4 -4 -4 -3 -3 -3 -4 -3 -3 -5 -3 -3 10 -5 -4 -6 -5 -4 -3 -4 -6 -3  3 -6 -5 -3 -2 10 -3 -5 -6 -6 -3 -3 -3 -5  1 -7 -1 -5 -6 -5 -6 -5 -3 -7 -1 -4 -6 -6 -5 -4 -5 -5 -2 -5 -3 -6 -3 -3 -6 -5 -6 -2 -4 -5 -4 -5 -5 -3 -5 -4 -3 -5 -1 -6 -5 -4 -5 -6 -3 -4 -3 -5 -6 -6 -5 -4 -3 -7 -4 -3 -4 -6 -4 -3 -7 -4 -5 -6 -5 -4 -7 -7 -4 -4 -6  3 -4 -7 -7 -4  7  3 -5 -6 -7 -3 -3 -3 -7 -4 -3 -1 -1  2 -3 -3 -6 -5  3 -4 -5 -3 -7 -3 -4 -7 -6 -2  4 -4 -7 -2 -5 -3  4 -6 -3 -5 -5 -4 -6 -2 -4 -3 -3  2 -1 -2 -2  5 -2  4 -2 -3 -5 -2 -1 -3 -2 -4 -2 -5 -3 -1 -3 -1  5 -4 -3 -2  0 -2 -1 -2 -2 -2 -2  2 -1 -1 -1 -1 -1 -1 -1  1 -1 -1 -1 -1 -1 -1 -1 -1 -1 -1 -1 -1 -1  3  3  0  0  8 -2 -3 -3 -6 -3 -3 -3 -1 -4 -2 -6  1 -3 -4 -1  0 -3 -4 -2 -1 -2 -1 -4 -3 -1 -1 -2 -1  0 -1  0  0 -2  0 -1 -1 -1 -1 -2 -1 -2 -1  0  0 -2  1  0  0 -1 -1 -1  0 -2 -1 -2  0 -2 -5 -3  2  1 -3 -4 -2 -3 -1 -2 -3 -2 -6  0 -5  0 11  0 -3 -7 -6 -4 -3 -4 -2 -2 -7 -4 -5 -4 -3 -4 -5 -3 -3  5 -4 -6 -2 -4 -1 -7 -6 -3 -4 -6 -5 -4 -4 -6 -4 -6 -7 -6 -4 -6 -4 -4 -4 -5 -5 -4 -4 -5 -6 -4 -6 -7 -4 -6 -7 -5 -5  0 -4 -3 -6 -3 -5 -4 -4 -7 -4 -1 -4  8 -2 -4 -3  2 -3 -4 -3 -3 -3 -2 -4  1 -3 -1 -6 -5 -2 -4 -7 -2 -4 -4 -5 -3 -6 -1  3 -2  0 -4 -6 -3 -3  1 -3 -4  1 -2  6  1 -4  1  1 -3 -3 -2 -3 -4 -2 -2 -4 -2 -4 -2 -4 -1 -3 -3 -4 -5 -5 -5  2 -4  0 -5  7 -1 -4 -2 -2 -5 -2 -4 -4 -4 -2 -1 -1 -3 -2 -1 -1 -2 -3  1 -4  2 -4 -2 -1 -1 -1 -2 -2 -1 -1 -2 -2 -1 -1  0 -1 -2 -1 -2 -2 -2 -1 -3 -2 -2 -3 -3 -2 -2 -4 -4 -4 -5 -3 -6 -3 -5 -3 -5 -3  0 -5 -1 -7 -4 -6 -4  3 -4 -8  2 -4 -5 -5 -1 -3 -6 -5 -5 -4  1 -5 -5  2 -5 -8 -6 -3 -6 -5 -4 -5  7 -6  0 -6 -5 -7 -5 -4 -6  1 -5  2 -3 -1 -6 -6 -4  0 -7  5 -2 -5  0 -4 -6 -5 -7 -3 -5 -7 -4  5 -5 -5 -5 -8 -5 -5 -5  3 -6 -4  0 -4 -4 -6 -5 -5 -8 -1 -8 -8 -5 -6 -2 -5 -4 -8  1 -7  1  1 -7 -7 -6 -4 -4 -6 -5 -5 -7 -6 -6 -4 -4 -6 -5 -6 -6 -5 -4 -4 -5 -5 -4 -5 -7 -8 -7 -5 -1 -8 -8 -5 -7 -7 -4  0 -3 -3 -2 -6 -3 -8 -2 -5  5 -7 -5 -5 -8 10 -5 -5 -5 -7 -4 -6 -5 -3  3 -7 -3 -6 -3 -3 -2 -4 -4 -5 -5 -2 -4 -2 -2 -5 -3 -3 -2 -1 -4 -6 -5  0 -2 -6 -2 -4  1  5 -3 -3 -2 -2 -2 -4 -1 -3
 -4 -2  3  6 -5 -1  0  2 -3 -3  0  0 -5 -1  1 -5  5 -7 -2 -4  2 -3 -1  5  2 -5  2  4  6 -3  0 -4  5 -4 -2  1  0  0 -4 -5  0  3  2  0  0 -1  1 -2  0  1 -1 -3 -3 -3 -3  0  0 -3 -3 -3 -2  1 -1  1  0  0 -5  2 -2 -5  0  2  0 -2  3 -1 -5 -1 -4 -3 -4 -4 -3 -3  0 -4  0 -3 -4 -4 -4 -2 -4 -4 -4 -4 -1 -1 -3  0  2 -4 -4  8 -2 -5 -7 -2 -2 -7 -3  0 -5 -4 -4 -1  1  1  2 -1  2  2 -3 -2  0  1 -4  1 -1 -3  0 -2 -2 -3 -1  4  2  1  2 -4 -1 -2  3 -5 -1 -1  4 -5 -1 -2  1 -1  0 -6  0  0 -7 -1 -2 -2  0 -5  1 -5 -2 -2 -2 -2 -1  0  0  0  0  0  0 -4 -1 -5 -2 -3 -1  0 -4  0  0 -1 -1 -1 -1 -1  0  0  0  0  2  1 -3  0  3  0 -5  1  0 -3 -2  2  0  2  0  0 -3  0  0 -2 -3  0  0 -2  4  0 -2 -4 -2 -4 -1  0 -4  1  0 -5 -6  2  2 -5 -2  0  1 -3 -4  0 -4 -5 -3 -4 -1 -2  1  0  0  0 -2 -1 -4 -1  0 -4 -5 -4  5 -2 -4 -3 -4 -4 -4 -4 -5 -5 -2 -4 -3 -5  0  6  0 -1  0 -1  1 -3 -2 -1 -3 -3 -5 -4 -2  0 -1 -1  1 -5 -4  4 -2 -3  0 -1 -5  3  3 -1 -2  3  0 -4  0  0 -2  5  2 -3  0  1  5 -5  0 -3 -4  9 -2  6 -4 -3  2 -4 -5 -3 -3  0  0  0  0  0  0  0 -2 -3 -3 -3  3  2  3 -1  3  2  0 -1  0 -3 -1 -4 -5 -4  9 -2 -4 -1 -4 -1  8 -4 -2 -6 -2 -1 -3 -4 -3 -4 -1 -2 -5 -2 -5 -3 -4 -2 -3 -5 -5 -3 -4 -3 -4 -3 -4  0 -5 -2  5 -5 -3 -5 -4  2  0 -4 -3  1 -1 -4 -3 -4 -4  0  0 -5  0  0  0 -3 -4  1  1 -4  3  5 -3 -5  0 -3 -4 -2 -1 -1 -3 -4 -5 -4  1 -1 -4  3  3  1  0  0  2 -2 -1  0 -3 -5  0 -4 -3 -2 -1  1  1 -3 -3  4  2 -5  4 -3 -5 -3 -4 -5 -1 -2 -3 -4  0 -3 -4 -3 -5 -5 -5 -6 -3 -2  9 -4 -3 -5 -3 -1 -2 -3 -5 -2 -3 -3  0 -3 -1 -5  0 -3 -1 -2 -3 -6 -1 -5 -1  0 -5 -4 -6 -2 -4 -5 -3 -3 -3 -6 -3 -4 -3 -1 -4 -3 -4 -3 -4 -4  9 -4  1 -1 -3 -1 -3 -1 -3 -2  0 -5 -4 -3 -4  3 -1 -3 -4 -4 -1 -4 -1 -3 -5  0 -4 -4 -5 -3 -3 -4  9 -3 -6 -5 -3 -3 -3 -5 -4 -4 -3  3 -1 -3  1 -6 -5 -1 -1  0  4 -5 -2  6 -4 -4 -1 -1 -4 -1 -1 -3  1 -1  3 -4 -1 -4 -4 -2 -4 -3 -5 -1 -1 -4  3  1 -4 -6 -3 -5 -1  9 -4 -6 -2 -4 -4 -4 -1 -4 -2 -1  3 -2  0 -4  0 -3 -3 -4 -1 -3  0 -2 -1  3 -2  1  0  0  0  0  1  0  0 -1  0 -1 -4 -4  0 -1 -3 -3 -5 -4 -4 -5  3 -3 -3  2 -4 -4 -4 -5  2 -3 -3 -1 -2 -3 -4 -5 -2 -4 -1 -1  2 -2 -4 -6 -3 -4 -4 -1 -2 -3 -3 -3  2  2  0 -3 -3  2 -3 -4 -2 -2 -4 -3 -1 -4 -3 -3 -1 -3 -4 -1 -2  2 -4 -6 -3 -5 -5 -5 -2 -3 -5  3 -4 -3  3  0 -5 -1  3  2 -1  3  1 -2 -4  1  1 -3 -4  1  2 -6  1  1 -1 -6  2  3 -3  0  1 -4  3 -5  4  1  6 -4 -5 -4 -2  3  0  7 -3 -4 -1 -1  0 -2 -2 -1 -1 -5 -3  1 -5 -2  3  4 -3 -4  2 -2 -6 -3  2  1 -5 -2 -1 -1 -3 -2 -4 -4 -4 -4 -3  3 -5 -4 -3 -1 -4 -3 -1 -5 -3 -5 -3  9 -4 -5 -3 -5 -5 -5  9  9 -3 -5 -2 -4  2 -2 -4  1 -2 -5 -6  6 -1 -2 -3 -5 -4 -2 -6  0 -1  0 -1 -1  2 -4  1 -3 -1 -5 -6 -5  1 -3 -3 -6 -5 -3 -4 -5 -2 -4 -3  0 -6 -5 -6 -2 -3 -4 -3 -4 -2 -1 -4 -5 -5 -3 -4 -4 -5 -1 -4 -4  0 -4 -5 -5 -4  7 -2 -1 -5 -4 -1 -3 -5 -1 -3 -5 -3 -3  6 -5 -3  0 -3 -5 -2 -2 -3 -2 -2 -1 -5 -5  9 -6  3 -5 -5 -2 -3 -2 -4 -3 -4 -2  0 -3 -1 -4  0 -2  3 -4 -4 -1 -5  1  0  0 -4  0  0 -3  1 -1 -1 -2 -2 -1  1  0  1  0 -2 -4 -1 -1 -1  3 -4  0  2 -1 -2  1  1 -1 -3  1  1  1  1  0  1 -1  0  1  0  0  0  0  0  0  0  0  0  0  0  0  0  1  0  0  0 -1  0 -1  3  1  0 -3  0  1  0 -6 -1  4  1 -5  2  0 -5 -4  1  0  1 -3  1  1 -3 -1  0 -1  0  2  1 -1 -1 -1  0  0 -1  0  1  0  0  0  1  0  0  1  0 -1  0 -1  0  0  0 -1  1  0  0  0  2  0 -1 -2  0  5 -2 -1 -1 -5 -4  1  0  8 -5  2  1 -7 -4  1 -1 -6 -1  0 -2 -5  0  0 -3  3 -5  1 -5 -5 -2 -3 -5 -5 -4 -5 -4 -4  8 -4 -6 -5 -1 -5 -4 -4  9 -4 -4 -5 -2 -4 -6 -2 -6 -4 -5 -5 -4 -2 -4 -2 -5 -4  6 -5 -5 -5 -1 -6 -2 -2 -6 -6 -4 -4 -3 -2 -2 -6 -3 -4 -5 -6 -6 -3 -4  1 -5 -1  0 -1  1  1 -1  1 -3 -4  0  0 -5 -2 -4 -2 -5  0 -2 -4 -4 -6 -2  2 -5 -2  0  0 -5  2  1 -2 -3 -1 -1  0  1 -3 -3 -4  0 -4  3 -4 -3 -2  1 -1 -5  4 -1 -2  6 -4 -1 -4 -2 -4  0  1 -7  0  2 -4 -7 -1  1  1 -3 -1 -5 -2 -4  1  2  2  3 -5  1 -4 -1 -2  0 -1 -1 -3  0 -6 -1 -2  0 -1  0  0  0  0  0  0  0  0 -1  0  0 -1  0  0  0  0  1  0  0 -2  0 -1  0 -4  6  3 -6 -1 -1  0 -6  0 -1 -6  1 -6  2 -6 -4 -2  2 -5  1 -4 -5 -6 -6  3  0  0 -1  3 -2  0 -3  1 -5 -4 -6 -3 -6 -3 -4 -2  3  1 -6 -5 -3 -2 -1 -3 -6 -2 -5 -1  2 -5 -2 -4 -4 -4 -4 -4 -2 -4  2  4 -4 -6 -3 -6 -1 -5 -3 -3  1 -3 -7 -5  0  0 -7  5  0 -5 -5  0  0 -2 -3 -5 -3 -7 -5 -2 -1 -4 -3  5 -6 -6 -5 -5  0 -6 -5 -5 -1 -6  1 -5 -5 -5 -6 -3 -3  1 -5 -5  2 -2 -5 -2 -1 -4 -5 -5  5 -4 -4  0 -7 -2 -1 -5 -4 -4 -4 -6 -7 -2 -4 -4 -3 -2 -5  5  0 -5  1 -6  1 -6 -6 -4 -2 -3 -7 -7 -5 -6  4 -4 -4  1 -4 -6 -5 -5 -3 -6  2 -5 -2  4  0 -2 -1 -1  0  0  0  2 -1  1  2 -1  0 -4 -5 -7 -1  0 -2  0  1  1 -1  0  0  1 -1  0
 -5 -3  6 -2 -5  3  3  1 -3 -4 -2 -1 -6 -1  2 -5  1 -7 -3 -4 -2 -3 -1  3  4 -6 -1  0 -1 -4  5 -5  5 -5 -3  0 -2  1 -5 -5  0  0  4 -1  1 -3  0 -3 -1  1 -2 -4 -3 -3 -1 -1 -2 -4 -5 -3 -2  2  0  0 -1  1 -6  4 -4 -6 -2  2 -1 -3  0  3 -5 -2 -4 -3 -4 -4 -4 -4 -1 -4  3 -4 -4 -4 -4 -3 -4 -4 -4 -4 -2 -1 -4 -3  1 -4 -5  0  0 -5 -7 -3  0 -7 -4 -3 -5 -5 -5  1  6  4  4 -3  0  1 -4 -2 -1  1 -4 -1 -2 -3  0 -3  3 -2 -4 -1 -2  0  0 -5 -2 -2  0 -5 -2  4  1 -6 -2 -2 -2 -2  0 -7 -2 -1 -7 -1  0 -3 -3 -5 -2 -5 -2 -2 -2 -2 -1  0  0  0  0  0 -1 -4 -2 -5 -3 -4  5 -2 -4 -1 -1 -1  0 -1  0 -1  0  3  4 -1  4  3 -2  0  2  4 -5  3  3 -3 -2  4  1 -2 -2  6 -4  4 -1 -3 -4 -1 -1 -3 -1  5  1 -5 -2 -4 -3  0 -5 -4  1 -5 -6  2  0 -5 -2  1  5 -1 -5  6 -5 -5 -3 -5 -1 -1  3  0  0  2 -1 -2 -4  6  1 -5 -5 -5 -1 -1 -5 -3 -4 -4 -4 -4 -5 -6 -3 -4 -3 -5 -1 -1  4 -1  0 -1 -2 -3 -3  8 -1 -1 -5 -4  0 -2 -5 -2  6 -6 -5 -1 -3 -3  0 -2 -5  0  1  0 -3  2  1 -4 -1 -1 -2  1 -1 -4 -4  7 -1 -6  5 -3 -4 -1 -4  2 -5 -3 -1 -5 -5 -3 -3  6  0  0  0  0  0  0 -3 -3 -2 -4 -2 -1  0 -1 -1 -1  0 -2 -3 -3 -3 -4 -5 -5 -1 -3 -5 -2 -5 -2  0 -5 -3 -6 -3 -4 -3 -5 -2 -5 -2 -3 -5  2 -6 -3 -4 -3 -4 -5 -6 -3 -4 -1 -4 -3 -5 -1 -5  2  6 -5 -3 -5 -4  3 -1 -5 -3 -2 -3 -5 -4 -5 -4  7 -2 -5 -2  1 -2 -3 -4  5 -1 -5 -2  1 -4 -5 -2 -3 -5 -2  1 -1 -4 -4 -5 -4 -3 -4 -5  1  1  0  1  1  0 -2 -1 -2 -3 -5 -1 -5 -3 -1 -3  4  1 -2 -4  1  4 -5  0  0 -5 -1 -5 -5  7 -3 -3 -5  4 -1 -1 -1 -5 -5 -5 -6 -3 -3 -1 -4 -3 -5 -3 -2 -5 -3 -6 -5 -3 -3 -2 -4 -2 -5 -3  0 -4 -3 -4 -6 -3 -5 -3  7 -6 -4 -7 -3 -4 -5 -3 -3 -1 -6 -1 -5 -1  8 -5 -3 -5 -3 -5 -4 -1 -4  7  8 -3 -3 -3  8 -4 -3  3 -5 -5 -4 -4  0 -2 -3 -5 -4 -4 -4 -2 -3 -5  7 -4 -5 -6 -3 -3 -4 -1 -1 -6 -6 -4 -3 -3 -5 -5 -5 -3 -1 -2  0 -2 -6 -5  0 -2  1  2 -5 -3 -1 -5 -5 -2 -3 -5 -3  0 -2  1  2 -1 -5  2 -5 -4 -2 -4 -3 -5 -4 -2 -4  0  3 -5 -7 -4 -5 -2 -1 -5 -6 -1 -5 -5 -5 -2 -4 -2 -1  2 -2 -1 -5 -2 -4 -3 -5  4 -2 -1  2 -2  1 -3  1  0 -1  1  1  1  0  0 -1  3  4 -5 -3 -1 -2  0 -4 -5 -5 -4 -4 -2 -3 -3  7 -5 -5 -4 -5 -2 -5 -1 -2 -2 -4 -5 -5 -1 -4 -1 -2 -1 -3 -5 -6 -4 -4 -5 -4 -3  0 -5 -4  2  2  4 -3 -3  1 -4 -5 -3 -3 -5 -3 -2 -5 -3 -3 -2 -5 -5 -3  0 -2 -5 -6 -3 -6 -4 -6 -1 -1 -5 -2 -4 -3  3  1 -5 -1  2  3 -2  3  3 -2 -5  4  3 -3 -4  1  3 -6  1  5 -3 -6  3  1 -4  2  2 -4  0 -5  5 -2  0 -4 -5 -6 -2  3  6  5 -4 -5  8 -2  1 -5 -3 -2  4 -6 -3  0 -5 -3  4  2 -3 -5  3 -1 -7 -3  1  6 -5 -1 -2 -2 -3 -3 -4 -5 -5 -5 -3 -1 -5 -5 -3 -2 -5 -3 -1 -6 -3 -5 -3 -1 -5 -5 -3 -6 -5 -5 -1 -1 -3 -5 -1 -5 -1 -3 -4 -2  0 -5 -6  4  0 -3 -3 -5 -4 -3 -6  3 -2 -1 -1 -2  1 -4  0 -3 -2 -5 -6 -5  2 -3 -3 -6 -5 -3 -5 -5 -1 -4 -3  8 -6 -5 -6 -3 -3 -5 -3 -5 -3  8 -5 -6 -5 -1 -4 -4 -5 -2 -4 -4  7 -4 -5 -5 -5 -1 -3 -3 -6 -5 -2 -3 -5  8 -1 -5 -3 -3 -1 -5 -1 -1 -3 -5 -3 -3 -3  0 -3  1 -5 -5  0 -4 -1 -5 -5  0 -1 -2 -5 -1 -4 -2  0 -5  8 -3  0 -1  2 -4 -5  3 -5  2 -3 -2 -5  1 -2 -3  2 -2 -2 -2 -3 -1 -1  2  5  1 -1 -3 -2 -2  1  6 -4 -1  3 -2 -3  3  3  0 -3  1  1  3  2  1  1  0  0  1  0  0  0  0  0  0  1  0  0  1  1  1  0  0  0  0  2 -1 -1  1  3  0  4 -3  1  2  2 -6 -3  3  3 -5  1  2 -5 -5  2  2 -1 -3  2  1 -4  1  1 -1 -2  2  0 -1 -1 -1  0  1 -1  0  3  1  1  1  2  2  1  1  1 -1  1  0  0  2  0  0  2  2  0  0  1  0 -2 -2  1  0 -3  2 -2 -5 -4  3  0 -1 -5  3  2 -7 -5  3 -1 -7 -3  2 -3 -6  1 -2 -3 -1 -5  8 -5 -5  0 -3 -5 -5 -4 -5 -3 -4 -1 -4 -6 -5  8 -5 -5 -4 -2 -6 -4 -6 -2 -4 -6 -4 -6 -4 -5 -5 -4 -3 -6 -3 -5 -3 -2 -5 -5 -5 -4 -6 -2  8 -7 -7 -4 -3 -3 -2  0 -7 -3 -4 -3 -6 -6 -3 -5  2 -6  2 -1  1  0  0  5  3 -3 -4 -1 -3 -6 -3 -4 -1 -6  8 -3 -4 -5 -7  0  4 -6 -3  2 -3 -5  6  5  1 -4 -1  1  1  1 -4 -4 -5  0 -5 -1 -5 -2 -2  3 -3 -5  2  0 -4 -1 -5  5 -5 -3 -5  3  1 -7 -2  2 -4 -7 -3 -1 -2 -3 -3 -6 -4 -4 -1  1  3 -1 -4  1 -4 -1 -1  2 -2 -1 -5  1 -6  1 -2  0  0  1  0  0  0  0  0  0 -1 -1 -1 -1  1  0  3  1  1  1  1  2 -2 -3 -1  1 -5 -2  0 -7 -3  2 -1 -7 -3  0 -6 -5 -7 -2 -7 -5 -4  3 -5  1 -5 -5 -6 -6 -1  0  2  5  1 -1  2 -2  3 -6 -5 -6  8 -6 -1 -4 -6 -3  4 -7 -1 -3 -3  4 -5 -2  1 -5  2  1 -5 -3 -2 -4 -4 -4 -3  8 -4  3  2 -4 -5 -6 -6  8 -2 -5 -4 -1 -4 -4 -6  0  8 -7  0  2 -5 -7  2 -1  0 -4 -7 -3 -7 -3 -4 -5 -5 -5 -1 -7 -7 -5 -3 -5 -7 -5 -6 -3 -6  7 -6 -6 -6 -6 -5 -4 -5 -4 -5 -2 -3 -6 -1  4 -4 -6 -6 -3 -6 -4 -4 -7  8 -3 -5 -4 -1 -5 -7 -8  2 -1 -4 -4 -4 -5 -2  0 -3  0 -6  5 -6 -6 -4  8 -6 -7 -7 -6 -6 -3 -5 -5 -2 -6 -6 -5 -5 -4 -6  2 -6 -4 -2 -1 -2  1  0  1  3  1  1 -3  0 -1 -1  1 -4 -5 -7  6  0 -2 -3  1  4  0 -1  0  0 -2 -1
 -6 -5 -5 -5 -6 -4 -3 -3 -1 -2 -4 -4 -6 -2  3 -6 -3 -7  6 -4  0 -1  0 -3 -4 -6 -3 -3 -4  1 -5 -5 -4 -5 -3 -2  0 -1 -6 -6 -2 -2 -1  0  2 -3 -2 -4 -2 -2  2  7 -3 -4 -3 -1 -4 -4  7 -3 -2 -1 -4  0  3 -2 -5  0 -4 -5  5  2  2 -4 -2 -2 -5 -3  7 -4 -4  7 -4 -4 -3 -5 -3 -5 -5 -4 -5 -4 -4  7 -4 -4 -1 -2 -4 -4  1 -5 -6 -5 -1 -6 -6 -5  0 -7  1 -2 -5 -5 -5 -1 -1 -2 -4 -4 -2 -2 -5 -3 -2 -4 -5 -4 -2 -3  2 -2  0 -2 -3 -2 -5 -1  1 -5 -3 -4 -3 -6 -2 -2 -3 -4 -4 -4 -3 -3 -3 -6 -4 -4 -6  5 -1 -4 -4  7 -2 -6 -5 -4 -1  5  1  1  0  2  0  1 -1 -5 -3 -6 -3 -5 -4 -4 -3 -3  0 -1  2 -1 -2 -1 -1 -2 -1 -2 -2 -1 -4 -3  0 -3 -5 -1 -2 -3 -3 -2 -1 -2 -2 -4 -3  1 -1 -3 -4  1 -3  0 -3 -4 -3 -6 -3 -5 -3 -4 -5 -5 -1 -6 -6 -4 -3 -6 -3 -2 -1 -4 -5 -4 -6 -6  5 -6 -2 -2 -1  0  0  1  5 -4 -5 -4 -3 -5 -6 -5 -4 -4 -6 -4 -4 -5 -5 -4 -4 -6 -5 -5 -3 -4  0 -3 -2  3  2  0  5 -3 -3 -5 -4 -4 -6 -5 -4 -3 -6  1 -4 -6 -5 -4 -3 -3  1 -3 -6 -3 -1  3 -4 -2 -1  7  0 -2 -4 -2 -2 -4 -5 -3 -1 -6 -3 -4 -6 -4 -5 -3 -5  0 -5 -6 -6 -3  0 -4  0  0  0  0  0  0 -3 -3  7 -3 -1 -1  0  2  1  3  1 -4 -3  0 -4  7 -5 -5 -5 -5 -6 -4  7 -4 -2  7 -5 -6 -5  7 -3 -6 -3  7 -4 -5 -5 -4 -6 -3  7 -5 -4 -6 -6  0 -5 -4 -5 -3 -5  0 -6 -3 -4 -6  4 -5 -5 -4 -4 -5 -2 -4 -4 -6 -4 -6 -5 -5 -4 -5 -3 -2 -3 -3 -5 -3 -3 -6 -5 -2 -4 -6 -4 -3  7 -4 -2 -3 -5 -5  7 -3 -3 -3 -5 -3 -2  2  2  1  4 -1 -4 -4 -3 -6 -3 -3  6 -2 -5 -3 -3 -4 -2 -3  0 -6 -3 -5  7 -4 -5 -6 -3 -5 -5 -6 -4 -4  7 -4 -6 -5 -6 -6 -3 -5 -5 -5 -3 -6 -5 -4 -6 -3 -6 -6 -2 -5 -4 -3 -3 -6 -4 -5 -2 -5 -4 -6 -5 -6 -3 -2 -5 -5 -3  1 -5 -6 -2 -2 -4 -6 -4  7 -4 -5 -6 -3 -6 -5 -5 -5 -5 -4 -5 -5 -2 -5 -3 -5 -2 -4 -3 -6 -6  6 -5 -4 -3 -3 -6 -4 -4 -5 -4 -3  7 -5 -5 -5 -6 -1 -2 -5 -5 -4 -6 -6 -4  5  1 -6 -6 -6 -3 -2 -4 -4 -3 -6 -6 -3 -5 -1 -3 -4 -3 -4 -5 -4  0 -2 -5  2 -1  4 -1 -3 -3 -5 -4 -6 -5 -4 -5 -2 -6 -5 -4 -5 -4 -3 -6 -6 -4  7 -4 -5 -5 -6 -1 -5 -6 -5 -5 -5 -2 -2 -1 -3 -3 -4 -3 -4 -3 -6 -3 -2 -3  3 -4 -1 -5 -2  2 -1  1  1  1  2 -1  1 -2 -3 -5 -4 -4 -3 -4  6 -6 -5 -5 -6 -5  0 -1 -5 -6 -6 -4  7 -3 -6  2 -4  2 -4 -5  7  1  7 -2 -4 -2  3 -6 -6  1 -5 -5 -5 -5 -4 -4  7 -3 -3 -3 -2 -2 -1  1 -6 -1 -5 -6 -1 -4 -5 -3 -2 -4 -5 -5  4 -3 -4  7 -6 -3 -6  7 -6  4 -4 -6 -4 -5  5 -1  2 -6 -3 -2 -1 -4 -2 -1 -5 -5 -2 -2  5 -6 -1 -3 -5 -3  0 -5 -7 -2 -3 -4 -2 -2  7 -3 -6 -3 -3 -3 -4  7 -5 -3 -2 -4 -3 -4 -6 -5 -2 -2 -6  0  5 -4 -6 -1  1 -6 -5  0 -3 -2  7 -2 -3 -6 -5 -2 -4 -6 -2 -4 -3 -3 -2 -5 -6 -5 -6 -2 -3 -5  7 -3 -4  7 -3 -3 -6 -3 -6 -3 -5 -6 -6 -2 -5 -6  7 -5 -5 -3 -6  4  7 -2 -5 -5 -3 -3  7 -6 -3 -2 -5 -3 -6 -5 -5 -6 -3 -4  0 -2 -4 -3 -5 -2 -2 -4  7 -6 -6 -1 -3 -3 -6 -6 -3  7 -6 -3 -3 -3 -5 -6 -5 -6 -5 -3 -6  4  7 -5 -5  7 -6 -6 -4 -5 -3 -6 -4 -5 -3 -5 -5  7 -6 -6 -3 -5 -5 -6 -6 -4 -1 -6 -5 -4 -6 -3 -3 -3 -6 -4  1 -4 -6 -5 -3 -2  0  6  4 -6 -6 -5 -6 -3 -6  7  4 -4  6 -6 -4 -5 -2 -1 -6 -5  6 -3  3  0 -5 -6 -3 -6 -2 -5 -2 -5 -2 -4 -3 -3 -1 -3 -3 -2 -1  0  1  0 -3  3 -5 -2  0 -2 -2 -5 -3 -2 -3 -2 -2 -2 -3 -4  0 -1 -2 -1  0 -1 -1  0 -1 -1  1 -1 -1  3  0  0 -1  0  0  0  0 -1  0 -1 -1 -1  2 -2 -1 -2  0  1  0  0 -2  0 -6 -4 -2 -2 -6 -3  0 -6 -5  0  2 -4 -2 -1 -3 -4 -1 -1 -3 -3 -1 -1 -2  5 -2 -1  1  1 -1 -1  0  0  1  0 -1 -1 -1  2 -1 -1  0 -1  1  2 -1 -1 -2 -1 -1 -2 -1 -1 -3 -2 -1 -4 -1  2 -6 -3 -3 -1 -5 -6 -3 -2 -7 -6 -2 -3 -6 -4 -2 -5 -7 -3 -4 -2 -4 -6 -6 -3  7 -3 -3 -6  7 -2 -6  6 -2 -5 -4 -7  7 -5 -6  7 -5 -4 -6 -5 -6 -5 -5 -6 -6 -6 -2  7 -6 -2  3 -6 -4 -6 -5 -5  7 -6 -5 -6 -5 -4 -6 -7 -7 -3  0 -3 -4 -3 -7 -4 -3 -6 -3 -7 -4 -2 -3 -6 -4 -3 -2 -2 -1 -3 -2 -2 -1 -6 -5 -6 -5  6 -5 -6 -6 -5 -5 -5 -7  6 -5 -6 -3 -3 -5 -6 -5 -3 -4 -5  0  0  0  1  1 -4 -5  0 -5 -2 -5 -4 -3 -1 -2 -5 -3 -2 -5  1 -5  2 -5  1 -4 -2 -4 -8 -4 -4 -3 -7 -4 -1 -3 -3 -1 -5 -5 -4  0 -1  1  0 -4 -3 -5 -3  4 -2 -1 -3 -5 -3 -6 -3 -3 -1 -1  0  2  1  0  0  0  1 -1  0  0 -1  0  0 -1 -1  1  1  0 -2 -4 -4 -4 -4 -5 -4 -3 -7 -5 -4 -2 -7 -3  0 -7 -3 -7 -4  8 -6 -3 -1 -5 -2 -7 -3 -6 -7 -4 -3 -2 -1 -1  4 -1 -5 -4 -6 -5 -6 -6  7 -4  6 -6 -4 -1 -7 -8  2 -6 -5  8 -7 -5  7 -3 -4 -4 -4 -4 -5 -4 -5 -5 -6 -5 -2 -3 -5 -7  7 -7 -6 -4 -4 -6 -2 -2 -8 -5 -1 -7 -8  1 -4 -6 -8  2  0 -2  7 -7  2 -8 -6 -5 -7 -7 -6 -5 -8 -8  3 -5 -6 -8 -6 -5 -6  8 -5 -6 -6  8 -7 -5 -6 -6  8 -6 -2 -5 -6 -2 -4 -4 -6 -6 -5 -6 -3 -4 -7 -6 -5 -6 -4 -6 -7 -7 -8 -2 -2  1 -1  1  6 -2 -3 -6 -2 -7 -3  8 -7 -4 -6 -4 -8 -8 -7  8 -5 -4 -6  1 -6  8 -6  7 -3 -6 -2 -6 -6 -4 -3 -3  1 -2 -1  0  1 -2 -3  2 -4 -3 -4 -4 -6 -7 -4  0  0 -4 -1 -1 -1  0 -1 -2  1 -1
 -5 -4  0 -3 -4 -1  3  0 -3  0 -1 -1 -6 -3  7 -5  0 -5 -4 -5 -2 -4  0  3 -2 -6 -2 -3 -2 -4  6 -5  3 -5 -1  3 -2 -1 -4 -2 -3 -1 -2  1  1  3 -1 -3 -1  0  5 -4 -3  0 -3  2  2 -3 -5 -4 -3 -2 -2 -1 -1  0 -6 -1 -4 -6  6  0 -1 -1  0 -1 -5  1 -4 11 -2 -4  6 -4 -1 -4 -3 -4 -5 -4 -3 10 -4 -4  2 -3 -2  4 -4 -4 -1 -4 -5 -1 -4 -6 -7 -4 -3 -7 -4  6 -5 -5 -5 -1  0 -2 -1  1 -1  0  0 -2  0 -2 -4  0  0 -4  1 -1 -3  1 -2  2 -3 -2  1 -4  2 -4 -1 -6  0 -3 -2 -6 -3 -4 -3 -1  0 -7  1  6 -7  0  1 -1 -3 -5 -3 -6 -4 -2 -3 -3 -1  0  0  0  0  2 -1 -4 -3 -3 -4 11 -2 -1  0 -1  1 -1 -1 -2 -1 -2  0 -2 -2  0 -2 -1  0  1 -1 -2 -3  0  1 -4 -3 -1  6 -1 -3 -1 -4 -1 -1  7 -3  1 -2 -2  3  2 -3 -5  2 -5 -3  0 -5  0  2 -4 -4 -2 -2 -5 -2 -1 -1 -2 -5 -3 -5 -5 -3 -5  0 -2 -1 -1  0  3 -2  3 -5 -2  1 -3 -5 -5 -2  3 -5 -2 -5 -5 -5 -4 -5 -6 -3 -5 -4 -5 -2 -2 -3 -2 -1 -2 -3 -3 -2 -3 -4 -1 -5 -5 -3 -3 -5 -3 -2 -6 -5  2 -3 -2 -1  0 -5  0 -1  6 -3  0 -1 -4 -1 -2 -3  0 -2 -3  0 -2  3 -6 -3  3 -5 -3 -3  4 -3 -4 -4 -1 -5  1 -3 -3 -1  0  0  0  0  0 -3 -3 -4 -4 -3  0  2 -3 -1 -2  0 -2 -1 -3 -3 -4 -4 -5 -2 -3 -5 -3 -5 -3  2 -4 -3 -4 -3 -4 -2 -5 -4 -5 -3 -3 -5 -3 -3 -3 -4 -3 -4 -6 -6 -4 -5 -4 -5 -2 -5 -2 -6 -2 -2 -6 -4 -5 -5 -2  6 -5 -4 -3 -3 -5 -4 -1 -5 -3 -2 -5  0  2  7 -2 -4  0 -1 -5 -3 -1 -3 -6 -3 -2 -5 -3  1 -1  9 -5 -5 -4 -1  0 -3  0 -1  0  3 -1 -2  0 -3 -2  1 -5 -2  1 -4 -1 -3  0  1  0 -4 -1 -1 -5 -1 -2 -5 -2 -5 -6 -1 -3 11 -5  0 -4 -4 -4 -5 -5 -5 -4 -2 -3 -3 -5 -4 -5 11 -3 -5 -4 -6 -5 -4 11 -2 -4 -3 -6 -1 -3  7 -3 -1 -4 -3 -4 -2 -3 -6 -5 -6 -3 -5 -1 -2 -4 -4  0 -4 -5 -4 -3 -5 -2 -5 11 -5 -5 -3 -5  2 -3 -4 -3 -4 -3 -4 -4 -2 -5 -5 -4 -4 -1  5  1 -5 -5 -4 -5 -3 -2 -5 -3 -5 -5 -6 -4 -4 -5 -3 -1 -4 -6 -5 -4 -3 -2 -5 -5 -4  4 -3 -4 -2 -4 -2 -3 -2 -1 -1 -4 -3  2 -4 -5 -3  3 -4 -3 -2 -3 -1 -2  5 -4 -2 -5 -5 -1 -5 -4 -5 -3 -3 -5  0 -2 -5 -6 -5 -5 -4 -3 -5 -4 -2 -5 -5 -4 -2 -5  3  0  0 -3  1 -2 -2 -4 -1 -5 -2 -3 -3 -3  1 -2  1  1  0 -2 -1  1 -1  1  0  0 -1  1 -4 -5 -1 -2 -4 -4 -2 -5 -1 -5  1 -2 -4 -3 -2 -5 -5 -5 -2 -4 -4 -4 -2 -2 -5 -5 -3 -5 -2 -4  2 -3 -5 -4  0 -5 -5 -4 -3 -4  0 -4 -2  5  2 -4 -2 -1 -4 -5 -2 -3 -5 -4 -3 -5 -4 -3  1 -1 -4 -3  2  5 -5 -4 -1 -6 -5 -6 -3 -4 -6 -3 -5 -3  0  0 -5 -1 -1  1 -4  2  0 -3 -5  0 -1  0  0 -2 -1 -6  1 -1  1 -6  0 -2 -2 -2 -1 -5 -2 -5 -2 -2  0 -5 -5 -6 -3 -2 -3 -2 -4 -5 -3 -2 -2 -5 -2 -2 -3 -5 -3 -2 -5 -3 -2  5 -4 -5 -2  0 -6 -4 -2 -2 -5  6  0  5 -2 -3 -5 -5 -5 -5 -4 -2 -5 -5 -4 -3 -5 -4 -1 -6 -2 -6 -4 -3 -5 -5 -4 -6 -6 -5 -3 -3 -4 -6 -3 -5  4 -3 -5 -3 -3 -5 -4 -1  0 -3 -3 -5 -5 11 -4  3  0  6 -2 -3  0 -5 -3 -4 -3 -5 -4 -6 -2 -1 -4 -4  0 -3 -5 -5 -2 -5 -4 -3 -4 -4 -3 11 -4 -5 -3 -5 -3 -3 -5 -5 -6 -4 -5 -4 -6 -4 -5 -4 -3 -5 -5 -1 -5 -3 -3 -3 -5 -5 -4 -3 -5 -3 -4 -5 -2 -4  7 -1 -4  0 -4 -6 -3 -2 -4 -2 -1  0 -5 -6 -3 -4 -2 -1 -5 -3 -4 -4 -5 -4 -5 -2  0 -5 -3 -4 -2 -3 -1 -5 -5  4 -3  0  3 -3 -2 -1  9 -3 -1  1 -3  1  1  2  0  1  0 -2 -2 -4 -2 -2  0 -2 -4 -1 -1 -1 -1 -1  0 -1 -3 -1 -1 -1  0 -1  0 -1 -1  0  1  0  0  0  1  0  0 -1  0  0  0 -1 -1  0  0  1  1  0 -2 -1 -1  3 -1 -3  1 -1  0 -4 -3  1 -3 -5  0 -1  2 -5  0 -2  1 -3  0  0 -4 -1  0 -2 -1 -1  0  2  0 -1  0 -1  0  0  0  0  0  0  0  0  0  0  1 -2 -1 -1 -1  0 -1  0 -1 -1  0 -1  0  1  1 -4  1  3 -3  1 -2 -5 -5  0 -2 -1 -6  0  0 -5 -5  3 -2 -7 -2  0 -2  0  4 -3 -4  3 -6 -1 -6 -5  6 -4 -6 -5 -5 -5 -4 -5  3 -4 -6 -5 -3 -6 -5 -5 -3 -5 -5 -6 -4 -5 -4 11 -5 -5 -5 -6 -5 -4 -5 -3 -6 -5 -4 -5 -6 -3 -4 -6 -4 -4 -7 -7 -3 -5 -4 -3 -2 -7 -1 -5 -6 -6 -7 -4 -5  1 -6 -1 -1 -2  2 -3 -3 -1 -3 -5 -1 -4 -6 -4 -4 -4 -6 -4 -4 -5  1 -7 -1 -2 -6 -3  2  1 -5  1 -3 -3  0  0 -2  1 -1  1  1 -5 -1 -5  2 -5 -2 -2 -1 -3 -5 -1 -2 -3  5 -5  0 -5 -2 -5  3 -1 -7 -3  1 -5 -7 -4 -1  5 -4 -4 -6 -3 -5 -3  0  0  3 -5  2 -5  3 -2  1  0  4 -5  2 -6  4 -3  1  1  0 -1  0 -1 -1 -1 -1  0 -1  0 -1 -2 -1 -2 -1 -1  0 -1 -2 -2  2  2 -1 -5  4  5 -7 -5 -2 -3 -7 -6  0 -1  0 -7 -1 -7  3 -2 -2 -5  0 -5 -5 -6 -6  5 -2 -3 -2 -2 -3 -3  5  0 -6 -2 -6 -5 -6 -2 -5 -6 -4 -1 -7 -6 -4 -6  2 -6 -7 -3 -3  1  4 -6 -3 -5 -4  9 -5 -2 -4 -5 -1  0 -5 -6 -6 -6 -4 -5 -6 -5  2 -5 -8 -6 -1 -5 -7  0 -1 -6 -6 -3 -1 10 -4 -6 -2 -7 -5  1 -3 11 -6 -2 -7 -7 -5 -6 -6 -7 -6 -1 -5 -6 -2 -6 -3 -5 -6 -4 -4  4 -5 -5 -4 -4 -6 -4 -4 -5 -6 -6  1 -6 -5 -5 -6  1 -4 -6 -5 -5 11 -6 -5 -2 -5 -4 -3  4 -1  0 -1 -5 -2 -7 -1 -6 -7 -5 -4 -6 -7 -7 -6 -6 -2 -6 -5 -1 -6 -6 -6 -6 -4 -5 -1 -6 -2  6 -2 -1  2  0 -1 -2  0  1 -1  0 -3 -2 -4 -5 -5 -5 -3 -3 -2 -4 -1  2 -2 -1 -1  0 -2  0
  0 -6 -6 -1  0  3 -4 -2  1 -2 -5 -2  7 -4 -5  5 -5 -4 -4  3 -2 -6 -3 -4 -5  7  1 -5  2 -5 -2  3 -6  4  1 -2 -3 -1  1 -3 -4  1 -3 -2 -3 -5 -1 -2  1 -2 -3 -5  0  1 -4 -2 -4  0 -6  3 -4 -4 -5 -2 -1  0 -4 -1 -4 -4 -5 -3 -2  0 -2 -4 -4  2 -5 -5 -3 -5 -3  5 -4 -1 -1 -1 -5  1 -3 -5  5 -5 -3  0 -4 -2  5  6 -3  6 -2 -6 -3  8 -5 -6 -3 -6 -5 -5  5 -1  0 -3 -5 -3 -2 -4 -3 -1 -3  0 -2 -3  2 -3 -5 -5 -3  2 -5 -2  1 -3 -3  0 -1  4  1 -5 -3  6  0 -4 -2 -4 -5 -5  0 -1  1 -5 -3 -4 -5 -5 -4  3 -6 -7  0  2 -6 -5  1 -3 -1  0  0 -1  0 -1  0  1 -3  7  4 -5 -3 -4 -2 -4 -1  0 -2 -4 -1 -1 -2 -2  1  1  0 -2 -1  0 -3 -4 -1 -3 -2 -1  3 -3 -3 -2 -4 -5  3 -4 -3  0  3 -3 -4 -1  0 -4  0  1 -5 -5  1 -1  0 -1 -4  2 -3 -5 -4  7 -2 -4 -3 -6  3 -2  1  0 -2  2 -2 -3 -2  0  0 -2 -3 -4 -6 -4 -3 -1  6  2 -3 -4  6 -1  0 -6 -6  3 -4  8 -6 -6 -5  1  1 -3 -4 -1 -2 -2 -3 -4 -5 -6 -6 -6  4 -4  1 -1  1 -3 -5  8  5 -2  3 -6 -1  2  6 -3 -2 -3  2  0 -4 -5  0 -3  3 -4  0  4  1 -5 -3 -6 -4 -2  0 -6  1 -4  3 -3  0 -4  7 -6 -5 -5  0  0  0  0  0  0  2 -4 -5  4 -4 -1 -3  0 -2 -3 -2 -4 -3  4 -5 -6  1  1 -6 -6  0 -5 -6 -5 -5 -6 -6 -3 -6 -6 -6 -1 -5 -6 -5 -6  0 -5 -3 -4 -5 -6 -3  0  8 -5 -6 -6 -6 -6 -1 -4  7 -5 -5  1 -3  3 -6  3 -3  3 -4 -4  5 -1 -4 -4 -6 -6 -2  0 -2 -3 -2 -6  6 -4 -2 -1 -5 -4 -2  4  1 -4 -6 -2 -5  2 -5 -6 -7 -4 -4 -1  5  2 -2 -4 -3 -3 -4  0 -4  1 -2  0 -4 -1 -3 -4 -4 -3 -1  4 -4 -4 -5  0 -5  4 -7 -6  6  1 -6 -6 -7  3  2 -6 -6 -6  6  1 -1 -3 -6 -6 -6 -6 -5 -1 -6 -5  0 -5  8 -2 -4 -6 -1 -1 -5  5 -2 -6 -5 -6 -4 -2 -6 -2 -6 -5 -4  0 -4 -4 -6 -4 -6 -4 -6 -3 -6 -6 -6 -6 -2 -6  1 -7  1 -6 -6 -2 -6 -6 -4 -5 -1 -6 -4  3  2 -1 -2 -5  2 -4 -4 -6  2  2 -3 -6 -5 -6 -7 -6  2  5  7 -4 -4  5 -6 -6 -3  7 -3 -4 -4 -4  0  4 -4 -3 -5 -6 -1 -3 -2 -5 -3 -3 -3 -1 -2 -3  5  2 -2 -3  2  0 -3 -4 -2  0 -3  6 -4  3 -6 -3 -6 -3  7  4 -5 -6  2 -3 -1 -6 -4 -7 -6 -6  5  0 -5  2  4  3 -6 -6 -5 -4 -4 -3 -4  3  0  3 -6  0 -2 -1 -4 -4 -5 -1 -3  0 -3 -3 -2 -1 -1 -1  0  0 -3 -4 -1 -4  0 -6 -6 -5 -4  1  3  6 -3 -6 -5 -5  4  3 -4 -7 -1  1 -6 -6 -3  1  3 -7 -4 -6 -5 -6 -2 -5  5 -2 -4  4  5  0 -6 -6 -4 -6 -4 -2 -1 -4  1 -1 -3 -2 -5 -6  1 -4 -5  1 -4 -3 -4 -4  3 -2 -4 -2 -6 -1 -5  7 -7  7 -3 -6  0  1 -6 -4 -3 -1  0  1 -3 -2 -4 -3 -2  2  4 -3 -2 -4 -4 -3 -4 -4 -3 -5  0  8 -3 -2 -2 -5 -2 -6 -4  0 -3 -2 -2 -5 -7 -4 -4 -2 -3 -5 -4 -1 -6 -2  0  7 -2 -5  3 -1 -5 -2  6 -6 -5 -3  0 -6 -4  3 -4  3 -4 -4  0 -5 -4 -3 -6 -3 -6  0  7 -2 -4  0 -4 -6 -5 -5 -6 -5 -2  8 -6  6 -5 -6 -2  5 -4 -2  0 -7 -6 -6  5  7 -5 -7 -4 -6  3 -5 -6 -7 -3  2 -6 -6 -4 -1 -6 -7 -3 -3 -2 -4 -4 -4  1 -6 -3 -4 -6 -7 -3  1 -4 -6 -5 -3 -4 -4 -6 -1 -1 -5 -3 -6 -3  1 -3 -6 -3  5 -5 -6 -6 -6 -6 -1  2 -6 -4 -4  0 -6 -4 -4 -6 -4 -7 -5 -2 -5 -6 -6 -1  2 -6 -3 -1 -6 -6 -1 -3  1 -5 -5 -6 -2 -4  1 -6 -5 -5 -1 -5 -3  6  4 -6 -1  2 -4 -7 -5 -6 -5  0 -6 -6 -1 -3  0 -6 -5 -5 -4 -2 -5  1 -4 -2 -2 -6  0 -2 -1 -6  3 -2 -3  3 -1 -3 -3 -1 -3 -5 -3 -2  0 -1 -2 -2 -5  6  2 -2  2  0 -4 -3  3  2 -2 -1 -1 -2 -1 -1  0  0 -1  0 -1  0  0 -1 -1  0  0 -1 -1 -1 -1  0 -1 -1 -1 -1  0  2 -2 -1 -1 -2 -3 -2 -2 -2 -2  2 -3 -3  5 -2 -3 -4  5 -2 -3  1  1 -2 -3  4 -1 -3  2 -2 -2 -1  0 -3  0 -1 -2  0  0 -1 -1 -1 -1 -1 -2 -1 -1 -2  2 -1  0 -2 -1 -1  0 -1 -2 -1  1 -1 -1  2  2 -3 -5  3 -2 -5  5 -4 -2 -3 -5  2 -1 -1 -3  4 -4  2 -2  2 -2 -6 -4 -1 -4 -5  0  5 -7 -6 -6 -4 -4  3 -6 -3  5 -5 -4 -6 -6  8 -6 -6 -6 -6 -4 -6 -3 -4 -1 -6 -4 -3 -7 -4 -4 -7  0 -5 -5 -3 -6  6 -4 -2 -7  0 -6 -6  8 -3 -7  8  8 -4 -5 -4 -6 -1  8 -5 -4 -7  7  8 -3 -4 -1 -1  0 -1 -4 -3 -5  2 -1  0 -4 -6  5  0 -5 -6 -6  7 -7 -6 -3 -2  2 -4 -6  6  2 -3 -2  7 -5  1  1 -1 -2 -4 -4 -1 -3 -2  5  0  5  0  5 -5  0 -4 -2  7 -3 -2 -1 -5  0 -5  5 -5  3 -4 -2  7 -1 -3 -5  8  1 -3 -3 -4 -3  1 -6  5 -4 -3 -3 -2  5 -2  4  2 -3 -3 -3  2  6  0  6 -1  3 -1 -1 -1 -1 -1 -1 -1 -1 -1  0 -1 -1 -1 -1  0 -2 -1 -2 -2 -2 -4  1 -3  0 -1  2 -5 -2 -2 -5 -5  0  3 -7 -5  4  3  5 -4 -8  5 -6 -4  4 -3 -7 -4  5  8 -5  3 -3 -6 -4 -5 -3 -4 -4  0  0  2 -7 -3 -4 -6 -2 -4 -5 -1  1 -1  0 -3 -8  5  3 -6 -3 -5 -4 -2 -3 -6 -4  5  4 -3  1 -3 -5  1 -1 -7  8 -7 -5 -5 -7 -3 -1  8  6 -4 -8  8 -3 -4  0 -4 -3 -5 -4 -4  2 -3  8 -7  0 -8 -8  3 -2 -2 -2 -6 -8  1 -4 -5 -5 -7 -8 -6  3 -2 -7  8 -5 -6 -4 -7  3 -3 -6 -1 -6 -6 -6  0  0 -3 -1 -5 -7 -4 -8 -7 -5 -4 -7 -3 -1 -1 -7 -5 -3  0 -4 -5 -6  0 -8 -2  7 -3 -8  0 -7 -7 -6  8  8 -2 -8  5 -6  3 -5  6 -8 -5 -7  2 -1 -5  2  2 -4 -4 -1 -4  1  0 -3 -2 -1  1 -2 -4 -5 -5  0  4 -3 -6 -5 -2 -3 -3 -3  1 -1  1 -4  1 -4
  0 -6 -4  0  0 -1 -4 -5  1 -5 -2 -4 -1 -4 -5  3 -4 -3 -5  2  3 -6 -4 -4 -5 -1 -1 -4  1 -5 -3  2 -5  0 -1 -3 -4 -1  5 -4 -4  2 -3 -3 -3 -3 -1 -1  0 -2 -2 -5  0  5 -4 -2 -2  4 -6 -2 -4 -3 -5 -3 -1 -1 -2 -2 -4 -2 -4  0 -3  4 -3 -3 -4  0 -5 -5 -2 -5 -3  3 -4  6 -3  6 -5 -1 -2 -5 -1 -5 -3  2 -4 -1 -1  1 -3  0  6 -5 -3 -1 -5 -5 -3 -6 -5 -5  0  6  6 -3 -4 -3 -2 -4 -2 -1 -2  5 -2 -2  4 -1 -4 -4 -3  4 -4 -2  5 -2 -3 -1 -2  4  1 -5 -3  0  1 -3 -1 -4 -5 -4 -1 -1 -1 -5  0 -4 -5 -5 -3  1 -6 -7 -1 -2 -5 -5 -1 -3  1  0  0 -1 -1 -1 -1  6 -4  2  0 -5 -4 -3 -2 -3 -1  0 -2 -3 -2 -2 -2 -3  0  0 -1 -2  0  2 -3 -3  1 -2 -2 -3  2 -3 -2 -3 -4 -5  4 -3 -2  1  4 -4 -3 -2 -1 -3 -3  6 -5 -5  5 -3 -1  5 -4  6  1 -3 -3  0 -1 -4 -4 -7 -1 -5  6  6  1  4 -3 -3 -2  0  0 -2 -4 -3 -6 -5 -2  4  3  3 -3 -4  3  1 -2 -6 -6  1 -4  0 -5 -6 -5 -1  0 -3 -5  1 -2 -2 -3 -4 -6 -6 -7 -6  5 -4 -1 -4  6 -3 -5 -1  1  0  1 -6 -3  2  3 -3 -2 -3  4 -1 -3 -6 -1 -3  1 -3  0  2  1 -5 -2 -5 -4 -1  6 -5  4 -2  0 -4  4 -2  0 -6 -5 -5  0  0  0  0  0  0  3 -4 -5  3 -4  1 -2  0 -1 -3 -2 -4 -3  1 -5 -6  3 -2 -5 -5  6 -5 -6 -5 -5 -6 -5 -2 -5 -6 -6  6 -5 -6 -5 -5 -2 -6 -2 -4 -5 -5 -4 -2 -1 -5 -6 -6 -6 -6  6 -4 -1 -5 -5 -2 -4 -1 -6 -1  2 -1 -4 -2 -1  6 -4 -3 -6 -5 -3 -2 -4 -3 -3 -6  1 -4  1  6 -5 -4  4 -1  0 -6 -6 -4 -4 -1 -5 -6 -6 -4 -4 -2  2  1 -2 -3 -3 -3 -4  0 -4 -1 -1  6 -3 -2 -3 -5 -1 -3 -1  2 -4 -3 -4  6 -4  0 -7 -5  0 -2 -6 -5 -6  5 -2 -7 -6 -7  0 -1  6 -2 -6 -5 -5 -6 -5  6 -6 -5  5 -5 -1  2 -4 -6  0 -3 -5 -1  1 -6 -5 -5 -4  2 -5  4 -7 -6 -3 -1 -5 -4 -6 -4 -6 -4 -6 -2 -6 -6 -6 -6 -1 -6  5 -6  3 -5 -5 -4 -5 -6 -4 -3 -3 -6 -4  3  1  6  0 -5 -1 -3 -4 -7  6  0 -4 -6 -3 -6 -6 -5  0  4 -1 -4 -2 -2 -5 -7 -3  3 -2 -4 -4 -3  6  5 -4  0 -3 -6 -2 -2  2 -5 -3 -2 -3 -1 -3  1  3  1 -1 -2  2  2 -3 -4 -1  1 -2  1 -5  5 -6 -2 -6 -3  1  3 -5 -6 -1 -3  6 -5 -4 -7 -5 -5  3 -1 -5  4  5  3 -5 -6 -5 -3 -3 -3 -4 -1  2  2 -6  6 -4 -2 -4 -4 -5 -3 -2 -2 -3 -3 -1 -2 -1 -1  0 -1 -2 -5  4 -4 -3 -6 -7 -5 -3  4  0 -1 -4 -6 -5 -5  4  4 -4 -7 -1  3 -6 -5 -4 -1  4 -7 -5 -6 -4 -4 -4 -5  3 -2 -4  0  4  5 -5 -5 -3 -6 -4 -2 -3 -4 -2 -2 -4  0 -3 -4  6 -4 -4  5 -4 -4 -4 -3  5 -3 -4 -3 -6 -2 -5  2 -7  0 -5 -7 -1 -2 -6 -5 -2 -1  6  2 -3 -2 -5 -4 -2  5  3 -3 -3 -4 -4 -2 -4 -4 -3 -4  3 -1 -3  2  2 -4 -2 -6 -2  6 -4  1  0 -6 -7 -3 -5 -2 -2 -4 -4  6 -6 -3  1  1  2 -5  0  6 -5 -3  0 -5 -5 -2 -1 -6 -4  0 -2  3 -3 -4  6 -4 -4 -2 -6 -4 -6  6  0 -1 -4  2 -4 -6 -5 -5 -6 -5 -2  1 -7 -1 -5 -5 -1 -1 -4  1  0 -7 -5 -5 -1  0 -5 -7 -4 -5 -1 -3 -6 -7 -3 -2 -6 -5 -4  6 -6 -5 -2 -1 -3 -3 -2 -3  0 -5 -2 -4 -5 -7 -3 -2 -4 -6 -5 -2 -3 -5 -6  6 -1 -5 -4 -6 -2  3 -2 -5 -4 -1 -5 -6 -5 -6 -6  6 -1 -7 -4 -4 -2 -5 -4 -4 -6 -4 -6 -4  0 -5 -5 -5  6 -1 -5 -4  6 -6 -7  6 -4  1 -3 -4 -7  1 -4 -2 -5 -5 -5 -2 -5 -4 -1  0 -5 -1  0 -4 -7 -5 -7 -5  6 -7 -6 -1 -2  2 -6 -5 -5 -4 -2 -3  3 -5  2 -2 -5  2  3  0 -5 -1 -1 -3  1 -1 -2 -3 -2 -3 -3 -3 -3  6  3 -4 -2 -4  2  1  0  2  0 -4 -3  1  5 -2 -1  0 -1 -1 -1  1  0 -1  0 -1  1  1 -1 -1  0  1  0 -1 -1 -1  0 -1 -1 -1 -1  0  1 -2 -1  0 -2 -2 -2 -2 -2 -3  3 -3 -3  4 -1 -3 -3  2 -3 -3  0 -3 -2 -2  4 -3 -2  1 -1 -1  0  1 -2  3  0 -1  0  2 -1 -1 -1 -1 -1 -1  0 -1 -2  0 -2  1 -2 -1 -1 -1  0 -2 -2  0 -1 -1  0  2 -1 -3  3 -1 -4  2 -5 -1 -4 -3  6 -1 -1 -3  5 -4  2 -5  3 -2 -6 -3  0 -2 -4 -2  0 -6 -6 -6 -4 -4 -2 -6 -4  2 -5 -5 -5 -6 -1 -6 -5 -6 -6 -4 -6 -2 -4  7 -6 -5 -3 -6 -3 -5 -7 -2 -5 -5 -1 -6  0 -5  5 -7 -2 -6 -6 -1 -5 -6 -1 -1 -7 -5 -5 -6 -1 -2 -4 -5 -7 -1 -2 -4 -4 -2  6  1 -4 -5 -3 -5 -1 -2 -1 -5 -5  1 -2 -6 -6 -4  2 -6 -6 -2  2  6 -5 -6 -1  1 -3 -2  0 -2 -1 -2  0  0 -4 -4  0 -3 -3  3  1  2 -3  4 -5  2 -3 -1  2 -3  1  5 -4  6 -5  3 -5  3 -5 -5 -2 -2 -2 -5  0  3 -2 -4 -4 -3  6 -6  3 -2 -3 -1 -3  1 -2 -1  1 -4 -4 -4 -1  3 -2  1 -1 -1 -1 -1 -2 -1 -1 -1 -1 -1 -1  1 -1  0 -1 -1 -1 -2 -2 -2 -2 -2 -3  3  2  2 -3  5 -5 -3  7 -4 -4  0  6 -4 -4 -2 -3 -3 -1 -8  3 -6 -3 -2 -4 -7 -5 -1 -1 -5 -2 -4 -6 -5 -5 -4 -4 -4  6  6 -3 -5 -7 -4 -6  6  1 -4 -3  1 -4 -6 -1 -8 -3 -1 -6 -1 -4 -5 -3 -5 -7 -6 -2  2 -6 -2 -2 -4 -3  7 -7 -2 -7 -5 -5 -6 -4 -4 -2 -2 -4 -4  0 -3 -2 -3 -3 -4 -5 -3 -4  2 -6 -1 -8 -4 -7 -8  1 -2  7  7 -6 -8  3 -2 -6 -5 -6 -8 -5 -2  6 -7 -1 -5 -6 -3 -7  5 -4 -6 -2 -5 -6 -6 -3  6 -1  7 -5 -7 -4 -7 -6 -5 -4 -8 -5  6 -3 -7 -5 -4  0 -3 -4 -6 -3 -8 -2 -1 -3 -8 -3 -7 -7 -6 -2 -2  3 -8 -2 -4 -2 -4  2 -8 -5 -7  3  0 -5  5  3 -4 -4  3 -4  1 -1 -4 -1 -1  2 -2 -4 -4 -5  4  4 -1 -6 -5  1 -2 -3 -3 -1 -1  1 -3  0 -4
 -4  8 -1 -2 -5 -1 -2  0 -2 -4  6  5 -5  5  1 -5  3 -7 -3 -4 -1 -3 -2  1 -2 -5 -1  4 -2 -2 -3 -5 -1 -4 -2  0  3  0 -5 -5 -1 -1 -1  1  1  1  2 -3  1  2 -2 -3 -2 -3 -3  0  2 -3 -4 -3 -3 -2  7  0 -1  1 -6  0 -4 -6  1  3  1 -3  1 -1 -5 -2 -4 -3 -4 -4 -4 -4  4 -4 -2 -4 -4 -4 -4 -3 -4 -4 -4 -4  5  0 -3 -2 -1 -4 -1  2 -3 -5 -7  8  1 -7 -1  0 -5 -5 -5  0  0  3 -1  4  3  2 -5 -2  4  4 -4  1  1 -2  2 -1 -2 -3 -4  2  5  1  0 -4  0  8  5 -5 -2  1  4 -6  6  7  1  3  1 -7 -3  1 -7  0 -2 -1 -3 -5 -1 -5  7  8 -3 -2 -1  0  0  0  0  0 -1 -4  7 -5 -3 -4 -2  6 -4  5 -1  0  2  6  4  0 -1  0  0  3  0  2  0  1  2 -1 -5  1  0 -2  1  3 -1  0  5 -2 -3  2  3 -3 -3  3  5 -3 -1 -1 -3 -5 -3 -4 -2  4 -4 -3  1 -5 -6  5  2 -5  0 -1  0 -4 -5 -2 -5 -5 -2 -4  0 -2  1  0  0  0 -1  2 -4  1  1 -4 -5 -5 -1 -1 -4 -3 -4 -4 -4 -4 -5 -5 -1 -4 -3 -5 -2 -2 -2 -2  3 -1 -2 -3 -3 -1 -3 -3 -5 -4 -3  7 -5  2 -1 -5 -4 -2 -3 -3 -2 -2 -4  5  3 -2 -1  0  4 -4 -1  3 -2  1  2 -4 -3 -2 -1 -6 -2 -4 -5 -2 -3 -1 -4 -3 -3 -5 -5 -3 -3 -2  0  0  0  0  0  0 -3 -2 -3 -3  0  1 -1 -2  1  0  3  7 -2 -2  1 -4 -5 -4 -2 -1 -5  8 -4  8 -1 -4 -1 -6 -1 -2 -3 -5 -3 -4  8 -1 -5 -3 -5 -3 -3 -1 -3 -5 -5 -3 -4 -3 -4 -3 -4  3 -5 -3 -1 -5 -3 -5 -4 -1  0 -4 -3  7 -1 -5 -3 -5 -4 -1  4 -5 -2  2 -3 -3  1  1  5 -5  3  4 -3 -5  1 -3 -4 -2  1  3 -4 -4 -4 -3 -1 -3 -4 -1  4  3  1 -2  0 -2  6  4 -3 -5  6 -3 -2  0  1  2  4 -3 -3  2  0 -5  5 -3 -4 -4 -4 -5 -2 -1 -4 -4  0 -4 -3 -4 -5 -5 -5 -6 -3  0 -2 -4 -3 -5 -4  7 -4 -3 -5 -4 -3 -4  1 -3  7 -5  1 -2 -4  0 -3 -6  0 -5 -3 -2 -6 -3 -6 -2 -2 -5 -3 -3 -3 -6 -3 -4 -4 -2 -5 -3 -4 -4 -4 -4 -2 -4 -2 -2 -3  3 -3 -1 -3 -3 -2 -5 -5 -3 -4  7 -1 -3 -5 -4 -3 -4  5 -3 -4 -2 -4 -4 -5 -3 -3 -4 -2 -4 -6 -5 -3 -3 -3 -5 -3 -5 -3  0  7 -3 -1 -6 -5 -3  2  2  2 -5 -2 -1 -4 -5 -2 -3 -4 -3 -2 -2  1 -1  3 -4 -1 -4 -4 -1 -4 -3 -5 -4  8 -4  0  1 -5 -7 -3 -4  8 -2 -4 -6 -2 -4 -5 -4  4 -4 -3  5  2 -3  2 -5  2 -4 -3 -5  1 -2  6 -3  6  0 -4  1  4  2  2  0  2  0  0 -1  1 -2 -4 -4 -1  1 -3 -3 -5 -4 -4 -5  0 -3 -3 -1 -4 -4 -4 -4 -2 -4 -3  8  0 -3 -4 -4 -2 -4  5  8  2 -3 -4 -6 -4 -4 -3 -4  0 -3 -4  0 -2 -1 -2 -3 -3  1 -3 -5 -3  1 -4 -3  6 -4 -3 -3 -1 -5 -4 -2 -2  1 -4 -6 -3 -5 -4 -5 -2 -4 -5 -2 -4 -1  1  2 -5  0  3  2  8  1  2 -1 -4  1  2 -3 -5  3  5 -6 -2  0 -2 -5  1  1 -4  5  3 -3  6 -5  1  2  2 -4 -3 -6 -2 -1 -2 -1 -3 -5 -2 -2  3 -5 -2  3 -1 -5 -3  4 -5 -1 -2  1 -3 -4  4 -2 -6 -1  3  0 -5 -2  4 -1 -3 -2 -4 -3 -4 -5 -3  2 -5 -4 -3  8 -4 -3  0 -5 -3 -5 -3 -2 -5 -5 -3 -6 -5 -4 -2 -2 -3 -5 -2 -4  3 -1 -4 -3 -2 -4 -6 -1 -2 -1 -3 -5 -4 -4 -6  0  6  2 -2  6 -1 -4 -2 -3  7 -4 -6 -5  1 -3 -3 -6 -5 -3 -4 -5 -2 -3 -1 -2 -6 -5 -6 -4 -3 -4 -3 -4 -1 -2 -4 -5 -5 -4 -4 -3 -5  8 -4 -3 -2 -4 -4 -5 -5 -2 -1  0 -5 -4  8 -3 -5 -2 -4 -5 -3 -3  0 -5 -4 -1 -3 -5 -1 -3 -3 -2 -2 -2 -5 -5 -2 -6  0 -5 -4 -3 -4  1 -5 -4 -4 -3  0 -4 -2 -3  5 -2  3 -4 -5 -2 -5  2  0 -2 -5  0  2 -3  3 -2  1 -2 -1 -1  2  0 -1  2 -1 -4 -1  0 -1 -1 -4  0  1 -1 -2  1  1 -1 -3  1  1  1  1  1  2 -1  0  1  1  0  0  0  0  0  0  0  0  0  0  0  0  1  2  0  1 -1 -1 -1  0  1 -1 -2  0  0  1 -5  3  2 -1 -5  2  2 -5 -5  2  2  3 -3  2  5 -3  2  3 -2  0  3  1  0  1 -1  0  0  0 -1  0  1  0  0  1  0  1  0 -1 -1 -1  0  0  0  0 -1  0  1  1  0  3  2 -1 -2  0  1  1 -2  5 -5 -3  1  2 -2 -5  1  2 -6 -5  1 -2 -7  1  0  7 -6  1  5  2  5 -5 -3 -5 -4 -3 -3 -5 -4 -4 -5 -4 -4 -2 -4 -6 -5 -3 -4 -4 -4 -2 -5 -4 -5  8 -3 -6 -4 -6 -4 -5 -5 -4 -3 -5 -3 -5 -4 -3 -5 -5 -4 -1 -6  8 -2 -6 -6 -4 -4 -3  7  2 -6 -1 -2 -5 -6 -6  0 -4  2 -5 -2  0  1  1 -1 -1  1 -3 -4  0 -2 -5  8 -4 -1 -5 -3  8 -4 -4 -6  1 -3 -5 -3  2 -4 -5  2 -3 -3 -5  2  0  1 -1 -3 -1 -5 -1 -5  5 -4 -4 -1  2 -1 -5  2  3 -3  1 -5 -1 -4 -1 -4 -2 -3 -7  3 -1 -2 -7  0  3 -2  5  7 -4  8 -3  5  1  1  0 -4  2 -3  0 -2  3 -1  2 -2  2 -6  0 -3  0 -1  0  1  0  2  2  2  1  0  0  1  1  0  2  0  1 -1  2  0  1  0 -4 -3  0 -5  1 -2 -6  7 -1 -1 -6 -4  3 -6 -5 -6  6 -6 -5  0 -1 -5  0 -2 -5 -6 -6  1  3  2  0  4  2  4  3  3 -6 -4 -6 -3 -6  0 -4 -6  2  0 -4 -6  0 -5 -2 -6 -6  1 -2  0  5 -5  3 -4 -2 -4 -2 -4 -1 -5  1  3 -3 -6 -1 -3 -3 -5 -5 -1  1  0 -7 -5  1 -4 -7  2 -3 -5 -6  2 -1 -2 -3 -6 -2 -7 -5 -3 -2 -6 -5 -3 -7 -7 -4 -5 -5 -7 -5 -6  7 -6 -3 -5 -5 -5 -6 -4 -2 -5 -5 -5 -2  8 -5  6  0 -4 -5 -5 -3 -5 -4 -4 -7 -3  8 -3 -4 -5 -5 -6 -7 -4 -4 -4 -4 -2 -4  6  3 -5  2 -6 -2 -6 -6 -4 -3 -4 -7 -7 -6 -6  2 -4 -5  0 -5 -5 -5 -5 -4 -6  6 -5 -1  1  4 -2  0  1  1  1  3  0  0  2  3  5  4 -4 -5 -7 -2 -2 -2 -5  2  2  1  0  2  5  0 -1
  8 -5 -4 -1 -1  0 -4 -4 -1 -5 -1 -2 -1 -4 -4  2 -3 -4 -4  3  4 -5  0 -3 -5  6  0  0  1 -4 -4  2 -4  0 -2 -3 -4  0  0 -4 -3  2  0 -3 -2 -1 -1 -3  1 -1 -3 -4  0  2 -4 -1 -3  8 -5 -1 -2 -2 -2  0  1 -1 -4 -2 -4 -4 -3 -1 -2  2 -1  0 -4 -1 -4 -4 -3 -4 -3  0 -3 -1 -2  1 -5 -2 -3 -4  0 -4 -3  0 -3  0  0  2 -1  2  0 -4  4 -2 -5 -5 -3 -6 -4 -4  0  5  1 -2 -3 -3  1 -1 -1  0 -1  1 -1 -1  5 -1 -2 -5 -3  2 -4 -2  3  0 -4  2  0  1  2 -4 -2  0  0 -4 -1 -4 -2 -4  0 -2 -1 -5 -1 -3 -5 -4 -2  1 -5 -6  2 -2 -4 -4  0 -3  1  0  0  0 -1 -1 -1  3 -4  0  1 -4 -4 -3 -3 -3 -1  0 -2 -3 -2  0 -2 -2  1  2 -2 -2 -1  2 -2 -3  1 -1 -2 -2  2 -2 -2  0 -4 -4  2 -2  1  1  2 -3 -2 -1  4 -4  0  3 -4 -5  1  0 -2  1 -3  0 -2 -3  1  5 -3 -4 -2 -6 -2 -4  1  1  0  7 -3 -3 -2  0  0 -2 -3 -3 -6 -2  4  2  1  1 -2 -3  2 -2 -2 -6 -6 -1 -4 -1 -4 -6 -4 -2  3  5 -4  0 -1 -2 -1 -4 -5 -5 -6 -6  0 -4  6 -4  1  0 -4  0  0 -1  0 -5 -1  2  1 -2  0 -2  3  0 -2 -5  0 -3  2  0  4  2  9 -4 -1 -5 -5 -1  4 -3  2 -2 -1 -3  7 -2  0 -5 -4 -4  0  0  0  0  0  0  4 -4 -4  1 -3  0 -2  7  0 -2 -1 -3 -2  3 -4 -5 -1 -2 -3 -4  0 -4 -5 -4 -1 -5 -4 -3 -4 -5 -5  0 -4 -5 -4 -4 -2 -5 -3 -4 -4 -4 -3 -2 -1 -4 -5 -6 -5 -5  2  0 -1 -4 -4 -2 -2 -1 -5  0  0  4 -4  3 -1  5 -3 -3 -5 -5  0 -2 -3 -2 -2 -5  2 -4  0  6 -4 -2  0 -1  1 -5 -5 -3 -3 -1 -4 -6 -5 -4 -3  1  1  1 -2 -2 -2  0 -3  3 -3  1 -1  0  0 -2 -3 -3 -3 -1  0  3 -4 -2 -3  0 -3 -1 -6 -6  0 -2 -5 -4 -5  4  1 -6 -5 -6 -1 -1  0 -3 -5 -4 -3 -6 -4  0 -5 -4  5 -4  0 10 -3 -5 -2 -2 -4 -1  6 -5 -4 -4 -4 -2 -4 -1 -5 -5 -4 -2 -5 -3 -6 -4 -5 -3 -6 -3 -6 -5 -6 -5 11 -5  4 -5  0 -6 -4 -4 -5 -5 -4 -4 -2 -5 -4  3  2  0 10 -5 -2 -1 -3 -5  2 -1 -3 -6 -4 -5 -5 -5 -3  0 -1 -3 -3 -2 -4 -6 -3 -1 -3 -4 -2 -3  1  1 -3 -2 -4 -6  0 -2 -2 -5 -4 -2  0 -2  1 -1  4 -1  2  3  8  1 -4 -3  3  4 -2  0 -4  2 -5 -2 -6 -3 -1  2 -4 -6  1  2  3 -5 -4 -6 -4 -4  0  0 -4  2  3  7 -4 -6 -4 -2 -2  0 -4 -1  1  0 -5  1 -2  0 -2 -4 -4 -2 -1 -1 -2 -3 -1 -1 -1 -1  0 -1 -1 -4  8 -4 -3 -3 -6 -4 -3 -1 -1 -1 -3 -5 -4 -4  1  8 -4 -6 -1  9 -6 -4 -3 -1  2 -6 -4 -5 -3 -4 -3 -4  1 -3 -4  0  3  4 -4 -6 -3 -5 -2 -2 -3 -3 -1 -1 -3 11 -4 -2  3 -3 -4  3 -3 -3 -3 -2  2  3 -4  1 -5  0 -4 -1 -6 -1 -4 -6 -2  1 -6 -4 -2 -1  0  0 -2 -1 -2 -2 -1  3  0 -3 -2 -4 -4 -2 -2 -4 -4 -3  0 -1 -1  0  3 -3 -2 -5 -3  0 -3 -2  1 -5 -6 -3 -4  3 -4  0 -4  4 -5 -2  3  3 -1 -2 -1  0 -4 -2 -1 -4 -4 -2 -2 -5 -3  0 -4  7 -2 -2  0 -4 -1 -1 -5 -3 -5  2 -1 11 -3  1 -4 -5 -4 -4 -5 -4 -2 -1 -5  0 -4 -4 11  0 -3 -2 -2 -6 -4 -4  0 -1 -4 -5 -2 -4 -1 -4 -5 -6 -3 -1 -5 -4 -3  0 -6 -3 -3 -1 -2 -3 -3 -3 -1 -5 -2 -3 -4 -6 -3 -2 -3 -5 -4 -3 -3 -4 -5  2 -2 -5 -1 -5 -3 -1 -2 -5 -3  9 -4 -5 -4 -5 -5  0 -2 -6 -4 -4 -2 -4 -4 -4 -5 -4 -3 -4 11 -3 -4 -4  0  9 -4 -3  2 -5 -6  1 -2 -1 -2 -4 -6  2 -3 -2 -4 -4 -4  1 -4 -3  3 -1 -4 -1  0 -4 -6 -5 -6 -3  5 -6 -6  2  0 10 -5 -4 -4 -4 -1 -5 -1 -4 -1 -2 -4  0  2  2 -3 -1  1 -2 -1  0 -2 -2 -1 -2 -4 -3 -2  2  0 -3 -2 -2  1  2 -2  1  1 -3 -2  3  2 -2 -1 -1 -1 -1 -1  0  0 -1  0 -1  1  0 -1  0  0  0  0 -1  0 -1  1 -1 -1 -1 -1  1  0 -2 -1 -1 -2 -3  0 -2 -1 -3 -1 -2  0  0 -1 -2 -4  2  0 -2  0 -3 -1 -2  4 -2 -1  1 -1 -1 -1  0 -1  4  0 -1  0  0 -1  0 -1 -1 -1 -1  0  0 -1  2 -2  0 -1  1  0  0 -1 -2  0  0 -1  0  0  0 -2 -2  1 -1 -4  0 -3 -2 -3 -1  1 -1  0 -3  1 -2  1 -5  0 -1 -5 -5  5 -2 -4 -1  4 -5 -6 -5 -3 -4 -2 -5 -4 -1 -5 -4 -4 -5 -2 -2 -5 -6 -5 -2 -4 11 -4 -1 -5 -4 -3 -5 -3 -4 -6 -2 -4 -4 11 -5 -2 -4 -1 -6 -2 -6 -5 -2 -4 -6 -2 -1 -6 -4 -4 -5 -2 -2 -4 -4 -6 -2  0 -3 -4 -2  0  0 -3 -3 -2 -5  1 -1 -2 -4 -3  1 -2 -5 -3 -3  1 -6 -5 -4  0  3 -5 -5 -2 -1 -2 -1  2 -4 -3  2  1  0 -3 -3  0 -1 -3  1  0  3 -2  0 -3  6 -2 -1 -1 -1 -1  4 -2  1 -4  0 -4  3 -4 -5 -2 -1 -2 -5 -2 -1 -2 -1 -4 -5  3 -5  0 -1 -1 -2 -3  0 -1 -2  0 -4 -3 -4  0  0  0  0 -2  1 -1 -1 -1 -1 -1  0 -1  0 -1  0 -1  0 -1 -1 -1 -2  0 -1 -1 -2 -3  5  0  1 -2  5  1 -1  0 -1 -4  4  1 -6 -3 -3 -1 -3 -2 -7 -1 -6 -3 -3 -3 -6 -4 -2 -2  0 -1 -4 -5 -3 -5 -3 -2 -2  0  0 -2 -6 -6 -2 -6  2 -4 -4 -4 10 -4 -4 -2 -7 -3 -2 -6 -1 -4 -5 -1 -4 -6 -5 -2  8 -5  4 -2 -3 -3 -1 -6 -3 -6 -5 -5  2 -3 -3 -3  6 -4 -6 -1 -1  0 -4 11 -3 -4 -3 -4 10 -4 -3 -7 -4 -6 -6  8  9  0 -1 -5 -8  0 11 -5 -5 -2 -7 -4 -3 -1 -6  2 -4 -5 -4 -6  1 -4 -5 11 -4 -5 -5 -3  1  8  0 -4 -6 -4 -6 -3 -5  0 -7 -6 -1 -4 -6 -5 -4 -1 -3  6 -4 -1 -8 -2 -2 -4 -7 -3 -6 -6 -5 -3 -2 10 -7  2 -4  9 -4  0 -7 -5 -6  5  3 -4  2  1 -2 -3  1 -3  0 -1 -3 -1 -2 -1 -2 -1 -3 -5 -1  1 -2 -6 -4 -1 -3 -2 -3 -1  0  0 -2  1 -3
 -3 -7 -6 -4  5 -3 -5 -4 -3 -6 -5 -5  2 -5 -4 -2 -5  9 -5 -3  2 -6 -5 -4  0 -2 -3 -5 -2 -5 -5  2 -5 -3  0 -4 -5 -4  0  4 -4 -2 -2 -4 -3 -3 -2 -4 -1 -3  0 -4 -3 -2 -4 -3 -4  0 -5 -3 -3 -4 -5 -2 -3  1 -5 -4 -5 -5 -3 -4 -3  2 -3 -3 -5 -3 -5 -4  8 -5  1 -1 -4 -1 -4  0 -6 -3  9 -4 -2 -5  4  8 -4  1 -3 -2 -2 -2 -3 -6 -4 -3 -6 -6 -3 -7 -1 -5 -1 -3 -2 -3 -5 -4 -5 -4 -4  0  7  0 -3 -2  3 -5 -5 -5 -2  0 -5 -1 -1 -4 -5 -1 -1 -1  1 -6 -5 -3 -2 -5 -4 -3 -5 -6 -2 -2 -1 -6  1  1 -6 -4 -1  1 -6 -6 -1 -4 -6 -6 -2 -3  0  0  0 -1 -1 -1  0  0 -5 -1 -1 -3 -5 -4  6 -4  0  2 -3 -4 -3 -2 -3 -3 -1 -1 -3 -3  6 -2 -4 -4  7 -3 -2 -3  0 -4  0 -4 -5 -5  0 -4 -4  2  1 -2 -2 -3 -1  0 -3 -2 -4 -6 -1 -2 -3  1 -3 -2  9 -5 -5 -3 -4 -4 -5 -6 -3 -4  1  0 -2 -2 -2 -3 -1  1 -1 -2 -4 -4 -7 -5 -3  5 -2 -1 -5  2 -1 -1 -3 -7 -7 -2 -5 -3 -6 -7 -5 -3  1 -4 -5 -1 -2 -2 -4 -5 -6 -6 -6 -5 -2 -5 -3 -6 -2 -4 -5 -3 -2  5 -2 -6 -3 -2 -2 -5 -4 -4 -1 -3 -4 -5 -2 -4  0 -2 -3  2  0 -5 -4 -2 -5  7 -2 -6  0 -4 -2 -5 -2  1  1 -6 -5 -5 -1 -1 -1  0  0  0 -1 -5 -5 -1 -5  0 -3 -2  2 -3 -2 -5 -1 -1 -5 -5  7 -2 -6 -6 -2 -6 -6 -6 -5 -6 -5  9 -5 -5 -6 -2 -5 -6 -6 -5 -3 -6  9 -5 -5 -6 -5 -3 -3 -5 -6 -6 -6 -6 -2 -4 -3 -3 -6 -4 -5 -3 -6 -3 -2 -3 -5 -5 -3 -2 -5  5 -6 -6 -4 -3 -1 -3  0 -6 -1 -2  0 -2 -5 -5 -3 -3 -3 -6 -6 -5 -2 -3 -1 -7 -6 -5 -5  6 -2 -1 -2 -2 -3 -4 -4  5 -5 -2  5 -1 -4  6 -5 -4 -5 -4 -2  0 -5 -5 -4 -2 -5  3 -6 -6 -2 -3 -6 -6 -5 -2 -3 -7 -6 -7 -2 -3 -2  9 -6 -6 -6 -7 -5 -2 -4 -5 -2 -5 -1 -3 -5 -2  3 -4 -6 -3 -2 -6 -2 -5 -5  8 -6  7 -6 -6 -5 -3 -6 -5 -7  2 -6 -5 -6  9 -6 -6 -6 -6 -3 -6  0 -5  0 -5 -7 -5 -5 -2 -5 -5 -4 -6 -5  0 -2 -2 -3 -5 -3 -5 -3 -6 -2 -3 -5 -7 -5 -6 -6 -6 -5 -2 -3 -5 -5 -4 -2 -7  9 -2 -5 -5 -4  6 -1  0 -5 -4 -6 -6 -3  9  7 -6 -4 -3 -4  8 -3 -2  0 -3 -3  2  3  0 -5 -4 -3 -2 -4  3 -5 -1 -7 -5 -7 -4 -2  0 -6 -7 -2 -3 -2 -3 -5 -6 -6 -7 -2  9 -5 -1 -2  0 -6 -7 -5 -3 -3 -4 -5 -3  2 -2 -6  1 -4 -4 -5 -4 -5 -3  5 -3 -3 -4 -2 -1 -2 -1  1 -2 -2 -3  2 -4 -2 -5 -6 -5  6 -2 -1  4 -3 -6 -5 -6 -2 -2 -5 -6 -2  0 -6 -6 -4 -4 -2 -6 -5 -6 -5 -6 -4 -3 -2  9  1 -2 -2 -2 -5 -6  5 -5 -5 -4 -1 -5 -4 -3 -3 -2 -4 -6 -1 -4 -5  1 -5 -4 -1  5  1 -1 -5  1 -6  9 -5  0 -6 -3 -4 -7 -3  1 -7 -3 -3 -3 -1 -2 -4 -3 -6 -3 -3 -2 -2 -4 -3 -5  2 -3 -5 -5 -5 -4  2 -2 -4 -3  5 -5 -4 -6 -5 -2 -5 -3 -4 -6 -6 -4 -5 -4 -4 -6 -5 -1 -6 -4 -2 -2 -2 -5 -3 -2 -5 -4 -3 -6 -5 -4 -3 -5 -5 -1 -6  2 -4 -5 -2 -4 -3 -1 -6 -4 -6 -2 -3 -3 -5 -2 -5 -6 -5 -6 -6 -5  4 -3 -6 -3 -5 -7 -3 -3 -5 -5 -3 -6 -7 -7 -3 -3 -4 -6 -4 -6 -3 -5 -6 -6  9 -3 -6 -6 -4 -1 -6 -5  9 -3 -4  0 -4 -5 -1 -7 -4 -5 -6 -6  9 -4 -4 -6 -5  9  6 -5 -6 -2 -2 -6 -3 -6  9  7  9 -4 -4 -3 -5 -6 -6 -6 -6 -2 -3 -7 -5 -5 -4 -6 -5 -5 -6 -5 -6  0 -3 -5 -6 -6 -2 -3 -6 -3  0 -6 -7 -1 -1 -3 -2  0 -7 -1 -5 -4 -6 -5 -5 -2 -5 -3 -3 -3 -6  9 -2  5 -6 -5 -7 -5 -2 -7 -7 -1  0 -3 -6 -5 -5 -5 -2 -6 -2 -5  8 -3 -4 -2  5 -2 -4 -3 -2 -3 -2  1  2  0 -3 -4 -5 -4 -3 -2 -1 -4  2 -5 -2 -1 -3  1  0 -4 -4  0 -1 -2 -2 -1 -2  2 -1  1 -1 -1  1 -1  0  0 -1 -1 -1 -1 -1  0  0 -1  0 -1 -1 -1 -1  3  0 -2  1  0 -3 -1 -3 -3 -2  9 -2 -4 -3 -2 -3 -3  8  0 -1 -4 -1 -4 -3 -3  0 -4 -2  0 -3 -3 -2  2 -3  0  2 -2  0  0 -1 -1 -1 -1 -2 -1 -1 -1 -1  0 -1  0 -2 -2 -1 -1 -2 -3 -2 -1 -2 -2  0  0 -1 -5 -1  1 -4  0 -5 -4 -4 -6  0 -3 -3  9  0 -4  0 -6  0 -1 -6  2 -2 -3 -4 -4 -3 -7 -7 -6 -4 -5 -4 -6 -5 -2 -5 -5 -6 -6 -1 -6 -6 -7 -6 -5 -7 -4 -5 -3 -6 -6  9 -5  9 -5 -6 -4 -5 -5 -4 -6 -3 -6 -3 -6 -4 -7 -6 -3 -6 -6 -4 -3 -7 -5 -5 -6 -4 -4 -6 -6 -8 -3 -3 -5 -5 -4 -2 -3 -3 -5 -4 -6 -3 -4  3 -6 -4 -1 -4 -7 -6 -6 -3 -7 -6 -6  2 -3 -5 -6 -4 -3  0  4  0 -5 -5  1  2 -2 -4 -3 -2 -3  5 -2 -2 -2 -3 -1 -5  0 -4 -2 -3 -4 -3 -2 -1 -2 -4 -3 -6 -3 -2 -5 -5 -5 -1 -6 -3 -2 -3 -2 -5 -6  2 -7  0 -4 -3 -3 -3  0 -4 -1  0 -2 -3 -4 -2 -2  0 -4  1 -2  0 -2 -2 -1 -1 -1 -2 -2 -1 -1 -1 -1 -1 -2 -2 -3 -2 -3 -2 -2 -3  1  5  5 -4  0 -5  3 -3 -6 -5 -3 -4 -7 -4 -5 -4 -5 -4 -8  1 -6 -4 -4 -2 -7 -5 -4 -4 -5 -3 -5 -6 -6 -5 -6  2 -5 -3  3 -5 -7 -7 -2 -6  2 -5 -5 -5 -5 -5 -7 -3 -7 -4 -4 -4 -3 -3 -6 -3 -1 -6 -5 -3 -1 -5 -4  2 -5 -3 -3 -7 -4 -7 -6 -6 -7 -4 -6 -4 -3 -3 -8 -4 -5  0 -5 -3 -2 -4 -2 -4 -4 -6 -4 -8 -4 -8 -6 -4 -3 -3 -4 -6 -8 -4 -5 -7  5 -5 -7 -6 -4  0 -6 -4 -6 -6  8 -6 -3 -5 -6 -4 -6 -6 -6 -4  0 -3 -2 -6 -7  9 -7 -7 -6 -5 -1 -6  0  9 -7 -6 -5  3  4 -4 -6 -4 -8 -3 -4 -5 -7 -5 -7 -7 -6 -4 -4 -4 -7 -4 -7 -4 -5 -2 -7 -6 -7 -1  8 -6 -3 -1 -3 -4 -1 -4  1 -1 -5 -2 -2 -1 -2 -5 -6 -6 -2 -1  9 -7 -5 -3  1 -1 -4 -3 -3 -2 -4 -2 -4
 -5 -4 -3  3 -5 -2 -3 -3  0  7 -4 -4 -6 -3 -4 -5 -4 -8 -4  1 -2 -4  5 -2 -4 -6 -4 -4 -4 -4 -5 -5 -2 -4 -3 -2 -3 -3 -5 -6 -3  1  1  2 -1 -4 -1  7 -2  3 -3 -4  5 -3 -3  4 -3 -4 -5  3 -1  0 -3 -2 -2  2 -5 -2  0 -5 -4 -3  1 -3 -2 -3 -5  4 -4 -4 -4 -4 -4 -4 -1 -4  1 -4  9 -4 -5 -4 -2 -4 -4 -4 -2 -1 -3 -4 -2 -4 -5 -4 -4 -1 -6 -2 -3 -7 -4 -4 -5 -1 -5  2  2  1 -3 -4 -4 -2 -5 -5 -3 -3 -4 -4 -4  8 -3 -2 -1  1 -5 -2 -4 -2 -2 -5 -3 -4 -3 -5 -3 -3 -3 -5 -4 -3 -2 -1 -2 -6  7 -4 -6 -4 -3  0 -5 -5  2 -5 -4 -4 -3  1  0  0  1  0  1  0  3 -4 -4 -5 -4 -6 -3  0 -2 -3 -1 -1 -1 -2 -1  1  2  5 -2 -2 -2 -2 -3 -3 -2 -3 -5 -2  1 -3 -3 -2 -3 -4  5 -4 -3 -2  3 -2 -3  0 -2 -2 -1 -2 -3 -5 -3  9 -4 -3 -4 -5 -2 -5 -6 -3 -4 -5  5  4 -2 -4 -5  4 -5 -5 -4 -5 -2  7 -1  0  0 -1 -3 -3  9 -3 -3 -5 -5 -6 -4 -4 -5  6 -4  9  9 -2  1 -5 -5  9 -4 -5  0 -3 -3 -1 -1  0 -3 -3 -5 -4 -4 -3 -5 -4 -4 -4 -5 -3 -3 -6 -4 -4 -3 -4 -3 -3 -5 -4 -2 -3 -4 -2 -2 -3 -2  5 -1  0 -3 -4 -4 -3 -3 -7 -3 -5 -5 -4 -4 -3 -4 -3 -4 -6 -5 -5 -3 -3  0  2  0  2  0  0 -3  7 -3 -4  7  1  2  0 -1  5 -1 -3  7 -2 -4 -4 -5 -4 -4 -5 -5 -4 -5 -4 -4 -5 -5 -6 -5 -4 -5 -5 -3 -5 -4 -5 -5 -4 -6 -3 -4 -5 -4 -5 -5 -3  9 -4  9 -5 -5 -3 -5 -3 -4 -5 -3 -5  9 -3 -4 -5 -3 -4 -4 -5 -4 -6  9 -4 -3 -5 -3  2 -4 -5 -4 -3 -2 -5 -4 -3 -4 -5 -4 -5 -5  7 -3 -3 -5  9 -5 -4 -4 -5 -4 -3 -1  0  1 -2 -1 -2 -3 -3 -3 -5 -3 -4 -3 -4 -1 -2 -3 -3 -3 -3 -3 -5 -3 -1 -5 -4 -5 -5 -4 -5 -6 -5 -3 -4 -4 -4 -5 -5 -5 -6 -5 -5 -4  9 -4 -5 -5 -4 -5 -4 -5 -5 -3 -5 -4 -4 -4 -5 -4  8 -3 -5 -4 -6 -5 -6 -5 -4 -6 -5 -6 -3  9 -6 -5 -3 -4 -6 -4 -2 -4 -4 -6 -5 -5 -6 -5  9 -4 -4 -4 -4 -3 -5 -3 -4 -3 -4 -3 -5 -6 -4 -4 -3 -4 -5 -5 -4 -4  9 -4 -5 -5 -4  8 -5 -5 -3 -1 -4 -5 -4 -7 -5 -4 -3 -3 -6 -5 -5 -3 -3 -3 -4 -3 -7 -6 -2 -5 -2 -3 -5 -3 -4 -4 -5 -3 -4 -5 -3 -4  0 -2 -3  2 -5 -3 -5  9  7  9 -3 -5 -4 -4  9 -3 -1 -5 -8 -4 -5 -4 -5 -5 -6 -3 -5 -5 -5 -4  9 -4  0 -3 -3  6 -3 -3 -4 -5 -5 -3 -3 -1 -4 -4 -3 -5 -2  2  5  0  2  1 -1 -1  5  4 -3 -5 -5  7 -4 -4 -4 -6 -5 -4 -5 -4 -5 -4 -4 -5 -5 -4 -5 -3 -5 -4 -4 -3 -4 -5 -5 -3 -5 -3 -4 -2 -3 -5 -6 -5 -4 -5 -5 -5 -4 -6 -4  6 -2 -3 -3 -3 -2 -3 -6 -4 -5 -5 -3 -4 -5 -4  2 -3 -6 -5 -3 -4 -4 -5 -6 -4 -5 -5 -5 -2 -4 -5 -3  9 -1  3 -1 -5 -3 -3 -2 -4 -3 -2 -4 -5 -3 -2 -3 -6 -2 -3 -6 -4 -3 -4 -6 -2 -3 -4 -3 -2 -5 -3 -5  2  0 -3  8 -5 -6 -4  0 -3 -4 -4 -5 -4 -3 -3 -5 -3 -3 -4 -6 -4 -3 -5 -5 -3 -3 -3 -5 -3 -3 -6 -4 -3 -3 -5  2  3 -3 -5 -3  8 -5 -4 -6 -3 -3 -5 -5 -4 -4 -5 -4  2 -5 -5 -5 -3 -5 -6 -5 -3 -6 -5 -5 -5 -5 -3 -5 -3 -5 -3 -5  0  8 -4 -5 -7 -4 -4 -5 -1 -5  9 -6 -7  6  0 -4 -3 -2 -3  9  5 -3 -4 -5 -7 -5 -2 -5 -4 -7 -6 -3 -5 -5 -3  8  1 -4 -7 -5 -6 -5 -3 -5 -3 -5 -5 -4 -5 -6 -5 -4 -4 -4 -5 -4 -4 -4 -4 -3 -5 -6 -6 -4 -5 -5 -6 -5 -4 -3 -5 -4 -4 -5 -4 -3 -4 -6 -4 -3 -4 -5 -5 -4 -3 -3 -4 -3 -5 -5 -4 -6 -1 -6 -5 -4 -4 -4 -5 -4  9 -3 -3 -5 -4 -4 -2 -3 -3  8 -5 -4 -5  0 -5 -3 -6 -3 -4 -3 -3 -3 -3 -2  6 -1  1 -1 -2  4  3 -3 -2  7  0 -3 -4 -2 -1 -3 -2 -2 -2 -3 -3 -1  3  2 -1  0  0 -1  1  0  1  0  0  0  0  0  1  0  1  0  0  0  0  0  0  1 -1 -1  0  1 -1 -1 -1 -2 -1  0 -2 -6 -3 -3 -3 -5 -3 -3 -5 -4 -3 -3 -3 -2 -1 -1 -4 -3 -2 -3 -4 -2 -2 -2 -1 -2  1  3 -1  0  1  1  4  1  0 -1 -1 -1 -1 -1  0  1 -1  0 -1 -1  2  3 -1 -2  0  0 -2 -3 -2 -4 -3 -3 -3 -5 -4  2 -1 -5 -6 -3 -3 -7 -5 -3 -3 -6 -4 -3 -5 -7 -3 -4 -4 -4 -5 -5  8 -5 -4  0 -5 -5 -3 -5 -4 -4 -5 -4 -6 -5 -4  9 -5 -4 -5 -6 -4 -6 -4 -3 -6 -6 -7 -4 -5 -5 -4 -4 -6 -5 -5 -4 -5 -5 -5  9 -6 -6 -4 -5 -6 -6 -6 -4 -4  1 -3 -6 -4 -5  9 -6 -6 -4 -4  2 -6 -3 -3  1 -3 -4  2 -1 -3 -4 -5 -5 -5 -1 -5 -6 -6 -5 -4 -5 -5 -7 -4 -5 -5 -3 -3 -5 -5 -4 -3 -4 -6 -3  5 -3 -1  2 -5 -5  0 -5 -3 -4 -4 -3 -3 -3 -5 -3 -3 -4 -4 -5 -3 -4 -4  1 -1 -5 -7 -4 -4 -4 -7 -4 -3 -3  5 -1 -4 -2 -2  0  5 -2 -4 -5 -3 -2 -2  2  1 -3 -2 -3 -3 -6 -3  1  1  4  3  1  0 -1  1 -1  0  0 -1  0 -1  3  2 -1  1 -2 -1 -1 -2  1 -4 -4 -1 -5 -4 -4 -7 -5 -5 -3 -7  8 -4 -6  2 -6 -5 -7 -5  8 -3 -5 -3 -6 -5 -6 -6 -4 -3 -4 -4 -3  2 -4 -4 -4 -6 -5 -3 -4 -6 -2 -5 -6 -5 -3 -6 -7 -4 -6  3 -2 -6 -4  0 -3 -4 -4 -4 -3 -4 -5 -2 -4 -2 -3 -3 -3 -5 -4 -2 -6 -2 -5 -2 -6 -3 -5 -7 -6 -1 -6 -7 -4 -5 -5 -7 -3 -4 -3 -4 -7 -4 -7 -6  7 -7 -7 -2 -6 -3 -7 -5 -6 -2 -8 -6 -3 -5 -6 -5 -6 -6 -4 -6 -5 -6 -6 -6 -5 -2 -5 -6 -4 -4 -5 -6 -6 -5 -6 -4 -5 -8 -5 -5 -1  3 -6 -7 -7 -8 -5 -5 -3 -4 -4 -5 -5 -4 -6  1 -6 -4 -6 -6 -5 -5 -6 -7 -7 -7 -6 -4  8 -6  3 -4 -6 -5 -6 -4  2 -4 -6 -5 -4  3  0  2  0  2  5  0  1  5  4  5 -1  6  0 -3 -8 -4 -3  0 -5 -2 -2 -1  1 -1 -2 -2 -3
 -4 -4 -2 -1 -4  1  1 -1 -2 -2 -1 -2 -5  3  1 -5  1 -6  3 -2 -2  6  1  0 -1 -5 -1  0 -1  5 -2 -3 -3 -3  2  1  0  0 -4 -5  2 -1 -1  1  0 -3  0 -2  0  0 -1 -1 -1 -3 -2  0 -3 -3 -3 -2  5  3 -1  2  1  0 -4  0 -1 -4 -2 -2  2 -1  0  0 -4 -1 -3 -4 -4 -2 -3 -3 -1 -4 -1 -4 -4 -3 -4 -3 -3 -3 -4 -4  0  1 -2 -3  1 -4 -5 -2  1 -5 -5 -4  2 -1  5  1 -4 -5 -5  2 -1  0 -1 -3 -1  1 -5 -2 -1 -1 -3 -2  0 -1 -1 -2  1  0 -2 -1 -3  1  0 -4 -1 -2 -1 -4  1 -1 -1 -2 -1 -2 -1  1  0 -4  0 -2 -5  1  2 -1 -3 -3  0 -4 -3 -3  0  0  0  0  0  0  1  1  0 -4 -2 -5  0 -4 -2 -2  1 -1  1  0  0 -1  2  0  0 -1  1 -1  1  0 -2 -2  1  4 -4  1  2  0 -2  1  0 -1  0 -2  0  0  1 -1 -2  2  0  1 -1 -1 -2 -5 -1 -3 -3 -2 -3 -4  1 -5 -5 -1 -1 -5  3  0  1 -3 -4 -2 -5 -5 -1 -4  0  1  1  0  0  1 -1 -2 -3  0 -1 -4 -4 -4 -1 -2 -4  1 -3 -3 -4 -2  0 -5 -4 -4  7 -4 -1  3 -2  0  1  3  0  6 -2 -3 -3 -1 -5 -1 -1 -3 -5  3 -2 -5 -3 -3  1  3  2 -1 -5 -2  0  0 -3  0  2 -1  1  1 -1  1  0 -2 -3 -2  0 -6 -2 -3 -5 -1 -3  2 -3 -1 -3 -5 -4 -2  7 -2  1  0  1  0  0  0 -2  3 -1 -1  0  1  0  0  0  0  1 -2  0 -1 -1 -1 -5 -1 -2 -4 -5 -3 -3 -3 -2 -3 -3 -5 -3 -2 -2 -5  7 -3 -3 -3 -4 -3 -5  6  1 -4  0 -4 -5  7 -3 -3 -4 -2 -4  1 -5 -1 -3 -3 -1 -4 -4 -2 -3 -3 -1 -2 -2 -5  0 -5 -4 -3 -3 -4  2  0  0 -2 -4 -1 -2 -5 -2 -1 -3 -4 -1 -2 -3 -1  0 -2 -4 -4 -3 -1 -2 -2 -4 -1  0  0  1  2  0 -1 -1 -2  2 -5 -2 -4  0  0 -3  0 -1 -2 -1  0  0 -5 -1 -3 -3 -3 -4 -4 -3 -4 -4 -4 -1 -3 -2 -3 -4 -3 -5 -5 -2 -4 -3 -4  7 -5 -4 -3 -4  7 -5 -4  4 -4 -3 -2 -1 -4 -2 -3 -4 -3  0 -5 -4 -5 -2 -3  1 -3 -4  1 -4 -5 -2 -1 -2 -5 -3 -3 -3 -3 -5 -2 -4 -4 -4 -4 -3  0 -3 -3  0 -3  0 -3 -1 -1 -1 -3 -2  1 -2 -2  2 -2 -5 -2 -1 -2 -3  2 -3 -1 -4 -4 -3  1  2 -2 -3 -3 -6 -5  0  2  4 -4 -5 -4  5  2 -3 -2  1 -5 -4  0 -3  1  1 -3  2 -2 -4 -3  4  1 -4  1 -1  1  0 -1  0 -4 -1 -4 -4 -2 -4  1 -5 -4 -3 -4 -2 -1 -5 -7  1 -3 -3 -3 -4 -5  5 -4 -4 -4 -2 -4  2  0  1  4 -1 -4 -2 -3 -1 -4 -1  1 -1 -1 -2  2 -4  2  0  0  0  0  0  0  0 -1 -1 -2 -4  2 -1 -1 -3  3 -5 -4 -3 -4 -2 -2  7 -2 -4 -4  3 -3  1 -4 -3 -3  4 -1 -4 -2  5 -2  4 -3  0  5 -4 -5  1 -2 -4 -3 -3 -2 -4  0  1 -1 -1  0 -1  1 -1 -5  1 -4 -4  2 -3 -4  3  2 -3 -3 -4  2 -1 -3 -3 -5  7 -5 -3 -5  2 -3 -4 -1 -4  3  0  0 -5  0  0  0 -3  0  0 -3 -4  1  0 -1 -4  1 -1 -2 -2 -1 -3 -5  0  0 -1  0  1 -3 -1 -4 -1 -1 -1 -2 -3 -1  2 -1 -2 -3  1 -5 -3  2  0 -4  4  0 -2 -5  6  0 -4 -4 -1 -1 -1 -2  1 -1 -4 -4  0 -1 -5  4 -1  2 -2  5 -3 -3 -3 -5  2 -1  3 -3  7 -3 -3  7 -1 -5 -2 -4  6 -3 -5 -4  0 -2 -4 -2 -3 -3  2 -5  4 -2  2 -3 -3 -2 -2 -3 -6 -2 -2 -4  5 -5 -4 -4 -5 -2 -2 -1  5 -3  0 -4 -1  4 -3 -3 -6 -4  1 -1  7 -5 -5  6 -2 -5  2 -1  0 -3 -5 -4 -5 -4 -1 -4  4 -3 -4 -3 -3 -5 -4 -3  0 -1 -4 -3 -1 -1 -3 -1 -3 -5 -5  4 -4 -4 -5 -3 -3  5 -5 -3 -3 -5  5  2 -1 -5 -3  0  3 -4 -3  2  6  3  1  0 -4 -4 -3 -5 -1 -5 -3 -1 -3 -1 -5 -3 -4  0 -1 -4 -3 -1  1  0 -1 -3 -4 -1 -5  0 -3  0 -5  1 -2  1  0  2  0  1 -1  1 -1  1  0 -1  2 -4  2 -1  0  0 -3  0  0 -1  0  0  2 -2 -2  2  1  0  0  0  0  0  0  0  0  0  0  0  0  0  0  0  0  0  0  0  0  1  1  0  0  0  0  0 -1  0 -1  3  3 -1  0 -5 -3  0  3 -3  0  1 -5 -4  0  1 -2  1  1 -1 -3  0  1 -1 -3  0  1 -1  0 -1  0  0  0  0  0  0  0  1  0  0  0  0  0 -1  0  0  2  0  1  0  1  0  1  0  0  1  0 -2  0 -2 -2  2 -1 -4  4  0  2 -1 -5 -1  0 -6 -4 -1  0 -2 -3  2 -3 -5 -1  0  1 -3 -4 -4 -3 -3  3 -1 -4 -3 -2 -4 -1 -2 -3  7 -6 -2 -3 -4 -1 -2 -2 -5 -2 -5 -3 -1 -5 -5 -6 -2 -3 -5 -2  6 -5  3 -4 -2 -4 -3 -5 -4 -4 -5 -3 -4 -3 -6 -3 -2  5 -2 -1 -6  7 -2 -5 -5 -6  2 -2  0 -5 -1  1  0  0  3 -2  0  2 -2 -3 -4 -4 -4 -1 -2 -5 -1 -3  0 -1 -6  2 -3 -5  1  2  0 -2 -2 -3  0 -1  1  1  0  1  1  0 -4  0 -4 -1 -4  0 -1  0 -1 -4  0  0 -2 -2 -4 -1 -4  1 -2  0  3 -6  0 -1  4 -6 -1  0  0  3 -3 -5 -4 -2  0  0  1  0 -4  1 -2  0  2  0  3 -2 -3 -1 -5 -1 -2  0  0  0  1  1  1  1  0  1  0  2  1  1  1  0  1  1  2  1  3  2 -2 -2 -3 -1 -4 -2  1 -6 -4 -1  0 -6 -3  2 -6 -3 -6  2 -5 -4  1  2 -3  3 -5 -2 -5 -6  0 -1  1 -1  0  2 -1 -2  0 -5 -3 -5 -5 -3 -3 -2 -3 -3  0 -5 -4  1 -2 -1 -4 -6 -3 -2  0 -2 -2  1  6 -2  2 -3 -4 -3 -3 -1  1 -2 -6 -4 -6 -3 -1 -2 -5  2  2 -7 -4  1 -5 -7  1  1 -3 -6  2  4 -3 -2 -6  5 -6 -5 -2 -5 -6 -4 -3 -7 -7  2 -2 -4 -7  1  0 -4 -5 -3 -5 -5 -4 -6 -2 -5 -5 -4 -5  3 -4 -5 -4 -2  7 -5 -5 -3 -5 -2  7 -6 -4 -1 -2  0 -4 -6 -6 -7 -3 -2  2 -2 -2  0 -3 -1 -5  2 -2 -1 -4 -6  8 -4  4 -6 -6 -5 -4 -2  0 -4  3 -5 -4 -2  1  1 -5 -1 -5 -4  0 -1  0  0 -1  0  0  1 -1 -1 -1 -2 -1 -1 -1 -4 -6 -2  2  1 -2  2  0  1  1 -1  0  1  1
 -3 -4 -3 -1 -3 -1  2 -1  0 -1 -3 -3 -4 -1 -3 -3  0 -6  0  1 -3  1 -1 -1 -3  0 -1 -3 -1 -2 -2  0 -3 -3  2  2 -1 -1 -4 -5  1 -1 -1  1  0 -4  3 -1  1 -1 -2 -3 -1 -3 -3  1 -3 -3 -4  5  1  0 -2  2  0  1 -4  0  8 -4 -3 -2  0 -1  1  1 -4 -1 -4 -4 -4 -3 -3 -2 -1 -3 -1 -3 -4 -2 -4 -4 -2 -4 -4 -4 -2  1  3 -1  2 -1 -4 -4  2 -3 -5 -4  3 -2 -2 -2 -2 -4 -4  2 -3  0 -1 -3 -2  0 -4 -3 -1 -2 -2 -2 -1 -2 -1  0  0  0 -2  0 -4  1  0 -1 -1 -3 -2 -3 -1  1  0 -4 -3 -3  2  2  2 -4 -1 -3 -4 -2 -1  1 -3 -5  3 -3 -3 -3 -1 -1  0  0  0  0  1  0  1 -2 -2 -3  1 -5 -3  0 -3 -2  1  0  0 -2 -1  4  0 -1 -1 -1  0 -1 -3 -1 -1  2 -4  0  2 -1  0 -1  0  1 -2 -2 -2 -1  0 -1 -1 -1 -1  0  0 -2  0 -3  1 -4 -2 -1  0 -3 -1 -4 -5 -2 -2 -3  2  0  1 -4 -3 -3 -3 -4 -3 -3 -1 -1  1  0  0  0 -2 -3 -4 -3  0 -3 -3 -3  5 -2 -3 -2 -2 -4 -4 -1 -1 -3 -4 -4 -1 -2 -1 -1 -3 -1  0  1 -1  5  4 -4 -4 -3 -3  8  1 -3 -3  4 -3 -3 -2 -3  3 -2  0 -1 -3 -2  0 -1 -2  0  1 -2  0  0  3 -1  3 -2 -2 -2  0 -6 -2 -2 -3 -3 -1 -1 -2 -2 -2 -5 -3 -2 -1 -3  1  0  0  0  0  0 -1 -2 -3 -2 -2  0  0 -2  0 -1  0 -2  0  2 -2 -3 -4 -1 -3 -4 -4 -3 -4 -3  0 -4 -4 -5 -4 -4 -3 -3 -1 -4 -3 -4 -2 -3 -5  3 -3 -4  8 -3 -3 -1 -4 -2 -4 -3 -3 -2 -3  1 -3 -3 -2 -2 -4 -2 -3 -2 -3 -2  1 -4  8 -4 -4 -2 -2 -2  5 -1 -2 -3 -3 -1 -2 -3 -3 -1 -3 -3 -2 -3 -4  1 -1  0 -5 -4 -4 -3 -2 -3 -2  1 -1 -2 -1  2 -1  0  0 -1 -2 -4 -1 -4 -2 -2 -3 -1 -1  0 -3 -2 -1 -4 -2 -2 -4 -4  1 -3 -4 -4 -5 -3 -2 -4 -4 -4 -3 -2 -4 -5 -3 -4 -4 -4 -1 -4 -5 -3 -3 -1 -3 -4 -1 -5 -3 -1 -3 -2 -3 -3 -4 -4  8 -4 -4 -4 -3 -4 -3 -2 -4  5 -4 -5 -3 -1 -4 -5 -4 -4 -4 -4 -4 -2 -3 -5 -2 -4 -4  8 -4 -4 -3 -4  4 -4 -1  0  1 -4 -4 -2  1 -1 -1 -3 -3 -2  8 -4 -3 -2 -4 -1 -4 -3 -3 -2 -2  6 -4 -4 -5 -3  8 -2 -1 -5 -3 -3  6 -2 -3 -4  4 -5 -4  2 -4  0  3 -1  4 -1 -2 -2  0 -2 -3 -1 -2 -2  0  2 -1 -2  0 -3 -4  2 -4  3 -2 -2 -3 -4 -1  1 -4 -6  8 -4 -4 -4 -2 -5 -1 -2 -3 -3 -4 -4 -2 -2 -1  1 -2 -2 -1 -2 -2 -3  1  3 -1 -1 -3  2 -4  3  0  0 -1  0 -1  0  0 -1 -1  1 -3 -2 -2 -2 -4 -2 -5 -2  0 -3 -3 -3 -1 -3 -2 -3 -2 -4  1 -3 -3 -3  0  7 -2 -4 -1 -4  0 -3  0  0 -2 -4 -3  1 -3 -3 -4 -3 -4 -2 -2 -2 -2 -1  1  1 -1 -4 -1 -4 -3  0 -3 -2  1 -1 -3 -3 -3  2 -1 -3 -4 -5  0 -3 -4 -3  0 -4 -3  5 -4  0 -1  0 -4  0 -1 -1 -3 -2  0  0 -2  0  1 -3 -4  0 -1 -2 -1 -2 -2 -3  0  0 -3 -1  1 -4  1 -4 -1  1 -2 -2 -4 -4  3 -1 -2 -2  7 -4 -4  0 -1 -3  2 -2  0 -4 -1 -1 -2 -4 -1  0  1 -4 -1 -1 -4 -1  0  2 -4 -1 -3  1 -3  1 -4 -3  2 -4 -1  3 -3 -4 -1 -3 -4 -1  0 -3 -3 -3 -1 -4 -4 -2 -2 -3 -3 -4 -4 -4  0 -3 -1 -4  0 -4 -2 -2 -3 -4 -5 -2 -3 -4  4 -3 -4 -5 -5 -1 -2 -2  0 -3  3 -4 -2 -2 -3 -4 -5 -3 -2 -3 -1 -5 -4  4 -4 -4  5 -3  7 -4 -5 -4 -5 -5  5 -3 -1 -4 -4 -4 -4 -4  0 -4  8 -3 -3 -3  8 -3 -4  8 -4 -5 -3 -2 -4 -4 -4 -2 -4 -1 -4 -4 -4 -4  2  4 -3 -5 -4 -1  7 -3 -4  3 -1  2 -3  0 -3 -2 -4 -2  1 -5 -4 -3 -4 -3 -3 -4 -4  2 -1 -3 -4 -1 -1 -2 -1 -4 -2 -3 -4  0 -4  3 -4  1 -4  0 -1  1  3  4 -1 -1 -1  0 -2 -1  1 -3  1 -2 -1 -2 -2  1  0  1  3 -1  1  0 -2 -1  1 -1 -1 -1  0  0  0  0  0  0  0  0  0  0  0  0  0  0  0  0  0  1  1  0 -1 -1  1 -1  0  0 -1 -1  2 -1  0 -5 -2  0  2 -2  0  1 -5 -2  0  1 -2 -1  0 -1 -2  0  0  2 -2  0  0 -1 -1 -1 -1  0  0  0  0  0  0  0  0 -1 -1  0 -1  1 -1 -1  0  0  1  1  0 -1  0  0 -1  0  0 -1 -1 -3  1  0 -2 -2  7 -1  3  2 -4  0  1 -6 -3  0  4 -4 -3  2 -4 -5 -1 -3 -2 -3  0 -4 -3 -4  5  2 -3 -4 -3 -2 -3 -3  0 -1 -4 -4 -4 -5 -3  8 -4 -4  8 -4 -4  8 -5 -5 -4 -3 -5 -3 -3 -2 -4 -3 -2  8 -4 -5 -3 -4 -3 -4 -3 -4 -4 -4 -4 -1  1 -3  2 -4 -1  8 -5 -3 -4  6  0  0 -4 -1  1 -2  1 -2 -2  0  0 -3 -4 -3 -1 -3 -3 -4 -3 -4 -2  8  3 -5 -3 -4 -4  2 -1 -2 -3 -2 -1 -1 -4  2 -1  0 -1  1  0 -1  0 -3  1 -3 -4  1  0  4 -3 -1 -2 -3 -3 -4 -3 -2  5 -1 -2  3 -5 -2 -2  0 -5 -1  0  4 -3 -4 -3 -5 -2  0 -1 -1 -2 -2  2 -1 -1 -1 -1  0 -1 -2  1 -4 -1 -1  0  0  0  0  1  0  0  0  1  0  1  1  2  0  0  1  0  1  0  0 -1 -1 -4 -3 -2 -2 -2  0 -5 -3 -2  0 -5 -3  0 -4 -2 -4 -2 -6 -4 -2  3 -1  3 -6 -2 -3 -4 -1  3  0 -2  1 -1  3 -4  2 -4 -3 -3 -3 -3  2 -4 -5 -4 -3 -4 -5  4  8 -4 -6 -4 -3 -4  4 -2  8  5  5 -4 -4  2 -3 -4  0 -3 -1  4 -5 -5 -3 -5 -3 -4 -3  4  6 -5 -2  1 -4 -5 -1 -1  6 -4 -1  1 -3 -3 -5  1 -5 -5 -2 -6 -7 -2 -3 -5 -5 -4 -4 -2 -6  8 -4 -1 -6 -4 -3 -3 -5 -4  8 -5 -4 -5 -3 -2 -4 -1 -4 -3 -2 -2 -4 -3 -4 -4 -3 -6 -4 -4  8  5 -5 -6 -5 -6 -4 -4 -2 -2 -3 -3 -2  4 -5  0 -4 -1 -6 -4 -2 -5 -4 -4 -5 -4 -6 -1  4 -4  1 -2 -6  8 -5 -2 -5 -2 -4 -3 -1 -2  1 -1 -1 -1 -1 -1  0 -1  0  0 -3 -1  4 -2 -6 -4  1 -1  0  0 -1  2  1 -1 -1  0  0
 -5 -7 -6 -5 -3 -4 -5 -2 -4 -6 -5 -5 -5 -5 -5  0 -5 -3 -5 -4 -3 -6 -5 -5 -6 -5 -5 -5 -4 -6 -6 -4 -5 -5  3 -4 -5 -4 -3 -2 -5 -3 -3 -4 -4 -1 -3 -4 -2 -3 -2 -4 -3 -3 -5 -3 -4 -3 -5 -4 -3 -4 -5 -3 -3 -3 -5 -4 -5 -5 -4 -4 -4 -3 -3 -4 -5 -4 -4 -4  2 -4 -1 -4 -4 -4 -3 -4 -6 -4 -2 -4 -2 -4 -1 -2 -4 -3 -4 -4 -3 -4 -4 -5 -4 -5  1 -6 -4 -7 -5 -5 -5 -4 -4 -4 -5 -5 -5 -2 -5 -3  2 -4 -4 -4 -3 -5 -5 -6 -4 -3 -5 -2 -4 -4 -5 -3 -3 -4  0 -6 -5 -5  1 -5 -4 -6 -5 -6 -4 -4 -2 -6  1  1 -6 -5 -3 -3 -7 -6 -4 -6 -6 -6 -3 -3 -1  0  0  0 -1 -1 -2 -3 -5 -5 -4 -5 -5 -4  2 -4  4 -1 -3 -4 -3 -3 -3 -4 -3 -3 -3 -4  7 -3 -4 -5  2 -4 -4 -5 -1 -4 -3 -5 -5 -5 -3 -4 -4 -2 -3 -4 -5 -4 -3 -4 -5 -4 -5 -6 -3 -2 -5 -3 -5 -4 -2 -5 -5 -5 -5 -5 -5 -7 -5 -5 -4 -4  2 -4 -4 -3 -1  0 -1  0 -3 -4 -7 -5  1 -2 -4 10 -5 -2 -4 -5 -5 -7 -7 -4 -5 -5 -6 -7 -5 -5 -3 -4 -5 -2 -2 -3 -4 -5 -6 -6 -7 -7 -4 -6 -4 -6 -4 -2 -5 -5 -5  6 -4 -6 -4 -3 -5 -5 -4 -4 -3 -3 -4 -5 -4 -5 -2 -4 -4 -1 -4 -5 -2 13 -6  1 -4 -5 -3 -4 -5 -5 -4 -1 -4 -6 -5 -5 -1  0  0  0  0  0 -3 -5 -4 -3 -5 -2 -1 -3 -2 -3 -2 -5  5 -3 -5 -5 -2 -5 -5 -5 -4 -6 -5 -6 -4 -5 -5 -2 -5 -5 -6 -4 -5 -5 -5 -5 -5 -6 -1 -5 -5 -5 -5 -5 -5 -5 -6 -7 -6 -6 -4 -4 -5 -6 -5 -6 -5 -5 -6 -4 -4 -5 -5 -5 -5 -4 -5 -1 -6 -5 -1 -5 -4 -4 -2 -6 -4 -5  1 -4 -5 -4 -4 -5 -4 -6 -5 -5 -5 -4  7 -7 -5 -5 -6 -1 -4 -1 -3 -4 -4 -3 -4 -1 -3  3  1 -4 -5  0 -5 -6 -5 -4 -3 -1 -5 -4 -5 -4 -5 -2 -5 -7 -5 -6 -6 -6 -6 -4 -4 -7 -5 -7 -4 -5 -4 -2 -7 -6 -5 -7 -6 -4 -6 -5 -4 -6 -5 -4 -5 -5 -3 -5 -5 -5 -4 -6 11 -5 -5 -2 -6 -2 -7 -6 -6 -5 -6 -5 -7  1 -6 -5 -7 -2 -7 -5 -7 -6 -4 -7 -4 -6 -4 -7 -5 -5 -5 -6 -5 -1 -5 -6 -5 -1 -4 -4 -5 -3 -5 -5 -4 -7 -4 -5 -5 -7 -5 -6 -5 -6 -6 -4 -5 -5 -5 -5 -5 -7 -2 -5 -5 -5 -5  3 -4 -4 -2 -4 -6 -7 -4 -2 -1 -6 -5 -4 -2 -2  1 -2 -2 -4 -4  0 -3 -1 -6 -4 -4 -4 -4 -3 -6 -4 -7 -5 -7 -5 -5  7 -6 -7 -4 -4 -4 13 -5 -5 -6 -5 -4  2 -5 -4 -4 -4 -5 -7 -6 -4 -3 -4 -2 -5 -2 -4 -7 -4 -4 -4 -5 -5 -5 -4  3 -3 -4 -4 -2 -2 -1 -1  1 -2 -3  0 -4 -5 -3 -6 -7 -5  9 -4 -3 -4 -5 -7 -6 -5 -4 -4 -5 -5 -4 -3 -7 -6 -4 -5 -4 -5 -5 -5 -5 -6 -5 -5 -4 -2 -1 -4 -4 -3 -5 -7  7 -5 -5 -4 -3 -5 -5 -4 -1 -5  8 -5 -4 -5 -5 -4 -5 -5 -2 10 -3 -4 -6 -3 -5 -2 -6 -5 -5 -1 -5 -7 -6 -2 -7 -5 -4 -3 -4 -3 -4 -4 -6 -4 -4 -4 -4 -4 -4 -5 -1 -4 -4 -5 -5 -5 -1 -5 -4 -4 -1 -5 -4 -5 -5 -4 -5 -4 -4 -6 -5 -5 -6 -4 -5 -5 -5 -4 -6 -5 -3 -5 -4 -4 -4 -4 -6 -4 -5 -6 -5 -4 -5 -5 -5 -3 -6 -3 -4 -5 -4 -5  7  4 -7 -5 -6 -1 -5 -5 -5 -3 -5 -5 -6 -6 -5 -6 -3 -5 -7 -5 -5 -5 -5 -5 -5 -5 -6 -5 -5 -5 -5 -5 -5 -5 -4 -6 -5 -6 -7 -5 -2 -4 -6 -6 -5 -4 -7 -6 -2 -5 -5 -4 -5 -5 -4 -7 -1 -5 -6 -5 -2 -6 -4 -7 -6 -2 -1 -5 -5 -4 -4 -6 -5 -6 -2 -1 -2 -6 -5 -4 -5 -5 -6 -6 -5 -4 -5 -7 -5 -5 -6 -6 -6 -5 -6 -6 -5 -1 -5 -5 -6 -6 -4 -5 -6 -5 -4 -6 -7 -4 -5 -4 -4 -1 -7 -3 -5 -6 -6 -6 -5 -4 -5 -4 -5 -5 -5 -2 -3 -1 -5 -5 -7 -5 -4 -7 -7 -4 -2 -4 -6 -5 -5 -5 -4 -6 -5 -5 -1 -2 -5 -4  9 -4 -5 -4 -4 -4 -4 -2  6 -1 -4 -4 -5 -4 -3 -4 -3 -5  2 -5 -4 -1 -3 -1 -3 -5 -4 -3 -1 -3 -2 -1 -2  1 -1 -1 -1 -1  0 -1 -1 -1  0  0 -1 -1  0  0  0 -1 -1 -1 -1 -1  0  0 -1  1  0  0 -3 -3 -3 -3 -3 -2 -1 -4 -5 -4 -1 -4 -1 -4 -2 -3 -4 -5 -2 -4 -1 -4 -3 -1 -3 -1 -2  1 -2 -1  0 -1 -1 -1 -1 -1 -1 -1  0  5 -2 -1 -1  0 -3  0 -3 -2 -1 -1 -2 -3  0 -1 -2 -3 -2 -4 -1 -5 -3 -1 -5 -5 -6 -3 -5 -5 -4 -3 -4 -3 -4 -5 -2 -6  6 -4 -6 -2 -4 -1 -4 -5 -5 -6 -7 -5 -5 -5 -5 -5 -5 -5 -1 -6 -5 -6 -6 -5 -6 -7 -5 -6 -5 -5 -6 -5 -6 -6 -2 -6 -2 -6 -6 -6 -6 -6 -5 -7 -5 -6 -4 -6 -6 -7 -6 -6 -6 -6 -6 -6 -7 -6 -6 -6 -4 -6 -6 -6 -8 -6 -6 -5 -5 -4 -5 -4 -3 -5 -2 -6 -5 -4 -3 -6 -6 -4 -6 -7 -5 -6 -5 -6 -6 -6 -3 -5 -5 -6 -6 -4 -3 -2 -5 -5 -5 -4 10 -2 -3 -5 -3 -4 -2 -4 -3 -4 -4 -4 -6  5 -4 -4 -5  2 -4 -4 -4 -4 -5 -4 -6 -5 -1 -6 -7 -5  6 -6 -6 -1 -3 -4 -6 -6 -5 -6  2 -5 -3 -4 -5 -5 -4 -5 -3 -4 -4 -1 -4  0 -4 -6 -1 -3 -1 -2 -2 -1 -2 -2 -2 -1 -2 -1 -1 -2 -2 -2 -2 -3 -2 -3 -3 -3 -3 -3  0 -2 -5 -4 -2  1 -2 -6 -6 -3 -6 -7 -5 -7 -6 -7 -6 -7 -3 -6 -5 -5 -5 -7 -6 -6 -6 -5 -4  0 -6 -6 -5 -6 -2 -5 -5 -4 -6 -7 -7 -3 -6 -5 -3 -6 -7 -6 -6 -7 -5 -7 -6 -3 -1 -3 -5 -6 -2 -6 -7 -6 -5 -2 -6 -5  1 -5 -5 -5 -6 -6 -7 -6 -6 -7 -3 -6 -7 -6 -5 -7 -7 -5 -2 -6 -6 -5 -5 -3 -4 -6 -6  1 -8  0 -7 -7 -5 -6 -6 -6 -6 -9 -6 -7 -7 -2 -7 -7 -6 -6 -5 -6 -6 -6 -6 -3 -6 -5 -5 -6 -5 -6 -6 -6 -6 -5 -5 -5 -6 -7 -3 -7 -7 -7 -6 -8 -7 -5 -3 -7 -7 -5 -2 -2 -6 -6 -5 -9 -4 -6 -5 -7 -7 -7 -7 -6 -7 -7 -6 -7 -5 -7 -5 -5 -5 -7 -7 -6 -4 -3 -6 -5 -4 -4 -4 -3 -4 -1 -2 -5  0 -4 -3 -4 -5 -6 -6 -4 -4 -3 -7 -6 -4 11 -4 -1 -4 -3 -3 -4 -3 -4
 -4 -5 -5 -1  4 -3 -4 -2 -3 -5 -2 -2 -3 -4 -1 -4 -4  1 -5 -3 -1 -5 -4 -2 -4 -4 -3 -4 -1 -5 -3 -1 -4 -4  2 -3 -4 -2  3  9 -3 -2 -3 -3 -2 -4 -2  0  1 -2  4 -4 -3 -2 -4 -2 -3 -3 -5 -4 -4 -3 -4 -2 -2 -1 -5 -3 -4 -5 -3 -3 -3  0 -2 -4 -5 -3 -4 -2  6 -5  8 -3 -3 -3 -3 -3 -5 -3  3 -2  0 -4  9  0 -3  0 -3 -2 -3 -3 -4 -4 -4 -4 -6 -5 -2 -7 -4 -3 -4 -4  0 -2 -3 -4 -4 -2 -2  0  7 -2 -3 -1 -2 -4 -4 -1 -2 -2 -5  6 -2 -2 -4 -2  0 -1  0 -5 -4 -3 -1 -4 -3 -5 -4 -5 -3 -2  2 -6  0  6 -6 -3  3  0 -4 -6 -3 -4 -5 -5 -3 -3 -1  0  0 -1 -1  0 -1 -3 -4 -3 -3  1 -4 -4  6 -3  0  2 -2 -3 -3 -2 -2 -3 -2 -1 -3 -2  2 -1 -3 -4  3 -3 -2 -3 -2 -3  1 -3 -4 -3 -1 -3 -3  3  0 -3 -3 -3  1 -1 -3 -3 -1 -5 -2 -3 -4  0 -3 -3  0 -4 -4 -4 -4 -2 -3 -6 -2 -2  0 -3  2 -3 -3 -2 -2  0  0  0 -3 -3 -6 -4 -1  5 -3 -1 -4  6 -3 -4 -4 -6 -6 -3 -5 -4 -5 -6 -4 -4 -2 -3 -4 -2 -2 -2 -4 -4 -5 -5 -6 -1 -3 -5 -3 -4 -3 -3 -4 -4 -3  1 -1 -5 -3 -2 -3 -3 -3 -2 -1 -2 -3 -5 -3 -3 -1 -2 -2  2 -3 -4 -2  0 -3  6 -3 -4 -1 -2 -3 -4 -3  9 -2 -5 -4 -5 -1  0  0  0  0  0 -2 -4 -2 -2 -3 -1 -1 -2 -1 -2 -2 -4 -3 -2 -4 -5  0 -2 -4 -4 -3 -5 -6 -5 -4 -5 -4  0 -4 -5 -5 -3 -4 -5 -4 -4 -4 -5  4 -4 -5 -4 -4 -4 -4 -4 -6 -6 -6 -5 -3 -3 -4 -4 -4 -4 -4 -4 -6 -2  1 -3 -4 -4 -3 -3 -4  9 -6 -5 -4 -4 -2  0  5 -5 -3 -3 -2 -3 -3 -3 -2 -4 -3 -5 -6 -5 -2 -3  5 -6 -6 -5 -4  7 -1 -1  1 -2 -2 -3 -3  1 -3 -1  4 -3 -4  7 -5 -3 -4 -3 -2 -2 -4 -3 -3 -4 -4  4 -6 -1 -3 -4 -5 -5 -1 -3 -3 -6 -5 -6  0 -4 -3  1 -5 -5 -5 -6 -5 -4 -1 -4 -3 -5 -4 -4 -4 -1  2 -4 -4 -4 -3 -2  1 -4 -4  0 -5  0 -5 -5 -5 -4 -6 -4 -6 10 -5 -4 -6  0 -6 -6 -6 -5 -1 -5 -3 -1 -3 -6 -5 -5 -1 -5 -4 -4 -4 -5 -4 -2 -3 -4 -4 -5 -3 -4  1 -5 -3 -3 -5 -6 -4 -5 -6 -5 -5 -3 -4 -4 -4 -4 -4 -6  0 -4 -4 -4 -4  9 -3 -3 -4 -2 -4 -6 -3  1  6 -5 -2 -2 -3  0 -2  1 -3 -4 -3  6 -2 -2 -5 -4 -2 -2 -1 -1 -3 -3 -6 -4 -6 -4 -4 -1 -4 -6 -1 -1 -3 -1 -5 -6 -5 -5 -3  1 -4 -3 -3 -3 -4 -6 -2 -3 -3 -2 -3 -4  2 -3 -5 -3 -3 -3 -2 -4 -4 -3  8 -2 -3 -3 -1 -1 -1  0  2 -2 -2 -2 -3 -5 -2 -4 -6 -5  7 -3  3 -2 -1 -5 -5 -3 -3 -3 -5 -6 -2 -3 -6 -5 -3 -4 -3 -6 -4 -6 -4 -5 -3 -4 -3  3  8 -2 -3  0 -4 -6  7 -5 -3 -2  2 -4 -4 -2 -4 -4 -3 -4 -3 -4 -4 -3 -4 -4  2  6 -3 -3 -4  1 -6  0 -4 -3 -6 -4 -4 -6 -4  2 -6 -4 -3 -1 -4 -2 -2 -2 -5  0 -2 -3 -3 -3 -3 -4  9 -3 -2 -5 -2 -4  6 -3 -3 -3  5 -4 -2 -6 -4 -3 -4 -3 -2 -6 -6 -1 -4 -3 -3 -4 -4 -3 -5 -4 -2 -4 -3 -4 -3 -4 -4 -3 -3 -5 -2 -2 -4 -5 -4  1 -6 -2 -3 -4 -4 -2 -2  3 -5 -2 -6 -1 -3 -4 -4 -2 -5 -6 -5 -5 -6 -5  0 -4 -5 -4 -4 -5 -4 -3 -2 -5 -4 -6 -5 -5 -3 -4 -4 -6 -2 -5 -3 -5 -5 -6  0 -3 -4 -5 -4 -3 -6 -1  1 -3 -3  0 -4 -4 -2 -6 -3 -4 -5 -6  0 -4 -3 -5 -5  0  8 -4 -6 -3 -3 -5  0 -5  1  2  0 -1 -4 -4 -4 -6 -5 -5 -6 -4 -4 -6 -5 -5 -4 -5 -5 -5 -5 -5 -6 10 -4 -4 -5 -5 -4 -4 -5 -4 -3 -5 -6 -3 -2 -3 -1 10 -6  0 -4 -4 -5 -3 -4 -3 -5 -4 -4 -4 -5  0 -2  9 -6 -5 -6 -5 -3 -6 -6 -2  3 -4 -5 -5 -4 -4 -3 -5 -3 -3  4 -3 -4 -3  3 -2 -1 -3 -1 -2 -2  1  1  1 -2 -3 -4 -3  0 -3 -1 -2  3 -4 -2 -2 -2  0 -2 -3 -2 -1 -1 -2 -2 -1 -1  1 -1  2 -1 -1  2 -1  0  0  0 -1  0 -1 -1  2  2 -1 -1 -1 -1 -1  2  2 -1 -2 -1  1 -3 -2 -2 -3 -2  4  2 -3 -4 -3 -1 -3  5 -3 -1 -3  1 -3 -2 -3 -3 -3 -2  1 -2 -2 -1  3 -2  0  2 -2  0  0 -1 -1 -1 -1 -1 -1  0  2 -1 -1 -2 -1 -1 -1 -1  0 -1 -2 -1  0 -1 -1  0 -2  2 -2 -3  0 -4 -3 -4 -2 -3 -5 -3 -2 -1  1 -3 -2 -2 -6  0  0 -5 10 -2 -4 -5 -3 -4 -5 -6 -6 -3 -4 -4 -6 -5 -3 -5 -5 -4 -5 -4 -6 -5 -6 -6 -5 -5 -2 -5 -4 -5 -5  0 -2  0 -5 -6 -4 -5 -5 -5 -5 -4 -5 -4 -6 -4 -6 -5 -5 -5 -1 -5 -5 -6 -5 -4 -5 -3 -5 -5 -5 -7 -4 -5 -4 -5 -1 -4 -2 -3 -3  0 -5 -4 -3  2 -5 -5 -3 -4 -5 -5 -4 -4 -6 -5 -5  6 -5 -5 -6 -4 -3  2  7 -4 -4 -4 -3  6 -2 -2 -2  2 -2  7 -4 -2 -4 -2 -3 -4 -1 -4 -1 -4 -2 -3 -3 -2 -3 -3 -3 -5 -4  1 -5 -6 -3  4 -5 -5 -3 -2 -1 -5 -3 -4 -3 -3 -2 -3 -3 -3 -4 -1 -3  1 -3 -1 -3  0 -3 -2 -5  4 -3  0 -2 -2 -1 -1 -1 -1 -1 -1 -1 -1 -1 -1 -2 -1 -2 -2 -2 -2 -2 -3  0  6  5 -3 -4 -3  2 -2 -6 -2 -2 -5 -7 -4 -5 -3 -5 -5 -8  5 -6 -4 -4 -3 -6 -5 -5 -5 -4 -3 -4 -6 -5 -2 -5  7 -1 -4 -2 -3 -6 -7  8 -6 -2 -5 -5 -6 -6 -5 -6  2 -7 -5 -4 -6  1 -1 -6 -1 -5 -6 -3 -4  1 -5 -4  2 -4 -2 -5 -6 -5 -6 -6 -6 -6 -2 -5 -6 -1 -3 -7 -5 -4  7 -5 -3 -4 -1  2 -4 -6 -3 -5 -7 -2 -6 -3 -4 -3 -5 -5 -6 -8 -4 -6 -6  8 -6 -7 -5 -4 -2 -6 -5 -5 -5  1 -6 -4 -4 -5 -5 -5 -5 -5 -5 -4 -4 -4 -5 -6 -1 -6 -6 -6 -5 -7 -2 -4  1 -6 -6 -5  5  6 -5 -5 -4 -8  0 -5 -4 -7 -5 -6 -6 -6 -5 -5 -5 -7 -4 -6 -5 -4 -4 -7 -6 -7 -3 -1 -4 -4 -1  1  2 -1 -2 -1  0 -4 -2 -2  1 -2 -5 -4 -5 -4 -2 -1 -6 -4 -3  2 -1 -2 -2 -1 -2 -3 -2 -3
  5 -6 -4  0  5  3 -4 -3  4 -4 -3  1  3  0 -5  3 -4 -5 -1  4 -2 -5 -4 -2 -4  1  4 -4 -1 -3  3  5 -5  6  3 -3 -3 -2  1 -2 -3  1 -3 -2 -3 -5 -1 -1  2 -1 -3 -4  3  0 -4 -2 -4 -1 -5  2 -3 -2 -4 -2 -1  0 -2 -2 -2 -4 -5 -3 -2  0  0 -3 -4  3 -5 -5 -3 -4 -3  3 -2 -2  2  1 -5  6 -3 -5  5 -5 -3 -2 -4 -2  4  2 -2  3 -2 -5 -2  2 -5 -5 -2 -5 -4 -5  5 -2 -1 -3 -3 -2 -2 -4 -2  0 -4 -1 -2 -3  1 -3 -4 -3 -3  0 -4 -1 -1 -2 -3  0  0  1  0 -4 -3  5  2 -3 -2 -4 -5 -5  2  1  1 -4 -3 -3 -4 -4 -3  2 -4 -6  3  7 -5 -5  3 -2 -1  0  0 -1  0 -1  1 -1 -4  1  4 -6 -4 -3 -3 -2  0  0 -2 -3  1  1 -1 -2  0  1  0 -1 -1  0 -2 -3 -2 -2 -2  2  2 -3 -2 -2 -4 -3  2 -3 -3 -2  2 -3 -1  0  1 -3 -1 -1 -4 -5  1  1  7 -2 -4 -1 -3 -4 -4  2 -2 -3 -2 -5  2 -3  0 -1 -2  0 -2 -3 -2  1  0 -1 -2 -4 -5 -2 -2 -2  1  1 -3 -4  2 -2  6 -6 -6  5 -1  1 -5 -5 -4  7  2  0 -5  0 -2 -1 -2 -3 -5 -6 -6 -6  1 -3  3 -4 -1 -2 -5  1  5 -3  2 -5 -2  3  1 -2 -2 -3  0 -1 -3 -5  1 -3  3 -3 -1  2  0 -5 -3 -6 -4 -2 -1 -5  2 -3  5 -1  1 -4  3 -6 -4 -5  0  0  0  0  0  0  3 -4 -5  3 -3 -1 -2 -1 -2 -2 -1 -4 -3  1 -5 -5 -2  5 -5 -5 -1 -5 -6 -5 -4 -6 -5 -4 -5 -5 -6 -1 -4 -6 -5 -5  7 -5 -3 -4 -5 -5 -3  7  0 -4 -5 -6 -5 -5 -1 -4  2 -5 -5  7 -2  7 -5  2 -3  6 -3 -2  2 -2 -3 -4 -5 -5 -1  7 -3 -2 -3 -6  0 -3 -2 -2 -5 -4 -2  6 -1 -6 -6 -3 -4  4 -5 -5 -6 -3 -3 -2  5  1 -3 -3 -2 -3 -4  0 -3 -1 -2 -1 -4 -1 -2 -4 -4 -2 -2  2 -2 -3 -4 -1 -4  2 -6 -5  4  7 -5 -6 -7  1  0 -6 -6 -6  4  7 -2 -4 -6 -5 -5 -5 -4 -2 -6 -5  0 -4  0 -2 -3 -6 -3  4 -4  6 -2 -5 -5 -5 -3 -3 -4 -2 -6 -3 -3  7 -3 -3 -6 -4 -6 -3 -6 -4 -6 -6 -6 -5 -2 -6  0 -7  5 -6 -5 -3 -5 -5 -3 -5 -2 -5 -2  0  1 -2 -2 -5  6 -4 -4 -6 -1  5 -3 -4 -5 -3 -6 -5 -2  2  3 -1 -3  0 -5 -6 -4  0 -3 -3 -3 -4  0  1 -3 -3 -5 -6  1 -4 -3 -5 -5 -2 -3  0  0 -3  1  1 -2 -3 -1  0  0 -2 -1 -1 -2  3 -4  0 -4 -3 -5  0  2  1 -3 -6  3 -2 -1 -7 -3 -6 -5 -6  4 -3 -4  5  0  1 -5 -5 -4 -3 -3 -1 -4  6  0  5 -6  1 -1  2 -4 -4 -5 -1 -3 -1 -3 -2 -2 -1 -1 -1  0 -1 -2 -4 -1 -3  1 -5 -6 -5 -4  5  4  3  0 -6 -5 -2  3 -1 -3 -6  3  1 -6 -5 -1  1  4 -6 -4 -6 -4 -5 -3 -3  4 -2 -4  5  0 -1 -4 -6 -3 -5 -3 -2  1 -3  2 -1 -1 -2 -5 -5  0 -3 -5  1 -3 -3  0 -4  0 -2 -5 -2 -6 -3 -4  1 -6  2 -3 -6  7 -1 -5 -4 -2 -1 -1  0 -2 -2 -5 -4 -1  0  5 -3 -2 -2 -3 -2 -2 -1 -3 -3  0  1 -2 -2 -2 -4 -2 -6 -4 -1 -1 -1 -3 -5 -6 -4 -4 -1 -4 -5 -3 -1 -6 -1  0  2 -2 -4  3 -2 -5  1  5 -6 -4 -2  3 -5 -4  3 -4  1 -3 -3 -2 -4 -2 -3 -6 -3 -5 -1  2 -2 -3  0 -4 -6 -4 -5 -6 -5  0  1 -6  5 -4 -6 -3  5 -2  1  7 -6 -6 -6  0  4 -4 -6 -4 -6  6 -4 -6 -6 -4 -1 -5 -6 -3 -2 -6 -7 -2 -3 -3 -4 -2 -4 -1 -5 -2 -2 -5 -6 -4  7 -3 -6 -5 -4 -4 -4 -6 -2  0 -4 -3 -5 -4 -2 -4 -6 -2  1 -4 -6 -5 -3 -6 -2  7 -6 -3 -2  7 -5 -3 -3 -5 -3 -6 -4 -2 -4 -6 -6 -2  3 -5 -2 -2 -6 -6 -2  0  2 -4 -4 -6 -2 -3  7 -6 -4 -4  1 -4 -3  4  6 -5 -2  1 -4 -6 -5 -6 -5 -1 -6 -6  3 -2 -1 -5 -4 -4 -3  0 -2  6 -4 -3 -1 -5  2 -3 -1 -4  3 -1 -1  2 -1 -3 -2 -1 -1 -4 -2 -2 -1 -2 -4 -2 -4  3  1 -2  1  2 -3 -2  1  0 -2 -1 -1 -1 -1 -1  0  1 -1  0 -1  0  0 -1  0  0  1 -1 -1 -1 -1  0 -1 -1 -1 -1 -1  2 -2 -1 -1 -2 -2 -1 -1 -1 -4  0 -3 -3  3 -2 -2 -4  4 -2 -3  2  2 -2 -3  1 -1 -2  2 -4 -1 -1  0 -2  0 -1 -1  0  0 -1 -1 -1 -1 -1 -1 -1 -1 -1  1 -2 -1 -2 -1 -1  1 -1 -1 -1  2 -1 -1  2  4 -2 -3  2 -2 -4  4 -4  0 -3 -4  1  1  1 -4  1 -3  0 -2 -1 -1 -6 -4  0 -4 -3  0  5 -6 -6 -6 -3 -3  7 -6 -3  5 -4 -3 -5 -5  0 -4 -4 -6 -6 -3 -6 -3 -3 -2 -5 -3 -4 -7 -4 -3 -6  7 -3 -5 -2 -6  5 -3 -3 -6  7 -6 -6  0 -3 -6 -1  0 -6 -3  0 -5  1 -1 -3 -4 -6  4  1 -2 -1  0 -2  3 -2 -3 -2 -4  0 -1  0 -1 -4  3  7 -6 -5 -6  2 -6 -3 -3 -1  0 -5 -6  6  0 -3  1  3 -5  0  5 -2 -1 -3 -4 -2 -2 -3  3  2  4 -2  3 -2  0 -3 -1  2 -3 -2 -2 -4 -1 -5  4 -4  1 -3 -3  4  0 -2 -4  0  2 -3 -3 -4 -4 -1 -4  3 -4 -3 -2 -4  5 -1  5  1 -3 -3 -3  1  1 -1  5 -1  5 -1  0 -1 -1 -1 -1 -1 -1 -1  0 -1  0 -1 -1 -1 -2 -1 -2 -2 -2 -3  1 -3 -1  1  2 -5 -3 -1 -6 -4  2  0 -6 -4  7  5  7 -4 -8  1 -6 -4  5 -2 -7  1  6  2 -4  1 -3 -5 -5 -4 -3 -3 -4  2 -1  7 -7 -7 -5 -6 -3 -5 -4  7 -4 -2 -3 -3 -7  7  3 -5 -3 -5  0  0 -3 -5 -4  5  0 -3  6 -2 -4  6 -1 -7  0 -7 -3 -3 -6 -2 -2  1  1  0 -7  0 -4 -2  5 -4  0 -4 -4 -4 -3 -4  3 -6 -3 -7 -8  4 -4 -3  0 -4 -8  6 -4 -5 -4 -6 -8 -4  7 -2 -6 -1 -4 -6 -4 -6  3 -1 -6 -3 -5 -6 -5  7 -2 -4 -2 -4 -6 -5 -7 -6 -3 -3 -7 -8  0 -5 -7 -4 -2  2 -3 -5 -6  0 -8 -2  4  0 -7  8 -6 -5 -5  2 -1  1 -7  1 -4  2 -4  3 -7 -4 -7  0  0 -5  4  5 -4 -4  1 -3  1 -1 -3 -1 -1  0 -1 -2 -4 -4 -1  2 -5 -6 -4  0 -3 -3 -2  1  0  1 -3  2 -4
