# Supplementary material for: Protein Secondary Structure Prediction Based on Data Partition and Semi-Random Subspace Method
Source: Sci Rep. 2018 Jun 29;8:9856. doi: 10.1038/s41598-018-28084-8 (PMC6026213; doi:10.1038/s41598-018-28084-8)
Supplement: Supplementary file 2 — Dataset 2 [file 41598_2018_28084_MOESM2_ESM.zip › T100_DATA/6F73_A.pssm]

  M  P  A  S  L  L  R  F  L  A  L  A  G  T  A  V  G  L  T  T  N  H  N  H  S  P  S  C  R  V  L  P  G  D  A  A  W  P  S  S  R  D  W  A  K  L  N  K  T  L  N  G  H  L  I  A  T  V  P  Q  A  S  V  C  H  K  S  P  F  G  Q  Y  D  A  Q  A  C  E  E  L  K  S  S  W  D  I  S  T  I  T  H  V  N  A  P  G  D  V  L  S  Q  N  F  Q  N  Y  S  C  V  P  F  T  D  P  S  Q  P  C  Q  L  G  N  Y  P  S  Y  V  V  N  V  T  G  A  A  D  V  Q  A  A  L  K  F  A  Q  K  H  N  V  R  I  V  I  K  N  T  G  H  D  Y  L  G  K  S  T  G  K  G  A  L  S  L  W  M  H  N  L  K  S  T  K  F  I  K  N  Y  K  A  P  Y  Y  K  G  P  A  A  K  L  G  A  G  V  E  G  F  E  A  Y  A  M  A  N  S  T  G  H  R  I  V  G  G  T  C  P  T  V  G  I  V  G  G  Y  T  Q  G  G  G  H  S  I  L  S  S  S  Y  G  V  A  A  D  N  V  L  E  W  E  V  V  T  A  D  G  R  H  L  V  A  T  P  T  R  N  S  D  L  Y  W  A  L  S  G  G  G  G  G  T  F  A  V  V  L  S  M  T  A  R  L  H  R  D  G  I  V  G  G  T  L  L  G  F  N  D  S  A  V  G  N  E  V  Y  W  E  A  V  A  A  F  H  A  L  L  P  D  F  L  D  G  G  N  S  F  T  Y  S  V  G  N  N  S  L  T  A  Y  G  T  M  P  G  A  D  R  D  A  V  D  R  L  L  R  P  F  L  D  D  L  A  S  R  G  I  T  P  V  V  Q  P  R  V  S  T  N  Y  Y  D  H  F  F  T  Y  L  G  P  A  P  Y  G  N  A  A  Y  F  P  F  T  N  S  R  I  I  P  R  S  L  V  T  D  P  K  S  N  A  V  V  T  D  L  F  R  N  I  S  Q  V  P  A  F  S  P  F  Y  C  D  S  F  S  V  A  D  K  P  H  P  A  N  S  L  H  P  A  W  R  T  G  M  L  L  C  A  P  A  G  S  W  D  W  D  A  S  P  E  E  M  A  A  R  D  R  Y  A  A  E  T  L  Q  P  M  M  D  A  A  T  P  G  G  S  V  Y  L  N  E  A  N  H  L  Y  A  N  W  K  E  S  F  Y  G  D  N  Y  A  R  L  L  R  V  K  K  K  Y  D  P  D  S  V  F  Y  V  K  T  G  V  G  S  E  V  W  D  V  D  A  T  G  R  L  C  R  A
 -4  0  4  2 -2  0  2 -1  1  3  0  3  2  2  3  1  2  2  2  2  1  1  1  1  1  1  1 -6 -5  1 -3 -3 -2 -5  3  1 -8 -6  0  1  2  1 -9  2  2 -6 -6  1 -2 -4 -3 -4  3 -6 -4  4 -1 -2 -6 -1  5  5  1 -5 -6 -1 -2  0 -1  1  0 -4 -5  5  4  3 -6  4  2 -2 -1  3  0 -4  0 -2  0  1 -1 -1 -4  0  1 -3 -2  1  1 -1 -5  3  0 -3 -2  3 -5  0 -3 -6 -3 -2 -4  0  1  0 -1  2 -2 -6 -2 -3 -4  0 -5  1  0 -7  5 -3 -2  5 -2 -2  3  4 -5 -2  0  4  5 -4  0 -7  7 -2 -1 -1 -6 -4 -6 -5 -3 -4 -5 -6 -5 -3 -7 -6 -6 -2 -1 -5 -2  1 -1  5 -3  6 -6  4 -3 -8 -4 -5 -3 -5 -5 -2 -2 -1 -4 -3 -1 -3 -6 -1  0  1 -1 -7 -1 -4 -2  7  0 -4  0  0  7 -4 -2 -4  3 -2 -3  4 -2  2  5  6  1  3  1 -4 -3 -1  2 -3  1 -1 -3  0  0 -4 -4 -3 -1  6 -4 -4 -6 -2  2 -3 -2 -4 -6 -3  3 -5  2 -1  0 -4 -4 -5  5  7 -7 -4  2 -6  3 -3 -5 -1 -4 -5  6  0 -3 -3 -5 -4 -4  7 -3  1 -1 -3 -6  2 -6 -6 -7 -8  7 -5 -2 -4 -3 -4  0  0 -2 -6  3 -2 -1 -4 -2  1 -4  0 -3  6 -5 -1 -1  1 -2  0  3  1  5  0 -4  0 -4  1  2  2  0 -1 -1  1 -1  2 -6 -3  2  5 -3  0  4 -4 -5  2  0  0 -2  2 -4  2  0  5 -3  2 -2  2 -3 -3 -1 -1  0  0  0  1 -1  0  1 -2  1 -2  5 -1 -3 -1 -3  2  4 -1  0 -1  4 -1 -3  4 -5 -5 -2  2  1 -3  1  3  0 -3 -3 -1 -2  0  0  0 -1 -1  0  0  0 -2 -5 -2  0  4 -4 -1  3  0 -3 -1  0 -1  0  1 -1  0  2  1  0  0  0  0 -1  3 -2 -6 -5 -5 -3 -3  1  0 -3  1 -3  1  1  0 -1  2  3 -2  0  3  5 -2 -3  1  1  1  0  1 -1  2 -1  0  0 -1 -1  1  0  2  0  1  2  3  0  1  1 -1  1  0 -4  6 -1 -5 -4  6 -8 -6 -3  5  1  0 -3  3 -2  0  1  1 -1 -5  1  0 -2  5 -2  1  4  0 -1  2  4  2 -1  0 -1 -2 -1 -2 -1 -3 -2  0  2 -5 -2  4  3  2 -4 -2  2 -1  5 -7 -1 -2 -6  6 -5 -1 -1 -4 -2 -5 -7 -4 -3  4 -6 -7 -3  1 -5 -7  1 -3 -4 -2  2 -4 -6  0 -1 -6 -7 -3 -3 -3 -3 -7 -7  6 -1  0  5 -4 -4 -1 -6  2 -7  0 -2  1  0 -2 -4 -3 -6 -6 -4  6
 -4  3  0 -1 -2 -3  1 -2 -3 -3 -4 -2 -2 -2 -2 -2 -1  0  0  1  1  2  2  0 -1  0  2 -9  5 -5 -4 -6 -5 -5  0 -4 -9 -7 -3 -1 -1 -2 -9 -2  1 -7 -5  1 -3 -6 -4 -3  6 -7 -4  2 -5 -2 -7 -3 -6 -3 -6 -9 -4 -2 -4 -1  0 -1 -2 -3 -4 -3 -3  1 -8 -1 -1 -6  3 -1 -1 -6 -1 -1 -3 -1  0 -2 -1 -3 -2 -3 -5 -4 -4 -5 -5 -4 -5 -4 -6 -3 -5  3 -5 -9 -1 -7 -4 -3 -1  3 -2  1 -2 -9 -2  0 -4 -2 -2 -6  2 -7 -5 -6 -2 -6  0 -2 -3  0 -4 -6  0 -1 -5 -6  1 -8 -6  7  1  1 -3 -6  9 -6 -6 -7  6 -5 -6 -7 -6 -6 -6 -4 -7  6 -6 -5 -7 -2 -5 -5 -7 -5 -6 -3 -6 -2 -1 -5  1 -4 -3  0 -5 -4 -1 -2 -5  0 -4 -1  0 -6  0 -7 -1 -6 -5  3 -5 -6 -5 -6 -7 -1 -5  1 -4 -5 -5  0 -4 -6  0  1  2 -5 -1  2 -6 -7 -5 -7 -3 -6  0 -5 -7 -7 -5 -5 -7 -6 -6 -5 -4 -6 -7 -6 -5 -5 -5 -6 -5 -4  1 -5 -6 -6 -6 -6 -7 -3 -6 -7 -4 -6 -3 -7 -7 -5 -6 -2 -7  5 -4 -2 -2 -6 -3  3 -2 -1 -5 -2 -6 -7 -7 -8 -6 -6  6 -7 -6 -7 -6 -5 -5 -6 -6 -6 -6 -4 -5 -5 -6 -5  5 -5 -5 -1 -1 -3 -2 -5 -4 -2 -5  0 -6 -2 -6 -3 -2 -3 -2 -2 -3 -1 -3 -1 -7 -6  0 -5 -6  4 -2 -6 -4  1  1 -5 -5  0 -5 -4 -3 -2 -3 -4 -4 -3 -5 -5 -1 -4 -3 -2 -2 -1 -5 -1 -2 -2 -4 -5 -4 -6 -4  0 -4 -1 -2 -2 -5  1 -1 -5 -5  0 -7 -6 -3 -1  1 -6  0  0  0 -3 -6 -2 -5 -3 -4 -2 -3  0 -3 -2 -3 -2 -5  0 -3 -3 -3  0  0 -2 -4 -3 -1 -2 -3 -2 -3 -1 -2 -1 -1 -2  0  1 -2 -3 -5  8 -6 -6 -6  8  0 -3 -6 -1 -3 -1 -1  0  2 -2  0 -4 -3 -2 -3 -3  7  0 -4 -2 -2  0 -3  0 -2 -3 -2 -4 -3 -3 -2 -1 -2 -1 -1  0  2  0 -1 -1 -3 -2 -3 -5 -6 -5 -5 -2 -6  9 -1 -5 -3 -3 -2 -4 -4 -4 -3 -1 -1 -4 -3 -2 -2 -4 -3  0 -3 -1 -2  0  0  2  1  2  3 -4 -2 -1 -1 -4 -4 -1  2  2  6 -1 -5 -5 -5 -4 -5 -6 -5 -7 -4 -5 -5 -5 -6  0  2 -4 -2 -2 -8 -1  0 -3 -7 -7 -7 -2 -4 -7 -2  7 -7  1  2 -7  1  4  2 -2 -7 -6  0 -3 -3 -7 -6 -5  1 -2 -5 -7 -7 -5 -5  2 -7  0 -3  1 -2 -3 -5  8 -5 -9  8 -4
 -5 -1 -3 -1 -4 -4  0 -3 -4 -1 -3 -1  0  0  0 -1  0 -1 -1 -1  1  1  1  2  1 -1  0 -8 -4 -1 -5 -6 -3 -1 -1  0-10 -7  0  0  0 -2 -8  2 -1 -8  8 -1 -4 -6  2 -1  2 -8 -5 -3 -1 -3 -7 -5 -5 -3 -5 -8 -5  3  2  0 -1  0  3 -5  5 -2 -1 -3 -8  1  0 -6 -2  2  5 -7  1  4  0  0 -2 -2 -3 -2  2  0 -3 -3 -1  0 -2  1 -3  0 -5 -3  7  3 -3 -8  1 -7 -3  1  2  0  3 -1  2 -8 -2 -5 -5  6 -4 -4  0 -7 -5 -7  7 -6 -2  4 -5 -1 -3 -7 -4 -2 -5 -7  6 -8 -6 -2  5  4  9 -7 -5 -7 -2 -7 -4  9 -5 -5 -5 -3 -7  4 -5 -4  0 -3 -5 -4 -1 -4 -8 -2 -7  1 -5 -2  6 -7  2  1 -5 -1 -5 -3  0  5 -7  1 -1 -1  1 -6  1 -4 -3 -6 -6 -3 -5 -4 -5 -5 -7 -4 -4 -3 -3 -5 -1  0 -4 -5  3 -1  1  4 -3 -2 -6 -7 -3 -5  1 -4 -4 -3 -7 -3 -4 -4 -5 -5 -7 -4 -4 -3 -5 -4 -3 -1 -5 -7 -1 -1 -1 -5 -5 -7 -5 -6 -4  5 -6 -8 -3 -7  0 -7 -7 -4 -5  3 -5  0 -6 -6 -3 -6  5 -3  0  1  8 -3 -4 -8 -7 -9 -6 -7 -1 -5 -5 -5 -5 -3  3 -6 -5 -7 -7 -4 -4 -6 -5 -5 -5 -5 -5 -5  0 -3  1 -5 -4 -3 -4  3 -5  2 -7  4  2  1  4  1  2  3 -2  1 -7 -4  1 -5 -6  1 -2 -7 -3  0  0 -4  1  0  0  1 -1  2 -1  1 -3 -3 -3 -1  0 -3  0  5  1 -1 -4 -1 -2 -3 -2 -3 -4 -3  7 -3  2 -1 -1 -3 -5  2  0 -6 -4 -1 -4 -7 -2  1  0 -7  2  0  0  4 -5  2 -3  2 -2  3 -3  1 -1 -3  0  4 -5 -3 -1 -3 -4  3  1 -1  0 -2 -1  0  0 -1  1  3  0 -1  0  3  1 -1 -2 -2  1 -5 -6 -7 -3 -4  0  5 -6 -1  5  2  0  4  3  4  0 -4 -1  1 -3 -4 -2  3 -4 -2  1  2  1  0 -1 -2 -1 -2 -1  2  0  4 -2  4 -1  1  2  1  0  3 -2  1  8 -5 -6  7 -4 -3 -9 -4  4 -1 -4 -3 -1 -3  0 -4  0 -1  1 -7  4  1  3  0 -1 -2 -2  0  0 -2 -1  0  2  2  0 -2  0  6  0 -4 -2 -4 -3 -5 -3 -1 -5 -4 -7  2 -4 -5 -3 -6 -5  8 -5 -2  3 -5  3  0 -3  6 -8 -5  0  0 -8 -7 -5 -1  8 -7  1 -2 -8 -3 -2 -7 -5  1 -3 -7 -3 -7  2  1 -6 -8 -7 -1 -1  0 -3 -7 -3  0 -4  0-10 -1 -5 -1  0  6 -2 -4 -8 -8 -5 -4
 -6 -3 -4 -1 -2 -4  0 -5 -2  1 -3 -2  1 -1  0  0 -1 -2  0 -1  0 -1 -1  0  0 -1  1 -9 -5 -6 -4 -5 -1  8  0  1-10 -7 -1  3  1  2-10  3 -2 -8  4 -1 -5 -6  2 -2 -4 -8 -6 -2 -5 -5 -7 -4 -5 -5 -6 -9 -6  5  2  0 -1  0  1 -4  7 -1  1 -2 -8  1  1 -7 -4  2  1 -7  0  2  0  1 -1 -2 -4 -1  4  6 -5 -4 -2 -5 -2 -2 -2 -6 -6 -3 -2  2 -5 -9  5 -6 -3  0  3  0  3  0 -3 -9 -2 -5 -3 -3 -6 -6 -1 -8 -5 -7  2 -6 -4  0 -4  1  6 -7 -5 -5 -5 -7  2 -8 -6 -3  1 -3 -1 -7 -6 -7 -7 -7 -5 -4 -6 -6 -6  8 -6 -4 -5 -6 -5 -5 -6 -5 -3 -5 -8 -4 -7 -9 -6 -6 -3 -7 -3  6 -5  1 -5 -5  2  5 -7  0  3  0 -1 -6 -1 -6 -4 -6 -6 -5 -6 -5 -6 -6 -6 -3 -3 -4  3 -5 -3  0 -4 -6  3  1 -3 -1 -5 -4 -6 -6 -5 -6  0 -5 -4 -2 -8 -5 -6 -5 -6 -5 -8 -5 -5 -6 -6 -5 -6 -5 -5 -7 -3 -4 -3 -7 -6 -7 -5 -6  9 -4 -6 -8 -3 -8  2 -8 -8  0 -6  6 -6  1 -6 -7 -5 -6  3 -3  2 -1 -2 -3  8 -8 -8 -9 -6 -7 -4 -6 -6 -6 -5 -5 -5 -7 -5 -7 -7 -5 -5 -6 -6 -6 -5 -6 -5 -2  6 -3 -3 -6 -4 -4 -5 -2 -7 -1 -7  0  0  1  1 -2  2  1  6 -1 -8 -4  2 -5 -6  2 -3 -7 -6  2 -2 -5 -2  1 -6 -4  8 -3 -3 -3 -5 -3 -4 -6 -2 -5 -2 -1  1 -2 -4 -2 -2 -4 -4 -4 -5 -6  3 -4  1 -2  3  3 -6  2  1 -6 -6 -1 -2 -7 -5  5  2 -7  4  2 -5 -1 -7  0 -5  2 -4 -1 -4 -2  0 -4  5  0 -7 -5  6 -4 -6  2  2 -3 -3 -1  1 -1 -1 -1 -2  1 -1 -1 -1  1 -1 -3 -3 -5 -4 -6 -7 -7 -1 -5  2  1 -7  0  5  2  1 -1 -1  2  0 -5 -2  3 -5 -5 -4  1 -5 -4  3  2 -2 -2 -2 -2 -3 -2 -3 -2 -1  0 -3  1 -2 -2  0 -2 -1  2 -2  5 -2 -5 -7 -3 -6 -5-10 -6  5 -5 -4 -2 -1 -5 -3 -4 -2 -1 -1 -6  4  0  3  0  1 -2  2  3 -4 -2  0  0  0  4 -1 -5 -4  3  3 -3  1  1 -4 -7  2  3 -6 -5 -5  2 -4 -6 -5 -8 -6 -4 -3 -5  8 -5  0  1 -4  6 -9 -5  2  1 -8 -8 -4  3 -3 -8  4 -4 -8 -5  0 -7 -6  1 -2 -8  9 -7  2  3 -7 -8 -8 -5 -3 -4 -5 -8 -6 -5  5  3-10 -1 -4  4  2  6 -4 -6 -8 -9 -6 -4
 -4 -4 -3 -3 -4  1  0  0 -3  0 -2 -1 -2  0 -1  0 -2 -3 -2 -3  0 -2 -2 -2 -2 -2 -4 12 -7  8 -5 -8 -7 -8 -4  8 -8 -8 -3 -4 -3 -4 -8 -4 -3 -6 -8 -3 -5 -4 -6 -7 -5 -6 -5 -5 -5 -4 -8 -4 -5 -5 -5 12 -4 -5 -5 -2 -2 -2 -2 -5 -7 -3 -4 -4 12 -4 -4 -4 -5 -4 -5 -6 -3 -4 -5 -3 -2 -2 -5 -2 -5 -5 -5 -4 -5 -3 -4 -4 -6 -5 -6 -5 -7 -4 -5 12 -5 -7 -5 -4 -5 -4 -5 -4 -6 12 -4 -4 -7 -6 -7 -5 -4 -8 -4 -5 -6 -4 -5  1 -4 -4 -7 -5 -6 -3 -5 -5 -6 -7 -3 -7 -5 -5 -7 -5 -8 -5 -5 -5 -7 -7 -6 -7 -8  2 -5 -4 -7 -8 -6 -3 -7 -4 -7 -5 -6 -5 -5 -8 -6 -8 -6 -5 -7 -6 -4 -5 -5 -4 -3 -5 -7 -4 -3 -3 -4  1 -2 -7 -7 -5 -4 -6 -2 -7 -5 -7 -5 -6 -5 -5 -8 -4 -6 -5 -4 -3 -4 -4 -5 -5 -4 -4 -3 -5 -5 -7 -5 11 -6 -5 -4 -7 -4 -4 -7 -6 -7 -4 -6 -7 -7 -6 -8 -5 -5 -5 -4 -4 -3 -7 -7 -5 -5 -3 -9 -7 -5 -6 -6 -6 -8 -5 -5 -5 -5 -5 -7 -6 -5 -5 -5 -3 -5 -5  1 -4 -7 -5 -8 -6 -7 -8 -5 -5 -1 -7 -7 -7 -6 -5 -5 -6 -6 -5 -5 -4 -5 -4 -5 -4 -7 -2 -7 -7 -6 -3 -5 -3 -4 -5 -4 -4 -5 -4 -5 -4 -4 -4 -3 -3 -4 -3 -6 -3 -7 -5 -4 -5 -4 -3 -3 -6 -6 -4 -3 -2 -6 -3 -5  0 -7 -4 -7  0 -5 -3 -5 -3 -3 -4 -4 -1 -3 -3 -5 -1 -2 -4 -4 -5 -3 -7 -7 -4 -5 -3 -4 -6 -3 -5 -4 -4 -4 -5 -8 -5 -4 -5 -4 -1 -4 -3 -4 -5 -5 -4 -5 -4 -3 -4 -4 -4 -5 -3 -5 -5 -6 -5 -5 -3 -6 -3 -2 -4 -4 -5 -4 -4 -4 -3 -4 -3 -1 -3 -2 -3 -2 -2 -3 -5 -3 -8 -5 -5 -7 -5 -3 -4 -5 -4 -3 -3 -3 -3 -3 -4 -3 -4 -3 -4 -4 -4 -7 -3 -3 -2 -5 -4 -6 -2 -3 -2 -3 -2 -2  3 -2 -4 -3 -4 -3 -3 -4 -3 -4 -2 -4 -5 -6 -4 -5 -6 -7 -5 -8 -5 -6 -1 -2  0 -4  4 -3 -3 -3 -3 -4 -7 -5 -4 -4 -3 -5 -5 -5 -5 -4 -3 -3 -3 -4 -5 -4 -4 -4 -5 -4 -2 -5 -6 -4 -5 -7 -4 -4  0 -8 -6 -5  0  2 -8 -3 -7 -9 -1 -7 -3 -4 -7 -7 -7 -7 -7 -6 -4 -7 -7 -7 -3 -7 -8 -6 -4 -6 -4 -1 -5 -8 -5 -7 -7 -9 -8 -3 -6 -4 -7 -7  2 -4 -5  2 -6 -7 -5 -8 -4 -8 -4 -5 -4 -5 -6 -6 -7 -6 12 -8 -3
 -4  0 -3 -1 -3 -2  0 -3 -2 -2 -3 -2 -1  0 -1 -1 -1 -1 -1 -1  0  1  0  0  0  0  1 -9 -3 -5 -2 -6 -2 -2 -1  0 -8 -7 -2  1  1  2 -8  1  2 -7 -4  2 -3 -5 -3 -6  0 -7  0  0 -5 -2 -5  0 -5 -1 -5 -8 -5  0 -2  1  0 -1  1 -2 -4  0  0  2 -8  2  1 -5  4  0  2 -6  1 -1 -3  3 -1  0  2 -2  0  2 -5 -4 -3 -2  0  1  1 -3 -3  5 -5  4 -5 -8  0 -5 -1  1 -2  0 -1  1  0 -8 -1  2 -3 -3 -5 -4  1 -7 -4 -6 -4 -5 -1 -2 -3  1  5 -6  7 -1 -5 -6  1 -8 -5  2  2 -1 -4 -6 -4 -6 -4 -7 -3 -5 -4 -6 -5 -5 -5 -2 -6 -2 -5 -5 -6 -1 -4 -5 -6 -2 -6 -7 -5 -1 -3 -6  2 -1 -4  3 -5 -4  0  0 -6  1 -1 -1 -1 -6  1 -5 -2 -5 -5 -1 -5 -2 -5 -6 -6  7 -4 -2  2 -4 -1  2 -1 -5  1  2  2 -4 -2  0 -4 -6 -5 -6 -2 -7  0 -5 -7 -6 -5 -4 -6 -6 -6 -4  8 -6 -6 -6 -2 -5  0 -6 -4 -2 -1 -6 -7 -5 -5 -5 -5  8 -6 -6 -1 -6  2 -7 -7 -5 -5  0 -6  1 -4 -5 -4 -5 -4 -1  0  5 -5  1 -5 -6 -7 -7 -5 -6 -3 -6 -6 -6 -5 -5 -5 -6 -6 -6 -6 -5 -4 -3 -5 -5 -2 -5 -2 -2  0 -2  0 -5 -4 -4 -4  0 -6  1 -6  0 -2 -2 -1 -3 -2  1 -1  0 -7 -6  1 -5 -5  1 -2 -6  1  1  1 -4 -3  0 -4 -2 -2  1 -4 -3 -2 -3 -2 -5  0 -4 -2 -1  0 -1 -2  0  0  1 -2 -4 -4 -3 -3  1 -3  0 -1  4 -5  3  0 -4 -5  4 -6 -6 -4  1  1 -6  1  1 -2 -3 -5  1 -5  1 -2  0 -3  0  3 -1 -2 -3 -6 -1  0  0 -4  2 -1 -2 -1 -2  0 -1  1 -1  0  0 -2  2 -1 -1  2  0  2 -5 -5 -4 -6 -6 -3 -1  0 -3 -5  2 -1  0  1  0 -2  0  1 -1  0  0 -4 -2  1  0 -3 -2  1  1 -2 -2 -1 -1 -1 -2 -3 -2  0 -2 -1  0 -1 -1  0 -1 -1 -1  0 -1 -4 -5 -6 -2 -6  0 -8 -4  0 -4 -1 -4  1 -4  1  0 -1 -2 -1 -1 -2  0 -1 -1 -3 -2  0  3  0  0  0  1  6  1  1 -2  0  0 -1 -3  4  2  2 -5 -1  1 -5 -4 -5 -3 -4 -6 -4 -7 -2 -5 -2 -5 -4 -4  3  6 -4 -2 -4  8  5 -2 -8 -7 -6 -2 -2 -7  0  0 -7 -1  3 -6 -3  4  0 -6 -5 -6  0  0 -5 -8 -7 -3  0 -1 -5 -7 -7 -5 -3 -1 -6  0  0  2  5 -2 -4 -2 -6 -9 -1 -4
 -5 -2 -3 -1 -4 -4 -1 -4 -2 -1 -4 -2 -2 -2 -2 -1 -1 -2 -1 -1  0 -1 -1  0 -1 -1  0 -9 -4 -4 -5 -4 -4 -1  0 -1 -9 -6 -2  2  1  3 -9  0 -1 -7 -4  1 -5 -6 -1 -6 -3 -7 -3  0 -5 -2 -6 -3 -4 -2 -5 -9 -5  0 -2  1 -1 -1  1 -3 -3  3  2  2 -9  1  2 -6 -2  2  1 -6 -1 -1  1  3 -1 -2 -3  0  3 -1 -4 -3  2 -3 -6 -3 -2 -4 -6  2 -4  0 -4 -9 -1 -6 -3 -1 -1  0  1 -1 -3 -9  1 -4 -3 -4 -6 -5  1 -7 -5 -6 -2 -5 -2  0 -4  2 -2 -6 -3 -1 -5 -6 -1 -8 -5 -1  3 -3 -5 -6 -5 -7 -6 -7 -4 -5 -6 -7 -5 -2 -7 -3 -7 -4 -5 -5 -7 -3 -4 -5 -7 -4 -7 -8 -6 -5 -4 -7 -3  1 -5  5 -5 -4  2  1 -7  1 -2  0 -1 -6 -1 -7 -4 -5 -5 -3 -5 -5 -5 -7 -6  2 -4 -2  7 -5 -4  5 -2 -5  1  2  0 -4 -4 -3 -6 -7 -3 -6  6 -6  0 -5 -7 -6 -5 -5 -7 -6 -7 -5 -3 -6 -6 -6 -5 -5 -5 -7 -3 -4 -2 -6 -7 -6 -5 -5 -3 -3 -6 -6  6 -7  7 -7 -7 -5 -5  0 -7  3 -5 -6 -4 -5 -4  3  1  4 -4  0  0 -7 -7 -8 -5 -7 -4 -6 -6 -7 -6 -5 -5 -7 -6 -6 -6 -5 -3 -5 -5 -5 -4 -5 -6 -1  2 -2 -1 -5 -4 -4 -4 -2 -6 -2 -7 -1 -2  0 -1 -2 -2  0  5 -2 -7 -6  3 -5 -6  2 -1 -7 -5  2  0 -5 -2  1 -5 -4  1 -2 -5 -3 -5 -2 -3 -6  1 -5 -3 -2 -1 -2 -4 -2 -2 -4 -4 -3 -4 -6 -3 -3 -3  0  3  5 -5  2  1 -5 -6 -1 -5 -6 -4  0  2 -6  1  2 -2 -4 -6  0 -5  1 -4  1 -2 -1  4 -3  0 -3 -5 -4  3 -2 -6  0 -1 -2 -4  1 -2  4  0  0 -1 -1 -1  0 -1  0  0 -2 -2 -5 -5 -5 -7 -6 -5 -3  1 -3 -6  5  1  2  1 -2 -2  1  1 -4 -2  2 -3 -4 -2  0 -4 -2  5  1 -2 -2 -2 -3 -3 -3 -3 -3 -2 -3 -3 -1 -1  0 -1  0 -1 -2 -3  0 -4 -5 -6 -4 -4 -3 -8 -5  2 -3 -2 -4 -3 -4 -3 -3 -2 -2 -1 -5 -1  0  0 -1 -2 -1  4  4 -3  1  2  0  0  2  0 -5 -3  2  2 -3 -2  1 -2 -6  4  1 -5 -3 -4  1 -5 -6 -4 -7 -5 -5  8 -5 -3 -5  0  6 -3  0 -8 -2  3  0 -8 -7 -7  2 -3 -7  2 -2 -8 -3  3 -7 -4  0  0 -7 -3 -6  2 -2 -6 -8 -7 -5 -1 -4 -5 -7 -7 -5  7  2 -9  4  1  0  3 -1 -6 -4 -7 -9 -4 -4
 -6 -3 -3 -1 -5 -4  0 -4  0 -1 -3  0  2 -1  0 -1  2 -1 -1 -1 -1 -1  1  0  0  1  0 -8 -6 -5 -6 -7  7 -6 -2  0 -8 -7 -1 -2 -1 -3 -9 -1 -3 -8 -3 -3 -5 -7  6  7 -3 -8 -7 -4  0 -6 -7 -6  5 -4 -6 -8 -7  0  3  0 -1  3 -2 -6 -5 -2 -1 -3 -8 -2 -2 -7 -4 -2  1 -6  0 -2 -2 -2 -2 -2 -5 -4 -2 -4 -5  0 -1 -3 -5 -3 -5 -6 -3 -4  5 -2 -5 -8 -4 -6 -3 -1 -1 -3 -1  2 -1 -8 -3 -3  7  5 -7 -1 -4 -8 -4 -7 -4 -5 -4  1 -4 -1 -6 -7 -5 -4  4 -7 -3 -8 -4 -4 -4 -4  0 -7 -7 -7 -7 -7 -6 -3 -6  8 -7 -6 -7 -2  8 -6 -4 -1  8 -1  7  1 -8  0 -7 -8 -6 -5 -1 -7 -5  1 -6 -4 -6 -5 -1 -3 -5 -3  2  1  3 -5 -4  8 -3 -4 -6 -6 -5  7 -2  8 -7 -5  5  1 -6 -3 -5 -3 -4 -1 -1 -3 -3  7 -4 -5 -5 -7  6  7  1  3 -1 -3 -8  8 -4  0  8  8 -7 -5 -1  7  8  8 -7  3 -5 -7  0  2 -4 -7  8 -7  5 -4 -6 -5 -6 -8 -3 -7 -6 -7 -8 -6  0 -1  8 -4 -7 -7 -6 -4 -4 -3 -3 -4 -5 -4 -6 -8 -8 -8 -3 -7 -4  8  8  8  7  6 -5 -7  7 -7 -7 -6 -2 -6 -6 -6 -6 -4 -6 -5 -3  1 -2 -5  2  5  0 -1 -5 -1 -5 -1  0  0  3 -2  1 -1 -3 -3 -8 -7 -1  4 -6  1 -2 -7 -6 -2 -2 -1 -5  0 -5 -2 -4 -1  7  1 -5  2 -2 -5 -2 -4  3 -1  2  1 -1 -2 -1 -4 -1 -5  0 -4  4 -1 -3 -1 -1 -3 -6 -2 -2 -5 -6 -2 -6 -7 -6 -2 -2 -7 -3 -1 -5  6 -5 -2 -4 -3 -4 -1 -4 -2 -3 -5 -3  0 -7 -5 -1 -2 -5 -2 -1  0 -2  4 -3 -1 -1 -2  6  1  1  1  1  1  0 -3 -2  6  5 -7 -6 -7 -5 -5 -2 -4 -6 -3 -2 -2  0  0 -2 -2  0 -5 -3 -2 -3 -5 -5 -1 -2 -2 -2  0  6  3 -1 -1  1  4  0  3  0  3 -1  1 -1  1  1  2  3  1  0 -2 -4 -2 -7 -5 -6 -1 -8 -7 -1 -2 -3 -3 -5 -2 -5 -3  3  0  0 -5 -2 -1  1 -1 -4 -4 -1 -2 -3 -2 -2 -2 -4 -3 -3 -6 -4 -1 -1 -6 -1  0 -2 -7 -5 -2 -5 -2 -5  6  4  7 -1 -8 -2 -2 -7  3 -5 -4 -2 -6 -3 -2 -8 -2 -4 -3 -8 -8  8  0 -5 -8 -1 -4 -8 -5 -1 -7 -7 -4 -5 -7 -6 -6 -1  5 -7 -8 -8  2 -4 -2  3 -6  8 -2 -6  1 -8 -4 -6 -1  1 -2  7 -6 -8 -8 -6 -3
 -5  1 -3  0 -3 -3 -2 -3 -4 -3 -3 -2 -1 -2 -2 -1 -2 -2 -3  0  0  2  0  0 -1 -1  0 -9  1 -3 -2 -6 -4 -3 -1 -5 -8 -8 -4 -2 -1 -2 -8  0 -1 -6 -4 -1 -5 -6 -3 -5  1 -7 -3 -1  1 -4 -7 -4 -6  3 -6 -8  9  0 -4  0  0 -1  2  0 -5 -4 -3 -3 -8 -4 -1 -6 -3 -3  1 -6  0 -1 -4  0 -1  0 10 -3 -2  2 -6  0 -4 -5 -3 -3 -5 -3 -3 -4 -4 -2 -5 -8 -3 -7 -4  0 -2 -3 -3 -1 -3 -8 -3 -1 -6 -2  0 -6 -2 -2 -5 -7 -3 -6  0 -2 -2 -2  7 -6 -4 -3 -5 -7 -1 -6 -6 -2 -2  6 -3 -7 -4 -6 -7 -7  0 -3 -6 -7 11 -6 -2  0 -7 -4 -6 -5 -7 -1 -2 -5 -7 -5 -7 -7 -6 11  7 -6 -5 -1 -6 -2  0  1  0  0 -1 -1 -4 -4  3  0 -1 -7 -6 -6 -5 -2 -5 -5 -6 -7 -7 -2 -5  1 -3 -4 -2 -2 -1 -6  6 -3  5 -2  1 -2 -6 -7 -5 -7 -2 -7 -2 -6 -8 -6 -5 -4 -7 -6 -3 -5 -4 -6 -6 -6 11 -5 -4 -4 -5 -3 -1  4 -7 -6 -6 -6 -6  4 -7 -7 -4 -6 -2 -7 -8 -6 -6 -4 -7  1  5 -5 -1 -6 -3 -2  0  1  4 -4 -6 -6 -3 -7 -6 -6 -4 -6 -6 -7 -6 -5 -5 -4 -6 -7 -7 -5 -5 -5 -6 -4 -4 -6  8 -5 -4 -3 -2 -6 -5 -5 -5 -3 -5 -2 -5 -3 -2 -4  1 -3 -2 -1 -3 -3 -3 -6 -2 -5 -5  0 -2 -3  8 -1  3 -3 -4  2  0 -3 -5  1 -2 -2  0 -3 -1 -1 -1 -3 -3  1 -1 -1  1 -1 -2 -1 -4 -5 -4 -5 -4  3 -3 -3 -4 -1 -3 -1 -2 -2 -5 -3 -7 -5 -3 -2  0 -6  0 -3 -2 -1 -6 -2  1 -2 -2  0 -2  0  4  5 -3 -4 -4  3 -4  7 -1  0  2  2 -3 -4 -3 -3 -4 -1 -3  0 -2 -2 -2  1 -1  1 -2 -4 -5 -5 -6 -6 -3  2 -1 -3 -5 -2 -2 -1  0 -2 -1 -1 -2 -4 -1 -2 -3 -1 -3  2  0 -3 -1  0 -3  0 -1 -1  1  3  3  1  0  2  0 -1 -1 -2  1 -1 -2  3 -2 -1 -4 -6 -7  5 -5  1 -8 -3 -1 -5 -2 -2  8 -5 -5 -4 -3 -3 -1 -6 -2 -1 -1 -3 -3 -5 -1 -2 -4 -1 -2 -1  2  1  0 -5 -4  1 -2  0 -1 -5 -3 -6 -3 -3 -5 -5 -7 -2 -5 -5 -5 -2 -5 -3 -5 -5 -1 -1 -1 -3 -4  0 -6 -3  1  0 -6 -2 -7 -2  4 -4 -4 -4 -7 -4 -1 -7 -6  1 -4 -1 -6 -5  1  3 -6 -6 -3 -4  2  1 -5 -8 -7 -4 -3 -1 -6  0 -6 -2 -2 -2 -5 -1 -7 -9 -4 -4
  1 -4 -2 -3  2  1 -2  1  0  0  1  0 -2 -1 -1  0 -2  0 -2 -1 -2 -2 -2 -1 -2 -3 -3 -7 -7 -2  2 -8 -7 -8 -3 -4 -8 -8 -3 -3 -1  0 -9 -5  0 -3 -8 -1 -2  2 -7 -8 -5 -3  7 -3 -2  3 -8  4 -6 -4 -1 -7 -7 -4 -5 -2 -1 -2 -2 -3 -6 -4 -3 -4 -5 -4 -2  3 -1 -4 -3 -5 -1 -2 -5 -3  1 -1 -5  2 -4 -6 -6  1 -4  5  0 -5 -2  1 -5 -5 -7 -4 -5 -7 -2 -1 -2 -3 -3 -3 -5 -2 -5 -7 -2  2 -6 -6 -2 -2 -1 -6 -2  5 -3  0 -5 -5 -1 -4 -7  6  1 -2 -5  5 -5 -4 -5 -6 -5 -4 -8  6 -8 -1  2  7 -7 -8 -6 -8 -5 -8 -4  0 -8 -7 -7  0 -8 -5 -8 -6 -1 -1  6 -8 -3 -8 -7  0 -7 -6  6 -4  2  5 -3 -5 -5 -4 -1 -4 -3 -4 -2 -8 -6 -5  3 -5  3 -8 -5 -8  3  0 -2 -2 -6  3 -2 -5 -2 -4 -5 -5 -4 -8  1  0  3  1 -4 -8  0 -6 -5 -5  0 -8  4 -4 -8 -7 -3  4 -5 -8 -8 -7 -8 -7 -1  1 -3 -5  2 -4 -9 -1 -6 -6 -8 -7  1 -1 -6  1 -7  1  3 -4 -5 -5 -9 -6  1  3  1 -3 -6 -6 -3 -5 -8 -5 -8 -1 -5 -7 -6  1 -6 -8 -8 -8 -7 -7 -3 -2 -7  4  2  0 -7  1  2  3 -5 -1 -6 -5 -5  2 -1  3 -2 -1 -2 -1  0 -2  3 -2 -2 -4 -3  3 -4 -2 -5 -2 -1 -4 -4 -1  5 -5  0 -3 -1 -3 -1  0  1 -3  3  1 -6 -4 -8  1 -3  0  2 -4  0  4 -1 -5 -3 -1 -2  0  2 -2  2  1 -1 -4 -7 -1 -3  0 -3 -5  1 -3 -4  3  1 -5 -8 -1  1 -5 -3 -1 -4 -4  1 -7  7 -4 -1 -2  0 -2  2 -2 -3 -3 -3 -5 -4 -3 -5 -3 -4 -1 -3 -2 -1 -5 -3  0 -3  0 -4  0  1 -2  0 -1  0  2  1 -5 -7 -7  1  5 -7 -5 -5 -1  2 -3 -4 -2 -2  0 -2 -3 -1  2  1 -4  0  4 -3 -3  5  1 -4 -2 -6 -1  2  2  3  1  2  1  1 -3  1 -4  0 -3 -2 -2 -3 -2 -1 -4 -5 -6  2 -3 -8 -4 -7 -6 -5 -4  2  2 -2  1  5  2  1  0 -2 -1 -4 -1 -4 -2 -4 -1 -4 -2  4  1 -2  0 -4 -4 -2  3 -3 -5  0  3  1 -6 -1  3 -4 -3  3 -5 -7 -6 -5 -7 -4 -7  2 -8 -8 -4 -7  2 -1 -5 -6 -7 -4 -7 -4 -4 -5 -6 -8 -3 -3 -7 -5 -6 -3 -2 -5  7 -8 -6 -4 -1 -8 -8 -4 -6  1 -4 -5 -3 -1 -2 -4 -1 -9 -7 -8 -4 -8 -3  2 -1 -5 -6 -7 -7 -2 -7 -7 -4
  3 -2 -1 -2  4  3  0  3  3  0  3  0  0  0  1  1 -1  1 -1 -1 -2 -2 -1 -2 -2 -2 -3 -7 -5 -2  2 -5 -6 -7 -2  0 -7 -8 -5 -3 -1 -2 -6 -4  0  6 -8  0  2  3 -6 -8 -5  7  1 -4 -5 -1 -8  4 -6 -5 -4 -7 -6 -4 -5 -1  0 -2 -2 -3 -7 -4 -5 -3 -6 -4 -3  5 -1 -4 -4 -5  0  0 -5 -3  2 -1 -2  1 -4 -4 -5 -1 -5  0  2 -3 -5  3 -3 -2 -7  0 -6 -7  1 -2 -3  0 -3 -4 -4 -3 -6 -7 -1  5 -7 -6  0 -5 -2 -4 -4 -1 -3 -4 -5 -5 -3 -4 -7 -2 -4  3 -6  2 -4 -2 -6 -6 -4  1 -8  3 -7  6 -2 -2 -6 -8 -6 -8 -5 -8 -2  4 -8 -7 -7 -3 -8 -4 -8 -6  7 -5  3 -5 -4 -7 -6  6 -7 -6  0 -5 -1  3 -3 -5 -3 -4 -4 -4 -3 -5 -5 -8 -6 -6  2 -6  3 -8 -6 -8 -1 -1 -3 -1 -7  3  1 -3 -1 -2 -4 -3 -1 -8  3 -2  0  1 -5 -8 -3 -6 -4 -4 -4 -8  2 -4 -8 -7 -2  0 -1 -8 -8 -7 -5 -7 -2  6 -4 -4  2 -3 -8  5 -5 -6 -9 -7 -3  7 -6  1 -7 -1 -2  2 -6 -6 -7 -5  2  3 -4 -5 -6 -5 -4 -4 -7 -5 -8  7 -5 -7 -6  6 -3 -8 -8 -8 -7 -6 -5 -3 -7 -3 -2  2 -7  1 -5  0 -6 -1 -3 -6 -5  1 -3 -2 -4 -3  0 -2  4 -3  1 -2 -3 -5 -4 -1 -4 -2 -6 -1 -1 -5 -3 -3  1 -5 -1 -1  1 -3  1  4 -1 -3  2  0 -6 -3 -7  0 -2 -2 -1 -4  0  2 -1 -5 -1 -2  2  0  1 -3  0 -1  1 -5 -7 -1 -5  1 -5 -4  3 -3 -4  4  5 -3 -8  4  3 -4 -2  6 -4 -4  5 -7  1 -3  1 -3  0 -3 -1 -3 -3 -3 -2 -5 -2  2 -6  0 -3 -1 -3  0  0 -4  0  2 -3  0 -4 -2  0 -2 -1 -2 -1  2  0 -6 -7 -7  6  2 -5 -4 -5  1  2 -2 -4 -3 -2  0  2 -3 -1  3  0 -2 -1  3 -5 -3  1  0 -4 -1 -5 -1  1  2  0 -1  0 -2  1 -3  0 -4  0 -3 -3 -3 -3 -3 -3 -5 -6 -6 -1  3 -7 -5 -3 -6 -6 -3  3  1 -2  1  0  2 -2  1 -1 -2 -5 -1 -3 -1 -4  0 -5 -2  1  1 -2  0 -3 -2  1  4 -3 -5 -2  2  0 -5  0  4 -6 -4  3 -5 -6 -6 -6 -5 -5 -6  4 -8 -8 -4 -5  0  0 -4 -5 -6 -4 -7 -5 -4 -2 -5 -8 -4 -7 -6 -6 -4  7  5 -4  3 -7 -5 -5 -1 -9 -6 -2 -6  4  2 -6 -5  1 -4 -4 -4 -9 -7 -8 -4 -6 -4 -1 -3 -5 -6 -7 -6  6 -7 -7 -5
 -4  1 -3  0 -3 -4  0 -4 -4 -2 -4 -2 -2 -2 -1 -1 -1 -1 -1  0  1  1 -1  0  0  0  1 -9  7 -4 -5 -6 -5 -5  0 -2 -9 -6  0  1  0  0 -9  1  1 -7 -4  2 -4 -6 -4 -5  1 -7 -5  4 -5  0 -6 -4 -5 -3 -5 -8 -6  0 -3 -1 -1  0 -1 -2 -4  0 -2  4 -8  0 -1 -6  2  0  0 -7 -1 -1 -3  0 -2 -2 -3 -3 -2 -2 -5 -4 -4 -5 -5 -4 -3 -4 -4 -3 -5  0 -5 -8 -3 -6 -3 -2 -2  0 -1  1 -3 -9 -2 -4 -6 -4 -6 -5 -2 -7 -4 -6  2 -5  0  0 -1  1 -4 -6  2  1 -5 -6  2 -8 -5  3  2  2 -2 -6 -3 -6 -6 -7  6 -5 -2 -6 -6 -5 -7 -4 -6  6 -5 -5 -6  2 -6 -5 -7 -4 -6 -8 -5 -4 -2 -6  7 -2  0  1 -5 -4  2  1 -7  3 -3  1 -1 -7  1 -6  3 -5 -5  7 -5 -6 -5 -6 -6 -3 -4 -3 -2 -5 -5  1 -2 -5  0  3  1 -2 -1 -3 -5 -6 -5 -6 -3 -7  1 -5 -7 -4 -5 -4 -6 -6 -7 -4 -3 -6 -6 -5 -6 -5 -5 -6 -4 -4  2 -2 -6 -6 -5 -5 -6 -4 -6 -7 -3 -7 -1 -7 -7 -4 -5 -2 -6  2 -5 -4 -1 -5 -4 -2  1  1 -5  0 -5 -7 -7 -8 -5 -6  1 -6 -6 -6 -5 -5 -5 -6 -5 -6 -6 -5 -5 -5 -4 -5  7 -5 -6  0  3 -2  1 -4 -4 -3 -4 -1 -6 -2 -6 -2 -2 -1 -1 -2 -2  0 -2  1 -7 -5  2 -5 -6  1  1 -7 -5  1 -1 -5 -2  0 -5 -3 -1 -1 -1 -3 -5 -3 -4 -6 -2 -5 -3 -1 -2 -2 -4 -3 -3 -3 -4 -5 -4 -5 -2  4 -2  1 -2  0 -5  2  1 -4 -5  3 -6 -6 -4  0  2 -6  1  0 -1 -1 -6  1 -5 -1 -2  0 -2  1 -2 -3 -1 -3 -5 -3 -2 -4 -6  1  1 -3 -4 -2 -1 -2 -2 -2 -3 -1 -2  0 -1 -2 -1  0 -2 -5 -5 -3 -6 -6 -5  1  2 -3 -6  0 -2  0  0  1 -2  0  1 -3 -2  0 -4 -3  3  1 -4 -2 -2  1 -2 -1 -2 -3 -3 -4 -3 -3 -2  0  0  0 -1  1  1  0 -1 -1 -2 -2 -4 -5 -6 -4 -5 -2 -8 -2  1 -4 -4 -3 -3 -4 -4 -3 -3 -2 -2 -5 -2 -2 -2 -2 -3 -2 -2 -1  1  1  0  0  1  2  2 -5 -3 -1  0 -4 -4  0  1 -5  2  1 -5 -4 -5 -2 -4 -6 -4 -7 -3 -5 -4 -5 -5 -4 -1 -3  1 -3 -8  4  1 -3 -8 -7 -6  0  1 -7 -1  4 -7 -1  2 -6  8  4  7 -6 -6 -5  1 -3 -6 -8 -7 -5 -1  1 -4 -7 -6 -5 -4  0 -9  0 -3 -1 -1 -4 -3  3 -7 -9  4 -4
  9 -3 -3 -3  2  2 -1  1 -1 -2  0 -2 -2 -1 -2  0 -2 -2 -2 -1 -2 -2 -2 -2 -2 -3 -3 -7 -6 -4  3 -7 -7 -7 -3 -3 -7 -8 -5 -2 -2 -2 -7 -4 -2 -3 -7 -2 -3 -2 -6 -7 -4 -2 -1 -3 -5 -3 -6 -1 -6 -5 -4 -7 -6 -4 -5 -1 -1 -2 -2 -4 -5 -4 -4 -3 -7 -4 -2  0 -1 -4 -2 -4 -1 -1 -4 -2  0  0 -4  3 -4 -4 -5 -3 -5  3  9 -1 -3 -1 -4 -3 -6  2 -5 -7  3 -7 -3 -2 -4 -4 -4 -3 -5 -7 -3  1 -7 -5  0 -5 -1 -4 -4 -2  0 -4 -4 -4 -3 -3 -4 -2 -2 -1 -5  0 -5 -3 -5 -5 -3 -1 -5 -1 -6 -2 -3 -3 -2 -7 -5 -7 -7 -7 -3  4 -7 -6 -6 -2 -7 -2 -7 -5 -2 -5  0 -7  5 -7 -5  4 -6 -5  1 -3 -2  1 -3 -4 -5 -3 -4 -4 -3 -6 -3 -7  0 -5  4 -4  5 -7 -5 -7  0  1  1 -3 -6  2  1 -3 -3  2 -4 -3 -3 -7  1  0  1 -1 -3 -7 -4 -6 -1 -4 -4 -7  0  3 -7 -7 -1  1 -2 -5 -7 -6 -5 -6 -1  3  1 -5  1 -5 -8  7 -3 -5 -8 -5 -3 -1 -5  5 -6 -1 -3 -3 -3 -3 -7 -5 -2 -2 -3 -5 -5 -4 -4 -3 -7 -4 -8 -1 -5 -7  0  3 -5 -7 -7 -7 -6 -6 -5 -5 -6 -2 -1  0 -6  7 -4  1 -3 -2 -5 -6 -2  3 -3  0 -4 -4  2 -2  1  0  0 -2 -1 -4 -3 -1 -3 -2 -5 -2 -3 -5 -3 -1  3 -4 -2 -3  0 -2  0  1 -5 -3  5 -1 -6 -3 -7  1  5 -2 -2 -5 -1  3  0 -4 -1 -2  1  5  1 -2  1  3  3 -2 -6  5 -5 -1 -4 -5  1 -2 -3  2  4 -3 -8  2  0 -3 -2  1 -3 -3  1 -4  1 -3 -2 -2  0 -2 -2 -2 -3 -4 -5 -5 -3 -2 -5 -2 -5 -1 -3  4  3 -2 -2 -1 -1 -1 -1 -1 -1 -2 -1 -1  0  1  0 -6 -6 -6  2  1 -7 -5 -4 -2  1 -3 -4 -2 -2 -1 -2 -3 -2  1  3 -3 -1  2 -4 -2  0 -1 -3 -1 -5  0  2  1  1  0  1  1  1  0  2 -3  0 -3 -2 -2 -4 -2 -3 -4 -6 -5 -2 -3 -7 -5 -4 -6 -5  1  1  5  0  2  3  1  0  0  0 -1 -5 -1 -4 -2 -4 -3 -4 -3  6  0 -3 -1 -1 -3 -1  6 -2 -3 -1  2  7 -5  0  0 -4 -4 -1 -3 -4 -6 -1 -4 -4 -6  6 -7 -7 -1 -7 -1  2 -1 -5 -6 -6 -5 -4 -4  0 -6 -7 -4 -6 -6 -5 -4 -2 -1 -4  0 -6 -4 -3 -2 -8 -8 -3 -2  0  0 -6 -5 -2 -2 -3 -4 -8 -6 -7 -2 -6 -3  0 -3 -4 -6 -6 -5  5 -7 -4 -4
 -3 -2 -2 -4  1  4  0  5  3  1  4  2  0  1 -2  0 -2 -1 -2 -2 -2 -3 -2 -3 -1 -2 -2 -8 -7 -3  6 -6 -6 -8 -1 -3 -2 -9 -5 -4 -2 -4 -4 -4 -3  6 -8 -3 -3 -4 -6 -4 -6 -4 -4 -5 -6 -3 -9 -2 -7 -6 -5 -8 -1 -4 -6  1  3 -2 -3  2 -7 -5 -5 -5 -6 -5  0 -3 -4 -5 -5  2 -1  1 -5 -3  2  3 -1  1 -5 -5 -7 -4 -6  0  0  0 -5  4  7 -5 -7 -2 -6 -8 -3 -8  7 -3 -2 -4 -5 -4 -7 -8 -5 -2 -7 -1  4 -6 -4  1 -5 -5 -6 -5 -6 -5 -5 -4 -7 -1 -5 -4 -6 -3 -6  9 -7 -6 -6 -3 -6 -4 -8  3 -5 -4 -7 -8 -7 -8 -7 -8  7  0 -8 -8 -7 -6 -8 -1 -5 -6 -3 -6 -3 -4 -6 -5 -2  3 -7 -6  1 -6  6  1 -3 -5  3 -4 -5 -5 -1  0 -5 -8 -7 -7  4 -7 -1 -7 -6 -8 -5 -6 -3  5 -8 -3  1 -6  3 -6 -3 -5 -1 -7  1 -4 -3 -5 -6 -8 -3 -7 -4 -6 -5 -8  2 -2 -8 -6  4  0 -6 -7 -7 -7 -4 -7 -4 -1 -6 -6  0  5 -8  1 -6 -7 -9 -8 -5 -4 -6  6 -8 -5 -5 -6 -7 -6 -8 -5  7 -4 -5 -7 -6 -3 -3 -6 -5 -6 -8 -4  8  1 -6 -2 -5 -7 -7 -7 -7 -6 -6  7 -7 -5 -5 -4 -7 -4 -6  0 -7 -4  5 -8 -5 -1 -4  1 -4 -3 -2 -2  6 -1  7 -2 -4 -5 -5 -2 -4 -4 -6 -4  8  2 -5 -2  1 -5 -1  7  4 -5  1  5 -5 -3  4 -4 -7 -5 -5 -1  1 -1  1  6  3  3  0 -4  0  3  7  0  0  2  4  5  1 -1 -7 -3 -6 -3 -5 -3  2 -1 -4  2  0 -6 -9  6  5 -6 -2  0 -5 -4 -1 -6  0 -4  4 -5  2 -3  2  1 -2  5 -6 -6  7  2 -5 -1  5 -1 -3  0  6 -4 -3 -1 -3  1 -3 -2  0 -2  0  0 -1  0  2 -6 -6 -7  1  6 -8 -7 -5 -3  4 -4 -4 -2 -3 -2  3 -4 -4  2  4 -5 -3  3 -6 -3 -1 -3 -4 -3 -6 -1  3  3  0  4  2  0  1 -3  1 -3 -2 -1 -2 -2 -3 -1 -4 -4 -7 -6 -5  0 -8 -6  3 -8 -6 -6 -1  2  4  0 -1  1  0 -2 -1  2 -6  3 -2 -4 -5  1 -6 -4 -1 -1 -3 -3 -5 -4  1  1 -2 -1 -2  2 -3 -6 -4  2 -6 -5 -3 -6 -8 -6 -6 -5 -6 -2 -1 -7 -8 -6 -4  5  1 -5 -6 -5  6 -8 -5 -5  9  5 -8 -5 -4 -1 -6 -6 -4 -2 -5 -3 -8 -5 -7  0 -9 -9 -1 -1  0  9  3 -6 -2 -2 -6 -6 -8 -4 -8 -1  0 -2 -3 -5 -4 -5 -5 -7 -4 -8 -7 -5
 -5  4  1 -3 -2 -3 -1 -1 -1  0 -2  1 -1  0 -1 -1  1  0  1  1  2  1  2  1  1  3 -1 -8 -6 -3 -6  9 -6 -6  3 -5-10  9 -3  2  0 -4-10 -4 -3 -7 -7 -3 -5 -6 -6 -7 -5 -7 -6  0  3 -3  9  3 -3 -5  6 -8 -7  2  5  3 -1  3 -1 -6 -6  0 -3 -4 -8 -2 -3 -6 -4 -3 -3 -6 -1 -3  5  1 -2  0 -5 -4  1 -4  8 -4 -5  0 -6 -4  7 -5 -2 -4 -6 -4 -4 -8 -1  9  3 -3  4  5 -3 -3  6 -7 -4 -2 -6 -4 -7  6 -1 -8 -5 -6 -4 -5 -5 -4  4 -4 -6 -6 -5 -4 -5 -6 -5 -8 -5 -5 -4 -5 -6 -6 -7 -6 -6 -6 -6 -7 -6 -7 -7 -6 -7 -5 -7 -6 -5 -5 -7  1 -6 -5 -7 -5 -6 -9 -6 -7 -6 -7 -5 -4 -5 -4 -5 -5  4 -4 -8 -3 -1  4 -3 -8 -4 -7  7 -5 -5 -5 -5 -6 -4 -7 -6 -5 -5 -4 -5 -5 -6 -2 -4 -5 -3 -3 -2 -5 -5 -5 -5 -4 -3  0 -5 -6  6 -5 -7 -7 -1 -4 -7 -6 -7 -4 -3 -6 -6 -6 -7 -5  7 -7 -5  1 -3 -7 -7 -7 -4 -5 -7 -6 -4 -7 -5 -7 -5 -7 -7 -6  4 -5 -7 -5 -7 -6 -5 -5 -5  6 -4 -4 -7  4 -6 -7 -8 -9 -5 -7 -5 -6 -6 -7  3 -5 -5 -7 -6 -6 -6 -5 -5 -5 -6 -5 -6 -5 -7  8 -1 -1  6 -4 -2 -5 -4 -3 -7 -3 -5 -2 -1  2 -2  1 -1  2 -3 -3 -8 -7 -3 -5 -6 -4 -4 -7 -6 -3 -3 -5  7  1 -6 -3 -5 -3 -4 -3 -6 -2 -6 -7 -1 -5 -3  4 -1  0 -2 -2 -1  6  2 -5 -5  8 -3 -4 -1  0 -2 -4 -5 -4 -3 -5 -6 -4  9 -7 -5 -2 -3 -6 -4 -3 -5 -5 -5  4  1 -1  4 -1  1 -1 -1 -5  5 -3 -4 -5  2 -4 -6 -2 -2 -4 -5  5  6 -2  6  0 -1  0 -2  2  0 -1  0 -2  0 -5 -5 -7 -7 -6  8 -5 -3 -5 -6 -2 -2  3 -2 -1  0  0 -2 -5 -3 -2 -4 -5 -3 -2 -2 -1 -1 -1  0 -1 -3 -2 -1 -4 -2 -3 -1 -1  3 -2  2  1  3  3  4  1  5  2 -5 -4 -6 -5  9 -3 -9 -7 -2 -4 -4 -4 -6 -4 -5 -1 -2 -2  5 -6  3  2 -2 -1  5  3 -2 -3 -5 -2 -3 -3 -4 -4 -3 -6 -5 -4 -3 -4 -5  7  2 -6 -5 -2 -5 -4  9 -5 -4 -6 -5 -8 -5 -5 -6 -5 -6  3 -4 -5  8 -6 -6 -5 -4 -4 -8 -8 -7  0 -6 -8  5 -3 -8 -6 -4 -7 -6 -5 -5 -8 -7  9 -4 -5 -6 -8 -8 -4  3 -1 -5  2 -7 -5 -6 -4-10 -4 -2 -4 -1 -4 -5 -1 -7 -8 -4 -4
 -5  0  3  4 -2 -1  2 -1 -1  2 -1  1  2  2  2  1  1  1  2  2  2  0  1  2  2  2  3 -6 -5 -1 -2 -3 -1 -3  2  0 -9 -5  6  0  2 -1 -9  2  1 -7 -4  1  2 -2  1 -4 -1 -7 -4 -1 -1 -2 -5 -2 -2  4  0 -6 -6 -1  2  1 -1  0  1 -4 -1  0  0 -2 -6  1  1 -5 -1  2  1 -6  1  0  4  1 -2 -1 -3 -1  1  3  3  4  6 -4 -4  3 -1 -3 -5  0 -4 -1  5 -6  0 -5 -2  2  1 -1  4  2  1 -6  1 -5 -4 -1 -4 -1  3 -7  3 -6 -2 -4  4  3 -1  1 -4 -6 -1 -1 -2 -6 -1 -7 -1 -2  0 -2 -3 -6 -5 -6 -2 -6 -5 -2 -1 -5 -6 -4 -6  0 -4 -5  7  1 -4 -2 -4  4 -7  6 -6 -8 -3 -4  0 -6 -4  2 -3  1 -5 -3  0  2 -6  3  4  3  1 -6  3 -4 -1 -2 -4 -3 -3 -2  2 -5 -5 -2 -1 -1 -4 -2 -1 -1 -2 -1  1  1 -2 -3 -4  0 -3 -5  0 -4  0 -1 -1  3 -5 -4 -3 -1 -5 -5 -6  1 -1 -2 -4 -4 -5  6 -2 -5  6  5  0 -6 -5 -6  0  1 -5 -2 -4 -7  4 -6 -4 -6 -6 -3 -2  1 -4 -1 -5 -5 -1 -3  4  0  1  1 -4  3 -5 -5 -7 -8 -3 -6  5 -5 -2 -4 -2  4  0 -6 -4 -6 -5 -3  7 -4 -3  0 -4 -2 -5 -3 -1 -1  0 -1  3  1  2  3 -4  3 -5  2  3  3  1 -1  4  1 -1  0 -6 -4  0 -2 -5  0  1 -6 -5  2  0  0 -3  1 -5  0 -2  0 -4  0  1  2 -2 -1  1 -4  1  2  2  2 -2  1  1  1  0 -1 -2 -5 -2  0  2  0  1  0 -3 -1  1 -3 -3  1 -4 -6 -3  1  0 -6  0  2 -2 -1 -5  1 -3  2 -1  1  0  1  0  0  1  4 -4 -3  1  0 -5  0  1  1 -3 -1 -1 -1  0 -1 -1  1  1  1  0  0  1 -2 -1 -1  5 -6 -6 -6  0 -3  4 -1 -4 -1  1  0  1  1 -2  0  0 -2 -1  1 -1 -3 -2  2  0  1  1  0 -1  0 -1 -1  0 -2  0  0  0  1 -1  2  0  2  0  0  1 -1  0  1  2  3 -5 -1 -1 -2 -8 -5  0  2 -1  1  0  0 -1 -1  2  0  1 -4  2 -1  0  1  3 -3  1 -1 -3 -1  0  0  1 -1 -2 -4 -1 -1 -1 -4 -3 -2 -1 -6 -3 -1 -4  3 -6 -2  5 -3  3 -7 -4  2 -5  0 -2 -3 -2 -4 -3 -3 -8 -4  0  3 -7 -7 -4  3 -2 -7 -2 -3 -7 -1  2 -6 -5 -2 -3 -6 -5 -4  0  1 -5 -7 -7  0 -1  0  0 -6 -5  7 -5 -1 -7  0 -4  0  0 -1 -2 -5 -7 -6 -4  3
 -4  2 -1  1 -1 -1  1 -2 -1  0  0  0  0  2  0  1  0  1  3  2  1  0  1  1  2  1  0 -6 -4  2 -2 -6 -2 -1 -1 -2 -8 -6  2  1  0  1 -7 -1  1 -6 -5  1  6  1 -5 -6 -2 -6 -3 -2  7  0 -6 -3 -3  0 -4 -6 -6 -1  1  0 -1 -1  3 -4 -4 -2  2  0 -6  0  1 -2  3 -1 -1 -6  3  2 -2  1 -2  4 -3  2 -1  0 -2  4  0 -2 -4  0  1 -4 -3  2 -5 -1  6 -6  0 -5  3  4 -2  0  3  1  3 -6  6 -3 -5  0 -5 -4  0 -7  0 -4 -3 -4  6  4  0 -2 -5 -4 -4 -1  3 -4 -3 -7 -2  0  0  1 -5 -4 -6 -5 -1 -4 -5 -4  8 -6 -7 -6 -6 -3 -6 -5 -3  7 -6 -1 -6 -3 -5 -2 -4 -8  8 -7 -4 -5 -4  0  1  1 -4  0 -1  0 -6  3  0  0  0 -6  4 -5 -3 -4 -3  2 -3 -5 -1 -6  0 -1 -2 -3 -4 -2 -3  0 -2 -1 -2 -1 -1 -5 -3  5 -2 -1  2 -4 -1 -5 -3  7 -4 -5 -3  0 -6 -6 -6  4 -1 -6 -6 -5 -4 -1 -2 -5  3  3  0 -6 -6 -1 -4 -3 -6 -3  2 -5 -4 -6 -3 -4 -4  7 -1  1 -6  0 -3 -2  7 -4  4 -3  4  1 -4  2 -4 -5 -6 -8 -4 -5 -2 -6 -6 -6 -4 -4  7 -6 -5 -4 -3  6 -2 -2  7  0 -5  2 -6 -3 -1  2  1  3  4  2  0  4 -5  3 -2  3  3  3  2  3  3  1 -1  4 -6 -3 -1 -2 -1  1  1 -6 -4  0  0 -1 -1  1 -2  2 -4 -1 -3  3  2  0 -1 -3  0 -2  3  0  2  2 -1  2  1 -1 -2  5 -2 -2 -3 -1  6  1  1 -1  1  1  2 -1 -1  0 -5 -1  1  1  0 -4  2  0 -3 -4 -4  3 -3  4  0  2  3  4  1  0 -1  4 -5 -3 -1 -1 -5  0  2  1 -1 -3  0 -2  1  0 -1  0  1  1  0  1  1  0  3 -3 -2 -5 -4 -5  0 -2  0  0 -4  1  1  0  3  1 -1  1  0  4  2  1  2 -2 -3  1  1  3 -1  0 -1  0  1  0  0 -3 -1 -1  0  0  0  1  0  0 -1  0  0  0  0  0 -1 -4 -1 -2 -4 -3 -8 -6  1  4  0 -1  0  1  1  2  2  3  0 -3  0 -1  4  0  4  0 -1  1 -3 -1 -1  0 -3 -1  1 -2  7 -1  1 -2 -1 -2 -1 -5 -1 -2 -2  6 -4 -3 -1 -5  2 -7 -3 -4 -6 -3 -1 -3 -1 -4 -4 -3 -7 -3  1  3 -7 -7 -6  1 -2 -7 -3 -1 -6 -3 -1 -3 -6 -3 -1 -4 -6 -6  1 -3 -1 -7 -7 -1  2  6  2 -5 -6  1 -5 -2 -8  2 -2  3 -1  0 -2 -5 -5 -6 -5 -3
 -4 -1  2 -3  0 -3 -3  0 -2 -2  0 -2  0 -4 -1 -1 -1 -3 -2 -3  2 -3 -1 -3 -4 -4 -1 -8 -7 -5 -1 -9 -7 -9 -1 -1 13 -9 -6 -3 -2 -5 13 -4 -4 -5 -9 -4 -6 -6 -7 -7 -4 -6 -6 -6 -7 -6 -9 -5 -7 -4 -7 -8 -4 -5 -6  1  6 -2 -4 -2 -8 -6 -5 -5 -7 -5 -1 -5 -5 -5 -4 13 -2  2 -6 -3  3  5  0 -3 -5 -2 -7 -5 -6 -5 -2  8 -5  6  7 -5 -7 -4 -7 -8 -5 -8  1 -4 -5 -3 -3 -4 -7 -8 -6 -5 -7 -6 -1 -7 -2 -1 -6 -7 -7 -6 -4 -6 -6 -2 -7 -6 -6 -4 -6 -6 -6 -1 -7 -6 -6 -2 -8 -6 -8 -5 -7 -7 -7 -8 -7 -7 -8 -8  1 -3 -7 -7 -8 -6 -7  2 -4 -7 -6 -6 -6 13 -7 -4  1 -5 -7 -5 -5 -6  3 -4 -3 -4  8 -4 -6 -5 -2  3 -6 -7 -7 -7 -4 -4 -5 -7 -7 -7 -7 -6 -3  4 -7 -5 -1 -6 -4 -7 -5 -5 -4 -7 -3 -6 -6 -7 -6 -7 -3 -4  0 -7 -7 -7  2 -5 -7 -6  5 -5 -6 -7 -7 -6 -7 -7 -6 -1 -6 -6  1  0 -7 -5 -6 -7 -9 -7 -7 -3 -7  9 -7 -7 -7 -7 -7 -7 -7 -6 -3 -6 -7 -7 -7 -5 -2 -6 -7 -6 -9 -6 -2 13 -7 -5 -6 -7 -7 -7 -6 -6 -6  5 -6 -4 -7  4 -7 -4 -7 -5 -7 -6  1 -8 -6 -4 -6 -5 -6 -6 -5 -2  5 -4  2 -5 -3 -5 -5 -4 -5 -4 -6 -5  3 12 -5 -6 -4 -5 -5  7  6 -3  1  0 -7 -4  4 -5 -8 -6 -7 -3 -2 -2  1  8  4 -4  1 -6 -4 -1 -3 -1 -3  1  4  0 -1  1 -4 -1 -7 -4 -6 -5 -4 -5 -5 -3 -2 -6 -9  7 -2 -6 -4  5 -5 -5 -5 -4 -3 -5 -2 -5 -2  0  1 -4 -4  0 -6 -6  1  2 -6  2  8 -1 -4  2  6 -4 -3 -2 -5  3 -4  1 -1 -2  2 -1 -1 -1 -2 -6 -6  6 -5  1 -8 -4 -5 -5  8 -5 -4 -3 -3 -4 -2 -5 -2 -2  1 -5 -5  1 -2 -2 -3 -5 -3 -4 -6 -3  2  2  0 -3 -3 -4 -2 -5 -2 -2 -3 -4 -3  1 -3  0 -5 -2 -7 -7 -7 -6 -8 -6 13 -5 -6 -6 -4 -1  1 -4 -5 -4 -1 -1 -5 11 -6  5 -5 -5 -4  9 -6 -2  1 -3 -5  1 -3 -2 -1 -5 -6 -4 -4  7 -5 -6  5  7 -6 -5 -4 -6 -8 -6 -6 -7 -6 -3 -5 -8 -8 -6 -8  2 -1 -6 -3 -7 12 -7  1 -6 -3  8 -7 -5 -4  2 -6 -6 -6  1 -3 -6 -8 -4 -7  9-10 -9  6 -6 -5 -4  8 -6  1 -2 -6 -8 -7 -7 -8 -4 13 -3 -6 -3 -5 -5 -6 -7 -6 -8 -7 -6
 -4 -3 -2 -2  0 -1 -2  1 -2 -1  0 -1 -3 -2 -2 -1 -2 -2 -2 -1 -2 -1 -1 -2 -2  2 -2 -5 -2  2  5 -8 -7 -5 -3 -4  2 -8 -5 -4 -2 -4 -4 -3 -3 -3 -6 -3 -5 -5 -6 -7 -5 -6 -5 -5 -5 -3 -8 -3 -6 -4 -2 -8  8 -2 -5  0  3 -1 -3  9 -7 -5 -5 -5 -7 -5  2 -2 -4 -4 -4  0 -1  2 -3  0  3  0  2  3 -3 -2 -6 -4 -5 -4 -3  0 -2  5  5 -2 -7 -2 -5 -8 -1 -8  1  0 -1  0 -4 -1 -6 -8 -4 -3 -7  0  9 -5 -2 10 -3 -5 -6 -5 -5 -4 -4 -3 -5  0 -5 -4 -6 -5 -5 -1 -6 -5 -4  0 -5 -5 -7 -4 -5 -5 -6 -7 -6 -8 -4 -8  7 -1 -8 -6 -7 -5 -8  1 -4 -6 -5 -5 -5 -4 -6  0  3 -3 -6 -5 -4 -5  6  1 -3 -4  9 -3 -4 -5  2 10 -4 -8 -6 -5 -2 -6 -2 -5 -6 -8 -5 -5 -3  4 -6 -4  8 -4  1 -6 -1 -4  3 -7  4 -4 -2 -5 -6 -8 -2 -7 -2 -6 -6 -7  1  0 -8  0  9 -4 -5 -7 -7 -6 -1 -6 -2 -3 -5 -5 -1  8 -8 -5 -6 -6 -6 -6 -5 -5 -6  2 -6 -6 -6 -6 -6 -6 -8 -4  3 -5 -5 -6 -6 -5  0 -5  2 -5 -8 -5  8  1 -6 -5 -5 -7 -7 -7 -7 -6 -6  8 -5 -5 -5 -2 -5 -2 -6 -1 -6 -5  7 -6 -5 -2 -2 -3 -5 -5 -3 -2  1  0  0 -2 -4 -4 -2 -3 -5 -2 -5 -4  5  5 -4 -5 -2 -2 -2  7  3 -4  2 -1 -6 -1  4 -4 -7 -4 -7 -1  7 -1  7  7  3  0 -1 -2 -1  0  0 -1 -2  2 -1  0 -2  3 -6 -2 -6 -3 -5  0  1 -3 -4 -2  0 -5 -6  2  3 -5  1 -4 -4 -4 -3 -6 -4 -2  7 -2  3  1  5  0  1  6 -5 -5  7  7 -5  0  8 -2 -1  5  2 -3 -3 -2 -2  3 -3 -2  1 -2  2  0  0  2  0 -5 -6 -3 -5 -2 -7 -4 -2 -3 -1 -4 -3 -2 -3 -2 -1 -4 -3  0  0 -4 -3  2 -4  0 -2 -4 -2 -2 -5  0  2  0 -2  1  4 -3  0 -3  0 -3 -2 -3 -3  0 -2  2 -3 -2 -6 -6 -5 -4 -8 -1 -2 -7 -5 -5  1  0  1 -3 -3 -1 -2 -1 -2  3 -4  2 -3 -4 -2 -2 -5 -2 -3 -2 -4 -2 -2 -1  0 -4 -5  1 -1  3 -4 -3 -3 -2 -5 -4 -3 -6 -8 -3 -6 -6 -5 10 -4 -7 -7 -6 -2  2  2  0 -7 -4  0 -6 -3 -4  3  8 -8 -3 -1 10 -5 -2 -6  4 -4 -4 -7 -5 -4  8 -8 -8  1 -2 -4 -2  9 -5 -1 -4 -6 -6 -8 -6 -7  0 -3  3 -5 -4 -1 -1 -7 -6 -5 -5 -6 -5
  0 -2 -1 -2  1  1 -1  0  0  0  2  0 -1  0  1  1 -1  0  0  0 -1 -1 -1 -1 -2 -3 -2 -6 -7  2 -2 -6 -6 -8 -2 -4 -9 -8 -3 -2 -2  1 -9 -4  1 -4 -6 -2 -1  5 -7 -8 -2 -2  3 -1 -1  6 -8  0 -4 -4  5 -6 -7 -4 -5 -1 -1 -1  0 -4 -7 -3 -1 -3 -6 -3 -2  4  0 -3 -3 -6 -1 -2 -3 -3  0 -1 -5  1 -2 -5 -4  1 -5  4 -2 -4 -3  0 -3 -2 -7 -2 -4 -6 -1 -4 -3 -3 -4 -1 -3 -2 -4 -6  0  0 -7 -6 -4  4  2 -6  4  7 -4  5 -4 -4  4 -3 -7  5  1 -2 -4  5 -5 -5 -2 -5 -5 -4 -7  3 -7  0  7  5 -7 -8 -5 -8 -8 -8 -4 -2 -8 -7 -7  0 -7 -4 -7 -5 -2 -2  4 -8 -1 -8 -6 -3 -7 -6  1 -3  2  2 -3 -5 -4 -1 -3 -3 -2 -6 -1 -4 -5 -1  4 -4  4 -7 -3 -8  7 -3  2 -3 -6  3 -2 -3 -1 -1 -3 -3 -3 -7  3  3  6  7 -2 -7 -2 -6 -3 -5  8 -8  4  0 -6 -7 -6  2 -5 -6 -5 -7 -8 -6 -2 -1 -2 -5  0 -3 -8 -1 -4 -2 -8 -7  6  0 -6 -2 -6  7  7 -4 -3 -5 -8 -4  0  6  2  2 -5 -5 -2 -2 -7 -4 -8 -2 -5 -8 -5 -2 -5 -7 -7 -7 -5 -6 -3 -5 -6  7  7  3 -6  4  2  6 -6  3 -6 -4 -3  1 -1  5  0  0  1 -2  0 -1  1 -2 -1 -3 -2  3 -4 -1 -4  1 -3 -5 -3  0  5 -4  0 -1 -2 -3 -1  0 -2 -2  0  4 -5 -3 -7  1 -1  3  2 -4  0  3 -2 -4 -2  0 -2  0  2 -3  0  1  1 -1 -6 -1 -4  1 -2 -5  4 -3 -2  2  2 -4 -7 -2  0 -4 -1 -1 -3 -3  0 -6  3 -2  2 -1  2  0  0 -1  0 -4 -4 -3 -2 -2 -5 -3 -2 -1 -2 -1 -1 -4 -1 -1  0  3 -3  0  0  0  2 -1  0  0  0 -5 -6 -6 -2  2 -7 -4 -4  3  3 -1 -4 -2 -1 -2 -2 -2 -2  1  1 -3  2  1 -5 -2  2  4 -3 -3 -6  1  1  1  2 -1  2  1  2 -2  2 -3  3 -2  0 -1 -1 -1  2 -4 -5 -5  7 -4 -7 -1 -8 -7 -5 -1  2  2 -4  2  2  2  0  1  0  0 -4 -1 -4 -1 -5 -2 -3  0  1  1 -1  0 -3 -3 -1  2  0 -5  3  2  1 -5 -1 -1 -5 -2  4 -3 -5 -6 -5 -7 -1 -6  2 -7 -7 -3 -7  2 -3 -5 -3 -6 -4 -7 -3  0 -5 -6 -8 -1 -5 -7 -5 -6 -4 -1 -4  3 -7 -5 -4  0 -8 -7 -4 -5  5 -5 -5  1  0 -2 -3  8 -8 -6 -6 -2 -7  0  6 -2 -4 -6 -7 -6 -3 -6 -6 -3
