# Supplementary material for: Protein Secondary Structure Prediction Based on Data Partition and Semi-Random Subspace Method
Source: Sci Rep. 2018 Jun 29;8:9856. doi: 10.1038/s41598-018-28084-8 (PMC6026213; doi:10.1038/s41598-018-28084-8)
Supplement: Supplementary file 2 — Dataset 2 [file 41598_2018_28084_MOESM2_ESM.zip › T100_DATA/6FD3_A.pssm]

  S  M  T  D  E  E  I  L  E  K  L  R  S  I  V  S  V  G  D  P  K  K  K  Y  T  R  F  E  K  I  G  Q  G  A  S  G  T  V  Y  T  A  L  D  I  A  T  G  Q  E  V  A  I  K  Q  M  N  L  Q  Q  Q  P  K  K  E  L  I  I  N  E  I  L  V  M  R  E  N  K  N  P  N  I  V  N  Y  L  D  S  Y  L  V  G  D  E  L  W  V  V  M  E  Y  L  A  G  G  S  L  T  D  V  V  T  E  T  C  M  D  E  G  Q  I  A  A  V  C  R  E  C  L  Q  A  L  D  F  L  H  S  N  Q  V  I  H  R  D  I  K  S  D  N  I  L  L  G  M  D  G  S  V  K  L  T  D  F  G  F  C  A  Q  I  T  P  E  Q  S  K  R  S  T  M  V  G  T  P  Y  W  M  A  P  E  V  V  T  R  K  A  Y  G  P  K  V  D  I  W  S  L  G  I  M  A  I  E  M  V  E  G  E  P  P  Y  L  N  E  N  P  L  R  A  L  Y  L  I  A  T  N  G  T  P  E  L  Q  N  P  E  R  L  S  A  V  F  R  D  F  L  N  R  C  L  E  M  D  V  D  R  R  G  S  A  K  E  L  L  Q  H  P  F  L  K  L  D  K  P  L  S  S  L  T  P  L  I  I  A  A  K  E  A  I  K  N  S  S  R
  1 -1  1 -2 -1 -1 -1 -1  0 -1 -2 -1  0 -1  0  1 -1  0 -2 -1 -1 -1 -1 -2  0 -1 -2 -1 -1 -1  0 -1  0  4  1  0  0  0 -2  0  4 -1 -1  0  4  0  0 -1 -1  0  4 -1 -1 -1 -1 -2 -2  0 -1 -1 -1 -1 -1 -1 -2 -1 -1 -2 -1 -1 -2  0 -1 -2 -1 -2 -1 -2 -1 -2 -1  0 -2 -2 -1 -2  1 -2 -2  0  0 -1 -1 -2 -3  0  0 -1 -1 -2 -2  4  0  0  1 -2  0 -2  0  0  0 -1  0 -1 -1 -2 -1  1 -1 -1  4  4  0  0 -2 -1  0 -2 -1  4 -2 -1 -2 -2 -2  1 -2 -1  0 -1 -2 -2 -2 -1 -1  1 -2 -2 -1 -2 -2  0 -1 -2  0  1  0 -1 -2  0 -2 -2  0 -2 -1  4 -1 -1  0 -1 -1 -1  1 -1 -2  1  0 -1  0  0  0 -1 -2 -3 -1  4 -1 -1  0  0  0 -2 -1  3 -2  0 -1 -1  0 -2 -1 -3  1 -2  0 -1 -1  4 -1 -1 -1 -1 -1  0 -1 -1 -1 -2 -2 -2 -1 -2 -1 -2 -2  4 -2 -2 -2 -1  4  0 -2  0  0 -1 -1 -2 -1 -1 -1 -1 -1 -2  1  1  0 -2 -1 -2 -2 -2 -1 -1  0 -2 -1 -1 -2  0 -1 -1 -1  2  2  4  0 -1 -1 -2 -1 -1  0 -2 -2 -1 -1  4 -1 -1 -2  3  1 -2  0 -1 -2 -1  0  4  4 -1 -1  4  2  0  0 -1  1 -1
 -1 -2 -1 -2  0  0 -3 -2  0  3 -2  6 -1 -3 -3 -1 -3 -2 -2 -2  1  4  2 -1 -1  4 -2  0  2 -3 -2  1 -2 -2 -1 -1 -1 -1 -2 -1 -1 -2 -1 -2 -1 -1 -2  1  0 -3 -2 -3  2  1 -2 -1 -2  0  1  1 -2  2  2  0 -2 -3 -3 -1  0 -3 -2 -3 -2  6  0 -1  2  0 -2 -1 -3 -3 -1 -2 -1 -2 -1 -2 -2 -3 -2 -1  0 -2 -3 -3 -3 -2  0 -2 -2 -2 -3 -3 -1 -2 -1 -2 -3 -3 -1  0 -1 -2 -2 -2  0 -2  1 -3 -2 -2 -3 -3  6  0 -3 -2  1 -2 -2  0 -3 -2  0  0 -1  1 -3 -3  0  6 -2 -3  2 -1 -2 -1 -3 -2 -2 -3 -2 -2 -3 -1 -3  2 -2 -1 -2 -3 -3 -3 -3 -1  1 -3 -1 -2  0  1 -1  2  6 -1 -1 -2 -3 -3 -1 -2 -2 -3 -2 -2 -2  0 -3 -3 -1  6  2  0 -2 -3 -2  2 -3 -2 -3 -3 -1 -2 -3 -3 -2 -2 -3  0 -2 -3  0 -3  0 -2 -2 -2 -2 -1  0 -1 -2 -2  6 -2 -2 -2 -2 -3 -2 -1 -1 -3  1 -2  0 -3  1  0  1  0  3 -2 -1 -2 -2 -3  4 -2 -3 -2 -1  5 -3 -2  0 -2 -1 -3 -1  4  6 -2 -1 -1  3 -1 -2 -2  2  0 -1 -3 -2  3 -2 -2  4 -2 -2 -1 -1 -2 -1 -2 -2 -3 -2 -2 -2  2  0 -2 -1  2  1 -1 -1  6
  1 -2  0  1  0  0 -3 -3  0  0 -3  0  0 -3 -3  0 -3  0  1 -2  4  0  0 -1  0  0 -3  0  0 -3  0  0  0 -2  0  0  0 -3 -2  0 -2 -3  1 -2 -1  0 -1  0  0 -3 -2 -3  0  0 -2  6 -4  0  0  0 -2  0  0  0 -4 -2 -3  6  0 -3 -4 -3 -2 -1  0  6  0  5 -1  6 -3 -3  6 -2 -3  2  1 -2 -4 -3  1  0  0 -4 -4 -3 -3 -2  0 -2 -4 -2 -1 -1  1 -4  0  1 -3 -3  0  0  0 -3 -2  1  0 -1  0 -3 -1 -1 -3 -2 -1  0 -3 -4  0 -2 -4  0 -3 -4  0  0  6  0 -3 -3  0 -1  2 -3  0  1  1  6 -3 -4 -4 -1 -3  1 -1  1 -3  0 -4  0  1 -3 -1 -3 -3 -2  0 -3  0 -2  0  0  3  0 -1  1  0 -2 -3 -1  0 -2 -1 -4 -2 -2 -2  0 -3 -3  0 -1  0 -1 -2 -1 -2  0 -3  1 -3 -4  1 -4 -1 -3 -2 -2 -3  0 -2 -3  0 -1  0 -2 -2 -2 -4  6  0  6 -2 -4 -1 -2 -4 -2 -4 -3 -2  0  6 -1  0 -2  0 -4  0  4 -1  0  0 -3  1 -1 -2 -3  0  2 -3 -4  4 -1 -2 -3  0 -2  1 -3  1  0 -1 -1  0 -1  0  0 -3 -3  0  0 -1 -3 -4  0 -3 -2  0 -2 -4  0  1 -4  0 -2 -4 -3 -3 -1 -2  0  0 -2 -1  0  4  4  1  0
  0 -3 -1  6  2  1 -3 -4  1 -1 -4 -1 -1 -3 -3  0 -3 -1  6 -2  0 -1 -1 -3 -1 -1 -4  2 -1 -3  0  0 -1 -2  0 -1 -1 -3 -3 -1 -2 -3  5 -2 -1 -1 -1 -1  1 -3 -2 -3 -1 -1 -3  1 -4  0  0  0 -2 -1 -1  1 -4 -3 -3  1  1 -3 -4 -3 -3 -2  1  1 -1  0 -2  1 -3 -3  1 -3 -4  6  0 -3 -4 -3 -1  4  1 -4 -5 -3 -3 -3  1 -3 -4 -1 -1 -1  0 -4 -1  6 -3 -3 -1  1 -1 -4 -3  6  2 -1  0 -3 -2 -2 -3 -3 -2  1 -4 -4  0 -2 -4  3 -4 -4 -1  0  1 -1 -3 -3 -1 -2  6 -3 -1  0  6  1 -3 -4 -4 -1 -3  6 -1  0 -3 -1 -4 -1  6 -4 -1 -3 -3 -2  0 -3 -1 -2  1  0  0 -1 -2 -1 -1 -3 -3 -1 -1 -2 -3 -5 -3 -2 -2  1 -3 -3 -1 -2 -1 -1 -3 -1 -2 -1 -3  6 -3 -5  0 -4 -1 -3 -3 -2 -3  1 -3 -3  2 -1  1 -2 -2 -3 -4  1  1  1 -2 -4 -2 -2 -4 -3 -4 -3 -2 -1  1 -1 -1 -2  3 -4 -1  3 -1  2 -1 -3  0 -1 -3 -4 -1  6 -4 -4  4 -1 -3 -4  2 -3  6 -3  5 -1 -2 -2 -1 -2 -1  3 -4 -4 -1 -1 -1 -4 -4 -1 -3 -1 -1 -2 -4 -1  0 -4 -1 -2 -4 -3 -3 -2 -2 -1  2 -2 -2 -1  0  0  0 -2
 -1 -2 -1 -4 -4 -4 -1 -1 -3 -3 -1 -3 -1  1 -1 -1 -1 -3 -3 -3 -3 -3 -3 -3 -1 -3 -2 -3 -3 -1 -3 -3 -3 -1 -1 -3 -1 -1 -2 -1 -1  1 -4 -1 -1 -1 -3 -2 -4 -1 -1 -1 -3 -3 -2 -3 -1  0 -3 -3 -3 -3 -3 -4 -1 -1 -1 -3 -4 -1 -1 -1 -2 -4 -4 -3 -3 -3 -3 -3 -1 -1 -3 -3 -1 -4 -1 -3 -1 -1 -3 -4 -4 -1 -3 -1 -1 -2 -4 -3 -1 -1 -3 -3 -1 -1 -1 -4 -1 -1 -1 -4 -1  9 -2 -4 -4 -3 -3 -1 -1 -1 -1  9 -4 -4  8 -1 -3 -1 -1 -4 -3 -1 -3  2 -3 -3 -1 -1 -3 -4 -4 -1 -3 -1 -4 -3 -1 -1 -1 -3 -2 -4 -3 -1 -1 -3 -1 -1 -4 -3 -3 -2  9 -1 -3 -1 -1 -3 -4 -3 -1 -3  1 -1 -1 -2 -1 -3 -1 -3 -3 -3 -2 -1 -3 -4 -1 -1 -1 -4 -3 -2 -3 -3 -3 -3 -1 -4 -1 -3 -1 -1 -3 -1 -2 -1 -1 -4 -2 -1 -4 -3 -4 -3 -3 -3 -1 -3 -4 -3 -3 -1 -4 -1 -1 -3 -1 -1 -1 -1 -3 -3 -2 -3 -4 -1 -3 -3 -3 -4 -3 -1 -1 -2 -1 -3 -3 -4 -3 -1 -3  2  9 -1 -3  1 -3 -1 -4 -3 -3 -2 -1 -1  2 -4 -1 -1 -3 -3 -3 -3 -1 -3 -2 -1 -3 -3 -1 -1 -1 -1 -1 -3 -1 -1 -1 -1 -1 -3 -4 -1 -1 -3 -2 -3 -1 -4
  0 -1  0  0  2  2 -3 -2  2  1 -2  1 -1 -3 -2  0 -2 -2  0 -1  1  1  2 -1 -1  1 -2  2  1 -3 -2  6 -2 -1  0 -2 -1 -2 -2 -1 -1 -2  1 -2 -1 -1 -2  4  2 -2 -1 -3  1  6 -1  0 -2  4  6  6 -1  1  1  2 -2 -3 -3  0  2 -3 -2 -2 -1  1  2  0  2  0 -1  0 -3 -2  0 -2 -2  0  0 -2 -2 -2 -2  1  2 -2 -2 -2 -2 -1  2 -2 -2 -1 -2 -2  0 -2 -1  0 -2 -2 -1  2 -1 -3 -1  1  2 -2  6 -3 -1 -1 -2 -3  1  2 -3 -2  6 -1 -2  2 -3 -2  0  0  0  5 -2 -3  0  1  0 -3  1  0  0  0 -3 -2 -2 -2 -1  0 -2  1 -2  1 -2 -1  0 -3 -2 -3 -3 -1  6 -3 -1 -2  2  6  0  1  1  0 -1 -1 -2 -2 -1 -1 -2 -2 -1 -1 -1  2 -2 -2 -1  1  1  4 -2 -2 -1  1 -2  0 -3 -2  0 -2 -2 -3 -1 -1 -3  2 -1 -3  2 -2  2 -1 -1 -2 -2  0  2  0 -1 -2  1 -1 -2 -2 -2 -3 -1 -1  0 -2  0 -1  2 -3  5  1  0  2  1  0  0  0 -2 -3  4  0 -3 -2  0  2 -3 -2  2 -1  0 -2  1  1  1 -1  0 -1  1  1 -2 -2  4  0  2 -3 -2  1  1 -1  1 -1 -2 -1  0 -2  1 -1 -2 -3 -2 -1 -1  1  2 -1  0  1  0  0  0  1
  0 -2 -1  1  5  5 -3 -3  5  1 -3  0 -1 -3 -3  0 -3 -2  2 -1  0  0  1 -2 -1  0 -3  5  1 -3 -2  2 -2 -1  0 -2 -1 -2 -2 -1 -1 -3  4 -2 -1 -1 -2  1  5 -3 -1 -3  1  2 -2  0 -3  1  2  2 -1  1  1  5 -3 -3 -3  0  5 -3 -3 -3 -2  0  5  0  1  0 -1  0 -3 -3  0 -2 -3  1  0 -2 -3 -3 -2  4  5 -3 -3 -3 -3 -2  5 -2 -3 -1 -2 -2  0 -3 -1  1 -3 -3 -1  5 -1 -4 -2  1  5 -2  2 -3 -1 -1 -3 -3  0  5 -3 -3  2 -1 -3  5 -3 -3  0  1  0  1 -3 -3  0  0  1 -3  1  0  1  0 -3 -3 -3 -2 -2  1 -2  0 -3  1 -3 -1  1 -3 -2 -3 -4 -1  2 -3 -1 -1  5  2  0  1  0  0 -1 -2 -3 -2 -1 -1 -2 -3 -2 -1 -1  5 -3 -3 -1  0  1  1 -2 -2 -1  1 -3  1 -3 -3  0 -3 -2 -3 -2 -1 -3  5 -2 -3  5 -2  5 -1 -1 -2 -3  0  5  0 -1 -3  0 -1 -3 -2 -3 -3 -1 -1  0 -2  0 -1  5 -3  1  2  0  5  1 -2  0 -1 -2 -3  1  1 -3 -3  1  0 -3 -3  5 -2  3 -2  4  0  0 -2  0 -1  0  5 -3 -3  1  0  0 -3 -3  1 -2 -1  0 -1 -3 -1  0 -3 -1 -1 -3 -3 -3 -1 -1  1  5 -1 -1  1  0  0  0  0
  0 -3 -1 -1 -2 -2 -4 -4 -2 -2 -4 -1 -1 -4 -3 -1 -3  6 -2 -2 -1 -2 -2 -3 -2 -2 -3 -2 -2 -4  6 -2  6  0  0  6 -2 -3 -3 -2  0 -3 -2 -2  1 -2  6 -2 -2 -3  0 -4 -2 -2 -3 -1 -4 -1 -2 -2 -2 -2 -2 -2 -4 -4 -4 -1 -2 -4 -4 -3 -3 -2 -2 -1 -2 -1 -1 -1 -4 -3 -1 -3 -4 -1  0 -3 -4 -3  6 -2 -2 -4 -3 -3 -3 -3 -2 -3 -4  0  6  6  0 -4 -2 -1 -3 -3 -2 -2 -2 -3 -3 -2 -2  6 -2 -4  0  0 -3 -1 -3 -2 -3 -4 -2  1 -4 -2 -3 -4 -2  0 -1  0 -3 -4 -2 -3 -1 -4 -2  0 -1 -1 -4 -4 -4  6 -3 -1  6  1 -3 -2 -4 -2 -2 -3  6 -3 -3  0 -2 -4 -1 -2 -2 -2  0 -2 -3 -1 -2 -3 -3  6 -2 -2 -3 -3 -3  0 -2 -2 -3 -3 -2 -3 -2 -1 -3  6 -2 -2 -3 -1 -4 -3  0 -4  6 -4 -3  0 -4 -2 -3 -4 -2  6 -2 -2 -2 -3 -4 -1 -2 -1 -2 -4 -2  0 -4 -3 -4 -4  0 -2 -1  6 -2 -2 -2 -4 -2 -1 -2 -2 -2 -4  0 -1 -2 -3 -2 -1 -3 -4 -1 -2 -2 -4 -2 -3 -2 -3 -2 -2 -2  4  1  1 -1 -2 -4 -4 -2 -2 -2 -3 -4 -1 -3  0 -2 -2 -4  0  0 -4 -2 -2 -4 -4 -3  0  1 -2 -2  0 -1 -2  2 -1  0 -2
 -1 -2 -1 -1  0  0 -3 -3  1 -1 -3  0 -1 -3 -3 -1 -3 -2 -1 -2  0 -1 -1  2 -2  1 -1  0 -1 -3 -2  0 -2 -2 -1 -2  0 -3  1 -2 -2 -3 -1 -3 -2 -2 -2  2  0 -3 -2 -3 -1  0 -2  0 -3  0  0  0 -2 -1 -1  0 -3 -3 -3  0  0 -3 -3 -3 -2  0  0  0 -1  6  0  0 -3 -3  0  2 -3 -1 -1  2 -3 -3 -2 -1  0 -3 -3 -3 -3 -2  0  2 -3 -2 -2 -2 -1 -3 -2 -1 -3 -3 -2  0 -2 -3 -2 -1  0 -2  0 -3 -2 -2 -3 -3  0  0 -3 -3  0 -2 -3  1 -1 -3  8 -1  0  4 -3 -3  8  0 -1 -3 -1 -1 -1  0 -3 -3 -3 -2 -2 -1 -2 -1 -3 -1 -3 -2  1 -1 -2 -1 -3 -2  0 -3 -2 -2  0  0 -1 -1  0 -1 -2 -2 -3 -2 -2 -2  2 -3 -2 -2 -2  0 -3 -3 -2  0 -1 -1  2 -2 -2 -1 -3 -1 -3 -3 -1 -3 -2 -3 -2 -2 -3  0 -2 -3  0 -2  0 -2 -2  2 -3  0  0  0 -2 -3  0 -2 -3  2 -3 -3 -2 -2  1 -2 -1 -2  0 -3  0  2 -2  2 -1 -3 -1 -2 -3 -1  0 -1 -1 -3  0  0 -3 -3  0 -2 -1 -3 -1 -1  0 -1 -1 -2 -1  0 -3 -3  0  8 -1 -1 -3 -1 -2 -2 -1 -2 -3 -1 -1 -3  1 -2 -2 -3 -3 -2 -2 -1  0 -2 -2 -1  1  6 -1  0
 -2  1 -2 -3 -3 -3  5  2 -3 -3  1 -3 -1  4  3 -2  3 -4 -2 -3 -2 -3 -3 -2  0 -3  1 -3 -3  4 -4 -3 -4 -1 -2 -4 -1  2 -1  1 -1  3 -3  3 -2 -1 -4 -1 -3  3 -1  5 -3 -3  1 -3  2 -3 -3 -3 -3 -3 -3 -3  2  4  5 -3 -3  4  2  3  1 -3 -3 -3 -3 -3 -3 -3  4  3 -3 -1  2 -3 -3 -1  2  3 -4 -3 -3  2 -3  3  3  1 -3 -1  2 -2 -4 -4 -3  2 -1 -3  3  3 -1 -3 -1 -1  1 -3 -3 -4 -3  5 -2 -2  3 -2 -3 -3  0  2 -3 -2  2 -3  0  2 -4 -2 -3 -3  3  5 -4 -3 -3  5 -3 -3 -3 -3  4  2  2 -4  1 -3 -4 -3  3 -3  2 -1 -3  0 -4  0 -1 -1 -3  4 -1 -3 -3 -3 -3 -3 -3 -2 -1  1  3 -4 -1 -3 -2 -3  1 -1 -3 -3  3  3 -1 -3 -3 -2 -2 -4 -3 -3  3 -3  4 -3 -3  2 -4  4  1 -1  5 -3  1  4 -3 -4 -3 -3 -3 -2  2 -3 -3 -3 -3  2 -3 -1  2 -2  2  5 -1 -1 -3 -4 -1 -3 -3  3 -3 -3 -3 -3 -3  1 -2 -2  3  0 -3 -3  0  2 -3 -3 -1  1 -3  2 -3  3 -3 -2 -3 -2 -2 -1 -2 -3  1  1 -2 -3 -3  0  2 -3  2 -2 -3 -3  2 -2 -2  2  0 -3  1  5  3 -1 -2 -3 -3 -1  1 -3 -3 -3 -2 -3
 -2  2 -2 -4 -3 -3  2  4 -3 -3  4 -2 -1  1  1 -2  1 -4 -3 -3 -2 -3 -3 -1 -1 -2  1 -3 -3  1 -4 -2 -4 -1 -2 -4 -1  1 -1 -1 -2  2 -3  1 -2 -1 -4  0 -3  1 -2  2 -3 -2  2 -4  4 -2 -2 -2 -3 -3 -3 -3  4  1  2 -4 -3  2  4  1  2 -2 -3 -3 -3 -3 -2 -4  1  1 -4 -1  4 -4 -3 -1  4  1 -4 -3 -3  4 -2  1  1  2 -3 -1  4 -2 -4 -4 -3  4 -1 -4  1  1 -1 -3 -1 -2  2 -3 -3 -4 -2  2 -2 -2  1 -2 -2 -3 -1  4 -2 -2  4 -3  0  4 -3 -2 -4 -3  1  2 -3 -2 -4  2 -3 -3 -4 -4  1  4  4 -4  3 -4 -4 -3  1 -3  4 -1 -4  0 -4  0 -1 -2 -2  2 -1 -3 -2 -2 -3 -3 -2 -2 -1  2  1 -4 -1 -3 -1 -2  2 -2 -3 -3  1  1 -1 -2 -3 -2 -1 -4 -3 -3  1 -4  2 -2 -3  4 -4  1  2 -2  2 -3  2  1 -3 -4 -3 -3 -3 -1  4 -4 -3 -4 -3  4 -2 -2  4 -1  4  2 -2 -1 -4 -4 -2 -3 -3  3 -2 -3 -3 -3 -3  4 -3 -2  1  0 -2 -4  0  4 -3 -2 -1  4 -3  1 -3  1 -3 -2 -2 -2 -2 -2 -1 -3  4  4 -2 -3 -3  0  4 -3  3 -2 -3 -3  4 -2 -3  4 -1 -3  4  2  2 -2 -2 -3 -3 -1  0 -3 -3 -3 -3 -2
  0 -2 -1 -1  1  1 -3 -2  1  5 -3  2 -1 -3 -2  0 -3 -2 -1 -1  3  4  5 -1 -1  4 -2  1  5 -3 -2  1 -1 -1  0 -1 -1 -2 -2 -1 -1 -2  0 -2 -1 -1 -2  1  1 -2 -1 -3  5  1 -2  0 -3  1  1  1 -1  5  5  1 -3 -3 -3  0  1 -3 -3 -2 -2  2  1  0  5  0 -1  0 -3 -2  0 -2 -2 -1  0 -2 -3 -2 -1  0  1 -3 -3 -2 -2 -2  1 -2 -3 -1 -2 -2  0 -3 -1 -1 -2 -2 -1  1 -1 -3 -2 -1  1 -2  1 -3 -1 -1 -2 -3  2  1 -3 -3  1 -1 -3  0 -3 -3 -1  0  0  1 -2 -3 -1  2 -1 -3  5  0 -1  0 -3 -3 -3 -2 -2 -1 -2  0 -2  5 -3 -1 -1 -3 -2 -3 -3 -1  1 -3 -1 -1  1  1  0  5  2  0 -1 -2 -2 -2 -1 -1 -2 -3 -2 -1 -1  1 -2 -2 -1  2  5  0 -2 -2 -1  5 -2 -1 -3 -3  0 -3 -2 -3 -2 -1 -3  1 -2 -3  1 -2  1 -1 -1 -2 -3  0  1  0 -1 -3  2 -1 -3 -2 -3 -3 -1 -1  0 -2  3 -1  0 -3  3  0  3  0  4 -2  0 -1 -2 -3  2 -1 -3 -3  0  2 -3 -2  1 -2  0 -2  0  4  2 -1  0 -1  3  0 -2 -2  3 -1  0 -3 -3  5 -2 -1  4 -1 -3 -1  0 -3 -1 -1 -3 -3 -2 -1 -1  5  1 -1 -1  5  0 -1  0  2
 -1  6 -1 -3 -2 -2  1  3 -2 -2  2 -2 -1  1  1 -1  1 -3 -3 -2 -2 -2 -1 -1  0 -1  3 -2 -2  1 -3  0 -3 -1 -1 -3 -1  1 -1  0 -1  3 -3  0 -1 -1 -3  2 -2  1 -1  1 -2 -1  6 -2  2 -1 -1 -1 -3 -2 -2 -2  2  1  1 -2 -2  1  2  1  6 -2 -2 -2 -1 -2 -2 -2  1  1 -2 -1  2 -3 -2 -1  2  1 -3 -3 -2  2 -2  1  1  6 -2 -1  2 -1 -3 -3 -2  2 -1 -3  1  1 -1 -2 -1 -2  6 -3 -2 -3 -1  1 -1 -1  1 -2 -2 -2 -1  2 -1 -1  2 -2  0  2 -2 -1 -2 -1  1  1 -2 -2 -3  1 -2 -2 -3 -2  1  2  2 -3  6 -3 -3 -2  1 -2  2 -1 -3  0 -3  0 -2 -1 -1  1 -1 -3 -2 -1 -2 -1 -2 -1 -1  6  1 -3 -1 -3 -1 -2  6 -1 -3 -2  1  1 -1 -2 -2 -1 -1 -3 -3 -2  1 -3  1 -2 -2  2 -3  1  6 -1  1 -2  6  1 -2 -3 -2 -3 -3 -1  2 -2 -2 -2 -3  2 -2 -1  2 -1  2  1 -1 -1 -2 -3 -1 -3 -2  2 -1 -2 -2 -2 -2  2 -2 -2  1  0 -1 -3  1  2 -3 -1 -2  2 -2  5 -3  1 -3 -1 -1 -2 -1 -1 -1 -2  2  2  0 -2 -2  0  2 -2  2 -1 -2 -3  2 -1 -2  2 -1 -3  2  1  3 -1 -1 -2 -2 -1  1 -1 -2 -2 -2 -1
 -2  0 -2 -4 -3 -3  0  0 -3 -3  0 -3 -1  0 -1 -3 -1 -3 -3 -4 -3 -3 -3  3 -2 -3  5 -3 -3  0 -3 -3 -3 -2 -2 -3 -2 -1  4 -2 -2  0 -3 -1 -2 -2 -3 -2 -3 -1 -2  0 -3 -3  0 -3  0 -3 -3 -3 -4 -3 -3 -3  0  0  0 -3 -3  0  0 -1  0 -3 -3 -3 -3 -2 -3 -3  0 -1 -3  3  0 -4 -3  3  0 -1 -3 -4 -3  0  1 -1 -1  0 -3  3  0 -3 -3 -3 -3  0 -2 -4 -1 -1 -2 -3 -2 -3  0 -4 -3 -3 -3  0 -2 -2 -1 -3 -3 -3 -2  0 -3 -2  0 -3  7  0 -1 -1 -3 -3 -1  0 -1 -3 -4  0 -3 -3 -4 -3  0  0  0 -3  0 -4 -3 -3 -1 -3  0 -2 -4  6 -3  6 -2 -2 -3  0 -2 -1 -3 -3 -3 -3 -3 -2 -2  0 -1 -3 -2 -4  3  1  0 -2 -4 -3 -1 -1 -2 -3 -3 -3  3 -3 -4 -3 -1 -4  0  1 -3  0 -3  0  0 -2  0 -3  0  0 -3 -3 -3 -4 -4  3  0 -3 -3 -3 -4  0 -3 -2  0  3  0  0 -2 -2 -3 -3 -3 -4 -3  0 -3 -3 -4 -3 -3  0 -3 -3  0  7 -3 -4  6  0 -3 -3 -2  0 -3  0 -3 -1 -3 -3 -3  0 -2 -2 -2 -3  0  0 -3 -1 -4  7  0 -3  0 -2 -3 -4  0 -2 -3  0 -2 -4  1  0  0 -2 -2 -3 -3 -2 -2 -3 -3 -2 -2 -3
 -1 -3 -1 -2 -1 -1 -3 -3 -1 -1 -3 -2 -1 -3 -3 -1 -3 -2 -2  7 -2  0 -1 -3 -1 -2 -3 -1 -1 -3 -2 -1 -2  0 -1 -2 -1 -2 -3 -1 -1 -3 -1 -2 -1 -1 -2 -2 -1 -3 -1 -3 -1 -1 -3 -2 -3 -1 -1 -1  8 -1 -1 -1 -3 -3 -3 -2 -1 -3 -3 -3 -3 -2 -1 -2 -1 -2  7 -2 -3 -3 -2 -3 -3 -2 -1 -3 -3 -3 -2 -1 -1 -3 -4 -3 -3 -3 -1 -3 -3  3 -2 -2 -1 -3 -1 -2 -3 -3 -1 -1 -1 -3 -3 -2 -1 -2 -1 -3 -1 -1 -3 -3 -2 -1 -3 -3 -1 -1 -3 -1 -4 -3 -2 -1 -2 -2 -3 -3 -2 -2 -2 -3 -1 -1 -2 -2 -3 -3 -3 -2 -3 -2 -2 -1 -3 -1 -3 -1 -2 -4 -2 -3 -3 -1 -1 -3 -1  8 -1 -1 -1 -1 -2 -1 -1 -3 -3 -2 -1  8 -3 -4 -3 -1  8 -1 -3 -3 -1 -2 -1 -1 -3 -2  8 -1 -3 -2 -3 -4 -1 -3 -2 -3 -3 -1 -3 -1 -3 -3 -1 -2 -1  8  8 -3 -3 -2 -1 -2  8 -3 -2 -1 -3 -3 -3 -3 -1 -1 -2 -2 -1  8 -1 -3 -1 -2  6 -1 -1 -3 -1  6 -1 -4 -2 -2 -4 -3 -2 -2 -3 -3 -1 -2 -1 -2 -1 -1 -2  0 -1 -1 -1 -1 -3 -3 -1 -2  7 -4 -3 -1 -3 -1 -1  8 -3 -1 -1 -3 -1  8 -3 -3 -3 -1 -1 -1 -1 -1 -1 -1 -2 -2 -1 -2
  4 -2  3  0  0  0 -3 -2  0  0 -2  0  3 -2 -2  4 -2  0  0  0  0 -1  0 -2  1 -1 -2  0  0 -2  0  0  0  1  4  0  1 -2 -2  1  1 -2  0  0  2  1  0  0  0 -2  1 -3  0  0 -2  1 -3  2  0  0 -1  0  0  0 -3 -2 -3  1  0 -3 -3 -2 -2 -1  0  0  0  0 -1  1 -2 -2  1 -2 -3  0  4 -2 -3 -2  0  0  0 -3 -3 -2 -2 -2  0 -2 -3  1  0  0  4 -3  1  0 -2 -2  1  0  1 -1 -2  0  0  0  0 -3  1  1 -2  0 -1  0 -1 -3  0  1 -3  0 -3 -3 -1  3  1  0 -2 -3 -1 -1  0 -3  0  4  0  1 -2 -3 -3  0 -2  0  0  4 -2  0 -3  1  0 -3  0 -2 -1  1  0 -3  3 -1  0  0  3  0 -1  3  1 -2 -2  0  1 -1 -2 -3 -2  1 -1  0 -2 -2  1 -1  0  1 -2  0 -1  0 -2  0 -2 -3  4 -3  0 -3 -2  1 -3  0 -2 -2  0  0  0 -1 -1 -2 -3  1  0  1 -1 -3 -1  1 -3 -2 -3 -3  1  1  0  0  1 -1  0 -3  0  0 -1  0  0 -2  4  1 -1 -3 -1  0 -3 -3  1 -1  0 -2  0 -2  0 -2  0  0 -1  1  4  1  1  0 -2 -2  0 -1  0 -3 -3  0 -2  1  0 -1 -3  3  4 -3  1 -1 -3 -3 -2  1  1  0  0  1  1  0  2  1  4 -1
  1 -1  4 -1 -1 -1 -1 -1 -1 -1 -1 -1  3 -1  0  2  0 -1 -1  0  0 -1 -1 -2  4 -1 -1  0 -1  0 -2 -1 -2  0  1 -2  5  0 -2  4  0 -1 -1  2  0  5 -2  0 -1  0  0 -1 -1  0 -1  0 -1  1 -1 -1 -1 -1 -1 -1 -1 -1 -1  0 -1 -1 -1  0 -1 -1 -1  0 -1 -1 -1  0 -1  0  0 -2 -1 -1  1 -2 -1  0 -1 -1 -1 -1 -3  0  0 -1 -1 -2 -1  0 -2 -2  1 -1  5 -1  0  0  5 -1  5 -1 -1 -1 -1 -2 -1 -1  0  0  0 -1 -1 -1 -1 -1 -1  0 -1 -1 -2 -1 -2  1  0 -1  0 -1 -2 -1 -1 -1 -1  1 -1  0 -1 -1 -1 -2  0 -1 -2  1  0 -1 -1  5 -1 -2 -2 -2 -1  0  0 -1  4 -1 -1 -1  1  0 -1  3  5 -1  0 -2  5 -1 -2 -3 -1  0 -1 -1  0  0  5 -1 -1  0 -2 -2 -1 -1  0 -1 -1 -3  1 -1 -2 -1 -1  0 -1 -1 -1 -1 -1 -2 -1 -1 -1 -2 -1  0 -1  0 -1 -1 -1  0 -1 -2 -1 -1  0  5  0 -2  4 -1 -1 -1 -1 -1 -1 -1 -1 -1  2  0  0 -2 -1 -1 -2 -1  0 -1  0 -1 -1  0 -1  0 -1  0 -1 -1  1  0  0 -1 -1 -1  0 -2 -1 -2 -1 -1 -1  0 -1 -1 -1  1  2 -1  4 -1 -1 -1 -1  1  0 -1 -1  0  2 -1  0  0  1 -1
 -3 -2 -3 -5 -3 -3 -3 -2 -3 -3 -2 -3 -2 -3 -3 -3  2 -3 -4 -4 -3 -3 -3  2 -3 -3  0 -3 -3 -3 -3 -2 -3 -3 -3 -3 -2 -3  2 -2 -3 -2 -3 -3 -3 -2 -3 -2 -3 -3 -3 -3 -3 -2 -2 -4 -2 -2 -2 -2 -4 -3 -3 -3 -2 -3 -3 -4 -3 -3 -2 -3 -2 -3 -3 -4 -3 -3 -4 -4 -3 -3 -4  2 -2 -5 -3  2 -2 -3 -3 -4 -3 -2 11 -3 -3 -2 -3  2 -2 -3 -3 -3 -3 -2 -3 -5 -3 -3 -3 -3 -3 -3 -2 -4 -3 -3 -2 -3 -3 -3 -3 -3 -3 -3 -3 -2 -2 -3 -2 -3  1 -2 -3 -2 -4 -2 -3 -3 -3 -3 -5 -3 -3 -3 -5 -4 -3 -2 -2 -3 -2 -5 -3 -3 -3 -3 -2 -3 -4  1 -3  1 -2 -3 -2 -3 -3 -3 -3 -2 -3 -3 -3 -3 -3 -2 -3 -3 -3 -4  2 11 -2 -3 -4 -3 -3 -3 -3 -3 -3 -2  2 -3 -4 -3 -3 -5 -3 11 -3 -2 -3 -3 -2 -3 -3 -3 -2 -3 -3 -3 -3 -4 -4  2 -2 -4 -3 -4 -4 -2 -3 -3 -2  2 -2 -3 -3 -3 -4 -3 -3 -4 -3 -2 -2 -3 -4 -3 -3 -2 -3 -3 -3  1 -3 -5  1 -2 -4 -3 -2 -2 -3 -2 -4 -3 -3 -3 -3  1 -3 -3 -3 -3 -2 -2 -2 -3 -3  1 -2 -3 -2 -3 -3 -4 -2 -3 -3 -2 -2 -4 -1 -3 -2 -3 -3 -3 -3 -3 -3 -3 -3 -3 -3 -3
 -2 -1 -2 -3 -2 -2 -1 -1 -2 -2 -1 -2 -1 -2 -1 -2 -1 -3 -3 -3 -2 -2 -2  7 -2 -2  2 -2 -2 -1 -3 -2 -3 -2 -2 -3 -1 -1  7 -2 -2 -1 -3 -1 -2 -2 -3 -1 -2 -1 -2 -1 -2 -2 -1 -2 -1 -2 -2 -2 -3 -2 -2 -2 -1 -2 -1 -2 -2 -1 -1 -1 -1 -2 -2 -2 -2  0 -3 -2 -1 -1 -2  7 -1 -3 -2  7 -1 -1 -3 -3 -2 -1  2 -1 -1 -1 -2  7 -1 -2 -3 -3 -2 -1 -2 -3 -1 -1 -2 -2 -2 -3 -1 -3 -2 -3 -2 -1 -2 -2 -1 -3 -2 -2 -2 -1 -2 -2 -1 -2  3 -1  2  1 -2 -1 -1 -1  2 -2 -3 -1 -2 -2 -3 -2 -1 -1 -1 -3 -1 -3 -3 -2 -1 -2 -1 -2 -3  3 -3  3 -2 -2 -2 -1 -2 -2 -2 -2 -2 -2 -2 -2 -2 -1 -1 -3 -2 -3  7  2 -1 -2 -3 -2 -1 -1 -2 -2 -2 -2  7 -3 -3 -2 -1 -3 -1  2 -2 -1 -3 -1 -1 -2 -1 -2 -1 -1 -2 -3 -2 -3 -3  7 -1 -2 -2 -2 -3 -1 -2 -2 -1  7 -1 -1 -2 -2 -2 -3 -2 -3 -2 -1 -2 -2 -3 -2 -2 -1 -2 -3 -1  3 -2 -3  3 -1 -3 -2 -2 -1 -2 -1 -3 -1 -3 -2 -2  1 -2 -2 -2 -2 -1 -1 -2  2 -3  3 -1 -2 -1 -2 -2 -3 -1 -2 -2 -1  0 -3  1 -1 -1 -2 -2 -2 -2 -2 -2 -2 -2  0 -2 -2
 -2  1 -1 -3 -3 -3  3  1 -2 -2  1 -3 -1  3  4 -2  4 -3 -3 -2 -2 -3 -2 -1  0 -2  0 -2 -2  2 -3 -2 -3  0 -1 -3  0  4 -1  0  0  2 -3  3 -1  0 -3 -1 -3  4  0  3 -2 -2  1 -3  1 -2 -2 -2 -3 -2 -2 -3  1  2  3 -3 -3  3  1  4  1 -3 -3 -3 -2 -3 -2 -3  3  4 -3 -1  1 -3 -2 -1  1  4 -3 -3 -3  1 -3  4  4  1 -3 -1  1 -1 -3 -3 -2  1  0 -3  4  4  0 -3  0 -1  1 -2 -3 -3 -2  3  0  0  4 -1 -3 -3  2  1 -2  0  1 -3 -1  1 -3 -2 -3 -3  4  3 -3 -3 -3  3 -2 -2 -3 -3  3  1  1 -3  1 -3 -3 -2  4 -2  1  0 -3 -1 -3 -1 -1  0 -2  2 -1 -2 -2 -2 -2 -2 -3 -1  0  1  4 -3  0 -3 -1 -3  1  0 -3 -3  4  4  0 -3 -2 -1 -1 -3 -3 -2  4 -3  3 -3 -2  1 -3  3  1  0  3 -3  1  3 -3 -3 -3 -3 -3 -1  1 -3 -3 -3 -3  1 -3  0  1 -1  1  3  0  0 -3 -3 -1 -3 -3  2 -2 -3 -3 -3 -3  1 -2 -2  3 -1 -3 -3 -1  1 -3 -2 -1  1 -2  3 -3  4 -3 -2 -3 -1 -1  0 -2 -3  1  1 -2 -3 -2 -1  1 -3  1  0 -3 -3  1 -1 -2  1  0 -3  1  3  2  0  0 -2 -3  0  1 -2 -3 -3 -2 -3
