# Supplementary material for: Protein Secondary Structure Prediction Based on Data Partition and Semi-Random Subspace Method
Source: Sci Rep. 2018 Jun 29;8:9856. doi: 10.1038/s41598-018-28084-8 (PMC6026213; doi:10.1038/s41598-018-28084-8)
Supplement: Supplementary file 2 — Dataset 2 [file 41598_2018_28084_MOESM2_ESM.zip › T100_DATA/6FEL_A.pssm]

  G  H  M  V  D  R  E  Q  L  V  Q  K  A  R  L  A  E  Q  A  E  R  Y  D  D  M  A  A  A  M  K  N  V  T  E  L  N  E  P  L  S  N  E  E  R  N  L  L  S  V  A  Y  K  N  V  V  G  A  R  R  S  S  W  R  V  I  S  S  I  E  Q  K  T  S  A  D  G  N  E  K  K  I  E  M  V  R  A  Y  R  E  K  I  E  K  E  L  E  A  V  C  Q  D  V  L  S  L  L  D  N  Y  L  I  K  N  C  S  E  T  Q  Y  E  S  K  V  F  Y  L  K  M  K  G  D  Y  Y  R  Y  L  A  E  V  A  T  G  E  K  R  A  T  V  V  E  S  S  E  K  A  Y  S  E  A  H  E  I  S  K  E  H  M  Q  P  T  H  P  I  R  L  G  L  A  L  N  Y  S  V  F  Y  Y  E  I  Q  N  A  P  E  Q  A  C  H  L  A  K  T  A  F  D  D  A  I  A  E  L  D  T  L  N  E  D  S  Y  K  D  S  T  L  I  M  Q  L  L  R  D  N  L  T  L  W  T
  0 -1  0  1 -1 -2  0 -1 -2 -1 -2 -1  6 -2 -2  6 -2 -2  6 -2 -3 -3 -3 -3 -3  5  3  4 -3 -2  2 -1  0 -2 -1 -1  2 -2 -3  0 -2 -2 -2 -3 -3 -3 -3  0 -1  6 -3 -2 -3 -1 -1 -1  5 -3 -3  1  2 -5 -3 -1 -2  0  0 -3 -2 -2 -2 -1  0  2 -2  0  1 -1 -1 -2 -1  0 -2  4 -2  1 -3 -3 -2 -2 -2 -2  1 -2 -3 -2  0 -2 -2 -2 -2 -1 -3  0 -2 -3 -2 -2 -3 -3 -2  1 -1  5  0  0  2  0  1 -2  0 -2 -1 -4 -3 -3 -2 -3 -2 -1 -3 -3 -3 -3 -3 -3  5 -2 -1  6  1  0 -1  0 -2  0  1  1  1 -1  0  1 -2  1  5 -3 -1  1  6 -3 -2 -2  3 -1  0 -1 -2  0 -1 -1 -3 -2 -2 -3 -3 -1 -3  6 -3 -3 -3  0 -1 -4 -3 -3 -2 -2  0 -2  2 -2 -2 -2  6 -2  0 -3  6 -2  1  6 -4 -3 -2  6 -3  5 -2 -3 -3 -1 -3 -2 -2 -2  0 -3 -2 -3  0 -1 -3 -3 -2 -2 -3 -3 -3 -3 -3 -3 -1 -2 -4 -1
 -2 -2 -2 -2 -2  5 -1  0 -2 -2  0  4 -3  3 -3 -3 -1  0 -3 -1  7 -3 -3 -3 -3 -3 -1 -2 -3  1  1 -3 -2 -1 -1 -3 -1 -2 -3 -2 -2 -1 -1  7 -2 -3 -3 -2 -4 -3 -3  1 -2 -4 -4 -4 -3  7  7 -2 -2 -5  7 -4 -4 -2 -2 -4 -1  0  1 -2  0  0 -1 -1 -1 -1  2  2  0  0 -1 -3  4 -1 -3  7 -1  1 -4 -1  1 -1 -3  4 -2 -4 -5  0 -2 -4 -3 -1 -3 -3 -3  1 -3 -3 -4  0  0 -2 -1 -1 -2  0 -1 -1 -1  2 -4 -4 -3 -3  1 -3  1 -4 -3 -3 -3  7 -3 -3 -2 -1 -4 -2 -2 -2 -2  0  6  0 -1 -3 -3 -1  0 -2  1  0 -2 -3  0 -1 -3 -2 -2 -4 -1  1  0  0 -3 -1 -3 -3 -2 -4 -4  7 -3 -4 -3 -3 -3 -2 -4 -2 -4 -4 -3 -3 -1 -4 -2 -2 -2 -3 -2  3 -3 -5  1 -3 -3  1  0 -1 -4 -3 -2 -3 -4 -2 -1 -3 -3 -2 -3 -1 -1 -2 -2 -3  1 -3 -2 -3 -3 -4 -2  0 -3 -3  7 -3 -2 -3 -2 -3 -2 -2
  0 -2 -3 -2  1  0  2  0  0 -4 -1 -1 -3 -1 -4 -3 -2 -1 -3 -2 -2 -4  0  1 -4 -2 -1 -2 -4 -1  1 -2 -1 -1 -1  2 -1 -2 -5  1  7 -2 -1 -2  8 -5 -4 -1 -4 -3 -4  0  8 -4 -4 -2 -3 -2 -2 -1 -1 -6 -2 -4 -4 -1  0 -5 -2 -1 -1 -1  0  1 -1 -1  4 -1  1 -1 -1  0 -2 -3  1 -1 -4 -2 -1 -1 -4 -2  0 -2 -5  1  0 -4 -4  5  1 -4 -4  2 -5 -5  0  2 -3 -5 -4 -2  5 -2  1  3 -1  1 -1 -1 -1  0 -4 -5 -4 -4 -1 -4 -1 -2  0 -4 -3 -2 -4 -5 -2 -2 -4 -3 -1  0  2  2 -1  2  0 -2 -3  1  4 -1 -1  0 -2 -4  0 -1 -3 -3  1 -4 -1  0  0  1 -4 -1 -3 -1  1 -4 -4 -2 -5 -2 -5 -3 -5  8 -4 -1 -4 -5 -3 -4 -2 -4 -3  7  2 -3  0 -1 -3 -4  0 -5 -3 -1 -1 -3 -4  0  0 -3 -4 -2 -1 -5  0  0 -5  6 -1  0 -1 -3 -1  0 -1 -1 -5 -5 -4 -1 -5 -5 -2  0  8 -5 -1 -5 -5 -1
 -1 -3 -4 -3  6 -2  3  3 -3 -4 -2 -2 -3 -2 -5 -3  0 -2 -3  0 -3 -5  7  7 -5 -3  1 -2 -5 -2 -1 -4 -2  1 -1  1  0  1 -5 -1  1  1  2 -3  0 -5 -5 -2 -4 -3 -5 -2  0 -4 -4 -3 -3 -3 -3 -2 -2 -6 -3 -4 -4 -2 -2 -5  1 -2 -2 -2  1  0  4 -2  1  4  0 -2 -2 -1 -4 -3 -2  2 -5 -3  0 -2 -4  0 -1  0 -5 -1  5 -4 -5  1  6 -4 -5  2 -5 -5  7  0 -4 -5 -4 -2  0 -2  1  2 -1  0 -1  2 -2 -2 -3 -5 -5 -5 -2 -5 -2 -2  7 -5 -4 -3 -5 -5 -3  0 -4 -2 -1 -2  5  4 -2  1  1 -3 -4  3  3 -2 -1  0 -3 -5 -1  3 -3 -4  6 -4 -2 -2  1  2 -5  0 -3 -2 -1 -3 -4 -3 -5 -3 -5 -3 -5  0 -5 -2 -5 -5 -4 -5  0 -4 -3  0 -1 -3  5 -1 -3 -5 -1 -5 -3 -2 -1 -3 -5  7  6 -3 -4 -3  1 -5  7 -1 -5  0  1  6 -2 -5 -2  7 -2 -2 -5 -4 -5 -2 -5 -5 -3  7  0 -5 -2 -5 -6 -2
 -3 -2 -2 -2 -4 -4 -3 -4 -1 -2 -4 -4 -2 -4 -2 -2 -5 -5 -2 -5 -2 -4 -5 -5 -3 -1 -2  5  0 -2 -2 -2 -2 -5 -1 -4 -2 -5 -2 -2 -2 -5 -5 -5 -4 -2 -2 -2 -2 -2 -4 -4 -4 -2 -2 -4  1 -2 -5 -2 -2 -4 -5 -2 -2 -2 -2 -2 -5 -4 -4 -2 -1  0 -4 -2  0 -4 -3 -4 -3 -4 -3 -1 -1 -4 -4 -5 -4 -4 -2 -5 -1 -5 -2 -4 -3 -2 11 -3  0 -2 -2 -3 -2 -2 -5 -4 -1 -2 -2 -3 -2  5  0 -2 -2 -1 -1 -5 -2 -4 -2 -4 -4 -2 -5 -3 -5 -4 -5 -4 -4 -5 -4 -2 -2 -5 -2 -2  3 -4 -4 -2 -4 -3 -2 -2 -2 -4 -3 -2 -4 -2 -2 -4 -4 -4 -2 -3 -5 -2 -1 -4 -3 -4 -3 -4 -4 -2 -5 -2 -2 -5 -2 -1 -2 -2 -2 -4 -4 -2  0 -4 -4 -4 -5 -2 -2 -4 -1 -4 -5 -4 -2 11  0 -2 -2 -5 -3 -2 -4 -5 -5 -2 -2 -2 -5 -2 -5 -2 -2 -3 -5 -5 -1 -4 -5 -5 -2 -2 -2 -2 -3 -5 -2 -2 -5 -5 -4 -2 -2 -2 -4 -2
 -2 -1 -1 -1  0  1  0  3  0 -3  7  1 -2  0 -3 -2  1  8 -2  1  0 -3 -1 -1 -2 -2  1 -2 -2  0  1 -3 -2  1  3 -2  0  1 -3 -1 -1  1  1  0 -1 -3 -3 -1 -3 -2 -3  0 -1 -3 -3 -3 -2  1  0 -1 -1 -4  0 -3 -4 -1 -1 -4  1  7  0 -1  0  0  1 -2 -1  1  0  1  5  5 -1 -2  1  2 -3  0  2  2 -4  1  1  1 -3  3  0 -4 -5  3 -1 -3 -3  0 -3 -3 -1  1 -2 -3 -4 -1  0 -2  0  0 -1  3 -1  1 -1  2 -3 -5 -3 -3  0 -2  0 -3 -2 -3 -2  0 -3 -3 -2  1 -3 -2 -1 -2  0  0  0  1  1 -2 -3  1  1 -1  6  3 -2 -3  6  1 -2 -3  0 -4 -1  1  1  2 -2  6 -3 -2 -1 -3 -4  0 -3 -3 -3 -2 -3 -1 -4 -1 -4 -5 -3 -3  1 -4  2 -1 -1  0  1  4 -2 -5  3 -3 -2  0  4 -2 -4 -2  0 -2 -4 -2  1 -3 -2  1 -3  0  1  0 -1 -3  0 -2 -1 -2 -3 -4 -2  8 -3 -3  0 -2 -1 -3 -2 -3 -4 -2
 -2 -2 -3  0  3  0  3  5 -2 -4  1  0 -2  0 -4 -2  7  1 -2  7 -1 -4  2  2 -4 -2  2 -2 -4  0  1 -4 -2  6  1 -2  2  6 -4 -1 -1  7  6 -1 -2 -4 -4 -1 -3 -2 -4  0 -2 -4 -4 -3 -2 -1 -1 -1 -1 -5 -1 -4 -4 -1 -1 -5  7  0  0  0  2  0  5 -2 -1  5  0  0  0  3 -3 -2  0  5 -3 -1  6  0 -4  7  0  7 -4  2  3 -4 -5  1  2 -4 -4  1 -4 -4  2  1 -3 -4 -4  0  0 -2  0  1 -1  1 -1  7 -1  0 -4 -5 -4 -4  0 -4  0 -3  0 -4 -3 -1 -4 -4 -2  7 -4 -2 -1 -2  4  2 -1  1  2 -3 -3  4  1 -1  3  2 -2 -4  1  5 -2 -3  4 -4 -1  0  2  4 -4  1 -2 -2 -2 -3 -4 -1 -4 -3 -4 -2 -4 -2 -4 -1 -4 -5 -4 -4  7 -4 -2 -1 -1 -2  5  2 -2 -5  1 -4 -2  0  1 -1 -4  1  4 -2 -4 -2  6 -4  1 -1 -4 -1  6  4 -1 -3  0  0 -1 -2 -4 -5 -4  1 -4 -4 -1  0 -2 -4 -2 -4 -5 -2
  6 -3 -3 -1 -2 -2 -1 -3 -4 -4 -3 -3 -1 -3 -5 -1 -3 -3 -1 -4 -2 -5 -3 -3 -4 -1 -1 -1 -4 -3 -1 -4 -3 -3 -2  6  1 -3 -5 -1 -2 -4 -3 -4 -2 -5 -5 -2 -4 -1 -5 -3 -2 -3 -3  7  0 -4 -4 -1 -1 -4 -4 -4 -5 -2 -2 -5 -2 -3 -3 -2  0  0 -3  6  0 -3 -1 -3 -3 -2 -4 -2 -3 -3 -5 -4 -3 -3 -5 -4  0 -4 -5 -3 -1 -5 -4 -1 -3 -4 -5  2 -5 -5 -2 -2 -4 -5 -5 -2 -2 -1  2 -1 -1 -1  1 -3 -1 -3 -4 -5 -5 -5 -3 -4 -3  7 -3 -5 -4 -4 -5 -5 -1 -3 -4 -1 -2  6 -2 -2 -2 -1  1 -3 -3  0 -1  0 -3  0  0 -5 -2 -2 -1 -4 -3 -5 -1 -3 -1 -2 -4 -3 -3 -3 -4 -4 -5 -4 -5  7 -5 -1 -5 -2 -5 -2 -5 -5 -4 -5 -4 -5 -3 -1 -1 -4 -3 -3 -1 -4 -2 -5 -1 -3 -2  0 -5 -3 -3 -1 -5  1 -3 -5 -3 -3 -5 -1 -3 -3 -2 -5 -3 -3 -2 -3 -5 -5 -4 -3 -5 -5 -4 -3 -2 -5 -3 -5 -4 -3
 -2  1 -1 -2 -2 -1 -1  1 -1 -4  0 -1 -3 -2 -4 -3 -1  0 -3 -1  0  0 -2 -2 -3 -3 -2 -2 -3 -2 -1 -4 -3 -1  0 -2  1 -2 -4 -2  0 -1 -1 -2 -1 -4 -4 -2 -4 -3  0 -2  1 -4 -4 -3 -3  0  1 -2 -2 -4  0 -4 -4 -2 -2 -5 -1  1 -2 -2  0  0 -1 -2 -1  0 -1 -2 -1 -1 -3 -3 -1 -1  0 -2 -1 -2 -4 -1 -2 -1 -4 -1 -2 -4 -5  2 -2 -4 -4  0 -4 -4 -2 -1  6 -4 -4 -2  0 -2 -1 -1 -2  0  1 -1 -2 -2 -4 -3  0 -3 -2 -3 -2 -3 -3  0  3  0  0 -4 -3 -1 -4 -3 -2 -3 -1 -1 -2 -1 -1 -3 -4 -1  1 -2 -1 -1 -3  0 -1 -1 -3  2 -2 -4 -2 -2 -1  3 -3 -1 -4 -3 10 -4 -4 -2 -4 -3 -4 -3 -4 -1 -2 -2 -4 -3  2  0 -1 -5 -1 -1 -2 -3 -1  0 -3 -5  3 -4 -3 -2 -1 -3 -3 -2 -2 -3 -4 -3  0 -4  1 -2 -4  1 -1 -2 -2  1 -2 -2 -2 -3 -4 -5 -3 -1 -4 -4 -2 -2 -1 -4 -3 -4 -4 -3
 -4  1  0  0 -4 -4 -3 -3  1  3 -4 -4 -3 -4  1 -2 -5 -4 -2 -4 -4 -3 -4 -4  0 -2 -2 -2  0 -4 -3  2 -1 -4  0 -5 -1 -4  1 -3 -3 -5 -5 -5 -5  1  1 -4  2 -3 -3 -4 -5  2  2 -5 -3 -4 -5 -4 -3 -5 -5  3  6 -4 -4  7 -5 -4 -4 -2 -1 -1 -4 -4 -3 -4 -3 -4  0 -4  1  2 -4 -4 -3 -4 -2 -3  5 -5 -2 -5  1 -4 -3  6 -3 -4 -3  2  1 -3  1  1 -4 -4 -2  1  6 -3 -3 -2 -2 -2 -2 -1 -1 -5 -4 -4  1 -1 -3  0 -4  0 -4 -5 -5 -3 -2 -5 -3  1 -3 -5  2 -2 -1 -5 -4 -3 -4 -2 -2  3  4 -4 -3 -4 -3 -2 -3 -3 -4 -4 -2 -1 -4  6 -3 -2 -3 -4  0 -4 -4 -2 -5 -4  6 -4  1 -5  1 -3  1 -5 -1 -4  2 -1 -2 -3 -5  7  1 -4 -2 -4 -4 -3 -3 -1 -3  1 -2 -4 -3 -3 -2 -5 -4 -2  7 -3 -4  1 -5 -2  1 -4 -4 -4 -4 -3 -4 -5 -4 -2  1  7  0 -4  1  1 -4 -5 -5  1 -2  1 -4 -2
 -4  2  1  0 -4 -3 -3 -4  5  1 -3 -3 -3 -3  5 -3 -4 -4 -3 -4 -4 -3 -5 -5  1 -2 -2 -2  0 -4 -2  0 -2 -4  2 -5 -1 -4  6 -3 -4 -4 -4 -4 -5  5  5 -4  0 -3 -3 -4 -5  0  0 -5 -3 -4 -4 -4 -3 -4 -4  0  1 -4 -4  0 -4 -3 -4 -2  0 -1 -4 -4 -3 -4 -3 -4  2 -3  2 -1 -3 -4 -3 -4 -2 -4  0 -4 -2 -4  6 -3 -4  0 -3 -3 -4  0  5 -3  5  5 -5 -4 -2  6  0 -3 -3 -2 -2 -2 -2 -1 -1 -4 -4 -4  0 -1 -3  5 -4  1 -4 -5 -5 -3 -2 -4 -3  6 -3 -4  0 -3 -2 -5 -4 -4 -3 -3 -2  0  0 -4 -3 -4 -1 -2 -3 -3 -3 -4 -3  1 -5  1 -3 -2 -3 -3  2 -3 -3 -3 -5 -4  0 -3  6 -5  6 -3  6 -5 -1 -3  0 -1 -1 -3 -4  0  4 -4 -2 -4 -4 -2 -3 -3 -1  5 -3 -4 -2 -3 -1 -5 -4 -3  1 -3 -4  6 -5 -3  6 -4 -4 -4 -3 -3 -4 -5 -4 -3  5  0  1 -4  5  5 -4 -5 -5  5 -3  5 -3 -2
 -2 -1 -2 -2 -1  5  0  1 -3 -3  0  5 -2  6 -3 -2  0  0 -2  0  1 -3 -2 -2 -3 -2 -1 -2 -3  7  2 -3 -2  0  0 -2  0 -1 -4 -1 -1  0  0  1 -1 -4 -4 -1 -3 -2 -3  7 -2 -4 -4 -3 -2  1  1 -1 -1 -5  1 -4 -4 -2 -2 -4  0  0  7 -1  0  0  1 -2 -1  0  5  7  0  1 -1 -2  5  0 -3  1  0  6 -4  0  4  0 -4  3 -1 -4 -5  1 -2 -4 -3  0 -4 -4 -1  5 -3 -4 -4  2  4 -2  1  0 -1  1 -1  0 -1  6 -4 -5 -3 -4  7 -3  7 -3 -2 -3 -3  1 -3 -4 -2  0 -4 -2 -1 -2 -1  2  5  3  1 -2 -3  0  1 -1  1  3 -2 -3  3  1 -2 -3 -1 -3 -1  6  3  2 -3  0 -2 -2 -2 -3 -4  1 -4 -3 -4 -2 -4 -1 -4 -2 -4 -5 -3 -3  0 -4 -1 -1 -1 -2  0  4 -2 -5  1 -4 -2  7  1 -2 -3 -2  0 -2 -4 -1  0 -4 -2 -1 -4  0  0 -1 -1 -3  7 -2 -1 -2 -4 -4 -3  0 -4 -4  1 -2 -1 -4 -2 -4 -5 -2
 -3  6  8  6 -4 -2 -2 -2  1  0 -2 -2 -2 -2  1 -2 -3 -2 -2 -3 -3 -3 -4 -4  9 -2 -2 -2  9 -3 -2  0 -2 -2  2 -4 -1 -3  1 -2 -3 -3 -3 -3 -4  1  1 -3  0 -2 -3 -3 -4  0  0 -4 -2 -3 -3 -3 -3 -3 -3  0  1 -3 -3  1 -3 -1 -3  0  0 -1 -3 -3 -2 -3 -2 -3  0 -2  8 -1 -2 -3 -3 -3 -2 -2  0 -3 -2 -3  1 -2 -3  0 -3 -2 -4  0  2 -2  1  1 -4 -3 -2  1  0 -3 -1 -2 -2 -1 -1 -1 -1 -3 -3 -2  0 -1 -3  1 -3 10 -3 -4 -5 -3 -2 -3 -3  1 -2 -3  0 -2 -2 -4 -3 -3 -2 -2 -1  0  2 -3 -2 -3 -2 -1 -2 -3 -2 -2 -2  1 -4  1 -2  1 -2 -3  9 -2 -4 -2 -3 -4  0 -3  1 -4  1 -2  1 -4 -1 -3  0 -1 -2 -3 -3  0  1 -2 -2 -4 -3 -2 -2 -3 -1  1 -2 -3 -2 -2 -1 -4 -4 -2  2 -2  0  1 -4 -2  1 -3 -3 -4 -3 -2 -3 -5 -3 -2  1  0  9 -2  1  1 -3 -4 -4  1 -2  1 -3 -2
 -3  0 -1 -2 -4 -4 -4 -4 -1 -2 -3 -4 -3 -4  0 -3 -5 -5 -3 -5 -4  2 -4 -5 -1 -3 -3  0 -2 -4 -2 -2 -3 -4 -2 -4 -2 -4 -1 -4 -4 -5 -5 -4 -4 -1 -1 -4 -2 -4  2 -4 -4 -2 -2 -4 -3 -4 -4 -4 -4 -1 -4 -2 -1 -3 -4 -1 -5 -4 -5 -2 -1 -1 -4 -4 -3 -4 -3 -4 -2 -4 -1 -2 -4 -4  2 -4 -4 -4 -1 -5 -3 -5 -1 -4 -4 -1 -4 -3 -4 -2 -1 -3 -1 -1 -5 -4  5 -1 -1 -4 -4 -3 -2 -2  0 -2  0 -5 -4 -4 -2  8  2  0 -5 -2 -3 -5 -5  2  4 -4  2 -1 -3 -5  1 -3 -3 -4 -4 -4 -4 -3 -3 -1 -1 -4 -3 -4 -4 -3 -3  2 -4 -4 -3  7 -5 -1 -3 -4 -3 -4 -1 -4 -5 -4 -3 -5 -1 -4 -1 -4 -1 -4 -1 -5  8 -4 -2  8  5  2 -5 -1 -1 -4 -3 -5 -4 -4 -4 -4 -3 -1 -3 -5 -3 -3  8 -5 -5 -3 -1 -3 -4 -1 -5 -3 -1 -4 -5 -5 -4  2 -5 -5 -4 -4 -1 -1 -1 -5 -1 -1 -4 -5 -4 -1 -3 -1 -1 -3
 -2 -3 -3 -1 -1 -1 -1 -2 -4 -4 -3 -2 -2 -2 -4 -2 -2 -2 -2 -2 -3 -5 -3 -3 -4 -1 -2 -2 -4 -2 -2 -4 -2 -2 -2 -3 -1  3 -4 -2 -3 -3 -2 -4 -3 -4 -4 -2 -3 -2 -4 -2 -3 -4 -4 -3 -2 -3 -4 -2 -2 -6 -4 -4 -4 -2 -2 -4 -2 -3 -2 -2  0  0 -2 -2 -2 -2 -1 -2 -3 -2 -4 -2 -2 -2 -5 -3 -2 -2 -4 -3 -2 -3 -4 -2 -2 -4 -5 -2 -3 -4 -4 -2 -4 -4 -3 -2 -4 -4 -4  6 -2 -2 -1  1  4  1  3 -2 -2 -2 -4 -5 -5 -4 -2 -4 -2 -3 -3 -5 -4 -4 -5 -4 -2 -2 -4 -2 -2 -2 -2 -2 -3 -1 -2 -3 -3 -1 -2 -2 -2 -2 -2 -5 -2 -2 -2 -4 -2 -4 -2 -2 -2 -2 -4  3  8 -2 -4  8 -4 -4 -4 -3 -4 -2 -4 -3 -5 -2 -4 -5 -4 -5 -3 -4 -3 -3 -2  8 -2 -2 -2 -5 -2 -4 -2 -1 -2 -2 -5 -3 -2 -2 -4 -2 -2 -4 -3 -2 -4 -3 -2 -2 -1 -4 -2 -3 -2 -2 -4 -4 -4 -3 -4 -4 -3 -3 -3 -4 -2 -4 -6 -2
  0  0  0  0  0 -1  1 -1 -2 -3 -1 -1  1 -1 -3  1 -1 -2  0 -1 -1 -3 -1 -1 -3  0  1  2 -3 -1  1 -3  0  0  0  0  1 -1 -4  5  0 -1 -1 -2 -1 -4 -4  6 -3  0 -3 -1 -1 -3 -3 -2  0 -2 -2  6  5 -5 -2 -3 -3  6  6 -4 -1  0 -1  1  1  1  0  0  3 -1 -1 -1 -1 -1 -3  0 -1 -1 -3 -2 -1 -1 -3 -1  1 -1 -4 -1  1 -3 -3  0 -1 -3 -4  1 -4 -4 -1  0 -3 -4 -3 -1  0  1  3  1  1  0  0 -1  6 -1 -3 -4 -3 -4 -2 -3 -2 -1 -2 -3 -3 -2 -3 -4  2 -1 -3  0  3 -1 -1  1 -1  1  2 -1 -2  0  1  6 -1  0  2 -3  1  0  0 -1 -1 -3  5 -1  1 -1 -3 -1 -1  0 -2 -2 -3 -2 -4 -2 -4  0 -4 -1 -4  6 -3 -4 -3 -3 -1 -3 -1  0  4 -2 -1 -1  0 -3  1 -4  0 -1  1  0 -3 -1 -1  0 -4  1 -1 -4 -2  1 -4  3 -1 -1  6 -3 -1 -2  6  0 -3 -4 -3 -2 -4 -4 -2 -2 -1 -4  0 -4 -5  0
 -2 -1  0  1 -2 -1  1 -2 -2 -1 -1 -2 -1 -2 -2  0 -2 -2 -1 -2 -2 -3 -2 -2 -2  0  1  0 -2 -2  0 -1  6 -2  0 -2  0 -2 -2  3 -1 -2 -2 -3 -1 -2 -2  0 -1 -1 -2 -2 -1 -1 -1 -3 -1 -2 -3  0  0 -4 -3 -1 -1  0  0 -2 -2 -1 -2  6  0  0 -2 -1  1 -1 -1 -2  0 -1 -2  0 -1 -2 -3 -2 -2  0 -1 -2  1 -2 -2 -1  0 -1 -3  0  0 -1 -2  0 -2 -2 -2 -1 -3 -2 -1 -1  0 -1  1  1  3  0  0 -2  0 -2 -1 -4 -3 -2 -2 -2 -2 -3 -2 -3 -3 -3 -3 -2 -1 -2 -1 -1  4 -2 -1  0 -2  1  2  3  0 -1 -1  0 -2  0 -1 -3 -1 -1 -1 -2 -2 -1  0 -1  1 -1 -2 -1 -1  7 -3 -3 -1 -3 -2 -3 -2 -1 -2 -1 -3  0 -1 -4 -3 -2 -2 -2 -1 -1  1 -2 -2 -2 -1 -2  1 -2 -1 -2  3  0 -3 -2 -2 -1 -1 -1 -2 -2 -2  6 -2  0 -1 -1  0 -2 -2 -2  1  7 -2 -2 -2 -2 -2 -2 -2 -2 -1 -2  7 -2 -4  7
 -3 -2  1 -3 -5 -4 -4 -4 -3 -4 -3 -4 -4 -4 -3 -4 -4 -4 -4 -4 -4  2 -5 -5 -3 -4 -3 -1 -3 -4 -3 -4 -4 -4 -3 -4 -3 -4 -3 -4 -5 -4 -4 -4 -5 -3 -3 -4 -4 -4  1 -4 -5 -4 -4 -4 -4 -4 -4 -4 -4 12 -4 -4 -4 -4 -4 -4 -4 -3 -4 -3 -1 -1 -4 -3 -3 -4 -3 -4 -3 -3 -3 -3 -4 -4  1 -1 -4 -4 -4 -4 -3 -4 -3 -4 -4 -4 -4 -3 -5 -4 -3 -4 -3 -3 -5 -4  0 -3 -4 -4 -4 -3 -2 -2 -2 -1 -1 -4 -4 -4 -4  0  1 -2 -4 -3 -4 -4 -6  1  1 -4  1 -3 -4 -4 -4 -4 -3 -4 -5 -4 -4 -4 -3 -3 -3 -4 -4 -4 -3 -3 -4  1 -3 -4 -4 -1 -5 -4 -4 -4 -3 -4 -3 -4 -5 -4 -4 -5 -4 -4 -3 -4 -3 -4 -3 -5  0 -4 -4  0  1  1 -4 -4 -3 -5 -4 -5 -4 -3 -4 -4 -3 -3 -4 -4 -3 -4  0 -6 -5 -4 -4 -4 -4 -3 -6 -4 -3 -5 -4 -5 -4  1 -4 -6 -4 -4 -3 -4 -3 -3 -3 -3 -4 -6 -5 -3 -4 -3 12 -4
 -3 -1 -2 -2 -4 -3 -3 -3 -1 -2  1 -3 -3 -3 -1 -3 -3 -3 -3 -3 -3  9 -4 -4 -3 -3 -2 -1 -3 -3 -2 -2 -3 -3 -2 -4 -2 -3 -2 -3 -3 -3 -3 -3 -2 -2 -2 -3 -2 -3  9 -3 -3 -2 -2 -4 -3 -3 -3 -3 -3  0 -3 -2 -2 -3 -3 -2 -3 -3 -3 -2 -1 -1 -3 -3 -2 -3 -2 -3 -2 -3 -2 -2 -3 -3  9 -3 -3 -3 -2 -3 -2 -3 -2 -3 -3 -2 -4  0 -4 -2 -2 -3 -2 -2 -4 -3  6 -2 -1 -3 -3 -3 -2 -2 -2 -1  2 -3 -3 -3 -2  2  9  1 -3 -3 -3 -4 -5  9  8 -3  9 -2 -3 -3 -2 -3 -3 -4 -3 -3 -3 -2 -2 -2 -2 -3 -2 -3 -3 -2 -3  9 -3 -3 -3  2 -4 -1 -3 -3 -2 -2 -2 -3 -4 -3  0 -5 -3 -3 -2 -4 -2 -3 -2 -4  5 -3 -2  2  8  9 -3 -3 -2 -3 -3 -4 -3 -3 -3 -2 -2 -2 -3 -3 -2 -3  2 -4 -4 -3 -3 -3 -3 -2 -4 -3 -2 -3 -3 -4 -3  9 -3 -5 -3 -3 -2 -3 -3 -3 -2 -2 -3 -5 -3 -2 -3 -2  1 -3
 -3  0  0  1 -4 -3 -2 -3  0  5 -3 -3 -1 -3  0 -1 -4 -4 -1 -3 -4 -2 -4 -4 -1  0 -1 -1 -1 -4 -2  6  0 -4 -1 -4  0 -2  0 -2 -1 -4 -4 -4 -4  0  0 -3  6 -1 -3 -4 -4  6  6 -3 -1 -4 -4 -3 -2 -5 -4  6  3 -3 -3  2 -4 -3 -4 -1 -1 -1 -3 -3 -2 -3 -3 -4 -1 -3  0  3 -3 -3 -3 -4 -2 -3  4 -4 -1 -4  0 -3 -3  3 -2 -3 -2  6  0 -2  1  0 -4 -3 -3  0  2 -2 -3 -1 -2 -1 -1 -1 -1 -4 -3 -4  6 -2 -3  0 -4 -1 -4 -5 -5 -3 -2 -4 -3  0 -1 -4  6 -1  0 -4 -4 -3 -4 -2 -1  3  4 -3 -3 -3 -3 -1 -1 -3 -3 -3 -1 -1 -4  2 -2 -3 -2 -3  0 -3 -3 -1 -5 -4  2 -4  0 -4  0 -1  0 -4 -2 -3  6 -1 -2 -3 -4  2  0 -4 -1 -4 -3 -3 -1 -2 -2  0 -1 -4 -2 -1 -2 -5 -4 -1  1 -1 -4  0 -5 -1  0 -4 -4 -4 -3 -3 -4 -5 -3 -1  0  2 -1 -4  0  0 -4 -5 -4  0 -1  0 -5 -1
