# Supplementary material for: Protein Secondary Structure Prediction Based on Data Partition and Semi-Random Subspace Method
Source: Sci Rep. 2018 Jun 29;8:9856. doi: 10.1038/s41598-018-28084-8 (PMC6026213; doi:10.1038/s41598-018-28084-8)
Supplement: Supplementary file 2 — Dataset 2 [file 41598_2018_28084_MOESM2_ESM.zip › T100_DATA/6FO0_A.pssm]

  M  A  A  S  A  V  C  R  A  A  G  A  G  T  R  V  L  L  R  T  R  R  S  P  A  L  L  R  S  S  D  L  R  G  T  A  T  Y  A  Q  A  L  Q  S  V  P  E  T  Q  V  S  Q  L  D  N  G  L  R  V  A  S  E  Q  S  S  Q  P  T  C  T  V  G  V  W  I  D  A  G  S  R  Y  E  S  E  K  N  N  G  A  G  Y  F  V  E  H  L  A  F  K  G  T  K  N  R  P  G  N  A  L  E  K  E  V  E  S  M  G  A  H  L  N  A  Y  S  T  R  E  H  T  A  Y  Y  I  K  A  L  S  K  D  L  P  K  A  V  E  L  L  A  D  I  V  Q  N  C  S  L  E  D  S  Q  I  E  K  E  R  D  V  I  L  Q  E  L  Q  E  N  D  T  S  M  R  D  V  V  F  N  Y  L  H  A  T  A  F  Q  G  T  P  L  A  Q  S  V  E  G  P  S  E  N  V  R  K  L  S  R  A  D  L  T  E  Y  L  S  R  H  Y  K  A  P  R  M  V  L  A  A  A  G  G  L  E  H  R  Q  L  L  D  L  A  Q  K  H  F  S  G  L  S  G  T  Y  D  E  D  A  V  P  T  L  S  P  C  R  F  T  G  S  Q  I  C  H  R  E  D  G  L  P  L  A  H  V  A  I  A  V  E  G  P  G  W  A  H  P  D  N  V  A  L  Q  V  A  N  A  I  I  G  H  Y  D  C  T  Y  G  G  G  A  H  L  S  S  P  L  A  S  I  A  A  T  N  K  L  C  Q  S  F  Q  T  F  N  I  C  Y  A  D  T  G  L  L  G  A  H  F  V  C  D  H  M  S  I  D  D  M  M  F  V  L  Q  G  Q  W  M  R  L  C  T  S  A  T  E  S  E  V  L  R  G  K  N  L  L  R  N  A  L  V  S  H  L  D  G  T  T  P  V  C  E  D  I  G  R  S  L  L  T  Y  G  R  R  I  P  L  A  E  W  E  S  R  I  A  E  V  D  A  R  V  V  R  E  V  C  S  K  Y  F  Y  D  Q  C  P  A  V  A  G  F  G  P  I  E  Q  L  P  D  Y  N  R  I  R  S  G  M  F  W  L  R  F
 -3  6  5  2  1 -1  0 -3  2  2  1  3  2  1 -1  1 -1  1 -1  2  1  0  0  1  2  0 -2  0  1  0  1 -1 -1  2  2  3  2  1  3 -1  2 -1 -1  0  2 -3  1 -2 -2 -2 -2 -1 -3 -1 -3 -2 -3 -3 -2  6 -1 -3 -1 -1  1  2  1 -2  4 -2 -2 -2 -2 -5 -3 -3  5 -2 -1 -3  1 -3 -2  0  0 -2 -2 -2  2  5 -4 -4 -3 -3 -4 -3  6 -4 -3 -2 -2  1 -2 -4 -1  0  0  3 -3 -3 -2 -2 -2 -3 -2 -3 -2  6 -4 -4 -4  6 -4 -2 -1 -4 -3 -3 -2  3 -4 -4  5 -3  3 -3  1 -2 -4 -1 -1 -1  6 -2 -3 -3 -3  5 -4 -3 -2 -3 -3 -1  0 -3 -1 -1  3  2 -3 -2 -2 -2 -4 -2 -2 -3 -3 -3 -3 -3 -3 -3 -2 -3  0 -3 -2 -2 -2 -2 -2 -4 -4 -4 -4 -4  6  0  7 -4 -2 -2 -2  2 -4  2 -3  0 -1 -3 -2 -3  1  0 -4  0 -3 -1 -3 -1 -1  2 -4 -3  1 -2 -4 -3 -1 -1 -4 -4 -2  5 -2 -4 -3 -2 -3  5  5  6 -2  2 -2 -1 -4 -1 -1 -3 -2 -2 -1  6 -2 -2 -3 -4  0 -1 -2 -1  1  0  0  0  0  0  2  0 -1  2 -2  0 -1  2 -2 -5 -2 -2  0 -3 -2 -4  0 -3 -4 -4  2 -3 -3 -2  6 -4 -1  6 -3  7 -2 -3  1  3 -1 -2  3 -2  1 -4 -1 -3  3 -1 -3 -2  5 -3  3 -2 -3 -2  1 -5 -4 -3  1  0 -1  1  1  0 -3 -2  2 -1 -2 -3  6  1  0  3  3  1 -2 -2 -2  4 -3 -1 -4 -3  3 -5 -3 -2 -1 -5  0 -4 -2 -1 -4 -5 -2  0 -4  2 -2  3 -3 -1 -1 -1 -2 -1 -3 -2  1 -3  1  1 -3 -1  0 -5 -1 -2 -3  0 -2  1  1 -1 -3  2 -3 -2  2 -4  6 -3  0  0 -3 -3  3  2 -3 -2  0 -2 -3 -4 -2 -2 -2  3 -2  3 -3 -4 -3 -1 -3 -3 -3 -3 -1 -3 -2 -4 -4 -2 -2 -2  3 -3 -3 -2  5  0 -3  0  5 -2 -2  5  0 -1 -2 -3 -2 -1  4 -1 -3 -4 -3 -4 -4 -2 -2 -3  6 -2  6  6 -2 -2 -2 -3 -3  0 -3 -2 -4 -4 -2 -3 -3 -4  1  1 -3 -2 -4 -2 -3 -3
 -3 -3 -2  2  2 -2  1  7 -2 -2  0 -1 -2  2  6  0 -1  1  5 -1  3  4  1  0  3 -1 -1  3  0  2  4 -1  5 -2 -2  0 -1 -3  0 -1 -1 -2 -1 -2 -2 -4 -1 -3  4 -4 -3 -1 -4 -2 -3 -5 -4  7 -5 -3 -2 -2 -1 -2 -3 -2  1 -3 -4 -3 -4 -4 -4 -5 -5 -3 -3 -4 -3  8 -3 -2 -2 -2  1 -2 -3 -4 -3 -3 -3 -5 -4 -2 -3 -4 -3 -5  0 -5 -4  1  3  8 -3  0  2 -2 -4 -2 -1 -2 -5 -2 -2 -3 -5 -4 -3 -4 -3 -4 -4 -3 -3  8 -2 -1 -4 -4 -4 -4 -3  1 -3 -4  1  0 -4 -4 -3  3 -3 -4 -2 -5 -4 -3 -4 -5 -4 -1 -3 -3  1 -4 -2 -2 -1  2 -5 -2  7 -2  8 -3 -5 -5 -4  7 -2 -3 -1 -2 -4 -2 -1 -2 -2  2 -2 -5 -4 -5 -4 -2 -4 -3 -3 -3 -4 -5 -1 -3 -3 -4 -4 -4  7 -3 -5 -4 -5 -4  0 -1 -3 -5  4  0 -5 -1  7 -1 -3 -4  0 -2 -4 -3  0  0 -3 -4  0 -3 -4  8 -4 -5 -4 -3 -3 -3 -4 -4 -5  0 -3  1 -1 -4 -3 -1 -3 -3  1  0 -2 -5 -2 -1 -3 -2 -1 -1 -2 -1 -1 -1 -1 -2 -4  0 -1 -1  1 -4  6 -5 -3 -5 -3 -2 -4  8 -3  7 -4 -4 -2 -4 -5 -3 -4 -2 -4 -4 -4 -4 -5 -2 -4 -4 -3 -6 -1 -2 -4 -4 -2 -4 -4 -4 -3 -5 -3 -2 -3 -4 -4 -5  1 -5 -3  6 -3 -2 -4 -4 -4  0 -2 -2 -3 -3  4 -4 -3  2  2 -3 -2 -1 -2 -1 -4 -5 -2 -3 -5 -2 -3 -5 -3 -3 -3 -4  0 -4 -4 -4 -4 -5 -5 -4 -4 -4 -4 -3 -2  2 -2 -1 -4 -2 -3 -4 -3 -2 -2 -3 -1  2 -2 -5 -3  6 -4 -5 -2  2 -4 -2 -2 -1 -2 -5 -1  8 -3  4 -1 -2 -4  4 -1 -1 -4 -3 -3 -1 -4 -4 -5 -3 -3 -2 -3 -5 -2 -3 -5 -4  8 -1 -4 -4 -3 -4 -2  8  8 -4 -4 -3 -2 -2 -4 -2  1  7 -5 -3 -1 -5 -3 -3  2 -2 -4  5  4 -4 -4 -1  4 -3 -4 -4 -4  4 -3 -4 -3 -4 -3 -3 -3 -5  0 -4 -2  0 -4 -3 -4 -4 -2  6 -4  8  3  3 -4 -2 -1 -3  7 -4
 -4 -3 -2 -1 -1 -3 -2 -1 -1 -2  0  0 -2  0 -1 -1 -3  0 -1  1  1  0  1 -1 -1 -2 -3  0 -1  2  0  0 -1 -1 -2 -2 -1 -2 -1  1 -1 -3 -1  6 -2 -4 -2 -2 -1 -4 -2 -2 -5  0  8 -3 -5 -2 -5 -4 -1 -2  2  2  1 -1 -2 -2 -4 -2 -4 -2 -4 -6 -5  1 -3 -2 -1 -2 -3 -2  4  0 -1  7  8 -2 -2 -3  0 -5 -4 -2 -2 -5 -3 -5 -2 -3 -2  1  3 -3  0 -2  0 -1 -5 -3 -3 -2 -5 -3  7 -5 -3 -3 -2 -6  8 -3 -3 -2 -1 -3 -3  1 -2 -3 -5 -5 -4 -2 -3 -5  1  1  1 -5  0  0 -3 -5  0 -5 -5 -2 -1 -5 -4 -2  8 -1  0 -5  1  0  1 -1 -5  1 -2 -2 -3  1 -5 -5 -6 -2 -3 -4 -2 -3  1  0  0  6 -4 -2 -1 -5 -4 -5  0 -2 -6 -2 -3 -2 -4 -5 -2  2 -1 -3 -6 -2  0 -2 -5 -4 -3 -4 -1 -1  8 -5 -1  0 -5  3 -2  2  0 -5 -2  4 -3 -5  2  1  4 -5 -1 -3 -2 -2 -4 -5 -5 -3 -3 -3 -3 -2 -5  3 -2  2  0 -5 -4  0 -4 -4  0 -1  0 -5 -1  3 -4 -1  0  0 -2  2 -1  1 -1 -3 -3 -1 -1 -1 -2 -4  0 -5 -2 -3 -2 -2 -5 -3 -3 -2  1  0  0 -4 -4 -4 -4  2 -4 -4 -5 -4 -5  0 -2 -4 -2 -7  1  4 -4  0  5 -5 -3 -5 -1 -5 -3  6 -2 -5 -3 -3  5 -6  3 -2  2 -3 -2  1 -1 -1  6  2 -1  0  0 -5 -3 -1 -2 -3 -2 -1  5  5 -4 -4  4  0 -5 -3 -1 -6  7 -2  3 -5  0  0 -2 -2 -6 -6 -3 -4 -4 -4 -5 -2 -1  3 -1  3 -5  1  0 -4 -3 -1  1 -3 -3  2 -1 -6 -2  1 -5 -4 -2  1 -4 -2 -1  0 -2 -5  0 -3 -3 -2  7 -3 -5 -2  2  5 -5 -4 -4  0 -5  2 -3 -2 -2 -3 -5 -4 -2  1 -6 -3 -2 -2 -4 -5  3 -4  3 -3 -3 -4 -2 -4 -1 -2 -5  0 -1 -2 -5  1 -1 -5  2 -3  1  1 -5 -2  0 -5 -4  3 -2 -4 -5 -3  1 -2 -2 -4 -4 -5 -3 -3 -4 -3 -2 -5 -2  2 -5 -4 -1 -5  8  0 -3 -3  1  1 -2 -3 -5  2 -3 -4
 -5 -3 -3 -2 -2 -4 -3 -3 -3 -2 -1 -2 -3 -1 -3 -2 -4 -2 -2 -1 -1 -2  1 -1 -2 -3 -3 -2 -2 -1 -2 -2 -2 -2 -2 -2 -2  1 -2 -1 -2 -3 -2 -1 -3 -4  0 -3 -2 -5 -3 -3 -6  4 -1 -3 -5 -3 -5 -4 -2 -1  4 -2 -1 -2 -2 -3 -4 -3 -5 -3 -4 -6 -5  7 -3 -3 -2 -4 -4 -1  1  4  0 -1 -1 -3 -3 -3 -3 -5 -5  0 -3 -5 -4 -6 -3 -4 -3  0 -1 -4 -2 -2 -2  4 -6  0 -2 -1 -5 -1  0 -5 -4 -4 -4 -6  0 -4 -6 -3 -2 -4  0 -3 -3 -4 -6 -6 -4 -3 -4 -5  2 -1  8 -5 -2 -2 -4 -5  5 -5 -6 -3  8 -5 -5 -3 -1 -3 -2 -6  3  3  0  1 -5  0 -3 -1 -4  5 -5 -5 -6 -4 -1 -5 -1  0 -4  5 -2  0 -4  0  3 -5 -5 -6  8 -4 -6 -4 -3 -3 -4 -6 -3 -2 -3 -3 -6 -3 -3 -3 -5 -4 -4 -4 -2  2 -1 -5 -3 -1 -5 -2 -3  3  7 -6 -2  4 -6 -5  1 -2 -3 -6 -2 -3  3 -4 -5 -5 -5 -3 -3 -3 -3 -1 -5  3 -4  4  2 -5 -5  4 -4 -4  0 -2 -3 -6 -2  2 -4 -2 -2  0 -2  2  1  4  0 -3 -2 -1 -3  0 -3 -4 -1 -6 -3 -4 -2  3 -5 -4 -1 -4  8  8  4 -5 -2 -5 -4 -3 -5 -4 -5 -4 -5  0 -3 -4 -3 -7 -1  5 -1  8 -2 -5 -3 -5 -4 -5 -4 -1 -3 -5 -5 -4 -1 -7  7 -3 -2 -3 -3 -3 -2 -2 -1 -3 -2 -2 -1 -6 -3 -2 -2 -3 -2 -1  2  1 -5 -5 -1 -2 -6 -3 -2 -6 -1 -3 -3 -6 -2  8 -3 -3 -6 -6 -4 -4 -5 -5 -5 -3  6 -2  3 -1 -5  6  8 -5 -4 -1 -3 -3 -3  0 -1 -6 -3 -3 -5 -4 -3 -1 -4 -2  4  0  5 -5  0 -4 -4 -3 -1 -3 -6 -3 -2 -1 -5 -5 -4 -2 -5  8 -3 -3 -3 -4 -5 -5  2  7 -5 -3 -4 -3 -5 -5 -2 -5 -2 -4 -4 -5 -3 -4 -2  0 -5  3 -3 -4 -5  6 -2 -5  5 -2  1  2 -5 -3  4 -5 -5  0 -2 -5 -5 -5  8 -3  5 -4 -4 -5 -3 -3 -5 -4 -3 -5  1  0 -6 -3  8 -6 -1 -3 -5 -4 -1  2 -5 -4 -6 -3 -4 -5
 -3 -2 -2 -2 -1 -1  6 -5 -2 -2  1 -2 -1 -2 -3  0 -1 -2 -2 -1 -1  0 -1 -3 -2  0 -1 -3 -1 -2 -3  0 -4 -2 -2 -2 -2 -2 -2 -3 -1 -2 -2 -3 -2 -5 -4 -3 -3 -2 -2  2 -3 -4 -1 -5 -3 -5 -3 -2 -2 -6 -3 -1 -3 -2 -3 -3  9 -3 -3 -4 -2 -1 -3 -5  0 -4 -3 -5  0 -5 -3 -4 -3 -4 -5 -4 -1  0 -5 -4 -3 -5 -5 -4 -2 -5 -5 -5 -3 -3 -5 -6 -3  1 -3 -3 -3 -6 -3 -6 -3 -6 -4 -4 -5 -3 -6 -3 -5 -3 -1 -3 -3 -6 -6 -5 -3 -1 -5 -5 -2 -6  7 -3 -3 -3 -6 -3 -5 -3 -1 -1 -6 -3 -3 -2 -6 -3 -2 -5 -5  6 -2 -3 -4 -5 -2 -4 -3 -5 -3 -6 -6 -3 -3 -3 -1 -6 -6 -4 -5 -6 -3 -6 -3  0 -3 -4 -6 -3  3 -5 -6 -5 -3 -6 -2 -3 -3 -5 -5 -3 -3 -4 -3 -4 -5 -3 -3 -3 -5 -5 -2 -4 -5 -3 -5 -2 -3 -3 -5 -3 -6 -3 -2 -3 -5 -3 -3 -1 -5 -5 -4 -3 -5 -6 -3 -3 -3 -1 -2 -2 -5 -4 -3  1 -6 -4 -5 -3  1 -4 -3 -2 -4 -2 -3 -5 -2 -4 -2 -3 -2  2 -3 -2 -3 -3 -2 -2 -3 -1 -3 -3 -4  9 -3 -5 -3 -5 -1 -6 -3 -3 -3 -3 -6 -6 -3 -3 -5 -1  2 -5 -3 -3 -3 -2 -3 -6 -4  4 -4 -5  0 -4 -5 -6 -2 -3  2 -3 -4 -3 -2 -4  0 -3 -3 -5 -1 -3 -5  3 -3 -1 -4 -4 -4 -3 -5 -3 -3 -2 -4 -3 -2 -3 -2  3  4 -2 -4 -4 -3  9 -5 -3 -4 -5 -2 -5 -3 -3  8 -5 -3 -6 -3 -5 -3 -5 -5 -2 -5 -3 -3  7 -5 -4 -3  5  3 -5 -2 -1 -1 -2  3 -1 -3 -3 -5 -5 -1 -5 -3 10 -3 -3 -2 -3 -5 -2 -6 -3 -3 -6 -2  0 -4 -3 -3 -5 -2 -2 -3 -2 -3 -4 -3 -6 -5 -3 -2 -4 -3 10 -6 -6 -3 -5 -5 -5 -3 -3  7 -3 -4 -5 -6 -3 -4 -3 -3 -6 -2 -2 -2 -5 -3 -4 -2 -2 -4 -2 -3 -2 -3 -5 -5 -2  9 -3 -5 -5 -3 -5 -6 -5  9 -4 -2 -3 -2 -2 -2 -5 -5 -2 -6 -1 -3 -4 -6 -5 -5 -4 -3  2 -3 -3 -4  1 -5 -3 -5 -4
 -2 -2 -2 -1 -1 -3  0 -1 -2 -2 -1  0 -2  0  2 -1 -2  0  1 -1  0  0  1 -1  0 -1 -1  2  0  0  1 -1  2 -1 -1  2 -1 -1  0  5 -1 -3  2 -1  0 -3  0 -3  4 -4 -3  0 -4 -1 -2 -4 -4  0 -4 -3 -2  0  1 -1 -2  2  3 -3 -3 -3 -4 -4 -3 -4 -4 -2 -2 -4 -2 -1 -3  0 -2  0  1 -2 -2 -4 -2 -3 -2 -5 -3  0 -2 -3 -3 -5 -1 -4 -3  0  0 -1 -2  7  1  3 -4  0  2  2 -4  0 -2 -3 -4 -3  1 -4 -2 -3 -4 -3 -2 -1  0  7 -3 -3 -4 -2 -3 -1 -3 -3 -1  2 -3 -4 -3  2 -3 -4 -1 -4 -4 -2 -2 -5 -4  8 -2 -3 -1 -4 -1  1  1  3 -5  0  2  2 -1 -1 -4 -5 -4  3  0  3  7  0 -4  0  0  5 -1  6  0 -4 -4 -5 -3 -1 -4 -2 -2 -3 -3 -5  8 -3  3 -3 -4 -3  3 -3 -5 -3 -4 -4 -1  3 -2 -4  1 -1 -4  1  0  2 -2 -4  2  0 -4 -4  1  0 -2 -4  0 -3 -2 -1 -3 -4 -4 -3 -3 -2 -4 -3 -4  0 -1  2  4 -4 -3  1  2 -3  3  4  0 -5 -2  0 -3 -1 -1 -1 -1  0  0 -1  1 -2 -2  0 -1  0 -2 -4  0 -5 -3 -4 -2  1 -4 -1 -3 -1 -2 -3 -1 -3 -3 -2 -3  3 -4 -3 -4 -3 -4  1 -3 -3 -3 -5 -1 -2 -2 -2 -2 -4 -3 -4  2 -4 -3  5 -1 -4 -4 -4 -1 -5 -2 -1 -2  2 -4 -3 -2  0  0  1 -2 -2  0 -4 -2  5 -1 -3 -2  2  0  0 -4 -4  3 -2 -5  7 -2 -6 -2 -3 -3 -4  0 -2 -3 -4 -4 -5 -4 -4 -2 -4 -4 -3 -1  0 -1  1 -3  0 -2 -3 -2 -2 -1 -3  7  1  3 -4 -1 -1 -4 -4 -2  0 -3 -2  0 -1  0 -4  0 -1 -3  1 -1  5 -4 -1 -2 -1 -3 -1 -3  6 -2 -2 -4 -3 -3 -2 -4 -4  0 -2 -5 -4 -1  8 -3 -4 -3 -3 -3  0 -1 -3 -3 -3  0  2 -4  0  1 -1 -5 -1  0 -4 -2 -2  2 -1 -4  2  0 -4 -4  2  1 -4 -4 -4 -3  4 -3 -3 -3 -4 -3 -3 -3 -4 -2 -4  3  5 -4 -2 -2 -4  0  1 -4 -1 -1  0 -2 -3 -2 -3 -1 -4
 -4 -2 -2 -1 -1 -3 -2 -2 -2 -1  1 -1 -2  0 -1 -2 -3 -1 -1 -1 -1 -1 -1 -2 -1 -2 -3 -1 -1 -1 -1 -2 -1 -2 -2 -1 -2 -2  0  2 -1 -3 -1 -2 -2 -3  5 -3  3 -4 -3 -2 -5  2 -2 -4 -5 -2 -5 -3 -2  7  2 -2 -2 -1  0 -3 -4 -3 -4 -4 -4 -5 -5  0 -3 -4 -2 -2 -3  7 -2  5  3 -2 -2 -4 -3 -3 -2 -5 -4  7 -2 -4 -3 -5 -1 -4 -3  2 -1 -2 -2  0 -1  1 -5  7  2  7 -5  7 -2 -4 -4 -3 -3 -5 -2 -3 -5 -3 -2 -2  7 -1 -3 -3 -5 -4 -3 -1 -3 -5 -1  0 -1 -4 -1 -1 -3 -4  6 -5 -5 -2  1 -5 -4 -1 -3 -3  0 -5  4  6  0  4 -5  7 -1  7 -2  0 -5 -5 -5 -2  7 -3  4  7 -4  6 -2 -1 -3  4  7 -5 -4 -6 -1 -3 -5 -3 -2 -3 -3 -5  0 -3 -2 -3 -5 -4 -1 -3 -5  2 -4 -3 -1  5 -3 -5  0 -1 -5 -1 -2  2  0 -5 -1  3 -5 -5  0 -1 -2 -5 -1 -3 -2 -2 -4 -5 -5 -3 -3 -3 -4 -3 -5  2 -3  4  5 -5 -3  3 -2 -3  4  0 -2 -6 -2 -1 -4 -1 -1  1 -1  2  2  1  1 -3 -3  0 -1  3 -2 -4 -1 -6 -3 -4 -2  7 -5 -2 -2 -2  0  0  0 -4 -3 -4 -3 -2 -4 -3 -5 -3 -5  7 -4 -3 -3 -6 -1  0 -1  0 -2 -4 -3 -5 -3 -5 -3 -1 -2 -4 -4 -4 -2 -5 -1 -2 -2 -2 -4 -3 -3 -1 -2 -3 -2 -2  2 -5 -3  0 -1 -3 -2  3  1  2 -4 -4  2 -2 -5  0 -2 -6 -2 -3 -3 -5 -1  1 -3 -4 -5 -5 -4 -4 -4 -4 -2 -3  4 -1 -1 -1 -4  3  1 -4 -2 -3 -1 -3 -1  0  6 -5 -3 -2 -4 -4 -3 -1 -3 -3  6  0  6 -4  4 -2 -3 -1 -2 -1 -5 -1 -2 -2 -4 -4 -4 -1 -5  0 -4 -3 -3 -3 -4 -5  7  1 -6 -4 -2  0 -4 -5 -3 -4 -3 -2 -2 -3 -3 -4  1  7 -4  5 -1 -2 -5  2  1 -5 -1 -1  2  1 -4 -1  4 -4 -4 -1  0 -4 -5 -4 -1 -1  0 -3 -3 -4 -3 -3 -4 -4 -3 -5  6  1 -5 -3  0 -5 -1 -2 -5 -2 -2 -1 -4 -3 -4 -3 -2 -4
 -5 -1 -1 -1 -1 -4 -2 -4 -2  2  3 -1  2  2 -3 -1 -3 -1  1  1 -1 -1  0 -2 -1 -2 -3  1  1  0 -2  0 -1  2 -2 -2 -2 -3 -2 -3 -2 -4 -3  1 -1 -3 -3 -3 -3 -4 -3 -3 -6 -2 -3  7 -5 -4 -5 -2 -3 -4 -2 -2  4 -1 -2 -4 -3 -4 -5  7 -4 -5 -5  0 -2  7 -2 -4 -3 -4 -2 -3 -2 -2 -2  7 -3  3 -4 -5 -5 -4 -4 -5 -2 -5 -4  7 -4  1 -3 -5 -2  1 -2 -1 -6 -5 -4 -4 -5 -5 -2 -5  7  3 -5 -6 -3  0 -6 -4 -2 -5 -5 -4 -4 -3 -6 -6 -2 -4 -3 -5 -1 -2 -4 -5 -1 -3 -1 -5 -4 -6 -6  0 -4 -6 -5 -4 -2 -3 -2 -5  3 -2  0 -3 -6 -4 -4 -4 -5  4 -5 -6 -6 -3 -5 -5 -4 -5 -5 -3  3 -3 -4 -4 -4 -5 -5 -6 -4 -5 -6 -5 -2 -4 -2 -5 -4  6 -4 -2 -6  6 -4 -3 -5 -5  7 -4 -2 -3 -3 -5 -4 -2 -6 -1 -4  0 -4 -6 -3 -1 -6 -5 -1 -3 -4 -5  0  2 -3 -5 -5 -5 -5 -2  4 -2  7  6 -5 -2 -5 -2 -3 -5 -5  0 -5 -1 -3 -2 -4 -6  5  3 -4 -1  1 -1 -2 -2  2  1  0 -3  1 -1 -3 -2 -3 -3 -3 -6 -4  7 -2 -4 -5 -5 -4 -4 -3 -4  0 -5 -3 -5 -1 -4 -4 -2 -5 -2 -5 -4  7 -2  6 -5 -1 -3 -4 -4 -3 -5 -3 -5 -5 -5 -1 -3 -2 -5 -5  7 -1 -5 -3 -4 -2 -3  7  6  6 -1 -3 -4  3 -1 -2 -6 -1 -2 -2 -2  1 -2  2  1 -4 -2 -4 -3 -5 -4 -2 -6 -3 -4 -3 -6 -2 -4 -4  7 -6 -5  7 -4 -5 -4 -5 -1 -3 -1 -2 -1 -5 -1 -4 -4 -3 -3 -3 -2 -4  2 -3 -5 -3 -4 -5 -4 -3  0 -4 -3 -3  1 -4 -5 -2 -5  2 -4 -2 -4 -6 -4 -2 -1 -5 -5  0 -1 -6 -4  7 -3 -2 -3 -5 -3 -4 -3 -6  7 -4 -4 -5 -5 -3 -5  6 -5 -5 -5 -3 -4 -1 -4 -5 -4 -1 -4 -6 -1 -1 -5 -3 -2 -1 -3 -5 -3 -3 -5 -1 -2 -4 -5 -5 -5 -3 -4 -3 -4 -2 -5 -2  3 -5  7 -4 -5 -3  3 -6 -4 -4 -6 -2 -4 -5 -5  1  3 -5 -4 -5 -4 -4 -5
 -4 -3 -3 -2 -1 -3 -1 -1 -3 -3 -1 -1 -3 -1 -1 -1 -2 -2 -1 -2  2 -1  0 -3 -1 -1 -3 -1  1 -1 -1  0  3 -2 -3 -1 -1  0  4 -1  2 -2  1 -1 -2 -4 -2 -4  1 -5 -4 -3 -5 -2 -1 -4 -4 -2 -5 -4 -2 -2  2  2  0  5 -1 -4 -4 -4 -5 -4 -4 -5 -5 -3 -3 -4 -3 -2  1 -2 -1 -2  1 -1 -2 -4 -3 -3  9 -3 -4 -2 11 -4 -4 -4 -3 -4 -4 -2 -1  2 -3 -1  3 -1 -5 -2 -3 -2 -5 -2 -2 -4 -4 -4 11 -5 -2 -4 -1 -4 -3 -3 -2  5 -4 -4 -1  0 -4 -3 -4 -3 -2 -1 -3 -4 -2 -1 -3 -5 -2 -5 -5 -3 -3 -5 -4 -2  0 -3 -2 -4 -2  0  0 -1 -5 -2 -1 -2 -3 -2 -5 -6 -5 -1 -2 -3 -2 -2 -4 -2 -2 -1 -2 -2 -2 -5 -5 -4 -3  9 -5 11 -3 -4 -4 -2 -2  2 -2 -4 -5 -4  2 -4 -5 -2 -4 -5 -3 -1 -2 -5 -2  1 -5 -1 -2 -2  4 -5 -2 -1 -1 -5 -1 -1 10 -1 -2 -3 -1 -2 -4 -5 -5 -3 -3 -3 -4 -4 -5 -1 11 -1 -1 -5 -1 -2 -2 -4 -2 -1  9 -4 -3 -1 -4 -3 -2 -2  1  1 -2 -2 -1 -3 -4 -2 -2 -2  3 -4  0 -3 -4 -4 -3 -2 -5 -3  3 -3 -3 -3 -2 -2 -4 -3 -4 10 -4 -4 -5 -4 -5 -2 -4 -4 -4 -5 -2  5 -4 -1 -1 -4 -4 -4  0 -5 -3 -1 -3 -4 -1 -4  3 -3 -2 -2 -3  2 -4 -3 -4 -2  7 -2 -3 -3 -1 -5 -3  3 -2 -3  1  2  4  0 -4 -5  8 -3 -2 -2  1 -4  3 -4 -3 -1  1 -3 -4 -4 -5 -4 -4 -4  5 -3 -5 -3 -2 -1  2  1 -4 -2  0 -4 -3  7  1 -4 -2  2 -2 -5 -1 -1 -4 -4  0  0 -4 -2 -2  1 -2 -5 -2 -2 -4 -3 -2  0 -5 -3 -3  1 -4 -4 -4  6 -5 -3 -4 -4 -1 -4 -5 -5 -2 -3 -6 -4 -1  5 -4 -5 -1  0 -3 -1 -1 -5 -4 -4  5 -2 -4 -2  0 -2 -5 -2 -2 -5 -3 -3  0 -1 -5  1 -1 -5 -4 -2 -1  0 -5  0 -3  1 -2 -1 -4 -5 -3 -4 -2 -4 -4 -5  0 -1 -5 -4 -3 -1 -1 -2 -4 -2 -2 -1 -4  0 -4 -2 -2 -1
 -1 -2 -3 -2 -1  2 -1 -4  1 -1 -3 -1  0 -2 -4  0  1  0 -3 -1 -2 -2 -2 -2  0  0  1 -2 -1 -2 -3 -1 -2 -3 -1 -1 -2 -2 -3 -3  0  3  1 -3  2 -5 -3 -3 -4  3 -3 -2  0 -4 -5 -6  1 -4  3 -3 -3 -5 -4 -3 -4 -1 -3 -3 -3 -3  2 -5  2 -5  7 -5 -1 -5 -4 -5 -3 -5 -3 -4 -4 -3 -5 -5 -1 -3 -4 -2  0 -5 -5 -1  2 -2 -5 -6 -3 -4 -4 -5 -4 -3 -2 -4  0 -6  0 -5  5 -6 -5  2 -6 -4 -6  0 -6 -4 -4 -3 -4 -6 -6 -4 -2  0 -2 -4  2 -5  0 -1 -4 -4 -6  2 -5 -4 -2  2 -5  6  3 -4 -6  7  4 -5 -6 -4 -3  0 -5 -5 -3 -4  7 -4 -5 -6 -6 -5  1  7  0 -5 -6  0 -4 -6  3 -5 -3 -5  0 -5 -5  1  3 -2 -6 -4  0 -6 -3  0 -4 -3 -5 -5 -3 -4  0 -5 -5 -3  7  0 -6 -5 -2 -4 -5  7 -3 -4  6 -3 -5 -3 -4  1  0 -4 -3  6 -4 -2 -5 -4 -3 -3 -5 -5  3  1  3 -2 -4 -3 -6 -5  3 -4 -6 -4 -4  2  2 -4  0 -2 -4 -4 -4 -2 -4 -4  2 -4 -1 -2 -1 -3 -3  0 -1  2 -2  0  1 -3 -4 -3  0 -3  0 -6 -4 -5  5 -3  3  1 -5 -6 -3  3 -5  0 -3 -5  4 -3  6 -4  1 -5 -5 -1 -5 -4 -2 -5 -5 -6  0  5 -3  0 -1  2 -1 -5 -1  5  5 -6 -4 -5 -5 -2 -3 -1 -4 -5 -5 -1 -4  0 -3 -5 -4  0 -2 -3  2  1 -1  1 -4 -5  2 -3 -5 -5  0 -3 -3 -3 -5  1 -4 -4 -4 -6 -3 -6  0 -3 -6  5 -4 -1  2 -3 -5 -4 -1 -3  5 -4 -5  0  1 -3 -1  3 -1 -4 -5  0  0 -5  1 -2  0 -3  2 -3 -5 -2 -5  1  0 -5 -3 -5 -4  2  0 -4 -3 -4  1  1  0 -4  2 -5 -6 -3 -3 -4  5 -3 -6 -5  8 -6 -5 -5  3  1 -2 -3 -6 -5 -5  6 -4  2 -3 -6  3 -3 -3 -4  7 -5 -3  4 -4 -2 -3 -1  5 -3 -5  2 -3 -3 -5 -3  6 -3 -6 -5 -4  3 -3  5 -2 -4  3 -6 -5  6 -4 -4  0 -2 -6 -4 -5 -3  6 -5 -4 -4 -1 -3 -4  1 -2 -2
  0 -2 -3 -2  0  3  1 -2  2  1 -2 -2  0 -1 -3  1  4  2 -1  0  0 -1 -2 -2  0  2  4 -2  1 -1 -2  1 -2 -3 -1  0 -3  0 -3 -3 -1  4  3 -3  0 -5 -2 -3 -3  1 -3 -2  6 -4 -6 -6  5 -4 -1 -4 -4 -5 -4 -3 -4  1 -2 -3 -3 -4 -1 -5  3 -4  0 -5 -2 -5 -4 -4 -2 -5 -3 -4 -3 -4 -5 -5 -2 -3 -4 -1  5 -5 -5  3 -1 -2 -5 -6 -4 -4 -4 -4 -4 -4  0 -4  6 -5  4 -4 -1 -5 -5  2 -6 -4 -6  6 -6 -4 -4 -4 -4 -5 -5 -4 -4 -1 -2 -3 -2 -5 -2  4 -4 -4 -6  3 -4 -4 -2  2 -5  3  6 -4 -6  0  4 -3 -6 -4 -2  5 -5 -4 -3 -4  0 -4 -4 -5 -5 -5 -1  0  6 -4 -5  2 -4 -5 -1 -5 -3 -4  4 -4 -5 -1  0  1 -6 -1  6 -6 -3 -3 -4 -2 -4 -5 -3 -5  6 -5 -3 -3  0  5 -6 -5 -3 -4 -6  0  0 -4  3 -3 -4 -3 -6  6  0 -4 -3  1 -4 -3 -5 -3 -3 -4 -5 -4  0 -1  5 -3 -4 -3 -6 -5 -1 -4 -6 -4 -4  6  1 -4  5 -3 -4 -3  0  1 -4 -4  4 -4 -1 -3 -2 -3 -3 -2 -2  2 -3  0  4 -2 -3 -3 -3 -2 -3 -6 -5 -5  0 -4  0 -2 -6 -6 -3  4 -5  5 -3 -5  1 -3  2 -4 -1 -5 -5 -2 -5 -4 -3 -5 -5 -6 -3  1 -4  6  3  0 -1 -5 -3  3  2 -6 -4 -4 -6 -1 -4  1 -5 -4 -5 -2  0  3 -4 -5 -4  6 -3 -3  1 -1 -2 -2 -3 -5  5 -3 -5 -5 -1 -1 -4 -2 -4 -2 -3 -4 -4 -6 -4 -6  6  1 -6  1 -4  2 -1 -3 -5 -4  2 -3  3 -4 -5  4  2 -2 -1  1  1 -3 -5 -2  0 -4  5 -3 -2 -3  0 -3 -5 -3 -5  0 -2 -5 -4 -4 -5  2  6 -3 -3 -4  5  4  5 -3  6 -6 -6 -4 -4 -3  0 -3 -5 -6  0 -6 -4 -5  4  5 -3 -2 -6 -5 -5  1 -5  4 -3 -5  4 -2 -3 -3  0 -5 -3  0 -4 -3 -3 -1  1 -3 -4 -1 -2 -2 -4 -3  2 -3 -6 -4 -4 -1 -3  1 -3 -4  1 -6 -5  0 -5 -4  6  2 -6 -4 -5 -3  1 -3 -4 -4 -1 -3 -2  4 -2  1
 -3 -2 -2 -1  0 -3 -2  2 -2 -2  0 -1 -1  1  2  0 -2  0  2 -1  0  1  0  0  0 -2 -2  2 -1  1  1 -1  0 -2 -1 -1 -1 -2  1  0 -1 -2 -1 -1 -2 -3  0 -3  3 -4 -3 -1 -4  0 -2 -4 -4  1 -4 -3 -2 -1 -1 -2 -2 -1  1 -3 -3 -3 -4 -3 -4 -5 -4 -1 -2 -3 -2  0 -3 -1 -2  0  4 -2 -2 -3 -2 -2 -3 -5 -4 -1 -3 -4 -3 -5  7 -4 -3  4  6  0 -2  0 -1 -1 -4 -1  2 -1 -4 -1 -2 -1 -4 -3 -3 -5 -2 -3 -4 -3 -2  0 -1  0 -3 -3 -4 -4 -3  8 -3 -4  1  6 -3 -4 -3  5 -3 -4 -2 -5 -4 -2 -3 -5 -4  0 -2 -3  4 -4 -1 -1  0  0 -5 -1  3 -1  0 -2 -5 -5 -5  0 -1 -3  1 -1 -4 -2  2 -1 -2  0 -1 -5 -4 -5 -3 -3 -5 -3 -2 -3 -3 -5 -1 -2 -2 -3 -5 -3  0 -3 -4 -3 -4 -3  1  2 -3 -4  5  2 -4  2  4  1 -3 -4  0  0 -4 -3  3  0 -3 -4  5 -3 -3  1 -4 -4 -4 -3 -3 -2 -4 -3 -4  2 -3  1  0 -4 -3  3 -3 -3  4  5 -2 -5 -1  3 -3  0 -2  0 -2  1  0  0  0 -2 -3  0  2  0  1 -4  2 -5 -3 -4 -2 -1 -4  0 -3  0 -3 -2  1 -4 -3 -3 -3 -3 -4 -3 -4 -3 -4 -1 -3 -3 -3 -6  1 -2 -3 -3 -2 -4 -3 -4 -3 -4 -3 -1 -2 -4 -4 -4 -1 -5 -3  3 -2 -2 -3 -3 -3  4 -2 -2 -2 -2  4 -4 -2  0  0 -3 -2  0  0  2 -4 -4 -2 -2 -5 -2 -2 -6 -2 -3 -3 -5  4 -3 -3 -4 -5 -5 -4 -4 -4 -4 -4 -3  2  2 -1  1 -4 -2 -3 -4 -3 -3 -3 -3 -1  2 -1 -5 -2  3 -4 -4 -2  0 -3 -2 -1  0 -1 -4  0  0 -3  7 -1 -1 -4  7 -2 -2 -4 -4 -3 -1 -4 -3 -4 -3 -3 -3 -3 -4 -1 -3 -5 -4  0 -1 -4 -4 -3 -4 -2  1  0 -4 -3 -3  0 -1 -4 -2 -1  0 -5 -2  0 -4 -2 -2  2 -1 -4  4  1 -4 -4 -1  6 -1 -4 -3 -3  5 -3 -3 -3 -4 -3 -3 -4 -4 -2 -4  0  0 -4 -3 -3 -4 -2  0 -4  0 -1  0 -4 -3 -4 -3  1 -4
 10 -2 -2 -2  2  1  0 -3  0 -1 -2 -1 -1 -2 -3  0  0  0 -2 -1 -1 -2 -2 -3 -1  0  1 -2 -1 -1 -2 -1 -2 -2 -2 -1 -2 -2 -2 -2 -1  1  0 -3  1 -5 -3 -3 -2 -1 -3 -2  1 -4 -4 -5  3 -3 -1 -3 -3 -4 -3 -3 -3 -1 -2 -3 -3 -3 -1 -4  1 -4  0 -4 -2 -4 -3 -3 -2 -4 -3 -3 -2 -3 -4 -4 -2 -3 -3 -2  3 -4 -4  9 -2 -2 -4 -5 -3 -3 -3 -4 -3 -2 -1 -3  1 -4  0 -4 -1 -4 -4  9 -5 -2 -4  1 -5 -3 -4 -3 -4 -4 -4  0 -3 -1 -3 -3  3 -4 -2  2 -3 -3 -6  3 -4 -3 -2  1 -4  0  0 -3 -5  0  0 -3 -5 -3 -2  0 -4 -4 -2 -3  0 -4 -3 -4 -4 -4 -1 -1  0 -3 -4  9 -3 -4  1 -4 -1 -3  4 -3 -4 -1 -1  0 -6 -2  0 -4 -2 -2 -3 -2 -1 -4 -3 -4  0 -4 -1 -3 -1  0 -5 -5 -1 -3 -5  0 -2 -3  1 -3 -3 -2 -5  1 -1 -3 -3  1 -2 -2 -4 -3 -3 -3 -4 -4  9 -1  0 -2 -3 -3 -5 -4 -1 -3 -4 -3 -3  1 -1 -3  1 -3 -3 -3 -2 -1 -3 -3  3 -3 -1 -2 -2 -2 -2 -2 -1  0 -3 -1  0 -2 -4 -3 -2 -2 -2 -5 -1 -4  1 -4  3 -3 -5 -5 -3  7 -5  0 -2 -4  0 -1  1 -3  0 -4 -4 -2 -4 -4 -2 -4 -4 -5 -2  1 -3  4  8 -1  6 -3  0  5  3 -5 -2 -4 -5 -2 -3  1 -3 -4 -4  2 -3  5 -3 -4 -1  2 -3 -1  1 -1 -1 -1 -3 -4  1 -2 -3 -4  3  7 -3 -2 -1 -2 -3 -4 -3 -5 -3 -5  0 -1 -5  0 -3  4 -1 -3 -4 -3  5  0  1 -3 -5  8  5 -2 -1  0  5 -2 -4  1  8 -2  5 -3  0  0 -1 -2 -4 -1 -4  0 -2 -4 -3 -3 -3  0  0 -1 -3 -3  6  2  1  0  2 -5 -5 -3 -3 -4  1 -3 -4 -5 -1 -5 -4 -3  6  1 -3 -3 -5 -4 -4  3 -3  1 -3 -4  2 -3  0 -2 -1 -4 -1 -1 -4 -2 -2  3  0  2 -3 -1  0  4 -3 -3  0 -3 -5 -3 -4 -1 -3  2 -3 -3  3 -5 -5 -1 -4 -3  2 -2 -5 -3  0 -3  2 -4 -3 -3  9 -3  1  3 -2 -1
 -2 -2 -4 -3 -2 -1 -2 -4 -1  0 -2  1 -1 -2 -3  0  0 -1 -3 -2 -2 -2 -1 -4 -1  3  2 -2  0 -2 -3 -1 -2 -3  0 -2 -3  3 -3 -4 -2  0  0 -2 -1 -6 -1 -4 -4 -2 -4 -4 -1 -5 -5 -4  2 -5 -3 -4 -4 -5 -4 -4 -4 -3 -4 -4 -4 -4 -3 -5 -2  1 -2 -5 -3 -5 -4 -5  5 -5 -4 -4 -3 -4 -5 -5 -3 -4  2  9  0 -5 -4 -2 -1  9 -5 -6 -5 -4 -5 -2 -4 -5 -2 -4  2 -6 -2 -6 -2 -6 -4 -2 -6 -4 -4 -1 -5 -4  1 -4 -5 -5 -6 -5 -5 -2  5  3 -3 -6 -3  6 -4 -5 -6 -2 -4 -4 -4 -2 -5 -2 -1 -4 -6 -2 -1 -6 -5 -4 -4  4 -5 -5 -4 -4 -2 -5 -5 -6 -5 -5 -3 -2 -1 -5 -6 -2 -5 -6 -2 -5 -4 -5 -1 -5 -5 -3 -2  8 -6 -1 -2 -4 -4 -4 -5  7 -6 -2 -4 -5 -2 -5 -2 -4 -2 -1 -6 -6 -4 -5 -6 -2 -4 -4 -2 -4 -5 -4 -5 -1 -3 -3  3 -1 -4 -4 -3  3 -4 -4 -5 -5  1 -3 -1 -4 -4 -4 -5 -5 -3 -4 -4 -4 -5  0 -2 -5 -2 -4 -5  0 -2  8 -4 -4  0 -4  2 -3  1 -2 -2 -3 -2 -1 -3 -2  0 -4 -5 -4 -2  9 -4 -5 -5 -5 -1 -4 -1 -4 -5 -6 -4 -1 -6  1 -4 -3  3 -4  0 -3  4 -5 -5 -3 -5 -2 -4 -4 -6 -6 -1  3 -4 -1 -2 -3 -3 -5 -4 -1  1 -5 -4  0 -6 -4 -4  4 -5 -5 -3 -2 -2 -1 -3 -5 -3 -1 -4 -4  1  0 -1 -3 -3 -5 -1 -4 -4 -5  8 -4 -4  9 -2 -4 -4  1 -4 -6 -5 -5 -2  5 -6  1  1  6 -3 -4 -5 -5  0 -4 -1 -5 -5  0 -1  4  4  0 -3 -2 -5  1 -2 -4 -1 -4 -1 -4 -3 -3 -5 -1 -5 -3 -3 -5 -4 -5 -4 -2 -1 -5 -4 -4  0  1 -1 -4 -1 -6 -5 -4 -4 -5 -2 -1 -6 -6 -2 -5 -5 -5 -1 -1 -4  1 -5 -5 -5  0 -5  0 -3 -6  0  3 -3 -5 -2 -5 -4 -2 -5 -3 -4 -3 -2 -4 -4  1 -3 -3 -4  4  2  4 -6 -5 -5 -1 -4 -2 -4 -4  0 -5 -6 -2 -5 -4 -1  0 -6  2 -5 -2  3 -5 -4 -4 -3  3 -1 -1 -4  6
 -5 -2 -2 -2 -1 -3 -1 -3 -2 -2 -1 -2 -2 -1 -3 -1 -1 -2 -2  1 -1  3 -1  6 -1  0 -3 -1 -1  2  0  3 -2  3 -1 -1 -1 -1  1  0  0 -2 -1  0 -3  8  1 -3 -3 -4 -3 -2 -5  4 -4 -4 -5 -4 -4 -3 -3 -3 -2 -3  3 -3  5 -3 -3 -3 -4 -4 -4 -6 -4 -3 -2 -4 -3 -4 -4 -3 -3  0 -2 -3 -4 -4 -3 -3 -4 -5 -4 -3 -4 -5 -3 -6 -3 -4 -4 -2 -3 -4  4 -3 -2 -3 -5 -4 -3 -3 -4 -4 -4 -5 -4 -3 -5 -5 -4 -3 -6 -3 -3 -5 -4 -4 -4 -3 -6 -5 -3 -3 -3 -5 -1 -3 -4 -4  8 -3 -3 -4 -3 -5 -5 -3 -4 -5 -4 -4 -4  0 -2 -5 -3 -1  0 -3 -5 -3 -4 -3 -5 -3 -5 -5 -5 -4 -4 -4 -3 -3 -4 -3 -2 -3 -1 -3 -3 -5 -4 -6 -4 -5 -5 -5 -3 -3 -3 -6 -4 -4 -3  7 -5 -4 -4 -1 -5 -4 -4  8 -2 -3 -5 -4 -3 -3 -5 -3 -2 -2 -4 -5 -3 -3 -6 -4 -2 -3 -4 -5 -3  3  7 -4 -5 -4 -5 -3 -3 -3 -4 -3 -4  0 -5 -3 -3 -5 -4 -3 -4 -3 -3 -3 -4 -6 -3 -3 -3  5 -1  2  3  0  3 -2  2  1  7 -1 -1  4  7  2 -3 -6 -3 -4 -3 -3 -4 -4 -4 -4 -4 -3 -2 -4  9 -4 -3 -4 -4 -3 -4 -3 -5 -3 -4  4 -2 -6 -2 -2  8 -4 -3 -4  6 -5 -4 -4 -3 -4 -2 -4 -4 -4 -3 -6 -4 -4 -3 -3 -4 -2 -4  2 -4 -3 -1 -3  2 -5 -3 -3 -3 -3 -3 -2 -3 -2 -4 -4 -4 -3 -5 -4 -1 -6 -4 -3 -3 -6 -2 -4 -3 -4 -5 -6 -4 -4 -5 -4 -4 -3 -2  6 -2 -3 -4 -3 -3 -4 -3 -4 -3 -3 -4 -3 -3 -6 -4 -4 -5 -4 -3 -2  2 -2 -1 -2 -3 -4 -2 -4 -3 -3 -4 -3 -5 -3 -3 -3 -4 -4 -4 -3 -5 -4 -4 -1 -3  7 -4 -4 -3 -4 -5 -4 -4 -4 -4 -5 -3 -5 -4 -4 -5 -4  8  4  3 -3 -5 -3 -2 -4 -5 -3 -2 -4 -3  3 -2 -3 -4 -3 -3 -4 -4 -3 -3 -5 -5 -5 -4 -3 -2  7 -3 -4 -3 -3 -3 -4  8 -4 -3 -3 -5  7 -3 -6 -2 -4 -4 -4 -3 -3 -5 -4 -5 -4 -4 -5
 -4  0  3  4  2 -2  1 -2  0  1  3  2  1  2  0  0 -2  0  0  2  1  0  2  1  0  0 -1  1  1  1  2 -1  0  3  1  0  3  0  0  0  1 -2 -1  2  0 -2 -1 -1 -1 -2  3  0 -4  2  1 -2 -4 -2 -4  0  5 -2  2  5  1  2  1  0  0 -1 -3 -2 -3 -5 -4 -1  0 -2  7 -3 -2 -2  2  0  0  0 -1 -2  0  0 -3 -4 -4 -2 -3 -4 -1 -5 -2 -2 -1  0  0 -3  5 -1  1  0 -4 -2 -2 -2 -4 -2  3 -4 -2 -1 -3 -5  1  0 -3  1  6 -3 -2 -2 -1 -1 -4 -4 -1 -2  1 -4  4  1 -3 -3 -2 -2  1 -4 -2 -4 -4  4 -2 -4 -3 -2  0  6  2 -4  0  0  3 -1 -4 -1 -2 -2 -3  0 -4 -5 -4 -3 -2 -2 -2 -2 -2 -2  2  1 -2 -1 -2 -4 -3 -5 -3 -3 -5 -4  2  0 -1 -4 -3 -1  1  1 -5  0 -2  1 -4 -4 -2 -1  2  0 -1 -4 -2  4 -4  3 -2  0 -2 -4  0  2 -4 -4  2  1 -3 -4  0  0  0 -3 -4 -4 -4  1 -1  2 -2 -1 -4  2 -4  0 -1 -4 -3  0 -3  0 -1  0 -1 -5  3  2 -2  4  2  2  0  1  0  1  0 -1 -1  1 -2  2 -1 -1 -1 -5  0 -2  7 -2 -3 -3 -2 -3 -2 -2  1 -3 -2 -3 -1 -2 -3 -1 -4 -1 -4 -1  0 -2  3 -5  2  3 -1 -2  2 -4 -1 -4 -2 -4 -1  1  3 -4 -4 -2  3 -5 -1 -2  5 -1 -1  1  1  0 -2 -1  4  7 -1 -4  2  1 -1  1  1  1 -1 -1 -3 -2 -2  7 -4 -2  5 -5  2  1  3 -4  4 -2 -1 -1 -5 -5 -2 -3 -4 -3 -3  3 -2 -1 -1  2 -3  0 -2 -2  0 -1 -1 -1 -3 -1 -2 -5  0 -1 -4  2  0  4 -2  3 -1  3 -2 -4  0 -3 -1 -2  1 -2 -4 -2  2  4 -3 -3  0  1 -4 -2 -2  3  2 -1 -4 -2 -2 -1 -5 -2  0  0 -4 -4  0 -1 -1 -3 -3 -4  1 -3  0 -2 -4 -2  1 -2 -4  0  2 -4  0  0  2  0 -4 -2 -1 -3 -2  3 -2 -4 -4 -3 -2 -2  0 -3  0 -4  2  0 -3 -2  0 -3 -2  0 -4 -2 -2 -4  0 -2 -4 -3  4  1 -2  2  1 -3 -3 -4
 -3 -1 -1  1  0 -1  0 -2  1  0  0  1  0  1 -2  0 -2  1 -1  2 -1 -1  0 -1  0 -1 -1  1  0  1  0 -1 -2  1  4  1  4 -1  0  3  2 -1 -1  0  0 -3 -1  7 -2  1  7  6 -3 -1 -2 -4 -3  2 -2 -2  5 -3  0  2 -2  0 -1  7 -2  8 -2 -3 -2 -5 -3 -3 -1 -3 -1 -3 -3 -3  5 -2 -1  4 -2 -3  5 -2 -4 -4 -2 -3 -4 -3 -1 -4 -3 -4  8  0 -1 -3  3 -2  2 -1 -3 -3 -2 -3 -2 -3 -1 -3 -4 -2 -4 -3 -2 -2 -4  7  2 -4 -3 -2  8  2 -4 -3 -2 -3  1 -2  0 -1 -3 -2 -3 -1 -1 -2 -3 -3 -3 -1 -3 -3 -1 -2 -2 -1  2 -3 -2 -2  0 -2 -3 -2 -3 -3 -4 -2 -2 -3 -3 -3 -3 -3 -3 -3 -2 -3  3 -2  1 -1 -3 -2  0 -4 -3 -4 -3 -5  0  6 -2 -4 -3 -3  6 -2 -3 -3 -3  7 -2 -3 -4  1  4 -2 -2 -2 -2  3 -3  4 -3  0 -3 -3  1  0 -4 -2  1  6 -3 -4  4 -2 -2 -3 -1 -2 -3  0 -2  0 -4 -3 -2 -1 -4 -2 -2 -3 -1 -2 -2 -2 -1 -1 -3 -4  2 -1 -2  0  2  3  1  2  1  0  0 -1 -2  1 -2  1 -2  0 -1 -4  7 -4  0 -3 -2 -2 -2 -3 -3 -3  2 -2 -3  2 -2 -4 -2 -2 -2 -2 -2 -3 -2 -1 -2 -5  3 -2 -3 -3  2 -2  1 -3 -3 -2 -1 -1  4 -2 -2 -4  0 -5 -3 -3  4 -2 -3 -2 -3  0 -2 -1  0  0 -1 -3 -1  0 -1  1 -1  0 -2 -2 -2 -3 -3 -1 -4 -3  3 -5 -2  7  0 -4  2 -3  7 -4 -3 -5 -4 -2 -4 -2  0  2 -2 -2 -1  2 -2 -2 -3 -1  1 -2 -2  2 -1 -1 -2 -2  2 -2 -3 -2  6  1  0  6 -2  0 -3 -1  2 -3 -2 -2 -1 -1 -3 -2  4  0 -2 -2 -2 -2 -2 -3 -2  7  7 -3 -1 -2 -3 -2 -3 -4 -2 -3 -2 -3  5  1 -3 -3 -4 -2  2 -1 -1 -3 -2 -2 -1 -2 -3 -2 -1 -2  4  0 -1  4 -2 -2 -2 -1 -2  2 -2 -4 -2 -4 -3 -2 -3 -3 -2 -2 -1 -2 -1 -4 -3  0 -2 -1 -3 -1 -3 -4 -1 -1 -2 -3  0 -1  3 -2 -4 -1 -2 -3
 -4 -4 -4 -3 -1 -2 -2 -3 -3  4 -3 -3 -2 -3 -4 -1 -2 -2 -1 -3 -3 -1 -2 -4 -3  0  2  0 -1 -2 -3  4 -3 -3 -3 -3 -4  1 -4 -4  0 -3 -3 -4 -3 -6 -4 -5 -4 -4 -5 -4 -4 -5 -6 -5 -3 -5 -5 -5 -5 -5 -4  3 -4 -3 -4 -5 -4 -5 -4 -4 -4 12 -4 -5 -4 -4 -5 -5  2 -5 -4 -4 -4 -5 -5 -4 -4 -4 -3 -1 -3 -5 -5 -4 -4 -1 -5 -5 -5 -4 -5 -3 -5 -4 -1 -4 -3 -5 -3 -5 -5 -5 -6 -4 -5 -4 -5 -4 -6 -5  0 -5 -5 -5 -5 -4 -5 -4  0  0 -4 -5 -4 -2 -4 -5 -7 -4 -6  2 -4 -4 -5 -4 -4 -5 -7 -5 -4 -5 -6 -5 -4 -3 -4 -5 -4 -4 -5 -5 -5 -5 -5 -5 -5 -5 -4 -5 -5 -4 -4 -5 -5 -5 -4 -5 -3 -4 -5 -5 -4 -1 -7 -2 -4 -5 -5 -5 -5  0 -5 -3 -4 -5 -4 -4 -4 -5 -5  0 -5 -6 -4 -4 -6 -5 -4  0 -4 -4 -5 -4 -6 -4 -4 -4  0 -4 -4 -4 -5  0 -4 -4 -5 -5 -4 -5 -3 -4 -4 -4 -5 -4 -5 -4 -5 -4 -4 -3 -4 -5 -3 -5 -4 -4 -2 -1 -4 -4 -3 -5  0 -4 -1 -3 -4 -4 -3 -3 -4 -3 -3 -4 -5 -4 -4 -1 -3 -5 -5 -5 -4 -5 -4 -5 -6 -7 -4 -3 -6 -3 -5 -4 -1 -5 -4 -5 -4 -5 -4 -4 -5 12 -4 -5 -6 -7 -2  0 -5 -4 -4 -5 -4 -5 -4 -4 -3 -5 -4 12 -6 -5 -4 -1 -5 -4 -4 -4 -4 -3 -4 -5 -4 -4 -4 -4 -3 -3 -3 -1 -3 -5 -3 -5 -5 -5 -1 -4 -4 -1 -5 -5 -5  0 -4 -7 -5 -5 -4 11 -5 -3  0 -2 -5 -4 -5 -5 -3 -4 -4 -5 -5 -3 -3  4  4 -3 -4 -3 -5 12 -4 -4 -3 -5 -3 -4 -4 -4 -5 -3 -5 -5 -4 -5 -4 -5 -5 -3 -4 -5 -4 -5 -3 -3 -3 -4 -4 -7 -5 -5 -5 -5 -4 -4 -5 -6 -5 -5 -5 -4 -3 -4 -4  0 -5 -5 -5 -4 -6 -1 -1 -5  8 -3 -4 -5 -5 -5 -4 -5 -5 -4 -4 -4 -4 -4 -5 -3 -4 -4 -5  0 -4  8 -7 -4 -5 -5 -5 -4 -5 -4 -3 -5 -6 -4 -5 -3 -4 -5 -7  0 -6  7 -3 -5 -4  1 -4  4 12  1 -5  2
 -3 -3 -3 -3 -2 -2 -1 -3 -2 -1 -2 -1 -2 -2 -3 -1 -2 -1 -1 -1 -1 -1 -1 -3 -2  1 -1 -1  3 -1 -2 -1 -1 -3 -1 -2 -3  5 -1 -3 -1 -2 -1 -2 -1 -5 -3 -4 -3 -3 -4 -3 -3 -4 -4 -5 -2 -4 -3 -4 -4 -4 -1 -2 -3 -2 -3 -4 -4 -4 -3 -5 -2  0 -3 -4 -3 -5 -4 -4  7 -4 -3 -3 -2 -3 -4 -5 -3 -4  4  1 -2 -4 -1 -3 -3  1 -4 -5 -4 -3 -4  0 -4 -3 -2 -3 -2 -4 -3 -4 -3 -5 -4 -3 -5 -4 -1 -3 -4 -4  9 -2 -4 -4 -4 -3 -4 -3  9  9 -3 -4 -3  0 -3 -3 -6 -3 -5 -3 -4 -3 -4 -3 -3 -4 -5 -3 -2 -4 -4 -4 -3  0 -4 -4 -3 -3 -3 -4 -4 -4 -4 -4 -3 -3 -3 -4 -5 -3 -4 -4 -3 -4 -2 -4  0 -4 -4 -3 -3  1 -6  6 -3 -1 -4 -4 -4  7 -4  3 -2 -5 -3 -5 -1 -4 -3 -3 -5 -5 -3 -3 -5 -3 -3 -3 -3 -3 -4 -3 -4 -3 -2 -3  9 -3 -3 -3  0  9 -3 -4 -4 -4 -3 -3 -3 -3 -4 -4 -5 -5 -3 -3 -1 -3 -4 -3 -3 -4 -3 -4 -3  0  3  1 -4 -3 -2 -4  0 -3  5  1 -3 -3 -1 -2 -2 -1 -1 -3 -4 -4 -2  3 -3 -5 -4 -4 -3 -4 -1 -4 -3 -5 -2 -2 -5 -1 -4  2 -1 -4 -2 -4 -2 -4 -5 -2 -5  0 -3 -3 -5 -5  4  1 -4 -3 -3 -3 -3 -4 -3 -3 -2 -5 -3  6 -5 -4 -2  4 -5 -4 -4 -3  0 -2 -1 -4 -2 -3 -4 -2  0 -2 -2 -2 -2 -4 -2 -4 -1 -4  5 -4 -3  1 -2 -4 -4 10 -3 -5 -4 -5 -3  0 -5 -2  9  1 -3 -4 -4 -4  0 -2 -3 -2 -4 -3 -2  4  1 -2 -3  2 -4 -1 -3 -2 -3 -4  4 -3 -3 -3 -4 -2 -4 -3 -3 -4 -4 -4 -4  0 -3 -4 -3 -3 -1 -2 -3 -2 -3 -5 -5 -4 -4 -5 -3 -4 -4 -5 -4 -5 -4 -3 -3 -3 -2  9 -5 -4 -4 -2 -5  0 -1 -4 -1 -2 -1 -4 -3 -4 -3 -3 -4 -3 -2 -3 -3 -3 -3 -3 -4 -1 -4  9 -2  8 -5 -3 -4 -3 -4 -2 -4 -4  0 -5 -5 -3 -4 -3 -3 -3 -5  9 -4 -1 -1 -4 -3 -3 -4  7 -1 -2 -4  7
 -1 -1 -2 -2  1  4 -1 -3  2 -1 -2  1  2 -1 -3  1  0  0 -2 -1 -1 -2 -1 -2  0  0  0 -2 -1 -2 -1  0 -1 -2  0  1  0 -1 -1 -2  2  2  1 -3  3 -3 -3 -2 -3  6 -2  0 -1 -4 -5 -5  0 -4  6 -2 -3 -5 -3 -2 -3 -1 -3 -1 -2 -2  7 -5  5 -5  1 -5  2 -5 -4 -4 -3 -4 -2 -3 -3 -3 -5 -5  3 -2 -4 -3  1 -4 -5 -1 -1 -3 -4 -6 -2 -3 -4 -5 -3 -2 -1 -3 -1 -5 -1 -5  5 -5 -5 -1 -6 -3 -6 -1 -5 -2 -4 -2 -4 -5 -5 -4 -2  5 -3 -4 -1 -5  2 -1 -3 -4 -6  5 -4 -2  0  6 -5  1  0 -3 -6  3  4 -5 -5 -3 -2 -1 -4 -4 -2 -3  2 -3 -3 -5 -5 -4  7  2 -1 -5 -5 -1 -4 -5  6 -5 -3 -4  0 -4 -5  7  6 -3 -6 -4 -1 -6 -2  2 -2 -3 -5 -4 -2 -4 -1 -4 -4 -2  3 -1 -6 -5  0 -3 -5  3 -3 -3  1 -3 -4 -2 -5  0  3 -4 -4  3 -3 -2 -5 -4 -2 -2 -4 -5 -1  7  0  2 -3 -2 -5 -4  6 -3 -6 -4 -3  0  6 -4 -1  2 -4 -3 -4 -3 -3 -4  2 -3  0 -2 -1 -2 -2 -1 -1  3  2  1  0 -2 -3 -1 -3 -3  1 -6 -4 -5  5 -4  4 -2 -5 -6 -3  0 -5  0 -1 -5  4 -1  3 -2  6 -5 -4  3 -4 -2 -1 -4 -4 -6 -2  3  0 -1 -2  7 -2 -4 -1  1  2 -5 -3 -5 -5 -2 -3 -1 -3 -4 -4  1 -4  0 -2 -4 -3 -1 -1 -1  1  3  1 -1 -4 -4  1 -1 -4 -4 -1 -3 -3 -3 -5 -1 -3 -4 -3 -6 -2 -5 -1 -4 -6  3 -4 -2  6 -2 -5 -4 -1 -2  2 -4 -5 -1  2 -3  0  3 -2 -3 -4 -2  0 -4 -1 -1 -1 -3  5 -2 -4 -1 -5  7 -1 -5 -2 -4 -4  0 -1 -4 -2 -3 -1  3 -1 -4 -1 -5 -5 -2 -2 -4  5 -2 -5 -5  1 -5 -5 -5  1  2  0 -3 -5 -5 -5  1 -4  0 -3 -5  0 -3 -2 -2  3 -4 -2  6 -3  1 -3  1  5 -4 -4  6 -2 -2 -4 -2  2 -4 -6 -4 -4  1  1  5  0 -2  5 -6 -5  4 -4 -4 -1 -2 -6 -4 -3 -3  1 -5 -3 -3 -2 -3 -5  0 -3 -2
