# Supplementary material for: Protein Secondary Structure Prediction Based on Data Partition and Semi-Random Subspace Method
Source: Sci Rep. 2018 Jun 29;8:9856. doi: 10.1038/s41598-018-28084-8 (PMC6026213; doi:10.1038/s41598-018-28084-8)
Supplement: Supplementary file 3 — Dataset 3 [file 41598_2018_28084_MOESM3_ESM.zip]

Archive with 6,894 entries (6,893 files):
- ASTRAL_DATA/
- ASTRAL_DATA/12as_A.pssm
- ASTRAL_DATA/16vp_A.pssm
- ASTRAL_DATA/1914_A.pssm
- ASTRAL_DATA/1a0a_A.pssm
- ASTRAL_DATA/1a0c_A.pssm
- ASTRAL_DATA/1a0i_A.pssm
- ASTRAL_DATA/1a0p_A.pssm
- ASTRAL_DATA/1a12_A.pssm
- ASTRAL_DATA/1a1i_A.pssm
- ASTRAL_DATA/1a1x_A.pssm
- ASTRAL_DATA/1a32_A.pssm
- ASTRAL_DATA/1a3a_A.pssm
- ASTRAL_DATA/1a3p_A.pssm
- ASTRAL_DATA/1a3q_A.pssm
- ASTRAL_DATA/1a41_A.pssm
- ASTRAL_DATA/1a5t_A.pssm
- ASTRAL_DATA/1a62_A.pssm
- ASTRAL_DATA/1a6b_A.pssm
- ASTRAL_DATA/1a6c_A.pssm
- ASTRAL_DATA/1a6s_A.pssm
- ASTRAL_DATA/1a73_A.pssm
- ASTRAL_DATA/1a7j_A.pssm
- ASTRAL_DATA/1a8q_A.pssm
- ASTRAL_DATA/1a9n_A.pssm
- ASTRAL_DATA/1a9x_A.pssm
- ASTRAL_DATA/1aba_A.pssm
- ASTRAL_DATA/1abv_A.pssm
- ASTRAL_DATA/1aco_A.pssm
- ASTRAL_DATA/1acw_A.pssm
- ASTRAL_DATA/1ad2_A.pssm
- ASTRAL_DATA/1adu_A.pssm
- ASTRAL_DATA/1ae9_A.pssm
- ASTRAL_DATA/1aep_A.pssm
- ASTRAL_DATA/1af7_A.pssm
- ASTRAL_DATA/1afp_A.pssm
- ASTRAL_DATA/1ag7_A.pssm
- ASTRAL_DATA/1agg_A.pssm
- ASTRAL_DATA/1agj_A.pssm
- ASTRAL_DATA/1ah7_A.pssm
- ASTRAL_DATA/1ahl_A.pssm
- ASTRAL_DATA/1aho_A.pssm
- ASTRAL_DATA/1ahs_A.pssm
- ASTRAL_DATA/1ais_A.pssm
- ASTRAL_DATA/1aky_A.pssm
- ASTRAL_DATA/1al3_A.pssm
- ASTRAL_DATA/1aln_A.pssm
- ASTRAL_DATA/1alu_A.pssm
- ASTRAL_DATA/1am2_A.pssm
- ASTRAL_DATA/1am7_A.pssm
- ASTRAL_DATA/1ans_A.pssm
- ASTRAL_DATA/1aoa_A.pssm
- ASTRAL_DATA/1aoc_A.pssm
- ASTRAL_DATA/1aol_A.pssm
- ASTRAL_DATA/1aoy_A.pssm
- ASTRAL_DATA/1aoz_A.pssm
- ASTRAL_DATA/1aqt_A.pssm
- ASTRAL_DATA/1aqz_A.pssm
- ASTRAL_DATA/1at0_A.pssm
- ASTRAL_DATA/1atg_A.pssm
- ASTRAL_DATA/1ati_A.pssm
- ASTRAL_DATA/1atz_A.pssm
- ASTRAL_DATA/1aut_A.pssm
- ASTRAL_DATA/1auu_A.pssm
- ASTRAL_DATA/1av3_A.pssm
- ASTRAL_DATA/1avg_A.pssm
- ASTRAL_DATA/1ax8_A.pssm
- ASTRAL_DATA/1axh_A.pssm
- ASTRAL_DATA/1axi_A.pssm
- ASTRAL_DATA/1aye_A.pssm
- ASTRAL_DATA/1ayo_A.pssm
- ASTRAL_DATA/1azo_A.pssm
- ASTRAL_DATA/1b0b_A.pssm
- ASTRAL_DATA/1b0n_A.pssm
- ASTRAL_DATA/1b12_A.pssm
- ASTRAL_DATA/1b24_A.pssm
- ASTRAL_DATA/1b25_A.pssm
- ASTRAL_DATA/1b33_A.pssm
- ASTRAL_DATA/1b35_A.pssm
- ASTRAL_DATA/1b3a_A.pssm
- ASTRAL_DATA/1b3q_A.pssm
- ASTRAL_DATA/1b3t_A.pssm
- ASTRAL_DATA/1b4f_A.pssm
- ASTRAL_DATA/1b4r_A.pssm
- ASTRAL_DATA/1b5e_A.pssm
- ASTRAL_DATA/1b5l_A.pssm
- ASTRAL_DATA/1b5q_A.pssm
- ASTRAL_DATA/1b63_A.pssm
- ASTRAL_DATA/1b67_A.pssm
- ASTRAL_DATA/1b6a_A.pssm
- ASTRAL_DATA/1b74_A.pssm
- ASTRAL_DATA/1b77_A.pssm
- ASTRAL_DATA/1b79_A.pssm
- ASTRAL_DATA/1b89_A.pssm
- ASTRAL_DATA/1b9m_A.pssm
- ASTRAL_DATA/1b9w_A.pssm
- ASTRAL_DATA/1bam_A.pssm
- ASTRAL_DATA/1baz_A.pssm
- ASTRAL_DATA/1bb8_A.pssm
- ASTRAL_DATA/1bbg_A.pssm
- ASTRAL_DATA/1bbo_A.pssm
- ASTRAL_DATA/1bco_A.pssm
- ASTRAL_DATA/1bdf_A.pssm
- ASTRAL_DATA/1bdo_A.pssm
- ASTRAL_DATA/1bds_A.pssm
- ASTRAL_DATA/1bea_A.pssm
- ASTRAL_DATA/1bei_A.pssm
- ASTRAL_DATA/1bf2_A.pssm
- ASTRAL_DATA/1bg1_A.pssm
- ASTRAL_DATA/1bg6_A.pssm
- ASTRAL_DATA/1bgc_A.pssm
- ASTRAL_DATA/1bgf_A.pssm
- ASTRAL_DATA/1bgk_A.pssm
- ASTRAL_DATA/1bgv_A.pssm
- ASTRAL_DATA/1bgx_A.pssm
- ASTRAL_DATA/1bh9_A.pssm
- ASTRAL_DATA/1bhe_A.pssm
- ASTRAL_DATA/1bhi_A.pssm
- ASTRAL_DATA/1bhu_A.pssm
- ASTRAL_DATA/1bi5_A.pssm
- ASTRAL_DATA/1bi6_A.pssm
- ASTRAL_DATA/1bia_A.pssm
- ASTRAL_DATA/1bif_A.pssm
- ASTRAL_DATA/1bih_A.pssm
- ASTRAL_DATA/1bja_A.pssm
- ASTRAL_DATA/1bjt_A.pssm
- ASTRAL_DATA/1bjx_A.pssm
- ASTRAL_DATA/1bk8_A.pssm
- ASTRAL_DATA/1bkb_A.pssm
- ASTRAL_DATA/1bkr_A.pssm
- ASTRAL_DATA/1bl0_A.pssm
- ASTRAL_DATA/1bm8_A.pssm
- ASTRAL_DATA/1bm9_A.pssm
- ASTRAL_DATA/1bml_A.pssm
- ASTRAL_DATA/1bnd_A.pssm
- ASTRAL_DATA/1bo4_A.pssm
- ASTRAL_DATA/1bo9_A.pssm
- ASTRAL_DATA/1boo_A.pssm
- ASTRAL_DATA/1bou_A.pssm
- ASTRAL_DATA/1bs0_A.pssm
- ASTRAL_DATA/1bte_A.pssm
- ASTRAL_DATA/1btk_A.pssm
- ASTRAL_DATA/1btn_A.pssm
- ASTRAL_DATA/1bu8_A.pssm
- ASTRAL_DATA/1bvp_A.pssm
- ASTRAL_DATA/1bvs_A.pssm
- ASTRAL_DATA/1bw0_A.pssm
- ASTRAL_DATA/1bx7_A.pssm
- ASTRAL_DATA/1bxd_A.pssm
- ASTRAL_DATA/1bxy_A.pssm
- ASTRAL_DATA/1by2_A.pssm
- ASTRAL_DATA/1byf_A.pssm
- ASTRAL_DATA/1byi_A.pssm
- ASTRAL_DATA/1byk_A.pssm
- ASTRAL_DATA/1byr_A.pssm
- ASTRAL_DATA/1c01_A.pssm
- ASTRAL_DATA/1c0p_A.pssm
- ASTRAL_DATA/1c17_A.pssm
- ASTRAL_DATA/1c1d_A.pssm
- ASTRAL_DATA/1c1k_A.pssm
- ASTRAL_DATA/1c1l_A.pssm
- ASTRAL_DATA/1c3c_A.pssm
- ASTRAL_DATA/1c3z_A.pssm
- ASTRAL_DATA/1c44_A.pssm
- ASTRAL_DATA/1c4e_A.pssm
- ASTRAL_DATA/1c4k_A.pssm
- ASTRAL_DATA/1c4o_A.pssm
- ASTRAL_DATA/1c4q_A.pssm
- ASTRAL_DATA/1c52_A.pssm
- ASTRAL_DATA/1c5e_A.pssm
- ASTRAL_DATA/1c6w_A.pssm
- ASTRAL_DATA/1c75_A.pssm
- ASTRAL_DATA/1c7k_A.pssm
- ASTRAL_DATA/1c8b_A.pssm
- ASTRAL_DATA/1c8n_A.pssm
- ASTRAL_DATA/1c8u_A.pssm
- ASTRAL_DATA/1c99_A.pssm
- ASTRAL_DATA/1c9f_A.pssm
- ASTRAL_DATA/1c9k_A.pssm
- ASTRAL_DATA/1cb8_A.pssm
- ASTRAL_DATA/1cbh_A.pssm
- ASTRAL_DATA/1cby_A.pssm
- ASTRAL_DATA/1cc8_A.pssm
- ASTRAL_DATA/1ccw_A.pssm
- ASTRAL_DATA/1ccz_A.pssm
- ASTRAL_DATA/1cd9_A.pssm
- ASTRAL_DATA/1cdw_A.pssm
- ASTRAL_DATA/1cf2_A.pssm
- ASTRAL_DATA/1cf7_A.pssm
- ASTRAL_DATA/1cfb_A.pssm
- ASTRAL_DATA/1cfr_A.pssm
- ASTRAL_DATA/1cfz_A.pssm
- ASTRAL_DATA/1cg2_A.pssm
- ASTRAL_DATA/1chd_A.pssm
- ASTRAL_DATA/1chm_A.pssm
- ASTRAL_DATA/1chu_A.pssm
- ASTRAL_DATA/1ci0_A.pssm
- ASTRAL_DATA/1ci4_A.pssm
- ASTRAL_DATA/1ci9_A.pssm
- ASTRAL_DATA/1cid_A.pssm
- ASTRAL_DATA/1cip_A.pssm
- ASTRAL_DATA/1cix_A.pssm
- ASTRAL_DATA/1ciy_A.pssm
- ASTRAL_DATA/1cja_A.pssm
- ASTRAL_DATA/1cjw_A.pssm
- ASTRAL_DATA/1cjx_A.pssm
- ASTRAL_DATA/1cjy_A.pssm
- ASTRAL_DATA/1ckm_A.pssm
- ASTRAL_DATA/1ckq_A.pssm
- ASTRAL_DATA/1clv_A.pssm
- ASTRAL_DATA/1cmb_A.pssm
- ASTRAL_DATA/1cnn_A.pssm
- ASTRAL_DATA/1cnt_A.pssm
- ASTRAL_DATA/1co3_A.pssm
- ASTRAL_DATA/1co4_A.pssm
- ASTRAL_DATA/1coj_A.pssm
- ASTRAL_DATA/1col_A.pssm
- ASTRAL_DATA/1coz_A.pssm
- ASTRAL_DATA/1cq3_A.pssm
- ASTRAL_DATA/1cqx_A.pssm
- ASTRAL_DATA/1cr1_A.pssm
- ASTRAL_DATA/1cr6_A.pssm
- ASTRAL_DATA/1cru_A.pssm
- ASTRAL_DATA/1cs6_A.pssm
- ASTRAL_DATA/1csh_A.pssm
- ASTRAL_DATA/1ct5_A.pssm
- ASTRAL_DATA/1ct7_A.pssm
- ASTRAL_DATA/1ct9_A.pssm
- ASTRAL_DATA/1cta_A.pssm
- ASTRAL_DATA/1ctf_A.pssm
- ASTRAL_DATA/1cuk_A.pssm
- ASTRAL_DATA/1cv8_A.pssm
- ASTRAL_DATA/1cvr_A.pssm
- ASTRAL_DATA/1cw1_A.pssm
- ASTRAL_DATA/1cwv_A.pssm
- ASTRAL_DATA/1cx4_A.pssm
- ASTRAL_DATA/1cxq_A.pssm
- ASTRAL_DATA/1cxz_A.pssm
- ASTRAL_DATA/1cy5_A.pssm
- ASTRAL_DATA/1cyx_A.pssm
- ASTRAL_DATA/1cz4_A.pssm
- ASTRAL_DATA/1d02_A.pssm
- ASTRAL_DATA/1d0d_A.pssm
- ASTRAL_DATA/1d0q_A.pssm
- ASTRAL_DATA/1d1g_A.pssm
- ASTRAL_DATA/1d1r_A.pssm
- ASTRAL_DATA/1d2n_A.pssm
- ASTRAL_DATA/1d2o_A.pssm
- ASTRAL_DATA/1d2s_A.pssm
- ASTRAL_DATA/1d2t_A.pssm
- ASTRAL_DATA/1d2z_A.pssm
- ASTRAL_DATA/1d3b_A.pssm
- ASTRAL_DATA/1d3y_A.pssm
- ASTRAL_DATA/1d4o_A.pssm
- ASTRAL_DATA/1d5a_A.pssm
- ASTRAL_DATA/1d5k_A.pssm
- ASTRAL_DATA/1d5r_A.pssm
- ASTRAL_DATA/1d5t_A.pssm
- ASTRAL_DATA/1d5y_A.pssm
- ASTRAL_DATA/1d6g_A.pssm
- ASTRAL_DATA/1d7q_A.pssm
- ASTRAL_DATA/1d8b_A.pssm
- ASTRAL_DATA/1d8i_A.pssm
- ASTRAL_DATA/1d8k_A.pssm
- ASTRAL_DATA/1d8w_A.pssm
- ASTRAL_DATA/1d9c_A.pssm
- ASTRAL_DATA/1dab_A.pssm
- ASTRAL_DATA/1dbh_A.pssm
- ASTRAL_DATA/1dbw_A.pssm
- ASTRAL_DATA/1dc1_A.pssm
- ASTRAL_DATA/1dce_A.pssm
- ASTRAL_DATA/1dcs_A.pssm
- ASTRAL_DATA/1dd9_A.pssm
- ASTRAL_DATA/1ddb_A.pssm
- ASTRAL_DATA/1ddl_A.pssm
- ASTRAL_DATA/1ddw_A.pssm
- ASTRAL_DATA/1dec_A.pssm
- ASTRAL_DATA/1dek_A.pssm
- ASTRAL_DATA/1dfm_A.pssm
- ASTRAL_DATA/1dfu_A.pssm
- ASTRAL_DATA/1dg6_A.pssm
- ASTRAL_DATA/1dgn_A.pssm
- ASTRAL_DATA/1dgs_A.pssm
- ASTRAL_DATA/1dgw_A.pssm
- ASTRAL_DATA/1dhn_A.pssm
- ASTRAL_DATA/1dhs_A.pssm
- ASTRAL_DATA/1di0_A.pssm
- ASTRAL_DATA/1div_A.pssm
- ASTRAL_DATA/1dj0_A.pssm
- ASTRAL_DATA/1dj8_A.pssm
- ASTRAL_DATA/1dk8_A.pssm
- ASTRAL_DATA/1dkc_A.pssm
- ASTRAL_DATA/1dkg_A.pssm
- ASTRAL_DATA/1dki_A.pssm
- ASTRAL_DATA/1dkv_A.pssm
- ASTRAL_DATA/1dl0_A.pssm
- ASTRAL_DATA/1dl5_A.pssm
- ASTRAL_DATA/1dlj_A.pssm
- ASTRAL_DATA/1dm9_A.pssm
- ASTRAL_DATA/1dmc_A.pssm
[truncated: 6,594 more entries]
