# Supplementary material for: Protein Secondary Structure Prediction Based on Data Partition and Semi-Random Subspace Method
Source: Sci Rep. 2018 Jun 29;8:9856. doi: 10.1038/s41598-018-28084-8 (PMC6026213; doi:10.1038/s41598-018-28084-8)
Supplement: Supplementary file 3 — Dataset 3 [file 41598_2018_28084_MOESM3_ESM.zip › ASTRAL_DATA/12as_A.pssm]

  A  Y  I  A  K  Q  R  Q  I  S  F  V  K  S  H  F  S  R  Q  L  E  E  R  L  G  L  I  E  V  Q  A  P  I  L  S  R  V  G  D  G  T  Q  D  N  L  S  G  A  E  K  A  V  Q  V  K  V  K  A  L  P  D  A  Q  F  E  V  V  H  S  L  A  K  W  K  R  Q  T  L  G  Q  H  D  F  S  A  G  E  G  L  Y  T  H  M  K  A  L  R  P  D  E  D  R  L  S  P  L  H  S  V  Y  V  D  Q  W  D  W  E  R  V  M  G  D  G  E  R  Q  F  S  T  L  K  S  T  V  E  A  I  W  A  G  I  K  A  T  E  A  A  V  S  E  E  F  G  L  A  P  F  L  P  D  Q  I  H  F  V  H  S  Q  E  L  L  S  R  Y  P  D  L  D  A  K  G  R  E  R  A  I  A  K  D  L  G  A  V  F  L  V  G  I  G  G  K  L  S  D  G  H  R  H  D  V  R  A  P  D  Y  D  D  W  S  T  P  S  E  L  G  H  A  G  L  N  G  D  I  L  V  W  N  P  V  L  E  D  A  F  E  L  S  S  M  G  I  R  V  D  A  D  T  L  K  H  Q  L  A  L  T  G  D  E  D  R  L  E  L  E  W  H  Q  A  L  L  R  G  E  M  P  Q  T  I  G  G  G  I  G  Q  S  R  L  T  M  L  L  L  Q  L  P  H  I  G  Q  V  Q  A  G  V  W  P  A  A  V  R  E  S  V  P  S  L  L
  3 -3 -2  0 -1 -2 -2  0 -3  0 -2  0 -2 -1 -2 -4  0 -1 -1 -3  2  0  0 -3 -1 -3 -2 -2 -2 -2  5 -3 -3 -3  1 -2 -1 -1 -2 -1 -2 -3 -4 -3 -3 -1 -1 -1 -3 -2  5 -2  0 -2 -2 -2 -2  1 -3 -1 -2  4 -1  3 -3 -2 -2 -4 -1 -3  6 -3 -5 -3 -3 -1 -1 -3  4 -1 -3 -1 -3  0  2 -1 -2 -1 -3 -3  0 -3 -3 -2  6 -3 -3  3 -3 -3 -2  0 -3 -1  1 -2 -4 -1 -2 -4 -2 -4 -3 -5 -4 -5 -3  1 -2 -3  0  0  0 -2 -3 -2 -2  2 -3 -3 -2  0 -2 -2 -2  1 -3 -4  3  5 -3 -2  1 -1 -3  1  3  0  0  2 -1 -4 -1 -3  1  1 -3 -3 -2  0 -1 -3 -1 -4 -2 -4  3 -3  0 -2 -1  0 -1 -4 -3 -2 -3 -1  4 -2 -1 -3 -3 -2  5  0  4 -2 -2 -3 -1  6 -2 -4 -3 -3 -1 -3 -1  0  0 -3  1 -3 -1 -2 -1 -4 -4  0 -3  6 -1 -4 -4 -4 -4 -5 -1 -1  0  2 -1 -1 -1 -2  2 -1 -3 -4 -1 -4 -3 -3 -2 -5 -3 -2  0 -3 -1 -2  5 -3 -3 -3 -1 -1 -3 -1 -3 -3 -2 -3  2  0  5 -3 -1 -2 -3 -3  3 -2  0 -1 -1 -2 -1 -3 -1  0 -3 -1 -5 -4 -2  2 -3 -2  1 -1 -1 -3 -3 -2 -1 -3 -1 -1 -1 -3 -1 -3  0 -3 -3  2 -3 -2 -3 -3 -2 -2  3 -4 -3  0 -2 -2 -3  3  0 -2 -5 -1  0  0 -1 -2  0  0 -1  1  1 -2 -2
 -2 -4 -3  0  0 -1  2  0 -5  0  0 -4  1  0 -2 -5 -1  3 -1 -4 -2  0  2 -4  4 -4  3  5 -4 -1 -3 -4 -4 -4 -3  4  0 -4 -3 -4 -3 -1 -3 -2 -4 -2 -4 -2 -2  5 -3 -4  0 -4  1 -4  1 -2 -4 -3 -2  0  2 -3 -2 -4 -4 -2 -3 -4 -3  1 -5  1  8  0 -3 -4 -3  4 -3 -1 -4 -1 -2 -4  0 -4 -4 -4 -3 -2 -4  1 -3 -4  8 -3 -3 -2 -2  3 -4 -3 -2 -2 -2 -3 -4 -4 -4 -4 -1 -5 -4 -5 -2  4 -4 -4  0  0 -1  1  8 -2 -1 -2 -3 -4  1  0 -1 -4  4  4 -4 -4  0 -3 -4  4  4 -3 -2  0 -1 -4 -3  0  3 -4 -2 -3  0 -2 -4 -4 -4  0  0 -5 -1 -5 -4 -2 -2 -1 -1 -4  2  2  5 -4 -4 -2 -3 -2 -3  1 -1  8 -2  4 -1 -4 -3  3  1 -3 -4 -3 -4 -5 -4 -4 -4 -5 -4 -4  1 -4 -2 -2 -4  0  3 -2 -3 -3  8 -3 -4 -4 -4 -4 -4 -5 -2 -3 -2 -2 -1 -1 -3  0  0 -4 -4 -2 -4 -4 -5 -4 -4 -5 -2 -3 -3 -2 -1  4 -3 -4 -2 -4 -3 -3 -4 -4 -5  8 -4 -3  0 -1 -3 -4  3  6 -1 -4  0 -3 -1 -2 -1 -1 -2  7 -1  0 -3 -2 -5 -2  2  3 -4 -3  2 -3  1 -3 -4 -1 -2 -5 -4 -4 -4 -5 -4  0 -2  8 -3 -4 -3 -3 -3 -4  4  1  0 -2 -5 -4 -1 -4 -1 -3 -3 -4 -5 -3  0 -1 -3  5  1 -1 -4  0  0 -3 -3
 -1 -4 -4 -1 -1 -2 -1 -1 -5 -1 -3 -4 -2  3 -3 -5 -1 -1  4 -5 -1  0  0 -5  2 -5 -3 -2 -5 -1 -2 -4 -5 -5 -2 -2 -3 -2  1 -2 -3  5  0  6 -5  5 -2 -2 -2  2 -3 -5  1 -4  3 -4 -2  1 -4  1  2 -2  0 -4 -2 -5 -5 -1 -1 -5 -3 -2 -6 -2 -2 -2 -2 -5 -2  0 -3  2 -5  1 -2  0 -2 -2 -5 -4 -2  2 -4  5 -3 -5 -2 -3  0 -2 -1  0 -5  0  5 -3 -1 -1 -4 -4 -5  0 -2 -6  0 -6 -2 -2 -4 -4  0  0  0  1 -2  5 -4  0 -3 -5 -2  2 -2 -5  1 -1 -5 -4 -1 -3 -5 -2 -2 -2 -2 -2 -3 -4 -1 -1 -1 -4  0 -4  0 -3 -4 -5 -4 -1  0 -5 -1 -5 -4 -1 -1 -2 -1 -5 -4  0 -2 -4 -4  3 -4  1 -3 -1 -1 -2 -2  4 -2 -5 -3 -2 -1 -3 -2 -3 -5 -5 -5 -4 -2 -5 -2 -1  0 -5 -1  5 -1 -1 -2 -1  0 -2 -2 -3 -4  0 -4  0  0 -6 -1 -1 -2  3 -1  3 -1 -3 -1 -2 -5  8 -2  0 -5 -5 -4 -6  7 -3 -3 -5  2  0 -2 -5 -2 -5 -1 -1 -4 -2 -5 -2 -5  3 -2 -1 -2 -5 -1 -1 -2 -5 -1 -4 -1  1  1  0  0 -2 -3  1 -4 -1 -6 -1 -1 -1 -5 -5  4  0  0 -4 -4 -3 -1 -5 -2 -2 -2 -5 -2 -2 -1 -2 -5 -3 -4 -4 -4 -5 -1 -2 -1 -1 -5 -2 -2 -4 -2 -3 -1 -4 -6 -2  0 -1 -3 -2  0  2 -4  0  2 -4 -4
 -2 -5 -4  0 -1 -1 -2 -1 -5 -2 -3 -4 -2  4 -4 -5 -1  0 -1 -5 -1  2 -1 -5  0 -5 -3 -1 -5 -2 -3 -3 -5 -5 -2 -2 -3 -2  5 -3 -3 -1  8  5 -5 -1 -3 -3  0 -2 -3 -5 -2 -5 -2 -5 -2  4 -5 -1  6 -1  0 -4  0 -5 -5 -3 -2 -5 -4 -2 -7 -2 -4 -3 -3 -5 -3  4 -4  3 -5  0 -1 -2  0 -3 -5 -5 -3  5 -5 -1 -4 -5 -4 -3  7  1  6 -1 -5  5 -1 -4 -3 -2 -5 -5 -5  8 -2 -7  8 -7  0 -2 -5 -5 -1  3  1  4 -4  0 -4  3 -4 -5 -2  2 -3 -5 -1 -1 -5 -5  0 -3 -5 -3 -1 -3  0 -2 -3 -4 -1  1 -1 -5  3 -5  0 -3 -4 -5 -3  2  1 -5 -2 -5 -5 -2 -2  0  3 -5 -4  1 -2 -5 -4  6 -5  4 -1 -2  0 -3  0  3 -2 -5 -3 -2  0 -5 -3 -3 -5 -6 -5 -4 -3 -5 -3 -2 -1 -5 -2  6 -3  1 -2 -3  8 -3 -4 -4 -3  8 -5  8  8 -7 -2 -2 -1  0  1  3  0 -3 -2 -3 -5  0 -3  8 -5 -5 -5 -7  1  1 -4 -5  3  5 -3 -5  0 -5 -2 -2 -5 -3 -5 -4 -5  7 -1  3 -3 -5 -2 -3 -2 -5  0 -3 -2  0  5  0  5 -3 -3  1 -4  3 -6 -3 -2  1 -5 -5  1  2  2 -5 -3 -3 -2 -5 -3 -3 -3 -5 -3 -2 -2 -3 -5 -4 -5 -5 -5 -5 -2 -2 -1 -3 -5 -3  0 -5 -2 -3 -2 -5 -7 -1  2  3 -4 -3  2  0 -4  2  1 -4 -5
 -1 -4 -2 -4 -3 -5 -4 -4 -3 -3 -3 -2 -5 -3 -3 -4 -3 -4 -4 -3  0 -3 -4 -3 -3 -3 -3 -5 -2 -4  2 -5 -2 -3 -2  2 -1 -4 -3 -4 -2 -5 -5 -4 -3 -2 -4  3 -6 -5 -2 -2 -3 -3 -4 -2 -5  0 -2 -4 -5 -2 -2 -3 -6 -2 -2 -5 -3 -3 -2 -5 -5 -5 -5 -3 -2 -3 -2 -4 -4 -4 -3 -3 -3 -3 -4 -4 -2 -4 -2 -5 -4 -4 -2 -3 -5 -3 -5 -5 -5 -1 -3 -3 -4 -2 -5 -3 -2 -1 -3 -6 -5 -5 -6 -5 -6 -3 -2 -3  2 -4 -4 -4 -5  1 -2 -2 -2 -3 -5 -3 -2 -3 -2 -2 -3 -4 -2 -1 -3 -2 -3 -3 -6 -3 -2 -2  7 -3 -2 -3 -4 -2 -3 -4 -1 -3 -5 -3 -4 -3 -3 -4 -2 -5 -2 -5 -4 -3 -2 -3 -4 -4 -5 -4 -3 -1 -3 -5 -2 -5 -6 -4 -2 -3  7 -5 -5 -3 -4 -2 -2 -4 -2 -2 -4 -3 -4  3 -3 -3 -2 -2 -4 -4 -2 -5 -5  1 -5 -2 -5 -6 -5 -6 -6 -5 -2 -2 -3 -1  2 -3 -4 -2 -2 -4 -3 -5 -4 -6 -3 -3 -2 -5 -4 -5 -2 -3 -2 -3 -2 -3 -6 -2 -3 -3 -4 -4 -3 -5 -3  0 -3 -4 -1 -3 -3 -3 -5 -1 -3 -2  0 -3  2 -5 -3 -4 -3 -4  0 -4 -4 -5 -5  0 -3 -2 -3 -4 -2 -3 -5 -3  1 -3 -4 -4 -4 -3 -4 -5 -3 -5 -3  7 -4 -3 -3 -3 -4 -1 -3 -5 -3 -4 -5 -2 -5  7 -3 -2 -5 -4 -3 -2 -1 -2 -3 -3  7 -2 -1 -2 -2
 -1 -4 -3  5  4  7  6  5 -5  1  0 -3  0  2 -3 -5  4  5  4 -4  0  2  3 -4  0 -4 -1  1 -4  6 -2 -3 -4 -4 -2  2  0 -3 -2 -3 -3  7 -2 -2 -4 -1 -4 -2  0  1 -2 -4  5 -4  0 -4  0  1 -3 -2  0  1  3 -3  0 -4 -4  1 -2 -4 -2  0 -4  0 -1  2 -2 -4 -2  2 -3  0 -5  2  0 -3  2 -4 -4 -3 -2  2 -3  0 -2 -4 -1 -3 -2  0  0  0 -4 -2  1 -3 -2 -2 -4 -3 -4 -2  8 -4 -2 -4  0  1 -4 -3 -1  1  1  4 -1  0 -3 -1 -3 -4  2  3 -2 -4  1  2 -4 -3  1 -2 -4  0  1 -2  1  1  0 -3 -1  1  2 -4  3 -2  0 -1 -2 -4 -3  2  4 -5  2 -5 -4 -1 -2  4  3 -4 -1  4  1 -3 -3  0 -3 -1 -2  0  2 -1  0  0 -1 -4 -3  2  2 -3 -3 -2 -4 -5 -4 -3 -4 -5 -4 -3  1 -4 -2 -1 -3  3 -1 -2 -2 -2 -1 -2 -3 -2 -4 -2 -2 -4 -2 -2  0 -1  0  0 -1 -1  0 -4 -4 -2 -4 -2 -4 -4 -4 -4 -2 -2  1 -4  2  0 -2 -4  0 -4 -2 -2 -3 -4 -5 -1 -4 -2  1  1 -2 -4  2  0  8 -4  1 -2 -1  0  2  2  1  0 -1  4 -1 -1 -4 -2  6  2 -4 -3  0 -3  1 -3 -3  6 -2 -4 -3 -3 -3 -5 -3  8 -2 -1 -3 -3 -2 -2 -3 -4  5  1  2 -1 -4 -3  5 -4  8 -2 -2 -4 -4 -2  2  2 -2  0  2  2 -3  1  0 -3 -3
 -1 -4 -4  3 -1  4  2  2 -5 -1 -2 -4 -1  2 -3 -5  0  2  1 -4  3  2  4 -4  0 -4 -3  5 -4  1 -2 -3 -4 -4 -2  0 -2 -4  0 -4 -2  0  0 -1 -4 -2 -4 -3  7 -1 -2 -4  0 -4 -1 -4 -1  0 -4 -2  3  0  1 -3  7 -4 -4 -2 -2 -5 -3 -1 -5 -1 -2 -1 -3 -5 -3  3 -3  1 -5  3  2 -3  5 -4 -4 -4 -3 -1 -4 -1 -3 -4 -2 -3  0  7  5  0 -5 -1 -1 -3 -2 -2 -4 -4 -4  0  0 -5  0 -5  7 -1 -4 -4 -1  2  3  4 -2 -1 -3  1 -4 -5  1  3 -3 -4  4  0 -5 -4  1 -2 -4 -1  2 -3  7  0 -1 -4  2  5  2 -4  0 -4  2 -2 -3 -5 -3  4  3 -5 -1 -5 -4 -1 -2  7  5 -4 -3  2 -1 -4 -3  2 -4  0 -2 -1  5 -2  7  0  2 -4 -3  1  5 -4 -4 -2 -4 -5 -4  0 -4 -5 -4 -3  2 -5 -2  0 -4  4 -1 -2  0 -3 -2 -3 -3  0 -4  0  0 -5 -2 -2  2 -1  5  2 -1 -2  0 -4 -5 -2 -4  0 -5 -4 -4 -5 -2  1 -2 -4  4  0 -2 -5  7 -4 -2 -2 -4 -4 -5 -2 -4  0  2  5 -2 -4  0 -1  0 -4  2 -2  2 -2  1  6  3 -1  0  3 -3  3 -5 -2  0  0 -4 -4  1 -2  4 -4 -3 -1 -2 -5 -4 -4 -4 -5 -4  0 -2 -2 -4 -3 -4 -4 -4 -4  0 -1  0 -2 -5 -4  6 -4  0 -3 -2 -4 -5 -2  3  5 -3 -1  4  4 -4  4  1 -4 -4
  0 -4 -5 -3 -3 -4 -2  3 -6 -2 -4 -4 -3 -2 -3 -5 -1 -2 -2 -5 -2 -2 -2 -5  4 -5 -4 -4 -5 -3  3 -4 -5 -5 -2 -3 -4  7 -3  7 -4 -3 -3 -1 -5 -2  7 -3 -4 -3 -2 -5 -2 -5 -3 -5 -3 -2 -5  3  1 -1 -2 -3 -4 -5 -5 -4 -2 -5 -1 -3 -5 -3 -4 -3 -3 -5  4 -3 -3  4 -5  0 -2  7 -4  7 -5 -5 -3 -3 -5 -3 -1 -5 -4 -3 -3 -4 -3 -1 -5  2 -2 -4 -4 -2 -5 -5 -5 -3 -4 -5 -3 -5 -4 -3 -5 -5  2 -1  4 -3 -4 -2 -4  1 -2 -5 -3 -1 -4 -5 -1 -2 -5 -5  1  1 -5 -3 -2 -3 -4 -2 -2 -4 -2 -2 -3 -5  4 -4 -1 -2 -4 -5 -4 -3 -3 -6 -3 -5 -5 -4 -2 -4 -3 -5 -4 -2 -3 -5 -4 -1 -5 -2 -1 -3  2 -4 -4 -3 -2 -5 -2 -3 -3 -5  7 -1 -5 -5 -5 -5  7 -6  7  6 -2 -5  1 -2  7 -3 -3 -4 -2  4 -4 -1 -4 -3 -5 -3 -3 -5 -2 -3 -3  1 -3  1  6 -3 -2  7 -5 -2  7 -3 -5 -5 -5 -5 -2 -4 -4 -5  3 -3 -1 -5 -4 -5 -2 -2 -5  7 -6 -4 -5 -3 -2 -3 -1 -5 -3 -4 -4 -5 -1 -5 -3  6 -2 -3 -2 -3 -3 -2 -4 -3 -5 -4 -3 -2 -5 -5 -1  6 -2 -5 -4 -4 -2 -5  7  7  7 -6  7 -4 -2 -4 -5 -3 -5 -5 -5 -5 -2 -3  0 -4 -5  7 -4 -5 -4 -2  4 -5 -5 -2 -2 -3 -4 -3 -2 -2 -4 -1  2 -5 -5
 -2 -1 -4  3 -1 -1  0 -1 -5 -2 -1 -4 -2  0  2 -3 -2  0  0 -4 -2  0  2 -4 -2 -4 -1 -1 -5 -2 -3 -4 -4 -3 -3 -2 -3 -4 -2 -4 -4 -1 -3 -1 -4 -2 -4  3 -2  1 -3 -5 -1 -4  1 -5 -2 -2 -4 -2 -2  1  0 -2 -2 -5 -5 10 -3 -4 -3 -3 -5 -3 -2  4 -3 -4 -3 -1  5  2 -3 -1 -2 -4  2 -4 -4  0 -4  8 -4 -1 -3 -4 -2 -4 -3 -2 -2 -1 -4 -2 -2 -4 10 -3 -4  0 -5 -3 -1 -5 -3 -5 -2 -2 -5 -4 -2 -1 -2  0 -2  2 -3 -1  0 -4 -2 -1 -4 -5 -1 -1 -5  0 -2 -3 -4 -2 -1 -4 -2  0 -2 -4 -1 -2  1  1  0 -4 -2 -3 -3 -4 -4  1  1 -5  7 -3 -4 10 -3 -2  0 -4 -3 -1 -1  1 -4  1 -4 -2 -3 -1 -2 -2 -2  1 -3 -5 -3 -2 -1  2 -4 -3 -5 -3 -4 -4 -4 -5 -4 -3 -2 -4 -2  4 -4  1 -1 11 -3 -3 -2 -3 -4 -3  0 -3 -3 -4 -2 -3 -2 -2 -1 -1 -1  1  1 -4 -4 -1 -4 -3 -5 -4 -5 -2  0 -3 -4 -4 -1  1 -3 -3 -2 -4 -3 -3 -4 -4 -5 -2 -5 -2 -1 -2 -3 -4 -2  3 -1 -4 -1 -4 -3 -1  0  0  1 -2 -3  1 -1 -1 -4 10 -1 -1 -4 -4  0 -2 -1 -3 -4 -2 -3 -5 -4 -4 -4 -5 -4 -1 -3 -2 -4 -4 -4 -3 -3 -4  5 -2 -1 10 -5 -4 -1 -5 -1 -3 -3 -5 -5 -3  0  0 -2  2 -1  0 -1 -1  0 -2 -4
 -3 -2  6 -3 -2 -5 -3 -4  7 -3 -1  4 -5 -3  0 -2 -3 -3 -3  0  0 -3 -4  0 -4  2  4 -5  1 -3 -3 -5  5  0  0 -1  1 -6 -2 -6  5 -5 -5 -5  0 -4 -6  2 -5 -4 -3  1 -3  1 -4  5 -4 -3  4 -4 -5 -2 -3 -2 -5  3  1 -5 -4  0 -3 -5 -5 -5 -5 -1 -1  0 -3 -4 -3 -4  4 -3 -1 -5 -4 -6  5 -2 -1 -5 -1 -3 -3  4 -5 -3 -4 -5 -4 -1  1 -4 -4  4 -6 -4  2 -3  1 -5 -5 -5 -5 -5 -5 -3  1  6 -3 -3 -4 -4 -5 -3  2 -3 -2  0 -3 -4  3  1 -2 -3  7 -3 -3 -2  6 -2 -2 -2 -5 -1  0  2 -2 -4 -2 -2 -4  5 -3 -4  2  0 -5 -4 -4  7 -3 -2  5 -5 -3 -5 -4  0  1 -3 -2 -3 -5 -4  0 -3 -3 -5 -4 -5 -5 -4 -2  6 -2 -4 -4 -2 -6 -3  2 -2  4  6 -6  7 -6 -5 -2  0 -4 -5 -6 -4  0 -6 -5  0 -5 -3 -5 -5 -3 -5 -5 -5 -3 -3  0 -2 -3 -2 -5 -1 -2 -6  0 -5 -6 -5  7  2  3 -5 -5 -5  3  1 -4 -3 -2  1 -5  4 -4 -4 -1 -6  7 -5  1 -5 -3 -3 -1  0 -1 -4 -5  1 -3  4 -2 -5 -4 -4 -4 -5  0 -4  0 -3 -4 -6 -4 -3  0  2 -4 -5 -3  0 -4 -1 -3  7 -6 -6 -6  7 -6 -5 -4 -5  0  0 -1  1  0  0 -4 -3 -3 -5  7 -5 -5  4 -5 -2 -4  4 -5 -4 -3 -4  2  0 -3 -3  1 -3 -2  4  1
 -3  0  1  0  0 -4  0 -3  0 -2  2  0 -4 -4 -1 -1 -3 -2 -2  6 -3 -2 -3  6 -4  5  0 -3 -1 -3 -3 -5  4  4 -2  2  0 -5  1 -5  1 -4 -6 -5  6 -4 -5 -1 -5 -4 -3 -1 -3 -1 -4  0 -1 -2  4 -4 -5 -3 -3 -1 -5 -1 -1 -5 -4  6 -3 -4 -4 -4 -4  2 -1  6 -4 -4 -1 -4 -1 -3 -2 -5 -3 -6  4 -1 -2 -5  0 -4 -3  5 -4 -3 -5 -5 -5 -1  6 -4 -4  3 -5 -4  3 -2 -1 -6 -4 -4 -6 -4 -5 -1 -1  1 -3 -3 -4 -4 -4 -4  4 -3 -2  6 -4 -3 -1 -1 -3 -2  2 -3 -3 -3  2  1  0 -3 -5  1  2  1 -3 -3 -1 -2 -4  4 -3 -4  0  6 -5 -4 -3  0 -3 -1  1 -5 -3 -5 -4  6  4 -3  0 -3 -5 -4  5 -3 -3 -4 -4 -4 -5 -4 -1  0 -2 -4 -4  2 -5 -3 -1 -1  5  0 -6  0 -6 -5 -2  6 -4 -5 -5 -3 -3 -5 -6  0 -4 -3 -5 -6 -3 -6 -6 -4 -3 -3 -1 -3 -2 -1 -5  2 -2 -6  6 -6 -6 -6  2  5  1 -4 -5 -5  0  6 -4 -3 -3  2 -5  5 -4 -4  0 -6  0 -4 -1 -5 -3 -3 -2  6  1 -2 -4  5 -3  4 -2 -5 -4 -3 -4 -3  4 -3  4 -2 -3 -5 -4 -3  6  5 -3 -5 -1  4 -3  3 -3  0 -5 -5 -5  0 -5 -4 -4 -4  5 -1  0  4  5  6 -4  0 -3 -5  0 -5 -4  0 -4 -2 -4  0 -4 -4 -3 -3  1 -1 -3 -3 -1 -3 -2  4  5
 -1 -4 -1  0  2  0  2  0 -4  3  0 -3  7  0 -3 -5 -1  0  0 -4  0  1  3 -4  0 -4 -1  0 -4 -1 -2 -3 -4 -4 -2  2  3 -3 -2 -3 -3 -1 -2 -2 -4 -2 -3 -2 -1  5 -2 -4  0 -4  3 -4  7 -1 -4 -2 -1  0  2 -3 -1 -4 -4 -3 -2 -4 -2  7 -6  7  0  3 -2 -4 -2  1 -3  1 -4  1 -1 -3 -1 -3 -4 -4 -2 -2 -4  5 -2 -4  0 -2 -2 -1 -1  1 -4 -2 -2 -2 -3 -2 -4 -4 -4 -3 -1 -6 -3 -6 -1  4 -4 -4  0  1  0  0  0 -1 -3 -1 -2 -4  6  1 -2 -4  1  2 -4 -4  1 -2 -4  4  1 -2 -1  0 -1 -3 -2  1  2 -4 -1 -4  3 -2 -4 -4 -3  2  2 -4 -1 -5 -4 -3 -2 -1  0 -4 -2  2  2 -4 -3 -1  0 -2 -2  7  0  1 -1  1 -1 -4 -3  6  3 -3 -2 -2 -4 -5 -4 -3 -3 -5 -3 -3  4 -4 -1 -2 -3  4  3 -3 -3 -2  0 -2 -3 -3 -4 -3 -3 -5 -2 -2 -1 -1  1 -1 -1  0  3 -3 -4 -2 -3 -3 -4 -4 -4 -5 -2 -1 -3 -4  0  0 -2 -4 -1 -4 -2 -2 -4 -3 -4  0 -4 -2  3  0 -2 -4  3  2 -1 -4  3 -3 -1 -1  2 -1  0  1  1  2 -3 -1 -5 -3  4  2 -4 -4  1 -2  2 -4 -3 -1 -2 -4 -3 -3 -3 -4 -3  0 -2  1 -4 -3 -3 -4 -3 -4  1  6  3 -3 -4 -3  0 -4  0 -3 -2 -4 -5 -2  2  0 -3  2  2  0 -4  1  0 -3 -3
 -2 -1  1 -1 -1 -3  1 -2  0 -2  0  0 -3 -3  0 -2 -2 -1 -1  1 -1 -2 -2  1 -3  1  0 -3 -1 -2 -3 -5  2  0 -1  0 -1 -4  2 -4  3 -3 -5 -4  1 -3 -4 -1 -4 -3 -3 -1 -2 -1 -3  0 -3 -1  4 -4 -4 -2 -2  0 -4 -1 -1 -4 -3  1 -3 -3 -4 -3 -3  2  1  1 -3 -2 -1 -3 -1 -2 -2 -4 -3 -5  1 -2 -2 -3 10 -3 -3  1 -3 -3 -4 -4 -4 -1  1 -3 -3  0 -4 -3  0 -3 -1 -5 -2 -4 -5 -4 -4  1 -1  6 -2 -3 -3 -3 -3 -3  1 -2 -2  1 -3 -2 -1 -1 -2 -2  0 -3 -2 -2  4 -1 -1 -2 -4 -1  2  0 -3 -3  1 -1 -3  1 -2 -4 -1  1 -5 -3 -2  0 -2 -2  2 -4 -3 -3 -2  1  1 -2  5 -3 -5 -4  4 -3 -2 -3 -3 -3 -4 -3 -2  0 -2 -2 -3 -1 -4 -3 -1 -2  1  3 -5  0 -5 -4 -2  1 -3 -4 -4 -3 -2 -4 -5  1 -3 -3 -4 -5 -3 -5 -5 -4 -3 -2  0 -2 -2  0 -4  0  0 -5  1 -4 -5 -5  0  1  0 -4 -4 -4  0  1 -3 -3 -2  1 -4  1 -3 -3 10 -5  0 -3 -1 -4 -2 -3 -1  2  0 -2 -2  2 -2  1 -2 -4 -3 -2 -3 -3  2 -2  2 -1 -3 -4 -2  0  1  3 -2 -4 -2  5 -4  0 -2  0 -4 -4 -4  0 -4 -2 -3 -3  3 -1 10  0  4  1 -1  0 -2 -4  0 -4 -3  0 -2 -2 -3  0 -4 -4 -2 -2  6  0 -2 -2  0 -2 -1  3  1
 -3  6 -1 -3 -3 -5 -3 -4 -2 -3  6 -2 -5 -4  6  9 -4 -4 -2  0 -3 -3 -4 -1 -4 -1 -2 -4 -2 -4 -4 -6 -1  5 -2 -2 -2 -5 -3 -5 -2 -5 -5 -5 -1 -4 -5  1 -5 -4 -4 -3 -4  5 -4 -2 -4 -3  0 -5 -5 -3 -3  6 -5 -2 -3 -3 -4 -1 -4 -5 -1 -5 -5 -1 -3 -1 -4 -4  5 -4  7 -4 -3 -5  1 -5 -1  4 -3 -4 -2 -4 -4 -1 -5 -4 -5 -5 -5 -2 -1 -4 -4 -1 -3 -4 -1  3 -3 -6 -5 -1 -6 -1 -5 -3 -3 -1 -3 -4 -4 -4 -5 -4  1 -4  6 -1 -5 -4 -3 -3 -4 -4 -2  1 -4 -4  0 -3 -3 -4 -5  2  0 -2 -2 -4 -2  6 -4 -1 -4 -5  7 -1 -6 -4 -3 -2 -3  9 -1 -3 -4 -5 -4 -1 -1 -4 -3  3 -6 -3  1 -4 -4 -5 -4 -5 -5 -4 -3 -2 -3 -5 -5  4 -5 -4 -2  9 -1 -2 -5 -2 -5 -5 -4 -1 -4 -4 -5 -4 -3 -3 -5 -3 -5 -4 -6 -6  1 -6 -6 -1 -4 -4 -3 -3 -4 -2 -5  4 -2 -5 -1 -5 -5 -6 -2 -1 -1 -1 -2 -5 -2 -1 -4 -4 -3  7 -5 -1 -4 -4 -2 -5 -2 -5 -3 -5 -4 -4 -3 -1 -2 -3 -5 -1 -4 -1 -4 -4 -4 -4 -4 -5 -1 -4  3  1  5 -3 -5 -3 -1 -1 -4 -5 -3  4 -5 -2 -4 -2 -5 -5 -5 -2 -5 -5 -4 -5  0 -3 -2  5  2 -1 -4 -4 -4 -3 -2 -5 -5 -2 -5 -2 -4 -2 -1 -5 -4 -4 -1 -2 -4 -4  3 -4 -3 -1  0
 -2 -5 -4 -2 -2 -3 -3 -3 -5 -2 -4 -4 -3 -2 -4 -6 -1 -3 -3 -4 -2 -2 -2 -4 -3 -4 -3 -1 -4 -3 -2  9 -4 -5 -2 -1 -3 -4 -3 -4 -3 -3 -3 -3 -5 -3 -4 -3 -3 -3  5 -4 -2 -4  5 -4 -2 -2 -4  7 -3 -2 -1 -4 -3 -4 -4 -4 -3 -5 -3 -3 -6 -3 -4 -3 -3 -5 -3 -3 -5 -3 -5  2  5 -3 -3 -4 -4 -5 -3 -3 -5 -3 -3 -4 -4  7 -3 -3 -3 -1 -5 -3  5 -3 -4 -3 -4 -5 -4 -3 -3 -6 -3 -6 -3 -3 -4 -4  3  3 -2 -2 -4 -3 -2 -1 -4 -5 -3 -2 -3 -4 -3 -2 -4 -5 -2 -2 -4 -3 -2 -3 -3 -3 -2 -3 -3 -2 -2 -5  3 -4  1  7 -4 -5  9 -1 -2 -5 -3 -6 -4 -4 -2 -3 -2 -4 -3 -2 -3 -5  9 -3 -4 -1  6 -3 -3 -4 -3 -3 -2 -4 -3 -3 -2 -4 -4 -2 -4 -6 -4 -4 -4 -5 -4 -4  0 -5  0 -3 -4 -2  5 -4 -3 -3 -4 -3  8 -3 -5 -3 -3 -6 -2 -3  5 -2 -2 -2 -3 -3  2 -4 -5 -4 -4 -3 -4 -4 -4 -6 -4  8 -3 -4 -2 -3 -1 -5 -3 -4 -3 -3 -5 -4 -5 -4 -4 -3  3 -2 -2 -4 -3 -3 -3 -4 -2 -4 -2 -3 -3 -2 -3 -4 -3 -2 -4  1 -6 -4 -3 -2 -4 -4 -2 -3 -2 -4  8 -3 -2 -4 -4 -4 -4 -5 -4 -3 -3 -4 -4 -3 -5 -4 -4 -4 -3 -3  2 -4 -4 -4 -3 -4 -3 -3 -3 -4 -6  8  2 -1 -3 -3 -2 -2 -4  1 -2 -4 -4
  4 -3 -3 -1  0 -2 -1 -1 -4  4 -2 -3 -2  2 -1 -4  3  0 -1 -4  3  1 -1 -4  0 -4 -1 -2 -3 -1  0 -3 -4 -4  4 -2 -1 -2  0 -2 -2 -1 -2 -1 -4  5 -2  0 -2 -1 -1 -3  3 -3 -1 -3 -2  1 -4 -1 -1  1  1 -2 -2 -3 -3 -3  7 -4  0 -2 -5 -2 -3 -2  0 -4  0 -1 -3  0 -4  1 -1 -2 -1 -2 -4 -4  0 -2 -4 -1  0 -4 -3 -1 -2 -2 -1  2 -4  3  0 -2 -3  7 -3 -4 -3 -2 -2 -5 -2 -5 -2 -1 -2 -4  1  0  1 -1 -3  2 -2  1 -2 -4 -2  1 -1 -3 -1  1 -4 -4  1  0 -4 -2  0  0 -2 -1 -1 -2  2  0  0 -4 -1 -3  0  1 -2 -4 -3  0  0 -4  0 -4 -3 -3  5 -2 -1 -4 -3  0 -2 -4 -3 -1 -3  3  0 -1  0 -3 -2 -1  0 -3  0 -2 -1 -3 -2  0 -3 -4 -4 -3 -2 -4 -2 -1 -1 -4  5  0 -2 -1  0 -3 -2 -2 -3  0 -2 -2 -4 -2 -2 -5  5  3 -1  3  0  0  0 -1  0 -2 -4 -1 -2 -2 -4 -4 -3 -5 -1 -2 -2 -4 -1  0  3 -4 -2 -4  7  7 -4 -2 -4 -3 -3  0  0  0  2 -4 -1 -2 -2 -4  1 -3  1 -1 -1  0  0 -2 -2  0 -2 -1 -5 -3 -1  1 -4 -3  1 -1  0 -4 -3 -2  4 -4 -2 -2 -2 -4 -2 -2  6 -3 -4 -1 -4 -3 -3 -4 -2 -1  1 -3 -4 -2 -2 -3 -2  2  5 -3 -5  1  0  0 -2 -1  0  1 -2  1  1 -3 -3
  0 -3 -2 -1  4 -2 -1 -2 -2  0 -1  0 -2  0  2 -4  2 -1 -1 -3  0  2 -2 -3 -2 -2 -1 -2 -1  4 -1 -3 -2 -3  0 -2  0 -3  0 -3  3 -2 -3 -2 -3  0 -3  2 -3 -2 -2 -2  2 -2 -1 -2 -2  2 -2 -1 -2  0  2 -2 -3 -2 -2 -4  0 -3 -2 -2 -5 -2 -3 -2  6 -3 -1 -1 -3 -2 -3 -1 -1 -3 -1 -3 -2 -3  6 -3 -3 -1 -2 -2 -3 -2 -2 -3 -2  1 -3  1 -1  2 -4  0 -2 -3 -2 -3 -3 -5 -3 -5 -3 -2 -1 -2  2 -1 -1 -2 -3  3 -1  1  1 -3 -1  0  5 -2  0  1 -2 -4  0 -1 -2 -2 -1  7 -3 -1  0  1 -1 -1  1 -3 -2 -2  2 -1 -1 -3 -3 -1  0 -2  4 -4 -2 -4  2 -2  1 -3 -2  0 -2 -4 -3  0 -2  4 -2 -2 -2 -3 -3 -1 -1 -2  2 -2 -2 -3 -3 -2 -2 -4 -2 -2 -3 -2 -3 -3  0 -3  1 -2 -3 -1 -2 -4 -3 -2 -3 -2 -3 -3 -4 -3 -3 -5  4  6 -1  2 -1 -1 -3 -1  0 -3 -3 -2 -3 -3 -2 -2 -2 -5 -2 -2  0 -3 -2  0 -1 -3 -3 -2  0  0 -3 -3 -2 -3 -2 -2 -1  0  2 -3 -1 -1 -3 -2  0 -1  5 -3  0 -1 -2 -3 -1 -1 -2 -1 -4 -4 -2 -1 -3 -2 -1 -3  0 -2 -3 -2  5 -2 -3 -3 -3 -2 -3 -3  0 -3 -1  2 -3 -2 -2 -3 -2 -2 -1 -4 -2 -3 -2 -1 -3  0 -1 -1 -5  0 -1 -1  1  0 -1  1 -1  0 -1 -2 -2
 -4  1 -4 -3 -3 -4 -3 -3 -4 -4 -1 -4 -5 -4  0 -1 -4 -3 -3 -3 -4 -3 -4 -3 -4 -3 -4 -4 -5 -4 -4 -6 -3 -2 -4 -3 -4 -4 -4 -4 -4 -4 -6 -5 -3 -5 -4  0 -5 -4 -4 -5 -4 -2 -4 -4 -5 -4 -3 -4 -5 -4 -2 -1 -5 -5 -5 -5 -5 -3 -4 -5 13 -5 -5 -3 -4 -3 -4 -4  0 -4 -1 -4 -4 -4 -1 -4 -3  0 -4 -5 -4 -5 -4 -3 -5 -5 -5 -5 -5 -2 -3 -5 -5 -3 -5 -5 -4  0 -5 -6 -4 13 -6 13 -5 -4 -5 -4 -4 -4 -4 -4 -5 -4 -3 -4  0 -3 -4 -4 -4 -5 -4 -4 -4  6 -4 -4 -4 -4 -3 -4 -5 -1 -3 -4 -3 -4 -3  0 -4 -3 -4 -5 -1 -3 -6 -4 -3 -4 -4 -1 -4 -4 -4 -4 -4 -3 -3 -4 -4  1 -6 -5 -3 -4 -4 -5 -4 -5 -5 -4 -4 -4 -4 -4 -4  0 -4 -4 -5 -1 -3 -4 -4 -4 -4 -4 -4 -3 -4 -5 -4 -4 -4 -5 -6 -4 -5 -4 -6 -6  0 -6 -6 12 -4 -4 -4 -4 -4 -4 -4  0 -3 -4 -3 -6 -4 -6 -4 -3 -4 12 -3 -5 -4 -3 -4 -5 -4 -1 -5 -3 -5 -5 -4 -4 -4 -5 -5 -6 -4 -4 -4 -3 -3 -4 -4 -3 -4 -3 -4 -4 -4 -4 -4 -4 -3 -4 -1 -1 11 -5 -4 -3 -3 -3 -4 -4 -4 -2 -6 -3 -4 -4 -4 -4 -4 -4 -4 -4 -5 -5 -3 -4 -4 -1 -2 -3 -4 -4 -4 -4 -4 -4 -4 -4 -4 -4 -4 -4 13 -5 -4 -1 -3 -3 -4 -4 -2 -4 -3 -3 -3
 -3  6 -2 -2 -3 -3 -3 -3 -3 -2  1 -2 -4 -3  2  1 -3 -3  2 -2 -3 -2 -2 -2 -3 -2 -2 -3 -3 -3 -3 -5 -2  0 -2 -2 -2 -5 -3 -5 -2 -3 -5 -4 -3 -3 -5 -1 -4 -3 -4 -3 -3  0 -3 -3 -3 -3 -2 -4 -4 -2 -2  5 -4 -3 -3  0 -4 -3 -4 -4  0 -4 -4 -1 -3 -3 -4 -3  7 -3  1 -3 -3 -5  5 -5 -2  8 -3 -1 -3 -3 -4 -2 -4 -4 -4 -4 -4 -1 -3 -4 -4 -2  0 -4 -2  9 -3 -5 -4  0 -5  0 -4 -3 -3 -3 -3 -3 -3 -3 -4 -3 -1 -3  6 -3 -3 -2 -3 -3 -3 -3 -3  9 -3 -3 -2 -3 -2 -3 -4  4 -1 -2  2 -3 -2  7 -3 -2 -3 -4  1 -3 -5 -3  0 -3 -1  1 -2  2 -3 -4 -3 -3 -2 -3 -3  9 -5 -3 -2 -3 -4 -4 -3 -4 -4 -3 -3 -3 -3 -3 -3  7 -5 -3 -3  1 -2 -3 -5 -3 -5 -4 -3 -3 -3 -3 -5 -3 -3  0 -5 -3 -4 -4 -5 -5  9 -5 -5  2 -3 -3 -3 -3 -3 -3 -4  5 -1 -5 -3 -4 -5 -5 -3 -2 -3  3  4 -5 -2 -3 -3 -3 -3  1 -4 -2 -4 -4 -3 -5 -3 -4 -3 -4 -3 -3 -3 -3 -2  0 -4 -2 -3 -2 -3 -4 -3 -3 -1 -3 -2 -3  3  5  1  0 -3 -2 -3 -2 -3 -4 -3 -1 -5 -3 -3 -3 -5 -5 -5 -3 -5 -3 -3 -4 -2 -3 -3  2  2 -3 -2 -3 -3  0 -3 -5 -3 -3 -3 -3 -4 -3  0 -4 -2 -3 -2  0 -3 -3  3 -3 -2 -2 -2
 -2 -2  2 -3 -2 -4 -3 -3  1 -2 -1  5 -4 -3  0 -3 -3 -3 -3 -1 -2 -2 -3 -1 -4  1  3 -4  7 -3 -2 -4  1 -1  3 -2  4 -5 -2 -5  2 -4 -5 -5 -1 -4 -5  3 -4 -4 -2  7 -3  5 -4  5 -4 -2  1 -4 -4 -1 -1 -2 -4  6  7 -5 -4 -1 -2 -4 -5 -4 -4 -1  0 -1 -2 -4 -3 -4  0 -3  1 -5 -3 -5  2  0  2 -5 -1 -3 -2  0 -4  0 -4 -4 -4  0 -1 -4 -3  2 -5 -4  5 -2  7 -5 -4 -5 -5 -5 -4 -2  7  1 -2 -3 -3 -4 -4 -3  2 -2 -2 -1 -3 -3  2  7 -3 -2  2 -3 -2  1  1 -1 -2 -1 -4 -1  0  5 -2 -2 -2 -3 -4  1 -2 -3  1 -1 -4 -3 -3  1 -2 -2  4 -5 -2 -4 -3 -1  2 -3 -2 -3 -4 -4  0 -2 -2 -4 -4 -4 -4 -4 -1  2  1 -4 -4 -2 -5 -2  6 -3  1  2 -5  1 -5 -4  0 -1 -3 -4 -5 -3 -2 -5 -5  3 -4 -2 -4 -5 -3 -5 -5 -5 -2 -2  1 -1 -3 -1 -4 -1 -1 -5 -1 -5 -5 -5  1  1  6 -5 -4 -4  5 -1 -4 -4  1  0 -4  1 -4 -4 -1 -5  1 -4  7 -5 -2 -2  0 -1 -1 -4 -4  2 -2  1 -2 -4 -3 -3 -4 -4  0 -3 -1 -2 -4 -5 -4 -2  0  1 -3 -4 -2 -1 -4 -2 -2  2 -5 -5 -5  1 -5 -4 -3 -4  0  3 -1  1  0 -1 -4 -3 -2 -5  1 -5 -4  5 -4  1 -4  5 -5 -4 -3 -3  3 -1 -2 -2  2 -3 -1  1  1
