# Supplementary material for: Protein Secondary Structure Prediction Based on Data Partition and Semi-Random Subspace Method
Source: Sci Rep. 2018 Jun 29;8:9856. doi: 10.1038/s41598-018-28084-8 (PMC6026213; doi:10.1038/s41598-018-28084-8)
Supplement: Supplementary file 3 — Dataset 3 [file 41598_2018_28084_MOESM3_ESM.zip › ASTRAL_DATA/16vp_A.pssm]

  S  R  M  P  S  P  P  M  P  V  P  P  A  A  L  F  N  R  L  L  D  D  L  G  F  S  A  G  P  A  L  C  T  M  L  D  T  W  N  E  D  L  F  S  A  L  P  T  N  A  D  L  Y  R  E  C  K  F  L  S  T  L  P  S  D  V  V  E  W  G  D  A  Y  V  P  E  R  T  Q  I  D  I  R  A  H  G  D  V  A  F  P  T  L  P  A  T  R  D  G  L  G  L  Y  Y  E  A  L  S  R  F  F  H  A  E  L  R  A  R  E  E  S  Y  R  T  V  L  A  N  F  C  S  A  L  Y  R  Y  L  R  A  S  V  R  Q  L  H  R  Q  A  H  M  R  G  R  D  R  D  L  G  E  M  L  R  A  T  I  A  D  R  Y  Y  R  E  T  A  R  L  A  R  V  L  F  L  H  L  Y  L  F  L  T  R  E  I  L  W  A  A  Y  A  E  Q  M  M  R  P  D  L  F  D  C  L  C  C  D  L  E  S  W  R  Q  L  A  G  L  F  Q  P  F  M  F  V  N  G  A  L  T  V  R  G  V  P  I  E  A  R  R  L  R  E  L  N  H  I  R  E  H  L  N  L  P  L  V  R  S  A  A  T  E  E  P  G  A  P  L  T  T  P  P  T  L  H  G  N  Q  A  R  A  S  G  Y  F  M  V  L  I  R  A  K  L  D  S  Y  S  S  A  A  P  R  L  S  F  L
  1 -2 -1 -1  1 -1 -1  1  2  3  1 -1  3  3 -2 -3  0 -2  0 -2  0 -2 -2  0 -4  1  0  0 -2  3 -2 -2  1  2 -2 -2 -1 -3 -3  0 -3 -2 -4  0  1 -2 -2  0 -2  1 -3 -2 -3  1 -2  2  1 -2 -2  0  0 -1  0 -1 -1 -1 -1  2  2  0 -1  2  0  0  0 -1  1  1  1 -2 -2 -2 -2  4 -2  0  1  1  1 -1 -2  1 -1 -2  3 -1 -1 -1 -1  0 -1  3 -3 -1  1  4  0 -1 -1 -3 -3 -2  2 -2 -2  0  5 -3 -2  1  1 -3  3 -1 -2 -2  2  0 -3  1 -1  5 -2  2 -2 -3 -2 -2  3  1  3 -1 -1 -1 -1 -2  0  3  1  0 -1  2 -1 -1 -1  0  0  0  0  0  0 -2  2  1 -2  3  0 -1 -3 -3 -2 -2  3  5 -2 -2  5 -2 -1 -1 -3 -1 -3 -2 -3 -2  1  1  2 -3 -2 -1  1 -3  2  0 -2  5 -1 -2 -1  0  0 -2 -1 -1 -3  1  1 -2 -1 -2 -1 -4  0 -1  0 -2 -2 -2  1 -1 -1 -3 -2 -2 -1 -2 -2 -1 -2  0  1  0 -1 -1 -1 -1  0  1 -2  0  3  1 -1 -2 -2  1 -1 -3 -3 -2 -2 -1 -1 -2 -1 -2 -2 -2 -1 -2  2  3  2  0 -2  0 -1 -1  2  2 -2 -1  1  1 -2  1 -3  0  2  0  2  2 -2  3  1  0 -3 -2 -1 -1 -2 -2 -2  3 -2 -2 -2  4 -3  2 -1  2  1 -1 -1 -2  3 -1 -2
 -1  6 -1 -2 -1 -3 -3  3 -2 -2 -1 -3  0 -2 -3 -3  0  6 -3 -2  2 -2 -3 -2 -4 -2 -2 -3 -3  1 -3 -3  0  1 -3 -1  2 -4 -2 -1 -3 -3 -4 -2 -4 -3 -3  1 -2 -1 -2 -3 -3  3  0 -2  0 -3 -3 -2 -2 -2 -3  0 -1 -4 -3  0 -2 -2  0 -1 -1 -2 -3  0  2 -2  0 -3 -2 -3  3 -2  2 -3 -1 -1  1 -2 -3  1 -3 -3  0  0  2 -2 -2 -3 -2 -2 -3 -1 -1 -2 -3  0  4 -3 -4  1 -2 -1 -3  6 -2  7 -1  1  1 -3  2  4 -3 -3  0 -2 -3 -5  4 -2 -3 -3  5 -3 -3  6  0 -1 -2  5  4  0  0  6  0  0  2 -2  4 -2  4  0  3 -1 -2  2  0  2 -2  6  1  0 -4  3 -2  6 -3 -3  7 -1 -2 -2  6 -3 -2  6 -3 -3 -3 -3 -2 -3 -3 -3 -2 -3 -2  7 -1 -3 -2  2  5 -3  0 -2 -1  0  2 -1  4  0 -2 -3 -4  1  1 -3  4 -4  1 -4  0  0  3  6  0 -3 -1 -4 -3 -3  0 -3 -3 -3 -3 -1 -1 -3 -2 -3 -2 -3  3 -2  3 -2 -3 -1 -2  2  4 -3  6  2 -2 -1 -2  3  7  3  3 -3 -2 -3 -3 -3 -3  7 -2 -2 -2 -3 -1 -1  0 -1  0 -3 -2 -2 -1  0 -3  0 -3  0 -2  0  1 -3  7 -2 -2 -3 -3 -3 -2 -1 -1 -4  6  0  2 -2 -1 -2 -3 -2  1  1  0 -3  4 -2 -1 -3 -2
  1  0  3 -2  0 -3 -2 -1 -2 -1  0 -3  1 -2 -3 -3  3  2 -4 -3  1  0 -5  1 -4  0  0 -2 -2 -1 -4 -3 -1 -2 -4  0 -1 -5  8 -2  0 -4 -4  0 -3 -4 -3 -2  6 -1  2 -4 -3 -1  3  1 -1 -4 -4  0 -1  1 -3  1  0 -4 -4 -1  0 -1  0  1  1  0  0  2 -1  0  0  1  3 -4  4 -2 -1 -1  1 -2 -1 -3 -3 -1 -3 -3 -1  0 -1  0  1 -4 -2  1 -4 -3 -1  1 -4  0  3 -3 -4 -2 -1 -1 -4 -1 -3 -2 -1 -1  0 -3 -2 -1 -4 -4 -2  4 -3 -4 -1 -2 -4 -3  0 -3 -4 -1 -1  1 -2  0  0 -1  1 -1  0 -1  1 -2 -1  0 -1  1 -1  1 -2  1  1 -1 -3 -1 -1  0 -4 -1  2  1 -3 -3 -1 -1 -2 -2  2 -4 -3  0 -4 -4 -4 -4 -1 -4 -3 -4  2 -2 -2 -2 -1 -3 -1 -3 -2 -1 -2 -2  0 -1 -2 -1  1 -1  3 -4 -4 -2 -1 -4 -1 -4  0 -5 -1 -1  0 -1 -1 -4 -1 -3 -4 -4  0 -3 -4 -4 -4  5  2 -1  0 -3  0 -4  1  3  1 -2 -4  0 -2  0 -1 -4 -1 -1 -3  7 -2 -3 -1 -1 -1 -4  4 -4 -3 -4 -4 -1 -1 -1 -3 -3 -1 -1  0  2 -1 -2 -3 -2 -1 -2 -3 -1 -4  0 -1  3 -2 -3 -1 -1 -1 -1 -3 -4  0 -1  0 -4 -1 -1 -1 -4  0 -2 -3  0  2  1  1 -3  0 -4  0 -2 -4
  0 -2 -1 -2 -1 -2 -2 -2 -2 -2 -1 -2  0 -2 -4 -4  1 -2 -4 -4  2  5 -5  3 -5  0  5 -3  1 -2 -4 -4 -2 -3 -4  4 -2 -5  0  0  7 -4 -5 -1 -4 -4 -3 -2  0  0  6 -4 -4 -2  3 -1  1 -4 -5 -1 -2  3 -3  4  5 -4 -4  2  0  0  5 -1 -1  0 -2  4  1  1 -1 -3  6 -4 -1 -2 -2 -2  1 -1  0 -3 -3 -1 -3 -3  0  0  1  4  4 -4 -1  1 -5 -4  1  0 -4 -1  1 -4 -5 -2 -1  0 -5 -1 -3 -3  1  0 -1 -5 -2 -2 -4 -5  0  0 -4 -5 -2 -2 -4 -4 -2 -4 -4 -2 -2 -1 -2 -2 -1  0 -1 -2  1  0 -1 -2 -2  1  0  4  1  4 -2 -1  2 -2 -3 -2 -2 -2 -4 -2  4 -2 -5 -5 -3  2 -3 -2 -2 -4 -3 -2 -4 -4 -4 -4 -3 -5 -4 -4 -1 -3 -2 -3  4 -4 -2 -4 -2 -3 -2 -3  1 -2 -3  1 -2 -1  5 -4 -5  1 -1 -4 -2 -4  4 -6  0 -1 -1 -2 -1 -4 -1 -4 -4 -4 -1 -2 -4 -4 -4  0 -1 -2 -2 -3 -2 -4  2  1  2 -2 -4  1 -2  2  2 -5 -2  0 -3  0 -3 -3 -3  0  0 -4 -1 -4 -3 -4 -4 -3 -2 -1 -3 -3  1  1  1  1 -1 -1 -4 -2 -1 -1 -2  0 -4  2 -2  1 -2 -2 -2 -1 -2 -2 -4 -4 -2 -2 -2 -4 -2 -2 -1 -4  5 -2 -4 -1  2 -1 -1 -2 -1 -4 -1 -2 -4
 -1 -4 -2 -3 -1 -4 -4 -2 -2 -1 -2  4 -2 -1 -2 -3 -3 -4 -2  1 -3 -5 -2 -3 -4 -2 -4 -3 -4 -2 -2  5 -2  1 -2 -5 -2  2 -4 -3 -5 -2 -4 -2  9 -2 -4 -2 -4 -2 -4 -2 -4  3 -4  5 -2 -2 -2 -2 -2  2 -3 -3 -4 -2 -2 -2 -2 -2 -3 -2 -3 -2 -3 -3 -2 -2 -2 -2 -4 -2 -3 -2 -4  1  1  2 -2 -2 -4 -2  4 -4 -2 -2 -4 -4 -4 -2 -3 -2 -4  3 -3 -2 -2 -3 -3 -3 -4 -2 -2 -4 -2 -4 -1 -5 -5 -3 -2 -4 -2 -3 -2 -2  1 -3 -4 10 -3 -1 -2 -2  1 -4 -2 -4 -2 -2 -1 -3 -3 -2 -2 -3  1  1 -2  1 -3 -2  2 -3 -3 -3 -1 -3 -3  2 -2 -4 -2 -2 -2 -2 -3 -4 -4 -4 -5 -5 -1 -1 -4 -2 -1 -4 -2 -2 -3 -2 -5 -2 -3 -2 -2 -1  4 -5 -5 -2 -2 -4 -3 -2  1 -1 -3 -4 -2 -2 -3 -4 -3 -2 -3 -2  1 -2  4  8 -3 -3 -3 -3 -2 -4 -4 -2  2  9 -2 -3 -4 -4 -2 -2  2 -2 -4 -3 -1 -1 -2 -1 -4 -3 -3 -3 -2 -2 -2 -2 -4 -2 -4 -2 -2 -4 -4 -2 -5 -3 -3 -2 -3 -2 -4 -2 -2 -5  6 -2 -1 -1 -5 -4 -3 -3 -2 -3 -2 -2 -2 -3 -4 -2 -3 -2 -2 -2 -2 -3 -4 -1 -1 -3 -3 -2 -2 -3  3 -2 -4 -1 -4 -2 -4 -1 -3  2 -2 -2 -3 -4 -3 -1 -1 -3 -1
  0  1 -1 -2 -1 -2 -1  0 -2 -1  0 -2 -1 -1 -3 -3  3  2 -3  2  0  0 -3  1 -5 -1  0 -3  0 -1 -3  1 -1 -1 -2  1  0 -3 -1  0 -1 -3 -5 -1 -3 -3 -3 -1 -1  0 -1 -3 -3  0  0 -2  2 -3 -3 -1 -2 -1 -2  0  0 -3 -3  0  0 -1 -1  0 -1 -1 -2  1  0 -1  1 -3 -1 -3  1 -1 -1 -2  1  1  1 -2 -3  0 -2 -3 -1  0  0  0  0 -3 -1 -1 -3 -3  2 -1 -3  6  1 -3 -4 -1 -1  1 -3  0 -2  0  1  2  1 -3  0  1 -3 -3 -1 -1 -3 -4  0 -2 -3 -2  2 -2 -3  2  1  0 -1  2  3 -1  0  0  4 -1  0 -1  2 -2  2  0  1  0 -2  2  2  2 -2  0  4 -1 -3 -1  0  0 -3 -3  0  1 -2 -1  0 -3 -2  0 -3 -3 -3 -3 -1 -3 -3 -3 -1 -2 -2  0  2 -3 -1  2  0 -3 -1 -2  3  8 -1  1  0  6 -1 -3 -4  1 -1 -3  0 -3  0 -3  1  6  0  2  6 -3  0 -3 -3 -4  6 -2 -3 -2 -4  0  0 -2 -2 -3 -1 -3  2 -1  0  1 -3  0 -2  2  1 -3  4  1  0 -1 -2 -1  0  1  1 -3 -2 -3 -2 -1 -3  0 -2 -1 -2 -3  1  1  0 -1  1  0  1 -1  1  0 -2  0 -4  2 -2  1  2 -2  0 -1 -1 -2 -3 -3 -1  3  3 -3  0 -1  1 -2  0 -1 -2 -1  0 -1  0 -2  4 -2  0 -3 -2
  0  0 -2 -1 -1 -2  1  0 -2 -1 -1 -2 -1 -2 -3 -3  1 -1 -3 -2  2  5 -4  1 -5 -1  5 -3 -1 -1 -4 -3 -1 -2 -4  5 -1 -4 -1  5  1 -4 -5 -1 -4 -4 -2 -2 -1  3  2 -4 -3  1  4 -2  0 -4 -4 -1 -2 -1 -2  2  4 -4 -3  3  0  0  1  1  1 -1 -2  3 -1  0  1 -3  1 -4 -1  1 -1 -3  0  2  1 -3 -2  2 -3 -2 -1 -1  3  4  3 -3  2  1 -3 -3  4  1 -3  1  1 -3 -4  2  1  6 -4  2 -2 -1  7  4  1 -3 -1 -1 -3 -4 -1  1 -3 -5 -1 -2 -4 -3  1 -3 -4 -1 -1 -1 -2  0  1  0 -1  0  0 -1 -1 -2  0 -1  1  2  0  1 -1  1  3 -1 -2 -1  0 -2 -4 -1  3  1 -3 -3 -1  6 -2  1 -1 -4 -2 -1 -3 -4 -3 -3 -1 -4 -3 -4 -1 -2 -2 -1  5 -3 -1 -2 -1 -3  2 -2  3  1 -2 -1 -1  0  0 -3 -4  1 -1 -4 -1 -4  2 -4  3  2  1  0  1 -4  2 -4 -3 -4  1 -2 -3 -3 -4 -1 -1 -3 -2 -3 -2 -3  4  0  1 -1 -3  2 -2  0  3 -4  0  3 -2 -1 -2 -2 -1  3  3 -4 -2 -4 -2 -3 -4 -1 -2  1 -2 -3  6  6  2  0  0 -1 -2  0  1  2 -2  1 -4  0 -2  0 -1 -2 -1 -1 -1 -3 -3 -4 -2  0 -1 -4 -1 -1  0 -3  4 -2 -3 -1  2 -1 -1 -2  1 -3  0 -3 -3
  0 -2 -2 -2  3 -3 -3 -2 -2 -1 -1 -3  1 -1 -4 -4 -2 -3 -4 -4  0 -3 -5  4 -4  0 -2  6 -3  0 -5 -4 -2 -2 -4 -3 -1 -4 -2 -3 -3 -4 -4 -1  1 -4 -3  0  1  0 -2  0 -4 -2 -2 -2 -2 -4 -5 -1 -1 -2 -3  0 -2 -4 -4  0 -2  4 -2  1  1 -2 -3 -2 -2  2 -2 -4 -2 -4 -1  0 -3  6  0 -2 -2 -3 -3 -2 -3 -4 -1 -2 -3  1  4 -4 -1 -1 -5 -4 -2  0 -4 -2 -1 -4 -4 -3  1 -3 -5 -3 -1 -4 -3 -2 -1 -5 -1 -1 -4 -4 -1  4 -4 -3 -2 -1 -5 -3 -3 -4 -5 -3  2  1 -1 -2 -2  1  1 -1  3 -1  2  1  2  4 -2 -2 -2  0 -3  1 -2 -2 -3 -3 -2 -2 -4 -1  1 -3 -5 -5 -3  1 -2 -1 -3 -4 -1 -3 -4 -4 -4 -4 -4 -5 -4 -4 -2 -3 -2 -4 -3 -4 -1 -3 -2 -3 -3 -1 -2 -3 -3  0 -2 -3  2 -4 -4 -2  0 -4 -2 -4 -2 -4  0 -2  1 -3 -3 -4 -1  1 -4 -4 -3 -3 -4 -4 -4 -2 -3  6 -1 -3 -2 -4  0  5 -1 -2 -4 -2 -2 -2 -2 -5  0 -2 -4 -1 -4 -4 -3 -2 -3 -4  5 -4 -3 -4 -4 -3 -1  4 -2 -3 -3 -3 -2  4  0 -2 -4 -3 -2 -2 -3 -2 -4 -1  4 -1 -2 -2 -3 -1 -1  6 -4 -4 -3 -3 -3 -4 -3 -1 -2 -4 -1 -1 -4 -1 -2  2  0  0 -2 -4  0  4 -4
 -1  0 -1 -3 -1 -3 -3 -1 -3 -2 -1 -3 -1 -2 -3  2 -1 -1 -3 -3  2 -1 -4  1 -2 -2 -1 -3 -3 -2 -4 -3  3 -2 -3 -1 -2 -4 -1 -2 -2 -4 -2 -2 -4 -3 -4  2  3 -2  5 -4  0 -2  4 -2 -1 -3 -3 -2 -3 -2 -3 -1 -1 -4 -4 -1 -2 -2 -1  0  3 -2 -3 -1 -1 -2  1 -3 -2 -4 -1 -2  8 -3 -1 -2 -1 -2 -4 -1 -3 -4 -2  0 -1  1 -2 -4  0 -2  1  2 -1 -2 -4 -1 -1  1 -1  3 -2 -1 -4 -1 -3 -1 -1 -1  2  1 -2 -1 -4 -3 -2 -1  0 -4  1 -2 -4 -1  2  5 -4  1  3 -2 -2 -1  1 -2  5 -1 -1 -2  3 -2 -1 -2 -1  0  1 -1 -2 -1  2 -1 -2 -1 -1 -2 -4 -2 -1 -1  1  1 -1 -1 -3 -2 -1 -3 -3 -1 -4 -3  0 -4 10 -4  0 -4 -2 -3 -3 -1 -1 -3 -2 -3 -2 -3  5 -3 -1 -1 -2 -2  3 -1 -1 -4 -2 -2  1 -3  3 -1 -1 -4  1  4 -1 -1  3 -3  3 -3 -3 -2  6 -3 -3 -3 -2 -1  8 -3 -2 -3 -2 -4 -1 -2 -1 -2 -4 -2 -2  0 -1 -4 -1  2 -3  0  6 -3 -1  3  3 -3 -2 -4 -3 -3 -4 -1 -2 -2 -3 -3 -1 -1  1 -2 -1 -3 -3 -2 -1 -2 -3 -2 -2  2 -2  2 -2 -3 -1 -2 -2 -3  0 -3 -2  5  3 -4 -1  1 -2 -3 -1 -2  1 -2 -1 -2  7 -3  0 -3 -1 -2 -3
 -2 -3  0 -3 -3 -4 -4 -2 -1 -1 -3 -3 -2  0  1  0 -2 -4  1  3 -3 -4  1 -4 -1 -2 -4 -5 -4 -2  3  1 -2  1  1 -4 -2  2 -5  1 -4  3 -1 -4 -3  2 -4  1 -4 -2 -4  2 -2 -1 -4  0  0  2  1 -4 -1 -2 -1 -3 -4  3  4 -2 -1 -1 -3 -2 -3  1 -3 -1 -1 -1 -2  4 -1  3  0 -1 -4 -4 -2  0 -3  1 -4 -1  0  1 -1 -1 -3 -4 -4  1 -4 -1 -3  1 -1 -3  3 -3 -4 -1 -1  0 -2 -3  1 -4 -2 -4 -5 -2 -1 -3  0 -1  1  1  0 -3 -2 -3 -2 -2  2  1 -3 -3  4 -1 -3 -1 -1 -1 -2  0 -1 -1 -3 -1 -2  1 -2 -1 -2 -2 -2 -3  2 -1 -3 -1  0 -4 -2  0  5 -2 -3 -4 -3 -3 -4 -4  1 -2 -4  3 -2  0  2  2 -1  1 -5  1 -2  2 -2  1  1 -4 -4  3 -2 -4  0  2 -3 -1 -2 -4  1  0 -2 -4 -4  2 -1  0 -3  1 -3 -2 -3 -2 -1 -4 -2 -3 -4  1 -2 -2  3 -1 -4 -4  2  2  0  0 -4 -5  2  3  1  3 -4 -4 -1 -3  2 -1 -1 -2 -3  1 -4 -3  3 -4 -3  4 -4 -3 -1  1 -4  1 -4  1  4 -4 -2 -3  0  3 -4 -3 -3 -3 -1 -3  1  1  1 -3 -4 -1  0 -3 -2 -3  0 -3 -4 -2  1 -3 -1  1  0 -1  0  6 -4  0 -4  1 -4 -1 -2 -3 -2 -1 -2 -4 -3  2 -2 -2  2
 -2 -2  2 -3 -3 -4 -4 -1 -2 -2 -3 -3 -3  0  5 -1 -3 -3  5  4 -2 -4  5 -4 -1 -3 -4 -4 -4 -2  4  4 -2  1  4 -4 -1  0 -5 -2 -5  4 -1 -4 -3  4 -4  1 -4 -1 -4  4  0 -2 -4  0 -1  3  5 -4  0  1 -2 -4 -4  0  2 -2  1  0 -2 -1 -3  0 -3 -3 -2 -2 -2  2  0  4 -2 -2 -3 -4 -2  0 -3  3 -4 -2  2 -3  0  0 -3 -4 -4  5 -4 -1 -2  0 -2 -3  2 -2 -3 -1 -1  2 -2 -3  5 -3 -2 -3 -4 -3 -2 -2  0 -2  4  4  0 -2 -2 -3 -2 -3  5  2 -1 -2  4 -3 -3 -2 -2 -2 -2  2  0 -2 -3  0 -1  1 -2 -2  0 -3  0 -3  2 -2 -3 -1  3 -3 -2  1  1 -1 -1 -3 -2 -2 -3 -4 -1 -2 -3  4  0 -2  3  4  1  4 -4  5 -2  4 -2  2 -1 -3 -4  1  1 -3 -2  4 -3 -2 -2 -4  0  1 -2 -3 -4  3  1 -1 -3  4 -3 -2 -3  2  0 -3 -1 -3 -3  3 -2 -2  4  0 -3 -4  3  4  0 -1 -4 -4  0  2  1  3 -3 -4 -2 -3  4 -1  0 -1 -3  5 -3 -3  2 -5 -2  0 -3 -3 -1  5 -4  5 -4  4  2 -3 -2 -3  3  1 -4 -3 -2 -4  0 -3  4  0 -1 -3 -4 -1  2 -2 -3 -3  2 -3 -3 -2  0 -4 -1  4  1  0  2  1 -3 -2 -3  4 -4  0 -2 -3 -1  0 -3 -4 -2  4 -2 -1  4
  0  2 -1 -1 -1 -2 -1  3 -2 -1  2 -2  0 -1 -3 -3  2  2 -3 -2  0 -1 -4 -1 -4 -1 -1 -3 -2  1 -3 -3 -1  0 -3  1  3 -4 -1 -1 -2 -3 -4 -1 -4 -3 -2 -1 -1  0 -1 -3 -3  1  1 -2  2 -3 -3 -1 -2 -1 -2 -1  1 -3 -3  1 -2 -2 -1  0 -1 -1 -2  0  2 -1 -1 -3 -1 -3  1 -1 -1 -2  0  0  0 -2 -2  0 -2 -2  1 -1  2 -1 -1 -3 -1 -1 -3 -3  0 -1 -3  0  2 -3 -4 -1 -1  0 -3  1 -2  1  0  2  0 -3 -1  3 -3 -4 -1  0 -3 -4  3 -1 -3 -2  2 -3 -3  1  0  1 -1  2  3 -1 -1  1  0  0  0 -1  3 -2  1  0  2  1 -2  0  1  2  0  4  1 -1 -3  1 -1  1 -3 -3  3  0 -2 -1  3 -3 -2  3 -3 -3 -3 -3 -2 -3 -3 -3 -1 -2 -2  1  0 -3 -1 -2  2 -3 -2 -2  0  0 -1  0  1  0 -1 -3 -4 -1  1 -3  2 -4  0 -4  0  0  0  1  2 -3 -1 -3 -3 -4  0 -2 -3 -3 -4 -1 -1 -2 -2 -3 -2 -3  1 -1  1 -1 -3 -1 -2  1  1 -3  1  1 -2 -1 -2 -1  1  0  1 -3 -2 -3 -2 -3 -3  1 -2  0 -2 -3  0  0  0  0  0 -2 -2 -2 -1  0 -2 -1 -4  0 -1  1  0 -2  1 -1 -1 -2 -3 -3 -2 -1 -1 -3  3 -1  6 -3  0 -1 -3 -1  0  0 -1 -2  2 -3  0 -2 -3
 -1 -1  4 -3 -2 -3 -3  2 -2 -1 -2 -3 -2 -1  1 -1 -2 -2  2  1 -2 -3  1 -3 -1 -2 -3 -3 -3 -2  2  1 -2  2  5 -3 -2  1 -3  1 -4  3 -1 -3 -3  2 -4  0 -3 -2 -3  2 -2 -2 -3  3  0  2  1 -3 -1  1 -2 -3 -3  0  0 -2 -1  3 -2 -1 -2 -1 -3 -2 -1 -1 -2  2 -2  1 -2 -1 -3 -3 -2  1 -2  2 -4  0  0 -3  0 -1 -2 -3 -3  1 -3  1 -2  0 -2 -2  1  2 -2 -1 -1  0  0 -3  1 -2 -2 -3 -3 -2 -2 -2 -1 -2  3  1 -1 -2 -2 -3 -2 -2  1  0  1 -2  1 -2 -2 -2 -1 -1 -1  0 -1 -2 -2 -1  0  2  0 -2 -1 -2 -1 -2  1  1 -2  4  2 -2 -1  1  3 -1 -2 -2 -2 -2 -2 -3 -1 -2 -2  1 -1 -2  1  2 -1  2 -3  3 -2  1  0  0 -1 -3 -3  0 -1 -2 -2  1 -2 -2  1 -2  4  3 -2 -2 -3  3 -1  1 -2  4 -2 -2  0 -1 -1 -2 -1 -2 -1  1 -2 -2  2  2 -1 -3  2  3 -1  2 -2 -3  0  1  2  1 -2 -3 -2 -2  1 -1 -1 -1 -2  1 -2 -2  1 -3 -2  0 -2 -2 -1  1 -3  1 -4  1  2 -2 -2 -2  2  0 -3 -3 -2 -3  1 -3  1  1 -1  0 -3 -1  0 -2 -2 -2  1 -3 -2 -2 -1 -3 -1  1  5  2  0  1 -2 -1 -2  6 -3 -1 -2 -2 -1  1 -2 -3 -1  2 -1 -1  2
 -2 -3 -1 -4 -3 -4 -4 -2 -3 -2 -3 -4 -3 -2 -1  5 -3 -4 -1 -1 -3 -4  0 -4  8 -3 -4 -3 -5 -3  0  0 -1 -1  1 -4 -3  0 -4 -3 -5  0  8 -4 -3  4 -5 -1  1 -3 -4 -1  2 -3 -4 -2 -3  4  3 -4 -2 -2 -3 -4 -4 -2 -1 -3 -1 -2 -2 -2  0 -2 -3 -3 -1 -2 -3 -1 -3  1 -3 -3 -3 -4 -3 -2 -3  4 -5 -3 -2 -4 -2 -2 -3 -4 -4 -1 -4 -2  2  2 -3 -3 -1 -3 -4  7  7  0 -3 -4  0 -4 -3 -4 -5 -3 -3  2 -2 -1 -1  4  0 -3  5 -4 -1 -3  0  0 -3  2  0 -2 -2 -3 -3 -2 -2 -1 -2 -3 -3 -2 -2 -1 -3 -3 -2 -3 -2 -2  0 -2 -3 -2  3 -4 -3  0 -1 -3 -3 -4  2  2 -4 -4 -2 -3 -4  3 -3 -3 -1  2  5 -1 -3  0  2  0  3 -1 -3 -4 -4  2 -2 -1 -3 -1  2 -3 -3 -5  0 -2 -2 -4 -4 -1  8 -2 -1  0 -2  3 -3  0 -3 -4 -2 -3 -4  5 -2 -3  0  7 -3 -5  2  0  7 -2 -2 -4 -2  0  1 -1 -4 -4 -3 -1  0 -3  3 -3 -4  0 -4 -3 -1 -4  2 -2 -4  0 -3  2 -4  0 -5  0 -1 -4  1 -3 -1 -1 -4 -4 -3 -4 -2 -4 -1 -1  0 -4 -5 -3  7 -2 -3 -3 -1 -4 -4 -3 -2 -4  6  5  2 -1 -1 -1 -4 -2 -4  0 -4 -2  3 -3 -3 -2 -2 -4 -3  0 -3  4  0
 -1 -2 -3  8 -1  8  8 -2  6 -1  3  8 -1 -2 -3 -4 -2 -3 -3 -3 -2 -2 -4 -2 -5  4 -2 -3  8 -2 -4 -3 -2 -2 -4 -2 -2 -4 -3 -2 -3 -4 -5 -2 -4 -4  8 -2 -3  1 -3 -4 -4 -2 -2 -2  0 -4 -4 -2  0 -2  7 -2 -2 -3 -3 -1 -2 -2 -2 -2  0 -2  7 -2  1 -1  5 -3 -3 -4 -3 -2  3 -3  3  2  5  0  8  2  4  8 -2 -2  4 -2 -2 -3  7 -2 -4 -3 -2 -2 -3 -2 -2 -4 -5 -3 -2 -2 -4 -3 -2 -3 -2 -2 -2 -4 -2 -2 -4 -4 -2 -2 -4 -4 -2 -2 -4 -3 -2 -4 -4 -3 -2 -2 -2 -2 -1  0  0 -3 -2 -1 -1 -2 -2 -2  0  2 -2 -2 -2 -2 -2 -2  0 -3 -2 -2 -4 -2 -2 -3 -4 -4 -3 -2 -2 -2 -3 -4 -2 -3 -3 -4 -4 -3 -4 -4 -4 -4 -2 -3 -2 -3 -2 -3 -2 -4 -2 -3 -3 -2 -2 -3 -3  0 -2  3 -2 -3 -5 -2 -2 -4 -2 -4 -2 -5  3 -2  0 -3 -2 -4 -2 -3 -3 -4 -2  8 -3 -3 -4 -2  1 -3  2  1 -2 -3 -2 -2 -2  7 -3  2  4  1 -2 -4 -3 -2 -3 -3 -4 -3 -3 -2 -2 -4 -3 -4  8 -3 -3 -3 -2 -2 -2 -3 -2  1  6  2 -2  7  0 -2 -2  6  8  3 -4 -2 -2 -2 -2  7 -3 -1 -2 -3 -4 -4 -3 -2 -3 -3 -3 -2 -2 -3 -2 -2  0 -2 -2 -2 -2  8 -2 -3 -1 -3 -3
  4 -1 -1 -1  4 -1 -1 -1  0  2  4 -2  2  2  0 -3  1 -1 -3 -3  0 -1 -3 -1 -4  3 -1 -1  0  2 -3 -2  3  0 -3 -1  2 -4 -1 -1 -1 -3 -4  6 -1 -3 -2  0 -1  1 -1 -3 -3  0 -1  0  0 -3 -3  6  0  3 -1  3 -1 -3 -3  0 -1  0  1  2  0  0  0  0 -1  2  0 -2 -1 -3 -1  0 -2  0  2  0  1 -2 -2  2 -2 -2  1  1 -1 -1 -1 -3  1  1 -3 -2  0  2 -2  2  0 -1 -3 -1  3 -1 -3 -1  0 -2 -1 -1  3 -3  1 -1 -3 -3  0  0 -3 -2  2  2 -3 -1  0 -3 -3 -2  0  3  2 -1 -1  0  1 -1  0  1  1  0  0  0  1  0  0  1 -1 -1  0 -1 -1  0  0  1 -3  1  1 -1 -3 -3 -2 -1  0  1  0 -3  0 -2 -3 -3 -3 -3 -2 -3 -3 -3  3 -1  0 -2 -1 -2  5 -1 -1 -2 -2  1  2 -1  1  0  1  1  2 -3 -4 -1  2 -3  1 -2  1 -4  0  2  0 -1 -1 -3  1  0 -2 -3 -1 -2 -2 -3 -3  1 -1 -1  0 -2  0 -2  0  0  0 -1 -3  2  1  1 -1 -3 -1  1 -1  0 -2 -2 -2  1 -1 -3  0 -3 -2 -3 -3 -2  3  1  0 -2 -1 -1  0  0  2 -1 -3  0  1 -1 -2  1 -3  3  1  2 -1 -1 -2  3  4 -1 -3 -3  0 -1 -2 -3 -1  2 -1 -3 -1  1 -3  5  2  1  1 -1  0 -3  4 -1 -3
  1 -1 -1 -1  1 -2 -2 -1 -1  1  0 -2  1  1 -2 -3  1 -2 -2 -2  1 -2 -2 -2 -3  0 -2 -3 -2  1 -2 -2  3  0 -2 -2  3 -3 -1 -1 -2 -2 -3  0 -2 -2 -2  1 -1  1 -2 -2 -3  1 -1  0  0 -2 -2  0  5  0  1  0 -2 -1 -1  1 -1 -1  1  0  0  3  0  1 -1  3 -1 -1 -2  0  0  2 -2 -2  0 -1  0 -1 -2  1  0 -2  0  4 -2  1 -2 -2 -1  0 -3 -1  2 -1 -1  1 -1 -1 -3  0  1  0 -2 -2  0 -2 -2 -1  0 -3  0  2 -2 -2  0  0 -3 -2 -1  0 -2 -1 -1 -3 -2 -2 -1  1  2  0 -1  0  0 -2  0  0 -1 -1 -1  0  0 -1 -1 -1  1 -1  1  0 -1 -2  0  2 -1  0 -1 -2 -3 -3 -2 -2  3 -1  0 -2 -1 -2  0 -2 -3 -2 -3 -2 -3 -2  2  2  4 -2 -2  1  0 -1 -1  0 -2 -1  0 -2  0 -1 -1 -1 -1 -1 -3 -1  0 -2  1 -2  1 -3  0 -1 -1  0 -1 -2  1 -1 -1 -3 -2 -2 -1 -1 -2  0 -2 -2  0 -1  2 -1 -1 -2  1 -2 -1  2 -1 -1  0 -2 -2  1 -1 -1 -3 -1 -2  0 -1 -2 -1 -2 -2 -1 -1 -2  0 -1 -1  1 -2 -1 -1 -1  0 -2 -2  4  2 -1 -2  2 -3  1  1  1 -1 -1 -2  2  0 -2 -3 -2  3  1 -1 -1 -2  1 -1 -2 -2  0 -3  1  0  0 -1 -2  1 -1  1 -2 -1
 -3 -3 -2 -4 -3 -4 -4  4 -4 -3 -3 -4 -3 -3 -3  1 -3 -4 -3 -3 -3 -4 -3 -3  0 -4 -4  5 -5 -3 -3 -2 -3 -3 -2 -4 -3 10 -5 -4 -6 -3  0 -4 -3 -1 -5 -3 -4 -3 -5 -3  1 -3 -4 -3 -3  5 -2 -4 -3 -3 -4 -4 -4 -4  5 -3  7 -3 -3 -3 -1 -3  6 -3 -2 -3 -3 -3 -4 -2 -4 -3 -3 -3 -3 -3 -3 -1 -5 -3 -3 -5 -3 -3 -3 -4 -4 -3 -4 -3  1 -2 -3 -4 -3 -3 -4  0  0 -2 -3 -4 -3 -4 -4 -4 -4 -3 -3  1 -3 -3 -3 -2 -2 -4  1 -4 -3 -4 -3 -1 -3  1 -3 -2 -3 -3 -3 -3 -2 -2 -2 -3 -3 -2 -2 -2 -3 -3 -3 -3 -3 -3 -2 -2 -3 -3 -2 -4  3 -2 -3 -3 -4 -4  1  1 -4 -4 -3 -4 -4 -2 -3 -4 -3 -2  1 -3 -4 -3  1 -3 -2 -3 -3 -4 -4 -3 -3 11 -3 -3  5 -4 -3 -3 -3 -3 -3 -3 -4 -3  0 -3 -1 -3 -3  0 -4 11 -3 -3  4 -3 -3 -1  4 -3 -2  0 -3 -5 -2 -2  0 -3 -3 -3 -3 -3 -2 -3 -3 -3 -3 -4 -3 -3 -2 -3 -3 -2 -3 -3 -3 -5  1 -3 -4 -2 -3 -2 -4 -2 -5 -3 -3 -4 -3 -3 -2 -3 -4 -4 -4 -3 -3 -4 -2 -2 -2 -4 -5 -3  0 -3 -3 -3 -2 -4 -4 -3 -3 -3  1 -1 -2 -2 -3 -3 -4 -3 -4 -2 -4 -3  1 -3 -3 -3 -3 -4 -3 -2 -3  0 -2
 -2 -2 -1 -3 -2 -4 -4 -1 -3 -2 -2 -4 -2 -2 -2  7 -2 -3 -2 -2 -2 -3 -2 -3  2 -3 -3 -3 -4 -2 -2 -2 -1 -2 -1 -3 -2  0 -3 -3 -4 -2  2 -3 -1  0 -4 -1 -2 -2 -2 -2  8 -2 -2 -2 -2  1 -1 -3 -2 -2 -3 -3 -3 -2 -1 -2  1 -2  2 -2  4 -2 -2  0  2 -2 -2 -2 -3 -1 -3 -2  0 -3 -2 -2 -2  0 -4 -2 -2 -4 -2 -2  0 -3 -3 -2 -3 -2  9  2 -2 -3 -2 -2 -3  4  5 -1 -2 -3 -2 -3 -3 -3 -3 -2 -2  9 -2 -2 -2  0  1 -3  8 -4 -2 -3 -2  4 -2  8 -2  2  0 -2 -2  0 -1 -2 -1 -2 -2 -2 -1 -2 -2 -3 -2 -2 -2  0  1  0 -2 -2  0 -3 -2  1 -2 -2 -3 -3  9  9 -3 -3 -2 -3 -3  0 -3 -3 -2 -1  7 -2  0 -2  8 -2 -1 -2 -2 -3 -3 -1 -2  0 -2 -2  5 -3 -2 -3 -2 -2  1 -3 -3 -2  2 -2  3 -2  0  6 -3  0 -2 -2  0 -2 -2  1 -1 -3 -2  2  0 -4  0 -2  3 -2  1 -4 -2 -1  1 -2 -2 -3 -2 -3 -2 -2 -1 -2 -2 -2 -2 -2 -2 -3  7 -2 -3  2 -2 -1 -3 -2 -4 -2 -2 -3 -2 -3 -2 -2 -3 -3 -3 -3 -2 -3 -2  2 -1 -3 -4 -2  2  0 -3 -2 -2 -3 -3 -2 -2 -4  6  1 -1  1 -1 -2 -3 -2 -3 -2 -3 -2  8 -2 -2 -2  0 -4 -2 -1 -2  1 -1
 -2 -3  0 -3 -2 -3 -3 -1  1  1 -2 -3 -2  1  0 -2 -1 -4  0  0 -2 -4  0 -3 -2 -1 -3 -4 -4 -1  1  0 -2  1  0 -4 -2  0 -4  1 -4  1 -2 -3 -2  1 -4  1 -4  0 -4  1 -2 -1 -3 -1  0  1  0 -3  1 -2  2 -3 -3  5  3 -1 -1  0 -2 -1 -2  2 -3 -2  0 -1 -1  3 -2  1 -2  1 -4 -3 -2  1 -2  0 -4 -1  2 -2 -1  1 -3 -3 -4  0 -3  0 -3  4 -1 -2  4 -2 -3 -2 -2  0 -1  0  0 -3  0 -4 -4 -1 -2 -3  0 -2  2  0  0 -3 -2 -2 -1 -1  1  0 -3 -3  1 -3 -2 -2  1 -2 -2  1 -1 -1 -2  0 -1  1 -1  1 -2 -2 -1 -3  2 -2 -3 -1  0 -3  0  0  3 -1 -2 -3 -3 -3 -4 -4  2  0 -3  1 -1 -2  3  0 -2  2 -5  0  1  2 -2  3  1 -4 -4  4 -2 -4 -1  1 -3  1 -1 -4  3  1 -1 -3 -4  4 -2  3 -2  1 -2 -2 -2 -3 -2 -3 -2 -3 -3  0 -2 -2  1 -1 -3 -3  3  1  0  1 -4 -4  3  3  0  3 -3 -4  0 -1  3 -1 -1 -2 -3  0 -3 -2  3 -4 -3  2 -4 -3 -2  0 -4  1 -3  2  3 -4 -1 -2  0  4 -3 -2 -3 -2  0 -3  1  2  0 -2 -3  0 -1 -2 -1 -2 -1 -2 -3 -1  1 -2 -2  0  0  0  0  3 -3  1 -3  0 -4  1 -2 -2 -1  0 -1 -3 -2  1 -1 -2  1
