# Supplementary material for: Protein Secondary Structure Prediction Based on Data Partition and Semi-Random Subspace Method
Source: Sci Rep. 2018 Jun 29;8:9856. doi: 10.1038/s41598-018-28084-8 (PMC6026213; doi:10.1038/s41598-018-28084-8)
Supplement: Supplementary file 3 — Dataset 3 [file 41598_2018_28084_MOESM3_ESM.zip › ASTRAL_DATA/1a0i_A.pssm]

  V  N  I  K  T  N  P  F  K  A  V  S  F  V  E  S  A  I  K  K  A  L  D  N  A  G  Y  L  I  A  E  I  K  Y  D  G  V  R  G  N  I  C  V  D  N  T  A  N  S  Y  W  L  S  R  V  S  K  T  I  P  A  L  E  H  L  N  G  F  D  V  R  W  K  R  L  L  N  D  D  R  C  F  Y  K  D  G  F  M  L  D  G  E  L  M  V  K  G  V  D  F  N  T  G  S  G  L  L  R  T  K  W  T  D  T  K  N  Q  E  F  H  R  K  K  D  K  V  P  F  K  L  H  T  G  H  L  H  I  K  L  Y  A  I  L  P  L  H  I  V  E  S  G  E  D  C  D  V  M  T  L  L  M  Q  E  H  V  K  N  M  L  P  L  L  Q  E  Y  F  P  E  I  E  W  Q  A  A  E  S  Y  E  V  Y  D  M  V  E  L  Q  Q  L  Y  E  Q  K  R  A  E  G  H  E  G  L  I  V  K  D  P  M  C  I  Y  K  R  G  K  K  S  G  W  W  K  M  K  P  E  N  E  A  D  G  I  I  Q  G  L  V  W  G  T  K  G  L  A  N  E  G  K  V  I  G  F  E  V  L  L  E  S  G  R  L  V  N  A  T  N  I  S  R  A  L  M  D  E  F  T  E  T  V  K  E  A  T  L  S  Q  W  G  F  F  D  A  C  T  I  N  P  Y  D  G  W  A  C  Q  I  S  Y  M  E  E  T  P  D  G  S  L  R  H  P  S  F  V  M  F  R
 -2 -3 -3 -3 -3 -2 -3 -3 -5  2 -2  3  0 -3  2  4  3 -3  3  1  6 -3  1  1  1 -3  0  3  4  1 -5 -4 -7 -5 -8 -6  2 -8  1 -5  2 -1 -2 -2 -1 -2  1 -1  0 -1 -3 -2 -4 -3 -2 -2 -1  0 -1 -1  3 -2 -2 -2 -2 -1  1  2  0  0  0  1  0 -1  1  0  1  3  2  1  2 -2  0  2  0  0  2 -2 -1 -8 -2 -7  1 -5  6 -1 -2  0 -2 -4 -1 -2 -1  1  0  0  0 -1 -2 -2 -1  1  0  1  0  1  2  0  0  0  0  1  1  1  0 -1  1  0  0  2  0  1  1  1  1  0  1  0  0 -2  0 -1 -3 -1 -3 -2  0  1 -1  2  1 -2 -2  0  0 -1 -1  0  0 -3 -3 -1  0 -3 -1  2  1 -3  2  3  2 -1  1  0  1  0  0 -1 -1  0  0  0  0  2 -1 -1  0 -1  1  1  0  1  2  2  3  0  2 -1 -2  2  1  5 -3  3  1 -2 -2 -4 -3 -1 -4  2 -5  1  1 -1  4  0 -6  0  2 -3 -5 -2  1  0 -5 -4 -5 -1 -5 -1 -1 -2 -2  1 -5 -1 -1 -4 -2  2  3 -2 -1 -2 -1 -2 -1 -3  3 -2  0 -2  0 -2 -2  1 -1  0  3 -1  0  0 -1 -2 -1 -3  0 -2  4 -1 -3 -2  1 -2  1 -4 -3 -1  2 -3 -2  3  0 -3 -1  0 -1 -1 -1  0  0  1  0  0  0  0  1 -1  0 -1 -1  0 -1  0  0 -3  0  3 -1 -3  3 -1  0 -2 -3 -2  0 -3 -4  2 -5 -7 -4 -1  0 -4 -3  1 -4 -6
 -3 -2 -4  2 -3  0 -4 -3  7 -5 -5  0 -4 -3 -2 -1  2 -6  0 -1 -3 -5 -1  2 -3 -4  0 -5 -4 -6 -6  2 -4 -1 -8 -8 -6  9 -6 -5 -6 -1  5  1 -2 -1  1  1  4  2 -4 -2  6  8 -2 -1  1  1  0  0  1 -3  1 -2 -1  0  0  0 -2  0  5 -1  0  1 -3 -1 -1 -1 -1  4  0 -2  0 -1  1  3 -6 -6 -6 -8 -4 -4 -7 -7 -3  3  0  2 -1 -3  1  0 -1 -1  3  6 -3  6  5  2  1  0 -1  0  2  0  1  1 -1  0  4  0  2  1  3 -2 -2  0  3 -1  1  1  0  1 -2  3 -2  0 -4 -1 -3 -1 -4  0 -2 -3  0 -1  0  0  0  2  1  2  0 -2  1  1  0 -1  3  4  0  7  4  3  3  4  2  2 -2 -3  1  1  1  0  3 -1  1  3 -2  2  2 -2 -1  3 -1 -1 -3 -1  2  1  0  0 -4  1  1  0 -3  2  1 -1  3  1  3 -3 -3 -4 -6 -4 -5 -4  2  3 -2 -2 -3  1 -5  2  2  0  8  4  2 -1 -7 -3 -2  0 -1 -4  0  2  2 -2 -4 -5  1 -6 -4 -1 -4  0 -1 -5  0 -2  5  7  0 -1  1 -4  1  0 -4 -2 -4 -1 -3  4 -1 -2 -3 -4  2 -4  3  0 -3 -5  1 -5 -3  0 -1 -3  2  0 -1 -3  1  1  2 -3  2  2  4  0  3  0  1  0 -1  1  2  1 -1  0  2  0  3  0  3 -1  0  4 -5 -6 -3 -5  1 -6 -1 -3  3 -4  2 -1 -5  1 -5  9 -6 -7  6 -7  1  5 -4  9
 -4  3 -5  1 -4  5 -4 -3 -4 -5 -5  0 -2  3 -4 -2 -2 -6 -3 -3 -3 -5  0 -2 -1 -4 -1 -6 -2 -6 -6 -4 -7 -7 -3 -6 -6 -7 -6  1 -6 -5 -4 -1  1  2 -1  0  0 -3 -6 -3 -5 -1  4 -1  4 -2 -2  2  1 -3 -2  2 -4  2 -1 -2 -1 -1 -2 -3 -1  0 -2 -3  1 -2 -1 -1 -1 -3 -2 -1 -1  1 -6 -3 -7 -5 -6 -7 -6 -7 -3  0 -2 -1 -1 -4  3  0 -1 -2 -3 -4 -3 -2 -1 -2  1  0 -1 -1  0  1 -1  0 -2  0 -1 -2 -1 -1 -2 -1 -2 -1 -1 -2  1 -1  0  0 -2 -1 -3 -1 -5 -5 -3 -4 -4 -3 -3 -1  0 -2  0  0 -1  0 -2 -2 -1 -1 -2  0 -4 -7 -3 -2 -2 -3 -3 -1 -2 -4 -3 -1 -2 -3 -1  0 -2 -1 -3  1 -1  0 -2 -2 -1 -3 -2 -1 -2 -2 -3 -1  1  0 -2 -1 -3  0  0 -4 -1  0 -2 -2 -5  0  0  1 -1 -4 -4 -5 -5 -5 -5  1  0  2 -2 -2 -6 -1  0 -3 -3 -2 -1  1 -7 -6 -4 -5 -4 -1 -1  1 -1 -4 -2 -5 -5 -6 -4 -1 -4  0 -3 -3 -1 -2 -1 -3 -2  3 -2 -1 -2  3 -4 -3 -5 -2 -3 -2 -1 -2  3 -1  0 -4 -2  1 -3  0  1 -5 -3 -2 -3 -4 -2 -1 -3 -4 -1  0  1 -4 -1 -2 -2 -2 -2 -1 -1  0 -2 -1 -1  0 -2 -2 -1 -2  1 -3  0 -1  0 -4 -6 -6 -2 -7 -2 -6 -2 -4 -4 -3 -1  2  0 -1 -6 -6 -2 -7 -2 -6 -3 -1 -6 -5
 -5  5 -5 -1 -4 -2 -4 -4 -5 -5 -3  2 -4 -1 -1 -3  0 -7  1  3 -4 -5  4  0  1  0  0 -6 -3 -6  2 -5 -7 -8  9 -7 -6 -8 -4 -4 -6 -6 -5  6  0  5  1  1 -2 -2 -5 -2 -5 -4 -2  1  2  0 -2  1 -2 -3  4  3 -4  2  2 -2  3  3 -1 -3 -1  0 -4 -3  1  2  1  0 -1 -3  0  2  3  3 -6 -6 -7  8 -7 -5 -7 -7 -3  0  2  0  5 -4 -1  2  0 -3 -3 -1 -4 -2 -2 -2  0  1  3 -1  0  0  0  2 -1  2  0 -2  0  1 -1 -1  1  0  2 -1  3 -1  0  0 -3 -1  0  0 -5 -1  7 -3  2  0 -3  5  3 -1  1  1  0  4  4  0  5 -1 -1  4  0 -3 -2  2  1 -2 -4  1 -1 -4 -1  0 -3 -1  1  2 -1  1  0  2  1  2 -1 -1  0  0  3 -2  0  1  0  3  5 -2  3  3 -3  0  2 -5 -2  2  2 -4 -6  2  0 -2 -2 -2 -5 -5 -6 -5 -5  4 -2  6 -2 -3 -3 -1 -3 -1 -5 -3 -1  3 -8 -6 -5 -5 -5 -1  1  3  1 -2  7 -5 -5 -7 -4  0 -5 -2 -1 -4  2 -2  0 -3 -2 -1 -2 -2 -2 -3 -5 -2 -5 -2 -3  1  2  2  6  2  0 -3 -3  0 -4 -4 -4 -6 -1  3  1 -4  2  6  2  0 -3  2  1 -3  1  1 -3 -2  0  2  0 -1 -2  0  2  4  0 -2  0  0  2 -3 -1 -1 -1 -5 -6 -3 -2 -7 -2 -6 -1 -2 -3 -1 -1  6 -4 -4 -7 -7 -6 -7 -5 -7 -1 -4 -7 -7
 -2 -4 -3 -5 -3 -4 -4 -4 -7 -6 -4 -4 -5 -4 -4  0 -4 -5 -4 -6 -5 -4 -5 -4 -4 -6 -4  6 -4  2 -4 -3-10 -7-10 -9  1-10  6 -6 -1  0 -3 -4 -4 -5 -2 -2  0 -1 -5 -2 -6 -5 -3 -3 -3 -2 -2 -2 -2 -3 -3 -1 -3 -2 -1 -2 -2 -2 -3 -2 -2 -4 -3 -1 -3 -2 -2 -3  4  1 -3  1 -2 -1  1 -5 -6 -9  2-10  0  1 -3 -3 -4 -1 -4 -1 -4 -4 -3 -1 -4 -5 -3 -4 -4 -3 -2 -1 -1  0 -2 -1  0 -2 -2 -3 -1 -2 -2 -2 -2 -1 -3 -2  1  0 -2 -1 -1 -1 -2 -3 -2 -2 -2 -6 -6 -1  0  3 -3 -4 -1 -1 -2  0 -1 -2 -1  0 -3 -3 -2 -3  0 -7 -3 -6 -7 -3 -3 -6 -4 -3 -5 -5  0 -2 -4 -2 -1  0 -4 -3 -2 -2 -1  1 -2  0 -5 -1 -1 -4 -1 -4 -5 -3 -5 -6 -3 -4 -4 -1 -5 -4 -4 -3  6 -3 -2 -5 -5 -7 -6 -3 -4  1 -7 -5 -1 -5  1 -2 -7 -2  2 -3 -7 -2 -3 -4  0 -4 -7 -2 -7  7 -3  0 -4  0 -7  2 -4 -4 -1 -5 -4 -4 -5 -5 -4 -4 -4 -4 -3 -3 -4 -4 -3 -4 -4 -4 -4  0  3 -2 -1 -5 -4 -6 -2 -4 -2 -2 -1 -1 -6 -2 -5 -5 -6  0 -4 -6 -3 -4 -4 -2 -4 -3 -1 -2 -3 -2 -2 -3 -2  0 -2  0 -3 -3 -2 -1 -3 -3 -3 -3 -4 -4 -4 -4 -5  5 -7 -2 -4 -1 -3 -5 -4 -4 -4 -4 -6 -4 -5 -9 -7 -8 -6 -6 -4  2 -5 -9
 -3 -2 -4  1 -3  0 -4 -2 -1 -5 -5  1  4  2  1 -3  2 -6  0  1 -3 -5 -1  0 -2 -4 -3 -5  0 -5  0 -3 -5 -6 -7 -8 -2 -2 -6  7 -6 -4 -4 -1 -2 -2  0 -1 -3 -1 -5 -2 -3 -2 -2 -1  0  0  0 -1  0 -3  0  0 -4  0  0 -1 -1 -1 -1 -3  0  1 -3 -1  0 -1  1  0 -1  0 -2 -1  0 -1 -5 -6 -6 -3 -8 -5 -6 -6 -5 -2 -3 -1 -1 -4  7  0 -3  0  1  0 -1  3  1 -1  0 -1  1 -1  0  0  1  0 -2  3  0 -1  0  0 -1 -2 -1 -1  1 -1 -1  0  0  0 -3  0 -2 -1 -4 -4 -5 -4 -3 -2 -3 -1 -1 -1  1 -1 -1 -1 -2  1 -2 -3 -1 -1 -2 -4 -2  0  0 -1 -3 -1  0 -1 -2 -1 -2 -3  1  1 -1 -1  0  0 -1 -1 -1  2 -1 -1 -1  1 -1 -1 -2 -1  0  0  0  2 -2  2  1 -3 -3  1  1 -1 -3 -1  1 -2  1 -1 -5 -4 -4 -4 -3 -1 -2  0 -3 -2 -6  2 -1 -3 -2 -2 -1 -1 -2 -1 -3 -4 -3 -4 -1  1 -2  4 -3 -4 -4 -6 -1 -3 -4  0 -2 -4  0 -3 -1 -2  0 -2  0 -3 -2 -3 -4 -2 -4 -1 -3  0 -2  0 -2 -4  0 -4 -1 -2 -4 -4 -2 -5 -4  1 -2  2 -3  0  0 -1 -3  1  0  4  0  0 -1 -1  1  0  0 -1 -2 -1  0  0 -1  0 -1 -2  0 -2 -1 -3 -1  0 -2 -5  4 -6 -1 -2  0  4 -2  0 -1  0 -4 -2 -6 -3 -2 -6 -2 -7  0 -2 -5 -4
 -4 -1 -5  3 -4  1 -3 -3 -3 -3 -5 -2 -3 -1  4  0 -3 -6  2  5 -4 -5  4  3 -2 -1  2 -5 -2 -6  8  2 -6 -3 -5 -1 -2 -7 -6 -2 -6 -2 -4  0  0  2  2  0 -1 -1 -4 -3 -5 -3  1  3  0  0 -2 -1 -1 -3  1  4 -4  1  2 -1 -1  2  4 -2  0  5 -3 -1  3  1  0  1  1 -3 -1  0  3 -1 -6 -5 -7  1 -8  8 -5 -7 -4 -1 -2 -1 -1 -4  0  4 -2 -2 -3 -3 -4 -3 -2 -2 -1 -1  0 -1  0  0  1  2 -1  1  1 -1 -1  1  1  0 -1  0  2 -1  0  0  1  1 -2  0 -1  0 -4 -4 -3 -2 -3 -2 -2  1  0 -1  1  0  0  3  0  2  2  0 -2  0  1  0 -4  1  6 -1 -2  3  2 -4  3  1 -1 -2  2  4  0  0 -2  3  0  2 -1  0 -2 -1  3 -2 -2  1 -1  1  0  0  4  5 -3  4  4 -3 -2  2  4 -3 -4  3  1 -3  0  8 -6 -2 -5 -2 -4  0 -2  1 -1 -2 -6  2 -2 -3 -3 -3 -2 -1 -7 -5 -3 -4 -3 -4  3  3  3  0  4 -5 -1 -6 -4 -3 -4  4  3 -4  2  0 -1 -3 -1 -1  2 -4 -1 -4 -4  0 -5 -1 -3  1  0  5  0 -2  2  0  0 -1 -4 -5 -2 -5 -3  0  1 -1 -3  3  6  0 -3  3  1 -3  1  4 -1  1  1  3  1  0  0  1  2  2  0  0  1  0  2 -1  2  0  2 -4  0 -5  7 -6  3  0  0  7  1 -3  0  0 -5 -3 -6 -5 -4 -6 -3 -7 -1 -3 -5 -5
 -5 -1 -6 -4 -5  2 -4  1 -4  1 -6 -3 -2 -4 -4 -3  1 -7 -2 -2 -3 -4 -1 -2  0  7 -3 -5 -3 -2 -5 -6 -8 -8 -8  8 -6 -9 -1 -6 -3 -3 -5 -4  6  2  3 -4 -1 -2 -4 -3 -2 -4 -3  4 -2 -2  0 -1 -1 -3 -1  0 -3 -2  1 -2 -1 -2 -3 -3 -1 -2 -3 -2  0 -1 -2 -1  0 -2 -1  2  1  2 -5 -6 -7 -8  7 -3 -3 -7 -1  0  3  1 -3  2 -3 -3  1 -2  4 -4 -3 -3  0 -1 -1  0 -1  1 -1  1  0 -1 -2 -1  0 -1  1  0 -1 -2  0 -1 -1 -2 -1  0  2  0 -3 -2 -3 -2 -1 -5 -1 -3 -3 -4 -5 -2  0 -2 -1  0  3  0  4 -1 -2 -1  0 -2 -4 -5 -1 -2 -4 -5 -3 -3 -2 -5 -3 -1 -4 -3  1 -2 -1 -1 -1  0 -1 -2 -1  0 -2 -2 -2 -1 -2  0 -3  0  0 -3  0 -1  2 -3 -2 -5 -5 -1 -2 -3 -6 -1  0  7 -3 -6  8 -3 -6 -2 -6 -1 -2 -2  2 -3 -7 -3  0  6 -6  1  0  3 -7 -6 -6 -4 -6 -5  0 -3  0 -2 -5  2 -5 -7  2  6 -2 -2 -5  7 -2  6  3 -2  1  3 -3  5  2 -4  3  4 -2  3  0 -1  0 -2  1  7  1 -2 -3 -4  2  6  4 -6  4 -2  6 -6 -2 -2 -2 -5 -4 -2 -3 -5 -3 -1 -2 -1 -1 -1 -1 -2  1 -1 -1  0  3 -1 -1 -1 -1 -2  0 -3  3 -5 -6 -3 -3 -7  2 -5 -2 -4 -4 -2 -1  0  6 -2 -7 -8 -7 -6 -1  1 -4  4 -7 -7
 -4  0 -5  1 -4 -2 -4  5  0 -6 -2 -3  0 -4 -4 -4 -4 -6 -4 -4 -3 -5 -3 -2  2 -4 -3 -6 -3 -2 -4 -3 -7 -1 -8 -8 -5 -7 -7 -2 -6  9  1  2  0 -3 -3 -2 -1  0  2 -2 -6 -4 -2  0 -1 -1 -2  1 -2 -3 -2  4 -4 -1 -2 -1 -1 -3 -1  0 -2 -1  1 -2 -1  1  0  2 -1 -2 -1 -1  0 -3 -5 -6 -7 -7 -8 -7 -7 -7 -5 -1 -4 -1 -3 -4 -2 -2 -2 -2 -1 -2 -1  3 -2 -1  3  0 -1 -1 -1 -1  2 -1 -1  4 -1 -2  1 -2  0 -2 -2 -2  1 -1  3 -1 -1  0 -3  1 -3  0 -5  0 -4 -3 -3  3 -3  4 -1 -1  0  0 -1  1  0  3 -1 -4 -4 -1 -3 -4 -5  2 -2  3  5  0 -1 -3  2 -1 -3 -3 -2 -2  3 -2 -2 -2 -2  0 -2  1 -1 -1  0  3  0  0 -3  5 -4  2 -1  0 -4 -1 -1 -2  0  0  2 -1 -5 -1 -1 -2  8 -4 -5 -5 -5 -5 -5  0 -1 -1  0  0 -2 -1  1 -5 -4 -3  2 -1 -1 -5 -5 -3 -5 -5 -1  5 -2 -3 -4 -5 -3 -7 -4 -5 -1 -3 -4 -4  4 -4 -3 -1 -2  3 -1  0 -1 -3 -2  5 -3  1 -2  0 -1 -1  0 -5 -1 -3 -1  0 -3 -5  2 -5 -4  2 -5 -2 -4 -2 -3 -2  1 -2 -2 -2 -1 -1  1 -1 -1 -2  2 -1 -2  0  0  0 -1  3 -2 -2  1  0  1 -1  2  1 -4 -6 -4 -6  0 -3  2 -3 -3 -3 -3 -1 -2 -1 -6 -5  9 -7 -2 -5 -3 -4 -5 -5
  3  1  5 -5  4 -2  1  0 -2 -6  2 -4 -4 -2 -2 -5 -5  5 -4 -5 -2  3 -5 -4 -2 -7 -5 -1  4  1 -9  2 -9 -2-10-10  5-10  2  2  3  0  1 -3 -6 -4 -4  1 -1  2  0 -1 -7 -5 -2 -3 -1  1  2 -2 -3  1 -3 -4  4 -2 -2  1  1 -1  0  2 -2 -2  1  1 -2 -2 -1 -2 -1  1 -1 -2 -4 -4 -1  5  2 -6 -9-10  4  5 -1  0 -4 -1 -5 -2 -4 -3  2 -1 -4 -2  0 -4 -3 -2  0 -1  0 -1 -1 -2 -2 -1  2 -1 -1  1 -1 -1 -3  2 -3  0 -2  0 -2  0 -1 -1  1 -2  0  0  0 -4 -5  2  1 -3  0 -2  0  0 -1 -1 -1 -3 -3 -2 -4  0  2 -3 -1  0 -1 -1 -4 -5 -1 -4  1 -1 -2 -4  2  0 -3 -2  0  0 -3 -2  2 -1  2 -1  1  1 -2 -2  0  2  0 -4 -3  0 -4 -4  2 -1 -4  1 -3 -2 -4 -2  0 -4 -2 -6 -3 -7 -7  4  4  3 -6 -4 -2 -4 -4  0 -6  0 -4 -7 -7 -4 -3 -4 -3  0 -7  3 -6 -3 -1  0 -4  1 -7 -1  1  6  3 -6  0 -2 -5 -6 -3 -5 -5 -2 -2 -4 -2 -1 -3  2  2 -2  1  0  1 -2 -1 -4 -5 -7 -2  0  1 -1  0 -5 -6  3 -5 -5 -3  0 -1 -3 -5  1 -1 -3 -3 -1 -3 -4  0  1  0 -3  0  1  1 -2 -2 -2 -1 -1 -1  1 -2  1 -2  2  0  1  2  2 -7  5 -5 -4  1 -3  2 -4 -4 -5 -6 -2 -2 -8 -6 -8 -4 -2  0 -6  1 -8
  3 -3  3 -5  2 -4  0 -1 -6 -6  1 -3 -2 -2  3 -5 -4  2 -2 -6 -4  4 -3 -2  2 -7 -3  2  0 -1 -9 -1 -9  4-10-10 -2 -9  0  2  1 -3 -2 -4 -6 -5 -4 -2 -2  1  2  2 -7 -5  2 -2 -2 -1  1 -1 -3  5 -3 -4  4 -2 -2  0  0  0 -3  3 -2 -3  3  1 -2 -2  0  0 -2  3  1 -2 -4 -4  1 -1  6 -9 -9-10  1  1 -2  1 -4  1 -4 -2 -4 -3  0  2 -4  1  3 -3 -3 -2 -1 -1  1 -1 -1 -2 -1 -2  0 -2 -1  0 -2 -1 -2  0 -3  1 -2  2 -1 -1 -1 -1  4 -1  1 -1  4 -4 -1  2  4  0  5 -2  1  1  1 -1 -1 -2 -1  0 -2  4  3 -2  4  3  4 -1 -1 -2  2 -2  0  5  0 -4  3  4 -2 -3  0  0 -3 -2  0 -3  2 -1  1 -2  1  0  1  0 -2 -2 -4  0 -5 -4  1 -2 -4  2  2 -3 -3 -1  4 -3  0 -6  0 -7 -7  3  0  2 -1 -3  2 -1 -3 -1 -4 -1 -3 -6 -6 -4 -2 -2 -3  5 -7  2 -6 -4 -1 -3 -5  3 -7  4 -2 -2  1 -6 -1 -3 -3 -6 -3 -4 -4  0 -3 -3  0  2  1  3  3  0  4  1  0  2  2 -5 -5 -7 -3  4  0 -2  1 -4 -6  0 -5 -3 -4  3  2 -5 -4  3  4 -2 -1  4 -3 -4  3  2  1 -3  1 -1 -2 -2 -2 -2 -2 -1 -2  0 -2  0 -2  0 -3  2 -1 -1 -7 -2 -4 -3 -1 -5 -1 -3 -4 -6 -5 -3  6 -7 -6 -8 -5  0  2 -5  4 -7
 -3 -1 -5  5  0  3 -3 -3  5 -3 -5  4 -3  1 -2  4 -2 -6  2  3 -5 -5  1  3 -2 -3  0 -2 -4 -5 -5 -3  9 -4 -7 -8 -6 -4 -6 -4 -6 -3  2  1 -1 -3  1 -1  0 -2 -5 -2 -4  0 -2 -1  3 -1 -2  0 -1 -2 -2 -2 -4  1 -1 -1 -1  0  0 -2  0  1 -3 -2  1 -1  0 -1 -1 -2 -1  0 -1  0 -5 -4 -6 -7 -5 -6 -6 -6 -4  2 -2  0 -1 -4 -1  0 -2 -2  1 -2 -3  0  1  5  0  0  1  0  2  0 -1  0 -2  0  1  0  1  1  3 -2  0 -2  0 -1  0 -1  0  0 -2  1 -1 -1 -5 -3 -4 -2 -3 -3 -3 -1 -1 -2  0  0 -1  1 -2  0 -2 -2 -1 -2  0 -1 -2  1  1 -2  2  2  0 -3  0  0 -3 -4  1  0  0 -1 -1 -1  0  0 -3  1 -2 -3 -1  0 -1 -2 -4  0 -2 -2  1 -1 -2  0  1 -3 -4  1  1 -2 -2  1  0  0 -2 -3 -5 -4 -5 -4  8  1 -2 -1 -2  0 -6  2 -1  3  4  1  2  1 -7 -5  8 -2  8 -3 -1  1 -2 -2 -4 -5  0 -6 -3 -2 -3  0 -3 -4  2  0  3  1  1 -1  1 -4  1 -3 -4 -1 -4 -1 -3 -1 -2  0 -1 -3  2 -2  1 -2 -3 -4  5 -5 -1  3 -1 -3 -1 -1 -1 -3 -4 -1  1 -3  2  2  0 -1  1  2  0  0 -2  0  1  0  0  0  1 -1  1 -2  0 -2  1 -2 -4 -5 -1 -6  0 -6 -2 -3  2 -3  2  0 -2  1 -5 -2 -6 -6 -1 -7  3 -1 -6 -3
  5 -3  2 -3  0 -3 -3  0 -5 -4  0 -3  3  6 -2 -1 -4  0 -1 -5  0  2 -4  0  2 -6 -3  1  0 -3 -8  1 -8  0-10 -9  0 -8  0 -1 -2 -1 -1 -1 -3 -5 -3 -3 -2  1 -2  0 -6 -4  0  0 -2  0  0 -2 -2  1 -3 -2  2 -2  0  0  1 -2 -4  0 -3 -2  0  0 -2 -1  1 -1 -2  1 -2 -1 -4 -4  2  2 -3 -9 -2 -9  0  4 -1 -1 -4  1 -4 -4 -3 -3  0  2 -3  0  2 -3 -2  1  1 -1 -1 -1  0 -2  0 -1 -1 -2 -2  3  1 -2 -2 -1 -3 -1  0  1 -1 -1 -1 -1  1 -2 -1  0 -1 -2 -5 -1  1 -2  1 -2 -1  1  0 -2 -1 -3 -3 -1  0  0  1 -1  1  0  2 -2 -1 -3  1 -5  0  1 -1 -4  1 -2 -3 -2 -1  0 -2 -2  1 -2  0 -1  0  1 -2 -1 -1 -1 -3 -4 -4  2 -3 -5 -2 -1 -3  2 -1  1 -1  0  0 -4  1 -5 -1 -6 -6  0  8  1 -5 -4  0  0 -2 -1 -5 -1 -2 -5 -5 -4 -3 -4  3  3 -5  3 -5 -5 -2 -1 -3 -1 -6  0 -1 -2 -2 -5 -2  0  0 -5 -1 -4 -4 -3 -2  0 -1 -2  1 -1 -1 -3  0 -2 -2 -1 -1 -4 -5 -6 -1 -1 -1  5 -2 -5 -4  0 -4 -3 -3  4  3 -3 -4  4 -1 -3  0  1 -3 -4  2  1  0 -2 -1  0 -2  0 -1 -2 -1 -1 -2 -1 -1 -1 -3 -2 -3 -2  0 -2 -6 -3 -4 -5  5 -2 -1 -4 -4 -5 -5  0  0 -7 -5 -8 -5 -2  1 -1  2 -6
 -1 -4  3 -5 -2 -5 -4  5 -6 -7 -4 -5  5 -4 -4 -6 -6 -1 -5 -7 -1  1 -5 -4  0 -3 -2 -4  1  3 -9 -1-10  3-10 -9  2 -9 -2 -6 -2  2 -2 -4 -6 -6 -5 -4 -3 -2  6  1 -7 -1 -1 -2 -3 -2  2 -2 -2  2 -1 -3 -1 -1 -2  3 -1 -3 -4  0 -2 -1  0  0 -1  0  0 -2 -1  2  1 -3 -2 -5  6 -5  1 -9 -9-10 -4 -4 -5  2 -3  0 -5  8 -4 -3  0  3 -4 -3  4 -1 -2 -2 -1 -1 -1 -2 -1 -1 -1 -2  4 -2 -2  0 -2 -1 -2  1  2  3 -2 -1 -1 -2 -1  0 -1  0  1  1  4  7  2  3 -2  0  4  3 -1  2  1  1 -1 -2 -3 -1 -3 -3 -2 -2 -4 -7  2 -4 -7 -5 -2 -6 -2 -2 -2 -4 -2  1 -5  0 -1  2 -1 -2 -2 -2  1 -2  0 -4 -3  0  1 -3 -3 -1 -3 -3 -5 -6  1 -2 -4  5  6 -4 -3 -1 -3 -5 -2 -6  1 -7 -7 -2  0  0 -6 -5 -2 -3 -3 -1 -1 -3 -1 -6 -7 -5 -2 -4 -2 -1 -7  2 -7 -4  0 -3 -5 -2 -7  4 -2 -4 -3 -6  4 -3 -2 -5 -3 -5 -5  0 -3  2  3 -1 -4  0  3 -4  4 -2 -2 -2  0 -3 -6 -7 -3  4  0  1 -3 -6 -6  4  4 -6 -6  4 -3 -5 -6  3 -3 -4 -2  2 -4 -5 -2  2 -2 -3 -1 -2 -3  3 -1 -3 -2  1 -1 -1 -2 -1  0 -4 -4  1 -4  1 -7  1 -5  6 -3 -5 -2 -3 -2 -6 -2 -4 -1 -8  6 -9 -6  8 -3 -6  5 -8
 -4 -3 -5 -3 -4 -3  7 -4 -4  7 -5 -2  2 -4  0 -2 -4 -5 -3 -4 -4 -1  0 -3 -2 -6  5 -2 -3 -6 -7  0 -7 -8 -8 -8 -6 -9 -6 -6 -6 -4 -6 -5  2 -2 -2 -2 -2 -3 -4 -3 -5 -4 -3 -2 -2  2 -2  3  1 -3  4 -3 -3 -2  1 -1 -1  3 -3 -3  5 -1  0 -1 -1  0 -1  0 -1 -1  4  2 -1  1 -6 -6 -7 -8 -8 -8 -7 -7 -5 -2  5  1  5 -1 -4  0 -3 -3 -1 -4  1 -3  1 -3 -1  2 -1  0  0  3 -1  2 -2 -1 -1  1 -1  0  3 -2  5 -1 -1 -2 -1  2 -1  2 -3  0  1 -1 -1  2 -4 -3  1  4 -2 -3 -1  1  1 -1  0 -2 -1 -2  0 -1  0  1 -3  6 -2 -1 -2  2 -6 -4 -4 -5 -5  1 -4 -3  3  0  0  1  6  1 -1  1 -2 -1  0  2  2  2 -2 -1  3 -2 -4  2 -2 -4 -3 -2 -1 -4 -5 -2 -3 -4 -5 -3 -3 -5 -5 -5 -6 -4 -5 -4 -5  1  6 -4 -4  5 -5 -2  5 -5 -5 -3  0 -3 -8 -6 -5 -5 -5  7 -3 -4 -3 -4 -5 -5 -5 -6 -4 -5 -2 -3  3  2 -3  2 -3 -4 -2  0 -2 -4 -3 -4 -5 -4 -5 -3 -3 -3 -1  2 -4 -4 -2 -3 -3  0 -4 -5 -5 -4 -5 -4 -5 -5 -4 -5 -4 -5 -5 -4 -3 -2 -3  2 -2 -1 -2  3 -1  2  4 -1 -1 -1  1  2  0  1 -2  5 -2  5 -3 -4 -3 -5 -4 -7 -4 -7 -3 -4 -3 -4  5 -4 -6 -4 -1 -7 -7  9 -5 -7 -4 -5 -6 -7
 -3  0 -4  0 -2  0 -3 -3 -4 -4 -4  2 -2  2 -3  3  4 -5 -1 -1 -1 -4 -1 -1  0 -3 -1 -3 -2 -3 -3 -4 -7 -7 -7 -6 -3 -7 -4 -5 -3 -3 -3  0 -3  0  0 -1  0 -1 -5  2  5 -3  0  1 -1  0 -1  0  2 -2 -2 -1 -3 -1 -1 -1 -1  0 -1 -2 -1 -1 -3  0  0 -1 -1 -1  1 -2 -1  0  0  1 -5 -3 -6 -6 -3 -5 -4 -5 -1 -1  1 -1  2 -4 -1  0  1  2  1 -3 -1  0  0  1 -1  0  0  1  1  0  0 -1 -1  0  0  0  0  1 -1 -1 -2  1 -1 -1  0  0  0  0 -2  1 -2 -1 -4 -5 -3 -1 -4 -2 -4  0 -1 -1 -1  1 -1 -1 -1 -1  0 -3 -2  1 -2 -2 -4 -2 -4 -5 -4  0 -1 -6  0  2 -2 -4  0 -1  0 -1  0  0  0  0 -2  0 -1  2 -1  1 -1  0  0  0  2 -2 -2 -1 -2 -1 -1 -3 -3 -1  0  1 -3  0 -1 -2 -3 -4 -4 -2 -5 -1 -5  0 -2  0  4 -2 -6  1  0 -2 -3  3  2  2 -7 -5 -4 -4 -4 -3  0 -2  1 -3 -2 -4 -4 -5 -3 -1 -3 -1 -2  1  0 -2  0 -1  1 -1 -2  0  3  0 -3  1 -1  0 -2 -2 -2 -2  0 -3  1 -4 -2 -1 -1  1 -2 -3  2  1 -2 -4  0 -1 -1 -3 -1 -1 -1 -4  0 -1 -2 -1 -1  0 -1  2 -1  0 -1  0  0 -1 -1 -2 -1 -2 -1 -3 -1 -3 -4 -3 -4 -6  0 -6  2 -3 -3  3  0  1 -4  5 -3 -6 -6 -3  3 -6 -1 -1 -5 -6
 -2  2 -3  0  3  1 -3 -3 -4 -4 -1 -2 -2  2 -3 -2  0 -4  2 -2 -4 -3 -1  0 -1 -4 -1 -4 -3 -4 -7  2 -7 -6 -8 -8 -2 -8 -4 -2 -1 -3 -3 -2 -3  1  0  0  1 -1 -3  4  3 -1  3 -1 -2  0  3  2  1 -2 -1 -2 -1  3 -1  0  2 -2 -1 -2 -1 -1 -3  0  0  0 -1  0 -1  0  0 -1  0  0 -4 -1 -5 -4 -4 -7 -2 -1 -2 -1 -2 -1 -1 -4  0  3  3  0 -2 -3 -2 -3  2 -1  0  0 -1  1  1  0  0 -1 -1 -1  0  1  0 -1 -1  0  0 -1 -1  0  0  1  0  1 -2  1 -1 -1 -3 -2 -4 -2 -2 -3 -4 -1 -1 -1 -1  0  0 -2 -1 -1  0  0  0  1  0 -1 -1  0 -1 -4 -4 -1 -1 -3 -1  0 -1 -2 -1 -1  0 -1 -1  0  1 -1 -1 -1 -1  1 -3 -1 -1  2  4 -2 -1 -1 -1 -2 -1  0 -1 -2 -3  0 -1  2 -1 -2 -1 -4 -4 -4 -5 -2 -3 -3 -5 -2 -2 -2 -1  0 -6  1 -1 -3 -5  2  0 -1 -6 -3 -5 -2 -5 -3  1 -3  5 -2 -1 -3 -1 -4  1 -4 -3  3 -4 -3  3 -1 -2 -1  2 -1 -2 -3  0  0 -2 -2 -3 -1 -2 -1  0 -3  1 -4  1 -2 -1  0 -2  3 -2  3  2  5 -3 -1  4 -1 -3  0  3  0  0 -2  4 -2 -2  0  0 -1  1 -1  1 -1  0  0 -1 -1  1 -1  1 -2 -2 -2 -1 -3 -2 -4 -2 -4  1 -6  3 -4 -2  6 -1 -1 -5  0  1 -6 -6 -6 -3 -6 -1  0 -4 -6
 -3 -5 -3 -5 -4 -5 -5  4 -6 -7 -5 -5  0 -5 -5 -6 -6 -6 -5 -7  6 -3 -5 -5  5 -3  5  4 -3 -3 -9  6-10  4-11 -9 -5 -9 -6 -6 -6 -6  0 -4 -6 -6 -2 -5 -2 -2  6 -1 -7 -5 -4 -3 -3 -2 -1 -2  2 -3 -3  4 -4 -3 -3 -1 -3 -3 -4  5 -4 -2 -3 -3 -3  0  1 -3  2  0 -1 -3 -4 -5 -3 -6 -6-10 -9-10 -7  1 -6 -3 -4 -3 -5 -3 -4 -4 -3 -3 -4 -2 -3 -4 -4 -3  4 -2 -2 -2 -2 -2 -1 -2  0  0 -3 -2 -2 -2 -3 -3 -2 -2  1 -2 -1 -2 -2 -2 -3 -2 -3 -2 -4  2 -6  1 -5  0 -2  2 -2  0 -1  0 -1 -3 -4 -3 -1 -4 -1 -5 -3 -8 -1 -3 -4  1  1 -6 -2 -6  3  0 -2 -5  1 -2  0 -1 -2 -1 -3  0  6 -2 -2 -5 -2 -3  4 -2 -5 -2 -5 -2 -3 -6 -4 -2  0  2  3 -4  0 -4 -2 -5 -1 -5  5 -7 -6 -4 -5 -5 -6 -5  0 -5 -5 -2  4 -4 -1 -6 -6 -5 -1 -5 12  7 -7 -4 -7 -6 -4 -5 -5 -4 -7 -3 -5 -6 -4 -6  6 -4 10 -5 -4 -4 -5 -4 -3 -3  5 -4 -3 -4 -3 -3 -3 -1 -4 -1 -2 -5 -6 -6 -4  0 -2 -2 -5 -6 -6  0 -5 -6 -6  0 -5 -6 -3 -3  5 -5  7 -1 -4 -5 -3 -2 -1 -3 -2  3 -2  0  0 -2 -3  3  4 -2 -1 -4 -1 -2 -4  7  2 -6 -7 -6 -5 -3 -4 -5  8 -5 -4 -6 -4 -6 -5 -8 -5 -9 -6  3 -5 -6  4 -8
 -2 -4 -2 -4 -3 -4 -4  1 -4 -6 -4 -4  3 -4 -4 -5 -5 -5 -4 -6 -5 -4 -5 -4 -3 -6  2 -3 -1  2 -8  2 -8  6-10 -9  3 -8 -5 -6 -5 -2  1 -1 -4 -5 -4 -4 -4 -2  5  2 -7 -1 -3 -3 -2 -2  0 -1 -2  0  0 -1 -3 -2 -3  1  1 -3 -2  2 -2  1 -3 -1 -2  0 -1 -3 -2 -2  0 -3 -4 -3  1 -3 -2 -9 -9 -9 -6 -1 -3 -2 -3 -1 -4 -2 -2  1 -3 -2 -4 -4 -2 -2 -3 -2  3  0 -2 -1 -1 -1 -1 -2  1 -1 -2 -2 -2  0 -3 -1 -2  0  0 -1  1 -1 -1 -2 -3  0  3  4 -1  4 -2  1 -3  5  1 -2 -2  0  0  0 -1 -2 -3  2 -1 -3 -3  0 -2 -7 -1 -1 -2 -5 -1 -5 -2 -6 -3 -3 -3 -2 -4 -2  1 -1 -4 -3 -1 -1  0 -2 -1 -3 -1 -2  3 -3 -3  2 -5 -2 -4 -5 -2 -1 -3  2  6 -3  0  0 -3 -4 -2 -6  2 -6 -7 -2 -4 -3  2 -4 -2 -2 -4 -1 10 -2 -2 -6 -5 -4 -1 -3  1  0 -6 -1 -6 -6 -1 -3 -4 -3 -6 -2 -4 -5 -2 -6  4  0  0 -5 -1 -2 -4 -1 -3 -1 -1 -2 -3 -1  1 -2  2  0 -1  1  3  2 -4 -6 -2  0 -1  5 -4 -4 -3 -1 -2 -4 -6  2 -4 -4 -4  2 -1 -4 -1 -2  0 -4  0  0 -2 -2  0 -1 -3  1 -1 -2 -2  0 -1 -3 -1  0  3 -1 -3  1 -2 -4 -6  1 -4  8 -3 -5 -1 -2 -4 -4  6 -4  0 -7  4 -8 -4  3 -2 -5  1 -7
  2 -3  2 -4  1 -2  0  0 -5 -5  6 -4 -4  0 -1 -4 -5  6 -3 -5  1  3 -4 -2 -2 -5 -3  3  1  5 -8  1 -9 -3-10 -9  3 -9  5 -1  5  1  3 -3 -5 -3 -3  5  3  3 -2  0 -6 -4  0 -3 -1  2  1 -2 -2 -1 -2 -3  2  1 -2  1  2 -1 -2  0  0 -2  4  3 -2  0  1 -2 -2  1 -1  0 -2 -4  2  5  2 -7 -8 -5  5  5  2 -1 -3  1 -3 -2 -3 -3  2  0 -2 -2  2 -4 -3 -2 -1  0  0  1 -1 -2 -1  0  1 -1  1  0  0  0 -1  4 -2  1 -2  1 -2  1  0 -1  2  0  3  1  3 -3  0  3  0  0  0 -2  1  1 -1 -1  0 -2 -3 -2 -2  2  0 -4  0 -1  0 -1 -5 -4  0 -2  1 -2  1 -3  2  3 -2 -2  0  1 -2  1  1 -2  1  1  3  2  1 -1  1  1  2 -4 -3  2 -2 -3  1 -1 -3  1 -3 -3 -3  0  0 -3 -2 -6 -4 -6 -7  4  4  3 -6 -2 -2 -4 -3  0 -5  0 -3 -6 -6  0 -1 -4 -6  0 -6  3 -3 -3  2 -3 -4  1 -6  0  6  6  4 -5  1  0 -5 -5 -3 -4 -3 -4 -1 -3 -1 -3 -2  2  1 -3  0  0  4 -2 -1 -3 -4 -3  0  2  4  0  2 -4 -6  4 -4 -4 -5 -2 -3 -3 -4 -1 -3 -3 -3  1 -3 -3 -1  0  0 -2 -1  0  1 -1 -1 -2  0  1  1  4 -1  3  1  1  0  0  6  5 -6  6 -4 -3 -1 -5  0 -2 -3 -6 -6 -2 -3 -8 -6 -7  2  0  4 -5  1 -8
