# Supplementary material for: Protein Secondary Structure Prediction Based on Data Partition and Semi-Random Subspace Method
Source: Sci Rep. 2018 Jun 29;8:9856. doi: 10.1038/s41598-018-28084-8 (PMC6026213; doi:10.1038/s41598-018-28084-8)
Supplement: Supplementary file 3 — Dataset 3 [file 41598_2018_28084_MOESM3_ESM.zip › ASTRAL_DATA/1a1x_A.pssm]

  A  G  E  D  V  G  A  P  P  D  H  L  W  V  H  Q  E  G  I  Y  R  D  E  Y  Q  R  T  W  V  A  V  V  E  E  E  T  S  F  L  R  A  R  V  Q  Q  I  Q  V  P  L  G  D  A  A  R  P  S  H  L  L  T  S  Q  L  P  L  M  W  Q  L  Y  P  E  E  R  Y  M  D  N  N  S  R  L  W  Q  I  Q  H  H  L  M  V  R  G  V  Q  E  L  L  L  K  L  L  P  D  D
  5  1  1 -2  0 -1  1 -4 -4 -2 -3 -4 -4  0 -3 -2 -2  0 -2 -5 -2 -4 -3 -2 -3 -2 -1 -6 -3  1  1  0 -1 -2 -1 -1  0 -1 -2 -2  0 -2 -2 -4 -4 -2  0 -2 -3 -1 -3 -3  2  2 -2 -2 -1 -2 -2  0 -1 -2 -1 -4 -3 -1 -3 -7 -2 -4 -3  0 -2 -1 -3 -5 -3  2  0 -3 -1 -2 -4 -6 -3 -3 -1 -3 -4 -1 -2 -1 -2 -2 -2 -3 -3 -4 -3 -4 -2 -3 -3 -2 -2 -2
 -2 -1 -2 -2 -2 -2 -2 -3 -5  0  5 -4  4 -1  5  4  0 -3 -3 -5  1 -4 -2  1  3  7 -2 -6  0 -3 -3 -3 -3  1  0  0  1  0  1  3 -2  4 -4  5  0 -3 -2 -2 -2 -1  0  0 -4  0  0 -4 -1  1 -3 -2 -3 -3  0 -4 -2 -1 -2 -7  1 -3 -3 -4  0  3  5 -5  5 -4 -3 -1 -3  6 -4 -4  6 -5 -3 -1 -3 -3  0 -2  1 -2  0 -2 -1 -4 -4 -4  0  1 -1 -3 -3 -1
 -2 -1 -2 -2 -4  1 -1 -2 -5  0 -3 -5 -4 -3 -3 -1 -2  0 -4 -5 -2  0 -2  5 -1 -3 -1 -7 -5 -1 -2 -1 -2  0 -1  1  1  1 -2 -1 -3 -2 -2 -3 -3 -2  1 -2  0 -1 -3 -1 -1 -2 -3 -2  2 -1 -4  1 -1  1 -1 -5 -5 -3 -4 -8 -3 -5 -1 -3 -1  3 -2 -5 -3 -1  1  2 -1  1 -3 -7 -2 -3 -4  1 -2 -3  1 -3  4 -1 -3 -3  0 -5 -5 -6 -1 -3 -4 -2  2  0
 -2 -2  1  2 -4 -2  0  0 -4  3 -4 -6 -3 -4 -4  0 -1 -1 -5 -1 -1  8  2  0  1 -4 -3 -8 -5 -3 -4 -1 -1  2  0  1  1  1 -3 -2 -2 -2 -5 -4 -3 -1  6  0 -4 -3 -3  2 -2 -3 -3 -1 -2 -2 -4 -2 -3 -1 -2 -6 -4 -3 -5 -8 -3 -6 -2 -3 -1  1 -3 -6 -3  6 -2  5 -2 -3 -5 -7 -1 -5 -4  3 -4 -2 -2 -2  4  3 -3 -1  4 -6 -5 -6  0 -4 -4  3  6  5
 -1 -3 -3  3 -2 -3 -3 -5 -6  2  7 -3  0  1  2 -2 -4 -3 -3 -5  2 -6 -6 -4 -5  1 -3 -6 -3 -3 -2 -2 -3 -5 -3 -3 -2  2 -2 -3 -2  1 -3  4 -6 -4 -5 -3 -5  1 -5 -5 -3 -2  3 -4  1 -1 -4  0 -3  2  0 -4 -5 -3 -4 -6 -4 -1 -1 -4  1 -4 -1 -6 -4 -2  3 -5  5 -4 -4 -2  0 -3 -3 -1 -6 -2 -4 -2  2 -2 -3 -6 -6 -4 -3 -4 -5 -3 -3 -5 -5 -4
 -2 -2 -1 -1 -3 -1  0 -3 -4 -1 -1 -4 -3 -3  2  2 -2 -2 -4 -4  1 -3  1  1  5 -1 -1 -5 -3 -1 -3 -2 -2  3 -1  0  1 -1  1  5 -2  2 -4  3  8  0  1 -4 -1 -3  4  1 -3 -1 -1  0 -1  4 -1  1 -3 -3  1 -4 -4 -3 -2 -6  5 -3  2 -2  0  0  5 -5  2 -3 -1 -2 -3  1 -4 -5  2 -5 -1 -1  0 -3  4 -1 -2 -2 -2  2  3 -3 -4 -2  1  3  0 -2 -1  2
 -2 -2  2  1 -4 -3  0 -3 -4 -1 -3 -5 -3 -4 -3  2  0 -2 -4 -5  5 -1  7  1  0 -1 -3 -6 -4 -2 -3 -3  0  5  1  3  1 -1 -2  0  0 -1 -5 -3  0  4  0 -4 -3 -3  1  4 -3 -2 -2 -3 -2  0 -3 -1 -3 -3  0 -5 -4 -3 -3 -7  1 -5  0 -2  1  0 -1 -5 -1 -1 -2 -2 -3 -2 -4 -6  2 -5  0 -2 -3 -3  1  4  0 -2 -3  7  5 -5 -5 -5  6 -2 -2  3  2  4
  1  4  0 -2 -4  3 -2 -5 -5 -1 -3 -6 -4 -4 -4  3 -4  4 -4 -6 -4 -3 -4 -3  2 -3 -4 -2 -3 -3 -4 -1 -4 -4 -2  1  0 -1 -3 -3 -3 -3 -5 -5 -2 -2 -3 -5 -5 -2  5 -3 -3  0 -4 -4 -1 -3 -5 -1 -3 -2  0 -6 -5 -3 -4 -7 -4 -6 -4 -4  6  1 -4 -6 -4  3 -2 -4  3 -3 -5 -6 -1 -6 -5 -4 -5  0 -3 -3  1  6 -4 -5 -4 -6 -5 -6 -4 -5 -5 -2 -1 -2
 -2 -2 -3  8 -4 -2 -3  9  0  1  4 -5 -4 -3  4 -2  2  1 -4 -1 -2 -3 -3  4  3  1 -4 -6 -4  6 -1 -3 -4  1 -3 -2  2 -1  1  3 -2  2 -5  4  1 -1 -3 -4  5 -2 -3  6 -4 -3 -2 -4 -3  1 -4 -1 -3 -1  0 -5 -5  1  0 -6 -3 -1  7 -1 -3 -2 -1  2  1 -3  2 -2  0 -1  3 -6  3 -5 -4  8 11 -3 -2 -2 -1 -3 -4 -3  0 -4 -5 -5 -2  0 -3 -3  0 -1
 -2 -4 -2 -3  1 -3 -2 -5 -6  3 -4 -1 -5  5 -4 -4 -3 -3  4 -4 -2 -5 -6 -2 -5 -5 -1 -6  1 -2  3  2  3 -4  1 -2 -2 -1  1 -3  2  0  1 -4 -5  0 -2  4  0  0 -6 -4  4  0  1 -2 -2 -4  0 -2 -1 -3  0  0 -5  0 -1 -6 -1  0 -4 -3 -5 -3 -2 -5 -1 -5 -4 -2 -4 -3  0 -6 -2  7  1 -5 -6  4 -3  2 -3 -4  1 -5 -5  1  5 -1 -4  0  2 -5 -5 -4
 -3 -3 -1 -4  4 -2 -1 -2 -6 -1 -3  6 -4  0 -1 -3 -1 -1  0 -4  0 -6 -5 -3 -4 -5 -2 -5  4 -3  2  1  2 -3 -1 -3 -2 -2  3 -3  1  0  5 -1 -1 -1 -4  0 -2  2 -5 -3 -1  1  2 -2 -4 -1  4  1 -1 -4  0  5 -3  3  1 -2 -3  6 -3  0 -5 -3 -2 -4  2 -5 -4 -1 -3 -3  2 -5 -3  1  1 -4 -5  0 -2  0 -4 -5  0 -3 -5  4  3  6 -4  4  3 -5 -5 -4
 -1  0 -2 -3 -3 -2 -1 -3 -4 -1  0 -5 -2 -3 -1  0  2 -2 -4 -5  0 -3  0  3  1  1 -2 -6 -4 -2 -3 -1 -3  2  0  0 -1  0 -1  1 -2  0 -4 -1 -2 -1 -1 -4 -3 -3 -3 -1 -3 -2 -2 -3 -1 -2 -2 -2 -3 -3 -2 -5 -4 -3  0 -7  0 -5 -2 -3 -2  1  2 -5  0 -3 -2 -2 -3  0 -4 -6  0 -5 -3 -3 -4 -3  5 -1 -1 -3 -2 -1 -1 -4 -4 -5  2  0 -2 -1 -2  0
 -2 -3 -2 -4  2 -3 -2 -4 -5  0 -3  0 -1  1 -3 -3  0 -3  2 -4  1 -5 -4 -3 -3 -4  1 -5  2 -1  1 -1  5 -3  1 -3 -2  0  1  0  0 -1  5 -3 -3  5 -4  0 -4  1 -3  1 -1  3 -1 -3 -3 -3  3 -1  0 -4  0  7 -5  0  8 -5  2 -1 -3 -3  0 -3 -3 -4  2 -4  0  6 -3  1 -2 -5 -3 -1  2 -4 -4 -1  3  0 -3 -3  4 -4 -4  9  2  0  1  1  7 -4 -4 -3
 -3  0 -4 -4 -1 -4 -1 -4 -7 -2  1 -2 -3  1 -3 -4 -4 -1  0  2 -3 -6 -6 -2 -4 -5 -4 -2 -2 -3  0  0  0 -4 -1 -4 -3 -1  1 -1 -1  0  0 -3 -6 -3 -5 -2 -5 -1 -5 -3 -2 -2  0  0 -4 -4 -3 -1  1 -1  0 -2 -6  2 -3 -3 -5  0 -1  0 -5 -4 -5  0 -3 -5 -3 -4  0 -4  7 -3 -4 -2 -3 -2 -3 -1 -4  3 -4 -5 -2 -5 -5 -2 -1 -2 -5 -2 -1 -5 -5 -4
 -2 -2  5  2 -2  2  1  5  9 -3 -4 -5 -5 -4 -4 -3  6 -3 -4 -6 -3 -4 -4 -3 -3 -4  1 -7 -4  4 -4 -2 -4 -1  0 -1  1 -2 -3  1 -2 -2 -5 -5 -4 -1  1 -4  7  3  0 -2  5 -1  2  6 -3  3  4  3  4 -4  0 -5  8  0 -5 -8 -4 -5 -4  7 -4 -3 -2 -6 -4 -4  1 -4 -3 -3 -5 -7 -2 -5 -4 -4 -5 -3 -3 -3 -3 -4 -4 -4 -2 -5 -4 -5 -3 -4 -4  6 -3 -2
  2  3 -1 -2 -3  0  4 -2 -3 -1 -2 -5 -1 -2 -3 -1 -2  3 -3 -5 -2 -3 -2 -1 -2 -3  0 -6 -4 -1 -2 -1 -3 -1  0  2  1  3 -1 -1 -2 -1 -4 -3 -3 -2 -1 -3 -1  3 -2 -1 -1  1  1 -1  4  3 -2  0  2  6  1 -4 -2  2 -4 -7 -1 -5 -1  1  0  2 -1 -5 -3  0  5 -2  4  2 -1 -6 -1 -4 -3 -2 -4  0 -2 -2  0  1 -2 -3 -2 -4 -4 -5 -2 -3 -3 -2  0 -1
 -1 -1 -2 -3  0  4  1 -4 -4 -1 -3 -3 -3 -2 -2 -2 -1  0  0 -4 -1 -3 -3 -1 -3 -3  6 -6 -2  2 -1  1  0 -2  3  1  1  0 -1  0 -1  0 -3 -4 -2 -2  1  0 -2  0 -4 -2 -2  1  1  5  4  0 -1  3  3  0  3  1 -4  0  0 -7  4 -2 -3 -1 -3 -1  0 -5 -1 -2  2 -3 -2  0 -3 -6 -3 -3 -1 -3 -4 -1 -2 -2 -1 -2  3 -3 -3 -3 -1 -3  0 -3 -2 -3 -2 -2
 -3 -3 -4 -2 -3 -4 -4 -5 -7 -4 -3 -4 11 -3  8  0 -5  2  0 -1 -4 -6 -5 -4 -4 -5 -5 13 -4 -4 -3 -4 -4 -4 -4 -4 -3 -3  1 -3 -2  4 -4  7 -5  3 -6 -4 -6 -4  1 -4 -5 -4 -4 -5 -5 -1 -4 -4 -4 -4 -3 -4 -6  4  4 13 -1 -4 -2 -5 -5 -4  0 -1  1 -5 -4 -5 -4  1 -2 13 -4 -5 -4 -3 -5 -3 -4 -3 -4 -5 -4 -5 -5 -4 -4 -4 -5  0  0 -5 -5 -4
 -3 -2 -3 -1 -1 -4 -3 -2 -6 -2  2 -3 -1  0 -2 -2 -3 -3 -1  9 -3 -2 -5  0 -1 -4 -4 -1 -3  0 -2 -2 -3 -1 -2 -3 -2 -2  0 -2  1 -1 -3  0 -4 -2 -4  1 -1 -3 -5  1 -4 -3 -3 -2 -2 -2 -3 -3  0  2 -2 -4 -5 -1 -3  1 -4 -2  7 -4 -5 -3 -3 10 -3 -3 -2 -4  1 -3  3 -1 -3 -3 -3  5  0 -1 -3  0 -2 -5 -3 -4 -4 -3 -3 -3 -4  1 -3 -4 -4 -3
 -1 -3  0 -4  2 -3  0 -5 -5  1 -4 -1 -1  2 -1 -3 -1 -2  5 -4  1 -5 -5 -3 -4 -5  1 -6  3  1  3  4  2 -3  0 -2  0  1  1 -3  4 -1  1 -3 -5  1 -2  4 -3  0 -4 -3  0  1 -1 -3 -2 -3 -1 -1  0 -3 -1 -1 -5  0  0 -7 -2 -2 -4 -3 -4 -2 -3 -5  1 -4 -3 -2 -4 -4 -1 -6 -4  2  6 -4 -6  3 -2  2 -4 -4  4 -3 -5 -1  2 -1 -3 -1  1 -3 -4 -4
