# Supplementary material for: Protein Secondary Structure Prediction Based on Data Partition and Semi-Random Subspace Method
Source: Sci Rep. 2018 Jun 29;8:9856. doi: 10.1038/s41598-018-28084-8 (PMC6026213; doi:10.1038/s41598-018-28084-8)
Supplement: Supplementary file 3 — Dataset 3 [file 41598_2018_28084_MOESM3_ESM.zip › ASTRAL_DATA/1a73_A.pssm]

  A  L  T  N  A  Q  I  L  A  V  I  D  S  W  E  E  T  V  G  Q  F  P  V  I  T  H  H  V  P  L  G  G  G  L  Q  G  T  L  H  C  Y  E  I  P  L  A  A  P  Y  G  V  G  F  A  K  N  G  P  T  R  W  Q  Y  K  R  T  I  N  Q  V  V  H  R  W  G  S  H  T  V  P  F  L  L  E  P  D  N  I  N  G  K  T  C  T  A  S  H  L  C  H  N  T  R  C  H  N  P  L  H  L  C  W  E  S  L  D  D  N  K  G  R  N  W  C  P  G  P  N  G  G  C  V  H  A  V  V  C  L  R  Q  G  P  L  Y  G  P  G  A  T  V  A  G  P  Q  Q  R  G  S  H  F  V  V
  4 -2  0 -2  4 -1 -1 -2  4  0 -1 -2  1 -3 -1 -1  0  0  0 -1 -2 -1  0 -1  0 -2 -2  0 -1 -2  0  0  0 -2 -1  0  0 -2 -2  0 -2 -1 -1 -1 -2  4  4 -1 -2  0  0  0 -2  4 -1 -2  0 -1  0 -1 -3 -1 -2 -1 -2 -1 -2  1 -1 -1  2 -1 -2 -2  2  2 -1  0 -1 -1 -1 -1 -2 -1 -1  0 -1 -1 -1 -1  1  1 -2 -1  2  0 -3 -2 -2 -2 -2  0  0 -2 -2  0  0  0 -3 -2  1  0 -2  0 -1  0 -1 -3  0 -1 -3 -2  1 -2 -1 -1 -2 -1 -1 -1 -2 -1 -3  1 -2 -1 -2 -2 -2 -1  1 -1 -1 -1  0 -1  2  2  0  0  2  0 -1  0  0 -2  0  1 -2 -2  0  0
 -1 -2 -1  0 -1  1 -3 -2 -1 -3 -3 -2 -1 -3  0  0 -1 -3 -2  1 -3 -2 -3 -3 -1  0  0 -3 -2 -2 -2 -2 -2 -2  1 -2 -1 -2  0 -4 -2  0 -3 -2 -2 -1 -1 -2 -2 -2 -3 -2 -3 -1  2  0 -2 -2 -1  6 -3  1 -2  1  5 -1  3 -1  1 -3 -1  1  6  3 -2 -1 -1 -1 -2 -1 -2  0  3  2  3 -1 -2 -2 -1 -1  2 -1 -3 -1 -3 -2 -2  3 -5 -2  3  2  3 -5 -3  2 -3  1 -2 -3  0 -3 -1 -2  2  1  1 -2  0  1  7 -1  0 -5 -2  2 -2  3 -2  0 -5  0 -2  0 -3  3 -5 -3  5  0 -1 -2 -2 -1 -1 -2 -1  3  3 -3  0 -3 -2  0  0  6 -2 -1  0 -3 -3 -3
 -2 -4  0  6 -2  0 -3 -4 -2 -3 -3  1  1 -4  0  0  0 -3  0  0 -3 -2 -3 -3  0  1  1 -3 -2 -4  0  0  0 -4  0  0  0 -4  1 -3 -2  0 -3 -2 -4 -2 -2 -2 -2  0 -3  0 -3 -2  0  6  0 -2  0  0 -4  0 -3 -1  0 -1 -2  4 -1 -3 -2  0 -1 -1 -1  0  0  0 -1 -1 -2 -2 -2  0 -1  0  3 -2  4  3 -1  1 -4  1 -3  0 -1 -3 -4  2  6 -1  1 -4 -3  6 -3  2 -1 -4 -2 -4 -1 -1 -1  1 -1  7  1  3 -2  5  2 -4  1 -1  2  2 -1  2 -4  2  1  2 -3  1 -4 -4 -1  0 -1 -2 -2  0  0 -1 -1 -2  0 -3  0 -1 -1  0  0  0  0  1  1 -3 -3 -3
 -2 -4 -1  1 -2  0 -3 -4 -2 -3 -3  6  0 -4  2  2 -1 -3 -1  0 -4 -2 -3 -3 -1 -1 -1 -3 -2 -4 -1 -1 -1 -4  0 -1 -1 -4 -1 -4 -3  2 -3 -2 -4 -2 -2 -2 -3 -1 -3 -1 -4 -2 -1  1 -1 -2 -1 -2 -4  0 -3 -1 -2 -2 -3  3 -1 -4 -1 -1 -2 -1 -2 -1 -1 -1  2 -2 -2 -1 -3  2 -1  4  1 -3 -1  0 -2  2 -4  3 -3 -1 -2 -4 -5  0  1 -2 -1 -5 -4  0 -3  2 -3 -4 -3 -4  0  3 -2  3  2  0 -1  0 -3  3 -1 -5  0 -2  0  1  2 -1 -5 -2 -2  2 -3 -1 -5 -4 -2  3 -1 -2 -3  0 -1 -1 -1 -2 -1 -3 -1 -1 -1  0 -1 -2 -1  0 -1 -4 -3 -3
  0 -1 -1 -3  0 -3 -1 -1  0 -1 -1 -4 -1 -2 -4 -4 -1 -1 -3 -3 -3 -3 -1 -1 -1 -3 -3 -1 -3 -1 -3 -3 -3 -1 -3 -3 -1 -1 -3  9 -3 -4 -1 -3 -1  0  0 -3 -3 -3 -1 -3 -3  0 -3 -3 -3 -3 -1 -4 -2 -3 -3 -3 -4 -2 -2 -2 -2 -1 -1 -3 -4 -3 -2 -1 -2 -1 -2 -2 -2  4 -2 -3 -3 -3 -3 -2 -2 -3 -3 -2  5 -3  2 -2 -4 -2 10 -4 -4 -3  1 10  2 -3 -4 -3 -5  4  5  3 -5 -3 -3 -3  1 -4 -2 -3 -5 -4 -2 10 -3 -3 -3 -3 -3 -2 10 -2 -4 -2 -4 -3 10 -2 -3 -3 -2 -2 -1 -2 -1 -2 -2 -1 -2 -1 -2 -3 -2 -2 -2 -4 -3 -1 -3 -3 -1 -1
 -1 -2 -1  0 -1  6 -3 -2 -1 -2 -3  0  0 -2  2  2 -1 -2 -2  6 -3 -1 -2 -3 -1  0  0 -2 -1 -2 -2 -2 -2 -2  6 -2 -1 -2  0 -3 -1  2 -3 -1 -2 -1 -1 -1 -1 -2 -2 -2 -3 -1  1  0 -2 -1 -1  1 -2  6 -2  1  1 -1 -1  0  4 -2  0  3  1  0 -2  0  0 -1 -2 -1 -2  0 -1  4  2 -1 -1 -2 -1  1  1 -1 -2  1 -2 -1  1 -2 -4 -1  0 -1  2 -4 -3 -1 -2  1 -1 -3 -2 -3  1 -1  0  2 -1 -1  0  0  0  3 -1 -4 -1 -1 -1  0  2 -1 -4  0 -1  2 -3  1 -4 -3  0  3 -1 -1 -2  0 -1 -1  2 -1  0 -2  0 -2 -1  4  4  1 -2  0  0 -3 -2 -2
 -1 -3 -1  0 -1  2 -3 -3 -1 -3 -3  2  0 -3  5  5 -1 -3 -2  2 -3 -1 -3 -3 -1  0  0 -3 -1 -3 -2 -2 -2 -3  2 -2 -1 -3  0 -4 -2  5 -3 -1 -3 -1 -1 -1 -2 -2 -3 -2 -3 -1  1  0 -2 -1 -1  0 -3  2 -3  0  0 -1 -2  0  1 -3  2  1  0  2 -2  0  0 -1 -1 -1 -2  1 -2  2  0  0 -1 -2 -1 -1  0 -1 -3  2 -2 -1 -1 -3 -5 -1  0  0  0 -5 -3 -1 -2  0 -1 -4 -2 -3  7  1  0  1  1 -2 -1  1 -1  0  0 -5 -1 -1 -1 -1 -1  0 -5 -1 -1  1 -2  0 -5 -4 -1  2 -1 -1 -2  2 -1 -1  0 -1 -1 -3  0 -2 -1  3  1  0 -2  0  0 -3 -3 -3
  0 -4 -2  0  0 -2 -4 -4  0 -3 -4 -1  0 -3 -2 -2 -2 -3  6 -2 -3 -2 -3 -4 -2 -2 -2 -3 -2 -4  6  6  6 -4 -2  6 -2 -4 -2 -3 -3 -2 -4 -2 -4  0  0 -2 -3  6 -3  6 -3  0 -2  0  6 -2 -2 -2 -3 -2 -3 -2 -2 -2 -3 -1 -2 -4 -2 -2 -3 -3  5  0 -2 -2 -3 -2 -2 -3 -3  1 -2  1  4 -3 -2  4  0  3 -4 -2  0 -1 -3 -4 -4  4 -2  3 -2 -4 -4 -2 -3  1 -4 -4 -3 -3 -3 -2  1 -2 -3 -2 -2  2 -4 -2  2 -4  0  4 -2 -2  5  3 -4  0 -3 -1 -3 -2 -4 -4 -3  1  4 -2 -3 -2  4 -2  4 -1 -2 -3 -1  6 -2 -1 -2 -2  6  0 -2 -3 -3 -3
 -2 -3 -2  1 -2  0 -3 -3 -2 -3 -3 -1 -1 -2  0  0 -2 -3 -2  0 -1 -2 -3 -3 -2  8  8 -3 -2 -3 -2 -2 -2 -3  0 -2 -2 -3  8 -3  2  0 -3 -2 -3 -2 -2 -2  2 -2 -3 -2 -1 -2 -1  1 -2 -2 -2  0 -2  0  1  0  5  5 -2  0 -1 -3 -2  6  0 -1 -2 -1  6 -2 -3 -2 -2 -2 -2 -1 -1 -2 -1 -2  3  2  3 -2 -2  3 -3 -2  9 -3 -5  7  2 -2  1 -5  3  0 -3 -1 10 -3 -2 -3 -1 -2  5  3 -2 -1  2 -1 -1 -1 -1 -5  4  2  5  2  2 -2 -4 -2  9 -1 -3 -1 -4 -3 -1 -1 -2 -2 -2  5 -1 -2 -1 -2 -1 -3  5 -2 -2  0  0  0 -2 -1  8 -1 -3 -3
 -1  2 -1 -3 -1 -3  4  2 -1  3  4 -3 -2 -3 -3 -3 -1  3 -4 -3  0 -3  3  4 -1 -3 -3  3 -3  2 -4 -4 -4  2 -3 -4 -1  2 -3 -1 -1 -3  4 -3  2 -1 -1 -3 -1 -4  3 -4  0 -1 -3 -3 -4 -3 -1 -3 -3 -3 -1 -2 -3  0  3 -3  0  2  1 -3 -3 -3 -3 -2 -3  0  2 -2  0 -1  1 -3 -2 -3 -4  2  1 -3 -1 -3 -1 -2  1 -4 -4  0 -3 -4 -4 -3 -3 -3  2 -4 -4 -2 -5  3  0  1 -4 -3 -1 -3  1 -4  1 -3 -4 -1 -2 -3 -1 -3  0 -1 -4 -1 -2  1 -4 -3  0 -2 -3  3  0 -3 -2  1  1 -2 -2 -2 -3  0 -1  3 -2 -4 -2 -3 -2 -3 -4 -2 -3  0  3  3
 -2  4 -1 -4 -2 -2  2  4 -2  1  2 -4 -3 -2 -3 -3 -1  1 -4 -2  0 -3  1  2 -1 -3 -3  1 -3  4 -4 -4 -4  4 -2 -4 -1  4 -3 -1 -1 -3  2 -3  4 -2 -2 -3 -1 -4  1 -4  0 -2 -3 -4 -4 -3 -1 -2 -2 -2 -1 -2 -3  1  2 -3 -1  2 -1 -3 -2 -2 -3 -2 -3  1  2  0  1  2  3 -3 -2 -3 -4  2 -1 -3 -2 -3  1 -2  1 -4 -4  4 -3 -4 -4 -3 -3 -3  2 -4 -4  0 -4  4 -1  0 -4 -3  0 -3  0 -1  0 -3 -3 -3 -2 -3 -2 -3 -2 -1 -4  0 -2  1 -4 -3 -3 -2 -3  3  0 -3 -2 -1  3 -2 -2 -2 -3 -1 -2  1 -2 -4 -2 -3 -2 -2 -4 -3 -3  0  1  1
 -1 -3 -1  0 -1  1 -3 -3 -1 -2 -3 -1  0 -3  1  1 -1 -2 -2  1 -3 -1 -2 -3 -1 -1 -1 -2 -1 -3 -2 -2 -2 -3  1 -2 -1 -3 -1 -3 -2  1 -3 -1 -3 -1 -1 -1 -2 -2 -2 -2 -3 -1  5  0 -2 -1 -1  2 -3  1 -2  4  2 -1  0 -1  3 -3 -1  2  2  0 -1  0 -1 -1 -2  1 -2  3 -1  1  3  2 -1 -2 -1 -1  3  1 -3 -1 -2 -1 -2 -1 -5 -2  0 -1  1 -5 -3 -1 -2  0 -2 -3 -2 -3  0 -1  1  0  0 -1  2  1  1  1 -1 -5 -2  0 -2  0 -1 -1 -4 -1 -2  0 -2  3 -4 -3  3  2  1 -1 -2  0 -1 -1  0  0  0 -2  2 -2 -1  1  1  2 -2  0 -1 -3 -2 -2
 -1  2 -1 -2 -1  0  1  2 -1  1  1 -3 -2 -2 -2 -2 -1  1 -3  0  0 -3  1  1 -1 -2 -2  1 -3  2 -3 -3 -3  2  0 -3 -1  2 -2 -1 -1 -2  1 -3  2 -1 -1 -3 -1 -3  1 -3  0 -1 -1 -2 -3 -3 -1 -1 -2  0 -1 -1 -2  0  1 -2  0  1  0 -1 -2 -2 -2 -1 -2  0  1 -1  0  0  1 -2  1 -3 -3  1 -1 -2 -1 -2  3 -2  0 -3 -3  1 -3 -3 -3 -2 -2 -3  0 -3 -3  0 -3  1 -1  1 -3 -2 -1 -2 -1 -3 -1 -2 -3 -2 -2 -3 -1  1 -2 -1 -3 -1  2  0 -3 -2 -3 -2 -3  3 -1 -2 -2 -1  1 -1 -1 -2 -2  0 -1  1 -1 -3 -2 -1 -1 -1 -3 -2 -2  0  1  1
 -2  0 -2 -3 -2 -3  0  0 -2 -1  0 -4 -3  1 -3 -3 -2 -1 -3 -3  6 -4 -1  0 -2 -1 -1 -1 -4  0 -3 -3 -3  0 -3 -3 -2  0 -1 -3  3 -3  0 -4  0 -2 -2 -4  3 -3 -1 -3  6 -2 -3 -3 -3 -4 -2 -3  1 -3  5  0 -2 -1 -1 -3 -2  0 -2 -2 -3 -1 -3 -3 -2 -2 -1 -2  4 -2 -1 -4 -3 -3 -4  3 -2 -3 -2 -3  0 -3 -1 -4  1 -1 -4 -3 -4 -2 -3 -4  4 -3 -4 -3 -3  1 -1  1 -4 -3 -2 -3 -2 -4 -2 -3 -4 -4 -1 -4  3 -3 -3 -3 -4 -2 -3 -2 -2 -3 -4 -3 -4  2 -2 -3 -3 -2  0  1 -1 -3 -3 -2 -3 -1 -2 -3 -3 -3 -3 -3 -3 -3 -1  6 -1 -1
 -1 -3 -1 -2 -1 -1 -3 -3 -1 -2 -3 -2 -1 -4 -1 -1 -1 -2 -2 -1 -4  8 -2 -3 -1 -2 -2 -2  8 -3 -2 -2 -2 -3 -1 -2 -1 -3 -2 -3 -3 -1 -3  8 -3 -1 -1  8 -3 -2 -2 -2 -4 -1 -1 -2 -2  8 -1 -2 -4 -1 -3 -2 -2 -2 -3 -2 -2 -3 -2 -2 -2 -2 -2 -1 -2 -1 -2  6 -2 -2  2 -2  3 -2 -2 -2 -2 -2 -2 -2 -4 -2 -2 -2 -4 -4 -4 -3 -3  1 -2 -4 -4 -3  8  1 -4 -3 -3 -3 -2  5  1 -2 -2 -3 -2 -2 -3 -3 -2 -4  3 -2  5 -2 -3 -2 -4 -2 -4 -2  8  2 -4 -4 -3 -1 -1  7 -2 -1 -1  7 -2 -2 -1 -3 -1 -2  7 -1 -1 -2 -2 -1 -2 -4 -2 -2
  1 -3  1  1  1  0 -2 -3  1 -2 -2  0  4 -3  0  0  1 -2  0  0 -3 -1 -2 -2  1 -1 -1 -2 -1 -3  0  0  0 -3  0  0  1 -3 -1 -1 -2  0 -2 -1 -3  1  1 -1 -2  0 -2  0 -3  1  0  1  0 -1  1 -1 -3  0 -2 -1 -1  0 -2  1 -1 -2  0 -1 -1 -1  0  4  2  2 -2  1  0 -1 -2  1  1 -1  1  0  1  1 -1  0 -3  0 -1  6 -2 -3 -2 -1 -1  1  1 -2 -3  0 -2  1 -2 -3 -1 -2 -1  1 -1  1 -1 -1  0  2 -2 -1  0 -2 -1  1 -1  1 -1 -1 -2 -1 -2  2 -2  1 -2 -3 -2  0  0 -1 -2 -1  0 -1  0  0  1 -2  0  0  0  2  1 -1  0  4 -1 -3 -2 -2
  0 -1  5  0  0 -1 -1 -1  0  0 -1 -1  1 -3 -1 -1  5  0 -2 -1 -2 -1  0 -1  5 -2 -2  0 -1 -1 -2 -2 -2 -1 -1 -2  5 -1 -2 -1 -2 -1 -1 -1 -1  0  0 -1 -2 -2  0 -2 -2  0 -1  0 -2 -1  5 -1 -3 -1 -2 -1 -1  3 -1  0 -1  0  0 -1 -1 -2 -1  1  2  4 -1 -1 -1 -1 -1 -1 -1 -1 -1 -1  1 -1 -1  2 -2  2 -1  0 -3 -2 -2 -2 -1  1  1 -2 -2 -1 -2 -1 -3  0  2 -2 -2  0 -1  0  0 -1  2  1 -2 -1  1 -2 -2 -1 -2  1  1  1 -2  2 -3  2 -2 -1 -2 -2 -2 -1  1 -1 -1 -1 -1 -1 -1  0  4  0 -1 -2  2  0  3 -1 -2  1 -2 -2  0  0
 -3 -2 -3 -4 -3 -2 -3 -2 -3 -3 -3 -4 -3 11 -3 -3 -3 -3 -3 -2  1 -4 -3 -3 -3 -2 -2 -3 -4 -2 -3 -3 -3 -2 -2 -3 -3 -2 -2 -2  2 -3 -3 -4 -2 -3 -3 -4  2 -3 -3 -3  1 -3 -3 -4 -3 -4 -3 -3 11 -2  2 -1 -3 -2 -2 -4 -3 -3 -3 -3 -3  8 -3 -3 -3 -3 -3 -3  0 -3 -3 -3 -3  4 -3  4 -3 -3 -2 -3  8 -3 -3 -4 -3 -3 -4 -4 -4  6 -3 -4 -1 -4  4 -3 -4 -2 -2  8 -4 -3 -3  3 -3 -5 -3 -3 -4 -4  5 -4 -1 -3 -4 -3 -3 -3 -4 -3 -3 -3 -5 -3 -4 -2 -3 -3 -2 -3 -2  0 -1 -2 -3 -3 -3 -3 -3 -3 -3 -3 -2 -3 -3 -3 -2  1 -3 -3
 -2 -1 -2 -2 -2 -1 -1 -1 -2 -1 -1 -3 -2  2 -2 -2 -2 -1 -3 -1  3 -3 -1 -1 -2  2  2 -1 -3 -1 -3 -3 -3 -1 -1 -3 -2 -1  2 -3  7 -2 -1 -3 -1 -2 -2 -3  7 -3 -1 -3  3 -2 -2 -2 -3 -3 -2 -2  2 -1  6  4  0  0 -1 -2 -2 -1 -2  0 -2  0 -3 -2  0 -2 -2 -2  1 -2 -2 -2 -2 -2 -3  0 -1 -2  1 -3  4 -2 -2 -3  1 -2 -4 -1 -3 -1 -2 -4  1  1 -3 -2  0 -1  3  0 -3 -3 -1 -1 -2 -3 -2 -3 -3 -3  2 -4  2 -2 -1 -2 -3 -3 -4 -2  3 -2 -4 -2 -4 -1 -2 -2 -2 -2 -1  4 -1 -2 -2 -2 -2 -1  0 -3 -3 -2 -2 -2 -3 -2  2  3 -1 -1
  0  1  0 -3  0 -2  3  1  0  4  3 -3 -2 -3 -3 -3  0  4 -3 -2 -1 -2  4  3  0 -3 -3  4 -2  1 -3 -3 -3  1 -2 -3  0  1 -3 -1 -1 -3  3 -2  1  0  0 -2 -1 -3  4 -3 -1  0 -2 -3 -3 -2  0 -3 -3 -2 -1 -2 -3  0  1 -2  1  3  2 -3 -3 -3 -2 -1 -2  0  2 -2  1 -1  0 -3 -2 -3 -3  1  2 -3 -2 -2 -1  0  2 -3 -4  0 -2 -4 -4 -3 -2 -2  1 -3 -3 -2 -5  1  3  2 -4 -2 -1 -3  1 -3  0 -3 -4 -3 -1 -2 -2 -3 -1  0 -3  0 -2  1 -4 -2  0  0 -2  1 -1 -3 -2  0  2 -2 -1 -2 -2  2 -1  4 -2 -3 -2 -2 -1 -3 -3 -2 -3 -1  4  4
