# Supplementary material for: Protein Secondary Structure Prediction Based on Data Partition and Semi-Random Subspace Method
Source: Sci Rep. 2018 Jun 29;8:9856. doi: 10.1038/s41598-018-28084-8 (PMC6026213; doi:10.1038/s41598-018-28084-8)
Supplement: Supplementary file 3 — Dataset 3 [file 41598_2018_28084_MOESM3_ESM.zip › ASTRAL_DATA/1a7j_A.pssm]

  S  K  K  H  P  I  I  S  V  T  G  S  S  T  S  T  V  K  H  T  F  D  Q  I  F  R  R  E  G  V  K  A  V  S  I  E  G  D  A  F  H  R  F  N  R  A  D  M  K  A  E  L  D  R  R  Y  A  A  G  D  A  T  F  S  H  F  S  Y  E  A  N  E  L  K  E  L  E  R  V  F  R  E  Y  G  E  T  G  Q  G  R  T  R  T  Y  V  A  R  T  G  V  A  P  G  N  F  T  D  W  R  D  F  D  S  D  S  H  L  L  F  Y  E  G  L  H  G  A  V  V  N  S  E  V  N  I  A  G  L  A  D  L  K  I  G  V  V  P  V  I  N  L  E  W  I  Q  K  I  H  R  D  R  A  T  R  G  Y  T  T  E  A  V  T  D  V  I  L  R  R  M  H  A  Y  V  H  C  I  V  P  Q  F  S  Q  T  D  I  N  F  Q  R  V  P  V  V  D  T  S  N  P  F  I  A  R  W  I  P  T  A  D  E  S  V  V  V  I  R  F  R  N  P  R  G  I  D  F  P  Y  L  T  S  M  I  H  G  S  W  M  S  R  A  N  S  I  V  V  P  G  N  K  L  D  L  A  M  Q  L  I  L  T  P  L  I  D  R  V  V  R  E  S  K  V
 -1  2 -2 -4 -3 -3 -3  5 -2 -2 -2 -1 -1 -2  0 -1 -2 -2 -1  4 -4 -1 -1 -3 -5 -1 -3 -3 -1 -2 -1  5  5 -2 -2 -3 -2 -4  3 -4 -4 -2 -4 -2 -4  2  1 -3 -2  2  3 -1  3  0  5  1  3  1 -1 -1 -1 -2 -3 -1 -4 -5 -1  0 -2  6 -4 -2 -4  1  0 -3  0  1 -2 -5  0  0 -4  1  0 -1 -1 -1 -1 -2 -1 -4 -2 -4 -2 -4 -2 -1 -1  0  5  0 -2 -2 -5 -2 -1 -5 -1 -1 -2  0  1 -1 -1 -4 -2 -3 -4 -4 -3 -2 -3 -4 -2  4  1  0 -1 -2 -1 -1 -3 -1  6 -1 -4  3 -4 -3 -2 -3 -2 -2 -1 -3 -2 -2 -4 -3 -3 -6 -3 -3 -3 -3 -3 -4 -4 -2  3  0 -4 -2 -4 -1  2 -3  6 -2 -1 -2 -1 -3 -3 -4 -3 -3 -3 -1 -4 -2 -3 -4 -3 -2 -3 -3 -5  1 -3 -1 -3 -3 -4 -5 -3 -4 -2 -2 -2 -2 -4 -2 -1 -4 -3 -4  0  6 -3  0 -3 -3  0  3 -3 -3 -1 -3 -2 -2 -3 -4 -4  2 -2 -2 -1 -1 -1 -4 -4 -1 -4 -3 -3  1 -3 -3 -1 -2  1 -4 -3 -1 -3  3 -4 -1 -3 -2 -2 -3 -2 -1 -3 -3 -1 -3  6 -3 -3 -3 -3 -3  0 -3 -3 -3 -2 -2 -3 -2 -1 -1 -1 -3 -1
 -3  1  4 -3 -4 -5 -5 -3 -4 -3 -4 -3 -3 -3 -3 -3 -4  2  4 -3 -5  2 -1 -5 -5  7  7 -2  0 -4  1 -3 -3 -3 -4 -2 -4 -4 -3 -5 -3  8 -4 -3  8 -1 -2 -4  4  1  1 -3  3  2  1  2  1  2 -2  0  5 -1 -4 -3 -3 -5 -4 -3 -1 -3 -3 -1 -4 -2  1 -4 -2  1 -3 -5  5  0 -4 -4  1  0 -4  1 -4  4  2  8  3 -4 -4 -3  1 -3 -2 -1 -3 -4 -4 -2 -5 -3 -3 -6  1 -2 -4 -2 -2 -2 -3 -4 -4 -4 -5 -4 -2 -4 -4 -3 -4 -3 -4  0 -3 -2  0 -3 -3 -4 -3  5 -2 -4 -4 -4  0 -5 -4 -4 -5 -5 -4 -4 -3 -4 -2 -6 -5 -1  0 -4 -2  8 -4  3  1 -1  8 -3 -4 -3  3 -2 -3 -4 -2 -2 -3 -5 -4  8  7 -4 -3 -4 -4 -4  1 -3 -5 -4 -4 -1 -5 -2  6 -3 -3 -5 -3 -5 -1  8 -5 -4 -3 -5 -4 -3 -3 -3 -5 -5 -4 -3  7 -3 -5 -5 -3 -3 -4 -2 -3 -4 -4 -5 -5  8 -5  5 -1 -3  4 -2 -4 -4 -5 -3 -4 -4 -2  0 -4 -4 -1 -3 -3 -5 -4 -3  7  1 -3 -3 -4 -5 -4 -4 -4 -4  1 -4 -3 -4 -3 -4 -1 -4 -5 -4  0 -5 -2 -5  0  5 -4 -2  0  5  5  6 -3
 -1 -2 -2  0 -4 -5 -5 -2 -5 -2 -2 -1 -1 -2 -1 -1 -4 -1  2 -2 -5 -1  2 -5 -5  0 -1 -2  3 -5  4 -3 -3 -3 -5 -2 -2 -1 -2 -5 -2 -2 -4  3 -3  0 -2 -5 -1 -1 -2 -3 -1 -1 -2 -1 -1  0 -1  5  0  4 -5 -1 -2 -5 -1 -4 -1 -1  8 -2 -5  0 -2 -5 -2  1 -4 -5 -1  0 -5 -2 -1  1 -2  0 -2 -1 -1 -3 -1 -5 -5 -2  3 -2  0 -2 -3 -4 -2  0 -5 -2 -3 -7 -1  0 -4 -3 -1  3 -2  0 -5 -5 -5 -5 -2 -2 -5 -2 -2 -3 -4 -3  1  0  1  0  6 -4 -3 -1 -2 -4  0 -5 -3 -5 -2 -5 -5 -4 -4 -5  8 -5 -2 -7 -5 -2 -2 -5 -2 -3 -1  2  1 -1 -3 -2 -3 -1 -2 -2 -3 -5 -3  0 -2 -5 -5 -3 -2 -5 -2 -1 -5 -5  6 -3 -5 -3 -4 -2 -5 -1 -1 -2  0 -5  8 -5 -2 -3 -5 -4 -2 -5 -1 -2 -1  8 -4 -5 -2 -3 -2  0 -5 -4 -2 -3 -1 -2 -1 -4 -5 -5 -5 -2 -5 -1  5 -4 -1  2 -5  0 -5 -3 -3 -5 -4  2 -5 -5  1  2 -1 -5 -5 -1 -2 -3  8 -1 -5 -5 -5  0 -2  1 -2 -4 -1 -5 -4 -5 -2 -5 -5 -5 -2 -4 -4 -5 -2 -1 -5 -4  0  0 -2 -1 -4
 -2 -2 -3 -3 -4 -5 -5 -3 -5 -3 -3 -2 -2 -3 -2 -2 -4 -2 -1 -3 -6  2  0 -5 -6 -3 -3  1  1 -5  1 -3 -3 -3 -5  0 -3  8 -2 -6 -4 -4 -5  5 -4  0  1 -6  3 -1 -2 -4 -1  1 -2  0  1  1 -2  2 -1 -1 -5 -2 -4 -6 -3 -3  3 -3 -1  3 -5  3  0 -6  0  1 -4 -6 -2  2 -6 -3  1 -1 -3 -2 -3 -2 -2 -4 -3 -6 -5 -4  5  1  4  0 -1 -4 -3 -2 -6 -3  1 -7  0  5 -5  0  1  3 -3  8 -5 -6 -6 -6  0 -3 -6 -4 -3 -3 -5 -4  2  5  3 -2  6 -5 -3 -2 -4 -4  8 -6 -4 -5 -3 -5 -5 -4 -5 -5 -1 -6  0 -7 -5 -3 -3 -5 -3 -4  8 -2 -1  2 -4 -3 -5 -2 -2  1 -1 -5 -4  7 -3 -5 -5 -4 -3 -6  2  8 -6 -5 -1 -5 -5 -4 -4 -3 -6 -2 -2 -3  5 -5 -1 -6 -3 -4 -5 -4 -3 -5  8 -3 -2  1 -4 -6 -4 -4 -3  5 -5 -4 -3 -3  8  0 -2 -5 -5 -5 -5 -4 -6 -3  4 -4  0  1 -5  8 -6 -3 -5 -5 -5 -1 -6 -5  2  6 -2 -6 -6 -2 -3 -3  0 -2 -5 -5 -5 -4 -3 -1 -3 -5  4 -5 -4 -6 -1 -5 -5 -5 -3 -4 -5 -5 -1  1 -5 -5  4  0 -2 -3 -4
 -3 -2 -5 -5 -5 -3 -3 -2 -3 -3 -5 -3 -3 -3 -2 -3 -2 -3 -3 -2 -4 -4 -4 -3 -5 -5 -5 -5 -3 -2 -3 -2 -1 -2 -3 -6 -5 -6  1 -5 -6 -5 -5 -4 -6 -1 -4 -4 -5 -2 -3 -3 -3 -4 -2 -3 -3 -2 -4 -2 -3 -4 -4 -3 -5 -5 -4 -4 -5 -2 -5 -3 -4 -3 -4 -3 -5 -3  0 -5 -2 -3 -5 -4 -5 -1 -5 -2  1 -4 -2 -6 -4 -5 -2 -6 -4 -4 -4 -2 -3 -5 -5 -2 -5 -3 -5 -5 -4 -4 -3 -4 -3 -4 -2 -6  1 -3 -5 -5 -6 -5 -3 -6 -5  4 -2 -1 -2 -5 -4 -1 -5 -2 -2 -2 -3 -1 -6 -3  0 -3 -5 -3 -3 -5 -3 -3 -5 -3 -6 -5 -3 -5 -5 -3 -4 -6 -6 -2 -2 -3 -6 -5 -5 -3 -2 -6 -2 -3 -3 -5 -3 -3 -3 -6 -5 -4 -5 -5 -5 -2 -5  2 -3  9 -5 -5 -5 -3 -4 -3 -5 -3 -5 -5 -5 -6 -3 -5  0 -3 -6 -3 -3 -5 -5 -5 -3  1 -5 -4 -3 -5 -3 -3 -6 -6 -3 -3 -1 -3 -3 -6 -5 -4 -4 -4 -4 -4 -3 -6 -5 -5 -5 -3 -3 -3 -4 -3 -3 -5 -3 -4 -4 -3 -5 -2 -5  0 -3 -2  3 -5 -5 -4 -5 -4 -4 -3 -2 -4 -5 -3 -3 -2 -3 -5 -3 -3 -3 -5 -3 -2 -5 -4 -4 -5 -2
 -2  1  1 -2 -4 -4 -4 -2 -4 -3 -4 -2 -2 -3 -2 -2 -3  0  2 -2 -5  3  4 -5 -6  1  3  0  0 -4  0 -3  0 -1 -4  0 -4 -2 -2 -5 -2 -1 -4 -2 -1  0  0 -3  0  1  1 -2  1  2 -1  2  1  3 -3  0  0 -1 -5 -2 -2 -6 -3 -3  1 -2 -2 -2 -5  0  1 -4  1  3 -2 -6  1  2 -4 -3  2 -1 -4  1 -4  4 -1 -1  0 -4 -4 -2 -1 -1  0  3 -1 -2 -4  1 -6 -3 -1 -5  4  0 -4  0  0 -1 -2 -2 -3 -4 -5 -4  0 -4 -4 -2 -4 -3 -4 -1 -2  1  2 -2 -2 -4 -3  5  0 -3 -2 -4 -2 -4 -4 -4 -4 -4 -4 -4 -2 -4  0 -5 -5  9 -1 -4 -1 -1 -2  1 -1  2 -1 -3 -3 -2  1  0 -2 -4  0  0 -2 -5 -4 -1 -1 -3 -2 -2 -4 -4  0 -3 -5 -4 -4  9 -6 -2  2 -3 -2 -4 -2 -6  9 -1 -4 -4 -3 -4 -2 -3 -2 -2 -4 -5 -3 -3  0 -2 -5 -4 -1 -1 -2  0 -2 -3 -4 -4 -5 -1 -5  0  0 -3  0  0 -3 -2 -5  1 -4 -4 -3  2 -3 -4  3 -2 -2 -4 -3 -2 -1 -2 -2 -2 -4 -4 -4 -3 -4 -3 -1  0 -2 -4 -3 -3  6 -4 -5 -4  1 -4 -3 -4  2  4 -3 -3  1  1  0  2 -3
 -2  0 -1 -2 -3 -5 -5 -2 -4 -3 -4 -2 -2 -3 -2 -2 -4 -1  1 -2 -5  5  0 -5 -6 -1 -2  6  0 -4  0 -3 -2 -1 -4  7 -4 -1 -2 -5 -3 -2 -4  1 -2  0  5 -5  1  2  2 -4  1  4  2  4  3  2 -3  1 -1 -2 -5 -2 -3 -6 -3 -1  6 -3 -3  2 -5  3  4 -5  7  3 -3 -6  0  3 -5 -3  6 -1 -4 -1 -4  1 -2 -2 -1 -5 -4 -3 -1  1  2  5  1 -2 -4  1 -6 -3  1 -6  5  2 -4  2  3  0 -2  0 -4 -5 -5 -5  7 -4 -5 -3 -4 -3 -4 -2 -2  3  3 -3 -1 -4 -3  0 -2 -3  0 -5 -2 -5 -4 -4 -5 -4 -4 -4 -3 -5  7 -6 -5  0 -1 -5 -2 -2 -1 -1 -1  4 -2 -4 -4 -2 -1  7 -2 -4 -3  2 -2 -5 -4 -2 -2 -5  1  0 -5 -4 -1 -4 -5 -4 -3  0 -6 -1  2 -3 -1 -5 -3 -6  0 -2 -4 -3 -3 -5 -1 -3 -2 -2 -4 -6 -4 -3 -2  1 -5 -4 -2 -3  0  7 -2 -4 -4 -4 -5 -2 -6 -1  0 -3  1 -1 -3  0 -6 -3 -4 -5 -4 -1 -5 -5  0 -1 -2 -5 -5 -2 -2 -2 -2 -2 -5 -5 -4 -3 -4 -3 -1 -4  1 -4 -3 -5  5 -5 -5 -4 -2 -3 -4 -5  2  1 -4 -4  5  2 -1 -1 -3
 -2 -2 -3 -4 -5 -5 -6 -2 -5 -4  7 -2 -2  1 -3  1 -4 -2 -3 -2 -5 -3 -3 -6 -6 -4 -4 -3  4 -5 -2 -2 -1 -4 -5 -4  7 -4 -2 -5 -5 -4 -5 -2 -5 -1  0 -5 -3 -2 -2 -4 -2 -3 -1 -2 -1 -1  7  0 -2 -1 -5 -2 -5 -6  6 -4 -3  0 -3 -4 -5  1 -3 -6 -3  0 -4 -6 -3 -2 -6  6 -3 -2  7  1  7 -3 -3 -5 -3 -6 -5 -5 -2 -3  4 -2 -2 -4  7 -3 -6 -3 -3 -5 -3 -3 -5 -2 -1  4 -3 -3 -5 -5 -5 -6 -4  7 -6 -5  7  4 -4 -4  0  1  1 -4 -2 -4  0 -1 -4 -3 -4 -6  0 -5  7 -5 -5 -5 -5 -5 -3 -6 -4 -5 -6 -4 -4 -5 -4 -5 -4 -2  0 -3 -5  7 -5 -2 -2 -4 -2 -5 -4 -1 -3 -6 -5 -5 -3 -5 -3 -3 -6 -5 -3 -5 -6 -4 -5 -4 -6 -1 -4 -4 -4 -6 -3 -6 -4 -5 -5 -4 -4 -5 -4 -4 -2 -3 -5 -5 -4 -2 -4 -1 -6 -5 -3 -3 -2 -4 -2 -5 -5 -5 -6 -4 -5 -3  2 -1 -3  5 -5 -3 -5 -4 -5 -5 -5 -1 -5 -5 -2  4 -2 -5 -5 -2 -4 -2 -3 -3 -5 -5 -5 -4  7  6 -4 -5  4 -5 -2 -5 -4 -5 -6 -5 -1 -5 -5 -5 -3 -3 -5 -5 -3  0  0 -3 -4
 -3 -1 -1 10 -5 -5 -5 -3 -5 -4 -4 -3 -3 -4 -3 -3 -4 -2  3 -3 -3  0  7 -5 -4  2 -1 -1  1 -4  2 -3 -3 -2 -5 -2 -4 -3 -3 -3 11  0  1 -2 -2 -2 -2 -4 -1 -2 -1 -4 -2 -2  0  0 -1  0 -2  1  3  7 -3 -3 10 -4 -1 -2 -2 -3 -2  0 -4 -1 -2 -5 -1 -1 -4 -3  0  0  0 -4 -1  1 -4 -1 -4 -1 -1 -2  6 -1 -4 11 -2  1 -2 -2 -3 -4 -4  0 -4 -4 -3 -5 -1 -2 -4 -3 -1 -1 -3 -1 -4 -5 -3 -1 -2 -4 -5 11 -4 -3 -4 -3  0  0 -1  3 -2 -5 -3 -1  9 -4 -3 -5 -3 -5 -4 -5 -5 -5 -5 -5 -2 -5 -2 -5 -5 -2 -3 -5  9 -2 -3 -2  0  0 -2 -4  6 -3  1 -2 -3 -5 -3  2 -3 -5 -4 -1 -2 -4  5 -3 -1 -5  7  6 -5 -4 -5 -2 -3 -3  2 -4  8 -5 -2 -4 -2 -2 -5 -5 -4 -5 -3 -4 -3 -2 -5 -3 -4 -4 -2 -1 -5 -5 -3 -2 -3 -2 -3 -3 -5 -5 -5  4 -3 -2 -2 -2  2 -1 -5 -2 -3 -3  1 -4 -3 -1 -4 -5  7 -1 -3 -3 -4 -3  2  1 -2 -3 -5 -5 -5  0 -4 -3 -3 -4 -3 -2 -4 -4 -2 -5 -5 -4 -3 -5 -4 -5  3 -1 -4 -4  0 -1 -2 -1 -4
 -5  0 -4 -6 -5  7  7 -3  4 -3 -6 -5 -5 -3 -3 -3  1 -3 -3  0 -1 -4 -4  7 -2 -4 -5 -3 -4  5 -3 -3 -1  3  5 -5 -6 -5 -4 -2 -6 -5 -3 -4 -5 -1 -4 -1 -4 -1 -3  4 -2 -4 -3 -3 -3 -2 -4 -2 -3 -3  4 -4 -5 -2 -5 -2 -5 -3 -6  0 -1 -4 -2  1 -5 -3  1 -2 -2 -3 -4 -5 -4 -2 -6 -2 -6 -3  0 -5 -3 -4  3 -6 -4 -3 -4 -2 -3 -2 -6 -3 -2 -3 -5 -6 -4 -4  3 -4 -3 -4 -3 -5  1  0 -2 -4 -6 -6  0 -6 -6 -3  2  1 -3 -5 -4  3 -5  3 -3 -4 -4  0 -5  0 -1  6 -6  1  1 -5  6  6 -6  0 -6 -6  7 -5 -5  5  2 -5 -5 -3 -2 -2 -5 -6 -4 -4 -3 -5 -3  3  0 -5 -1  7  1 -5 -5 -1 -5 -5 -4  4 -5 -3  7 -2 -5 -5 -2 -3 -4 -3 -5  7 -6 -2 -5 -5  2 -5  1  1 -5 -3 -5 -6 -5 -1  6 -3 -5 -4  7 -5 -3 -2 -5 -6 -5  1  2  3  7 -5 -2 -4 -5  1 -4 -4  6 -5 -2 -5 -4  0  1 -4 -1  6 -5 -5 -4 -2  1 -4 -5  1 -5 -2  6  1  4 -5 -6 -5 -5  0 -4  1 -3  0 -5  2  7  1 -3 -5  3  7 -2 -4  2  4 -3 -2 -4 -4  4
 -5 -1 -3 -5 -5  0  0 -3  0 -3 -6 -5 -5 -3 -3 -3 -1 -3 -1 -3 -1 -4 -3  0 -1 -3 -4  1 -4  2 -3 -3 -2  0  1 -5 -6 -6 -4 -1 -5 -4 -2 -4 -4 -1 -4  0 -4  0 -1  2 -3 -3 -3 -2 -2 -1 -4 -2 -2 -4  1 -5 -4 -2 -5 -3 -5 -3 -6  4  3 -3  0  6 -5 -3  4 -1 -2 -3 -3 -5 -3 -3 -6 -2 -5 -2 -1 -4 -1 -4  4 -5 -4 -2 -5 -1 -3 -4 -6 -3 -2 -3 -4 -4 -4 -4  4 -4 -3 -4 -3 -6  5  6 -1 -4 -5 -6  6 -5 -6 -1  0 -1 -3 -5 -4  0 -5  1 -3 -4 -1 -2 -6  6  4  0 -6 -1 -1 -5  0  0 -6  6 -5 -5  0 -5 -5  4 -3 -4 -6 -3 -2 -2 -4 -6 -4 -4 -3 -5 -3 -1 -1 -5 -3  0  5 -4 -4  0 -5 -6 -4  0 -5 -3  0 -2 -5 -5 -2 -4  0 -3 -5  0 -6 -2 -5 -4 -1 -5  0 -1 -6 -3 -5 -6 -5 -1  0 -3 -4 -4  0 -5 -3  2 -6 -5 -5  2  1 -1  0 -4 -1 -3 -5  0 -4 -4  0 -6 -2 -5 -3  6  5 -4  0  3 -4 -5 -4 -2  0 -5 -4 -2 -6 -3  3 -1  0 -5 -6 -5 -5  3 -5  5 -4  0 -5  5  0  4 -3 -5  4  1  2 -4  5  2 -4 -3 -4 -4  1
 -2  2  6 -3 -3 -4 -4 -2 -4 -3 -4 -2 -2 -3 -2 -2 -3  5  2 -2 -5  1  2 -5 -5  0  0 -1  2 -4  2 -2 -2 -3 -4 -1 -4 -3 -2 -5 -3  1 -4 -2  0  0 -1 -4  5  1  2 -3  2  4 -1  1  2  1 -3 -1  2 -2 -5 -2 -3 -5 -3 -3 -1 -2 -2 -2 -5  0  2 -4 -1  1 -3 -5  3 -1 -4 -3  1 -1 -4  0 -3  4  1  0  3 -4 -4 -3 -1 -2 -1 -1 -1 -3 -4 -2 -6 -3 -2 -5  0 -1 -4 -1  0 -1 -2 -3 -4 -4 -5 -4 -1 -4 -4 -3 -4 -3 -4  2 -2  0  2 -3 -2 -4 -2  2 -2 -3 -3 -4  3 -4 -4 -4 -4 -3 -4 -4 -2 -4 -1 -6 -5 -1  7 -4 -3  0 -3  3  1  0  0 -3 -4 -2  0 -1 -1 -4 -3 -2 -2 -5 -4  0  0 -4 -2 -3 -4 -4  1 -4 -5 -4 -3 -1 -5 -1  1 -3 -3 -4 -2 -5 -1  0 -4 -3 -3 -4 -3 -3 -2 -2 -3 -5 -3 -3  3 -2 -5 -3 -2 -2 -3 -1 -2 -4 -4 -4 -5  0 -5  3  1 -3  4 -1 -4 -3 -5 -3 -4 -4 -3 -1 -4 -4  0 -2 -2 -5 -4 -2  0 -2 -2 -2 -4 -4 -4 -3 -4 -3  7 -4 -2 -4 -3 -4 -1 -4 -5 -4 -2 -3 -3 -4  0  2 -4 -3  0  3  5  5 -3
 -4  0 -3 -4 -5 -1 -1 -3 -1 -3 -5 -4 -4 -3 -3 -3 -1  2 -2 -2  0 -3 -2  3 -2 -3  1  0 -3  0 -2 -3 -2  0  0 -4 -5 -5 -3 -2 -4 -3 -2 -4 -4  1 -3 10 -3  1  0  7 -2 -3 -2 -1 -2 -1 -4 -2 -1 -3  0 -4 -4 -2 -4 -4 -4 -3 -5  0 -1 -3 -1  1 -4 -2  1 -2 -1 -2 -3 -4 -3 -2 -5  0 -5  0  0 -4 -2 -3  0 -4 -3 -2 -4 -2 -3 -1 -5 -2 -2 -3 -4 -4 -2 -4  1 -4 -3 -3 -3 -5  3  3 -2 -3 -4 -5  0 -4 -5 -2 -1 -1 -3 -4 -3 -1 -5  0 -3 -2 -3 -1 -5  0  0  0 -5  4 -1 -5 -1  0 -5  0 -4 -4  0 -3 -4  1 -2 -4 -5 -1 -2  1 -4 -5 -3 -3 -1 -4 -3 -1  6 -4 -2  0  2 -4 -3 10 -4 -5 -3 -1 -3 -3  1 -3 -5 -3 -2 -2 -2 -3 -4 -1 -5 -2 -3 -4 -1 -5  1 -1 -5 -3 -4 -5 -5 -2  0 -3 -3 -3 -1 -5 -3 -1 -5 -4 -4  7 -1 -1 -1 -3 -1 -3 -4  0 -3 -2 -1 -5 -2 -4 -3  1  0 -3 10  0 -3 -4 -3  0 10 -4 -3  0 -4 -3  2 -1 -1 -5 -5 -4 -4  9 -4  2 -3 10 -3  1 -1  3 -2 -5  5  0  2 -3  6  7 -3 -2 -3 -3  1
 -5 -3 -5 -2 -6 -2 -1 -4 -2 -4 -5 -5 -5 -4 -4 -4 -3 -4 -3 -4  9 -4 -4 -2  9 -1 -5 -3 -4 -1 -4 -4 -3  3 -2 -5 -5 -6 -4  8 -4 -5  5 -5 -5 -2 -5 -1 -5 -2 -3 -2 -4 -4 -3 -3 -4 -3 -4 -2 -2 -3  7 -5 -2  9 -5 -3 -5 -4 -5 -2  7 -4 -3 -1 -5 -4  1  9 -3 -4  1 -5 -5 -4 -5 -3 -5 -4  0 -5  0  1 -1 -4 -4  4 -5 -4 -4 -5 -5 -4  9 -4 -5 -1 -4 -5  3 -5 -4 -4 -4 -6 -1 -1  9  1 -6 -5 -1 -4 -5 -4 -2 -3 -4 -5 -4 -1 -5 -2 -4 -4  0 -3 -6  0 -2 -2 -5 -3 -3 -6 -2 -2 -5 -1 -6 -2 -2 -6 -5  0  0 -5 -6 -4 -3 -3 -5 -5  0 -4 -4 -6 -4 -3 -3 -5 -4 -2 -1 -5 -5 -2 -4 -6  1 -1 -4  2 -2 -4 -6 -6  9 -4 -3 -4 -4 -2 -5  9 -6 -5 -3 -6 -3 -3 -6 -4 -5 -5 -6  9 -2 -4 -5 -3 -2 -6 -4 -3 -6 -6 -5  6 -2 -3 -2 -5  9 -4 -5 -3 -3 -4 -1 -6  9 -5  2 -1 -1 -4 -2 -1 -4 -5 -4  8 -2 -5 -5 -3 -5 -4 -1 -3 -2 -6 -5 -5 -5 -1 -5  4 -4 -2 -5 -1 -2  5 -4 -6  2 -2 -2 -5 -1 -2 -4 -4 -4 -5 -1
 -3 -2 -3 -5  9 -4 -5 -2 -4 -3 -4 -3 -3 -3 -3 -3 -4 -3 -3 -2 -6 -3 -3 -5 -6 -4 -4 -3 -3 -4 -2  3 -3 -3 -4 -3 -4 -4 -3 -6 -5 -4 -5 -3 -4  4 -1 -5 -3 -2 -2 -4 -2 -2 -2 -2 -2 -2 -2 -1  2 -1 -4 -3 -5 -6 -4  8 -3 -3 -4 -3 -5  1 -3 -5 -3 -2 -4 -6 -3 -2 -6 -4 -3 -3 -4 -2 -4 -3 -3 -4 -3 -6 -4 -5 -1 -2 -3 -3  4  8 -4 -3 -6 -3  7 -7 -3  4 -4  7  4  1 -3 -4 -4 -5 -6 -6 -3 -4 -5 -5 -4 -3 -4 -3 -3  1 -2 -4 -4 -4 -2 -3 -4  2 -4 -5 -3 -4 -4 -4 -4  9 -4 -4 -4 -5 -3 -7 -5 -4 -3 -4 -4 -4 -4 -3 -2 -2 -4 -4 -5 -3  0 -3 -3 -4 -3 -3 -3 -5 -4 -4 -4 -5  7 -3 -6 -4 -4 -5 -5 -4  9 -4 -6 -3 -3 -3 -4 -5 -4 -6 -4 -4 -4  9 -3 -4 -4 -3 -3 -4  9 -6 -4 -3 -4 -3 -5  9 -3  6 -4 -3 -3 -5 -4 -4 -5 -4 -6 -3 -3  7 -3 -3 -4 -4 -6  8 -5 -5 -4 -2 -5 -4  1 -3 -3 -6 -5 -3 -4  5 -4 -3 -4 -4 -4  8 -4 -2 -3 -5 -2 -5 -3 -5 -3 -5 -5 -5 -3  9 -4 -4 -3 -3 -4 -4 -3 -3 -3 -3 -3
  7  0 -2 -3 -3 -4 -4  3 -4 -1 -2  7  7 -1  4  3 -2  1 -1  2 -5  0 -1 -4 -5 -2 -1 -2  0 -4  1  0  0  0 -4 -2 -2 -2  5 -5 -3 -1 -4  0 -3 -1 -1 -4 -2 -1 -1 -3  0 -1  0  0  0  0 -1  0 -1  0 -4  7 -3 -5  2 -2 -2  0 -2 -2 -4  0 -1 -4 -2  1 -2 -5  0  2 -4  1 -1  3 -2  1 -2 -1  1 -3 -1 -4 -3 -3  2 -2 -1  0 -1 -2 -2  0 -5  0 -2 -6  0  0 -3 -1  0 -1  4 -2 -4 -4 -5 -4 -2 -2 -4 -3 -2 -1 -3 -2  1 -1  0 -2 -1 -3  1  0 -3 -1 -2 -4 -3 -4 -2 -4 -4 -3 -2 -3 -2 -4 -2 -6 -4 -2 -2 -4 -2 -3 -2  0  2  0 -3 -2 -4  6  0 -2  0 -3 -1 -1  3 -4 -4 -2  2 -4 -2 -2 -4 -3 -1 -3 -4 -2 -2 -2 -5  5 -2  0 -2 -4 -2 -5 -2 -3 -4 -2 -1 -4 -2 -1  7 -2 -3 -5  1  0 -2  0 -4 -3  4 -1 -2 -2  7 -4 -3 -4 -4 -3 -5 -1 -1 -3 -1 -1 -3 -2 -5  0 -4 -4 -4  4 -4 -4 -1 -2  6 -4 -4  7 -1 -1 -1  4 -4 -4 -3 -3 -2 -1 -2 -4  0 -4  0 -4 -2 -4 -4 -4  0 -3 -3 -4 -2 -1 -4 -3 -1 -1  0 -2 -3
 -1  0 -2 -4 -3 -2 -2 -1 -2  7 -4 -1 -1  7  6  6  3  3  0  4 -4 -1 -2 -3 -4 -2 -2 -3 -2 -2  1 -1 -1 -1 -2 -3 -4 -3 -1 -4 -4 -3 -4  3 -3  0  0 -3 -2  0 -1 -2 -1 -2 -1  0 -1 -1 -3 -1 -1  2 -3  1 -4 -4 -3 -2 -2  1 -2 -2 -4 -1 -1 -3 -3  1  1 -4 -1  2 -4 -2 -1  5 -4  4 -3 -1  3 -3 -1 -4 -2 -4  2 -1 -2 -1 -2 -3 -4  6 -4  7 -2 -5 -1 -1 -2 -1  0 -2  6 -3 -2 -3 -4 -4 -3 -4 -3 -4 -4 -2 -2 -1  6 -2  1 -1 -2 -1 -1 -2 -4 -1 -3 -3 -2 -2 -4 -2 -2 -3 -1 -1 -2 -3 -3 -5 -2 -3 -3 -2 -3 -3 -3  4  1  1 -3 -4 -4  2  4 -3 -1  0  4 -2  6 -3 -2 -3 -2 -3 -3 -3 -4 -1 -1 -2 -3  4 -3 -3 -4  3 -2  7 -3 -2 -2 -4 -3 -3 -2 -3  6 -2 -3  7 -1 -2 -3 -4  0 -1 -2  0 -3 -3  6 -2 -3 -3 -1 -3 -1 -2 -3 -3 -4 -1 -2 -3 -1 -2 -1 -3 -4 -2 -3 -3  0  1 -3 -2 -2 -3 -1 -4 -3  1 -3 -1  0  6 -2 -2 -2 -3 -4 -2 -3 -3 -2 -3 -2 -3 -3 -3 -3 -3  6 -3 -2 -2 -2 -2 -3 -2 -2  0 -2 -2 -1
 -5 -3 -5 -4 -6 -4 -4 -4 -4 -5 -5 -5 -5 -5 -4 -4 -4 -4 -4 -4 -1 -4 -4 -5 -1 -4 -4 -4 -4 -4 -4 -5 -2  2 -4 -5 -5 -7 -5 -1 -5 -5  0 -5 -5 -3 -4 -4 -5 -3 -4 -4 -4 -4 -4 -3 -4 -3 -4 -2 -3 -4 -2 -5 -3 -1 -4 -5 -5 -4 -6 -4  1 -4 -4 -3 -5 -4 -3 -1 -4 -4  0 -4 -4 -4 -5 -2 -5 -4 -2 -5 -2  0 -3 -5 -5  3 -4 -4 -4 -6 -5 -4 -1 -5 -5 13 -4 -5 -3 -5 -4 -4 -4 -6 -3 -3 -1  0 -5 -5 -4 -5 -5 -4 -1 -4 -3 -5 -4 -3 -6 -4 -4 -4  1 -4 -7 -3 -3 -4 -5 -5 -5 -6 -4 -4 -6 -4 -5 13 -5 -4 -5 -4  2 -5 -7 -4 -4 -4 -5 -5  0 -5 -4 -5 -4 -5 -4 -6 -4 -5 -3 -5 -5 -4 -5 -6  0 -4 -5  0 -5 -4 -6 -4 -1 -4 -2 -5 -5 -4 -6 -1 -4 -5 -5 -6 -4 -5 -7 -5 -5 -6 -6 -1 -4 -5 -5  8 -5 -6 -4 -4 -6 -5 -5 -2 -4 -5 -5 -5 -1 -4 -5 -5 -4 -4 -4 -7 -1 -5  2 -3 -3 -4 -4 -4 -4 -3 -5  7 -4 -5 -5 -4 -6 -4 -4 -5 -4 -6 -5 -4 -5 -4 -5 -2 -5 -4 -4 -3 -5 -2 -4 -6 -3 -4  6 -4 -3 -4 -5 -4 -4 -4 -3
 -4 -2 -3  2 -5 -3 -3 -3 -3 -4 -5 -4 -4 -4 -3 -3 -3 -3 -2 -3  1 -3  0 -3  1  0 -3 -3 -3 -1 -3 -4 -3  2 -3 -4 -5 -5 -4  3 -1 -4  8 -4 -4 -2 -4 -3 -3 -2 -3 -3 -3 -3 -2  0 -3 -2 -4 -2 -1 -1  1 -4  5  1 -5  0 -4 -4 -4 -3  1 -3 -3 -3 -3 -2 -2  1 -2 -3  9 -4 -3 -3 -5 -3 -5 -3  1 -4  4 10 -2 -1 -4  6 -4 -2 -4 -5 -5 -3  1 -4 -5  0 -3 -4 -1 -4 -2 -3 -4 -5 -2 -3  2 10 -4 -5 -3 -1 -5 -4 -1 -3 -2 -4 -3  1 -4 -3 -4 -3  6 -3 -5 -3 -3 -3 -5 -3 -3 -5 -3 -3 -4 -3 -4  0 -3 -4 -4 -2  1 -4 -5 -3 -3 -3 -4 -5  9 -4 -3 -4 -4 -3 -3 -4 -3 -3 -3 -4 -4 -4 -1 -5 10 -3 -1  8 -3 -4 -5 -4  1 -3 -1 -4  0 -3 -4  1 -4 -4 -3 -5 -3 -3 -5 -4 -4 -4 -5  1 -3 -4 -4 -1 -3 -5 -3 -3 -5 -4 -4  0 -3 -3 -3 -3  1 -3 -4 -2 -3 -4 -3 -5  2 -5  9  2 -3 -3 -4 -3 -1 -4 -4  2 -3 -4 -3 -2 -4 -3 -3 -3 -3 -5 -5 -5 -4 -3 -4  0 -4 -4 -4 -3 -3 -1 -3 -5 -1 -3 -1 -3 -3 -3 -3 -2 -3 -3 -2
 -4  1 -4 -5 -5  3  3 -1  6 -1 -5 -4 -4 -2 -2 -2  6 -3 -2  0 -2 -3 -4  1 -3 -4 -4 -3 -4  4 -2 -1  2  3  5 -5 -5 -6 -3 -3 -6 -4 -3 -3 -5  0 -3 -2 -4  1 -1  2 -2 -3 -2 -2 -2 -2 -4 -2 -3 -3 -1 -4 -5 -3 -5 -3 -4 -2 -5 -1 -2 -3 -2 -1 -4 -3  2 -3 -2 -2 -4 -4 -4 -2 -5 -1 -5 -3  1 -5 -3 -4  3 -6 -3 -2 -4  0 -2 -3 -5 -2 -3 -2 -4 -6 -3 -4  1 -3 -2 -4 -2 -5  2 -1 -3 -4 -5 -5 -1 -6 -5 -2  6  5 -2 -4 -3  4 -5  5 -1 -3 -4  5 -6  0 -1  4 -5  6  7 -5  4  4 -5 -1 -5 -6  1 -5 -5  1  1 -5 -6 -2 -2 -2 -5 -5 -4 -3 -2 -5 -2  6  3 -5  1  2  3 -5 -4 -2 -4 -5 -4  5 -5 -2  1  1 -5 -5 -3 -3 -3 -2 -5  4 -5 -3 -5 -5  7 -5  2  7 -6 -2 -4 -5 -5 -2  2 -2 -4 -3  2 -5 -2 -2 -5 -5 -4 -1  6  6  1 -5 -3 -3 -4 -2 -3 -3  4 -5 -3 -4 -4 -1  0 -3 -2  1 -4 -5 -4 -3 -1 -4 -5 -1 -5 -1  1  7  6 -5 -5 -5 -5 -1 -3 -1 -2 -2 -4  1  1 -1 -2 -5  0  3 -2 -4  0  3 -3 -3 -4 -4  3
