# Supplementary material for: Protein Secondary Structure Prediction Based on Data Partition and Semi-Random Subspace Method
Source: Sci Rep. 2018 Jun 29;8:9856. doi: 10.1038/s41598-018-28084-8 (PMC6026213; doi:10.1038/s41598-018-28084-8)
Supplement: Supplementary file 3 — Dataset 3 [file 41598_2018_28084_MOESM3_ESM.zip › ASTRAL_DATA/1a9n_A.pssm]

  V  K  L  T  A  E  L  I  E  Q  A  A  Q  Y  T  N  A  V  R  D  R  E  L  D  L  R  G  Y  K  I  P  V  I  E  N  L  G  A  T  L  D  Q  F  D  A  I  D  F  S  D  N  E  I  R  K  L  D  G  F  P  L  L  R  R  L  K  T  L  L  V  N  N  N  R  I  a  R  I  G  E  G  L  D  Q  A  L  P  D  L  T  E  L  I  L  T  N  N  S  L  V  E  L  G  D  L  D  P  L  A  S  L  K  S  L  T  Y  L  C  I  L  R  N  P  V  T  N  K  K  H  Y  R  L  Y  V  I  Y  K  V  P  Q  V  R  V  L  D  F  Q  K  V  K  L  K  E  R  Q  E  A  E  K  M  F  K
 -4 -4 -4 -3  3 -3 -3 -4  1 -2  3  1 -1 -3 -2 -4  1 -1 -3 -3 -3 -2 -4 -2 -4 -3 -1 -2 -1 -2  0  2 -2 -2 -2 -3  0  2  2 -2 -3 -2 -3 -3  3 -3  0 -4 -1 -4 -4 -1 -3 -1 -1 -3 -1 -3 -4 -3 -2 -3 -1  1 -1 -1 -1 -3 -2 -1  2  0 -3  0 -2  2 -1 -4  0 -1 -1 -2  2  0  2 -2 -3 -2 -4 -2 -1 -4 -1 -1  0  0 -5  0 -4  2 -3 -4  2 -3 -4 -1 -1 -5  3 -1 -1 -1 -2 -5 -2 -2 -5 -1 -4 -1 -1 -2 -2  0  2  0  0 -1 -3 -5 -4  0 -4 -1  0 -2 -2 -2 -2  0 -4 -3 -1 -4 -4 -3 -2 -3 -3 -3  0  2 -4 -5  0  1  7  1  1 -3 -6 -3
 -5  7 -5 -4 -3 -3 -4 -5  3  2  1 -1 -1  0 -1 -3 -5 -4  3 -1  7 -2 -5 -3 -4  7 -2 -1  2 -4 -2  0 -4 -1 -2 -3 -3  1 -3  3  0  0  1  3 -3  0 -3  0 -3 -3 -3  0 -5  3  2 -4  1 -3 -5 -5  2  1  3  6 -4  2 -2 -2 -3 -3 -2  3 -2  5 -3 -1  5 -5 -3 -1  0 -4 -2  0 -2 -4  0 -2 -5  3 -2 -5 -3 -5 -2 -1 -4  2 -6  1 -2 -6  1 -4 -6 -2 -1 -3  2  0 -5  2  3 -6  1  1 -6 -4 -5 -1  0 -4 -5 -4  0  2  1 -1  1 -5  8 -3 -3 -4 -4 -4  3 -4  2 -1 -5  7 -2 -5 -4 -5  3  5 -5  3  0  0 -4  8  0  1 -5  3  0  2 -4  3
 -5 -3 -6  0 -3 -1 -5 -5  2  3 -2 -2  0 -3  1  8 -5 -3  1 -1 -2 -3 -6  4 -5 -3  2  4 -1 -4 -2 -2 -4 -3  7 -4 -1 -1 -2  0  2  0  0 -1 -2 -4  4 -5 -1  3  8 -1 -5 -2 -1 -5 -1  7 -4 -3  0 -3  2  1 -4  0 -1 -5  2 -3  3  5  7  1 -4  0 -1 -6  0 -1  4 -4 -1  0  1 -4  0  6 -6  0  1 -5  1 -5 -2  6  9  5 -6  0  2 -7  0 -1 -6  0  0 -6 -2  1 -1 -2  3 -8 -2  2 -7 -2 -5 -1  0  8 -1 -5 -1  2  0 -2  4 -5 -4 -3 -5 -4 -5 -1 -1 -3 -3  1 -6 -2 -1 -1  2 -4 -1 -3 -6 -1  1  0 -3 -4  1 -1 -4  0  1 -4 -7 -2
 -6 -4 -6 -3 -3  5 -5 -6 -2  3 -2 -1 -2 -4 -2 -1 -5 -2 -2  3 -4 -1 -6  6 -5 -4  0 -2  1 -4 -1 -2 -4  1 -1 -4  2 -2 -3 -2  6  0 -3  6 -2 -5  7 -5 -3  7 -2  4 -5 -2 -2 -5  3 -2 -6 -4 -3 -5 -2 -3 -4 -1 -2 -5 -3 -3 -2  0 -1 -1 -4 -2 -2 -6  4  0  2 -3 -1  0 -1 -2 -4 -1 -6 -1 -2 -6  0 -5  0  1 -3 -1 -3  0  1 -7 -3  7 -7  5 -3 -6  0 -1 -6 -3  1 -8 -1 -3 -7 -3 -5 -2  3 -3 -3 -5 -2  0 -1 -1  0 -5 -4 -1 -5 -4 -5 -4 -3 -5 -3 -2 -6 -3 -3 -5  8 -4 -2 -3 -6 -3  4 -2  4 -5  1 -1 -5 -1  0 -4 -8 -2
 -4 -6 -1 -4 -3 -6 -3 -4 -3 -3  2 -3 -2 -1 -3 -4  6  3 -5 -5 -5 -5 -4 -5 -4 -5 -3  0 -4 -3 -4 -2 -3 -5 -4 -3 -4  0 -1  2 -4 -3 -3 -3  4 -3 -5 -2  0 -1 -5 -4 -3 -2 -2 -3 -4 -3 -4 -6  3 -4 -1 -2 -1 -1  0  4  3  2  2 -3 -4 -3 -2  4 -1 -4 -2 -4 -4  1  0 -4  1  3 -1 -1 -1 -2  0 -4 -1 -4 -3 -3 -1 -2 -4 -1 -1 -5 -3 -2  0 -5 -2 -5 -1  0  6 -5 -1 -5 -5 -2 -5  3  1 -1 -4  3 -5  2  2 -3 -2 -4 -5 -1 -1 -3 -5  1 -3 -4 -3  6 -5 -4 -4 -5 -3 -4 -6 -1 -1 -5 -4 -3 -4 -3 -7 -7 -4 -3 -1 -4 -4 -4 -6 -5
 -4 -1 -5 -4 -1  2 -3 -5  3  3 -2  0  5 -1 -3 -3 -4 -3  0  2  1  1 -5 -1 -4  0  0  0  2 -4 -1 -1 -4 -1 -1 -3 -2 -1 -2  2 -1  5 -2  0 -2 -4 -3 -4  2  0 -3  0 -4  1  0 -4 -1 -3 -5 -2  1 -2  1  0 -3  3 -1 -4 -1 -2 -1  0 -2  1 -3  1  0 -5  2 -1 -1 -4 -1  2  1 -4 -3 -1 -5  1 -1 -5 -2 -4 -1  1 -4  0 -5  1  2 -5  2 -1 -5 -1 -2 -5 -1  1 -5  1  0 -6  2 -1 -6 -4 -4 -2 -1 -4 -4 -4 -1  2  0  1  0 -4 -2  0 -4 -4 -1 -1  0 -4 -3  3 -5 -1 -2 -5 -3 -5  6 -1 -5 -1  4  2 -2 -3  4  2 -4  1  1 -3 -7  3
 -5 -2 -6 -4  1  6 -5 -5  0  1 -3  0  1 -4 -1  0 -4  0 -1  5  2  6 -6  0 -5 -3 -1 -1  0 -3  2 -1 -4  7 -1 -4 -2  0 -3  0 -1  0 -3  2  1 -4 -1 -4 -2 -1 -3  4 -5 -1  0 -5  4 -3 -4  1 -2 -4 -1 -1 -4  1 -2 -4 -3 -3 -2 -1 -2  0 -3  1 -2 -5  1  3  0 -4  1  3 -2 -2 -1 -1 -5  3  0 -5 -2 -5 -2 -1 -2  0 -6  0  5 -2 -2  3 -6  3 -2 -6 -2  1 -6 -1 -1 -7  4 -1 -6 -4 -5  0  1 -4 -2 -4 -2  1  0  3 -2 -5 -3  2 -5 -4 -4 -4 -2 -4 -2 -1 -5  1 -3 -5  0 -4  2 -1 -5 -2  1 -1  7 -4  4  4 -4  2  4 -3 -7  3
 -6 -5 -6 -4 -3 -4 -5 -6 -2 -1 -1 -3 -3 -3 -4 -3 -2 -3  2 -4 -5 -5 -6 -3 -5 -4  6 -3 -1 -5 -1 -2 -4 -3 -3 -4  5 -2 -3  0 -1 -2 -4 -3 -2 -5 -3 -5 -2 -2 -3 -3 -5 -2 -3 -5  3  4 -6 -4 -3 -5 -3 -3 -4 -1 -3 -5 -3 -3  0  1 -2 -2 -4 -2 -2 -6  1 -2  1 -1  2 -3 -1 -5 -4 -1 -6 -3 -3 -6 -3 -5 -3  1 -4 -2 -7  0 -3 -7  3 -4 -7 -2 -1 -6  0  1 -5 -1 -2 -8 -5 -4 -7 -4 -5 -3  4 -4 -3 -5 -2 -2 -3 -3 -1 -5 -5 -3 -5 -4 -5 -2 -3 -5 -4 -1 -6 -4 -4 -6 -3  2 -2 -4 -6 -4 -2 -2 -5 -6 -3 -3 -1 -3 -3 -5 -7 -4
 -5 -3 -5 -4 -1 -1 -2 -5  2  0 -3  0  2  4 -3 -2 -4 -4 -1 -3  0 -1 -6 -3 -5  2  1  4  0 -4 -3 -1 -4 -1  1 -4 -3 -2  1 -1  0  1  3 -3 -1 -4 -1 -4 -3  1 -3  0 -5  0 -1 -5 -2 -1 -4 -1  3 -4  0 -1 -4  1  1 -4  1 -3  4  1 -1  1 -4 -1  4 -6  0 -2 -1 -4  2  0 -1 -5 -5  3 -5  3  1  1 -2 -5 -3  2 -3  1 -6 -2  0 -6  1 -4 -6 -3  1 -6 -1  2 -3 -2  2 -7 -2  5 -6 -1 -5  0  2 -3 -1 -5 -1  2 -1 -3  7  1 -1 -1 -1 -4 -5  5  4 -4 -2  2 -5  1 -1 -5 -4 -1 -2 -3 -6 -3 -2  1 -4 -2 -2  0 -5  1 -1 -4 -5 -2
 -1 -6  3 -4  0 -6  2  7 -2 -4 -2 -2  0 -1  3 -4 -5  2 -4 -3 -5 -3  2 -3  0 -5 -5 -2 -3  7 -3  0  7 -5 -4  0 -4  1 -1 -2 -3 -2 -1 -5  0  6 -3  0 -4 -4 -6 -2  7  0 -2  4 -4 -5  3 -6 -1 -1 -3 -5  1 -3 -1  1  2  1 -3 -2 -4 -3  6 -2 -3  7 -4 -2 -3  3 -2 -3 -3  3 -5 -5  2 -3 -1  2  3 -1 -1 -4 -6 -3  6 -3 -5  0 -4 -6  3 -2 -3  0 -2 -2  0 -4 -5  1 -3 -1  1  0  1  1 -3 -6 -3  3 -2 -3 -1 -4 -4 -4 -3 -1 -2  2  6 -4 -1  2 -5 -4  2 -3  1  2 -6 -3 -3 -4  4 -4 -3 -2 -6 -3 -2 -4 -4 -2 -3  0 -4 -5
 -1 -4  6 -3 -2 -4  5  2 -1 -2 -3  1 -4 -1  3 -6 -3  3 -2  1 -3 -4  6 -3  6 -5 -5  2 -1  0 -4 -1  2 -4 -4  5  0  0  1  1 -4  0  2 -5 -2  3 -3  5 -4 -5 -6 -1  2 -1 -3  5 -4 -4  2 -3  2  4 -2 -4  5 -3 -2  5  3  3 -3 -2 -4 -2  1 -2 -4  0 -4 -2 -3  4 -2 -1 -2  4 -3 -4  6 -2 -3  6  0  6 -2 -3 -6 -3  4 -2 -5  6 -4 -6  5 -1 -5  6 -3 -2  4 -4 -5  7 -4 -3  6 -2  6  3 -4 -6 -3 -1 -2 -2  1 -3 -4 -2 -3  4 -3  2  0 -3  0  4 -4 -4  5 -4  1  6 -6 -3 -4 -5 -2 -4  0 -3 -5 -5 -2 -3 -5 -1 -3  5 -3 -4
 -5  4 -5 -3 -2 -2 -4 -5  0  2 -2 -2  0 -3 -2 -1 -3 -3  5  0  0 -2 -5 -2 -5 -1 -2 -1  5 -4 -1  2 -4 -2  2 -4 -3  1  0  2 -1  2 -3  0 -2 -3 -3 -4 -2 -2 -3  1 -4  0  4 -4 -2 -2 -5 -4  0 -3  3  0 -4  3  0 -4 -3 -3 -2  0 -2  1 -3 -1  2 -5 -2  0 -1 -4 -2  2  1 -4 -2  0 -5  2 -1 -5 -1 -5  0 -1 -1  2 -6  0  0 -6  0 -1 -6 -2  2 -5  2  2 -6  5  4 -7  1 -3 -6 -4 -5 -1 -1 -4 -4 -4 -2  2  4  2 -1 -5  1 -2 -3 -4 -4 -2  4 -4  2  2 -5  3 -3 -5 -4 -5  3  6 -5  5  0  4 -3  0  1  3 -4  4  3 -1 -7  5
  9 -4  0 -4 -2 -5  1  0 -1 -2 -3  0 -3 -1  1 -5 -5  0 -3 -1 -3 -3 -1 -3  1 -4 -4  0 -1 -1 -3  0  0 -4 -4  3 -3 -1 -2  0 -4 -2 -1 -4 -2  1 -4  1 -3 -4 -5 -2 -1 -2 -1  1 -4 -4  0 -5  1  5 -1 -4  1 -2  0  1  1  2 -1 -2 -3 -2  0 -2 -2 -2 -2 -2 -3  0 -2 -1  0  0 -5 -2  0 -3 -2 -1  1  1  1 -4 -5 -1  1 -2 -4  0 -3 -6  0 -2 -4 -2 -3 -2  0 -4 -4 -2 -3  0 -1 -2  1  4 -2 -5 -5  1 -1  0  0 -2 -2 -4 -4  0 -3  2 -1 -3 -1  2 -4 -3 -1 -2  1 -1 -6 -3 -3 -4 -2 -2  0 -3 -5 -5 -1 -2 -4 -2 -3  4  1 -3
 -3 -6 -1 -5 -4 -6  0 -2 -2 -4 -4 -2 -4  4  1 -6 -6 -2 -5 -3 -3 -4 -1 -5 -2 -5 -4  0 -4  0 -3 -1 -1 -5 -2  0 -4 -2 -3 -3 -4 -1  5 -5 -3 -2 -4  5 -4 -4 -6 -4 -3 -3 -3 -1 -5 -2  7 -6 -1  0 -3 -5 -2 -4 -3 -1  1  1 -3 -1 -4 -3 -2 -3 -2  0 -4 -3 -4  1  0 -2  0 -2 -6 -2 -3 -4 -3  2 -3  0 -2 -3 -2  0  1 -3 -5  2 -5 -7 -2  0  1  0  1 -2  4 -5 -2 -2 -5  2 -3  0  0 -2 -3 -6 -5 -3 -2 -3 -2 -4 -2  2 -5 -1  5 -2 -3  5 -3  0 -5 -3 -2 -5  3 -2 -6  7 -5 -5 -4 -4 -4 -4 -7 -6 -4 -5 -5 -1 -5  1  9 -5
 -5 -5 -5 -4  4 -2 -5 -5 -3 -3 -2  5 -3 -5 -4 -5  7 -3 -4 -4 -4 -4 -6 -4 -4 -4 -4 -3 -3 -4  6 -1 -4 -2 -3 -4 -3 -2 -2 -3  2 -2 -4 -3 -3 -4 -4 -5 -3 -4 -5 -1 -2  2  1 -5 -1 -5 -6  8  1 -4  3 -4 -4  2  2 -4 -3 -3  2 -2 -3 -1 -3 -3 -4 -5  2  5 -3 -4  1  0  0 -4  8 -4 -5 -3 -3 -5 -4 -5 -3 -4 -5 -3 -6 -3 -4 -3 -3 -2 -6 -4  6 -6 -1  1 -6  3 -2 -7 -4 -4 -5 -4 -5 -3 -3 -5  8 -4 -3 -2 -2  5 -4 -5 -1 -1 -5  0 -4 -4 -3 -4  7 -2 -5 -4 -4 -4 -4 -5 -3  2 -5 -4  0 -3 -5 -6 -3 -3 -4 -3 -3 -5 -8 -3
 -5 -3 -5  0  1 -3 -4 -4  0  0  4  0  4 -1 -3  1 -2 -1 -1 -2 -3 -1 -5  1 -5  2 -1 -1 -1 -3  0  0 -4 -3 -1 -3 -1  0 -1 -2 -2  0 -3 -1  1 -4 -2 -4  5 -1 -2  1  0  1  1 -4  0 -2 -5 -1 -2  1  0 -1  0  0  1 -4 -2  0  1  0  0 -1 -3  3  2 -5  2  1  1 -2  1  0  3 -2 -3  2 -3 -1  3 -5  0 -4  0  1 -2  1 -5  3  1 -6  2  0 -3  0  0 -6  1  2 -5  0  1 -7 -1  0 -6  5 -5 -1 -2 -1 -2 -4  2  1 -1 -1 -2 -4 -4 -1 -1 -3 -4  0 -1 -3 -1  4 -5 -3  0 -5 -3 -3 -1 -2 -3 -1 -1  0 -4 -4 -1 -1  1 -1  1 -3 -6 -2
 -3 -3 -4  7  0 -3 -1 -1 -1 -2  0  0 -1 -1  1 -2  0 -1 -1 -3 -2  2 -4 -3 -3 -3 -3 -1 -1 -3  2  1 -2 -2 -1 -1 -2  0  5 -1 -2  0 -3 -2  3 -3 -3 -3  4 -3  1 -2 -3  1  0 -3 -1  1 -4 -2 -1 -2  0 -2 -2  0  5 -3 -1 -1  0 -1  1 -2 -2  1 -1 -4 -1 -2  0 -1 -1  0  0 -2 -3 -2 -4  3  4 -4  0 -4  6 -2 -4 -2 -4  1  0 -5  0 -3 -4 -2 -2 -5  0  1 -4  0 -1 -5  5  1 -5  1 -4 -1 -2 -1 -3 -3  4  1 -1 -1 -3 -2 -3 -2 -4  1 -2 -3  0 -3 -3  2 -3 -1 -1 -4 -4 -4 -1 -3 -3  4  0 -1 -4 -5 -1 -1 -3 -1  0 -1 -6 -3
 -5 -6 -4 -5 -4 -6 -4 -5  2 -4 -5 -4 -5  0 -3 -7 -6 -4 -5 -5  2 -5 -2 -6 -4 -5 -3 -2 -4 -4 -4 -3 -4 -4 -4 -1 -4 -3  2 -3 -4 -3 -1 -5 -4 -1 -5 -3 -5 -5 -6 -4 -5 -4 -4 -4 -4 -5  5 -6 -3 -4 -4 -5 -3 -4 -3 -3 -2 -2 -3 -3 -4 -3 -3 -4 -4 -5 -4 -4  5 -3 -3 -4 -4 -4 -6 -5 -5 -4 -1 -4 -4 -4 -4 -5 -6 -4 -5 -4 -6 -1 -5 -7  0 -4 -5 -5 -4 -4  4 -6 -5 -6 -5 -2 -5 -5 -4 -1 -4 -6 -5 -4 -4 -3 -4 -4  2 -2 -5 -3  8 -4 -4  8  3 -4 -5 -2 -4 -3 -3 -1 -6 -2 -3 -5 -6 -5 -4 -5 -7 -6 -4 -5 -6 -4 -5 -4 -3 -5
 -4 -5 -4 -1 -3 -5 -3 -4 -2  0 -4 -1 -3  6 -1 -5 -5 -3 -4 -3  2 -4 -4 -4 -3 -4  0  3 -3 -3 -3  0 -3 -4 -3 -3 -4 -2 -2 -2 -3 -1  4 -4 -3 -1  0 -1 -4  2 -5 -2 -4 -3 -1 -3 -4  0  0 -6  1 -2 -2 -2 -2 -3  0 -3  1 -2 -2 -2 -3 -1 -2 -3  2 -4 -4 -4 -3 -2 -1 -2  0 -3 -6 -1 -4 -2 -3 -3 -2 -4 -2 -2 -5 -2 -4  0 -2 -2 -3 -4 -4  0 -3 -4 -2 -2 -2 -3 -2 -5 -5  5 -5  0 -3 -1 -2 -5 -5 -4 -3 -2 -1 -4  3  9 -4  3  7 -3 -3  4 -2 -3 -5 -2 -4 -4  2 -4 -6  5 -4 -4 -4 -3 -4 -3 -6 -4 -2 -3 -5 -3 -4 -1  1 -4
  4 -5  0 -3  0 -5  1  2 -2 -4 -1 -2 -2 -1  0 -6 -3  2 -4 -3 -3  1 -1 -2 -1 -5 -4 -2 -2  0 -2  2  1 -4 -3  0 -3  2 -2 -2 -3 -2 -2 -4  1  0 -4 -1 -3 -5 -5 -2  1  1  0  0 -4 -5 -1 -5 -1 -1 -2 -4  0 -2 -1  0  0  2 -2 -2 -4 -2  3 -1 -4  3 -4 -1 -4  1 -1 -2 -2  2 -3 -5  0 -2 -1 -1  4 -1 -1 -3 -6 -1  2  0 -2  0 -1 -4  2 -1 -2 -3 -2 -2 -1 -2 -5 -3 -2 -2  0  2  0  0 -3 -5 -2  6  0 -2 -1 -3 -2 -4 -5 -2 -3  5  3 -4 -2  1 -5 -4  3 -4  4 -1 -6 -4 -3 -5  6 -3 -3 -1 -4 -6 -2 -3 -2 -2 -3 -1 -4 -4
