# Supplementary material for: Protein Secondary Structure Prediction Based on Data Partition and Semi-Random Subspace Method
Source: Sci Rep. 2018 Jun 29;8:9856. doi: 10.1038/s41598-018-28084-8 (PMC6026213; doi:10.1038/s41598-018-28084-8)
Supplement: Supplementary file 3 — Dataset 3 [file 41598_2018_28084_MOESM3_ESM.zip › ASTRAL_DATA/1a9x_A.pssm]

  M  P  K  R  T  D  I  K  S  I  L  I  L  G  A  G  P  I  V  I  G  Q  A  C  E  F  D  Y  S  G  A  Q  A  C  K  A  L  R  E  E  G  Y  R  V  I  N  V  N  S  N  P  A  T  I  M  T  D  P  E  M  A  D  A  T  Y  I  E  P  I  H  W  E  V  V  R  K  I  I  E  K  E  R  P  D  A  V  L  P  T  M  G  G  Q  T  A  L  N  C  A  L  E  L  E  R  Q  G  V  L  E  E  F  G  V  T  M  I  G  A  T  A  D  A  I  D  K  A  E  D  R  R  R  F  D  V  A  M  K  K  I  G  L  E  T  A  R  S  G  I  A  H  T  M  E  E  A  L  A  V  A  A  D  V  G  F  P  C  I  I  R  P  S  F  T  M  G  G  S  G  G  G  I  A  Y  N  R  E  E  F  E  E  I  C  A  R  G  L  D  L  S  P  T  K  E  L  L  I  D  E  S  L  I  G  W  K  E  Y  E  M  E  V  V  R  D  K  N  D  N  C  I  I  V  C  S  I  E  N  F  D  A  M  G  I  H  T  G  D  S  I  T  V  A  P  A  Q  T  L  T  D  K  E  Y  Q  I  M  R  N  A  S  M  A  V  L  R  E  I  G  V  E  T  G  G  S  N  V  Q  F  A  V  N  P  K  N  G  R  L  I  V  I  E  M  N  P  R  V  S  R  S  S  A  L  A  S  K  A  T  G  F  P  I  A  K  V  A  A  K  L  A  V  G  Y  T  L  D  E  L  M  N  D  I  T  G  G  R  T  P  A  S  F  E  P  S  I  D  Y  V  V  T  K  I  P  R  F  N  F  E  K  F  A  G  A  N  D  R  L  T  T  Q  M  K  S  V  G  E  V  M  A  I  G  R  T  Q  Q  E  S  L  Q  K  A  L  R  G  L  E  V  G  A  T  G  F  D  P  K  V  S  L  D  D  P  E  A  L  T  K  I  R  R  E  L  K  D  A  G  A  D  R  I  W  Y  I  A  D  A  F  R  A  G  L  S  V  D  G  V  F  N  L  T  N  I  D  R  W  F  L  V  Q  I  E  E  L  V  R  L  E  E  K  V  A  E  V  G  I  T  G  L  N  A  D  F  L  R  Q  L  K  R  K  G  F  A  D  A  R  L  A  K  L  A  G  V  R  E  A  E  I  R  K  L  R  D  Q  Y  D  L  H  P  V  Y  K  R  V  D  T  C  A  A  E  F  A  T  D  T  A  Y  M  Y  S  T  Y  E  E  E  C  E  A  N  P  S  T  D  R  E  K  I  M  V  L  G  G  G  P  N  R  I  G  Q  G  I  E  F  D  Y  C  C  V  H  A  S  L  A  L  R  E  D  G  Y  E  T  I  M  V  N  C  N  P  E  T  V  S  T  D  Y  D  T  S  D  R  L  Y  F  E  P  V  T  L  E  D  V  L  E  I  V  R  I  E  K  P  K  G  V  I  V  Q  Y  G  G  Q  T  P  L  K  L  A  R  A  L  E  A  A  G  V  P  V  I  G  T  S  P  D  A  I  D  R  A  E  D  R  E  R  F  Q  H  A  V  E  R  L  K  L  K  Q  P  A  N  A  T  V  T  A  I  E  M  A  V  E  K  A  K  E  I  G  Y  P  L  V  V  R  A  A  M  E  I  V  Y  D  E  A  D  L  R  R  Y  F  Q  T  A  V  L  L  D  H  F  L  D  D  A  V  E  V  D  V  D  A  I  C  D  G  E  M  V  L  I  G  G  I  M  E  H  I  E  Q  A  G  V  H  S  G  D  S  A  C  S  L  P  A  Y  T  L  S  Q  E  I  Q  D  V  M  R  Q  Q  V  Q  K  L  A  F  E  L  Q  V  R  G  L  M  N  V  Q  F  A  V  K  N  N  E  V  Y  L  I  E  V  N  P  R  A  A  R  T  V  P  F  V  S  K  A  T  G  V  P  L  A  K  V  A  A  R  V  M  A  G  K  S  L  A  E  Q  G  V  T  K  E  V  I  P  P  Y  Y  S  V  K  E  V  V  L  P  F  N  K  F  P  G  V  D  P  L  L  G  P  E  M  R  S  T  G  E  V  M  G  V  G  R  T  F  A  E  A  F  A  K  A  Q  L  G  S  N  S  T  M  K  K  H  G  R  A  L  L  S  V  R  E  G  D  K  E  R  V  V  D  L  A  A  K  L  L  K  Q  G  F  E  L  D  A  T  H  G  T  A  I  V  L  G  E  A  G  I  N  P  R  L  V  N  K  V  H  E  G  R  P  H  I  Q  D  R  I  K  N  G  E  Y  T  Y  I  I  N  T  T  S  G  R  R  A  I  E  D  S  R  V  I  R  R  S  A  L  Q  Y  K  V  H  Y  D  T  T  L  N  G  G  F  A  T  A  M  A  L  N  A  D  A  T  E  K  V  I  S  V  Q  E  M  H  A  Q  I  K
 -1  0 -1 -2  0 -2 -2 -1  1 -2 -2 -2 -2  0  5  0 -1 -2 -1 -2  0 -1  5 -1 -1 -3 -2 -2  1  0  4 -1  5 -1 -1  5 -2 -2 -1 -1  0 -2 -2  0 -1 -2  0 -2  1 -2 -1  5  0 -2 -1  0 -2 -1 -1 -1  5 -2  5  0 -2 -2 -1 -1 -2 -2 -3 -1  0  0 -1 -1 -2 -2  2 -1 -1 -2 -1 -2  5 -1 -2 -1  0 -1  0  0 -1  0  5 -2 -2 -1  5 -2 -1 -2 -1  0 -1  0  0 -2  3 -1 -3  0  0  0 -1 -2  0  5  0  5 -2  5 -2 -2 -1  5 -1 -2 -2  1 -2 -3 -1  0  5 -1 -1  1 -2  0 -2  0 -1  2 -2  4  0 -1  5 -2  0 -1 -1 -1  5 -2  2  0  2  1 -1 -1  0 -3 -1 -1 -2 -2 -2 -1  1 -3  0 -1  0  0  1  0  0  0 -2  5 -2 -2 -1 -1 -1 -3 -1 -1 -2 -1  0 -2  0 -2 -2 -2  1 -1  0 -1 -1 -2 -2 -2 -2 -1  1 -2 -2  0 -3 -1 -1 -2 -1 -1 -1  0 -1 -2 -2 -1  0 -2 -2 -1 -2 -2 -1 -1  2 -2 -1 -2 -2 -2  2 -1  0 -1 -2  0  0 -2  1 -2  0  0  5 -1  5 -1  0 -2  0 -2 -1 -1 -2 -1 -2 -1 -2 -2  5  1 -1  5  0 -2 -2 -1 -2  0  0 -1  0  0  0  1 -2  0 -1 -3  2 -1 -2 -1 -1 -1  0 -2 -1 -1 -1 -2 -1 -1 -2 -1 -2  0  1 -2  1  1  5 -2  5  1 -1  5  0  0 -3 -1 -2  5 -1 -1  5  5 -1 -2  5 -1  0 -2  0 -2 -2 -1 -2  0 -2 -2 -2  0  0  0  1  0 -1  5  1 -3 -1 -1  2 -2 -2 -2  0  0  0 -1 -1 -1 -2 -3 -2 -3 -1 -1 -3  4  0  4 -2 -2 -2 -2  0  0 -1 -1 -1  1  0  0 -1  0 -1  5 -2  0 -2 -1 -2 -1 -1  1 -2 -1 -1  5 -2 -2  0 -2 -1  0  0  3  0  0 -2 -2 -1 -1 -1  0 -1 -1  1  1 -1  4 -1  1 -1 -2 -2 -2 -1 -2 -1 -1  3  0  3 -1 -2 -1 -3 -2 -1  4 -2  5 -2 -2  4  0 -2  1 -1 -2  1 -1 -3  0 -1  0 -2 -1 -2 -2 -3 -3 -2 -1 -1 -2 -1 -1 -2 -1 -1 -1 -1  1  0 -1  2  1  0  0 -1  3  1 -2 -1  2  0 -2 -2 -1  0 -2 -1 -2 -1  0 -3  4 -2  4 -2 -2  4  0 -1  1  0 -1  2 -1  2 -1 -1 -2 -1 -1 -2 -1 -1 -1 -1 -1 -2 -1  0 -2 -1 -2  0 -2  0 -1  5  5 -1 -3  3  0 -2  0  5 -2 -1 -2  1  0 -2 -2 -1 -1 -1 -1  4  0 -1  0  0 -2 -1 -2 -1 -2 -1 -1 -2  0  0  0 -1 -2 -2 -2  0 -1  0 -2 -1 -3 -2 -2 -1 -1  0 -2  5  4 -2  5 -2 -2 -1 -2  0 -2 -1  0 -2 -1  0 -2 -1 -2 -1 -1  0  0  1  0 -2 -2 -2  0  1 -2 -2 -2 -2 -3 -1 -1 -1  0 -2 -1 -2  0 -2  0 -2  1 -2 -1 -1 -1 -1 -1  0  0 -2  0 -1 -2  0  0 -1  0 -1 -2 -1 -2  5 -2  4 -2 -1  5  4  0  0 -1 -1 -2  0  0  1 -1 -2  5 -2 -2 -2  5 -1 -2 -2 -1 -2 -3 -1  0  4 -1 -1 -2 -2  0 -2 -1 -1 -1  2 -2  4  0  0  0  2 -1 -1 -1  5  0  0  0  4  1 -1 -2  0 -2 -1 -2  0  0 -2 -1  5 -1 -1 -2  0 -2 -2 -1  0 -2 -2 -2 -2 -2 -2 -1 -1  5  0 -2 -2 -2 -2 -3 -2 -2 -2  5 -1 -1 -1 -2 -1 -2  5 -1 -1 -2  0 -1 -1  0 -1 -2  0  1 -2 -1 -1 -2 -2 -1 -1  5  0 -1 -2  1  0 -2  1  4 -1  1 -2 -1  3 -2  0 -2  1  0  0 -1 -1 -1 -1 -1 -2 -1 -1  0 -1  0 -2  5 -2 -1 -2  0  0 -1  0 -2 -1 -2  0 -1 -3  5  0 -1 -2 -1 -1 -1 -2 -2 -2 -1  0 -2 -1 -2  5  5 -2  0 -1 -1 -3  0  1 -1  5  0  0  1  1 -2  5 -1 -1  4  5 -2  0 -1  4  0 -1  1 -2  2  1 -1  0 -1  0 -1 -1 -1 -2 -1 -1 -2 -2  1  0 -1 -1  0  0 -2 -1 -3  0 -1 -3 -1  0  0 -2 -1 -2 -2  0 -1 -1 -1 -2  1  0  0 -1  0 -1  0  0  0  0  0 -3  4 -1  5 -2  4 -1  4 -1 -2  0  3  0  1  0 -1 -1 -1  0  0 -2  4 -2 -2  1  0 -2 -1  0 -2 -1  1 -2  0  2 -1 -2  5  2 -1 -2 -1  0 -1  0 -2 -1 -2 -2  5  0 -1  0  0  5  0  2 -2  0  0  5  0 -2 -1  0 -2 -2  0 -2 -1  0 -2 -1  0 -2 -1 -2 -2 -1 -2 -2 -2 -1 -2  0 -1 -2  1 -2 -2 -1 -2  0  1  2  0 -2 -1  5 -2 -1 -2  1 -1 -1 -2 -2 -1  1  5 -2  1 -2 -1  0 -1 -2 -1  0  0 -2 -2  3  3 -3  5  0  1 -1  4 -2  2  4 -1  1 -1  1 -1  0  0  1 -1 -1 -1 -2 -2  2 -1 -1 -1
 -2 -3  2  6 -1 -2 -3  2 -1 -3 -2 -3 -3 -3 -2 -3 -3 -3 -2 -3 -3  1 -2 -4  0 -3 -2 -2 -1 -3 -2  1 -2 -4  2 -2 -3  6  0  0 -3 -2  6 -3 -3 -2 -3 -1 -1 -1 -3 -2 -2 -3 -2 -2 -2 -3 -1 -2 -2 -2 -2 -2 -2 -3  0 -3 -3  0 -3  0 -3 -3  5  2 -3 -3 -1  2  0  6 -3 -2 -2 -3 -3 -3 -2 -2 -3 -3  1 -2 -2 -3 -1 -4 -2 -3 -1 -3 -1  4  1 -3 -3 -2 -1  0 -3 -2 -3 -1 -2 -3 -3 -2 -2 -2 -2 -2 -3 -2  2 -2  0 -2  6  2  6 -3 -2  1 -2 -2  3  1 -3 -3 -3 -1 -2 -2  6 -1 -1 -3 -2  1 -1 -2 -1 -1 -2 -1  0 -3 -2 -1  2 -3 -3 -3 -3 -4 -3 -3  6 -3 -1 -3 -2 -2 -3 -3 -1 -3 -3 -3 -3 -2 -2 -1  4  0  0 -3 -1  0 -3 -4  1  6 -3 -3 -2 -3 -1 -3 -2  0  0 -3 -3 -3 -2  0 -1 -3 -3 -3 -3  2  0 -2  0 -2  0 -3 -3  6 -2  3 -1 -2 -1 -4 -3 -3 -3 -4 -1 -3  0 -1 -3 -2 -2 -2 -3 -3 -1 -2 -3 -2 -1 -3 -2 -3 -2 -3 -2  1 -2 -3 -1 -2  2  0 -2  1 -2 -2  6 -1 -2 -1 -2 -2 -3 -3  6  0 -3 -3 -3  0 -2 -3 -3 -1 -1 -3  1 -3 -2 -3 -1 -3  1 -1 -3  6 -2 -3 -3 -3  0 -2 -1 -3  6 -3 -1  6 -1 -1 -2 -3 -2 -1  2 -2 -2 -3 -3 -3 -3 -2  2 -3 -2 -2  2 -3 -2 -3 -3 -2 -2 -3 -2  0 -3 -1 -1 -2 -3 -1 -3 -3  3 -2 -3 -2 -1 -3  0 -3 -1 -3 -2 -2 -3 -3 -2  2 -3 -3  6 -3 -1 -3  0  2 -3 -2 -3 -2 -1 -2  6 -3 -2 -2  1 -2  2 -1 -3 -3  0 -3 -2 -2 -3 -3  6 -1  0  1  0 -1 -2  1  2 -2 -3  6 -3 -3  0 -3 -3  1 -1 -3 -3 -2 -2  0 -3 -1 -1 -1 -1 -2 -1 -2 -1 -1  3 -3  6  4  0 -3  3 -1 -2 -3 -2  0  6 -3 -3 -2 -3 -2 -2 -2 -3  6 -2 -3 -2 -1 -1 -1 -2 -3 -2  1 -3 -2  0 -3 -2  5 -3 -3 -3 -3  1 -3  0 -1 -3 -3  3 -2  0  0  1 -3  0  0  1 -3 -3 -1 -2 -3 -1  0 -1 -1 -2  6  2 -2  2  6  2 -3 -3 -1 -2 -1  6 -3 -2  1 -3 -2 -3 -3  0  0 -1  0 -3  6  3  0  6 -1  3 -2  0 -3 -1 -3 -3 -2  2  6 -3 -2 -2 -4 -2 -2  0 -3  0 -1 -2 -2 -2 -2 -2 -2 -1 -1 -2 -1 -1  0 -4  0 -2  0 -3 -1  0 -1  4 -1  2 -3 -2 -3 -3 -3 -3 -3 -3 -1  6 -3 -3  1 -3 -3  0 -3 -2 -2 -4 -4 -3 -1 -2 -1 -2 -2 -2  6  0 -2 -3 -2  0 -2 -3 -2 -3 -1 -4 -1 -3  0 -2 -3 -1 -2 -2 -2 -2 -2 -1 -2  6 -3 -2 -3  0 -2 -3 -1 -3  0 -2 -3 -3 -1 -3 -3  6 -3  0  2 -3  2 -3 -3 -3 -3  1 -2 -3 -3  1 -2 -3 -3  2 -3 -2  6 -1 -3  0 -2 -2 -3 -3 -3 -3 -3 -3 -2 -1 -3 -2 -2 -3 -2  6 -2  0 -2  6 -1  6 -3  1  1 -2 -3  0  6 -3 -2 -2  2  1 -3  0 -1 -2 -2 -3 -1 -1 -2  0  0 -2 -3  0  2 -2  2  2 -3 -3 -2 -3 -2 -3 -3  6 -3 -2 -2  0 -3 -3 -2 -2  0 -1 -2 -3  6  6 -2 -3  0 -1 -2 -3 -3 -3 -2  5 -3 -3 -2 -2 -2 -3  0 -3 -2 -3 -2 -2 -3 -4 -2 -3  0  2 -3 -3 -3 -3 -3 -3 -2  0 -1 -3  0  1 -2 -3 -3 -1 -1 -3 -2 -1 -2 -4 -1 -3 -3 -2 -2 -1 -3 -1  1 -1 -3  1 -2  2 -2  6  1  1 -3  3  2 -2 -2 -3  0 -3  0 -3  4 -3 -3 -2 -1 -2  1 -3 -2 -3  2 -1  0  0 -3 -2 -2 -3  0 -3 -1 -3  6 -2 -2  6 -2 -3 -3 -3 -3 -1  2 -2 -2 -3 -2 -2 -3 -2  2 -3 -2 -2  6 -3 -2 -2 -3  2 -1 -3  0  0  1 -2 -3 -2  2  0 -3 -3 -3 -3 -2 -2 -1 -3  2  0 -3 -3 -3 -3 -3 -1  2 -3 -2 -3 -3 -2 -3 -3  0 -3 -3  0 -2  6 -1 -2 -3  0 -3 -2 -3 -3 -3  3 -1 -3 -2  0 -2 -3 -2  2 -2  0 -3 -3 -2 -1  0  1 -2  0  3  0 -3  6 -2 -3 -3 -1 -3  6 -1 -2 -2  2  1  6 -3 -3 -1 -3 -2  1  2 -2 -2  1 -1 -3 -3  0 -3 -2 -2 -2  0 -3 -2 -2 -2 -3 -3 -2  0 -2 -3 -3 -1 -2  6  1 -3 -1  2 -3 -1  0 -3  6 -3 -1 -3 -1 -2  6 -3  2 -1 -2  0 -2 -1 -2 -3 -3 -1 -2 -2 -1 -3  6  1 -2 -3  0 -2 -1  4 -1 -3  6  6 -2 -2 -3  3 -1  2 -3 -1 -2 -2 -2 -2 -2 -1 -2 -2 -3 -2 -1 -3 -1 -2 -1 -1 -2 -2 -2  4 -1  1 -3 -1 -1 -3  1  0 -2 -1  1  5 -3  2
 -3 -2  0 -1  1  1 -4  1  0 -4 -4 -4 -4 -1 -2 -1 -2 -2 -3 -4 -1  0 -2 -3 -1 -4  1 -3  0 -1 -2  0 -2 -3 -1 -2 -4 -1 -1 -1 -1 -3 -1 -3 -4 -3 -3  7  0  7 -2 -2  0 -4 -3  0  1 -2  0 -3 -2  1 -2  0 -3 -4 -1 -2 -4  1 -4 -1 -3 -3 -1  3 -4 -4 -1  0 -1 -1 -2  1 -2 -3 -4 -2  0 -3 -1 -1  0  0 -2 -4  7 -3 -2 -4  0 -4  0 -1  1 -1 -3 -4 -1  0 -3  3 -3  0 -3 -4 -1 -2  0 -2  1 -2 -4  2  0 -2 -1  2 -1  0 -1 -4  1 -1 -2 -3 -1  1 -4  0 -4  1 -1 -2  0 -1  0 -3 -2  0  2 -3  0  0 -2 -1  0 -3 -3  0  0 -3 -1 -4 -2 -3 -4 -4 -1 -2  0 -4  0 -3 -1 -1  0 -1 -1 -1 -4 -2 -3  7 -1 -1 -1 -3  0  0 -4 -3  0  0 -1 -4  1 -4  0 -2  0  5 -1 -4 -4 -4  1 -1  0 -4 -4 -1 -4  0 -1 -3 -1 -3 -1 -3 -3 -1  1  0  6  1  7 -3 -4 -4 -3 -3  0 -4 -1  7 -3  1 -2 -3 -1 -3  0  0 -1  1  0 -4  0 -3 -2 -2 -2  0  0 -4  0  1  0 -1 -3  0 -4 -3 -1  6 -2  0 -3 -1 -3 -4 -1 -1 -4 -1 -3 -1  0 -1 -1  0  7 -3  0 -4 -1 -3  6 -2  1  3 -1 -1 -3 -3 -4 -4 -1 -3  7 -2 -1 -3  0 -1  0  0 -2 -4 -2  0  0 -2  0 -1 -4 -2 -4 -2  0 -3 -2 -2  0 -4 -2 -3 -1 -3  0 -4  1 -1 -4 -1  7  1 -4  0 -1 -1 -1  0 -2 -2  0 -4 -1 -2  0 -4  1 -3 -3 -3  0  0 -4 -2 -1 -4  7 -4 -1  0 -4 -2  0 -1  7  1 -1 -4  0  0  0 -3  0  0 -3 -1 -1 -3 -3 -2 -4 -1 -1  4 -1  0 -1  0 -3  0  0 -2 -4 -1 -1 -4 -1 -3 -1 -2  3 -1 -4  2 -2 -2 -3  3 -3  3  0  0  1 -1 -2  0 -1 -4 -1  0 -1 -4  0  1 -2 -1 -1  0 -1 -4 -4 -3 -4 -2  1 -2 -3 -1 -2 -1 -3  0 -3  1  0 -3 -3  4 -3  0  5 -4  1 -1 -4 -3 -4 -3  0 -4 -1  0 -4 -3  1 -2 -1  1  0 -3 -1  0  0 -1 -3  2 -1 -4  4  0  1 -3 -4  0  0 -4  0 -1  0 -1 -4 -1  1 -1 -1 -4 -1  1 -4 -3  0 -3  0 -1  1 -1 -3 -1  0 -2 -1  0  1 -1  4 -4  0 -2 -3 -3  0 -1 -3  1  0 -3 -2 -2 -1 -4  0  0  2  0 -2 -3 -3 -3  0  0 -3  0  0 -1 -3 -1 -1  5 -2  2  1  3  1  1  0 -4 -3 -3 -4 -1 -1 -1 -2  7 -1 -4 -1  0 -1 -4 -1 -4  1 -3 -3 -3 -3  0 -2 -1 -4 -2 -3 -1  0  1 -1 -3 -1  0 -4 -3 -3  7 -3  7 -2 -1  0 -3  0  0  1 -3  1  0  0  1 -1 -4 -3 -4 -1 -2 -3  0 -4 -1  1 -3 -4 -1 -4 -3 -1 -3 -1  0 -2  0 -1 -3 -4 -3  0 -3 -1 -1  0  0 -2 -4  0 -4 -2 -1 -1 -4 -1 -2  2 -1 -3 -2 -4 -4 -1  0  0 -2  1 -2 -4  1 -1 -2 -1  1 -1 -1 -1 -4  0  0 -2 -3  2 -1 -4  1 -4 -1  0 -2 -1  7 -1  0 -3  0  1 -3  0  0 -2 -3 -1  0 -1  0  0 -4 -1 -3 -2 -4 -3 -3 -1 -2 -2 -3 -1 -4 -3 -3  1  0  0  1 -4 -1 -1 -3 -3  4  1 -2 -3 -4 -4  1  1 -3 -4  1  2 -2 -3 -1 -3  1 -3  1 -2 -4 -3  1 -1  0  1 -3 -3 -4 -1 -1 -4 -3 -1  0 -4 -1  0 -2 -1 -3  0  0 -1  1  0 -2 -3  0 -4 -2 -2 -2  0 -4  1  0  1 -4  0  2 -2 -3 -1  0  0 -3  0  0 -4 -2 -3 -1 -4  1 -3 -1 -1 -4 -3  7 -2  0 -3 -2 -3  0  3  5  0 -3 -3 -4 -4 -1 -3  7 -2 -1 -2 -2 -1  0 -3 -2 -4 -3  0  0 -2  0 -1 -3 -2 -4 -2  0 -3 -2 -2 -1 -3 -3 -2 -1  0  0 -4 -1  0  0  2 -3  0  1 -1 -3 -4 -2 -2 -3 -3  0 -3  0 -1 -3 -3 -4 -2 -4  6  0 -4 -2 -1 -3  1 -2 -3 -3 -1 -2 -1 -3 -1  0  0 -1 -1 -3 -3 -1 -3 -1  1  1 -4 -2 -1 -2 -3 -1  0 -2  0 -4 -1 -1  1  2  0 -3 -1  0  0 -1 -1 -2 -4 -4  0 -3 -1  3  1  1  0  0 -1 -3 -3  1 -4 -2 -1  0 -4 -3  0 -2 -1 -3  0 -4  1 -2  0  0 -1  0 -2 -2 -3 -4 -1  0 -2  0 -4  5 -1 -1 -3 -3  6  0 -3  0 -1 -1 -1 -2  1 -4 -2  1 -1 -3  0  7  2 -1 -3  1 -3 -4 -3  7  0 -1 -1 -1 -1  0 -2 -4 -1  1  0 -1 -2 -4 -1 -1  0 -2 -4 -1 -1 -1 -3  5 -3  0  0  0 -4  7 -1 -1 -4 -2  1 -2 -2 -1  1  3 -2  2  0 -1  1  2 -3  2  0 -3  0 -1 -3  0 -1 -1 -3  0
 -4 -2 -1 -2 -1  7 -4  0 -1 -4 -4 -4 -4 -2 -2 -2 -2 -3 -4 -4 -2 -1 -2 -4  1 -4  7 -4 -1 -2 -2 -1 -2 -4 -1 -2 -4 -2  1  2 -2 -4 -2 -4 -4 -4 -4  1 -1  1 -2 -2 -1 -4 -4 -1  7 -2  3 -4 -2  7 -2 -1 -4 -4  1 -2 -4 -1 -5  1 -4 -4 -1  0 -4 -4  1 -1  1 -2 -2  6 -2 -4 -4 -2 -1 -4 -2 -2 -1 -1 -2 -4  1 -4 -2 -4  4 -4  3 -1 -1 -2 -4 -4  0  1 -4  1 -4  1 -4 -4 -2 -2 -1 -2  6 -2 -4  6 -1 -2  1  6 -2  0 -2 -4  6 -1 -2 -4 -1 -1 -4 -2 -4  3 -2 -2 -2 -1  1 -3 -2 -1  0 -4  4  2 -2 -3  2 -3 -3  3  3 -4 -2 -4 -2 -4 -4 -4 -2 -2 -1 -4 -1 -4 -2 -2 -1 -2 -2 -2 -4 -2 -4  1 -2  1  1 -4  2  2 -4 -4  0 -2 -2 -4  6 -4 -1 -2 -1  0  1 -4 -4 -4  7  1 -1 -4 -4 -2 -5 -1  1 -4  1 -4  1 -4 -4 -2  7 -1  1  7  1 -4 -4 -4 -4 -4 -1 -4  1  1 -4  7 -2 -4 -2 -4 -2 -1 -2  7 -1 -4 -1 -4 -2 -2 -2 -1 -1 -4 -1  7 -1  1 -4 -1 -4 -4 -2  1 -2 -1 -4 -2 -4 -4 -2  1 -4 -2 -4  1 -1 -2 -2 -1  1 -4 -1 -4 -1 -4  1 -2  1  5 -2 -2 -4 -4 -4 -4  1 -4  1 -2 -2 -4 -1 -2 -1 -1 -2 -4 -2 -1 -1 -2 -1 -2 -4 -2 -4 -2 -1 -4 -2 -2 -1 -4 -2 -4 -2 -4 -1 -4  7  1 -4 -1  1  7 -4 -1 -2 -2 -2 -1 -2 -2 -1 -4  1 -2 -1 -4  7 -4 -4 -4 -1 -1 -4 -2 -2 -4  1 -4  1 -1 -4 -2 -2 -2  1  6 -2 -4 -1 -1 -1 -4 -1 -1 -4 -2  1 -4 -4 -2 -4 -2 -2  0 -2 -1  1 -1 -4 -1 -1 -2 -4 -2 -2 -4  1 -3 -2 -2  1 -2 -4  6 -1 -2 -4  5 -4  5  5  0  4 -2 -3  0 -1 -4 -2 -2  1 -4 -1  4 -2 -2 -2  4 -2 -4 -5 -4 -4 -2  7 -2 -4 -2 -2 -2 -4 -1 -3  6  3 -4 -4  1 -3 -1  1 -4  7 -2 -5 -4 -4 -3 -1 -4  1  4 -4 -4 -1  0  1  1  1 -4 -1  2  0 -2 -4 -1 -2 -4  4  0  4 -3 -4 -2 -1 -4 -1 -2 -1 -2 -4 -1  7 -2 -2 -4 -2  2 -4 -3 -1 -4 -1  2 -1  2 -4 -2  0 -3 -2  2  0 -3  2 -4 -2 -2 -4 -4 -1 -2 -4  7 -1 -4 -2 -2  1 -4 -1 -1  6 -1 -2 -4 -4 -4 -1 -1 -4  5  2  1 -4  1 -2  1 -2  0  0  5 -1  5 -1 -4 -4 -4 -4 -2 -2 -2 -2  1 -2 -4 -2 -1 -2 -4  1 -4  7 -4 -4 -4 -4 -2 -2 -1 -4 -2 -4 -2  2  6 -2 -4  1 -1 -4 -4 -4  1 -4  1 -2  1 -1 -4 -1 -1  7 -4  7 -1 -1  7 -2 -4 -4 -4  1 -2 -4 -1 -4  1  7 -4 -4  1 -4 -3 -2 -3  1 -1 -2 -1 -2 -4 -4 -4 -1 -4 -2 -2 -1 -1 -2 -4 -1 -4 -2 -2  0 -4  1 -2 -1 -2 -4 -2 -4 -4 -2 -1 -1 -2  7 -2 -4  7 -2 -2  1  7 -2  1 -2 -4 -1  0 -2 -4  3 -1 -4  0 -4 -1 -1 -2  1  1  1 -1 -4 -1 -1 -3  2  1 -2 -4  1  0 -2  0  1 -4 -2 -4 -2 -4 -4 -4 -2 -2 -2 -4  1 -4 -4 -4  6  2  1  7 -4 -2 -2 -4 -4  0  1 -2 -4 -4 -4  7 -2 -4 -4  6  6 -2 -3  1 -4  7 -4  7 -2 -4 -4  7 -2  1  2 -4 -4 -4 -2 -2 -4 -4  1 -2 -4  1 -1 -2 -2 -4 -2 -1 -2  7 -1 -2 -4 -1 -4 -2 -2 -3 -1 -4  0  0  3 -4 -1  6 -1 -4 -2  3 -1 -4  0  0 -4 -2 -4  1 -4 -1 -4 -2 -2 -4 -4  1 -2 -1 -4 -2 -4 -1  6  2  2 -4 -4 -4 -4  1 -4  1 -2 -2 -2 -2 -2 -1 -4 -2 -4 -4 -1 -1 -2 -1 -2 -3 -2 -4 -2 -1 -4 -2 -2 -2 -4 -4 -2 -2 -1 -1 -4 -1  1 -1 -1 -3 -2  0  1 -3 -4 -2 -1 -4 -4 -1 -4 -1  1 -4 -4 -4 -2 -4  1 -1 -4 -2 -2 -3  7 -2 -4 -4 -2 -2  1 -4 -2 -1 -1 -2  1 -4 -4 -2 -3 -2  4 -1 -4 -2  2 -2 -4 -2 -1 -2  0 -4 -2 -2 -1  0  1 -3 -1  0 -1 -2 -2 -2 -4 -4 -1 -4 -2  3 -1  7 -1  0 -2 -3 -3  5 -4 -2 -1 -1 -4 -3  1 -3 -2 -4  1 -4  7 -2 -1 -1 -2 -1 -2 -1 -3 -4 -1  2 -2  0 -4  1 -2 -2 -3 -4  1 -1 -4 -2  1 -2 -2 -2 -2 -4 -2  7 -2 -3 -1  1  1  1 -4  0 -4 -4 -4  1 -1 -2  1 -2 -2 -1 -2 -4  1  7 -1 -1 -2 -4 -2 -2 -1 -2 -4 -1 -2 -1 -3  1 -4  4 -1 -1 -4  1 -2 -2 -4 -2 -1 -3 -3 -2 -2  1 -2  6  4 -2  1  0 -4 -1 -1 -4 -1  1 -4 -2 -1 -1 -4 -1
 -2 -3 -4 -4 -1 -4 -2 -3 -1 -2 -2 -2 -2 -3 -1 -3 -3 -2 -1 -2 -3 -3 -1 10 -4 -3 -4 -3  0 -1 -1 -3 -1 10 -3 -1 -2 -4 -4 -4 -3 -3 -4 -1 -1 -2 -1 -3  0 -3 -3 -1 -1 -2 -2 -1 -4 -3 -4 -2 -1 -4 -1 -1 -3 -2 -4 -3 -2 -3 -3 -4 -1 -1 -3 -3 -2 -2 -3 -4 -4 -4 -3  3 -1 -1 -2 -3 -1 -2 -3 -3 -3 -1 -1 -2 -3 10 -1 -2 -4 -2 -4 -3 -3 -3 -1 -2 -1 -4 -3  0  1 -3 -2 -2 -3 -1 -1 -1 -4 -1 -2 -4 -4 -1 -4 -4 -4  0 -4 -3 -4 -3 -1 -2 -3 -2 -2 -3 -2 -3  7 -2 -4  0 -3 -1 -1 -4 -1 -2 -4 -4  1 -2 -2 -1 -1 -2 -3 -1 -3 -3 -3 10 -2 -2 -4 -3 -1 -3 -1 -2 -3 -3 -1 -3 -3 -3 -2 -1 -3 -3 -3 -4 -4 -3 -4 -4 -2 10 -2 -4 -3 -2 -4 -2 -1 -3 -1 -3 -4 -2 -2 -2 -4 -4 -1 -2 -2 -3 -3 -4 -4 -3 -4 -2 -4 -1 -1 -4 -4 -4 -3 -4 -3 10 -2 -2 -1 10 -1 -2 -4 -3 -2 -4 -2 -2 -3 -1 -4 -1 -3 -4 -1 -2 -1 -1 -1 -3 -1 -3 -1 -2 -1 -4 -4 -4 -3 -3 -2 -2 -4 -3 -1 -1 -2 -1 -1 -2 -4 -4 -2 -3 -1 -4 -1 -3 -3 -1 -3 -1 -3 -3 -2 -1  3 -3 -3 -3 -3 -4 -2 -1 -1 -2 -4 -2 -3 -3 -4 -1 -1 -4 -1 -1 -1 -2 -1 -1 -4 -1 -1 -3 -3 -3 -2 -1 -4 -1 -1 -1 -4 -2 -1 -1 -3 -3 -1 -2 -4 -4 -2 -2 -3 -4 -2 -1 -3 -3 -2 -1 -3 -1 -1 -3 -4 -3 -1 -2 -4 -3 -1 -1 -1 -4 -1 -3 -4 -3 -3 -3 -4 -4 -3 -1 -3  0 -3 -4 -4 -2 -1 -1 -3 -2 -4 -1 -1 -3 -4 -1 -2 -1 -2 -3 -4 -2 -3 -3 -4 -1 -2 -3 -4 -1 -2 -4 -3 -2 -4 -1 -3 -1  1 -3 -2 -2 -3 -2 -1 -1 -2 -3 -3 -2 -3 -1 -2 -1 -3 -2 -3 -3 -4 -2 -3 -4 -1 -3  3 -4 -4 -2 -3 -3 -1 -1 -4 -1 -3 -4 -1 -3 -2 -1 -1 -4 -3 -1 -3 -3 -2 -1 -3 -1 -4 -4 -3 -3 -2 -1 -3 -2 -4 -4 -2 -1 -3 -2 -4 -3 -3 -1 -1 -3 -2 -3 -2 -1  1 -2 -2 -1 -3 -2 -2 -3 -3 -2 -4 -4 -4 -3 -3 -1 -4 -1 -4 -2 -1 -3 -1 -1 -3 -1 -1 -2 -1 -4 -1 -4 -4 -2 -4 -3 -3 -2 -3 -1 -3 -3 -1 -3 -4 -4 -1 -4 -1 10 -1 -1 -4 -3 -1 -1 -4 -1 -1 -3 -2 -3 -1 -1 -3 -4 -4 -4 10 -4 -1 -3 -3 -1 -1 -3 -3 -4 -4 -2 -2 -1 -2 -3 -3 -3 -3 -3 -4 -2 -3 -3 -3 -2 -4 -3 -4 -3 10 10 -1 -4 -1 -1 -2 -1 -2 -4 -4 -4 -3 -3 -4 -1 -2 -2 -1 -3 10 -3 -3 -4 -1 -1 -1 -1 -4 -3 -4 -1 -1 -4 -4 -2 -3 -3 -4 -3 -1 -1 -2 -4 -4 -1 -2 -3 -2 -1 -4 -1 -4 -3 -3 -3 -3 -1 -2 -1 -3 -3 -3 -3 -3 -1 -3 -2 -4 -2 -1 -4 -1 -2 -4 -1  0 -3 -1 -3 -1 -2 -3 -1 -1 -3 -4 -1 -2 -4 -4 -1 -4 -4 -4 -4 -4 -3 -3 -3 -1 -1 -3 -4 -2 -3 -2 -3 -3 -3 -2 -3 -1 -1 -1 -1 -1 -1 -4 -3 -1 -1 -2 -3 -1 -2 -3 -2 -3 -3 -3 -2 -1 -1 -4 -3 -1 -2 -4 -2 -1 -3 -4 -4 -2 -4 -2 -3 -1 -3 -3 -3 -3 -1 -1 -2 -2 -4  0 -3 -2 -4 -4 -1 -1 -4 -1 -4 -1 -4 -1 -1 10 -4 -3 -3  0 -1 -1 -2 -3 -3 -2 -2 -4 -4 -2 -4 -3  1 -3 -1 -4 -1 -3 -4 -1 -1 10 -1 -2 -3  0 -3 -1 -2 -1 -3 -3 -2 -3 -4  0 -2 -4 -4 -3 -1 -3 -3 -2 -1 -2 -4 -2  2 -1 -1 -3 -2 -2 -3 -1 -3 -3 -1 -1 -4 -4 -3 -3 -1 -3 -2 -2 -4 -1 -3 -3 -4 -1 -1 -4 -1 -1 -3 -3 -1 -1 -4 -1 -1 -3 -1 -3 -2 -1 -4 -1 -1 -1 -4  4 -2 -1 -3 -3 -1 -2 -2 -2 -3 -3 -2 -1 -3 -4 -1 -2 -3 -3 -3 -3  0 -1 -4 -4 -1 -1 -2 -3 -3 -3 -4 -3 -3 -3 -1 -4 -3 -1 -2 -3 -3 -4 -2 -4 -1 -1 -3 -4 -1 -2 -3 -1 -3  0 -1 -3 -1 -4 -1 -3  0 -4 -1 -3 -2 -3  4 -2  0 -2 -2 -3 -3 -2 -3 -4 -1 -2 -2 -1 -1 -4 -3 -2 -4 -4 -2 -4 -1 -1 -4 -2 -1 -1 -3 -2 -1 -3 -2 -3 -3 -4 -2 -4 -1 -1 -3 -3 -1 -1 -1 -1 -2 -3 -3 -1 -3 -2 -3  2 -4 -2 -1 -3 -4 -1 -3 -4 -3 -4 -3 -4 -2 -2 -4 -4 -2 -4 -3 -3 -4 -3 -1 -3 -2 -1 -3 -1 -1 -2 -3 -4 -3 -1 -2 -4 -4 -1 -3 -2 -2 -4 -4 -2 -1 -2 -3 -3 -4 -1 -3 -3 -2 -1 -1 -2 -3 -1 -1 -3 -1 -1  8 -2 -1 -2 -1 -1 -3 -2 -2 -2 -2 -1 -1 -1 -1 -3 -4 -2 -4 -2 -3  2 -3
 -1 -2  1  1  0 -1 -3  3  0 -3 -2 -3 -3 -2 -1 -2 -2 -3 -2 -3 -2  6 -1 -3  2 -4 -1 -2  0 -2 -1  6 -1 -3  1 -1 -3  1  2  2 -2 -2  1 -3 -3 -2 -3  0  0  0 -2 -1 -1 -3 -1 -1 -1 -2  1 -1 -1 -1 -1 -1 -2 -3  2 -2 -3  2 -3  3 -3 -3  1  1 -3 -3  1  1  2  1 -2 -1 -1 -3 -3 -2 -1 -1 -2 -2  6 -1 -1 -3  0 -4 -1 -3  1 -3  1  1  3 -2 -3 -2  0  1 -3 -1 -3  2 -1 -3 -2 -1 -1 -1 -1 -1 -3 -1  1 -1  2 -1  1  2  1 -4 -1  2 -1 -1  1  0 -3 -2 -3  1 -2 -1  1 -1 -1 -3 -1  0  0 -1  1  2 -1 -1  1 -3  0  1  2 -3 -2 -4 -2 -4 -3 -3  1 -2  0 -4 -1 -1 -2 -2 -1 -2 -2 -2 -3 -1 -2  0  1  2  2 -4  2  2 -3 -4  1  2 -2 -3  0 -3  0 -2 -1  0  2 -3 -3 -3 -1  2  0 -3 -3 -2 -3  1  2 -2  2 -1  2 -3 -3  1 -1  1  0 -1  0 -3 -3 -3 -3 -4 -1 -3  2  0 -3 -1 -1 -1 -2 -3  0 -1 -2 -1  0 -3 -1 -3 -1 -2 -1  6 -1 -3 -1 -1  1  2 -2  6 -3 -1  1  0 -1  0 -1 -1 -3 -3  1  2 -3 -2 -3  2 -1 -2 -2  0  0 -3  6 -4 -1 -3 -1 -2  1 -1 -2  1 -1 -3 -3 -3  2 -1  0 -2  1 -3  0  1  0  0 -1 -3 -1  0  1 -1 -1 -2 -4 -2 -3 -1  1 -3 -1 -1  1 -3 -1 -3 -2 -2 -1 -3 -1  2 -3  2  0 -1 -3 -1 -2 -2  1 -1 -2 -1  0 -4  2 -2 -1 -3 -1 -2 -3 -3 -1  1 -3 -2  1 -4  0 -4  2  1 -4 -1 -2 -1  0 -1  1 -3 -1 -1  6 -1  1  0 -3 -2  2 -3 -1 -1 -3 -2  1 -1  5  6  2  0 -2  6  1 -1 -2  1 -2 -3  2 -2 -2 -1 -1 -2 -3 -1 -1  0 -3  0 -2  0  0 -1  2 -1 -1  0  1 -3  0  1  2 -3  3  1 -1 -2 -1  1  1 -3 -3 -2 -3 -1 -1 -1 -3  1 -1 -2 -1  0 -2  0  0 -3 -3  0 -2 -1  0 -3 -1  0 -3 -4 -3 -2  6 -3  2  1 -3 -3  2  0  2  2  4 -3  0  2  1 -2 -2  0 -2 -2  0  1  0 -2 -2  1  3 -2  1  1  1 -2 -4 -1 -1  0  1 -3 -1  1 -3 -2 -2 -3  0  2  0  2 -3  1  2 -1  1  2  4 -1  1 -3 -1 -1 -3 -2  1  1 -3 -1 -1 -4 -1 -1  2 -4 -1 -1 -1 -1 -1 -2 -1 -2  0 -1 -2  1  2  2 -4  2 -1  2 -2  0  1  0  1  1  1 -3 -1 -3 -3 -2 -2 -2 -2  0  1 -3 -2  6 -2 -3  2 -4 -1 -2 -4 -4 -3  0 -1 -1 -2 -1 -2  1  2 -1 -2 -2  2 -1 -3 -1 -3  0 -4  0 -2  2 -1 -3  0 -1 -1 -2 -1 -1  0 -1  1 -3 -2 -4  2 -2 -3 -1 -3  2 -1 -3 -3  1 -3 -2  1 -2  2  4 -2  2 -2 -3 -3 -3  6 -2 -2 -2  6 -1 -2 -3  1 -3 -1  1  0 -3  2 -1 -1 -2 -3 -2 -3 -3 -2 -1  0 -2 -1 -1 -3 -1  1 -1  2 -1  1  2  1 -4  6  6 -1 -3  2  1 -3 -1 -2  1  6 -2  2  0 -1 -1 -3  0 -1 -2  2  4 -1 -2  1  2 -1  1  1 -3 -2 -2 -2 -2 -3 -3  1 -2 -1 -1  2 -3 -3 -2 -1  2  3 -1 -2  1  1 -2 -3  3  1 -1 -3 -3 -3 -1  1 -4 -3 -1 -1 -1 -2  2 -3 -1 -3 -1 -1 -3 -3 -1 -2  2  2 -3 -3 -3 -2 -2 -3 -1  2  0 -3  2  6 -1 -2 -3  0  0 -2 -1  0 -1 -4  0 -3 -2 -1 -2 -1 -3  0  4  2 -3  6 -1  0 -1  1  3  6 -3  1  1 -2 -1 -3  2 -3  1 -3  0 -2 -3 -1  0 -2  6 -3 -1 -3  1  0  0  2 -3 -2 -2 -3  2 -3  0 -2  1 -1 -1  1 -1 -3 -2 -4 -3  0  1 -1 -1 -2 -2  0 -3 -1  1 -3 -1 -1  1 -3 -1 -1 -2  5  0 -3  1  3  6 -1 -3 -1  2  2 -3 -3 -2 -2 -2 -2  0 -3  1  2 -3 -3 -2 -2 -4  0  1 -4  1 -2 -2 -1 -2 -3 -2 -2 -2  2 -1  1  0 -1 -2  2 -3 -1 -2 -3 -2  1 -1 -4 -1  2 -1 -3 -1  1 -1  4 -3 -2 -1  1  0  0 -2  0  1  0 -2  1 -1 -3 -3  0 -3  1  1 -1 -1  1  2  1 -2 -2  1 -2 -1  1  3 -2 -1  2  1 -2 -3  3 -3 -1 -1 -1  1 -2 -1 -1 -1 -2 -3  0  1 -1 -2 -3  0 -2  1 -1 -3  0  1 -3  0  2 -2  1 -2  0 -3  3 -1  1 -3  1  0 -2  2 -2 -1 -2 -3 -3  0 -1 -1  1 -2  1  6 -1 -3  2 -1  0  1  2 -3  1  1 -1 -1 -3  5  0  1 -2  0 -2 -1 -1 -1 -2  0 -1 -1 -4 -1 -1 -2  1 -1  0  0 -1 -1 -1  0  0  2 -3 -1  0 -3  6  2 -2  0  3  2 -3  2
 -3 -1  1  0 -1  1 -3  1  0 -4 -3 -4 -3 -3 -1 -3 -2 -4 -3 -4 -3  2 -1 -4  6 -4  1 -3 -1 -3 -1  2 -1 -4  0 -1 -3  0  6  6 -3 -3  0 -3 -3 -3 -3 -1 -1 -1 -2 -1 -1 -4 -2 -1  1 -2  5 -3 -1  1 -1 -1 -3 -4  6 -2 -4  0 -4  5 -3 -3  2  1 -4 -4  5  1  6  0 -2  1 -1 -3 -3 -2 -1 -3 -3 -3  2 -1 -1 -3 -1 -4 -1 -3  4 -3  5  0  1 -3 -3 -3  2  5 -3 -1 -3  4 -3 -4 -3 -1 -1 -1  2 -1 -4  1  1 -1  6  1  0  1  0 -4  1  1 -1 -3  0  0 -4 -2 -3  4 -2 -1  0 -1  1 -3 -1  0 -1 -3  5  5 -1 -1  1 -3 -2  3  2 -3 -2 -4 -2 -4 -4 -4  0 -2  0 -4 -1 -3 -3 -3 -1 -3 -3 -3 -4 -1 -3 -1  0  6  6 -4  5  5 -4 -4  2  0 -3 -3  2 -3  0 -2 -1  0  6 -3 -3 -4  1  6  0 -3 -4 -3 -4  1  6 -3  6 -3  6 -3 -3  0  1  0  0  1 -1 -4 -4 -4 -3 -4 -1 -4  6 -1 -4  1 -1 -3 -3 -3 -1 -1 -3  1  0 -4 -1 -3 -1 -2 -1  2 -1 -3 -1  1  1  6 -3  2 -3 -3  0 -1 -1  0 -3 -1 -3 -3  0  6 -4 -3 -3  6 -1 -3 -3  0 -1 -3  2 -4 -2 -3 -1 -2  2  1 -3  0 -3 -3 -3 -4  6 -3 -1 -2  0 -3  0  0  0  0 -1 -3 -1  0  1 -1 -1 -3 -4 -2 -4 -1  1 -3 -1 -1  1 -3 -1 -3 -3 -3 -1 -3  1  6 -3  0 -1  1 -4 -1 -3 -2  0 -1 -2 -1  0 -4  6 -2 -1 -4  1 -3 -3 -3 -1  1 -3 -2  0 -4 -1 -4  6  1 -4 -1 -2 -1  0  1  0 -3 -1 -1  2 -3  1  0 -3 -3  6 -3 -3 -1 -4 -3  0 -1  1  2  6  0 -3  1  1 -1 -3  0 -2 -3  6 -3 -2 -1 -1 -3 -4  1  1 -1 -3  1 -3  2  2 -1  4 -1 -1  1  0 -4 -1  0  6 -3  1  5 -1 -3 -1  4  0 -4 -4 -3 -3 -1  1 -1 -4  0 -1 -3 -3  0 -3  3  2 -3 -3  1 -3 -1  0 -4  1 -1 -4 -4 -3 -3  2 -4  6  5 -3 -3  1  0  6  3  2 -3  0  4  0 -3 -3 -1 -2 -3  0  2  2 -1 -3  0  1 -3  1  0  1 -3 -4 -1  1  0  0 -3 -1  2 -3 -2 -2 -3 -1  6  0  5 -3  0  1 -1  0  2  1 -2  3 -3 -1 -1 -3 -3  1  0 -3  1 -1 -4 -1 -1  6 -4 -1 -1  1 -1 -1 -3 -3 -3  0 -1 -3  4  5  6 -4  6 -1  0 -2  0  0  1  0  2  1 -4 -3 -3 -3 -3 -3 -3 -2 -1  0 -4 -3  2 -3 -4  6 -4  1 -3 -4 -4 -3 -1 -1 -1 -3 -1 -3  0  6  1 -3 -3  6 -1 -4 -3 -3 -1 -4 -1 -2  6 -1 -3  0 -1  1 -3  1 -1  0  1  0 -3 -3 -4  6 -1 -3 -1 -3  6  1 -3 -3  5 -4 -3  0 -3  6  1 -2  1 -3 -3 -4 -3  2 -3 -3 -3  2 -1 -2 -3  0 -3 -1  0  2 -3  6 -1 -1 -3 -3 -2 -3 -4 -3 -1  0 -2  1 -1 -4  1  0 -1  6  1  0  5  0 -4  2  1 -1 -3  4  0 -3  0 -3  0  2 -2  4 -1 -1 -1 -3 -1 -1 -3  5  3 -1 -3  3  1 -1  2  3 -4 -2 -3 -2 -3 -3 -3  0 -2 -1 -3  6 -4 -3 -2  1  5  0  1 -3  0  0 -3 -3  0  4 -1 -3 -3 -3  1  0 -4 -3  1  1 -1 -3  6 -3  1 -3  1 -1 -3 -4  1 -3  5  1 -3 -3 -4 -3 -2 -4 -3  6 -1 -4  6  2 -1 -3 -3 -1  0 -3  1  0 -1 -4  0 -3 -2 -1 -2 -1 -3  0  2  4 -4  2  1  1 -3  0  4  2 -3  3  1 -3 -1 -3  6 -3 -1 -3 -1 -3 -3 -3 -1 -2  2 -4 -1 -3  1  1  0  5 -3 -3 -3 -4  6 -3 -1 -2  0 -1 -1  0 -1 -3 -2 -4 -3  0  1 -1 -1 -2 -2 -1 -3 -1  1 -3 -1 -1  0 -3 -3 -1 -3  1 -1 -3  2  3  1 -2 -3 -1  2  6 -3 -4 -2 -1 -3 -3  0 -3  1  6 -3 -3 -3 -2 -4 -1  1 -4 -1 -2 -3  1 -2 -3 -3 -3 -2  6 -3  0  0 -1 -3  6 -3 -3 -3 -3 -3  2 -1 -4  0  6 -1 -3 -1  1 -1  2 -3 -2 -1  0  0  1 -2  0  2  0 -3  0 -1 -3 -3  0 -3  0  3  0  1  1  2  0 -3 -2  3 -3 -1  0  1 -3 -3  3 -1 -3 -3  5 -3  1 -1 -1  0 -3 -1 -1 -1 -2 -3  1  5 -1 -2 -4  1 -2  0 -2 -3 -1  1 -3 -1  6 -3  0 -2 -1 -4  0  1  0 -3  1 -1 -2  6 -3 -1 -3 -4 -3 -1 -1 -1  4 -3  0  1 -1 -4  5  1 -1  0 -1 -3  0  0 -1 -1 -3  1  1  1 -3  0 -3  0 -1 -1 -3 -1 -2 -2 -4 -1 -1 -3 -1 -1 -1  0  0  1  1 -1  2  0 -3 -2  0 -3  2  6 -3 -1  1  1 -3  1
 -3 -2 -2 -3 -2 -2 -4 -2 -1 -4 -4 -4 -4  6  0  6 -3 -4 -4 -4  6 -2  0 -3 -3 -4 -2 -4 -1  6  0 -2  0 -3 -2  0 -4 -3 -2 -3  6 -4 -3 -4 -4 -4 -4 -1 -1 -1 -3  0 -2 -4 -3 -2 -2 -3 -1 -3  0 -2  0 -2 -4 -4 -3 -3 -4 -2 -3 -2 -4 -4 -2 -2 -4 -4 -2 -2 -3 -3 -3 -2  0 -4 -4 -3 -2 -3  6  6 -2 -2  0 -4 -1 -3  0 -4 -2 -4 -2 -2 -2  6 -4 -4 -1 -2 -3  5 -4 -2 -3 -4  6  0 -2  0 -2  0 -4 -2 -2  0 -3 -2 -3 -1 -3 -4 -2 -2  0 -3 -2 -1 -4  6 -4 -1 -2 -2 -3  0  5 -4  0 -2 -1 -3 -2 -2  0 -3  2 -3 -2 -1 -2 -4  6 -4 -3 -3 -4 -4 -3 -3 -1 -4 -2 -3  6  6 -1  6  6  6 -4  0 -4 -1 -2 -3 -3 -4 -2 -2 -4 -3 -2 -2  6 -4 -2 -4 -1 -3 -2 -1 -3 -4 -4 -4 -2 -3 -1 -4 -4  6 -3 -2 -3 -4 -3 -3 -3 -4 -4 -3 -2 -2 -1 -2 -1 -3 -4 -4 -4 -3  0 -4 -3 -1 -4 -2 -1 -3  6 -4 -3 -2  6 -2 -1 -4 -2 -4  0 -3  0 -2 -2 -4 -2 -2 -2 -3 -4 -2 -4 -3 -3 -1  0 -1 -3  0 -4 -4 -3 -3 -4  6 -4 -3 -2  6  6 -1 -1 -4 -2 -4  5 -4 -1 -3 -2 -1  6 -3 -3 -4 -4 -4 -3 -3 -1 -3 -3 -4 -1 -3 -1 -1  0 -4  0 -1 -2  0 -2  6 -4 -3 -4  0 -2 -4  0  0 -2 -4  0 -4  6 -4 -2 -4 -2 -3 -4 -2 -1 -2 -4 -2  6  6 -2 -2 -3  0 -1 -4 -3 -3 -1 -4 -2 -4 -4 -4 -2 -2 -4 -3 -3 -4 -1 -4 -3 -2 -4  0  6  0 -1 -2 -3 -4 -2 -2 -2 -3 -2 -1 -4  6 -3 -4 -3  0 -4  6 -3 -1 -3 -2 -3 -1 -4 -2 -2  0 -4 -3  6 -4 -3 -3  6 -1 -1  6 -4 -2 -2 -3 -4 -1 -4 -1 -1 -2  0  0 -3 -1 -2 -4 -3 -3 -3 -4 -2 -2 -1  6  1 -2 -3 -4 -3 -4 -4  1 -2  0 -4 -3 -1  6 -3 -1 -3 -2  4 -4 -3 -1 -4 -2  0 -4 -2 -3 -3 -4 -4 -4 -2 -4 -3 -2 -4 -4 -2 -3 -3 -1 -2 -4 -1 -2  2  6 -3  0  5 -4 -1  0  0 -3 -4 -2 -2 -4 -2 -3 -2  6 -4  0 -2  0 -3 -4  0 -1 -4 -2  6 -4  0 -2  1 -2 -4 -3 -2 -3 -3 -2 -1 -3  0 -4 -3 -3 -4 -4 -2 -3 -4 -2 -2 -3  0  0 -3 -4  0 -1 -1 -2  0 -4 -3 -4 -1 -1 -4 -2 -2 -3 -3 -3  0 -1 -3 -1 -1  0 -2 -2 -2 -4 -3 -4 -4  6  6  6 -3 -1 -3 -4  6 -2  6 -4 -3 -4 -2 -4 -3 -3 -4 -3  0  0 -4  0 -4 -3 -2 -2  6 -4 -3 -2 -4 -3 -4 -1 -3 -1 -3 -3 -2 -4 -1 -2 -2 -4 -2 -2 -1 -2 -3 -4 -4 -4 -3 -2 -4 -2 -4 -3 -2 -4 -4 -2 -4 -3 -3 -4 -3 -2 -3 -2  6 -4 -4 -4 -2 -4  6  6 -2 -2 -3 -4 -2 -4  0 -3 -1 -4 -3  0  0  6 -4 -3 -4 -4  6 -2 -1 -3 -2  0 -4 -2 -3  0 -3 -2 -3 -1 -3 -4 -2 -2  0 -4 -2 -3 -4  5 -4 -2 -2 -3 -1 -1  0 -2 -3 -2 -1 -4 -2  0  0 -3 -2 -2  1 -1 -1 -4  6 -4 -3 -4 -4 -4 -3 -3  0 -3 -3 -4 -3 -4 -2 -2 -2 -2 -4 -3 -3 -4 -3 -1 -2  0 -4 -4 -4 -2 -2 -4 -4 -2 -2  0 -3 -3 -4 -2 -4 -2  0 -4 -3 -2  6 -2 -2 -4 -4 -4  6  6 -4 -3 -3 -3 -4 -3 -2  0  6 -4 -3 -1  6 -2 -1  3 -3 -1 -4 -3 -1 -3 -2 -4  0 -2 -2 -4 -2 -1 -2 -3 -3 -2 -2 -3 -1 -2 -4  0 -4 -3 -4  5 -4 -3  6 -4 -3 -1 -3 -2 -4  0 -4 -2  0  2 -2 -4 -4 -4 -4 -3 -4 -1 -3 -3  0  0 -3 -2 -4 -3 -4 -4 -1 -2  0 -2  6 -3 -2 -4  0 -2 -4  1  0 -3 -3 -3 -1  6 -2 -1 -4 -1 -1 -2  6 -3 -2 -2 -3 -4 -4 -3 -3 -4 -4 -1 -4 -2 -3 -3 -4 -4 -3 -4 -1 -2 -4 -3  6 -3 -2 -3 -4 -4  6 -3 -3 -3 -3 -1 -2  6 -3 -4 -3  6 -3  6 -2 -2 -4  0 -2  0 -4  1 -2  1 -2 -4  6  0  3 -1  0 -2 -2 -2  3  6 -3  0 -4 -4 -1 -4 -3 -1  4 -2 -2 -1 -3 -3 -2 -2 -4  0  0 -2 -4 -4 -2 -3  6 -4 -2 -4 -2  0 -2  0  6 -2  0 -3 -2 -4  5 -1  0  6 -4 -1 -2 -3 -4 -4 -1 -2 -4 -2 -3  6 -3 -3 -3 -4 -3 -2 -3 -4 -2 -1  5 -3 -4 -1 -4 -4 -4 -1 -2 -2 -1  6 -3 -2  0 -4 -2 -2 -1 -2 -3 -4 -3 -2  4  0 -4 -2 -2 -2 -3 -1 -4 -2 -2 -2 -4 -1  4  4 -4  0 -2 -2 -3  1 -3 -1  0 -1 -1 -2  1 -1 -4 -2 -1 -4 -2 -2 -4 -3 -1 -2 -4 -2
 -2 -3 -1 -1 -2 -2 -3 -1 -1 -4 -3 -4 -3 -2 -2 -2 -3 -4 -3 -4 -2  0 -2 -4  0 -2 -2  1 -1 -2 -2  1 -2 -4 -1 -2 -3 -1  0  0 -2  1 -1 -4 -4 -3 -4  0 -1  0 -3 -2 -2 -4 -2 -2 -2 -3 -1 -2 -2 -2 -2 -2  1 -4  0 -3 -4  8 -3  0 -4 -4 -1  0 -4 -4 -1 -1  0  1 -3 -2 -2 -3 -3 -3 -2 -2 -2 -2  0 -2 -2 -3  0 -4 -2 -3 -1 -3 -1  0  6 -2 -4 -3 -1 -1  2 -1 -4 -1 -2 -4 -2 -2 -2 -2 -1 -2 -4 -1 -1 -2  0 -1 -1  1 -1 -2 -2 -1 -2 -2 -1 -1 -4 -2 -3 -1 -3 -2  0 -2 -2 -3 -2  8 -1 -2  0  0 -2  2 -1 -3 -2 -1 -1 -4 -2 -2 -3 -4 -4 -4 -1 -3 -1 -2 -2 -2 -2 -2 -2 -2 -2 -2 -4 -2  1  0  1  0  0 -2 -1 -1 -4 -4  0  0 -2 -3 -1 -3 -1 -3 -2  1  0 -3 -3 -4 -2  0 -1 -3 -4 -2 -3 -1  0  1  0 -2  0 -4 -4 -1 -2 -1  0 -2  0 -4 -4 -4 -4 -4 -1 -4  0  0 -2 -2 -2 -2 -2 -4  9 -2 -2 -2 -1 -4 -2 -4 -2 -3 -2  0 -2 -3 -2 -2 -1  0  1  0 -3 -2 -1  1 -2 -1 -2 -2 -4 -3 -1  0 -4 -2 -4  0 -2 -2 -2 -1  0 -4  0 -2 -2 -4  0 -3 -1 -1 -2 -1 -2 -4 -4 -4  0 -2  0 -3 -1 -4 -1 -1 -1 -1 -2 -3 -2 -1 -1 -2 -2 -2 -2 -3 -4 -2 -1 -4 -2 -2 -1 -3 -2 -4 -2  1 -2 -3 -2  0 -3 -1  0 -2 -4 -2 -2 -2  0 -2 -3 -2 -1 -2  0 -3 -1 -4 -2  1 -4 -4 -2 -1 -3 -3 -1 -2  0 -2  0 -1 -2 -2 -2 -2  0 -1 -1 -3 -2 -2  0 -2 -1 -1 -4 -2  0 -4 -2 -2 -4 -2 -1 -1  0  0  0 -1 -3  4 -1 -2 -3 -1 -2 -3  0 -3 -2 -2  1 -2 -2 -1 -2 -1 -3  0 -3 -1 -1 -2 -1 -2 -1 -1  0 -4 -1  6  0 -3 -1 -1 -2 -2 -2  1 -1 -4 -3  1 -4 -2 -2 -2 -2 -1  2 -2 -2 -1 -3 -1 -2 -4  2  0 -3 -2  1 -4 -2  1 -3 -1 -3 -3  0 -4  0 -1 -3 -3 -1 -1  0  0  0 -3 -1  0 -1 -2 -2 -1 -2 -3 -1 -1 -1 -1 -3 -1  2 -3 -1 -1 -1 -2 -2 -2 -2 -2  0 -3 -2 -1 -3 -3 -2 -2 -1  0  0  0 -3 -1 -1 -2 -1  6  0  3  0 -3  7 -3 -4  1 -1 -1 -4 -2 -2 -4 -2 -2  0 -2 -1 -2 -1 -2 -2  1 -2  1 -1 -2  1 -1 -1  0 -4  0 -2  0 -3  1  1 -1 -1 -1 -1 -4 -2 -4 -3 -2 -2 -2 -3  0 -1 -4 -2  0 -2 -4  0 -2 -2  1 -4 -4 -4  9 -2 -2 -3 -2 -3  1  0 -1 -2  1  0 -2 -4 -2 -4  0 -4  0 -3  0 -2 -4 -1 -2 -2  1 -2 -2 -1 -2 -1 -3  1 -2  0 -2 -4 -2 -3  0 -2 -4 -3 -1 -4 -3  0 -3  0  0 -3  0 -2 -4 -4 -4  1  1 -2 -2  0 -2 -3 -3 -1 -3 -2 -1 -1 -3  0 -2 -1 -2 -4 -3 -4 -4 -2 -2 -1 -3 -1 -2 -4 -2 -1 -2  0 -2 -1 -1 -1 -2  0  1 -2 -4  1 -1 -3 -2 -3 -1  0 -3  0  0 -2 -2 -4 -2 -2 -3  0  0 -2 -3 -1 -1 -2  0 -1 -4 -2  1 -3 -3 -4 -4 -1 -3 -2 -2  0 -4 -4  1 -1 -1 -1 -2 -3 -1 -1  1 -2  1  1 -2 -4 -3 -3 -2  5 -2 -3 -1 -1 -2 -3  0 -4 -2 -4 -2 -2 -4 -3 -2 -2 -1  0 -4 -3 -4 -2 -2 -4 -2  0  9 -4  0  0 -2 -2 -4  9 -1 -2 -2 -1 -2 -4 -1 -3 -3 -2  3 -2 -3 -1  1 -1 -4  0 -1 -2 -2 -1  0  0 -4 -1 -1 -3 -2 -2  0 -3 -2 -4 -2 -2 -3 -2  0 -3  0 -2 -2 -4 -1 -1  2 -1 -4  1 -3 -4  0 -4  0 -3 -1 -2 -2 -1 -2 -4 -3 -2 -4 -1 -1 -2 -2 -2 -3 -2 -3 -2 -1 -4 -2 -2 -1 -4 -2 -2 -2  0 -1 -3 -1 -1  0 -2 -1 -2  0  0 -3 -4 -3 -3  1  1 -1 -4 -1  0 -4 -4 -3 -3 -2  0 -1 -2  1 -2 -3 -2 -3 -3 -3 -2 -3  0 -2  1 -1 -2 -2  0 -4 -2 -2 -3 -2  0 -2 -2 -2  0 -2  0 -2 -1 -2  0 -3 -2 -2  1  0 -1 -1 -2  0 -1 -2 -1 -2 -3 -3 -1 -4 -1  2 -1 -2 -1  0 -1 -3 -3 -1 -3 -2  0 -1 -3 -3 -1  2 -2  0  0 -3 -2 -2 -2  8 -2 -2 -2 -3 -3 -3 -2 -1 -2 -2 -4  0 -1 -1 -2 -4  1 -1 -4  8  0 -2 -1 -3  9 -4 -1 -2 -1 -4 -1  0 -1  0  1 -1  1 -4 -4  0 -2 -2 -1 -2 -1  0 -2 -4 -1 -2 -1 -1  0 -3 -1 -1 -2 -2 -3  0  5 -1 -3  5  1 -2 -2 -2 -3  0 -2 -2 -2 -2 -2 -3 -2 -2  6 -1 -1 -1 -2 -1  0  1 -4 -2 -1 -4  0  0 -3  9 -1 -1 -3 -1
  1 -3 -3 -3  0 -4  4 -3 -3  5  1  5  2 -4 -2 -4 -3  5  3  5 -4 -3 -2 -1 -4 -1 -4 -2 -3 -4 -1 -3 -2 -2 -3 -2  1 -3 -4 -4 -4 -2 -3  3  5  1  2 -4 -3 -4 -3 -2 -1  5  1 -1 -4 -3 -4  2 -2 -4 -2 -1 -2  5 -4 -3  5 -4 -3 -4  3  2 -3 -3  5  5 -3 -3 -4 -3 -3 -3 -2  3  1 -3 -1  1 -4 -4 -3 -1 -2  1 -4 -2 -2  1 -4  1 -4 -3 -3 -4  2  1 -2 -3 -1 -4  2 -3  1  5 -4 -2 -1 -2 -4 -1  5 -4 -3 -2 -4 -4 -4 -3 -3 -1 -3  0 -2  1 -3 -3  5 -4  1 -3 -1 -3 -3 -2 -4  4 -1 -4 -2  1 -4 -4 -2  0 -2  3  1 -3 -2  3 -4  0 -3 -2  5  5 -4 -3 -3 -1 -1  1 -4 -4 -2 -4 -4 -4  5 -2 -2 -4 -1 -4 -4 -1 -2 -4  5 -2 -2 -3 -4  1 -4  1 -3 -3 -1 -3 -4  1  2  5 -4 -4 -3  1  5 -4 -3 -3 -4 -2 -4  1 -4  2  3 -4 -4 -3 -3 -4 -4 -2  5  5  3 -2 -2  5 -4 -4  0 -4 -3  1 -4  4 -4 -1 -4 -4 -3  5 -1  2 -2 -3 -2 -3 -1  1 -1 -4 -3 -4 -2 -3  4  1 -4 -4 -2 -3  1 -2  2  1 -4 -4  5 -4  2 -4 -1 -4 -4 -3 -4  2 -3 -1 -3  4 -3 -3 -2 -3 -4 -4  1  3  4  5 -4  1 -4 -3 -4  2 -3 -4 -3 -3 -2  1 -2 -3 -3 -1 -1 -4 -1 -3  5 -2 -3  4 -2 -2 -3  1 -2  3 -4 -1 -1  1 -4 -4  1  0 -4 -4  5 -1 -4 -4 -2 -1 -3 -2 -3 -1 -4 -3 -2  5 -4 -2  2  2 -1 -3  4 -3 -4 -1 -4 -1 -4 -3  0 -1 -4 -2 -4 -4 -3  1 -1 -1 -3  1 -3 -3  2 -4 -4  2  1 -2  5 -4 -4 -2 -2 -3 -4 -3  1 -3 -3 -2  1 -4 -4  1 -4  3 -4  0 -2 -4  0 -4 -3  2  3 -3  2 -3 -3 -3 -3 -2  1 -1 -1  5  0 -3 -4  1 -3 -4 -2 -4 -2 -4 -4  5 -3 -2  4 -2 -4 -2  0 -4 -1 -4  1 -3  2 -4 -3  4 -1 -3  2 -1 -3  5 -4 -3 -3 -1  1  3 -3  5 -4 -4  3  3 -2  1 -4 -3 -3  3 -1 -2 -1 -4  2 -2 -3  2 -3 -2 -2  0  2 -3 -2  1 -3 -3 -3 -4 -1 -2 -4 -1 -3  2 -2 -3  2  1 -4  3 -2 -4 -2 -4  4 -3 -3  1 -4 -3 -3 -1 -3  3 -1 -3  2 -2 -3 -4  3 -4 -1 -2 -2 -2 -4 -1 -2 -2 -4 -1 -2 -2  1 -2 -3 -1 -2 -4 -4 -4 -2 -4 -2 -3 -3 -1 -1 -3 -3 -3 -3  5  2  3  3 -4 -4 -4 -3 -4 -4  5 -4 -3 -4  5 -4 -1 -4 -2 -2 -2  2 -4 -2 -2  2 -2  1 -3 -4 -4 -4 -2 -4 -1  5  1  2 -4 -2 -4 -3 -4 -1  2 -3 -1 -4 -2 -4  0 -3 -4 -4  1 -2 -1 -4 -3  3 -1  1 -4 -4  2  1 -3  5  2 -3  4 -4 -3 -3 -3 -4  3  5  2 -3 -2 -4 -4 -3 -1 -3  1 -3  1 -2 -3 -2  1 -4 -1 -2 -4  2 -2  4  5 -4 -1 -3 -3 -4 -2  5 -4 -3 -2 -4 -4 -4 -4 -3 -1 -3 -3 -1  3 -3 -3  2 -4  1 -1 -3 -3 -3 -4 -2 -1  2 -1 -1  3 -4 -3 -2  3  1 -3 -2 -2 -1  5 -4 -1 -3  1  2  2 -4 -3 -2  1 -4  5  3 -2 -4 -3  1 -4  1 -2 -3 -2  0 -3 -3 -2  2  1  1 -4 -3 -1  1 -4 -4 -2  4 -4  3 -4  4 -4 -1  5 -2 -4 -4 -3 -2  2  2  5 -4 -4  5  1 -4 -4  5 -4 -3 -2 -4  3 -4 -3 -4 -4 -3 -2 -2 -3  1 -3 -2 -2 -1  1 -3 -3 -3  5 -3 -3  1  1 -4 -3 -3  2 -3 -3  2 -2  1 -4  1 -4  2  2 -4  1  1 -4  2 -3  0 -2  2 -3 -4 -4 -3  3 -2  2  5 -4  2 -4 -3 -4 -2 -2 -4 -1  3 -3 -1  2 -3 -3 -2 -1 -4  2 -3  2 -2 -3  4 -2 -2 -3  2  1  0 -4 -3 -2  1 -1 -3 -3 -4  2 -1 -3 -4  4  5 -3 -3 -2 -2 -3  3 -3 -4  2  2  2 -3 -1 -3 -3 -1 -2 -4  2 -4 -3  4  1 -4 -3 -4  1 -3 -3 -1 -4 -4  2  1 -4  3 -4 -3 -1 -1 -2 -4 -2 -1 -2 -3 -2 -1  1 -4 -1 -1 -2  0  2 -2 -3 -3 -4 -4 -1  1  2 -3  2 -4 -3 -3 -4 -3 -2 -3  3  2 -3  1 -2 -2 -2  1  3 -3  1 -4 -1 -3  3 -4 -2 -1 -3 -4 -1 -2  2  3  1 -4 -3 -2 -4  5 -3 -1 -4  1  2 -4 -3  3 -3 -4 -4 -4 -3 -4  5  0 -4 -4  5 -3 -4 -4 -4 -2 -1 -2  5  3 -4 -1 -1 -3 -4 -4 -2 -2  5 -3 -4 -3 -3  1  3 -4 -3 -3 -2  1 -3 -2 -3  2 -4 -2 -2 -1 -1  1 -4 -2 -2  0 -2 -1 -1  1 -2  0 -2 -1 -3 -3 -1 -2 -2  2  2 -3  3 -3 -4  1 -4 -2 -2  3 -3
  2 -3 -3 -3 -1 -4  2 -3 -3  1  4  1  4 -4 -2 -4 -3  1  1  1 -4 -3 -2 -2 -3  0 -4 -2 -3 -4 -1 -3 -2 -2 -2 -2  5 -3 -3 -3 -4 -1 -3  1  1  4  1 -4 -3 -4 -3 -2 -2  1  2 -2 -4 -3 -3  2 -2 -4 -2 -2 -2  1 -3 -3  1 -3 -2 -3  1  1 -3 -3  1  1 -3 -3 -3 -3 -3 -4 -2  2  5 -3 -2  2 -4 -4 -3 -2 -2  5 -4 -2 -2  5 -3  5 -3 -3 -3 -4  1  4 -2 -3  0 -4  1 -2  2  1 -4 -2 -2 -2 -4 -2  1 -4 -3 -2 -3 -4 -3 -2 -2  0 -4 -1 -2  2 -3 -3  1 -4  5 -3 -2 -3 -3 -2 -4  1 -2 -3 -2  2 -3 -3 -2  1 -2  1  3 -3 -1  1 -4  0 -3 -2  1  1 -3 -3 -3  0 -2  2 -4 -4 -2 -4 -4 -4  1 -2 -2 -4 -1 -3 -3  0 -3 -3  1 -2 -1 -2 -4  4 -4  5 -3 -3 -2 -3 -3  5  4  1 -4 -3 -3  5  2 -4 -2 -3 -3 -2 -3  2 -3  1  1 -3 -4 -3 -3 -4 -4 -2  1  1  1 -2 -2  1 -3 -4  1 -4 -3  2 -4  1 -3 -2 -4 -4 -3  1 -2  1 -2 -3 -2 -3 -2  5 -2 -4 -3 -3 -2 -3  3  2 -3 -4 -2 -3  3 -2  1  5 -3 -3  1 -4  1 -3 -2 -4 -4 -3 -4  1 -3  0 -3  1 -4 -3 -2 -3 -4 -3  3  1  1  1 -3  2 -4 -3 -3  1 -3 -3 -3 -3 -2  5 -2 -3 -3 -2 -2 -4  0 -3  1 -2 -3  1 -2 -2 -3  5 -2  1 -4 -1 -2  5 -4 -3  5  1 -4 -4  1 -2 -4 -4  0 -2 -3 -2 -3  0 -3 -3 -2  2 -4 -2  1  1 -2 -3  2 -3 -3  0 -4  0 -3 -3  0 -2 -4 -2 -4 -4 -3  5 -2 -2 -3  2 -3 -3  1 -4 -3  1  2 -2  1 -4 -3 -2  0 -3 -3 -3  4 -3 -3 -2  4 -3 -4  5 -3  1 -4 -1 -2 -4  2 -4 -3  1  1 -4  4 -3 -3 -3 -3 -2  3 -2 -2  2 -1 -2 -3  5 -3 -3 -2 -4 -2 -3 -3  1 -2 -2  1 -2 -4 -2  0 -3  0 -4  3 -3  1 -4 -3  1  0 -3  4 -2 -3  1 -4 -3 -2  0  5  1 -3  2 -3 -4  4  2 -1  3 -3 -2 -2  1 -2 -2 -1 -4  2 -2 -3  4 -3 -2 -3  0  4 -2 -2  4 -3 -3 -3 -4  0 -2 -4 -1 -3  4 -2 -3  4  3 -4  1 -2 -3 -2 -3  1 -3 -3  3 -3 -3 -2  1 -3  3  0 -3  1 -1 -3 -3  1 -4 -2 -2 -2 -2 -3  0 -2 -2 -4 -2 -2 -2  2 -2 -3 -2 -2 -4 -3 -3 -2 -3 -2 -2 -3 -2 -1 -4 -3 -3 -3  1  2  1  4 -4 -4 -4 -3 -4 -3  1 -4 -3 -4  1 -3  0 -4 -2 -2 -2  1 -3 -2 -2  4 -2  4 -3 -3 -4 -4 -1 -3 -1  1  2  1 -4 -2 -4 -3 -3 -2  1 -3 -2 -4 -2 -4 -1 -3 -4 -3  5 -1  0 -3 -3  1 -2  4 -3 -4  1  5 -3  1  0 -3  1 -3 -3 -3 -3 -4  1  1  1 -3 -2 -4 -4 -3 -2 -3  5 -3  5 -2 -2 -2  5 -3 -2 -2 -4  1 -3  1  2 -4 -2 -3 -3 -4 -2  1 -4 -3 -2 -3 -4 -3 -3 -2  0 -3 -2  0  1 -3 -2  4 -4  4  1 -3 -3 -3 -4 -2 -2  1 -2 -2  3 -3 -1 -2  2  0 -2 -2 -2 -1  2 -4 -1 -3  4  1  1 -3 -3 -2  2 -3  1  1 -1 -4 -2 -1 -4  4 -1 -3 -2  1 -3 -3 -2  1  5  5 -4 -2  0  5 -4 -4 -2  1 -3  1 -4  1 -4 -2  1 -2 -4 -4 -3 -2  1  3  1 -4 -4  1  2 -3 -3  1 -3 -3 -2 -4  1 -3 -3 -4 -4 -3 -2 -2 -3  5 -3 -2 -2 -2  5 -3 -3 -3  1 -2 -4  0  2 -3 -3 -3  1 -3 -3  4 -2  2 -3  5 -3  1  0 -4  5  2 -4  0 -3  0 -2  1 -3 -4 -4 -3  1 -2  4  1 -3  1 -4 -3 -3 -2 -2 -3 -2  1 -3  0  1 -3 -3 -2 -2 -4  1 -3  4 -2 -3  1 -2 -2 -2  0  2 -1 -4 -2 -3  5 -1 -3 -1 -4  1 -1 -3 -3  1  1 -3 -3 -1 -1 -3  1 -3 -3  1  1  4 -3  0 -3 -3  0 -2 -4  0 -4 -3  3  4 -4 -3 -3  2 -3 -3 -2 -4 -3  1  2 -4  1 -4 -3 -2  0 -2 -3 -2  0 -2 -3 -2  0  4 -4 -2 -2 -2 -1  2 -3 -3 -3 -4 -3 -1  5  4 -3  1 -3 -3 -3 -4 -3 -2 -3  1  0 -4  4 -2 -2 -2  4  2 -3  3 -4  0 -3  4 -4 -2 -2 -3 -4 -2 -2  0  1  5 -4 -3 -2 -4  2 -3 -2 -3  4  1 -4 -3  1 -3 -3 -4 -3 -3 -3  1  3 -4 -3  2 -3 -4 -4 -3 -2 -2 -1  1  1 -4 -2 -2 -3 -4 -3 -2 -2  1 -3 -4 -3 -3  2  3 -3 -3 -3 -2  5 -2 -2 -3  1 -3 -2 -2 -2 -2  4 -4 -3 -3  1 -2 -2 -1  2 -2  2 -2 -2 -4 -3 -1 -2 -2  1  0 -3  1 -3 -3  4 -3 -2 -1  2 -3
 -2 -1  5  2 -1 -1 -2  5  0 -3 -3 -3 -3 -2 -1 -2 -1 -3 -2 -3 -2  1 -1 -4  1 -4 -1 -2 -1 -2 -1  1 -1 -4  5 -1 -3  3  0  0 -2 -2  2 -3 -3 -3 -3 -1 -1 -1 -1 -1 -1 -3 -2 -1 -1 -1  0 -2 -1 -1 -1 -1 -2 -3  1 -1 -3 -1 -4  1 -3 -3  2  4 -3 -3  0  5  1  2 -1 -1 -1 -3 -3 -1 -1 -2 -2 -2  1 -1 -1 -3 -1 -4 -1 -3  0 -3  0  3  2 -2 -3 -3  1  3 -3 -1 -3  0 -2 -3 -2 -1 -1 -1 -1 -1 -3 -1  5 -1  1 -1  2  1  2 -4 -1  4 -1 -2  5  3 -3 -2 -3  0 -2 -1  2 -1 -1 -3 -1  1 -1 -2  0  0 -1 -1  1 -3 -2  1  1 -3 -2 -4 -1 -4 -3 -3  2 -1 -1 -4 -1 -2 -2 -2 -1 -2 -2 -2 -3 -1 -2 -1  3  1  1 -4  1  1 -3 -4  0  2 -2 -3 -1 -3 -1 -1 -1  2  1 -3 -3 -3 -1  1 -1 -3 -3 -2 -4  5  1 -2  1 -2  1 -3 -3  2 -1  5  1 -1 -1 -4 -3 -3 -3 -4 -1 -3  1 -1 -3 -1 -1 -2 -2 -3 -1 -1 -2 -1 -1 -3 -1 -3 -1 -1 -1  1 -1 -3 -1 -1  5  1 -2  1 -3 -2  2 -1 -1 -1 -2 -1 -3 -3  2  1 -3 -2 -3  1 -1 -2 -2 -1 -1 -3  1 -4 -1 -3 -1 -1  4 -1 -2  2 -2 -3 -3 -3  1 -2 -1 -1  2 -3 -1  2 -1 -1 -1 -3 -1 -1  5 -1 -1 -2 -4 -1 -3 -1  5 -3 -1 -1  5 -3 -1 -3 -2 -3 -1 -3 -1  1 -3  0 -1 -1 -3 -1 -2 -2  2 -1 -1 -1 -1 -4  1 -1 -1 -3 -1 -2 -3 -3 -1  5 -3 -1  2 -4 -1 -4  1  5 -4 -1 -2 -1  0 -1  2 -3 -1 -1  1 -2  5 -1 -3 -2  1 -3 -2 -1 -3 -2  2 -1  0  1  1 -1 -3  1  5 -1 -3  2 -2 -3  1 -2 -2  0 -1 -2 -3 -1 -1  2 -3 -1 -2 -1  0 -1  0 -1  1  0  4 -3  1  1  1 -3  5  0 -1 -2 -1  0  2 -3 -4 -2 -3 -1 -1 -1 -3  2 -1 -2 -2 -1 -2 -1 -1 -3 -3  1 -3 -1  2 -3 -1  2 -4 -4 -3 -3  1 -3  1  0 -3 -3  3 -1  1  1  2 -3  2  1  0 -2 -3  0 -2 -3  0  1 -1 -2 -3  2  3 -3  5  2  5 -2 -4 -1 -1  0  2 -3 -1  3 -3 -2 -2 -3  0  0  1  1 -3  2  5  1  2  0  2 -2  1 -3 -2 -1 -3 -2  5  2 -3 -1 -1 -4 -1 -1  1 -4  0 -1 -1 -1 -1 -2 -2 -2 -1 -1 -2  0  0  1 -4  1 -1  0 -1  0  0 -1  4  1  5 -3 -2 -3 -3 -2 -2 -2 -1 -1  2 -3 -2  1 -2 -3  1 -4 -1 -2 -4 -4 -3 -1 -1 -1 -3 -1 -3  2  1 -1 -2 -2  1 -1 -3 -2 -3 -1 -4 -1 -1  1 -1 -3 -1 -1 -1 -2 -1 -1 -1 -1  2 -3 -2 -4  1 -1 -3 -1 -3  1 -1 -3 -3  0 -3 -2  2 -1  1  4 -1  5 -2 -3 -3 -3  1 -2 -2 -2  1 -1 -1 -3  5 -3 -1  2  0 -3  1 -1 -1 -2 -3 -1 -3 -3 -2 -1  0 -1 -1 -1 -3 -1  2 -1  1 -1  2  0  2 -4  1  1 -1 -3  1  2 -3  0 -3  4  1 -1  1 -1 -1 -1 -3  0 -1 -2  0  1 -1 -3  0  4 -1  2  1 -3 -2 -3 -1 -3 -3 -3  2 -1 -1 -2  1 -3 -3 -2 -1  1  0 -1 -3  2  2 -2 -3  1  0 -1 -3 -3 -3 -1  1 -4 -3 -1 -1 -1 -2  1 -3 -1 -3 -1 -1 -3 -4 -1 -2  2  1 -3 -3 -3 -2 -2 -3 -2  1 -1 -3  1  1 -1 -2 -3 -1 -1 -2 -1 -1 -1 -4 -1 -3 -1 -1 -2 -1 -3  0  2  0 -3  1  0  0 -2  2  1  1 -3  2  5 -3 -1 -3  1 -3  0 -3  1 -2 -3 -2 -1 -2  1 -3 -1 -3  5  0 -1  1 -3 -2 -3 -3  1 -3 -1 -1  2 -1 -1  2 -1 -3 -1 -4 -3 -1  5 -1 -1 -2 -2 -1 -3 -1  5 -3 -1 -1  2 -3 -2 -1 -2  3  0 -3  1  1  1 -1 -3 -1  4  1 -3 -3 -1 -1 -2 -2 -1 -3  5  1 -3 -3 -3 -1 -4 -1  5 -4 -1 -2 -2 -1 -1 -3 -2 -2 -1  1 -2  2 -1 -1 -2  1 -3 -2 -2 -3 -2  1 -1 -4 -1  1 -1 -3 -1  5 -1  0 -3 -2 -1 -1  1  0 -2  2  4  0 -2  2 -1 -3 -3 -1 -3  2  0 -1 -1  5  2  2 -2 -2  0 -3 -1  2  4 -3 -2  3 -1 -2 -3  1 -3 -1 -1 -1  0 -2 -1 -1 -1 -2 -3 -1  1 -1 -2 -3  0 -2  2 -1 -3 -1  5 -3 -1  1 -2  2 -1 -1 -3 -1 -1  2 -3  5 -1 -1  1 -2 -1 -2 -3 -3 -1 -1 -1  0 -2  2  1 -1 -3  0 -1 -1  5 -1 -3  2  2 -1 -1 -3  1 -1  6 -2 -1 -2 -1 -1 -1 -3 -1 -1 -1 -3 -1 -1 -2  0 -1 -1  0 -1 -1 -1  1  0  2 -3 -1 -1 -3  1  0 -2 -1  2  2 -3  5
  7 -3 -2 -2 -1 -4  1 -2 -2  1  2  1  2 -3 -1 -3 -3  1  0  1 -3 -1 -1 -2 -2  0 -4 -1 -2 -3 -1 -1 -1 -2 -2 -1  2 -2 -2 -2 -3 -1 -2  0  1  2  0 -3 -2 -3 -3 -1 -1  1  7 -1 -4 -3 -3  7 -1 -4 -1 -1 -1  1 -2 -3  1 -2 -2 -2  0  0 -2 -2  1  1 -2 -2 -2 -2 -3 -3 -1  1  2 -3 -1  7 -3 -3 -1 -1 -1  2 -3 -2 -1  2 -3  2 -3 -2 -2 -3  0  2 -1 -2  0 -3  0 -1  7  1 -3 -1 -1 -1 -3 -1  1 -3 -2 -1 -2 -3 -2 -1 -1  0 -3 -1 -1  7 -2 -2  1 -3  2 -2 -1 -2 -2 -1 -3  1 -1 -2 -2  7 -3 -2 -1  0 -2  0  1 -2  2  1 -3  0 -3 -2  1  1 -2 -3 -2  0 -1  7 -3 -3 -1 -3 -3 -3  1 -1 -1 -3  1 -2 -2  0 -2 -2  1 -2 -1 -2 -3  2 -3  2 -2 -3 -1 -2 -2  2  2  1 -4 -2 -2  2  1 -3 -2 -2 -2 -1 -2  7 -2  0  1 -2 -4 -2 -2 -4 -3 -2  1  1  1 -2 -2  1 -2 -3  1 -4 -2  7 -3  1 -2 -1 -3 -4 -2  1 -1  1 -1 -3 -1 -1 -1  2 -1 -4 -2 -2 -1 -1  1  7 -2 -3 -1 -2  6 -1  0  2 -2 -2  1 -3  0 -2 -1 -3 -3 -2 -3  0 -1  0 -2  1 -3 -3 -2 -2 -3 -2  6  1  1  1 -2  7 -3 -3 -2  0 -2 -2 -2 -2 -1  2 -1 -2 -2 -1 -1 -3  0 -3  1 -1 -2  1 -1 -1 -2  2 -1  1 -3 -1 -1  2 -4 -2  2  5 -3 -4  1 -1 -3 -3 -1 -1 -3 -1 -2  0 -2 -3 -1  1 -4 -1  0  0 -1 -2  2 -3 -2  0 -3  0 -2 -2  0 -1 -3 -1 -3 -3 -2  2 -1 -1 -1  7 -2 -2  0 -3 -2  0  7 -1  1 -3 -2 -2  0 -1 -2 -2  3 -1 -2 -1  2 -2 -3  2 -2  0 -3  1 -2 -3  0 -3 -3  2  1 -3  2 -3 -2 -2 -2 -1  3 -1 -1  1  0 -2 -2  2 -1 -3 -2 -3 -1 -3 -2  1 -2 -1  1 -1 -4 -1  2 -2 -1 -3  6 -2  2 -3 -3  1  0 -2  2 -1 -1  1 -4 -2 -2  0  2  1 -1  1 -2 -3  2  1 -1  1 -2 -2 -1  1 -1 -2 -1 -3  3 -1 -2  2 -2 -1 -2  0  2 -2 -1  3 -2 -2 -2 -3  0 -1 -4 -1 -2  2 -1 -2  2  1 -3  1 -2 -2 -1 -2  1 -2 -2  1 -2 -2 -1  0 -2  1 -1 -3  0 -1 -2 -2  0 -4 -1 -2 -1 -1 -2  0 -1 -1 -3 -1 -1 -1  7 -1 -2 -1 -1 -3 -2 -2 -2 -2 -1 -2 -3 -1 -1 -3 -2 -3 -2  1  7  1  2 -3 -3 -3 -3 -3 -2  1 -3 -1 -3  1 -2  0 -4 -1 -2 -2  0 -2 -1 -1  3 -1  4 -2 -2 -3 -3 -1 -2 -1  1  7  0 -3 -2 -3 -3 -2 -1  0 -2 -1 -4 -1 -4 -1 -2 -4 -2  2 -1  0 -2 -3  1 -1  2 -2 -4  0  2 -2  1  0 -2  1 -2 -1 -3 -2 -3  0  1  0 -1 -1 -3 -3 -1 -1 -3  2 -2  2 -1 -2 -2  2 -2 -1 -1 -3  0 -3  1  1 -3 -1 -2 -3 -4 -1  1 -4 -2 -1 -2 -4 -2 -2 -2  0 -1 -1  0  1 -2 -2  2 -3  3  0 -1 -3 -2 -3 -1 -1  0 -1 -1  3 -2  0 -1  1 -1 -1 -1 -1 -1  1 -3 -1 -3  3  0  0 -2 -3 -1  7 -2  1  0 -1 -4 -2  0 -4  2 -1 -2 -1  3 -1 -2 -1  0  2  2 -4 -2  0  2 -3 -3 -1  1 -2  1 -4  1 -4 -1  1 -2 -4 -3 -2  0  1  1  1 -3 -3  1  7 -2 -2  1 -2 -1 -1 -3  0 -2 -2 -3 -4 -2 -2 -2 -2  2 -3 -2 -1 -1  2 -2 -1 -2  1 -1 -3  0  7 -2 -2 -1  0 -2 -2  3 -1  2 -2  2 -2  0  0 -3  2  7 -3  0 -1  1 -1  0 -2 -3 -3 -2  1 -1  3  1 -2  0 -3 -3 -2 -1 -1 -2 -1  0 -3  0  1 -2 -2 -1 -1 -3  1 -2  2 -1 -2  1 -1 -1 -2  0  7  0 -3 -1 -2  2 -1 -2 -1 -3  1 -1 -2 -2  1  1 -3 -3 -1 -1 -2  0 -2 -2  0  0  2 -3  0 -2 -2  0 -2 -3  0 -4 -3  2  2 -3 -3 -2  7 -2 -2 -1 -3 -2  0  7 -3  0 -3 -2 -1  0 -1 -2 -1 -1 -1 -2 -1  4  2 -3 -1 -1 -1 -1  3 -2 -2 -2 -3 -2 -1  2  2 -2  0 -2 -2 -2 -4 -2 -1 -2  0  0 -3  2 -1 -1 -1  3  1 -2  1 -3 -1 -2  2 -4 -1 -1 -2 -3 -1 -1  1  0  2 -3 -2 -1 -3  1 -2 -2 -2  1  0 -3 -2  0 -2 -2 -3 -2 -3 -2  1  1 -4 -2  1 -2 -3 -3 -2 -1 -1 -1  1  1 -3 -1 -1 -2 -3 -2 -1 -1  1 -2 -4 -2 -2  1  2 -2 -2 -2 -1  2  0 -2 -2  0 -2 -1 -2 -1 -1  3 -3 -2 -2  0 -1 -1 -1  6 -1  1 -1 -1 -3 -2 -1 -2 -1  0  0 -2  1 -1 -2  5 -2 -1 -1  1 -1
  0 -4 -4 -3 -2 -4  0 -4 -3  0  0  0  0 -4 -3 -4 -4  0 -1  0 -4 -4 -3 -3 -4  7 -4  3 -3 -4 -2 -4 -3 -3 -3 -3  0 -3 -4 -4 -4  3 -3 -1 -1  0 -1 -4 -3 -4 -4 -3 -3  0  0 -3 -4 -4 -4  0 -3 -4 -3 -3  3  0 -4 -4  0 -2  0 -4 -1 -1 -3 -3  0  0 -3 -4 -4 -3 -4 -4 -3 -1  0 -4 -3  0 -4 -4 -4 -3 -3  0 -4 -3 -3  0 -4  0 -4 -3 -2 -4 -1  0 -3 -4  6 -3 -1 -3  0  0 -4 -3 -3 -3 -4 -3  0 -4 -4 -3 -4 -4 -3 -3 -3  7 -4 -2 -3  0 -3 -3  0 -4  0 -4 -3 -4 -3 -3 -4  0 -2 -2 -3  0 -4 -4 -3  3 -3 -1 -1 -3 -2 -1 -4  7 -4 -3  0  0 -3 -4 -3  7 -3  0 -4 -4 -3 -4 -4 -4  0 -3  3 -4 -2 -4 -4  7 -3 -4  0 -3 -3 -3 -4  1 -4  0 -3 -4 -3 -3 -4  0  0  0 -4 -4 -3  0  0 -4  0 -4 -4  3 -4  0 -4 -1 -1 -3 -4 -3 -3 -4 -4 -3  0  0 -1 -3 -3  0 -4 -4  6 -4 -3  0 -4 -1 -2 -3 -4 -4 -3  0 -3 -1 -3 -4 -3 -4 -3  0 -3 -4 -4 -4  3 -4  0  0 -3 -3 -3 -3  0 -3 -1  0 -3 -4  0 -4 -1 -4 -3 -4 -4 -3 -4 -1 -4  7 -3 -1 -3 -4 -3 -3 -4 -3  0 -1 -1  0 -4  0 -4 -4 -3 -1 -3 -3 -3 -3 -3  0 -3 -3 -4 -3 -3 -4  7 -4  0 -3 -4 -1 -3 -3 -4  0 -3 -1 -4  5 -3  0 -4 -4  0 -1 -4 -4  0 -3 -4 -4 -2 -3 -4 -3 -3  7 -4 -4 -3  0 -4  3 -1 -1 -3 -4  0 -4 -3  7 -4  7 -4 -4  7 -2 -4 -3 -4 -4 -3  0 -3 -3 -4  0 -4 -3 -1 -4 -4 -1  0 -3  0 -4 -3 -3  4 -4 -4 -3  0 -3 -4 -3  0 -3 -4  0 -4 -1 -4 -2 -3 -4  6 -4 -4 -1 -1 -3  0 -3 -3 -2 -4 -3  0 -3 -3  0 -3 -1 -4  0 -3 -4 -3 -4 -3 -4 -3  0  1  3 -1 -3 -4 -3  7 -3  0 -4  0 -3 -1 -4 -3 -1  7 -3  1 -3 -3 -1 -4 -2  0  7  0 -1 -4  0 -4 -4  0 -1 -3  1 -4 -3 -3 -1 -3 -3 -2 -4  3 -3 -3  0 -3 -1 -2  5  0 -2 -3  0 -4 -3 -4 -4  7 -3 -4 -2 -3  0 -3 -3  0 -1 -3 -1 -3 -4 -3 -4 -1 -3 -3  0 -3 -1 -3  4 -3  0  3 -4 -1  3 -4 -3 -1 -4 -3 -3 -3 -3 -4  7 -3 -3 -4 -3 -3  3  0  3 -3 -3  3 -4 -4 -4 -3 -4 -3 -3 -4 -2 -1 -4 -3 -4 -4  0  0 -1  0 -4 -4 -4 -4 -4 -3  0 -4 -4 -4  0 -4  7 -4  3 -3 -3 -1 -2 -3 -3  0 -3  0 -3 -4 -4 -4  3 -4 -2  0  0 -1 -4 -3 -4 -4 -4 -3 -1 -3 -3 -4  3 -4 -2 -3 -4 -3  0  3  7 -4 -4 -1 -3  1 -4 -4 -1  0 -4  0 -1 -3 -1 -4 -3 -4 -3 -4 -1  0 -1 -4  3 -4 -4 -4 -3 -4  0 -4  0 -3 -3 -3  0 -4 -3 -1 -4 -1 -4 -1  0 -4 -3 -3 -4 -4 -3  0 -4 -3 -3 -4 -4 -3 -4 -3  7 -4 -3 -2 -1 -3 -3  0 -3  0 -2 -4 -4 -3 -4 -3 -3 -1 -3 -3  0 -4 -3 -3  0 -2 -3 -3 -3 -2  0 -4  4 -4  0 -1 -1 -3 -4 -3  0 -4  0 -1  3 -4 -3 -2 -4  0 -3 -3  3  6 -3 -3 -3 -1  0  0 -4 -3  7  0 -4 -4 -3 -1 -4 -1 -4 -1 -4 -3 -1 -3 -4 -4 -3 -3 -1  0  0 -4 -3  0  0 -4 -2  0 -4 -4 -3 -4 -1 -2 -3 -4 -4 -3 -3 -3 -3  0 -4 -3  3 -3  0 -3 -3 -4  0 -3 -4 -2  0 -3 -3 -3 -1 -3 -3  0 -3  5 -4  0 -3 -1 -2 -4  0  0 -4 -2 -4  7 -3 -1 -4 -4 -3 -3 -1  3  0  0 -4 -1 -4 -4 -3 -3 -3 -3 -3 -1 -4  7 -1 -3 -4 -3 -3 -3 -1 -4  0 -3 -4 -1 -3 -3 -3 -1  0 -2 -4 -3 -3  0 -2 -3 -3 -4  4 -2 -3 -4 -1  0 -4 -4  4  4 -3 -1 -4 -4 -1 -1  0 -4  7 -3 -4  7 -4 -4 -1 -4 -4  0  0 -4 -4 -4  0 -3 -3 -3 -4 -4 -1  0 -4 -1 -4 -3 -3  7 -3 -4 -3  6 -3 -4 -3 -2  1 -3 -2 -3 -2 -2  0 -4 -3 -3 -4 -3 -2  0  0 -3 -1 -3 -3 -3 -4 -4 -3 -3 -1 -1 -4  0 -3 -3 -3  1  0 -3  1 -4  6 -4  0 -4 -3 -3 -2 -4 -3 -3 -1 -1  0 -3 -3 -3 -4  0 -3 -3 -3  0 -1 -3 -4 -1  1 -4 -4 -3 -4 -2  0 -1 -4 -3  0 -4 -4 -3 -4  3 -3  3  0 -1 -4 -3 -2 -3 -4 -3 -3 -3  0 -4 -4 -3 -3 -1  0 -3 -3 -3 -3  0 -3  2 -4 -1 -3  3 -3 -3 -3  0 -4 -3 -3  7 -3 -3 -3 -1 -3 -1 -3 -2 -4 -3  0 -3 -3 -1 -1 -3 -1 -4 -4  0 -2 -3 -3  0 -3
 -3  8 -1 -3 -2 -2 -3 -1 -1 -3 -3 -3 -3 -3 -1 -3  8 -3 -3 -3 -3 -2 -1 -3 -2 -4 -2 -3 -1 -3 -1 -2 -1 -3 -1 -1 -3 -2 -1 -2 -3 -3 -3 -3 -3 -3 -3 -2 -1 -2  8 -1 -1 -3 -3 -1 -2  8 -2 -3 -1 -2 -1 -1 -3 -3 -2  8 -3 -2 -4 -1 -3 -3 -2 -2 -3 -3 -1 -1 -2 -2  8 -2 -1 -3 -3  8 -1 -3 -3 -3 -2 -1 -1 -3 -2 -3 -1 -3 -2 -3 -2 -2 -2 -3 -3 -3 -1 -1 -4 -2 -3 -1 -3 -3 -3 -1 -1 -1 -2 -1 -3 -2 -1 -1 -2 -2 -3 -1 -3 -4 -2 -2 -1 -3 -1 -1 -3 -3 -3 -1 -2  7 -3 -1 -2 -3 -1 -2 -1 -3 -2 -1 -1 -3 -1 -3 -2 -1 -2 -3 -2 -4  8 -3 -3 -3 -3  8 -1 -4 -1 -3 -3 -3 -1 -3 -3 -3 -3 -1 -3 -2 -1 -2 -2 -4 -2 -1 -3 -3 -1 -2 -3 -3 -2 -3 -1  8 -1 -2 -2 -3 -3 -3 -2 -2 -1 -3 -3 -3 -4 -1 -2 -3 -2 -3 -2 -3 -3 -3 -2 -2 -2 -2 -2 -3 -3 -3 -3 -3 -1 -3 -2 -2 -4 -2  7 -3 -3 -3 -3 -1 -3 -2 -1 -3 -1 -3 -1  8 -1 -2 -1 -3 -1 -2 -1 -2 -3 -2 -3 -3 -3 -2 -1 -1 -3 -1 -3 -3 -3 -2 -3 -3 -3 -2 -1 -3 -3 -1 -2 -3 -2 -4 -2 -3 -2  8 -1 -2 -3 -3 -3 -3 -3 -3 -2 -3 -2  8 -3 -3 -1 -3 -1 -1 -1 -3 -1 -1 -1 -1 -1 -3 -4  8 -3 -1 -1 -3 -1 -1 -1 -3 -1 -3 -3 -4 -1 -3 -2 -2 -3 -2 -2 -2 -3 -1 -3 -2 -2 -1  8 -1 -1 -4 -2  8 -1 -3 -2 -3 -3 -3 -1 -1 -3  8 -3 -4 -2 -4 -2 -1 -4  0 -3 -1 -2 -2 -3 -3 -1 -1 -2 -3 -1 -1 -3 -3 -2 -3 -3 -1 -3 -3 -3 -2 -2 -2 -2 -1 -3 -2 -1 -1 -3 -3 -2 -3 -2 -3 -2 -2 -2 -3 -4 -2  7 -2 -3 -1 -2 -2 -2  7 -2 -1 -3 -1 -2 -3 -3 -3 -2 -3 -1 -2  5 -3 -1 -2 -3 -1 -4 -3 -3 -1 -2 -1 -4 -3 -1 -3 -3 -1 -3 -2 -2 -3 -4 -2 -3 -1 -2 -3 -2  4 -4 -4 -3 -3 -2 -3 -1 -2 -3 -3 -2 -3 -2 -1 -1 -3 -1 -1 -2 -3 -3 -1 -2 -3 -2  1 -2 -3 -3 -2 -2 -3 -1 -3 -1 -3 -4 -1 -2 -1 -3 -3 -1 -1 -3 -2 -2 -3  0 -2 -1 -1 -3 -3 -1 -3 -3 -2 -2 -3 -2 -3 -3  8 -3 -3 -1 -3 -3 -2 -1 -3 -1 -1 -2 -4 -1 -1 -2 -1 -1 -3 -3 -3 -1 -1 -3 -2 -1 -2 -3 -2 -1 -2  8 -1 -1 -2 -1  2 -1 -3 -3 -3 -3 -3 -3 -3  8 -2 -3 -3 -3 -2 -3 -3 -2 -4 -2 -3 -3 -3 -3 -3 -1 -1 -3 -1 -3 -3 -1 -2 -3 -4 -1 -1 -3 -3 -3 -2 -3 -2  8 -2 -1 -3 -1 -1 -2 -3 -2 -2 -1 -2 -3 -3 -3 -4 -2  8 -3 -1 -3 -2 -2 -3 -3 -1 -3 -2 -2 -3 -2 -1  8 -1 -3 -3 -3 -3 -2 -3 -3 -3 -2 -1  8 -3 -1 -3 -1 -3 -1 -3 -2 -1 -1 -3 -3  8 -3 -3 -3 -1 -1  8 -2 -1 -3 -2 -2 -1 -2 -2 -3 -2 -3 -4 -2 -2 -1 -3 -2 -2 -3 -2 -3 -2 -2  8  0 -2 -1 -1 -3 -1 -1 -3 -2 -2 -1 -3 -2 -1 -1  0 -2 -3 -3 -4  8 -3 -3 -3 -3  8 -1 -3 -2 -3 -3 -3 -2 -2 -2 -2 -3 -2 -3 -3 -4 -2 -1 -1 -3 -3 -3 -2 -2 -4 -3 -2 -2 -1 -3 -2 -3 -2 -3 -2 -1 -3 -3 -2 -3 -1 -2 -3 -3 -3 -3 -2 -3 -3 -1 -3 -3 -2 -2 -1 -3 -3 -3 -1 -3 -2 -1 -1 -3 -1 -3  8  5 -3 -1 -3  0  2  0 -3 -2 -2 -2 -3 -3 -2 -2 -3 -2 -1 -3 -1 -4 -1 -3 -2 -3 -2 -3 -3 -3 -2 -2 -2 -4 -1 -3 -1 -2 -2 -1 -3 -3 -3 -3 -2 -3 -2  8 -3 -1 -1 -3 -1 -3  8 -4 -3 -1 -1 -1 -1 -2 -2  7 -3 -1 -1 -3 -1 -1 -2 -3 -3 -1 -3 -2 -1 -3 -1 -1 -2 -2 -3 -2 -1 -2 -3 -3  8  8 -4 -4 -1 -3 -1 -1 -3 -3 -3  8 -4 -2 -1 -4  7 -2 -3 -2  8 -3 -3 -3  8 -2 -3 -3 -1 -1 -3 -2 -3 -3 -3 -3 -3 -2 -1 -4  0 -1 -1 -4 -1 -1 -1 -2 -3 -2 -1 -2 -1 -2 -3  6  0 -1 -3 -3 -1 -3 -3 -1 -3 -3 -2 -2 -2 -1 -1 -2 -3 -2 -2 -3 -1 -1 -1 -3 -3 -1 -3 -3 -4 -1 -3 -2 -1 -1 -2 -3 -1 -1 -2 -2 -3 -2 -1 -1 -2 -3  1  7 -3 -3 -3 -2 -1 -3 -3 -2 -3 -3  8 -3 -3 -2 -2 -3 -3 -1 -2 -2 -2 -3 -1 -4 -3 -3 -2 -1 -1 -1 -3 -3 -2 -1 -3 -1 -2 -1 -2 -1 -3 -3 -2 -2 -1 -3 -2 -3 -1 -3 -2 -4 -2 -1 -1 -3 -2 -2 -2 -4 -1 -1 -2 -3 -1 -3 -1 -1 -2  4 -2 -1 -2 -3 -2  0 -3 -2 -1 -3 -3 -1 -2 -3 -1
 -2 -1 -1 -1  1 -1 -3  0  5 -3 -3 -3 -3 -1  1 -1 -1 -3 -2 -3 -1  0  1 -1  0 -3 -1 -2  5 -1  1  0  1 -1 -1  1 -3 -1  0  0 -1 -2 -1 -2 -3 -3 -2  0  5  0 -1  1  1 -3 -1  1 -1 -1  0 -2  1 -1  1  1 -2 -3  0 -1 -3 -1 -3  0 -2 -2  0  0 -3 -3  0 -1  0 -1 -1 -1  1 -2 -3 -1  1 -2 -1 -1  0  1  1 -3  0 -1  1 -3  0 -3  0  0 -1 -1 -2 -3  1  0 -3  0 -2  0 -2 -3 -1  1  1  1 -1  1 -3 -1 -1  1  0  0 -1  2 -1 -3 -1  0  1 -2 -1  3 -3 -1 -3  0  0  0 -1  3  0 -2  1 -1  3 -2  0  0  1 -2  0 -2 -1  1  0 -2 -1 -3 -1 -1 -3 -3 -1 -1  5 -3  1 -2 -1 -1  3 -1 -1 -1 -3  1 -2  0  0  0  0 -3  0  0 -3 -1  1 -1 -1 -3 -1 -3  5 -1  1  1  0 -3 -3 -3 -1  0  5 -3 -3 -1 -3 -1  0 -2  0 -2  0 -2 -2 -1 -1 -1  1 -1  0 -1 -3 -3 -2 -1  4 -3  0  0 -3 -1  0 -2 -1 -2 -1  1 -1 -1  5 -3  1 -2  1 -1  1  0  1 -3  2 -1 -1  0 -2  0 -3 -2 -1  0  1  5 -2  1 -2 -3 -1  0 -3 -1 -2  0  1 -1 -1  5  0 -2  0 -3  1 -2  0 -1  0  1 -1 -1 -2 -2 -2 -3  0 -2  0 -1 -1 -2  5 -1  5  5  1 -3  1  5 -1  1  1 -1 -3 -1 -3  1 -1 -2  1  1 -1 -3  1 -2 -1 -2  1 -3 -1  0 -3  1  0 -1 -3  1 -1  0  0  1 -1  1  5 -3  0 -1  4 -3 -1 -2 -2 -2  1 -1 -3 -1 -1 -3  0 -3  0 -1 -3  1 -1  2  0 -1 -1 -3  1  1  0 -2 -1  5 -2 -1  0 -2 -2  1 -3 -1 -1  1 -1  0  0  5 -3 -1 -1  1 -3 -1  0 -3  0 -1  0  0  2 -1 -3  0  0 -1 -2  1 -2  0  0  0  0  2 -2  1  0 -3 -1 -1  0 -3  0  0  0 -1  2  0 -1 -3 -3 -2 -3  1 -1  1 -3 -1  1 -1 -2  5 -2  0  0 -2 -3  1 -3  1  0 -3 -1 -1 -3 -3 -3 -2  0 -3  0  0 -3 -2  0 -1  0  0  0 -2  1  0  0 -1 -2  2  1 -3  1  0  0 -2 -3 -1  0 -3 -1 -1 -1 -1 -3  3 -1  1 -1 -3  2  0 -3 -1  0 -2  3  0  2  0 -2 -1  0 -2 -1 -1  1 -1  0 -3 -2 -1 -2 -2 -1 -1 -2 -1  1 -1  1  1  0 -3  3  3  0  1  1 -2 -2 -2  5  3 -2  0  0  0 -1  0  2  0 -1  3  1  0 -1  0 -1 -3 -2 -2 -3 -1 -1 -1 -1  0 -1 -3 -1  0 -1 -3  0 -3 -1 -2 -1 -1 -2 -1  1  3 -3  1 -3 -1  0  0 -1 -2  0  1 -3 -2 -2  0 -1  0 -1  0  1 -2  5  1 -1 -2 -1  1  5 -1 -1 -3 -2 -3  0  0 -2  1 -3  0 -1 -2 -3  0 -3 -1 -1 -2  0  0 -1  0 -1 -2 -3 -2  0 -2 -1 -1  0  1 -1 -3 -1 -3  1 -1  1 -3  0  1  1 -1 -2 -1 -2 -3 -1  1  5 -1 -1  1 -3 -1 -1  1  0 -1 -1  0 -1 -3  0  0  1 -2  0 -1 -3  0 -3 -1  0 -1  0  0  1  1 -2  2  2 -2  0  0  1 -2  0  1  2  0  0 -3 -1 -2 -1 -3 -2 -2 -1 -1  1 -2  0 -3 -2 -2 -1 -1  0 -1 -3 -1 -1 -2 -3  0  1  1 -2 -3 -3 -1  0 -2 -3  0  0  1 -1  0 -2 -1 -2 -1  1 -3 -1 -1 -1  0  0 -2 -2 -3 -1  0 -3 -2  0 -1 -3  0  0  1 -1 -2 -1  5 -1 -1  5  1 -1  5 -3 -1  0 -2  2 -3  4  0  0 -3 -1  0 -1 -2 -1  0 -1 -2  0  0 -3  1 -3  0 -3  0 -2 -1 -1 -3 -2  0  0  0 -3  1 -2 -1  0  0  0 -2 -2 -3 -3  0 -2  0 -1 -1  1  1 -1  1 -2 -1 -3 -2  5 -1  1  1  0 -1  0 -3  1 -1 -2  1  1 -1 -2 -2  1 -1  0  4 -3  0  2 -1  0 -2  1  0  0 -2 -3 -1 -1 -2 -2  5 -2 -1  0 -2 -2 -3 -1 -3  0 -1 -3 -1 -1 -1 -1 -1 -2 -3 -1 -1  0 -2 -1  5  1 -1  0 -2 -2 -1 -2 -1  0  1 -3  1  0  1 -2  2 -1  1 -1 -3  0  2  1  3  1 -2  0  0  2 -1 -1  1 -3 -3  5 -2 -1  0  2 -1 -1  0 -1 -2 -1  0 -3  1  1  0 -3 -2  0 -1 -1 -2  0 -3 -1  1  1  0 -1  1  1 -1 -1 -3  0  0  1  0 -3  0 -1 -1 -2 -2  0 -1 -2  0  0 -1 -1 -1 -1 -3 -2 -1 -1 -2 -1  0  0  0 -2  3 -2 -3 -2  0  1  1  1 -1 -1 -1  1 -3  0 -1  5 -1 -2 -3 -1 -1  2  1 -3  0 -1 -1 -1  0 -2  1  1  1 -3  0  0  0 -3  1  1  0 -1  2 -1  2  1  0  0  0  1  1 -2  1  5 -2 -1  0 -2 -1  0  0 -2  0
 -1 -1 -1 -2  5 -1 -1 -1  1 -1 -1 -1 -1 -2  0 -2 -2 -1  0 -1 -2 -1  0 -1 -1 -3 -1 -2  1 -2  1 -1  0 -1 -1  0 -2 -1 -1 -1 -2 -2 -2  0 -1 -1  0  0  1  0 -2  0  6 -1 -1  6 -1 -2 -1 -1  0 -1  0  6 -2 -1 -1 -2 -1 -1 -3 -1  0  0 -1 -1 -1 -1 -1 -1 -1 -1 -2 -1  0  0 -2 -2  6 -1 -2 -2 -1  6  0 -2  0 -1  0 -2 -1 -2 -1 -1 -1 -2  0 -1  0 -1 -2 -1  0  2 -1 -1 -2  0  6  0 -1  0 -1 -1 -1  0 -1 -1 -2  0 -1 -3 -1  0  0 -1 -1  0 -1 -2 -2 -1  4 -1 -1  0 -2  1  0 -2  3 -1 -1 -1  0 -2 -1  0 -1  1  0  0 -2 -3 -2 -1 -1 -1 -2 -2  1 -3  6 -1 -2 -2  4 -2 -2 -2 -1  0 -2  0 -1 -1 -1 -3 -1 -1 -1 -1  3 -1 -2 -2 -1 -2  1 -2  6  1 -1 -2 -1 -1 -1 -1  1 -2 -1 -2 -3 -1 -1 -2 -1 -1 -1  0  0 -2 -1 -1  0 -1  0 -1 -1 -1  0 -1  1 -1 -1  0 -2 -1 -1 -1 -2 -1 -2  6 -2 -1  1 -1  6  0  0 -2  0 -1  6 -2  5 -1 -1 -1 -2 -1 -1 -1 -2  0  0  1 -1  0  0 -2 -2 -1 -1 -2  0 -1  5 -2 -2  1  0  0 -1 -3 -1 -1  0 -2 -1  2 -2 -2 -1  0 -1 -1 -1 -1  0 -2 -2  0  1 -2  1  1  0 -2  0  1 -1  0  6 -2 -3 -2 -1  0 -1 -1  0  0 -1 -2  0  0 -2 -2  6 -2 -1 -1 -2  0  0 -1 -1  5 -2 -2  0  6 -2  0  1 -3 -1 -2  2 -1 -1 -2  0  0  6 -1 -1 -2 -2 -3  0 -3 -1 -1 -3  0 -2  1  0 -1 -2 -2  6  6 -1 -1 -1  1  0 -2 -1  0 -1  0 -1 -2 -2  4 -1 -1 -1  1 -1 -1 -1  0 -1 -2 -2 -2 -1  1 -2  0  3 -2 -2 -1 -1 -1  0 -1 -1  0 -1 -1 -1  0 -1  4  1 -1  0 -2 -1 -2 -1 -1 -1 -2  0 -1 -2 -1 -3 -2 -1  0 -1  0 -2 -2  0 -2 -1  2  0 -1 -1 -1 -2  0 -1  6 -1 -1 -1 -1 -3 -3 -2  0 -1 -1 -1 -1 -1  0 -1 -1 -1 -1  0  0  0  0  0 -2 -1  1 -1 -1  2 -1  0 -1 -1 -1  0 -1 -1 -1 -1 -2 -3  0 -1  0 -2 -1  0  0 -1  0 -2  0  1 -1  1 -1 -1 -2 -1 -1 -2 -1  0 -2 -1 -1 -2 -1  0 -2 -1 -2  0 -1  6 -1  0  0 -1 -3  1  4 -1  6  0 -2 -1 -2  1  5 -2 -1 -1 -1 -1 -1  0  0 -1  1  3  0 -1 -1 -1 -1 -1  0 -1 -2 -2 -2 -2  0 -2 -1 -2 -1 -2 -1 -1 -3 -1 -2 -1 -1  0 -2  0  0 -1  0 -1 -2 -1 -1 -2 -2 -1  5 -1 -1  0  0 -1  0 -2 -1  6  0  1  6 -1 -2 -1  5  1 -1 -2 -2 -2 -3 -1 -1  0  5 -2 -1 -1  0 -2 -1 -1  0 -1 -1 -1 -1 -2  0 -2  0 -1  0 -1 -2 -2 -2 -1  6 -2 -2 -1 -2  0 -1  0 -2 -1  0  0 -2  0 -1 -1 -1 -2  6  1 -2 -1  0 -1 -1 -1  0 -1 -1 -2 -1 -2 -3 -1  0  0  0 -1 -1 -1 -1 -1 -1 -1 -2 -1  0  0  6  0  5  4  0 -1 -1  0 -1  0  0  0  0  0 -1 -1 -2 -2 -1  0  0 -2 -1  0 -1 -1 -1  0 -2 -1 -1  1 -1 -1 -1 -2 -2 -2  1  1  0  0 -2 -2 -1 -1 -2 -2 -1 -1  0  1 -1  0 -1 -1 -1  0 -1 -1 -1 -2  0  1  0 -1 -1 -2 -2 -1 -1 -1 -2 -1 -1 -1  0 -2  0 -2  1 -2 -1  1 -1 -1  2 -2 -2 -1 -2  5 -2  1 -1 -1 -1 -1 -1  0 -1 -2 -1 -1  0  1 -1 -1  0 -2 -1 -2 -1  0 -1 -2 -2 -1  0  3 -1 -2  0  0 -1 -1 -1 -1  0 -2 -1 -1 -1  0  0 -2 -2  0  0 -2  6  0 -2 -3  0  1 -1  0  5 -2  0 -1 -1  0 -1 -1  0  0 -1  0 -1  0 -2  0  2 -2  0  0 -1 -2 -1  5  0 -1  0 -1 -2 -1 -2 -2  1  0 -1 -1  0  0 -1 -2 -3  0 -1 -3 -1 -2  0 -1 -2 -1 -1 -2 -2 -1 -1 -2  1  6 -2 -1  0 -1 -2  0 -2 -1  5 -3  0 -1  0 -2  0 -1  0 -1 -2 -2  0  1  1  1  0 -1  0  1 -2 -2  0 -2 -1  1  0 -2 -1  0 -1 -1  0 -1  0  0 -1 -1  0  1  0 -1  0 -1 -1 -2 -2 -1 -1 -1  0  5 -1 -2  6  0  0  0 -2 -1 -1  0 -2 -1  0 -1 -2  0  0  0 -1  0 -2 -1 -2 -2 -2 -2 -1 -1 -1 -2  0 -1  0 -2 -1 -2  3 -2 -1  0  0  6  5 -1 -2 -2 -1  0 -1 -1 -1  1 -1 -1 -1 -2 -1  0  0 -2 -1 -2 -1  1 -1 -2  4  6  6 -1  0 -1 -1 -2  0  5  1  0  0 -1  2  0 -1 -1  3  1  2  0  2  1  0 -1 -1 -1 -2 -1 -1 -1 -1
 -2 -4 -3 -3 -3 -5 -3 -3 -3 -3 -2 -3 -2 -3 -3 -3 -4 -3 -3 -3 -3 -2 -3 -3 -3  1 -5  2 -3 -3 -3 -2 -3 -3 -3 -3 -2 -3 -3 -3 -3  2 -3 -3 -3 -2 -3 -4 -3 -4 -4 -3 -3 -3 -2 -3 -5 -4 -3 -2 -3 -5 -3 -3  2 -3 -3 -4 -3 -3 12 -3 -3 -3 -3 -3 -3 -3 -3 -3 -3 -3 -4 -4 -3 -3 -2 -4 -3 -2 -3 -3 -2 -3 -3 -2 -4 -3 -3 -2 -4 -2 -3 -3 -3 -3 -3 -2 -3 -3  1 -3 -3 -3 -2 -3 -3 -3 -3 -3 -5 -3 -3 -5 -3 -3 -3 -5 -3 -3 -3  1 -5 -3 -3 -2 -3 -3 -3 -3 -2 -4 -3 -4 -3 -3 -3 -3 -3 -3 -3  1 -4 -3 -3  3 -3 -3 -2 -3 -3 -3 -3  1 -4 -3 -3 -3 -3 -4 -3  1 -3 -2 -3 -3 -3 -3 -3 -3 -3 -3  3 -4 -3 -3 -3  1 -3 -3 -3 -3 -3 -3 -3 -2 -5 -2 -3 -4 -3 -4 -3 -2 -2 -3 -5 -3 -3 -2 -3 -3 12 -3 -3  2 -3 -2 -3 -3 -3 -3 -5 -3 -4 -5 -4 -3 -3 -3 -3 -3 -3 -3 -3 -4  0 -5 -4 -2 -3 -3 -3 -3 -3 -5 -3 -3 -3 -3 -3 -4 -3 -2 -3 -2 -3 -5 -3 -3  2 -2 -2 -2 -3 -4 -3 -3 -2 -3 -3 -2 -3 -3 -3 -3 -3 -3 -3 -3 -3 -3 -4 -3 -2  3 -3 -3 -4 -4 -3 -4 -3 -3 -2 -3 -3 -3 -3 -2 -4 -4 -3 -3 -3 -3 -3 -3 -3 -2 -3 -3 -3 -3 -3 -3  1 -4 -3 -3 -3 -3 -3 -3 -3 -2 -3 -3 -3  2 -3 -2 -5 -3 -2 -2 -4 -5 -3 -3 -3 -3 -3 -3 -4 -3 -3  1 -3 -4 -3 -3 -5  2 -3 -3 -3 -3 -3 -4 -3  1 -4  1 -3 -3  1 -3 -3 -3 -4 -5 -3 -2 -3 -3 -2 -2 -3 -3 -3 -3 -3 -3 -2 -3 -3 -3 -3 -3 -1 -2 -3 -3 -2 -2 -3 -3 -2 -3 -3 -2 -3 -3 -3 -3 -3 -3  0 -5 -4 -3 -3 -4  0 -4 -4 -4 -4 -3 -2 -3 -3 -3 -3 -2 -3 -2 -3 -4 -3 -3 -3 -4 -3 -3 12  2 -3 -3 -5 -3  1 -3 -2 -3  2 -3 -3 -4 -3 -3  1 -4 -2 -3 -4 -3 -5 -3 12  1 -2 -3 -2 -3 -3 -4 -2 -3 -3 -2 -3 -3 -3 -3 -3 -3 -3 -3  1 -3 -3 -2 -4 -3 -3  0 -2 -2 -3 -2 -3 -3 -3 -3  1 -3 -5 -3 -3 -2 -3 -3 -2 -2 -3 -3 -3 -3 -3 -3 -3 -3 -3 -2 -3 -2 -3  1 -4 -2  0 -4 -3  2 -3 -3 -3 -5 -3 -3 -3 -3 -3  1 -3 -3 -5 -3 -3  2 -2  2 -3 -3  2 -4 -3 -3 -3 -3 -3 -3 -4 -2 -1 -4 -3 -4 -3 -3 -2 -3 -2 -3 -3 -3 -4 -4 -3 -3 -3 -2 -3 -3 -3  1 -5  2 -3 -3 -3 -3 -3 -3 -2 -3 -2 -3 -3 -5 -3  2 -3 -3 -3 -2 -3 -4 -3 -4 -4 -3 -3 -3 -3 -3 -5  2 -5 -3 -3 -5 -3 -2  2  1 -3 -4 -3 -3 -2 -3 -5 -3 -2 -3 -3 -3 -3 -3 -3 -3 -4 -3 -3 -3 -3 -3 -2  2 -3 -3 -2 -3 -4 -2 -3 -2 -3 -3 -3 -2 -3 -3 -3 -3 -3 -4 -3 -3 -3 -3 -3 -4 -5 -3 -3 -5 -3 -3 -3 -5 -3 -3 -3  1 -2 -3 -3 -3 -3 -3 -2 -3 -2 -3 -2 -4 -3 -4 -3 -3 -3 -3 -3 -2 -3 -3 -3 -3 -3 -3 -3 -3 -3 -3 -3  2 -4 -2 -3 -3 -3 -4 -3 -2 -3 -3 -3  2 -5 -3 -3 -5 -2 -3 -3  2  0 -3 -3 -3 -3 -2 -2 -5 -3  1 -2 -5 -5 -3 -3 -3 -3 -5 -3 -5 -3 -3 -3 -5 -3 -3 -3 -3 -2 -3 -3 -3 -3 -2 -3 -3 -3 -3 -2 -3 -3 -3 -3 -3 -3 -5 -3 -3 -3 -3 -2 -4 -3  2 -3 -2 -3 -3 -3 -3 -2 -5 -3 -2 -3 -3 -2 -3 -3 -3 -2 -3  0 -3 -2 -3 -3 -3 -3 -2 -2 -4 -3 -2  1 -3 -3 -3 -4 -4 -3 -3  2 -2 -3 -3 -3 -4 -4 -3 -3 -3 -3 -3 -3 -4  1 -3 -3 -3 -3 -3 -3 -3 -4 -2 -3 -3 -3 -3 -3 -3 -3 -2 -3 -3 -3 -3 -2 -3 -3 -2 -3 -1 -3 -3 -3 -3 -3 -4 -4  2  2 -3 -3 -3 -3 -3 -3 -2 -4  1 -4 -3  1 -4 -3 -3 -5 -4 -2 -2 -3 -4 -3 -2 -3 -3 -3 -3 -3 -3 -2 -3 -3 -3 -4 -3  1 -3 -3 -3  1 -3 -3 -3 -2 -2 -3 -3 -3 -3 -3 -1 -4 -3 -3 -3 -3 -3 -2 -2 -3 -3 -3 -4 -3 -5 -3 -3 -3 -3 -3 -4 -2 -3 -3 -3 -2 -2 -3 -2 -3  1 -3 -2 -5 -3 -3 -3 -3 -3 -3 -3 -3 -2 -3 -3 -3 -3 -3 -4 -4 -3 -2 -3 -4 -3 -3 -2 -3 -3 -3 -4 -3 -3 -2 -5 -3 -3 -3 -4 -3 -3  2 -3  2 -3 -3 -4 -3 -3 -3 -3 -3 -3 -3 -3 -3 -5 -3 -3 -2 -2 -3 -3 -3 -3 -2 -3  1 -3 -3 -4  2 -3 -3 -3 -2 -4 -3 -3  1 -3 -3 -3 -2 -3 -2 -3 -3 -5 -4 -3 -3 -3 -3 -3 -3 -3 -2 -3  0 -3 -3 -3 -3 -3
 -1 -3 -2 -2 -2 -4 -2 -2 -2 -2 -1 -2 -1 -4 -2 -4 -3 -2 -2 -2 -4 -2 -2 -3 -2  3 -4  8 -2 -3 -2 -2 -2 -3 -2 -2 -1 -2 -2 -2 -4  8 -2 -2 -2 -1 -2 -3 -2 -3 -3 -2 -2 -2 -1 -2 -4 -3 -3 -1 -2 -4 -2 -2  8 -2 -2 -3 -2  1  2 -2 -2 -2 -2 -2 -2 -2 -2 -2 -2 -2 -3 -3 -2 -1 -1 -3 -2 -1 -4 -4 -2 -2 -2 -1 -3 -3 -2 -1 -3 -1 -3 -2  0 -4 -2 -1 -2 -2  4 -3 -2 -2 -1 -2 -4 -2 -2 -2 -3 -2 -2 -3 -2 -2 -2 -3 -2 -2 -2  3 -3 -2 -2 -1 -2 -2 -2 -3 -1 -3 -2 -3 -1 -2 -3 -1 -2  1 -2 -1 -2 -2 -2  5 -2 -2 -1 -2 -2 -2 -3  3 -3 -3 -2 -2 -2 -3 -2  3 -2 -1 -4 -4 -2 -4 -4 -4 -2 -2  8 -3 -2 -2 -2  3 -2 -2 -2 -3 -2 -2 -4 -1 -3 -1 -2 -3 -2 -2 -2 -1 -1 -2 -4 -2 -2 -1 -2 -4  2 -2 -2  8 -2 -1 -2 -2 -2 -2 -4 -2 -2 -4 -3 -3 -2 -2 -2 -3 -2 -2 -2 -3  2 -4 -3 -1 -4 -2  1 -2 -4 -4 -2 -2 -2 -2 -2 -3 -2 -2 -2 -1 -2 -4 -2 -2  8 -2 -1 -1 -2 -2 -2 -2 -1 -2 -2 -1 -2 -2 -2 -4 -2 -2 -2 -4 -4 -2 -3 -2 -2  3 -3 -2 -3 -3 -2 -3 -4 -2 -1 -2 -2 -2 -2 -1 -3 -3 -2 -2 -2 -2 -2 -2 -2 -1 -2 -2 -2 -2 -2 -4  3 -3 -2 -2 -2 -2 -2 -2 -2 -1 -2 -2 -4  7 -2 -1 -4 -2 -1 -2 -3 -4 -2 -2 -4 -3 -2 -2 -3 -2 -2  3 -2 -3 -2 -2 -4  8 -2 -2 -2 -2 -2 -3 -2  3 -3  3 -2 -2  3 -2 -3 -2 -3 -4 -2 -1 -2 -2 -2 -1 -2 -2 -2 -4 -2 -2 -1 -2 -2 -4 -2 -2  1 -2 -2 -2 -1 -1 -2 -2 -1 -2 -3 -1 -2 -2 -3 -2 -2 -4  2 -3 -3 -2 -2 -3 -1 -3 -3 -3 -3 -2 -1 -2 -2 -2 -2  2 -2 -1 -2 -3 -2 -4 -2 -2 -2 -2  2  8 -2 -2 -4 -2  3 -2 -1 -4 -1 -2 -1 -3 -3 -2  3 -2 -1 -2 -2 -2 -4 -2  2  3 -1 -2 -2 -2 -2 -3 -1 -1 -2 -1 -2 -2 -2 -1 -2 -2 -2 -4  1 -2 -3 -1 -2 -1 -2  3 -1  0 -1 -1 -2 -2 -2 -4  3 -2 -4 -2 -2 -1 -2 -2 -1 -1 -3 -1 -2 -2 -2 -2 -2 -1 -2 -1 -2  2 -2  5 -2 -1  3 -3 -2  8 -2 -2 -2 -4 -2 -3 -2 -2 -2  3 -2 -2 -3 -2 -2  8 -1  8 -2 -2  8 -3 -2 -2 -3 -2 -2 -1 -3 -1 -1 -3 -2 -3 -2 -2 -1 -2 -1 -4 -4 -4 -3 -3 -2 -2 -4 -2 -4 -2 -2  3 -4  8 -3 -3 -2  1 -2 -2 -1 -2 -1 -2 -2 -3 -4  8 -2 -2 -2 -1 -2 -3 -3 -3 -3 -2 -2 -2 -2 -2 -4  8 -4 -2 -2 -4 -2 -1  8  3 -2 -3 -2 -2 -1 -2 -4 -2 -1 -2 -2 -2 -2 -2 -2 -2 -3 -2 -4 -2 -2 -2 -2  8 -4 -4 -2 -2 -3 -1 -2 -1 -2 -2 -2 -1 -2 -2 -2 -4 -2 -3 -2 -2 -4 -2 -2 -3 -4 -2 -2 -4 -2 -2 -2 -4 -2 -2 -2  3 -2 -2 -2 -2 -2 -2 -1 -3 -1 -2 -2 -3 -2 -3 -2 -2 -2 -2 -2 -1 -2 -2 -2 -1 -2 -2 -2 -2 -2 -2 -3  7 -3 -1 -2 -2 -2 -3 -2 -1 -2 -2 -2  8 -4 -2 -2 -4 -1 -2 -2  8  2 -2 -2 -2 -2 -1 -1 -4 -1  3 -1 -3 -3 -2 -2 -2 -2 -4 -2 -4 -2 -2 -1 -4 -4 -2 -2 -2 -1 -2 -4 -3 -2 -1 -2  1 -2 -2 -2 -2 -4 -2  1 -2 -4 -4 -2 -2 -3 -2 -1 -3 -3  7 -2 -1 -2 -2 -2 -2 -2 -3 -2 -1 -2 -2 -1 -2 -2 -2 -1 -2  2 -2 -1 -3 -2 -2 -4 -1 -1 -3 -2 -2  3 -2 -2 -2 -3 -2 -2 -2  8 -1 -2 -2 -2 -3 -3 -2 -2 -2 -2 -2 -2 -3  3 -2 -2 -2 -2 -2 -3 -2 -3 -1 -2 -2 -2 -2 -2 -2 -2 -1 -2 -4 -2 -2 -1 -2 -2 -2 -3  1 -2 -2 -2 -2 -2 -3 -3  7  7 -2 -2 -2 -2 -2 -2 -1 -3  3 -1 -2  3 -3 -3 -2 -4 -3 -1 -1 -4 -3 -2 -1 -2 -2 -2 -4 -2 -2 -1 -4 -1 -4 -2 -2  3 -2 -2 -2  5 -2 -2 -2 -2 -1 -3 -2 -2 -1 -2  2 -3 -2 -2 -4 -2 -2 -1 -1 -2 -2 -2 -2 -3 -4 -2 -2 -2 -2 -2 -3 -1 -2 -2 -2 -1 -1 -2  0 -4  6 -2 -1 -4 -2 -2  1 -4 -2 -2 -2 -2 -1 -3 -2 -2 -3 -2 -1 -3 -2 -1 -2 -2 -2 -2  3 -2 -4 -2 -3  1 -2 -1 -4 -2 -2 -2 -3 -3 -2  8 -2  8 -2 -2 -3 -2 -2 -2 -4 -2 -2 -2 -2 -2 -4 -1 -2 -1 -1 -2 -2 -3 -2 -1 -2  6 -2 -2 -1  8 -2 -2 -2 -1 -3 -3 -3  3 -2 -2 -2 -1 -2  1 -2 -2 -3 -3 -1 -2 -2 -2 -2 -2 -2 -2 -2 -1  1 -2 -2 -1 -2
  0 -3 -3 -3  0 -4  2 -3 -2  3  1  2  1 -4 -1 -4 -3  2  5  2 -4 -3 -1 -1 -3 -1 -4 -2 -2 -4  1 -3  0 -1 -3  0  1 -3 -3 -3 -4 -2 -3  5  3  1  5 -3 -2 -3 -3 -1  0  2  0  0 -4 -3 -3  1  0 -4 -1  0 -2  2 -3 -3  3 -3 -4 -3  5  5 -3 -3  2  2 -2 -3 -3 -3 -3 -3  0  4  1 -3  0  0 -4 -4 -3  0  0  1 -3 -1  0  1 -3  1 -3 -2 -3 -4  5  1 -1 -3 -1 -3  5 -2  0  2 -4  0  0 -1 -4  0  2 -4 -3  0 -3 -4 -3 -2 -3 -1 -2  0  0  0 -3 -2  2 -4  1 -3  0 -2 -3 -1 -3  2  0 -4 -1  0 -3 -3  0 -1 -1  4  1 -2 -2  4 -4 -1 -3 -1  2  2 -3 -3 -2 -1  0  0 -4 -4 -1 -4 -4 -4  3  0 -2 -3 -1 -3 -3 -1 -2 -3  2 -1 -1 -3 -4  1 -4  1 -2 -3  0 -3 -3  1  1  2 -4 -3 -2  1  2 -4 -4 -3 -3 -2 -3  0 -3  5  5 -3 -4 -3 -3 -4 -3 -1  2  2  5 -1 -1  2 -3 -3  0 -4 -2  0 -4  4 -4  0 -4 -4 -2  2  0  5  0 -3  0 -3  0  1  0 -4 -3 -3 -2 -3  2  0 -3 -3  0 -2  1 -1  5  1 -3 -3  2 -4  5 -3  0 -4 -4 -2 -3  5 -3 -1 -2  4 -3 -3 -1 -2 -4 -3  1  4  3  2 -3  0 -3 -3 -3  5 -2 -3 -2 -2  0  1  0 -2 -3  0  0 -4 -1 -3  2  0 -3  3  0  0 -3  1  0  4 -4 -1  0  1 -4 -3  1  0 -3 -4  2  0 -4 -4 -1  0 -3  0 -2 -1 -3 -3 -1  2 -4 -2  5  5  0 -3  3 -3 -3 -1 -3 -1 -3 -3 -1  0 -4 -1 -3 -4 -3  1  0  0 -3  0 -3 -2  5 -4 -3  5  0  0  2 -4 -3 -1 -2 -3 -3 -2  1 -3 -3  0  1 -3 -4  1 -3  4 -3  1 -1 -4 -1 -4 -3  2  4 -3  1 -3 -2 -2 -3  0  0 -1 -1  2 -1 -3 -3  1 -3 -3  0 -4 -1 -3 -3  2 -3 -2  3 -1 -4 -1 -1 -3  0 -4  0 -2  4 -3 -3  4 -1 -2  1  0 -3  3 -4 -3 -4 -1  1  4 -3  2 -3 -3  1  4 -2  0 -3 -2 -2  4  0 -2  0 -4  2 -1 -2  1 -2 -1 -1  0  1 -2 -1  1 -3 -3 -3 -4 -1 -1 -4  0 -3  1 -1 -2  2  2 -3  4 -1 -3 -1 -3  3 -3 -3  0 -3 -3 -2 -1 -3  2 -1 -3  5 -2 -3 -3  5 -4  0 -1  0 -1 -3 -1 -1 -1 -3  0  0 -2  0 -2 -2 -1 -2 -3 -3 -3 -1 -3 -1 -2 -3 -1  0 -3 -3 -3 -3  3  1  4  1 -4 -4 -4 -3 -3 -3  2 -4 -3 -4  2 -3 -1 -4 -2 -1 -1  5 -4  0 -1  1  0  1 -3 -3 -3 -4 -2 -3  0  2  0  5 -3 -1 -3 -3 -3  0  5 -2  0 -4 -2 -4  0 -2 -4 -3  1 -2 -1 -3 -3  4  0  1 -3 -4  5  1 -3  2  4 -3  3 -3 -3 -3 -2 -4  5  2  5 -3 -2 -4 -4 -3  0 -3  1 -3  1  0 -3 -1  1 -3  0 -1 -4  5 -2  3  2 -4  0 -2 -3 -4 -1  2 -4 -3 -1 -3 -4 -3 -3 -3 -1 -3 -2  0  4 -2 -3  1 -3  1 -2 -3 -3 -2 -3  0  0  5 -1 -1  2 -3 -2  0  4  0 -2 -1 -1 -1  2 -3 -1 -3  1  5  5 -3 -3  0  0 -3  2  5 -2 -4 -2  1 -4  1 -2 -3 -2 -1 -2 -2  0  5  1  1 -4 -3 -1  1 -4 -4  0  3 -3  4 -4  4 -4  0  3 -1 -4 -4 -2 -1  5  3  3 -4 -3  2  0 -3 -4  2 -3 -3  0 -4  5 -4 -2 -4 -4 -2 -1 -1 -2  1 -3 -1 -2 -1  1 -2 -2 -3  3 -3 -3  2  0 -3 -2 -3  5 -2 -2  1  0  0 -3  1 -3  5  2 -4  1  1 -3  3 -3 -1  0  5 -3 -3 -3 -2  4 -2  1  2 -3  5 -3 -3 -3  0  0 -3  0  5 -3 -1  5 -2 -3  0  0 -3  4 -2  1  0 -3  4 -1  0 -3  4  0  2 -4 -2 -2  1  0 -2 -2 -3  2  0 -2 -3  4  2 -3 -3 -2 -2 -2  5 -3 -3  5  5  1 -3 -1 -3 -3 -1 -2 -4  5 -4 -3  2  1 -4 -3 -3  0 -3 -2  0 -4 -3  5  0 -4  4 -4 -3 -1 -1 -1 -3  0 -1 -1 -3 -1 -1  1 -3 -1 -1 -1  0  2 -2 -2 -2 -4 -3  1  1  1 -2  5 -3 -3 -2 -4 -3 -1 -3  4  4 -3  1  0 -1 -2  1  2 -2  0 -4 -1 -3  1 -4  0  0 -3 -4  0  0  3  3  1 -3 -2 -1 -4  2 -2  0 -3  0  5 -3 -3  5 -3 -3 -4 -3 -3 -4  2  0 -4 -3  2 -3 -3 -3 -3 -2 -1 -2  3  4 -3  0  0 -2 -4 -3 -1 -1  2 -3 -4 -2 -2  2  2 -3 -3 -2  0  1 -2 -2 -3  4 -3 -2 -1  0  0  1 -3 -1 -1 -1  0 -1  0  0 -1 -1 -1  0 -3 -2 -1 -2 -1  5  1 -2  4 -3 -3  1 -4 -1 -2  3 -3
