# Supplementary material for: Protein Secondary Structure Prediction Based on Data Partition and Semi-Random Subspace Method
Source: Sci Rep. 2018 Jun 29;8:9856. doi: 10.1038/s41598-018-28084-8 (PMC6026213; doi:10.1038/s41598-018-28084-8)
Supplement: Supplementary file 3 — Dataset 3 [file 41598_2018_28084_MOESM3_ESM.zip › ASTRAL_DATA/1ae9_A.pssm]

  R  S  R  L  T  A  D  E  Y  L  K  I  Y  Q  A  A  E  S  S  P  C  W  L  R  L  A  M  E  L  A  V  V  T  G  Q  R  V  G  D  L  C  E  M  K  W  S  D  I  V  D  G  Y  L  Y  V  E  Q  S  K  T  G  V  K  I  A  I  P  T  A  L  H  I  D  A  L  G  I  S  M  K  E  T  L  D  K  C  K  E  I  L  G  G  E  T  I  I  A  S  T  R  R  E  P  L  S  S  G  T  V  S  R  Y  F  M  R  A  R  K  A  S  G  L  S  F  E  G  D  P  P  T  F  H  E  L  R  S  L  S  A  R  L  Y  E  K  Q  I  S  D  K  F  A  Q  H  L  L  G  H  F  R  D  D  R  G  R  E  W  D  K  I  E  I
 -4 -1 -3 -3  0 -1 -1 -1 -4 -2  2 -3 -3  1  4  6  0  1 -2 -2  1 -3 -1  0 -2  4 -3 -2 -3  6 -2 -2 -2 -1 -3 -3 -2 -1 -4 -2  2  0 -3 -2 -4  0 -3 -2 -2 -3 -2 -2 -3 -3 -2 -2 -3 -1 -3 -2 -1  3 -2 -2  5 -3 -2 -3  1 -3 -1 -2 -1  4  0 -2 -1  0 -3  0 -1 -1 -2  2 -2 -3 -3 -2  2  1  0  0 -2 -3 -2 -2  1  4 -1 -2 -1  1  0 -1  0  2 -1  1 -2  0 -1  1 -4  1  0  6 -3 -2  2  2 -1 -2 -1 -3 -1 -1  0  1  1 -1 -4 -4 -3 -2 -3 -1 -3  3  2 -3 -3 -4 -1  1  0 -1 -1 -2 -1 -1  4 -2  0 -3 -3 -1 -4 -3 -2 -3 -1 -3 -1 -1 -2 -5 -1 -2 -2  3 -2
  8 -1  8 -4 -1 -3 -2 -2 -4  1  0 -5  4 -1 -2 -3 -1  1  0 -2  1 -4 -3  1  1 -2 -4 -3 -4 -3 -3 -4 -3 -4 -1  8  3 -3 -3 -4  0  2 -3  4 -2 -1 -3 -4  1 -3 -3  4 -4 -2 -4 -1 -1  0  1 -3 -4 -2  4 -4  0 -4 -4 -3 -2 -3  4 -4 -1 -1 -2 -3 -3  2 -4  4 -2 -4 -4 -1  5 -6  7 -2  1 -2  1 -1 -1 -3 -3 -4 -2 -2  1  5  3 -1  1 -3 -1 -2  1 -2 -4 -3  2 -1 -5  1  2 -3  8  0  1 -2 -2 -4  0 -5 -1 -2 -2 -4 -4 -3 -5 -2 -2 -2  8 -3 -4 -2 -2  8 -4 -4  4 -1 -1  1 -3 -1  0 -2 -3  1  3 -4 -4 -4 -2 -4  3 -3 -2  8 -2  3 -2 -5 -1  0 -4 -1 -4
 -2 -1 -2 -5  2 -4  1  0 -5  1 -2 -5 -3  1 -2 -3  1  1  0  0 -1 -5 -3 -1  3 -2 -4 -1 -5 -3 -4 -4 -2 -2 -2 -2 -3 -1  0 -5 -2  3 -4 -2 -5  0  0 -5 -1  0  2 -1 -5 -2 -4 -2 -2  0 -2 -2 -2  1 -2 -5 -3 -5 -3 -4  1 -4  0 -1  3 -2 -4  5 -4  0 -5  0  0 -4 -4  1  0 -5 -2  1  0  0 -1 -1  0  2 -4 -4  0 -1  1  0  0 -1  3 -3  1  0  3  1 -4 -1 -1  2 -5 -1  0 -3 -2  3 -1 -1  1 -4  1 -5  1  0  3 -4 -4 -1 -5 -1 -2 -3 -2 -1 -5 -1 -2 -2 -5 -4 -1  1 -2 -1 -1  2  1 -2 -2  0  0 -5 -5 -2 -1 -4  3  1  1 -2 -2  0  1 -6 -1 -1 -4 -1 -4
 -4  0 -4 -5  0 -4  5  2 -6 -2 -2 -5 -4  2 -2 -3  3  0 -1 -1 -2 -6 -4 -2 -2 -2 -5  5 -5 -2 -5 -4 -3 -3 -2 -3 -3  0  8 -5 -2  0 -5 -2 -6  1  7 -3 -4  8  5 -3 -5 -3 -5  0 -2 -1 -2 -3 -2 -2 -2 -5 -3 -5  0 -5  2 -5 -2 -4  4 -3 -4  2 -4 -1 -5  0  5 -4 -5  4 -2 -6 -3  5 -2 -2 -2 -2  3 -3 -4 -5 -2 -2 -1 -3 -2  2 -1 -4 -1  1  3 -2 -5 -2 -1 -1 -6 -2 -1 -3 -3  5 -1 -2  2 -5  3 -6  3  1  2 -3 -3 -2 -5 -3  0 -3 -3 -2 -5 -2 -1 -3 -5 -5  0  2 -1 -2 -2  5  2 -1 -3 -2  0 -5 -5 -3 -3 -5 -1  7  5 -3 -3 -2  4 -6  1  0 -4  0 -4
 -6 -4 -6 -3 -2 -3 -4 -4 -4  0  0 -3 -4 -3  0 -2 -2 -3  0 -4  0  0 -2 -2  4  1 -3 -3 -3 -2 -2 -2 -3 -4 -5 -5 -3 -4 -5 -2  6 -1 -3 -5 -4 -3 -5 -3 -4 -5 -4  1 -3 -4 -2 -1 -5 -4 -5 -3 -4 -1 -2 -2 -2 -3 -5 -3 -2 -2 -3  7 -4  2 -2 -4 -2  0 -3 -1 -4 -2 -2 -3 -2 11 -5 -4 -1 -2 -2  2 -4 -4 -2 -2  0 -2 -3 -4 -4 -3  1 -2 -2 -2 -3 -1 -2 -2 -3 -2 -4 -2 -4 -2 -5 -4 -2  4 -3 -2 -3 -4 -4 -4 -3 -1 -4 -2 -4 -5 -6 -3 -5 -3 -3 -2 -3 -5 -3 -4 -4 -3 -4 -1 -3 -4 -2 -2 -2 -5 -3 -3 -3 -4 -5 -4 -3 -5 -3 -5 -4 -4 -4 -4 -1 -3 -2 -2 -2
 -1  5 -1 -4  0 -3  0  3 -4  3  1 -4 -2  2  1 -2  0  2  3  4  1 -4 -3  3 -2 -2 -3 -2 -4 -2 -3 -3 -2 -3  8 -1 -2 -1 -2 -4  0  2 -3  1 -4  1 -1 -4 -2 -2 -2 -1 -2  0 -4  1  8  3  0 -2 -2 -2  1 -4 -2 -4 -3 -3 -1 -3  0 -3  1 -1 -3 -2 -2  0 -4  1  0 -3 -4  0  2 -5  1  1  0 -2 -1 -1  1 -2 -3 -4 -1 -2  1 -1  0  0  3 -3  0  0  0 -2 -3 -2  0  0 -5  0  0 -2 -1  0  0 -2 -2 -4  1 -4  1 -2 -1 -3 -3 -2 -5 -2  0  5 -1 -2 -4 -2  0 -1 -4 -3  0  0  6 -1 -3  0  0 -2 -2  7  1 -4 -4 -3 -2 -3  2 -2 -1 -1 -3  0  0 -4  0  0 -4  1 -3
 -2  4 -2 -5  1 -2  4  5 -5  0  0 -5 -3  3  0 -2  4  1 -1 -1  0 -5 -4 -1 -3 -2 -4  2 -4 -2 -4 -4 -3 -4  0 -2 -1  2  0 -4 -2  1 -4 -1 -5  1  0 -4 -2  1  0 -2 -4 -2 -4  4  0  4 -1 -3 -3 -2 -1 -4 -2 -5 -3 -4 -1 -4  1 -4  3 -1 -3 -2 -3 -1 -4  1  3 -4 -4  2  1 -6 -1  2 -2 -2 -2 -2  3 -2 -4 -4 -2 -2  1 -2 -2  2  0 -3 -1  0 -1 -2 -4 -2 -1 -1 -5 -1  0 -2 -2  2  0 -2 -1 -4  1 -5  4  1  0 -2 -3 -2 -5 -2  7 -1 -2 -2 -5 -2  4 -2 -4 -4  3  4  4 -2 -2  2  3 -2 -2  0  0 -4 -4 -4 -2 -4 -1  0  1 -2 -2 -1  5 -5 -1  1 -4  2 -4
 -4 -3 -4 -5 -2 -4 -3 -3 -5 -2 -2 -6 -4 -1 -1 -1 -1 -1 -2 -3 -1 -5 -4  4 -3  2 -5 -3 -5 -1 -5 -5 -3  7 -4 -4 -4  5 -3 -5 -2 -2 -5 -3 -5 -1 -3 -5 -4 -3  4 -3 -5 -4 -5 -2 -4  1 -3 -3  7 -2 -3 -5 -1 -5 -4 -5 -2 -5 -2 -4 -2 -1 -4  5 -4 -2 -5  2 -2 -4 -5 -2 -2 -5 -4 -2 -2 -2  2  1 -2 -4 -5 -5 -2  0  3 -3  5  2 -2 -4  0 -1  2  0 -5 -1 -1  2 -5 -2 -3 -1 -4 -2 -2 -2  5 -5 -1 -5  0  5 -2 -3 -3 -3 -5 -4 -4 -4 -4 -2 -5 -2  3 -4 -5 -5 -1 -2 -3  4  4  0 -1 -2 -2 -3 -2 -5 -5  7 -4 -5 -2 -3 -1 -4  6 -3 -1 -5 -1 -3 -5 -1 -4
 -2 -1 -2 -4 -2 -3 -2 -2 -2  0 -2 -5  1  1 -2 -3 -1  2  2  5  0 -1 -3 -2 -1 -3 -4 -3 -4 -3 -4 -4 -3 -4 -1 -2 -3 -3 -3 -5 -2  0 -4 -2 -3 -2  3 -5  2 -3 -2  6 -4  8 -5 -2 -1 -1 -2 -4 -4 -2 -2 -4 -3 -5 -4 -4 -1 -4  2 -4 -1 -3 -3 -2 -3 -1 -4 -1 -1 -4 -4 -2 -1 -5 -2 -2 -1  0 -2 -2 -1  0 -3 -4  8  3  1  1  2  0 -1 -3  3 -2 -1 -3 -4 -3 -2 -1 -3 -2 -2 -3 -2 -2 -1 -3 -3 -4 -1 -4 -1 -1 -2 -4 -4 -3 -3 10 -2 -2 -2 -3 -4 -3 -2 -2 -4  3 -1 -1 -1  1 -3 -1 -1 -1 -3 -1  2 -4 -4 -4 10  0  4 -3 -2 -2 -3 -2  0 -3 -3  0 -4 -2 -4
 -5 -3 -5  0 -3  1 -4 -4 -4 -1  0  7 -3 -2  2 -3 -3 -3 -1 -4 -2 -4  2 -4 -1 -3  1 -1  1 -3  3  3 -3 -5 -5 -5  2 -5 -5  6 -2 -3  1 -4 -2 -3 -5  6 -1 -5 -5 -3  0 -4  5  1 -5  0 -5 -3 -5 -1 -4  5 -2  6 -5  1 -3  2 -3  2 -3  0  4 -5  3 -3  0 -3 -4  3  5 -2 -3 -3 -4 -2  1  2  1 -3 -4 -3  3  5 -3 -2 -2  1 -4 -3 -3  2 -3 -3 -4 -3  4 -3 -1 -2 -2 -1 -2 -2 -5 -4 -1 -2 -4  5 -2 -3 -4 -3 -3 -4 -4 -3 -2 -6 -5  4 -5 -4  0 -4 -4 -5  1 -3 -4 -2 -3  0  3 -4 -1 -1 -2 -4 -2  1  0 -6 -5 -3 -1 -5 -3 -5 -5 -3 -4 -4  2  1  5 -1  5
 -4 -3 -3  6 -2  4 -4 -4 -3  1  0  0 -1 -2 -1 -3 -1 -3  2 -4 -3 -3  3 -4  3 -3  0  3  6 -3  4  2 -3 -5 -4 -4  3 -5 -6  2 -2 -2  2 -4 -2 -4 -5  0 -2 -5 -5 -2  6 -2  0 -2 -4 -3 -4 -3 -5 -1 -2  4 -3  2 -5  5 -3  5 -3  3 -3 -2  3 -5  3 -3  5 -3 -3 -1  2 -3 -2 -2 -2  0  0  0  1 -4 -4 -2  4  3 -2 -3 -3 -2 -4 -3 -3  3 -3 -3 -4 -3  4 -3 -2 -2 -1 -1 -2 -2 -2 -3  1 -3 -4  4 -3 -1 -4 -4 -3 -4 -4 -3 -1 -5 -5  1 -4 -4  6 -4 -4 -4  5 -3 -3 -3 -4 -2  0 -4 -1  0 -3 -4 -2  6  6 -5 -5 -3  1 -5 -3 -4 -5 -1 -3 -4  0 -1  2 -1  2
  0  0  0 -4  0 -3  0 -1 -5  3  3 -4 -1  1 -2 -2  0  3  0 -1  0 -4 -3  0 -1 -2 -4 -2 -4 -2 -4 -4 -2 -3 -1  0 -1 -2 -3 -4 -2  3 -3  6 -5 -1 -2 -4  0 -2 -2  1 -4 -2 -4  0 -1  1  7 -2 -2 -2  6 -4 -2 -4 -3 -4 -1 -4  2 -4  1 -1 -3 -2  0  0 -4  1 -1 -3 -4  0  3 -5  3  1 -1 -2  1  0  2 -3 -2 -4 -2 -2  2  2  1  3  1 -3  1  0  1 -2 -4 -2  4  1 -5  2  5 -2  0  3  3 -2 -1 -4  2 -5  1  0 -1 -3 -3 -2 -5 -3 -1 -2  0 -2 -4 -2 -1  0 -4 -4  3  2  0  2 -3  2  1 -2 -2  3  4 -4 -4 -3 -3 -3 -1 -2 -1  1 -1  5 -1 -5  1  4 -4  0 -3
 -3 -2 -3  2 -1  0 -4 -2 -3  1  0 -1 -2 -2 -1 -3 -2 -1  4 -3 -2 -3  4 -2  1 -2 10 -1  1 -3  1  1 -2 -4 -2 -3  0 -4 -5  0 -2 -2  9 -3 -2 -3 -5  0 -2 -5 -4  4  1 -3  0 -2 -2 -2 -3 -2 -4  4  2  1 -2  0 -4  2 -2  1 -2  0 -2 -2  2 -4  3 -2  2 -2 -3 -1  0 -2  0 -3 -3 -1  0 -1 -1 -3 -3 -2  4  0 -2 -2 -2 -2 -3 -2  1  1 -2 -2 -3 -2  2 -2  3 -1 -2  1 -2 -2 -3 -3  0 -2 -3  1 -2 -3 -3 -3 -2 -4 -4 -2 -2 -4 -4  0 -3 -3  1 -3 -3 -3  2 -3 -2 -3 -2  0 -1 -3 -1 -1 -2  0 -1  1  1 -4 -4 -3 -1 -5 -3 -3 -4 -2 -1 -3  1  2  0 -1  1
 -5 -4 -5  0 -3  3 -5 -4  4 -2 -3 -2  5 -3 -2 -4 -4 -3 -1 -4 -3  2  4 -4 -2 -4 -2 -2 -1 -4 -1 -2 -4 -5 -5 -5 -2 -4 -5 -1 -3 -3 -1 -5  7 -4 -5 -2  1 -5 -5  1 -1  1 -2 -3 -5 -4 -5 -4 -5 -3 -4 -1 -4 -1 -5  0 -4 -1 -3 -2 -4 -3 -1 -4  0 -4  1 -4 -4 -2 -1 -4 -3 -4 -4 -3  0  0 -2 -4 -5  4 -1 -1  0 -3 -3 -2 -4 -3 -2  1 -3 -4 -2 -4 -1 -4 -3 -2  9 -3 -4 -4 -5 -4 -2 -3 -4  0 -3  5 -4 -4 -4 -5 -5 -2  8 -3 -5 -2 -5 -4 -1 -4 -4 -5 -1  2 -4 -4 -5 -2 -2 -4 -2  6 -3 -5 -3 -1 -1 -5 -3  1 -2 -5 -4 -5 -5 -4 -4  1 -2 -2 -1 -2 -1
 -4 -2 -4 -5 -2 -4 -2 -3 -6 -3  0 -5 -4 -2 -2 -2 -1  0 -3  6  5 -5 -4  3 -4 -2 -5 -3 -4 -2 -4 -4 -3 -4 -3 -4 -3 -3 -3 -4 -2 -2 -5 -3 -5 -2 -3 -4 -4 -3 -3 -3 -4 -4 -4 -2 -3 -2 -3 -3 -4 -2 -3 -4 -2 -4  8 -4  0 -4 -2 -4  1 -2 -2 -3 -3 -2 -4 -2 -2 -4 -4 -2 -3 -5 -3 -2 -2 -2 -3 -2  5 -4 -4 -4 -3 -1 -2 -3 -3 -2  3 -3  2  4 -2 -2 -4 -2 -2 -2 -6 -2 -2 -2 -4 -2 -2 -2 -3 -4 -2 -6  0 -3 -2  8  8  2 -6 -4 -3 -3 -4 -3 -5 -2 -2 -4 -4 -5 -2 -2 -3 -3 -3 -2 -1 -1 -2 -3 -2 -4 -4 -4 -4 -5 -3 -3 -1 -4 -3 -2 -3 -6 -3 -2 -4 -2 -3
 -3  2 -3 -4  3 -3  0 -1 -4 -1  0 -4 -3  0  1  1  0  1  0 -1 -1 -4 -3  1 -2  3 -4 -2 -4  0 -3 -3  1 -2 -2 -3 -2  1 -2 -4  3  0 -4 -1 -4  5 -2 -4 -2 -2 -1 -2 -4 -3 -3 -1 -2  1 -2  0 -2  2 -2 -4  1 -4  0 -3  4 -3  1 -2  0  1 -2  0 -3  4 -4  1  0 -2 -3  2 -1 -3 -2  0  0  2 -1  5 -1 -2 -3 -3  3  3  0 -2 -1  0 -1  0  3  1  0  3 -3  3  0  0 -4  2 -1  1 -3 -1  0  4 -1 -3  2 -5  2 -1  2 -1 -2  3 -4 -3 -2 -2 -3  7 -4  5  1 -3 -4 -4  1  0 -1 -1  0  0  0 -1  0 -2 -1 -4 -4 -2 -3 -3 -1 -2  2 -2 -1  1 -1 -5 -1 -1 -3  0 -3
 -3  0 -3 -3  3 -1  0  0 -4 -1  1 -1 -3 -1  0 -1 -1  1 -1 -2 -1 -4 -2 -2 -1  0 -3 -2 -3 -2 -2 -1  7 -3 -3 -3 -2 -2 -3 -2  1 -1 -3 -2 -4  1 -3 -2 -3 -3 -2 -2 -3 -3 -2  2 -3 -1 -2  7 -3  1 -2 -2  0 -2 -3  0  3  0  2 -2 -1 -1 -1 -2 -1  3 -3 -1  1  2 -2  0 -2 -3 -2 -2 -1  0  0  2 -2  1 -2 -2 -1  1  1 -1 -2  0 -1 -1  2  1  0  5 -2  6  2  1 -4  1 -1 -1 -3 -1  0  3 -2 -2  2 -4  0 -2  4 -3 -3  6 -4 -4 -3 -2 -3  0 -3  0 -1 -3 -2 -4  1 -1 -1 -2 -2 -1 -1 -1  5 -2  0 -3 -3 -3 -4 -2 -2 -3  1 -1 -1 -1 -1 -4  1  0 -2  0 -1
 -5 -4 -5 -3 -4 -2 -5 -4 10 -3 -3 -4 -1 -4 -4 -4 -4 -3 -3 -4 -3 11 -2 -4 -3 -4 -4 -4 -3 -4 -3 -4 -4 -4 -4 -5 -3 -4 -6 -4 -4 -4 -3 -4  9 -4 -6 -4  9 -6 -5 -3  3  7 -4 -4 -4 -4 -5 -4 -4 -3 -4 -3 -4 -4 -6 -3 -4 -3 -4 -3 -4 -4 -3 -4  5 -4 -3 -4 -5 -4 -4 -4 -4 -4 -4 -4 -2 -3 -3 -4 -5  4 -3 -4 -4 -4 -3 -3 -4 -4 -3 -3 -4 -4 -4 -4 -3 -4 -4  0 -1 -3 -4 -4 -5 -5 -3 -4 -4 -3 -4 11 -4 -4 -4 -5 -5 -4 -1 -5 -5 -4 -5 -5 -3 -4 -4 -5 -3  0 -4 -4 -4 -3 -4 -4 -2  0 -4 -4 -4 -3 -3 -4 -5  0 -3 -6 -5 -5 -4 -4 -4 12 -3 -3 -4 -3 -3
 -4 -3 -4 -2 -2  2 -4 -3  6 -2 -2 -3  6 -1 -3 -3 -3 -2 -1 -2  0  6  0 -3 -2 -3 -3 -3 -3 -3 -2 -2 -3 -5 -3 -4 -2 -4 -5 -3 -3 -2 -3 -3  1 -3 -4 -3  3 -5 -4  2 -2  4 -3 -3 -3 -3 -4 -3 -5 -3 -3 -2 -3 -3 -5 -2 -3 -2 -2 -3 -2 -3 -2 -4  0 -3 -2 -3 -4 -3 -2 -3 -3 -5 -1 -3  2  0 -2 -3 -3  7  0 -2 -1 -1 -2  0 -3 -3 -2 -2 -2 -2 -3 -3 -2 -3 -3  2  1 -2 -3 -3 -4 -3 -1 -3 -4  0 -3  2 -3 -4 -3 -4 -5 -3  2  0 -4 -3 -4 -4 -3 -3 -3 -4 -2  9 -3 -3 -3  1 -3 -2 -1  1 -3 -3 -2 -3 -3 -5  0  9 -2 -5 -3 -3 -4 -3 -3  4 -2 -2 -2 -2 -2
 -5 -3 -5 -1 -2  0 -4 -2 -4 -1  0  1 -3 -3  0 -1 -2 -1 -1 -4 -2 -4  2 -3 -1 -2 -1 -2  0 -2  2  5 -2 -4 -4 -4  2 -4 -5  3  0 -3 -1 -4 -3 -3 -5  4  0 -5 -4 -3  0 -4  5  0 -4 -2 -4 -2 -5  0 -3  2 -1  1 -4  1 -2  1 -3  0 -3  0  2 -4  1 -2  0 -2 -3  6  3 -2 -3 -3 -4 -2  1  2  2 -3 -4 -3  1  3 -2 -1 -2 -1 -4 -3 -3  4 -2 -1 -3 -2  2 -2 -1 -2 -3  2 -3 -1 -4 -4 -1 -1 -3  1 -1 -4 -3 -4 -2 -4 -4 -2 -3 -5 -4  0 -4 -3 -1 -3 -3 -4  0 -3 -3 -3 -3 -2  1 -4 -1 -1  0 -4 -2  0 -1 -5 -5 -3 -2 -5 -2 -4 -4 -3 -4 -5  3  1  4  1  3
