# Supplementary material for: Protein Secondary Structure Prediction Based on Data Partition and Semi-Random Subspace Method
Source: Sci Rep. 2018 Jun 29;8:9856. doi: 10.1038/s41598-018-28084-8 (PMC6026213; doi:10.1038/s41598-018-28084-8)
Supplement: Supplementary file 3 — Dataset 3 [file 41598_2018_28084_MOESM3_ESM.zip › ASTRAL_DATA/1ah7_A.pssm]

  W  S  A  E  D  K  H  K  E  G  V  N  S  H  L  W  I  V  N  R  A  I  D  I  M  S  R  N  T  T  L  V  K  Q  D  R  V  A  Q  L  N  E  W  R  T  E  L  E  N  G  I  Y  A  A  D  Y  E  N  P  Y  Y  D  N  S  T  F  A  S  H  F  Y  D  P  D  N  G  K  T  Y  I  P  F  A  K  Q  A  K  E  T  G  A  K  Y  F  K  L  A  G  E  S  Y  K  N  K  D  M  K  Q  A  F  F  Y  L  G  L  S  L  H  Y  L  G  D  V  N  Q  P  M  H  A  A  N  F  T  N  L  S  Y  P  Q  G  F  H  S  K  Y  E  N  F  V  D  T  I  K  D  N  Y  K  V  T  D  G  N  G  Y  W  N  W  K  G  T  N  P  E  E  W  I  H  G  A  A  V  V  A  K  Q  D  Y  S  G  I  V  N  D  N  T  K  D  W  F  V  K  A  A  V  S  Q  E  Y  A  D  K  W  R  A  E  V  T  P  M  T  G  K  R  L  M  D  A  Q  R  V  T  A  G  Y  I  Q  L  W  F  D  T  Y  G  D  R
 -4  0  6 -3  0 -1 -2  0 -1 -1 -1 -1 -4 -7 -1 -3 -5  2  0 -1  6 -2 -1 -1 -2  0 -3 -3 -1  0  0  1  0  0 -1  1  1  1 -3 -2 -1  0 -1 -1 -1 -1 -1  0  0 -1  2 -2  2  4 -3 -1 -2 -1 -2  0 -3 -3 -1  0  0 -1  0 -2 -7 -6 -6 -4 -3 -2 -2 -1  0 -1 -2 -1 -1 -1  1  0  2  5  1 -1 -1  2  0 -1 -5  0  1 -1  6 -1  0  0 -1 -1 -1 -1 -3 -1 -1 -1  6  1 -3 -1  1  0  1  4  0 -4 -3 -2  1 -4 -1  0 -1 -3  0 -2  2  0 -3 -1 -1  0 -2  0 -1  1 -1  0  0 -5 -2  2 -3 -1 -2 -3  2  1  0  0 -1 -1 -1 -2  0  1 -1  1  1 -1 -2 -1 -1 -2 -2  0  0  0 -1 -2  0 -2  0 -1 -2  0  1  6  0  0  5 -1  1 -2  0  0 -1 -1 -1  1  0  0  0 -1 -1 -2 -1  0  0  3  2  0 -1 -1  0  0  1 -1 -2  0  0  1  1  0  0 -1  1  1  0  0  1 -3  0 -2  5 -1 -1  0 -3  6  0 -3 -4 -2 -2 -3 -4 -3 -2 -3  1 -2 -2
 -5 -2 -4 -3  0 -2 -1  0 -3 -1 -3 -2 -5 -6  1 -3 -7 -4  1  2 -5 -1  1 -2 -6  1  2 -4 -2 -2 -1  0  0  2  0 -2 -1  1 -2 -4  0  0 -1  2 -1 -1 -5 -1  1 -2 -4  0 -1 -5 -6 -1 -1  0  1 -1 -1  1  0  0  1 -3  0 -1 -6 -6 -6 -2 -3  0  1  0  2 -2 -3  0  0  0  0  0 -1 -3  1 -2  1 -1  2  1 -1 -4  0  2 -5  0  0 -2 -3  3  0  1  0  1  0  2 -5 -5  2  1 -6 -4  2 -2 -3 -2 -3 -3 -1 -4 -3 -2 -2 -4 -2  3 -3  0  1 -1  0  0 -1 -1  1 -1  1  0 -2 -4  4  0 -6 -5  0 -3 -2  2  1  0  0 -1  0 -5  2 -2 -1 -1 -1 -1  0 -2 -1  2 -3  1 -1 -1 -1 -3 -1 -2 -5 -5  2 -1 -4 -2  2  0 -3  1  0 -3 -5  0  2 -2 -1 -1 -1  0 -1  2  1  0 -1 -2  1 -1 -1 -2 -1 -2  1 -2 -3  0  0 -1  2  0  3 -1  1  0 -2 -2  1  2  2 -4 -1  2 -4 -2  4  0 -5 -5 -2 -5 -5 -2  2 -5 -5  1 -1 -4 -1 -1  6
 -6  1 -3 -3  2  0  0  1 -1  3  1  4 -4 -5 -2 -3 -7  4  2  2 -5 -2  0 -6 -6  1  6  3  1  2 -2 -1  1  0  3  1 -2  1 -4 -4  2  1  2 -2  1 -1 -5  2  1 -4 -1 -2 -1 -4 -1  1  2  3  2 -2  2  1  1  1 -2  2  1  5 -5 -6 -6  4 -2  1  1  2  2  4 -1 -2 -3  0  0  1  3 -4 -1  0 -1 -2 -1  0  0 -5  3  1 -5 -2  1  0 -5  0  3  2  3 -1  1  2 -4 -2 -4  0 -7 -2 -2 -2 -3 -2 -4 -4 -1 -1 -3  2  0 -4 -2 -1 -2  0  5 -2  0  0 -1  0  1  1  0  3  0  1 -1 -1 -7 -5  4 -5 -4  2  1  0 -1  1  2 -1  0 -1  1  0  1  1  1 -2 -1  4 -3  0  2  1  4 -4  1  0 -2 -2  2  2  6 -3  0  0  0  3  2 -1 -3  1  2  0  0  4  1  4  2 -1  2 -1 -3  1 -1 -2  1  0  1  0  1  1  1  0  1 -3  1  1  0 -2 -1  1 -2  0  0  0 -1 -5  1  2 -4 -1 -1  0 -4  0 -2 -5 -6  1 -1 -6 -5  3  1 -4  1  6 -1
 -6 -2 -1  2  4 -2 -1  1  3  2 -3  1 -3 -3 -1 -1 -7 -3  0  2 -5 -5  3 -6 -7 -1 -1  6  1  0  0  0 -1  0  3 -2 -2  1 -2 -5  1  1 -4 -2  2  2 -2 -1  0 -2 -1  0  3  0  8  0  4  3  1  1  1  3  1 -2  0 -3 -2  1 -7 -7 -1  5 -6  4  2  1 -1  0 -4 -4 -2 -2  0  0 -1 -4  0  2 -2 -3 -1  0 -2 -6  0 -1 -5 -2  1  0 -6  0  1  0  5 -3  1  0 -5 -5  0 -1 -7 -3 -2 -3 -3 -3 -5 -4 -1  8 -4 -1 -2 -4 -3 -2 -3  0  0 -1  0  0  1  3  0  0 -1  0  0 -5  2  1 -7  2  2 -3 -5  2  1  0  0  3  2 -1 -1 -1  1  3  1  1  0 -3 -2  1 -2 -1  0  2  4 -3  2  5 -1 -5  2 -1  0 -3 -2 -2 -2 -1  1  3 -3  1  1 -2 -1  1  3  0  1  0  3 -1 -2 -1  1 -2  0 -2  1  0  2 -1  1  4  4 -1  2 -1  1 -4  0  0 -1 -2  0  0 -2 -5 -1  1 -4 -3 -1 -2 -5 -5 -4 -6 -6  1  1 -6 -6  4  5 -5  0  3 -2
 -4 -2 -3 -5 -3 -3 -3 -4 -3 -4  7 -3 -4 -8 -2 -5  4  2 -4  0 -5 -4 -4  0 -5 -4 -4 -5 -4 -2 -1 -2 -1 -3 -5 -1 -3 -1 -1 -4  0 -3 -4  0 -4 -4 -4 -1 -2  1  3 -4 -5  0 -8  0 -3 -3 -3 -1 -4 -3  1 -3 -3 -2 -2  2 -9 -6 -2  1  1 -1 -2 -4  0 -5 -4 -4 -4  0  0  2 -1  1 -2 -4  5  5  1 -5 -3 -5 -4 -2 -4 -1  0 -1 -5  0  1 -4 -1 -3 -3 -4  3 -4 -5  2 -5 -4 -1  0  5 -5 -3 -2 -3 -6  0  4  4 -5 -3 -2 -2  2  1 -3 -3  2 -2 -3 -3 -2 -2 -3  0 -6  0 -1  0 -8 -4 -6  0 -3  1 -2  1  1  0 -5 -4  0 -1 -1 -4 -4  0 -4 -3 -4 -4  2 -2  0 -1 -4 -4 -6 -5  1 -4  1 -4 -2 -2  0 -4 -4 -1 -4 -5  1 -5  0  0  0 -3 -3  0 -4  0 -3 -3 -2 -2 -2 -2  2  0 -3 -1 -3 -1 -4 -4 -3 -4 -4 -3 -3 -3 -4 -2  2  0  1  0  2 -1 -4 -3 -1 -4  0 -4 -4 -5  2 -4  0 -4 -5 -1 -5 -4 -3 -2 -4 -4
 -4 -1 -3 -1  1 -2 -1 -1 -1  0 -1 -1 -5 -5  3 -2 -7 -1  1  6 -5 -2  2 -3 -2 -1  1 -1  1 -2  0 -1  0  1  2  1 -1  0  0 -4  0  0 -3  0  0  2 -4  1  2 -4 -3 -2 -1 -2 -5  2 -2  0 -1 -2 -1  1  0  1  0 -3  1 -3 -5 -6 -5 -2 -5  0 -1  0  1 -1 -3 -1 -2 -1 -2  1 -1 -3 -1  1  2  0  1  1 -2 -5  0  1  0 -1  1 -1 -2  2  1  0  1 -1  1  2 -4 -4  1 -1 -6 -3  0 -2 -2  0 -3 -3  4 -2 -2 -2  4 -3  1  0 -2  1  1  0  0  1  1 -2  0 -1  0 -2 -2  1  0  0 -6 -3  0 -2 -2  1  0  1  1  1  1 -1  2 -1 -1  0  1  0  0 -2  0  0 -3  1 -2 -1 -1 -4 -1  2 -2 -4 -1  0 -2 -4  0  0 -3  0  2 -2 -5  1  0  0  0  1  1  0 -1 -1 -1  0 -3  0  1 -1  0  0  0  2  1  0 -1  2  0 -1  1  1  0 -3  0 -1  0 -2  1  0  0 -4  0  1 -3  7  2 -2 -4 -4  0 -3 -5  0 -1 -5 -5  1 -2 -4  1 -1  1
 -5 -2 -3  5  0 -2 -1 -1  3  2  0  0 -5 -5 -1 -3 -7 -4  2  1 -5 -2  2 -5 -6  1 -1  2  0 -1  2  0  1  2  2  2 -1  1  1 -4  0  1 -4 -1  2  2 -5  2  2 -2 -3 -2 -2  0 -1  0  1  0  1  1  0  0  0  0  0 -3  0 -2 -6 -6 -6 -2 -5  1  1 -1  0 -1 -3 -2 -2  0  0  0 -2 -2  0  3  1 -2  2  3 -4 -5  1  1 -4 -2  2  0 -3  1  1  0  1 -1  2  1 -4 -5  0 -1 -6 -4 -1 -2 -3 -2 -4 -4  1  0 -3 -2  0 -3 -2 -1 -2  0 -1  0  1  0  0 -1 -1  1  0 -1 -1 -1 -1  1 -7  8 -1 -2 -4  2  0  0  0  1  1 -1  0 -2  2  1  1  0  1 -1 -1 -1 -2  1 -1  0 -1 -4  4  5 -4 -3 -1  3 -2 -4  0 -1 -2 -1  0  1 -2  0  0 -2 -1  0  1  1  0  1  2 -1 -2 -1  0 -1  0  0  0  0  3 -2 -1  3  0 -1  2  3  2 -3  0  1 -1 -2  0  0 -2 -5  1  2 -3  0  0 -2 -5 -4 -4 -5 -6  1 -2 -6 -5  3  0 -4  0  2  0
 -4 -2 -2 -4  1  2 -3 -3 -3  3 -3  1 -5 -7 -2 -3 -8 -4 -3 -3  2 -4 -3 -6 -7  0 -1 -4  3  1  0 -1 -1 -1 -2 -1 -2  0 -5 -5 -1 -1 -1 -2  0 -3 -3 -1 -3  6 -3 -4 -3 -3 -3 -3  0  0  0  0 -2 -1  1  0  0 -3 -1 -1 -1 -2 -7 -3 -3 -2 -1  4 -1  4 -1 -1  4  1 -1  0  0  0 -2 -1 -3  2 -2 -3 -6 -6 -1 -2 -3  0 -1 -2 -3 -4 -1  3 -3 -4 -1 -1  1 -3 -2 -2 -6  7 -2  0 -3 -4 -5 -4  2 -3 -4  1 -3 -4 -3 -3  0  0  0 -2 -2  0  1  2 -1 -1  0  2  2 -6 -2 -1 -7 -6  0 -1 -2 -2 -1  0 -4  0  0 -6 -1 -4 -2 -2  3  3  3 -2 -1 -3 -4 -1  1 -1 -1 -2  0 -2 -2 -3 -3 -1  0 -3 -2 -2 -3 -1 -2 -2 -5 -1 -1 -1 -2 -1 -1 -1 -1 -2 -1 -1 -1 -1  0  1  0 -1 -1 -1  0 -1 -3 -1 -1 -3 -1 -2 -2 -2 -1 -3 -1 -2  2 -3 -1 -1 -1 -2  0 -1 -1  1 -4 -3  6 -6 -6 -4 -4 -6 -6 -3 -3 -5  1  0 -3
 -4 -2 -4 -3  2 -3  5  4 -3  2 -1  3 -5 11  4  2 -7 -2 -2  2 -6 -4 -3 -5 -6  0  2  1  0  1  1  0  1  0 -1 -1  1  0 -3  1  1  1  4  3  2  1 -4 -2  0 -4 -4 -1 -4 -5 -1  3 -2 -2  1  0 -2  1 -2  2 -2  0  0  4 11  0  0  6  1  1 -3  2  0 -4  2 -2  0  1 -2  2  0 -2 -2 -3 -1 -3 -1  0  2 -1  1 -3 -1 -4  0  1  3  2  1  1 -3  0  1  1 -5  1  1  2 -6 -4  1 -3 -3 10  1 -2 -2 -3 -3  1 -2 -4  6  4 -2  2  1  1  0  2 -2 -2  3  1 -2  0  0 11  0 -1 -4 -5  0  1 -4  0 -2  2  2  2  1  1 -2 -1  0 -1  0  1 -3 -3 -1  2  1 -2 -2  0  3 -1 -2  0 -4 -5  4  1 -3 -4 -2  0 -1  2 -2  3 -3  0 -3  1 -1  3  2  1 -2 -2  0  2 -1  2 -1  4  0  2  1  1  3  1  0 -2  0 -3 -1  1 -2 -1  0  0 -2 -2  0  0  0 -5  1 -1 -4  0 -2 -1 -5 -5 -4 -3 -5  3 -1  2 -2  1 -3 -2 -2 -1 -1
 -4 -4 -3 -5 -3 -1 -2 -1 -3 -4 -2  0 -1 -8 -1 -1  7  0  1 -2 -6  4 -1  6  2 -1 -3 -5 -2 -3  0  0  0 -3 -3  0  0 -2  2  1  0 -1 -4  1 -2  0  4 -1 -1 -5  2  0 -2 -4 -7 -2 -1 -3  0 -2 -1  1 -1 -2 -1 -3  1 -4 -9 -2  0 -6 -1 -2 -3 -2 -3 -5  0  1 -2  1 -1  0 -3 -3 -1 -1 -1 -1  0 -3 -3 -2 -4  0 -2  2 -1 -1  0 -4 -1 -4 -5  2 -1 -4 -2  0 -1 -4  3 -5 -1  0  2 -6  1  3 -3 -5  2 -1  0 -4 -2  0  0  0 -1  1  0 -2  1 -2 -1  1  0 -3  0 -6 -1 -2 -1 -8 -2 -5  3  0 -3  0 -1 -1 -1 -2 -1  3  0 -1 -2  0  1  3  1 -1  1 -1  0  0 -4  2 -3 -6 -2  6 -1 -4 -3  0  0  1 -4  1 -3  2 -1 -1 -4  3  2 -4  1 -2  1 -1 -1  0 -2  0 -1  0 -1  0 -1 -1 -3 -2  1 -2 -2 -1 -2 -2 -1  1  0 -1  1  1 -1  0  2  3 -1 -1  0 -2  1 -1 -1 -5 -5  0  4  0 -1  0 -2 -5 -3  3 -1 -4 -4
 -3 -4 -4 -5 -3 -3 -1 -1 -4 -4 -3 -3 -2 -8  1 -1  3  0  0 -5 -6  4 -3  2  5 -2 -4 -2 -2 -2  0  0 -1 -2 -4  1  1 -1  2  4  0 -2 -1  1 -3 -1  4  1 -1 -1  0 -1 -2 -5 -8 -1 -1  0 -1 -1 -3 -3 -1 -1  0 -2 -1 -3 -9 -2  1 -6 -4 -3 -2 -3 -2 -2  2  0 -3  0 -2 -2 -3  0  0 -3  0 -1 -2 -3 -1 -2 -3  1 -2  3 -2  1  1 -2 -1 -2 -3  0 -2 -1 -5  0 -2 -2  5 -5  1  0  1 -5  2  2 -3 -6  2 -2 -2 -2  0  2  0 -1 -2  1  0 -1  0 -1 -1  0  1 -2  1 -6 -2 -1  0 -8 -2 -2  0 -2 -2  0  0 -2 -1 -1 -2  0 -1 -1 -1 -2  0 -1  0 -3  1  0 -1 -2 -3  0 -2 -6 -2  1 -2 -3  0 -2  0  1 -4 -2 -3  0 -1 -2 -1  0 -1 -3 -1 -1 -1 -2 -2  0  0  0 -1 -1 -1 -1 -3 -1 -3  0 -1 -3 -1  0 -3 -1 -2  1  0 -2  0  0 -1 -1  1  5 -1  0 -1 -3 -1 -2  0 -3 -5  2  4  1  1 -2  1 -5 -2  0 -2 -4 -3
 -5 -2 -3  1  0  0  3  5 -1  0  1  0 -5 -6  2  1 -7 -4  1  2 -5 -2  3 -5 -6  3  2 -3  1  0 -1  0  1  3  2 -1 -1  1 -1 -4  3  2 -1  2  1  1 -4  1  2 -4 -3  0 -1 -4 -5  0  1  1  2 -2  1  1  0  0  2 -2  1 -2 -6 -6 -6 -3 -5  0  2  2  4 -2 -2  0 -1 -2  0  0 -1 -3  2  1  1 -2  2  4 -3 -5  1  3 -2  0  1 -1 -5  3  1  1  2  0  2  3 -2 -5 -2 -1 -6 -2  0 -2 -2 -3 -3 -3 -1 -3 -3 -2 -1 -3 -2  0 -2  0  0  0  1  0 -1  0  2  0 -1  2 -1 -5  1  1 -6 -4  1 -3 -2  1  3  0  2  0  0 -5  3 -1  1  0  1  1  0  0  2  1 -3  2 -1 -1  0 -2  1  0 -5 -4  2  2 -3 -4  3  0 -2  3  3 -3 -5  0  3 -4  0 -1  2  2  0  5  1 -2 -1  0  3 -1 -1  0  0  2  1  0  0  1  2  0  2  2  1 -3  1  2 -2 -2  0  2  0 -4  1  1 -3  1  2 -2 -4 -1 -4 -5 -5 -1  1 -6 -5  3  2 -4  1  1  4
 -3 -3 -3 -4 -3 -2 -2 -1 -3 -3  1 -1 -4 -7  0  2  1 -2  0 -4 -5  0 -3  3  5 -2 -4 -4  0 -2  0  0 -1 -2 -4 -1  0 -1  1  4  0  0  1  2 -1  0  1  0 -2 -1  1 -1  0 -5 -7 -2 -1 -2 -2  0 -3 -2  0  1  0 -1  0 -1 -7 -4 -1 -5 -5  1 -2 -3 -1 -4  0  1 -1  0  0 -2 -1 -3  1 -1  1  0  0 -1 -4 -1 -3  2 -4  1 -1  2  1 -1  0 -3 -1  2  0 -3 -4  6 -1  1 -2 -4  0  1  2 -4  1  2 -2 -5  5 -2  1 -4  4  3 -1  1 -3  2  0  1  0 -2  0 -1  0 -3  0 -5 -1 -2  0 -7 -1 -4 -2 -2 -3  1  2  0 -2  0 -3 -2 -1 -1 -3  1 -2 -1 -1 -2  0 -1 -1 -2 -4 -3 -2 -5  2  1 -2 -3 -2  0 -2  1 -1 -2 -3  1 -2  1  0  1  1  0  0  0 -1 -3 -2  0  0  0 -2 -2 -1  1  3  0 -3 -1 -1 -3  1  0 -3 -3  0  2  1 -2  1  1  0  0  0  2  1  1 -3  0 -1 -2 -1 -1 -1  1  6  0  3 -3 -1 -4 -1 -1 -1 -3 -2
 -1 -4 -4 -3 -1 -3  1 -4 -4 -3 -2 -4 -5 -7 -3  5 -2  1 -1 -6 -6 -1 -4 -3 -2 -2 -3 -5 -2  0 -1 -1 -1 -2 -2  0  2 -2  4  4 -1 -2  3 -1 -4  0  3 -2 -3 -2 -3  1  0 -6 -2  0 -3 -1 -2  3  3  0  0  1 -2  5 -1 -2 -7  8  2 -6 -2 -4 -2 -4 -4 -4  3  1 -1  3  0 -2 -2 -3 -1 -4 -3  2 -1 -4  3  5 -2 -2 -6 -1  0  2  4  0 -3 -4 -1  1 -2 -4 -1  5  5  2  3 -5 -1 -2 -1 -4  3  3 -4 -6 -1 -2 -3 -5  1 -1  4 -2 -1  1 -1  1  3 -3 -1 -1  3  0  1 -5 -2  0  7 -8 -4  4 -3 -4 -3  1  0 -1 -1  5 -4  2 -1 -1 -4 -2 -2  1  1 -3  3 -2  1 -2 -4  1 -4 -6  2  1  0  0 -4 -2  0  1 -3 -1 -2  2  4 -1 -1  2  1 -2 -3 -3 -2  0 -1 -1  3  0 -2 -1  0  1 -1  1 -3  0 -1 -2 -3  0  1 -2 -3  2  0 -4 -1  1 -2 -1 -2 -2 -3 -2 -1 -5 -3 -3 -5 -6 -5  6  2  0  2  7  6 -5 -4  5 -3 -4 -4
 -6  2 -3 -4 -2  5 -2 -2  0  0 -3 -3 -5 -7 -3 -6 -7 -4 -3 -4 -5 -5 -2 -5 -6 -2 -1 -3 -3  2  1 -1  0  0 -2 -1 -3  1 -2 -4 -1  0 -1 -1  0 -2 -5 -1 -1 -1 -4 -4 -5  6 -6 -2  2  0  3  0 -1 -1  0  1 -2  1  1  0 -8 -7 -6 -1  7  0 -1 -2 -1 -3 -4 -1  3 -1  1  1  0 -2  1 -3 -3 -3 -3 -2 -6 -6 -3 -3 -5 -4 -3 -4 -6 -2  0  0 -1  0  0  0 -4 -5 -5 -5 -6 -4 -2 -1 -3 -1 -4 -4 -2 -3  2 -2 -3  8  0 -3  0 -3  2  0 -1 -3 -1  0 -2  3 -1 -1 -1 -6 -4  1 -7 -6 -4 -6 -4 -3 -3 -2 -3  0  0 -1  1 -1  1 -3 -2 -1 -2 -2  0 -1 -2  1 -1  1 -3  6 -2 -5 -6 -5 -3 -3 -4 -4 -3 -3 -2 -3  1 -4 -5  3 -2 -5 -1 -4 -1 -3 -1  0 -2 -3 -2 -2 -1 -2  0  0 -1  0 -1  1  0 -3 -1 -4 -3 -3 -1 -3 -1  5  0 -2 -1 -2 -2 -4  3 -3 -3 -2 -3 -3 -5 -2 -5 -6 -6 -4 -4 -6 -6 -3 -3 -4 -2 -3 -2
 -5  6 -1 -1  0  1  0  0  0 -1 -1  2  0 -6  0 -4 -5 -1 -1 -2  1 -3  0 -3 -6  1  0 -1  0  0  0  0  0  0  0 -1 -1  1 -2 -2  0  0 -3 -1  1 -1 -4  0 -1 -3  1 -1 -1  0 -1 -1 -1  0 -1 -1 -2 -2  0  0  0  3  1  2 -7 -6 -6  0 -3  0  0 -1  1 -2 -1 -1 -1 -1  2  0  1 -1  0  1 -1 -1 -1  0 -3 -1  0 -1  2 -2  1  0 -3 -1  0  0 -2 -3  0  0  1 -2 -2  0 -5 -1 -1  1  1 -3 -3 -2  1 -2 -1  2  0 -3 -1 -2  0  0  0  0  0  0 -1  2  0  0  0  1 -1 -1  1  0 -6 -5  0  0 -2  1  0  0 -1  0  0 -2  0 -1  0  1  0  0 -1 -2 -1 -1 -1  0  2  1  1 -2  0 -1 -2 -3 -1  0  1  1  0 -1  3  0  0 -1 -4  1 -1 -2  1  0 -1  0  1  0  1  1 -2  0  1 -1  1  0  2  1  0  1 -1  0 -1 -2  0 -1  0 -2  0  0  0  0  1  0  1 -4 -1 -2  1 -1 -1  1  1  0  0 -4 -5 -2 -1 -5 -5  0  0 -3  2  0 -1
 -4  0  1 -3 -1 -1  1 -2  4 -1  2  1  7 -7 -2 -2 -2  1  0 -4 -1 -2  0 -3 -5 -1  0 -2  0  0  0  1 -1 -1 -2 -2 -1 -1 -2 -1 -1  0 -1 -2  1  0 -3  0 -1 -2  1  2 -3 -1 -2  0 -2 -1  0 -1  0 -1  0  0  1 -2  0 -1 -7 -6 -5 -3 -2  0  3 -1 -1  1 -1  0  0 -1  1  0  2  1  1  2  1 -1 -1 -1 -5 -2  2  0 -2 -2  1 -2 -5 -2  0 -1 -1  0  1  0 -2  0 -2 -1 -4 -3 -1  0  0 -4 -3 -1  2 -3  0  3  2 -1 -2 -1  0  0 -1  0  2 -2 -2  0 -1 -1 -1  0 -1 -5  0  0 -6 -5  0 -3  0  0  2  0  0  0  0 -2  0 -1  1  1  0 -1 -1  0  1  1 -1 -1  0  2  1  0 -1 -3 -5 -2 -2 -2 -1 -1  0 -1  0 -1 -1  0 -4  0  0 -3  1  1 -1  0  3 -2  0  0 -3  0 -1 -1  0  0  1 -2 -1  0 -2 -1  1  0  0 -1  0 -1  1 -2  1  3  0 -1  0 -3  2 -1  0 -2 -1  4  7 -3 -4 -3 -4 -2 -1 -3 -4 -2  4 -2  0 -1 -2
 12 -4 -5  9 -3  3 -3 -4  2 -3 -4 -4 -6 -7 -4  7 -6 -5 -4 -5 -6 -4 -5 -5 -5  2 -5 -5 -4  0 -2  1  3 -3  1  3  0 -3 -3 -3 -3 -3  4 -1 -4 -3 -1 -4 -4 -5  3  2  8  1 -8  5  2 -3 -3  3  3  4  2  4  2  4  0  2 -8 -3  4 -6 -7 -1 -1 -4 -4  4  2  6  1  3  1 -3 -1 -5 -1 -2 -1 -3 -3 -4  5  5 -1 -4 -6 -4 -4  1  7  1 -4 -4 -5  5 -3  3 -6  3  5  3 -5 -4  1 -3 -3 -5  0 -1 -4 -6 -3 -3 -3 -5  3 -2 -1  3 -4  1 -3  4 -2 -3  3 -3 -2  2  2 -6 -4 -3  4 -8  6  9 -4 -4  1 -2  3 -4 -3 -3 -4 -4  2 -4 -4 -4 -3  0  3  2  5 -3 -3 -3 -5 -1 -2 -6 10 -4 -3 -3  1 -5  2 -2 -5 -1 -4 -3  2 -4  3  2  3 -5 -4 -3  0 -3  1  6 -1  2 -1 -2 -2  3 -4 -3  1 -2  5 -4 -4  9 -3 -3 -3 -2 -2 -4 -2 -3 -2 -3 -3 -4 -4 -4 -4 -4 -4 -3 -6 -6 -5 -2  1 -2  2  7  2 -5 -5 -1 -3 -5 -4
  1 -3 -4 -2 -2 -3  1 -3 -3  0 -3 -3 -5 -4 -1  4 -5 -4  0 -3 -6  0 -4 -1 -5  1 -4 -2 -1  4  1  1  0  0 -1  1  3 -1  2  2  1  2  5  0 -2  1  1 -2  1  1 -1  5  2 -5 -7  4  0 -1 -3  3  5 -2  0  1  0  4 -1  1 -4  6  8 -2 -1  1 -2 -4 -3 -2  5  4 -4  2  1  1 -2 -2 -1 -4 -1 -1 -2  1  8  7  2 -2 -5 -3  0  5  5  1 -3  0 -1  3  1  0 -5  1  4  5 -4 -5  0 -2 -2  0  7  3 -3 -5 -2 -2 -3 -1  2  0  1  1  0  0 -1  1  0 -1  2 -2  1 -2  2 -3  0 -1  7 -7 -2  6  1 -3  0  1  2  0  0  7  0 -1 -1 -3 -1 -3 -1  6  2  2  5 -1 -1  0 -2 -2 -2 -5  5 -1  3  2 -4 -1 -1  1 -1  1  1  4  8  0 -1  2  1 -4 -3  0  0 -1 -1  3  7  3 -2 -1 -1  1  0  1  0  4  2 -1 -3  2 -1  2 -1  4  2 -1  1 -1  0  1 -2 -3 -2  0 -4 -4 -1  2 -2 -5 -5  6 -3  4  2  3  7 -4 -4  5 -2 -3 -3
 -5 -3 -2 -5 -3 -1 -1 -3 -2 -3  1 -2  4 -8 -1 -2 -1  2 -1 -5 -5  2 -1  1  1 -3 -4 -3 -1 -3  0  1  0 -2 -4  0  1 -2  0 -1 -1 -1 -4  0 -2  0  1 -1 -2 -5  2  2 -4 -2 -7 -1 -2 -3 -2 -1 -3 -2 -1 -2 -1 -3  0 -3 -9  0 -3 -6  1 -2 -3 -3 -2 -3 -1  0 -2  0 -1  0 -3  0 -1 -1 -1  0  0 -2 -3 -3 -2 -1 -3  2 -2 -3 -2 -4 -1 -4 -4  1 -1 -4 -2  0 -2 -2  2 -5  1 -1  2 -5 -1  2 -2 -5  2 -1  2 -4 -1 -1  0  0 -2  1 -1 -1  1 -1 -1 -1 -1 -2  0 -6  0 -1  0 -7 -2 -5  4 -2 -1  0  0 -3 -1 -2 -1  3 -1  0 -3 -2 -1  1  0 -2 -1  0  0 -1 -4  1 -1 -4 -4  3  0 -4 -2 -1  0  1 -4 -2 -2 -1 -2 -2 -2  2  1 -4 -1 -1 -2 -1 -2 -2 -1  1 -1  0 -1  0 -1 -1 -2 -1 -1 -2 -3  0 -2 -2 -1  3  0 -1  1  1 -1  1  0  0 -1 -2 -1 -4 -1  0 -1 -4 -3 -2  0 -1 -2 -2 -2 -4 -3  2  1 -4 -3
