# Supplementary material for: Protein Secondary Structure Prediction Based on Data Partition and Semi-Random Subspace Method
Source: Sci Rep. 2018 Jun 29;8:9856. doi: 10.1038/s41598-018-28084-8 (PMC6026213; doi:10.1038/s41598-018-28084-8)
Supplement: Supplementary file 3 — Dataset 3 [file 41598_2018_28084_MOESM3_ESM.zip › ASTRAL_DATA/1am7_A.pssm]

  M  V  E  I  N  N  Q  R  K  A  F  L  D  M  L  A  X  S  E  G  T  D  N  G  R  Q  K  T  R  N  H  G  Y  D  V  I  V  G  G  E  L  F  T  D  Y  S  D  H  P  R  K  L  V  T  L  N  P  K  L  K  S  T  G  A  G  R  Y  Q  L  L  S  R  X  X  D  A  Y  R  K  Q  L  G  L  K  D  F  S  P  K  S  Q  D  A  V  A  L  Q  Q  I  K  E  R  G  A  L  P  M  I  D  R  G  D  I  R  Q  A  I  D  R  C  S  N  I  X  A  S  L  P  G  A  G  Y  G  Q  F  E  H  K  A  D  S  L  I  A  K  F  K  E  A  G  G  T  V  R
 -2  1 -1 -1 -2 -2 -3  0  1  7 -5 -5  0 -1 -4  6 -1  5 -5 -2 -3  2  0  0  0  0  1  0  0 -2 -2 -1 -6 -3 -3 -1 -4 -2 -1  0 -1 -4  1 -3 -5  3 -1 -6 -5 -2 -1  0  0 -2  0 -1  0  0 -2  1  2  1  4  4  0  2 -2 -1 -2 -4  0 -1 -1 -1 -2  1  0  2  1  0 -4 -1  0  0 -4 -6  0 -3  1  2 -4 -5  1  3  6 -2  0 -3 -2 -1 -1 -1 -2  6 -4  1  0 -1 -2  4 -2 -2 -3  2  0  7  0  3  0  0  3 -2 -3 -1  7 -1 -4 -3 -2  4  0 -5  0 -4 -3 -2 -2  1 -1  2  0 -2 -1  3  1 -5  0  1  4 -2  0  0 -2 -2
 -3 -2  2 -4 -3  2  1  4  4 -3 -6 -4  0 -5 -6  4 -1 -4 -4 -5 -4 -1  0 -1  2  1  0  0  2 -2  1 -4 -6  4 -1 -3 -2 -3 -1 -2  1 -6 -2 -3 -5  1  2 -4 -6  6  2  0  0  1  1  2  2  3 -3  1 -1 -1 -2 -1 -2  4 -2  0 -4  1  1  4 -1 -1  0  0 -2  1  3  2 -5  1 -5  1 -5 -7 -2 -5  0 -3  1 -4  4 -4 -4 -4 -1  1 -5  5  4  6  3 -4 -4 -1 -1 -5  2  2 -5  5 -5  2  0 -4 -4  0  4 -5  3  2 -1 -1 -4 -4 -5 -3 -1 -3 -1 -5 -3 -2  3 -1  2  2 -2 -2  2 -5  2  2 -1 -5  2  2 -2 -4 -2  0 -4  5
 -4 -1  3 -2  5  0  7 -4 -2 -4 -6 -7  3 -5 -6 -4 -1 -3 -4 -4 -3 -1  2  0 -1 -1  0 -1 -1  3  2 -3 -6  5 -4 -4 -5  1  2 -1 -2 -6  1  1 -5 -1 -1 -3 -6  3 -2 -3 -1  0 -1  3 -1  1  1 -1  0  1 -2 -1 -1 -1 -3 -1 -2  1 -1 -3 -1 -1  1  0 -3 -2 -1  0 -6  2 -1  1  1 -7 -2 -5 -1  3 -3 -1 -3 -4 -4 -5 -2 -4 -5 -1 -1  0  0 -4 -6  0  0 -5 -1  1 -3  3 -5 -1  0 -5 -5  1 -2 -5  2  5 -4 -1 -5 -3 -6 -5 -1  3  1 -1  0 -3  2 -2  1  0 -4 -1  0 -6 -1  1  0 -6  0 -1  3 -3 -2  0 -4 -1
 -5 -2  2 -2  2 -2 -2 -5 -3 -4 -7 -7  7 -6 -6 -5 -1 -4 -2 -4 -4  3  0  0 -1 -1  2 -1 -1  5  5 -4 -7  4 -5 -5 -6 -3 -4  0 -3 -7  2  5 -6  0  6 -5 -5  1 -3 -3 -4  0 -2 -2 -2 -1 -2 -2 -1  1 -2 -2 -1 -2 -4 -1 -5 -5  0 -1 -1 -1  6  2 -3 -2  0  0 -6 -1 -6 -2  7 -7 -2 -5  0 -2 -4  8 -3 -4 -5 -3 -2 -4 -5 -1  1 -3 -3 -4 -6  3  5 -5  3  0 -3  3 -4  1  1 -4 -5  1 -3 -4 -3 -1 -3 -1 -5 -3 -6 -5 -2 -1  0 -4 -2 -2 -3 -2 -3  0 -4  4  2 -4 -3 -1 -3 -7 -2  1 -3 -3 -4 -2 -2 -2
 -3 -2 -3  3 -4 -2 -6 -4  3 -4 -5 -5 -6 -4 -4 -4 -1 -1 -8 -5 -4 -2 -2 -1 -2 -2 -2 -2 -3 -2 -4  0 -6 -5 -3  0 -4 -5 -5 -3 -2 -5 -3 -5 -5 -3 -5 -7 -7 -5 -3 -2 -3  4 -3 -3 -2 -3  0  4 -1 -1 -1 -1 -2  2  1 -3 -4 -4 -3 -5 -1 -1 -1 -3  2  1 -4 -4  1  0 -4 -4 -6 -6 -4 -6 -3 -2 -6 -6 -4 -1  2  3 -2 -4 -3 -3 -5  4 -5 -3 -4 -4 -2 -3 -2 -3 -6 -5 -4 -3 -2 -3  0  1 -4  9  0 -5 -4 -1 -4 -4 -4 -6  2 -3 -4 -5 -5 -6 -5 -4 -2 -1 -3 -4 -4  1 -3 -2 -2 -6 -4 -4  1 -5 -5 -3  1 -4
 -2  1  2 -2 -2 -1  3 -2  1 -2 -6 -6 -2 -4 -6 -2 -1 -3 -2 -5 -4 -1  0  0  0  2  0  0  0  0  0 -4 -5  0 -2  0 -5 -4 -4  0  1 -6  1 -3 -5  0  0 -3 -5 -1  2 -2  0  0 -1 -1  1  1 -1  0 -1 -1 -1 -1 -2  0 -2  6  1 -4  0  1 -1 -1  0 -1 -2  1  0  3 -5  0 -5  0 -3 -7 -1 -1  1 -2  9 -3  4 -3 -3 -3  5  4 -5  1  1  2 -1 -1 -4  1 -1 -5  2  1 -5  0 -4  1  3 -4 -4  1  0 -5 -2 -1 -3 -1 -4 -3 -5 -2 -3 -2 -2 -4 -4  9 -2  0  0  0 -2  1  2 -5  0  2  1 -5  4  3 -3 -3 -2  2 -4  5
 -4 -2  3 -3 -2 -3  1 -3 -2 -4 -6 -6 -1 -5 -6 -4 -1 -4  8 -5 -4  0  0 -1  0  0  0 -1 -1  0  0 -4 -6 -1 -4 -4 -5 -4 -4  2 -1 -6 -1 -2 -3 -1 -1 -4 -5 -1  0 -2 -3 -1 -3 -2 -1  0 -1 -1 -1 -1 -1 -1 -2 -1 -3  1 -2 -5 -1 -2 -1 -1 -1  1 -3  0  1  1 -6 -1 -5 -1 -1 -7  0 -2  2 -3 -1  0 -1 -3 -4 -4  2 -3 -5  0  5 -2 -1 -3 -5  2  1 -5  2  0 -5  0 -5  3  2 -4 -5 -1 -2 -5 -2 -2  4 -1 -2 -3 -5 -3 -3 -2 -2 -5 -3  0 -3  5 -1 -1 -3  4  3 -5  0  0 -1 -6  2  2 -2 -4 -3  0 -4  1
 -4 -1 -1 -4 -2 -4 -4 -5 -3 -3 -6 -5 -3 -5 -7 -2 -1  0 -6  7  1 -1  1  2 -1 -1  0  3  2 -1 -2  7 -7  0 -5 -5 -6  6  6  4 -4 -6  0  2 -6 -2 -1 -6 -6 -1 -3 -2 -4 -1 -3  4  0  2 -3 -3 -1 -1  2  0  6  0 -2 -2 -5 -6 -1 -1 -1 -1 -3 -1 -3 -2 -2 -3 -6  4 -6 -2  2 -7  3 -6 -1 -1 -5 -4 -4  1 -3 -5 -2 -5 -6 -3 -1 -4  6  0 -6  0 -3 -4 -3 -2  7 -4 -5 -2 -2 -2 -5  0 -2 -4  1  0 -5 -1 -3 -3 -6 -5  6  0  5 -6  7 -5 -2 -2 -4 -1 -4 -1 -3 -6 -4  0 -3 -6 -3 -2 -2  6  7 -2 -5 -3
 -3 -2 -1 -4  3 -4 -1 -4 -3 -5 -4 -6 -2 -5 -6 -4 -1 -2 -4 -3 -5 -1  1  1  2 -1  0 -1  0 -2  4 -4 -2  0 -5 -4 -4 -4 -1  1 -1 -5 -1 -2 -2  1  0 11 -6 -3 -2 -3 -1 -2 -2  0 -1 -1 -2  1 -1 -2 -2  1 -2 -1  1  0  1 -5  0 -3 -1 -1  1  4  1 -2  0  0 -5  2 -5  0 -4 -5 -3 -6  0  2 -3 -4 -2 -3  3 -5  3  0 -5 -2 -2  1 -1 -4 -4 -1 -1 -5  2 -1 -5  1  1 -1  0 -5 -5  3 -1 -5 -2 -3 -4 -1 -5 -4 -5 -5 -1  1 -1  1 -4  0  4 -3  7 -2  2 -3 -1 -5  0 -1  0 -2 -1 -2  0 -1 -4 -2 -4 -1
  0  1 -3  5 -4 -5 -6  2 -1 -5 -3 -2 -6 -2  6 -5 -1 -5 -7  0 -2 -2 -1 -1 -1  0 -1 -2 -3 -3 -3 -5 -5 -5  1  4  0 -5 -6 -2  1  0 -3 -5 -2 -4 -5 -7 -7 -5  2  1  2 -1  1 -3 -1 -3  2 -2 -2 -2 -2 -2 -3 -2 -2 -3  3  1 -1 -2 -1 -1 -5 -1  1  0 -2 -2  0 -5  0 -3 -6 -4 -2 -6  0 -4 -6 -6 -1  2 -3  4 -2 -1  6 -3 -5 -4 -5 -4  1 -4 -3  6 -1 -4 -7 -4  5 -3 -1 -4  5 -3 -4  0 -3 -4  5 -1 -4 -6  0 -3 -5 -4 -4 -5 -6 -6 -4 -2 -1 -4  2 -3 -3  0  1 -3  0 -4 -1 -4 -3 -4 -6  0  2 -4
  2  0 -3  2 -5 -5 -6  1  0 -5  1  7 -4  1  4 -5 -1 -3 -7 -3 -4 -2 -2  0  0 -1 -1 -1 -2 -3 -2 -5 -5 -5 -2  4 -1 -5 -6 -4  3 -1 -3 -6  2 -4 -5 -7 -4 -3 -1  3 -1 -2  2 -4 -2 -3  3 -2 -2 -2 -2 -2 -3 -2 -2 -1  2  5 -1 -2 -1 -1 -2 -2  1 -2 -2 -1  5 -3  6 -3 -2 -4 -4 -7 -1 -4 -6 -6  1  0 -3  4 -4  5  3 -3 -5 -4 -5 -4  5 -3  1  0  0 -3 -7 -1  1 -3 -1 -1  1 -3 -1  2 -4 -4 -2 -1 -5 -6  5 -6 -5 -4 -4 -4 -6 -6 -3 -3 -3 -4  3 -4 -3  6  2 -3 -1 -2 -2 -2 -1  1 -6 -2  4 -3
 -3 -2  0 -3 -2  2 -2 -2  2 -1 -6 -5 -3 -4 -6 -2 -1 -4 -3 -5 -4 -1  1 -1  0  1  1 -1  2  0 -1 -4 -6 -1  0 -3 -5 -4 -3  0 -1 -6 -1 -2 -5 -1 -1 -5 -5  0  2  1  3  0 -2  0  3  3 -2  3 -1 -1 -1 -1 -2  1 -2  1 -4 -4  1  3 -1 -1  0 -1 -2  1  3  1 -5  3 -5  2 -4 -7 -2 -2  1 -3 -2 -4  1 -3 -4 -3  0 -3 -5  4  1  1  2 -3 -5  0 -2 -5  2  0 -5  0 -4  1  0 -4 -4  0  6 -5 -1  1 -3 -1 -4 -3 -5 -3 -3 -2 -2 -5 -3 -2  0  1  3  3 -2 -1  2 -5  1  1  2 -6  2  3 -2 -3 -2  0 -4  3
  9  1 -2  2 -4 -4 -5  2 -1 -4  2  0 -4  8  1 -4 -1 -4 -6 -5 -4 -2 -1  0 -1  0 -1 -2 -1 -2 -3 -5 -5 -4  1  4 -2 -5 -5 -3  0  2 -2 -5 -1 -3 -4 -6 -6 -2 -1  0 -1 -2 -1 -3 -2 -2  0 -2 -1 -1 -1 -1 -3 -2 -1 -1  3  5 -1 -3 -1 -1 -1  2  1  1  0 -1  4 -4 -1 -3 -5 -4 -4 -6 -1 -4 -4 -6 -1  1 -4  0 -3  0  0  0 -3 -3 -4 -1  2 -3  1 -1  0 -1 -6 -2  0 -1 -1 -4  3 -2 -3 -2 -3 -2 -2 -1 -4 -5  2 -5 -4 -3 -2 -4 -5 -4 -3 -3 -2 -3  4 -3  0  1  2 -2  0 -4 -2 -3 -2 -3 -5 -1  1 -2
 -1 -2 -4 -1 -5 -6 -6 -3 -4 -6  8 -3 -6 -2 -3 -6 -1 -5 -7 -1 -5 -2 -2  0 -1 -1 -1 -2 -2 -4 -2 -5  1 -5 -3 -1  5  0 -3 -4 -1  9 -3 -5  5 -4 -5 -5 -7 -3 -3 -2 -2 -3  3 -4 -1 -3  0 -1 -3 -3 -3 -2 -3 -3  3 -3  5 -3 -1  0 -1 -1 -5 -1  1 -3 -4 -2  2 -2  1 -4 -6  9 -5 -7 -3 -4 -7 -6 -3 -1 -5 -2  0 -1 -2 -4 -5 -5 -4 -5  0 -4 -2 -2 -3 -3 -6 -3  4 -4 -3 -5  0 -3 -5 -4 -4 -3 -3 -1 -5 -6  5 -6 -5 -2 -1  0 -6 -7  0 -4 -3 -4  1 -5 -2 -1 -2 -3  3  5 -4 -3  3 -4 -5 -2 -2 -4
 -4  4 -2 -4 -2  7 -5 -5 -4 -4 -7 -6 -4 -5 -6 -3 -1 -2 -5 -5 -4  0  0  2 -1  2  2 -1  0  1 -3  0 -7 -4 -4 -5 -5 -5 -3 -3  0 -7 -1 -4 -6 -3 -4 -6  9 -4  1  0 -4  0 -2  1  2  1 -3 -1 -1 -1 -1 -1 -2 -2 -3  1 -5 -5  2  2 -1 -1  0  0 -3  0  1 -3 -6 -4 -6  5 -5 -7  0  8 -2 -3 -5 -4 -3 -3 -4 -5 -3 -5 -5 -3 -3 -4 -4 -3 -5  4 -1 -5 -3 -3 -5 -4 -5  1  0 -3 -4 -2 -4 -5 -3  4 -4 -1  0 -4 -6  8 -1 -3  3 -6 -4 -5  5  1 -2  0 -3 -1 -2 -5 -3 -1 -3 -7 -3 -3 -3 -5 -4 -3 -4 -3
 -3 -1  0 -3  2 -1 -3 -3 -1 -2 -6 -6 -2 -3 -5  0 -1  5 -4 -3 -2  3  0  1  0  0  0  0  2 -1 -1 -2 -6 -2 -3 -4 -5 -3  1  0 -1 -4  1  3 -4  4 -2 -5 -1 -3 -2  1 -3 -1 -2  0  0  0  0  0  4  2  1  2  0  0 -2 -1 -4 -4  1  0 -1 -1 -1  0 -1  0  0  1 -5 -1 -5  0  0 -1  4 -3  0  5 -3 -3 -2 -2 -2 -4  0 -4 -4 -1 -2 -2 -2  0 -5  0 -2 -2 -2  1 -3 -2 -3  0  0 -2 -3  1 -2 -2  3  0 -4 -1 -2  7 -5 -4  0  4  0 -2 -2 -1 -2 -2 -2  3 -3  0  0 -5 -2  1 -2 -5  0  1 -1 -3 -1  0 -3 -1
 -2  1 -1 -2  4 -1 -2 -2 -1 -3 -4 -5 -3  4 -4 -3 -1 -1 -5 -2  7  0  2  0 -1 -1  0  3 -1  0 -2 -4 -5 -2  3 -3 -3  3 -4  2  1 -3  3 -2 -2  0  1 -6 -5 -3  1 -1 -2  2  0 -1  0  0 -1  1  2  4 -1  0 -1 -1 -2 -1 -4  1 -1  0 -1 -1 -2 -1  0  0 -1  0 -1 -2 -4  1  0 -6  2 -5  0 -1 -4  0 -1 -1 -3 -2 -2 -3 -3 -1 -3 -3 -3 -2 -3 -2 -3 -1 -2 -1 -5 -3  1  0  2 -3 -1 -1 -3 -1 -2 -2 -1 -1 -3 -2 -4 -2  1 -2 -1 -4 -4 -4 -2  1 -1  1 -1 -1  1 -3 -1  0 -1 -5  0 -1 -2 -4 -4  2 -1 -2
 -3 -3 -4 -3 -5 -6 -6 -5 -4 -6  0 -5 -3 -5 -5 -6 -1 -6 -7 -5 -5  1 -2  1  5  1 -2 -2 -3 -4 -4 -5 -2 -6  1 -4 -3 -5 -5  1 -3 -2 -4 -6  0 -5 -2 -6 -8 -5 -4 -3 -4  5 -2 -4  0 -1  1  4 -3 -3 -3 -2 -2 -3  2 -3 -3 -5  3  1 -1 -1  1  0 -1 -3 -4 -4 -4 -5 -4 -5 -7 -3 -5 -7 -3  1 -5 -7 -4  5 -5 -4  2 -4 -5 -4 -5 -5 -5 -5 -1 -5 -5 -5 -4 -4 -6 -2 -3 -4 -4 -6 -4 -4 -5 -5 -2  1 -5 -1 -6 -6 -3 -7 -4 -5 -4 -1 -5 -5 -5 -5 -5 -5  3 -5 -4 -2 -4 -4 -2  4 -4 -4 -1 -5 -5 -4 -4 -4
 -3  0 -3  0 -3 -5 -5 -4 -4 -5  2 -4 -3 -4 -4 -5 -1 -5 -6 -5 -5 -2  0  0  1 -1 -1  0 -1 -2  0 -5 10 -3 -4 -3  4 -5 -5 -2 -1  0 -1 -1  8 -4 -5 -2 -7 -1 -3 -2 -2 -1  2 -3  2 -3  2  1 -2 -2 -2 -2 -3 -2  7 -2  0 -4  3  0 -1 -1 -1  0  4 -2 -1 -1  2 -4 -3 -1 -6  2 -4 -6  0 -1 -5 -6 -3  0 -4 -3  2  0 -3 -3 -4 -2 -4 -4  2 -4 -2 -3 -2 -3 -6 -3 -1 -2 -2 -5 -3 -1 -4 -4 -2 -3 -4 -1 -5 -5 -2 -6 -3 -2  0  9 -6 -5 -1 -1 -1 -3  2 -3 -2 -3 -2 -3  2  9 -3 -3 -1 -5 -5 -2 -3 -3
  1  1 -1  1 -4 -4 -6  4  0 -4 -4 -2 -5  1  1 -4 -1 -4 -7 -5 -2 -2 -1 -1 -1 -1 -1 -1 -1 -3 -2 -5 -5 -5  5  1  5 -5 -5 -3  0 -2 -2 -5 -2 -3 -4 -7 -6 -5  2  2  5  0  1 -3 -2 -3  2 -1 -1 -1 -1 -1 -3 -2 -2 -2  0 -2 -2 -4 -1 -1 -2 -1  1  0 -1 -1  0 -4  0 -3 -5 -5 -4 -6  0 -2 -6 -6 -2  1 -3  3 -4 -2  2 -4 -4 -3 -5 -2 -1 -3 -3  4 -1 -3 -6 -3  1 -3 -1 -1  3 -2 -3  2 -3 -3  2 -1 -3 -5 -2 -4 -4 -2 -4 -4 -6 -6 -3  2  0 -3  1 -2 -2  1  1 -2  2 -4  1 -3 -2 -3 -5  2  3 -4
