# Supplementary material for: Protein Secondary Structure Prediction Based on Data Partition and Semi-Random Subspace Method
Source: Sci Rep. 2018 Jun 29;8:9856. doi: 10.1038/s41598-018-28084-8 (PMC6026213; doi:10.1038/s41598-018-28084-8)
Supplement: Supplementary file 3 — Dataset 3 [file 41598_2018_28084_MOESM3_ESM.zip › ASTRAL_DATA/1aol_A.pssm]

  Q  V  Y  N  I  T  W  E  V  T  N  G  D  R  E  T  V  W  A  I  S  G  N  H  P  L  W  T  W  W  P  V  L  T  P  D  L  a  M  L  A  L  S  G  P  P  H  W  G  L  E  Y  Q  A  P  Y  S  S  P  P  G  P  P  b  c  S  G  S  S  G  S  S  A  G  c  S  R  D  b  D  E  P  L  T  S  L  T  P  R  a  N  T  A  W  N  R  L  K  L  D  Q  V  T  H  K  S  S  E  G  F  Y  V  d  P  G  S  H  R  P  R  E  A  K  S  e  G  G  P  D  S  F  Y  d  A  S  W  G  e  E  T  T  G  R  V  Y  W  K  P  S  S  S  W  D  Y  I  T  V  D  N  N  L  T  T  S  Q  A  V  Q  V  f  K  D  N  K  W  f  N  P  L  A  I  Q  F  T  N  A  G  K  Q  V  T  S  W  T  T  G  H  Y  W  G  L  R  L  Y  V  S  G  R  D  P  G  L  T  F  G  I  R  L  R  Y  Q  N  L  G  P  R  V
 -3 -3 -2 -2 -2 -2 -6 -1 -3 -2 -3 -1  1 -1 -1  0  2 -1  3  0 -1  1 -1  2  0 -1  0  0  2 -2 -3  0 -3 -2 -3 -2 -1 -2  0 -1  3  0  0  1  0 -1  0 -2 -2 -1 -2 -1  0  0  0 -1  1  0  0  0  0 -1  0 -1 -1  1 -1 -1 -1 -1  0 -1  0  1  0  0 -1  0  0  0  0  0  0  0  0 -1  0 -1  0  0 -1 -1  0 -1  0 -1  0  0 -1  0  0 -1 -1  0  0  0  1 -1  0 -4 -4  1 -3 -4  0 -1 -1 -1  0 -1  0  1 -1  0 -2  0  0  1  0 -1 -1  0 -2  2  1 -4 -1 -1 -1 -2  0  3  0  2 -2 -4 -1  1  0  0 -1 -3 -2 -2 -1  0 -2 -1 -2 -1  0 -1 -1 -1  0  0 -1 -1 -1  0 -1 -1  0 -1 -2 -1  0  0 -2 -1 -1  0 -2 -1 -1  0  1 -1 -1  0  1  1 -6 -2  1 -1 -2 -1 -5 -1 -1 -3 -3 -4 -1 -1 -2 -2 -3 -3 -2  1 -2 -5 -2 -4 -3 -4 -3 -2 -1  1 -2  1 -3 -3 -2
  1 -4 -2 -1 -3 -2 -4  1 -4 -2 -3 -2 -1  0  0 -2 -2 -3 -1 -2 -1 -1 -1 -2 -3 -1 -2 -2 -4 -4 -4 -2 -4  0 -2 -3 -4 -1  0 -3 -3 -2  1  0 -2  0  0 -3  0 -1 -1 -3  0 -1 -1 -1  0 -1  0  1  0  1 -1 -1 -3  0  2 -1 -3 -1  1  0 -1 -2  0  1  1 -1  0  0  1  0 -1  1  1  0 -1  0  3  0  0  1 -1  0  1  4  0  1 -1  1  2  3  0  1  0  3  1 -1 -1 -4 -4 -3 -5 -5  1 -1  1  4  1  2  0  0  2  1 -4  0 -1 -1  1 -1 -1 -2 -4  0  0 -4 -2  2 -2 -3 -2 -3  0 -3 -2  0  0  0 -1  0  3  0 -1  1  0  1  0  0  4 -1 -1 -1 -1  0  0 -1 -1  0  0 -1 -1  0  0  0  3 -2 -2  0 -3  0 -2  0 -3 -2  0  0 -2  2  2 -2  1  0 -6 -2  1 -1  5  0 -5 -3 -4  7 -3 -2  2 -1 -2  2 -2  0 -4 -3 -1 -5 -2 -6  5  4  4 -1  0 -3 -4 -4 -4  3 -4
 -2 -5 -4  7 -4 -3 -7 -2 -5 -1  7 -2 -1  1  2 -1 -4  6  1 -2  0  0  0 -1 -1 -3  1 -1 -4 -1  1  0  0 -2 -4  0 -5  0  0 -4 -3  1  1  0  0  0  1 -2  1  0  0  1  0  0  1 -1  1  2 -2 -1  3  0 -2  2  0 -1  1  0  1  0  0  2 -2 -2 -3  1  1  0  1  0  0 -1 -1  0  0 -1  0 -2 -1 -2  3  0  0 -2  3  0  0  0 -2  0 -1 -1 -1  0 -1 -1  2  1 -1 -4 -1 -3 -4 -5 -3  0  1  0  1  1  1 -1  2 -1  1  3  1 -2  1  0  0 -2 -1 -1  0 -4  1  2 -2  1 -1  1  0  0  0 -5  1  0  0  1  2 -1  0 -3 -3  1 -3  0  0  3  2  1  0  0  1  2  1  0  1  1  0  1  2  0  1 -3  4  0 -1  0 -1  3 -3  0  1 -1  1 -1  2  1  1  1 -7 -1  0 -3  0 -2 -6 -3 -5 -3 -5 -1 -1 -1  1 -1  0 -1 -4 -2 -3 -6 -2 -6 -1 -4 -2 -4  1  1 -5 -1 -5  6 -5
 -3 -4 -5 -1 -4 -3 -8 -2 -5 -2  2 -1  0 -1  3 -2 -4 -2 -1 -3 -2 -2 -1 -1 -3 -3  0  3 -4 -4 -3  3 -5 -1 -4  6 -5 -4  3 -4 -2  2  2  0  0  2  1 -2  5  1  1  2  0  1  1 -1 -2  1 -3 -2  1 -1 -3  3 -1  0  0  0 -1 -2 -1  2 -2 -2 -3  1  0  2  2  2  0 -1  0  0 -1  0  0 -2  0 -1  0 -1  1 -1  0 -1 -1 -1 -1  2  0 -1 -1  1 -1  0 -1 -1  2 -5 -5 -4 -1 -5 -3  1 -1 -3  1  0  0 -2  0 -1  0  0  2 -1  1  4 -2 -3  1 -2  0  0  0  0  0 -3 -2  0  0 -3 -1 -5  1 -2  1  0 -1  3  6 -3 -3 -2 -2  0 -2 -1 -1 -2 -1  1  0 -1 -1  1  0 -1  0  1  0  0  0 -1  2 -2 -2  1 -3  0 -4 -2  3 -2  1 -2  0  3  2  2 -7  2 -2 -3 -3 -1 -6 -2 -5 -4 -5 -1 -2 -1 -1 -3  7  0 -4 -3 -4 -6 -3 -6 -3 -5 -2 -4 -2 -1 -5 -3 -5 -2 -5
 -5 -4 -4 -4 -3 -3 -6 -1 -3 -3 -4 -3 -3 -4 -4 -2 -2 -4 -2 -3 -3 -2  1 -3 -3 -3 -3 -3 -3 -4 -5 -3 -3 -3 -3  3 -3  9 -3 -3 -2  0 -3 -2 -2 -2 -2 -4 -4 -3 -3  2  2  1  2 -1 -2 -3 -1 -3 -3 -3 -4  2  7  1  0 -3  0  0 -3 -3 -3 -3  8 -2  1  1  1 -2 -1 -2  2 -1  0  1  0  3  0  6  0  1  0 -2  0  4  0  0 -2  0 -2 -2  2  0 -2 -1 -2 -2 -3 -4  0  1 11 -6 -4 -4 -3  0 -3 -3 -3  0 -3 -3  9  4 -3 -3 -3 -4 -3  3 10 -2  2 -4 -3  4  3 -3 -2 -3  2 -3 -3 -5 -3 -3 -3 -3 -3 -2 -5 -3 -3 -3 -3 -3 -1 -3  0  0  1  1  2  3  4  0  1  5  3  3  1  1  2  7 -3  2 -3 -1 -2 -3 -3 -3 -3 -3 -2 -3 -3 -2 -3 -3  0 -3 -3 -4 -1 -3 -5 -5 -2 -2 -3 -5 -2 -3 -4 -4 -5 -5 -5 -2 -3 -5 -4 -4 -3 -4 -5 -3 -4 -4 -3 -4 -6 -5 -2
  8 -4  0  1 -2 -3 -6  3 -4 -1  0  3  2 -1  1 -1 -2 -3  1  0  3 -1 -1  0 -3 -1 -1 -2 -1  0 -3  0 -4 -2 -3 -2 -4 -2  1  0 -1  0 -1  0 -1  0  1  0 -2 -2  0  0  0  0  1 -1  1  1  2  1 -2  0  0 -1  0  0 -2 -1 -2 -2 -1  0 -1 -2 -3  1  0  0  0  1  1  0  0  1  0  0  1 -1  0 -1 -1 -1 -1 -2  0 -1  0  0  0  1  2  0  1  3  1  2  0  0 -1 -4 -4 -3 -5 -5 -1  0  0  1  1  1  1  0  1  0  0  0  0  0  1  1 -2 -2 -3  1  2 -3 -2  0 -1 -2 -2  1  1 -2 -3 -4  1  1 -1 -1  1  1  0 -1 -1  0 -3  0  0  0 -1  0  1  1  1  0  0  3  0 -2  0  0  0  1  0  0  0  1 -3  2 -1  1 -3 -2  1  1  0 -1  2  0  1  1 -6 -1  1 -2  0 -2 -5 -4 -4  1 -4 -4  0 -1 -3  1 -1 -2 -5 -2 -1 -6 -1 -5  4  1  4 -1  4 -1 -4 -3 -5 -1 -4
 -1 -4 -3  0 -2 -3 -7  2 -4 -2 -2  0  3 -3  3  0 -3 -3  0 -1 -1 -1  0 -1 -3 -1 -2  1 -3  0 -3  1 -4  0 -3 -1 -4 -3  0 -3 -3  0  1 -1 -1  2  0 -1  1  0  2  0  0  0 -1 -1 -1 -1 -2 -2 -1  0  0  0 -3 -1 -1 -1 -1 -3 -2 -1 -1 -2 -3  1  0  0  0  1  2 -1  0  0  0 -1  0 -2  1 -1 -1 -1  0 -2  0  0 -1  0 -1  0  1  0 -1  1 -1  0 -1  1  0 -4 -4 -3 -5 -4 -1  0 -2 -2  1  1  0  0  0 -2 -1 -1 -1  0  0  1 -2 -2 -3 -1  1 -3 -1  1  4 -3 -1 -3  0 -3 -1 -1  0 -1  0 -2  0 -1  0 -2 -3 -2 -3  0 -2  1 -2 -2 -1  0  0 -3 -1  0 -1 -1  0  0 -1 -1 -3 -3  0 -2 -3  0 -2  1 -3 -1  2  0 -1  1  1  2 -1  0 -6  1 -1 -1 -1 -2 -6 -3 -5 -3 -5 -3  0  1 -1 -2  0 -2 -5 -2 -2 -6 -1 -6 -2 -3  1 -3  3 -2 -5  0 -4 -3 -4
 -4 -5 -5 -3 -4 -4 -6 -3 -5 -3  0  2 -2  5 -1 -3 -2 -2 -2 -3 -2  3 -1  3 -1 -2  2 -3 -1 -4 -2 -2 -5 -1 -4 -2 -5 -1 -2 -4 -2  2  2  1 -2  0  0 -1  3 -4 -1 -1 -1 -3  0 -2 -1  1 -3  0  3  0 -1 -1  2  0  2  1 -1  3  1  1  0  5 -3  0 -1 -1  1 -1  0  1  0  0  2  0  1  0  2 -1  1  0  1  1  2  0  0  0 -1  0  0 -1 -1  0 -1 -2 -1 -1  4 -4 -5 -3 -5 -5  6  1  2  0  0 -1  0  0 -2  0 -1  3  3 -1  0 -2  1  1 -3  1 -2 -1  5 -1 -1 -3  1  4  0  2 -1 -1  0  0  1  0  0  0 -3 -3 -1 -1 -4  0 -3  3 -2  0  1 -1  0  1  0  0  1 -1  0  1  1  3 -2  0 -1  0 -2 -2 -3 -1 -4 -3 -2 -2  4 -2 -2 -2 -2  1 -2 -2  1  6 -3 -3 -3  7 -4 -4 -5 -5 -1 -1  6 -1 -2 -4  6  1 -5 -6  0 -7 -4 -5 -4 -4 -2 -2 -2  5 -5 -4 -5
 -2 -5  2  0 -3 -4 -6 -2 -5 -3 -2 -1  0 -3 -2 -3 -4 -3 -2 -3 -2  1 -2  6 -3 -3 -1 -3  1 -3 -4 -2 -4  3 -3  1 -4 -1 -2 -3 -3  0  3 -2  2 -1  2  2 -3  0  2  3  2 -2 -2  1  1 -2  0  0 -2 -2 -3  4  0 -2  2  2 -3  0  1  1  2 -3 -3  2  0  1  0  0  0  0  0  1 -1 -1  0  0 -1 -2  1  3  0 -2  1 -2  0 -1 -2  0  0  1  0  2  0  2  0  1 -2  0 -1 -4 -5 -5  0  6  4  0  2  1  2 -2  2  2 -3  2  1  1  2  4  1  3 -3  0  0 -4 -2 -1 -2 -3  0 -3  2 -3  1 -5  0 -3  0  0  2 -3 -3  1  0 -2 -3  0  0 -1  0 -1  1  1  2  0  0  0  1  1  2  1  1  0  0 -3  3 -2 -1  1 -2  1  3  0 -2  2  1 -2  0 -1 -1  0 -6 -2 -2 -4  1 -2 -5 -5 -5  0 -4  2 -2  0 -2  4  1  0 -5 -3 -4 -5  0 -6 -2 -4 -2 -1 -2 -2 -5 -4 -6 -3 -5
 -5  2 -1 -3  2 -3 -1  1  5  2 -5 -1 -3 -4 -1  3  3 -2 -3  0 -4 -1  2 -3 -3  1 -3 -2 -3 -3 -5 -2  1 -2  0 -3  3 -3  0  1  2 -1 -3 -2 -2 -1 -1 -1 -4  2  0 -1 -2 -1  0  0  0 -1  0 -2 -2 -1 -4 -2 -2 -1 -3 -2  1 -1 -1 -2 -1 -1  0  0 -1  0 -1 -1 -1 -1 -1 -1 -1 -1 -1 -1 -2 -1 -2 -1 -1  0 -1 -1 -1  0  0 -1 -2 -1  0 -2  0 -2 -1 -1 -2  0 -4  2 -4 -5 -5 -4 -1 -1 -3 -1 -2  0 -1 -2 -3 -3 -1 -1 -2 -3 -1  1  0 -2 -2 -4 -3 -2 -1 -2  1 -4 -2  1 -2 -5 -1 -4 -1 -1 -3 -3 -1  0  4 -1  1 -1  0 -1  0 -4 -1 -1 -1 -4  0 -2  0 -3 -1 -1 -1 -4 -2  0 -1  0  3  1  3 -1  2 -2 -1 -1 -2 -3 -3 -1 -2 -2 -6  2 -1 -5 -2 -2 -5 -6  4 -4  2 -4  1 -3 -4 -3 -5 -4 -1  1  3  1 -1  7 -4 -2 -2  4 -2 -4  5 -5 -6 -5  2
 -5 -1  1 -5  3 -4 -3  1  2  1 -3 -1 -3 -1 -2  0  1 -2 -2 -2 -4  0  1 -3 -3  3 -2 -3 -1 -3 -5 -3  5 -2  0 -2  5 -3 -1  5  0 -1 -2 -1  0 -2 -2 -1 -3  3 -2 -1 -1 -1  0  1  0 -1 -1 -3 -1  0 -2 -1 -2 -2 -2 -2 -1 -2 -2 -1 -1 -1 -1 -1  0 -1 -1 -1 -1 -1  0 -1 -1  1 -1 -2 -1  0 -1 -1 -1  0 -1 -2  0 -1  2 -1 -2 -1 -1 -2  2 -1 -1 -1 -3  0 -3 -1 -4 -2 -2 -3 -1 -2 -3 -2 -1  0 -1 -1 -3 -3 -2 -1 -1 -3  0  0 -3 -1 -1 -3 -3 -2 -2  0 -1 -4 -1 -1 -1 -5 -2 -4 -2 -3 -2 -1 -4  1  2 -1  2 -1 -1 -2  0 -3  0 -2 -1 -3 -1 -1 -1 -1 -2 -2 -2 -3 -1 -1 -1  0  3 -1  2 -2  1 -1 -2 -1 -2 -3 -1 -2  0 -3 -5  1  0 -4 -1 -2 -4 -5  4 -2  5 -4  0 -3 -4 -3 -4 -2 -4  2  3  2 -2  2 -2  4 -3  0 -1 -4  2 -4 -6 -5  2
  1 -4 -2  0 -3 -3 -7  0 -4 -1 -2  0 -1 -2  1 -1 -2 -3 -1 -1  0  0 -1 -2 -2  0 -2 -1 -3 -3 -3  0 -4 -1 -1 -3 -4 -2  1 -3 -1 -1 -1  1 -1 -1 -1 -3 -1 -3  0 -3  0  0  0 -1 -1  0  0  0 -2  0  1  0 -2  0 -1  0 -1 -2 -1  1 -1  0 -3  1  0 -1  0  0  0 -1  0  0 -1 -1  0 -2  0 -1 -1  0  0 -1  0  0  0  1  0  0  1  1  2  0  1  0 -1  0 -2 -2 -4 -2 -5 -4  0 -1  0  0  1  1  0  1  1 -1 -1  0 -1 -1  0 -1 -2 -2 -3  2  1 -4 -1  0 -1 -2 -2 -3 -2  0 -3  1  3  0 -1  1  1  0  1 -1 -1  1 -3  2  0 -1 -1 -1  0  0  0  0  0  0  0 -1  0  0  1  1  1 -3  0  0 -2  1 -2  0 -3  1 -1  3 -1  4  2 -1  0  0 -6 -1  1 -3  3 -2 -6 -4 -4  0 -4 -3  1 -1 -3  1 -1  0 -4 -3 -3 -6  0 -5  3  2  3  0  0 -2 -4 -2 -4 -1 -4
 -3  0  3 -4  1 -1 -5  1 -1  0 -4  1 -3 -3 -2 -1 -1 -3 -2 -1 -3  2  2 -3 -3  1 -2 -2 -3 -3 -4 -2  1 -1 -2 -3  0 -3  1  1  1  0 -2  0 -2 -2 -1 -3 -4  1 -2 -3 -2 -2  1  0 -1 -1 -2 -3 -3  0 -4 -2 -3 -1 -2 -1 -2 -1 -3 -1 -2 -2 -2 -1 -1 -1 -1 -1 -1 -1  0 -1  0 -1 -1 -2  0 -1 -1 -1 -1 -2 -2  0  0 -1  1  0 -1 -1  0  0  0 -2 -1  0 -3 -2 -3  1 -4 -5 -4 -3  1 -2 -2  1  1  0 -2 -2 -3 -3 -2  1 -1 -3 -1 -1 -3 -1 -1 -3 -3 -1 -2 -2  1  2 -2  1 -3 -4 -2 -3 -2  0 -2 -3 -4 -1 -1 -2  1 -2 -3 -2  1 -3 -2 -2 -2 -1  0  0 -1  1  0 -2 -2 -4 -3 -3  0  1  1  1  1  1 -1  0 -2 -2 -2 -2 -2 -2 -2 -2 -5  1  0 -4  2  3 -4 -5  1 -1  1 -4  3 -3 -4 -3 -5 -3 -4 -1  1  0  2  0 -2 -1 -3  0 -2 -4  2 -3 -6 -4  2
 -6 -4  4 -5  1 -5 -3 -3 -2 -2 -5 -1 -4 -1 -3 -2 -2  0 -4 -3 -4 -2 -2 -1 -4 -1 -1 -4  0  5 -5 -3  1  0  5 -4  1 -1 -3 -1  1 -3 -2 -2 -2  0 -2  0 -4 -2 -3 -3  0  0 -2  2 -2 -3 -1 -1  1 -2 -4 -3 -2 -1  0  0 -3  1 -3 -2  1 -3 -3 -2  0 -2 -2 -1  0  0  0 -1 -2 -1  0 -1 -2  0 -2  0 -1 -1 -2 -2 -1 -1 -1 -1 -2 -2 -1 -1 -1 -2 -2  1 -3  8  1  0 -5 -6 -5  0 -2 -4 -3 -3 -2 -2 -1 -1 -1 -3  1 -1 -2 -1  3  2 -3 -2 -1 -1 -3 -2 -3 -2 -1 -4  1  0  0 -3 -3 -4 -1 -1 -3 -2 -2  3 -2 -1  3 -1  2  0 -2 -3  0 -1 -2 -2  0  0  0  1  0 -1  0 -1 -3  0 -1  1  0 -1  0 -3  6 -3 -3 -1 -1 -3 -2  0 -2 -3 -3  1 -2 -5 -2 -3  0 -6  1 -1  2  1  0 -3 -4  0 -5  0  0  0  1  8 -2 -3 -4 -2 -5 -1 -4 -5 -2 -5 -2 -6 -2
 -4  7 -4 -4 -1 -2 -7 -3 -4 -3 -2  2 -3 -4 -1 -2 -3 -4 -2 -3 -3 -2 -3 -3  6  4 -1  0 -2 -4  8  2 -4 -3  3 -3 -4 -4 -2 -3  1  1 -2  1  3  2  2 -4  0  1  2  0  0  2  1  0 -1  1  5  5 -1  3  6  0  1  1  0  2  3  1  1 -1  2 -2  1  1 -1  1  0  1  2  4  1  0  0  0  0  5 -1  0  2 -2  2  2 -2 -1  1  1  1 -1 -1  1  1 -1  0  0 -2  0  4 -4 -5 -3 -5  8 -4  0  0  3  1  0 -2 -1 -1  0  1 -3 -2  4  1 -3  1 -3 -4  1 -2  0 -2 -1 -2 -3 -2 -3  1  0  0 -5 -1  6  3  2  1 -3  1  0 -1  1 -1  0  1 -2  3  3  1  2  1  3  0  1  0 -1  0  1  0  2 -1  0  0  1  0 -2  0 -2 -3 -1  2  3 -2  3 -2  0  0 -2 -7 -2 -2  2 -3 -1 -6 -5 -5 -4 -3 -2 -3  2 -3  0 -2  7 -5 -3 -2 -6 -4 -6 -4 -5  0 -1 -1  5  0 -1  8  5 -4
 -2 -3 -3  0 -3  1 -6  0 -3 -1  2  0  1 -1  0 -1 -2 -2  3  2  5  0 -1  0 -1 -1  0  0 -3 -2 -3  1 -4 -1 -3  0 -4 -1  1 -3 -1  0  0  1 -2  0  1 -1  0 -1  1  0  0  0  0  0  2  2 -2  1  0  0 -2  1  1  1  0  1  3  1  3  0 -1  0 -1  0  0  0  0  0  0  1  0  0  1  0  1  0  0  0  1  1  1  0  0  0  0  0 -1  0  1  0  0  0 -1  1  2  0  0 -4 -4 -2 -3 -4  0  1  0 -1  0  0  0  0  0  2 -3  0  1 -1  0  1 -1 -1 -2  0  2 -4  2  0  0  1  2  0  0  0  0  1  0  1  1  3  2 -1 -1 -1 -1  2 -2  2  1  1  1  2  0  0  0  2  0  0  0  0  0 -1  1  1  0  1 -1  0 -3  0  0  1 -3  1  0  0  0 -1  0  1  0  2 -6 -1  1 -2 -2  2 -5 -2 -4 -3 -4 -4 -1  3  1 -1 -2 -2 -2  1 -2 -5  1 -5  1 -4  0 -2  2  1 -1  1 -4 -2 -3
 -3 -3 -3  2 -1  7 -6  1 -2  4 -1  0  4  1  0  3 -1 -2  0  5  2 -1  0  0  3 -2  2  5 -1 -3 -3  2 -1  3 -1 -2 -1  0 -1 -2  0  0  0  1 -1  0  1  0  0  0  2 -1  0  0 -1  0  0  0  1 -1  0  1  1  0 -1  1  0  1  1  1  1  1 -1 -2  0  0  1  1  0  1 -1  1  0  1  0  1  1  0 -1  1  0  2  0 -1 -1  0  0  0  1  0  0  1  1 -1  0  0  1  0  0 -3 -4 -1 -3 -1 -3 -1  1  0  0  1  0  1  1 -1 -3  0 -1  0  0  0 -2 -2  0 -1  0 -4 -1 -1  1  6  3  1  0  0 -1 -4  1  0  1  1  0 -1 -3  0  0  3 -1  1 -2  0  1  3  1  1  0  0  1  0  0  0  1  1  1 -1  1 -1  0  0 -2  0 -1  2 -2  5  0 -1  0 -1  1  0  2  0 -6  1  1 -3 -1  5 -5 -4 -3 -3 -2 -3 -1  3  0  0 -3 -2 -4  1  1 -5  5 -2  1 -3  0  0  1  4 -2  2 -1 -3 -2
 -4 -5 -1 -5  5 -5 12 -4 -4  3 -5  0 -4 -4 -4 -4 -4  9 -4 -4 -4 -3 -3  0 -4 -3  7 -4 10 10 -5 -3 -3  2  3 -5 -3 -4 -3 -3 -3 -3 -2  4  7 -2 -2 10  1  2 -4  6  3 -3 -3 -2 -3 -3 -3  4 -3  0 -4 -3  2  2  2 -2  0  5 -4  1  1 -3 -3 -3  1 -2 -2  1  0  0  2  1  0  4  2 -1 -2 -2 -2 -1 -2  8 -2  2  0  2  0  2  0  2 -1  2 -2  0  0  1 -3 -1  5  0 -4 -6 -5 -3  1  1  4  2  4  0  0  2 -4 -3  1 -3 -2  1 -1  5 -3  0  0 12 -3 -2 -4 -3 -3 -4  3 -3  8 11  1  3 -3  1 -3  8 -5  3 -3 -3  5 -3  3 -3 -3  0  3 -3  3 -4  3 -3  2  3  1  2 -3 -4  6  4 -4  4 -3  1 -2 -3 -2 -3 -4  4 -3  4  2 -3 -3 -3 12 -3 -3 -5 -1 -1 12 -5  0  2  3  2 -3 -4  1  0  0 -1  0 -3 -1 -3 -4 -5 -4 -4 -5 -4 -4 -5  0 -5 -7 -6 -4
 -4 -4  6 -4  2 -4 -1 -3 -3  1 -4 -2 -2 -2 -1 -3 -2  0 -3 -2 -3  0 -2  0 -4 -2  0 -3  0  3 -5  0 -3  5  0 -2 -2 -1 -2 -2 -2 -2  2 -2  0  0  1 -1 -4 -3  0  1  1  1 -2  2  1 -3 -2 -1  0 -3 -1  0 -2 -1  1  4 -2  0 -1  0  4 -3 -3 -2  0 -1 -1 -1  0 -1  1  0 -1  1  1  2 -2  0 -1  0 -1  0 -2 -1  0  0  0  0  0 -1  0  0  1 -1 -1  4 -3  3  9 -2 -5 -6 -4  1  0 -3 -2  0  1 -1  0  4  0 -3  0  1  1  1  3  2 -1  0  1  0 -3 -2 -3  2  1 -4  1  0  4 -2 -3 -3 -2 -2 -2  0 -4  3  0 -2  1  0  1 -1  1 -2  1  0  1  1  1  1  0  2  2  0  0 -4  0  0 -2  1  2 -1 -1 -2  0 -1 -3 -2 -2 -2 -2 -1 -3 -3  1  0 -1 -5  0 -1  2 -5 -3 -1  1  9 -1  1 -1  5 -4  2 -5 -2 -2 -1 -1 -4 -1 -4 -4  1 -1 -4 -3 -5 -6 -5 -3
 -5  3  1 -4  2 -3 -6  2  4  0 -4  1 -2 -4 -2  3  4 -4 -1  0 -2 -1  2 -2 -2  0 -3 -1 -3 -4 -4 -1 -1 -1  2 -1  1 -1  0  1  2 -1 -3 -2 -2 -2 -1 -3 -2 -1 -2 -1 -1 -1  0  2 -2  0 -2 -2 -1  1 -2 -2 -1 -1 -2 -2 -1 -3 -1 -1 -1 -1  1 -1 -1 -1 -1 -1 -1 -2  0  0  0 -1 -1 -2  0  0 -1  0 -1 -1 -2 -2  0 -1 -1 -1 -1  0 -1 -1  0 -1 -1 -1 -3 -1 -4  5 -3 -5 -4 -3 -2  0 -3 -2  0  0 -1 -2 -1 -3 -1 -1 -1 -2  0 -1 -2 -1 -1 -4 -3 -2  2 -1  0 -3 -1  0  0 -5 -2 -3  0  0 -3 -3 -4  0  1 -1  3 -1 -3 -1 -1 -4 -1 -1 -2 -2  0 -2 -1 -1 -1 -1 -1 -2 -2 -2 -3 -2  2  1  1 -2  2 -2  0 -2 -1 -3 -3 -1 -2 -2 -6  1 -1 -4 -2  1 -5 -5  0 -1  1 -3  1 -2 -4 -3 -5 -3  0  1  1 -1 -2  3 -3 -2 -1  4 -2 -3  2 -4 -6 -3  5
