# Supplementary material for: Protein Secondary Structure Prediction Based on Data Partition and Semi-Random Subspace Method
Source: Sci Rep. 2018 Jun 29;8:9856. doi: 10.1038/s41598-018-28084-8 (PMC6026213; doi:10.1038/s41598-018-28084-8)
Supplement: Supplementary file 3 — Dataset 3 [file 41598_2018_28084_MOESM3_ESM.zip › ASTRAL_DATA/1aqz_A.pssm]

  A  T  W  T  a  I  N  Q  Q  L  E  D  K  R  L  L  Y  S  Q  A  K  A  E  S  N  S  H  H  A  P  L  S  D  G  K  T  G  S  S  Y  P  H  W  F  T  N  G  Y  D  G  N  G  K  L  I  K  G  R  T  P  I  K  F  G  K  A  D  b  D  R  P  P  K  H  S  Q  N  G  M  G  K  D  D  H  Y  L  L  E  F  P  T  F  P  D  G  H  D  Y  K  F  D  S  K  K  P  K  E  N  P  G  P  A  R  V  I  Y  T  Y  P  N  K  V  F  b  G  I  V  A  H  Q  R  G  N  Q  G  D  L  R  L  a  S  H
  4  0 -3 -1 -1 -1 -1 -1  2 -1 -1  1  0  0 -2 -1 -2 -1  0  2 -1  5 -1  1 -1  1  0  1  5 -2 -1 -1  1 -1 -1 -1  1  0  0 -3 -2 -3 -2 -3 -1 -3  0 -1 -1  0 -1  0  0  0  0  0  0 -1  0  0 -1  0 -2  1  0  1  0 -1 -1 -1 -1 -1  0 -1  0 -1 -1 -1  0  0  0  1  0 -1 -1 -2 -1 -1 -1 -2 -1 -2  2 -2 -1 -1  0 -3  0 -2  0  0 -2  0 -2 -2  1 -2 -1 -1  1  3 -3  1 -2  1  1  1 -1 -1 -2  0 -3 -2  0 -2 -2  3 -3 -1 -1  0  0  1 -1 -2 -1 -1 -2 -1  0 -2
 -2 -1 -3  0 -5  1  0 -1  1 -1  0 -1  0  2 -2  2 -3 -1 -1 -2  1 -3  0 -1 -1 -2  2  0 -2 -3 -1 -1 -1 -1  3 -2 -2  2 -1 -3 -4 -2  1 -3  0  0 -1 -1 -1 -1  0 -1  1 -1  1  2  1  2  1 -1 -1  1 -2 -1  0 -1 -1 -1  0  3 -1 -1  1  2 -1  1  0 -2  1  1  0  1  0  1  0 -3  2 -2 -3 -4 -3 -3 -1  0 -2 -1  0 -3 -1 -3 -2 -1  4  1 -2  2 -1 -2 -3 -3 -3 -2  7 -3 -4 -3  0 -1 -2 -1  3 -1 -4 -5 -3 -4 -3 -2 -2 -2  2 -2 -1  1  0 -2 -1  0 -2 -4 -1 -1
 -2  0 -4 -1 -4  1  6 -1  2  0  3  0 -1  2 -3 -1 -3  3 -2  3  2 -3 -1  0  4 -2  1  0 -2 -3 -2  0  0 -1 -1  1 -1  0  2 -4 -4 -1 -1 -4  2  7  1 -1  2  1  2  0  1 -1 -1  0  1  2  0  0 -2 -1 -2  1  0  0  0  1  2  0 -1  2  0  0  1  2  2 -1  1  0  0  1  2  1  1 -4 -3 -2 -4 -3 -3 -3  0  2 -1 -1 -2 -4  4 -3  3  0 -1  0  0 -1 -1  3 -2 -1 -2  0 -2 -4 -4 -3 -1  1 -1  3  2 -1 -4 -4 -2 -4 -4 -1 -1  2 -1 -1  5  2  0  2 -3 -1 -4 -4  2  0
 -2 -1 -4 -2 -5 -1  0  0 -1 -1  0  1  1  3 -3 -2 -4  3 -2  4  2 -3 -1 -1  1 -3 -2  1 -3 -3 -1  1  3 -2 -1  1 -2 -1  1 -5 -3 -3  1 -4 -1  1 -1 -1  4 -1  1  1  1  1 -1  0  0  2  0  0 -2 -1 -2 -1 -1  2  2 -1  3 -1 -1 -1  0 -1  0 -1  3 -1  1 -1  1  2  2 -1 -1 -5 -4  0 -4 -3 -4 -4  0  5  1 -2  0 -4  1 -4  5 -1 -2 -1  0 -1  0  5 -1 -2 -3 -3 -3 -4 -4 -4 -2  0  3  4  1  3 -5 -5 -3 -4 -4 -2 -1  3  0  0  0  1 -2  3 -4 -1 -4 -5 -1 -2
  0 -1 -3 -2 10 -3 -3 -2 -2 -1 -2 -1 -3 -3 -2 -2 -2 -3 -2 -3 -3 -1 -3  3 -3 -1 -3 -3 -2 -4 -2 -2 -2 -3 -3 -2 -3 -1 -1 -4 -4 -5 -3 -3 -3 -4 -1 -2 -2 -2 -1 -1 -1 -1 -1 -1 -1 -2 -1 -1 -1 -2 -2 -1 -1 -1  1  5 -1 -2  2 -2 -2  0  3  5 -2 -2  2  4  5 -3 -3 -2 -2 -2 -3 -5 -3 -4 -2 -3 -2 -4 -4 -4 -2 -4 -3  2 -4 -2 -4 -2 -3 -4 -3 -4 -3 -3 -3  2 -5 -2 -2 -3 -2 -3 -4 -3 -4 -2 -3 10 -3  2 -2  2 -5 -3 -3 -3 -3 -3 -3 -3 -3 -3 -2 10  3 -3
 -1 -1 -3 -1 -4  2 -1  1  3 -1  0 -1  0  1  1  2 -3 -1  4 -1  1 -2  1 -1  3 -2  1  3 -2 -2 -2 -1 -1 -2  0 -1 -2  0 -1 -3 -3  0  2 -4  2 -1 -1  2  0 -1  0  0  0  0  0  1  0  0  0  0  1  0  0 -1  0  1  1 -1  0  1 -1 -1  2  0 -1  1  0 -1  1 -1  0  0  1  0  0 -3  0  0 -3 -3 -3 -3  1  2 -1  1 -1 -3 -1 -3 -1  2  0  1  0  0  3 -1 -2 -2 -2 -2  0 -3 -4 -3 -1  1 -1 -1  1 -1 -4 -5 -3 -4 -3 -1 -1  0  1 -1 -1  2 -2 -1 -3  0 -3 -1 -1  0
 -1 -1 -3 -1 -5  0 -1  1  0 -1  2 -1  1  1 -2 -1 -3  0  1  0  0 -2  2  0  1 -2 -1  1 -2 -2 -2  1  0 -2  0 -1 -1  0 -1 -4 -3 -1  1 -4  0 -1 -1  1  1 -1  0  0  1  0  0  1  0  0  1  0 -1  0 -2 -1  1  0  1 -1  1  0 -1 -1  2 -1 -1  0  0 -1  1 -2  0  1  0  0  1 -4 -2  7 -4 -3 -3 -3  1  1 -2  1 -1 -3  0 -3  1  1 -1  1 -1  1  3  2 -2 -1 -2 -2 -2 -3 -4 -3  0 -1  1  0  0  1 -4 -5 -3 -4 -3 -1 -2  1  1  0  2  1 -2  0 -3  3 -3 -4 -1 -1
  0 -2 -4 -2 -4 -2 -1  1  0  0 -1  1  3 -1 -4 -3 -4  0 -3  0 -2 -1 -2  1 -2 -2  1 -2 -1  0 -1 -2 -2  5  0  1  5 -1  3 -5 -4 -4 -3 -4 -1 -2  2 -1 -1  4 -1  3  0 -1 -1 -1  3 -1  0  0 -2 -2 -2  2 -1  0 -1 -1 -1 -1  1 -1 -1  1  0  0  0  4  0  4  1  0  1 -2 -2 -5 -4 -4 -4 -4 -4 -4 -2  0  6 -3 -3 -4 -2 -4  1 -2  2 -1 -3  0  0 -2 -3  6 -3 -2 -4 -3 -5 -4 -2 -2  1  1  1 -2 -4 -4  6 -4 -4  1 -4 -2  2  4  1 -2  6  0 -4 -1 -4 -4 -1 -2
 -2 -2 -1 -2 -4  3 -1 -2  2 -1  0 -1 -2 -1 -1  0 -2 -1  1 -1  2 -3 -2  0  1 -3  6  5 -3 -3 -3  3  1  0  1  1 -3 -1 -1  0 -4 10  2 -2  4  2  0  4 -1  2  1  1  0 -1 -1  0 -1  0 -1  3 -1 -1  1  2  0 -1  1 -1  0  1 -1 -1 -1  5 -1  1  0  0 -1 -2 -1  2  1  4 -1 -4 -3 -2 -1 -4 -4 -1 -2 -1  3  8 -2  0 -1 -1 -2  1 -2  1 -2 -2  1 -1 -3 -2 -3 -2 -2 -4 -4  0 -2 -1  1 -1  1  2 -1 -5  2 -4 -4 -2 10 -2 -1 -2 -1  1 -2  1 -2  5 -3 -4 -1  7
 -1 -1 -1 -2 -2 -1 -3 -1 -2  0 -2 -1 -4 -3  2  1  5 -3  1 -3 -3  0  1 -2 -3  1 -1 -3  0 -4  2 -2  0 -4 -3 -3 -4 -1 -2 -3 -3 -5 -2 -1 -2 -4 -1 -2 -2 -2  0 -1  0  1  0 -1 -1 -2 -1 -2  3 -1 -1 -1 -1  0  0  0 -1 -2 -1 -1 -2 -2 -2 -2 -2 -3 -1 -2 -1 -3 -3 -1 -1  1  0 -4  1 -4  4 -1 -2 -4 -5 -4  0 -3 -3  0 -4 -1 -3 -1 -3 -3 -3 -3 -3 -3 -2  0 -5  2  5 -2 -2 -1 -3 -3 -4 -1 -1 -3 -4  5  4 -1 -5 -1 -3 -2 -4 -3 -4 -2  0 -2  1 -3 -2 -3
 -2 -1 -1 -2 -1 -1 -4 -2 -2  1 -2  0 -4 -2  3  1  1 -4 -1 -3 -3  0 -1 -3 -1  1 -3 -3 -2 -4  2 -2 -2 -4 -3 -3 -2 -1 -2 -2 -4 -4 -2  1 -2 -4 -1 -2 -2 -2  1 -1  0  1  0 -1 -1 -2 -1 -2  2 -1 -1 -1 -1 -1 -1  0 -1 -1  0  0 -2 -2 -2 -2 -2 -2 -1 -2 -2 -3 -3 -2 -1  5  4 -3  1 -5  1  1 -1 -4 -5 -4  2 -3 -3  0 -4 -2 -1 -1 -3 -3 -3 -3 -3 -3  0  0 -4  1  1 -2 -3 -2 -2 -2 -4  0  2 -3 -4  1  1 -2 -5 -2 -2 -3 -4 -3 -4  0  2 -2  5 -3 -2 -2
 -1 -1 -3  1 -4  4  0  1  1 -1  1 -1  3  1 -2  2 -3  0 -1  0  3 -2  4 -1  0 -2  1  2  1 -1 -2  0  0 -1  3  0  1  0 -1 -3 -3 -1  0 -4  2 -1  0 -1 -1 -1  0 -1  1 -1  0  2  0  1  1  0  0  4 -2 -1  2  0  0 -1  1  1 -1 -1  2  1  0  3  2  0  2 -1  1  2  2  2  1 -3 -1 -1 -3 -3 -3 -2  1  0  0  1  0 -3  2 -1  0  1  4  3  0  5 -1  0 -2 -2 -2 -2  1 -3 -4 -3 -1  2  1  1  4 -1 -4 -5 -3 -4 -3  0 -2  0  2 -1  0  2  0  0 -1  2 -1 -4 -1 -1
 -1 -1 -1 -2 -2  0 -3 -1 -1  0 -2 -1 -3 -2  0  0  0 -3 -1 -3 -2 -1  1 -2 -2  2 -2 -2 -2 -4  1 -2 -2 -3 -2 -2 -3 -1 -1  1 -3 -3 -2 -1  0 -3 -1 -1 -2 -1  0 -1  0  0  0 -1 -1 -1 -1 -1  0 -1 -1 -1 -1 -1 -1  0 -1 -1 -1  2 -1 -1 -1 -2 -2 -2  0 -2 -2 -2 -2 -1  1  4  2 -3 -1 -4  0 -1  0 -3 -4 -3  0 -2 -3 -1 -3 -1 -2 -1 -3 -2  1 -3 -3 -3 -2  1 -3  0  0 -2 -2 -2 -3 -2 -2 -1 -1 -3 -4  0  4 -2 -3 -2 -2 -2 -3 -2 -3 -2  0 -2  1 -3 -2 -2
 -2 -2  4 -3 -3 -3 -4 -3 -3  0 -2 -2 -4 -3  3 -1  0 -4 -2 -4 -3 -3 -2 -2 -3  1 -3 -3 -3 -5  1 -2 -3 -4 -3 -3 -4 -2 -2  3 -5 -2  0  7 -2  1 -1  1 -2 -2 -1 -1 -1  0 -1  0 -1  0 -2 -2  0  1  6 -2 -1 -1 -1 -1 -1 -1 -2 -1 -2  0  2 -2  2 -1 -2 -2 -3 -3 -3 -2 -1 -1  1 -5  5 -5 -1  6 -3 -4 -4 -2  0  1 -4  5 -4 -3 -4 -2 -4 -4 -3 -1 -4 -3 -3  3 -4 -2 -1  3 -3 -1 -4 -3 -4 -2  6 -4 -4 -1  0 -2 -3 -3 -3 -2 -4 -3 -4 -3  5 -3  1 -4 -3  0
 -1 -1 -4 -2 -4 -2 -3 -2 -1  3  2  0 -2 -2 -3 -2 -4  0 -2  1 -2 -2 -2 -2 -2 -2 -3 -2 -2  8 -1 -2  1  2  2 -2 -3 -1 -1 -4  8 -4  2 -4 -1 -3  2 -2  2 -1 -1 -1  0  0  3  0 -1 -1  3  4 -1  0 -2  3 -1  0  0 -1 -1  1  5  4 -1 -1 -1 -2 -1  4 -1 -2 -2 -2  1  3  0 -4 -3 -3 -4  8 -3 -4  3 -2 -3  1  2 -4  4  0 -2  0  0 -1  7  0  4  2  7 -2  7 -2 -4 -3 -4 -4 -2 -2  5 -2 -2 -2 -4 -5 -3 -4 -3 -2 -4  3  0  3  0 -2 -3  3 -4 -2 -4 -4 -1 -3
  1  1 -3  1 -2 -1  0  1  1 -1  1  1  1  0 -2 -1 -1  3 -1  1  1  0 -1  3  0  1 -1 -1  0  0 -2  2  0 -1  1  3 -1  3  2 -3 -2 -2 -1 -3  0 -1  0 -1  1  0  0  0  0  0  0  0  0  0  0  0 -1 -1 -2  0  0  1  0  0  0  0 -1  0  1  0  2 -1  0  0  0  0  0  0  0  0 -1 -3 -2 -2 -3 -1 -2 -1  0  0 -1  0 -1 -3  0 -2 -1  2 -1  0  0 -1 -1  0  1 -1 -2 -1 -2 -2 -3 -2  2 -1 -1  1 -1  1 -3 -3 -1 -3 -2  2  0  0  0  0  2  2  1  0 -2 -1 -3 -2  3 -1
  0  5 -2  5 -2 -1  1  3 -1 -1  0  1 -1 -1 -2  1 -1  1 -1 -1  0 -1 -1  0  1  0 -2 -2 -1 -2  0  3  1  0  1  4 -2  1  0 -3 -2 -3 -1 -3  1 -1 -1 -1 -1 -1  0  0  0  0  0  0  0  0  1  0 -1  0 -2 -1  0  0  0  1  1 -1 -1  1  1 -1  0 -1 -1 -1  0  0  0  0 -1  0  1 -2 -2 -2 -3 -2  1 -2  0 -1 -3  0 -1 -3 -1 -2 -2  1 -2  0  0 -2 -1 -2  0  1 -2 -1 -3 -1 -2  0  5 -1 -2  1 -2  2 -3 -3 -3 -1  0  0 -3  2  0 -1 -1 -1 -2 -1 -2 -2 -2 -2  3 -2
 -3 -3  9 -3 -4 -3 -4 -3 -2  1 -2 -2 -3 -4 -1 -3 -2 -4 -3 -4 -3 -4 -3  6 -3 -2 -3 -3 -4 -5 -2 -3 -4 -3 -3 -4 -3 -2 -2  1 -5 -3  6  0 -3 -4 -1  0 -2 -1 -1  3 -1 -1 -1 -1 -1 -1 -1 -1 -1 -2  7 -2 -1 -1 -1 -1 -1  4 -2 -2 -2 -2 -2 -2 -2 -2 -2 -2 -3 -3 -3 -3 -1 -3  3 -4  0 -5 -4  0  3 -4 -4 -3 -3  6 -4  0 -5 -3 -4 -2 -4 -3 -3 -4 -4 -3 -4 -2 -4 -4 -3  0 -4  2 -4 -4 -4 -3  0 -4 -4 -3 -3 -3 -4 -4 -3 -3 -4 -3 -4 -4  0 -3 -2 -4 -3  0
 -2 -2  5 -2 -4 -1 -3 -2 -1  2 -2 -2 -3 -3  3  0  4 -3 -2 -3  0 -3 -2 -1 -2 -1 -1 -1 -3 -4 -1  0 -2 -3 -2 -2 -3 -1 -2  8 -4  2 -1  3  0 -2 -1  5 -2 -1  0 -1 -1 -1 -1 -1 -1  2 -1 -1  0 -1  1 -1 -1 -1 -1  1  0  0 -2 -1 -1  0 -1 -2 -1 -2 -2 -2 -2 -2 -2 -1  3 -2 -1 -3  5 -5 -2  4 -2 -3 -3  1 -2  8 -3  6 -4 -2 -3 -1 -3 -3 -2 -3 -3 -3 -1  1 -3 -2  1  8 -3  4 -3 -3 -3 -2  5 -4 -4 -1 -2  1  0 -3 -2  0 -3 -2 -4 -2  3 -1 -1 -4 -2  4
  0  0  1 -1 -2 -2 -3  1 -2  0 -2  0 -3 -2  1  0  2 -3  3 -3 -2  1  0 -1 -2  3 -3 -3 -1 -4  2 -1 -1 -3 -2 -2 -3  0 -2 -3  0 -5 -2 -2 -2 -4  0 -2 -2 -2 -1 -1 -1  1 -1 -1  0 -1 -1 -1  1 -1 -2  0  1  0  0  0 -1 -1 -1 -1 -1 -2 -1 -2 -2 -2 -1 -2 -2 -2 -2  0  0  1 -1 -4 -1 -4  4 -1 -2 -3 -4 -4  0 -3 -3 -2 -4  0 -3  0 -3 -3 -2 -3 -1 -3 -2  1 -4  5  3 -2 -2  0 -3 -3 -3  1 -1  0 -2  4  3 -1 -5 -1 -2  0 -3 -2 -4 -2  0  0  0 -2 -1 -3
