# Supplementary material for: Protein Secondary Structure Prediction Based on Data Partition and Semi-Random Subspace Method
Source: Sci Rep. 2018 Jun 29;8:9856. doi: 10.1038/s41598-018-28084-8 (PMC6026213; doi:10.1038/s41598-018-28084-8)
Supplement: Supplementary file 3 — Dataset 3 [file 41598_2018_28084_MOESM3_ESM.zip › ASTRAL_DATA/1atg_A.pssm]

  E  L  K  V  V  T  A  T  N  F  L  G  T  L  E  Q  L  A  G  Q  F  A  K  Q  T  G  H  A  V  V  I  S  S  G  S  S  G  P  V  Y  A  Q  I  V  N  G  A  P  Y  N  V  F  F  S  A  D  E  K  S  P  E  K  L  D  N  Q  G  F  A  L  P  G  S  R  F  T  Y  A  I  G  K  L  V  L  W  S  A  K  P  G  L  V  D  N  Q  G  K  V  L  A  G  N  G  W  R  H  I  A  I  S  N  P  Q  I  A  P  Y  G  L  A  G  T  Q  V  L  T  H  L  G  L  L  D  K  L  T  A  Q  E  R  I  V  E  A  N  S  V  G  Q  A  H  S  Q  T  A  S  G  A  A  D  L  G  F  V  A  L  A  Q  I  I  Q  A  A  A  K  I  P  G  S  H  W  F  P  P  A  N  Y  Y  E  P  I  V  Q  Q  A  V  I  T  K  S  T  A  E  K  A  N  A  E  Q  F  M  S  W  M  K  G  P  K  A  V  A  I  I  K  A  A  G  Y  V  L  P  Q
 -3 -1 -3 -2  7  0  7  6 -5 -4  2  3  1  2 -3  2 -4  5  3  3 -6  0  2  1 -3 -3 -3 -1  2 -1  1  2  0  2  4 -3 -3  0 -4 -3  6 -4 -4  0 -2 -2  7 -3 -5 -3  1 -5 -4  4  7 -5  1  2 -2 -2  3  0  0 -1  2  1 -2 -1  4 -1  3  0 -1 -2 -4 -2 -6  7 -3 -3 -1 -5  3 -3 -5  0  3 -1  1  0 -1  0 -3  2 -1  1  2  0 -4 -1  1  0  1 -3  0 -3 -4  6 -4  7 -4 -3  0  1  7 -5 -6 -3  3  7  7 -2  1  1 -4  0  2 -2 -2 -2  0  0  3 -2  1  1 -2  0 -3 -4 -1 -3  0  0 -4 -4  4 -3  4 -2 -2 -5  1  3 -1 -2  1  7 -1  1  1 -6 -3  7 -2  2 -3 -1 -1  0  1  0 -1 -1  0  0 -2  0  3 -5 -1 -3 -4  3  1 -2 -6  1 -2 -5 -1 -5 -1  6 -2 -3 -4  0 -1  2  2 -1 -2  2  6  6 -1  5 -5 -2  2 -6 -4 -2 -1  0  1  6  1  4 -3 -4  0  2  1 -3 -6  1 -2  0 -2
 -3 -5  4 -5 -5 -6 -5 -4 -4 -6 -3 -1 -5 -4  2  1 -5 -4  0  1 -6 -2  2  1 -4 -4 -2  2 -4  1 -4 -3 -3 -5 -4 -4 -6  0 -5 -4 -2 -2 -6  3 -1 -4 -5 -4 -6 -4 -4 -6 -5 -4 -4 -5 -1  1  6 -6  1  4 -5 -3  1 -2 -2  0 -4 -2 -1 -3 -3  7 -3 -3 -6 -5  1 -2  4 -5 -5 -5 -7 -4  1  2 -1 -2  0 -2 -2 -3  0 -1  0 -1 -1  3  1 -2  1 -4  3  4 -5 -4 -6 -5 -4 -6  3 -2 -5 -6 -6 -6  2 -2 -5  0 -2 -4 -5  1  2 -2 -2 -2 -1 -2  1 -3  0  0  2 -2  4 -3 -6  3  0 -2 -4 -6 -4 -3 -4 -1 -1 -6 -5 -1 -4 -3 -3 -5 -2 -5 -6 -6 -6 -5 -1 -4 -3 -5  0  1 -1 -1  2 -1  0  1 -4 -2  1 -7 -1 -6 -6 -1 -1 -4 -5 -1 -4 -6  5 -3 -3 -3 -6 -3 -5  2  4 -4  2 -2 -1 -2 -4 -5  3 -1 -6 -4  0 -6 -5  4 -2 -3  1 -4  5  1 -2 -4  4  2 -4 -6 -6  2 -4 -5  3
 -2 -5  2 -6 -5 -6 -5 -1  9 -7 -1 -1 -4 -5  0 -2 -6 -3 -1 -2 -6 -2 -2 -1 -1 -1  2 -1 -5 -2 -5 -3 -2 -1 -3 -3 -4 -1 -6 -6  0 -4 -6 -1  6 -1 -5 -5 -6 -2 -5 -6 -6 -3 -2  1  0 -1 -2 -6 -1 -3 -6 -4  0 -1  0 -2 -4 -3 -2  1 -2 -2 -5 -2 -5 -5 -3 -2 -3 -7 -5 -7 -8 -1 -2  2 -2  2 -2 -2  1  0  0 -2  0 -4 -6  0  1  3  2 -4  1 -1 -6 -4 -6 -5  8 -6 -1 -1 -5 -6 -6 -4 -3 -5 -5 -3 -3 -4 -6  0  2 -3  1 -4 -2  0 -1 -4  0  0 -1  0 -2 -5 -6 -1 -4  1  8 -6 -1 -4 -4 -3 -2 -6 -6 -2 -3 -3  8 -5 -2 -5 -4 -7 -4 -5 -5 -3  0 -5 -3  1  2  1 -1  0  0  0 -3 -1 -3 -8 -3 -6 -6 -1  3 -4 -5  1 -6 -7  0 -4 -2 -5 -6 -6 -6  2  1 -3 -2  3  7 -3 -4 -5 -1 -2 -6 -5  0 -6 -6 -1 -2 -2 -2 -4 -2  0 -5 -6 -1  0 -4 -4 -6 -1 -4 -2 -1
  3 -5 -2 -6 -5 -6 -5 -4  0 -7 -3  1 -4 -5  0  0 -6 -4 -1  3 -7 -1 -2  3 -4 -1  1  0 -5 -2 -5 -3 -4 -3 -4 -4 -5 -3 -6 -7 -4 -4 -6 -2 -2 -2 -5 -2 -7  7 -5 -6 -6 -4 -5  8  4  0 -4 -5 -1 -2 -6 -1  1  2 -2  0 -3 -1 -1  2 -2 -3 -5 -1 -7 -5 -3 -5 -3 -7 -6 -7 -9 -3 -2  3  1  3 -3 -2  6  4  2 -2  1 -3 -7 -1  2  1  3 -5 -1 -4 -6 -5 -6 -5  2 -6  0 -4 -5 -5 -8 -5 -3 -5 -5 -3  0 -5 -7  2 -2 -6 -1 -5 -1  4 -1 -4  0  0 -1  1 -4 -6 -4 -3 -5  2  0 -6 -3 -1 -5 -6 -3 -7 -6  1 -3 -4 -2 -5  3 -6 -5 -7 -6 -4 -6 -4 -3 -5 -2  2  4  1 -1 -1  0  0 -2 -2 -4 -8 -2 -6  0  1  3  0 -6  3 -4 -7  0 -5  6 -5 -6 -6 -7 -1 -2 -3  0  5 -1  0 -3 -5 -1  0 -7 -6  4 -7 -7 -3 -2  4  0 -5 -3 -1 -5 -6 -2  0 -3 -5 -7  2 -5 -4 -1
 -6 -3 -5 -4 -4 -4 -4 -3 -6 -6 -3 -3 -3 -3 -5 -4 -4 -1 -3 -3 -6 -5 -4 -4 -4 -5 -6 -4 -3 -3 -3 -4 -4 -5 -4 -4 -6 -5 -4 -6 -3 -6 -4 -3 -5 -5 -4 -6 -6 -6 -3 -5 -4 -3 -4 -7 -3 -3 -5 -7 -4 -5 -4 -5 -4 -5 -5 -3 -3 -3 -4 -4 -4 -4 -5 -2 -7 -4 -3 -6 -4 -4 -3 -4 -2 -4 -4 -4 -4 -4 -3 -3 -5 -4 -4 -3 -4 -1 -4 -4 -3 -4 -4 -4 -4 -6 -2 -4 -4  1 -6 -7 -5 -3 -4 -7 -7 -6 -3 -4 -4 -4 -6 -3 -4 -4 -4 -4 -5 -3 -4 -5 -3 -3 -1 -1 -4 -4 -5 -4 -4 -4 -6 -5 -5 -4 -3 -7 -4 -5 -7 -6 -4 -3 -4 -6 -6 -2 -6 -4 -6 -6 -4 -4 -4 -4 -6 -2 -3 -3 -4 -4 -3 -2 -2 -1 -4 -1 -3 -6 -3 -4 -7 -3 -4 -2 -2 -4 -7 -5 -5 -7 -6 -2 -4 -4 -4 -4 -4 -2 -3 -5 -5 -4 -4 -4 -2 -4 -5 -4 -4 -6 -4 -5 -4 -5 -4 -4 -3 -3 -4 -4 -5 -4 -5 -6 -7 -4 -2 -5 -4
  3 -4  4 -5 -4 -5 -4 -3 -4 -7  0  0 -4 -4  5  2 -5 -2  2  2 -6  3  4  3 -3 -2  0  2 -4  1 -3 -3 -4 -5 -3 -4 -5  4 -4 -5 -2  9 -6  2  4 -5 -4 -5 -6  1 -4 -6 -4 -3 -4 -4  2  1 -2 -5  3  0 -5 -1  3  2 -1  0 -4 -2 -2 -2 -1  1 -3 -4 -6 -4  2 -5  3 -5 -5 -5 -6 -1 -2  3 -1 -1 -1 -2  0  0  3 -1  2 -2 -3  1  2  1  2 -3  3 -2 -5 -4 -5 -4 -2 -4  1 -3 -3 -5 -6 -6  0 -2 -4  3  6 -4 -5  3  1 -1  0 -2 -3  2  1 -3  0  0  5 -2 -1 -5 -5  4 -5  3 -3 -6 -2  9 -4  0  9 -1 -5  2 -4 -2 -3 -4  4 -4 -5 -7 -5 -4 -3 -4  8 -4  0  2  1  0  1  0  1  2 -4  0 -2 -4 -1 -5 -5  3  0 -2 -4  2 -3 -6  0  9  5 -4 -5 -2 -5  1  0 -4  2  1 -1  0 -2 -4  2  1 -6 -4  1 -6 -5  3 -2 -1  2 -3  3  2 -1 -6  3  1 -2 -5 -6  1 -4 -4  4
  7 -5 -2 -5 -4 -5 -4 -3 -4 -7 -3  1 -4 -5  3  3 -6 -3  2  2 -7  6  0  3 -3 -2 -1  1 -4  0 -4 -3 -4 -5 -3 -4 -5 -2 -6 -6 -3 -1 -6  0  0 -4 -4 -3 -6  3 -5 -6 -5 -3 -4 -2  1  3 -3 -5  2  0 -6  5  3  6 -3 -1 -4 -1  0  1 -1 -1 -3 -4 -6 -4 -2 -6 -1 -6 -5 -6 -7 -3 -2  0  1 -1 -2 -2  0  0  1  0  4 -3 -5  0  0 -1  0 -4  1 -2 -6 -4 -6 -4 -2 -5  0 -4 -4 -5 -6 -6  0 -3 -4  1  5 -4 -6  3 -2 -4 -2 -5 -2  4 -1 -4  0  0  2 -1 -2 -5 -6  2 -5  5 -4 -6 -3 -1 -4 -4 -1 -6 -5  0 -4 -2 -3 -4  5 -5 -6 -7 -6 -4 -5 -4 -2 -5 -2  2  0  0  0 -1  1  1 -3  0 -3 -7  1 -6 -4  1  3 -4 -5  1 -3 -7  3 -2  0 -4 -6 -5 -6  1 -1 -4  2  1 -2  1 -2 -4  0  1 -6 -4  2 -6 -6 -1 -3  2  3 -4 -1  1 -4 -6  3  1 -4 -6 -6  2 -4 -1  3
 -4 -5 -3 -6 -3 -6 -3 -3 -3 -7 -3  1 -5 -5 -3 -3 -6  0 -2 -2 -7 -4 -3 -3 -2  7 -5 -3 -4 -3 -5 -3 -4  7 -2 -4  7 -2 -6 -6 -3 -5 -7 -3 -3  7 -3 -5 -6 -2 -5 -6 -6 -2 -1 -5 -3 -2 -4 -5 -2 -4 -6 -4 -2 -3  7 -3  3 -4 -1  5 -3 -3 -6 -5 -7 -3 -5  7 -4 -7 -2 -7 -7 -3 -2 -1  0  4 -2 -2 -2  1  1  5 -3 -3 -7 -2 -1  4  1 -5 -1 -5 -6 -2 -6 -2 -4 -6 -3 -4 -2 -6 -7  8 -3 -3 -2 -4 -4 -5 -7 -3 -1 -6  6 -6 -4 -1 -1 -3  0  0 -2  2 -4 -6 -6 -4  7 -2 -2 -7  3 -6 -4 -5 -4 -7 -6 -2 -2  7 -2 -3 -3 -5  7 -7 -3 -3 -5 -3 -5 -5 -3 -1  0  4  1 -2  0  1  7 -3  0 -7 -4 -6 -6 -1 -2 -4 -7 -2 -6 -7 -3 -6  0  0 -6 -6 -7 -3 -2  6 -1  1 -3 -3 -1 -1 -3 -1 -7 -5 -2 -7 -7 -3  4 -3 -3  0 -1 -2 -6 -7 -3 -1 -5  8 -7  2 -5 -4 -3
 -3 -5  3 -6 -5 -6 -5 -4 -3 -5 -2  0 -5 -5  0 -1 -6 -3 -1  0 -4 -1 -1 -1  2 -4  9  1 -5  0 -4 -4 -2 -5 -4 -5 -5 -1  1  0 -4 -2 -6 -1  6 -3 -5 -6 -4  0 -5 -4 -5 -4 -5 -4 -2 -2 -1 -6 -2 -3 -6 -1 -1 -1 -1  1 -4 -3 -3 -1 -3 -1  1 -2 -1 -5 -2 -6 -2 -6 -6 -6 -6 -4 -2 -1 -2 -1 -2 -2 -3 -2 -1 -2 -2 -4 -6  0  0 -1  0  0  1  8 -6 -5 -6 -5 -1 -6 -3  0 -5 -6 -2 -6 -3 -5 -5 -3 -3 -5 -6  0  5 -1 -3 -4  0 -2 -2 -4  0  0 -1  0 -2 -5 -6 -2 -2  1 -3 -7 -4  2 -5  3  0 -4 -6  0 -5 -3 -1 -5 -2 -2 -6 -5 -6 -5 -3 -5  0 -5  0  0 -1  1 -1  0 -1  0 -4  2  1 -6 -3 -6 -6 -3  0 -1  8  0 -4 -7 -1 -4 -3 -5 -6 -5 -6 -1  3 -4 -1  2 -1 -2 -4 -5  0 -1 -5 -4  0 -3 -6  0 -4 -3 -2 -5  1 -2 -5 -6  0 -2  4 -3 -2 -1 -4 -5  0
 -6  3 -3  4 -5  0 -5 -4 -7 -3 -1 -4 -3  3 -5 -2  6 -1 -3 -2 -4 -5 -4 -4 -4 -7  0 -4  3  1  4 -1 -2 -6 -5 -4 -7 -4  0 -4 -3 -6  8 -1 -6 -7 -4 -6 -4 -6  2 -3  0 -5 -4 -6 -1 -2 -3 -6 -2 -2  1  1 -5 -5 -6 -1  2  1 -4 -5 -4 -4 -2 -1 -6 -5  4 -7 -1  1 -1 -1 -7 -3 -3 -3 -3 -3  0  2 -2 -4 -3 -2 -3  2  0 -4 -3 -4 -4  0 -4 -5  3 -5  7 -5 -7 -5 -4  0 -5 -7 -6 -8 -1 -3 -5  1 -6  0  0 -4 -4 -1 -4  2 -3 -5 -3  1 -1 -1 -3 -4 -5  4  2 -2 -7 -5 -6  8 -4 -7 -4 -4 -7 -3  3 -3 -5 -7 -4 -2 -6  2 -7  0  2 -5 -2 -6 -3  3  2 -3 -4 -4 -2  1  0 -2 -5 -5 -2 -3  4  4 -7 -3 -4  0 -6 -4 -7  8 -3 -7 -6 -3  3  4  0 -4 -4 -5 -3 -5 -3 -3 -3 -2 -2 -4 -3  1 -4 -4  0 -5 -5 -5 -3 -2 -1 -4  6  7 -3 -4 -4 -8 -5 -2  2 -5 -4
 -5  3 -2  1 -5 -2 -5 -5 -7  0 -1 -3 -5  3 -4 -2  4 -3 -3 -1 -3 -4 -3 -3 -5 -6 -5 -4  2  0  3 -4 -2 -6 -5 -5 -7 -4  5 -2 -4 -6 -1 -2 -5 -6 -4 -6 -3 -6  2  2  5 -5 -5 -7 -2 -1 -2 -4 -2  2  6 -2 -4 -4 -6  4 -3  1 -4 -5 -5  0 -2 -3 -5 -5  0 -7 -3  6 -3  6 -5 -4 -2 -4 -2 -3  2  0 -3 -3 -3  0 -3  0  6 -1 -3 -4 -4  0 -3 -5  5 -5  1 -4 -7 -7 -4  3 -4 -7 -5 -8  2 -5 -5  0 -5 -2  6 -4 -4  5 -5  5  0 -4 -3  4 -1  0 -3 -4 -3  4  0 -1 -7 -5 -7  0 -3 -6 -4 -1 -6 -1 -1 -2 -5 -7 -6 -4 -5  5 -7  1  0 -5  5 -6 -1  2  1 -2 -3 -4 -1  0 -1 -2 -5 -5 -2 -4  2 -1 -7 -3 -4  4 -5 -4 -6  1 -1 -5 -6 -2  0  5  6 -4 -3 -5 -3 -5 -4 -3  0 -4 -1 -4  3  4 -4 -3  6 -3 -5 -5 -4 -4 -1 -4  1  1 -3 -4 -3 -7 -5  0  4 -5 -4
 -2 -4  2 -5 -4 -5 -4 -3 -4 -7  1  1 -4 -4  4  2 -5 -1  2 -1 -6  1  5  3 -3 -3 -3  4 -4  1 -4 -3 -4 -4 -3 -4 -5  5 -5 -5 -3 -2 -6  3 -1 -4 -4 -4 -6 -3 -4 -6 -5 -3 -4 -4 -1  2  1 -5  2  4 -5 -2  3  0 -1  1 -4 -2  1 -2 -1 -1 -2 -4 -6 -4  0 -5  4 -6 -5 -6 -7 -3  2  3  0 -1 -1 -1  1 -1  2 -1  1 -3 -5  4  2 -1  1 -3  3  4 -5 -4 -5 -4 -4 -5  6 -3 -4 -5 -6 -5  1 -4 -4  0 -2 -4 -5  3  4 -2  2 -3 -2  1  2 -3  0  0  3  0  6 -5 -5  0 -4 -1 -4 -6 -3  0 -4 -4 -2 -6 -5  0 -4 -1 -3 -4 -1 -5 -5 -7 -5 -4  1 -4 -2 -5  0  3  0  0  4  1  0  1 -3 -2 -2 -7 -2 -5 -5  0  0 -4 -5  0 -2 -6  2 -3 -2 -4 -6 -4 -6  5  3 -3  3  0  1  0 -3 -4  3 -2 -6 -2  0 -6 -5  5 -3  0  4 -4  2  1 -2 -4  3  2 -4 -5 -6 -1 -4 -3  3
 -4 -1  0 -2 -4 -2 -4 -4 -6 -2 -2 -3 -4  7 -3 -1 -1 -3 -3 -2 -4 -4 -3 -3 -4 -6 -4 -3  0 -1  0 -4 -3 -5 -4 -4 -6  0 -1 -4 -3 -4 -1 -1 -4 -6 -4 -6 -3 -4  1  0  2 -4 -4 -6  0 -2 -3 -6 -2  0  0 -1 -3 -4 -5  0 -2 -1 -3 -4 -4 -3 -3 -3 -5 -4  0 -6 -3 -1 -2 -1 -6 -2 -3 -2 -2 -3  0 -1 -2 -2 -3 -2 -2 -1 -1 -2 -3 -3 -3 -2 -2 -3 -1 -4  3 -4 -6 -6 -4 -1 -4 -6 -5 -7 -1 -4 -4  4 -4 -1  5 -2 -3  4 -5  1 -2 -4 -1  1 -1  0 -2 -4 -4  2 -2  2 -6 -4 -5 -1 -1 -4 -4 -1 -4 -1 -1  0 -4 -6 -5 -4 -4  2 -6 -1 -2 -4  1 -5 -4  2  2 -1 -3 -3  0  0 -1 -2 -5 -4 -2 -3  1 -2 -7 -2 -4  3 -4 -3 -6 -1 -3 -5 -5 -2 -2 -1  1 -3 -3 -4 -3 -4 -3 -2 -3 -2 -1 -4 -2  5 -3 -4  3  0 -4 -5 -3 -4 -2 -3 -1  3 -3 -3 -4 -6 -5 -2  1 -5 -2
 -6  0 -4 -3 -6 -4 -6 -5 -7  9 -2 -1 -6 -1 -5 -4 -3 -4 -4 -4  9 -6 -5 -5 -3 -6 -3 -5 -1 -3  1 -5  6 -6 -5 -5 -7 -5  6  4 -5 -7 -2 -4 -5 -6 -5 -7  9 -6 -3  8  4 -5 -5 -7 -4 -4 -4 -7 -3 -4 -3 -4 -5 -5 -6  0 -4 -2 -4 -2 -5 -4  8 -5  0 -6 -1 -7 -5 -3 -4  0 -1 -4 -4 -3 -3 -4  2  0 -5 -4 -3 -3 -4 -1 -2 -2 -3 -3 -4  7 -4  1  0 -5 -2 -6 -6 -8 -5 -2 -6 -7 -1 -7 -3 -6 -6 -3 -6 -1 -2 -5 -4 -1 -5 -1  0 -5 -3 -1 -1  0 -4 -4 -5  2 -4 -1 -6 -5 -6 -3 -5 -7 -5  5 -7  8 -2 -1 -6 -6 -6 -5 -6 -1 -7  9 -4 -6 -1 -6 -5 -3  1 -3 -4 -4 -2  0 -2 -3 -5 -3  0  1 -1 -4 -8 -5 -5  1  0 -5 -7 -3 -4 -7 -6 -5 -4 -2 -3 -5 -4 -5 -4 -5 -5 -5 -5 -5 -4 -5  8  0 -1  7  0 -2 -5 -6 -5 -5 -4 -5 -2  0 -5 -3  5 -7  2 -4  1 -6 -4
 -4 -5 -4 -5 -4 -5 -4 -4 -6 -7 -3  1  7 -5 -3 -3 -6 -4  1 -3 -7 -4 -3 -3 -2  0 -5 -1 -2 -3 -2 -4 -2 -5  2 -4 -5 -3 -6 -6 -4 -5 -6 -3 -4 -5 -4  9 -7 -4 -4 -6 -5 -2 -4 -5 -3 -3 -4  9 -3 -4 -6 -4 -3 -4 -5 -4 -4 -4  5 -4 -2  0 -6 -2 -7 -4 -4 -6 -4 -2 -5 -6 -8 -3  5 -2  5  0  1 -2  1  2  1  1 -2 -3 -4 -3  0  2 -1 -3 -2 -4 -6 -4 -6  0 -4  9 -4 -4 -4  9 -7 -6 -3 -1 -4 -4 -4 -4 -6 -3 -3 -5 -4 -5 -4  0  0 -3  1  1 -2  5 -3 -5 -6 -4 -5 -4 -5 -6 -4 -3 -4 -6 -5 -7 -5 -3 -4 -5 -5 -4  1 -5 -6 -7 -6 -2 -5 -3 -4 -5 -3 -2  4  0 -1  2  0  1 -4 -3 -4 -8 -1  0  9  0 -3 -5 -7  2  8 -6 -4 -6 -4 -4 -6 -5 -6 -2  0 -4 -1 -3  1  6 -3 -4 -2 -4 -7 -5 -3 -7 -6 -4 -4  6  0 -4 -4 -2 -5 -6 -3 -3 -6 -6 -7 -3 -3  8 -2
 -3 -4 -1 -4 -2 -4 -1  4 -2 -6  0  0 -2 -3 -2  0 -5  0  1 -1 -6 -1 -1 -1  2 -1 -3  0 -3  0 -3  6  3 -2  5  4 -1 -1 -5 -5  0 -4 -5  0 -2 -2 -2 -3 -5 -3 -4 -5 -5  5 -2 -3  1  0 -2 -4  0 -2 -4 -3  0  0 -3 -3 -1 -2  0  0  6 -3 -5 -1 -6 -2 -2 -4 -1 -6 -4 -4 -7  7  0  0  0  0 -2 -2 -1  0  1 -1  0 -1 -5  0  1 -1  0 -4  0 -3 -5  3 -5 -2  0 -4 -1 -1 -2 -5 -6 -4 -1 -2  0 -2 -1 -1 -5 -1  0 -4 -1 -4 -1  0  1 -3  1  1 -1  1 -2 -5 -5 -2 -2 -1  3 -5  2 -4 -1 -3 -1 -5 -4  2  5 -2 -1 -1 -1 -4 -4 -6 -4  0 -4  7 -3 -4 -1  1  0  0  0 -1  0  2 -2  6 -1 -7 -2 -5 -2  1  2 -1 -5  1 -3 -6 -2 -4 -1 -2 -5 -5 -4  1  1  1 -1 -1  1 -1 -1 -1 -1  0 -6 -4 -1 -6 -5 -1  5 -2 -1 -1 -2  1 -4 -5  0  3 -2 -4 -6 -1 -1 -3 -1
 -3 -1  1 -3 -3 -1 -2  1 -4 -5  5 -1  4 -1 -1 -1 -4 -1  1 -2 -6  1 -1 -1  7 -4 -3  2 -1  1 -1  1  0 -4 -1  7 -5 -1 -4 -2  3 -4 -4  1 -3 -4 -3 -4 -5 -4 -3 -5 -4 -2 -3 -4  0  1  4 -3  0 -2 -2 -3 -1 -1 -4 -2  1 -1  0 -2  4 -3 -2  7 -6 -4  2 -5  1 -4 -2 -4 -7  0  0  0  0  0 -1 -2  0 -2 -1 -1  0  1 -4  0  1 -1  0 -3  0 -2 -4 -2 -4 -3 -3 -4 -2  5 -3 -5 -6 -5  0 -3 -1  1 -3  4 -3  2 -1 -3 -3 -3  1 -1  1 -2  1  1 -2 -1 -2 -3 -3  2 -5  0 -1 -3  2 -4  6 -3 -3 -4 -1 -1  6 -5 -3 -2 -2 -3 -5 -5 -2 -1 -3 -2 -4 -2 -1 -1 -1 -2 -1  0  1  0 -3  0 -2 -6 -1 -3 -4  1  1 -3 -5  1 -3 -4 -1 -5 -3 -3 -2 -2  0  1  0 -1 -1 -2 -1 -2 -2 -2  0 -1 -5 -2  1 -6 -3 -2  2 -2  0 -1 -1 -1 -1 -3 -1 -1 -4 -5 -6 -1 -1 -3 -2
 -5 -4 -4 -5 -6 -6 -6 -5 -8 -3 -4 -4 -6 -4 -5 -4 -5 -5 -4 -4 -1 -5 -5 -5 -5 -6 -5 -5 -4 -4 -4 -6 -2 -6 -6 -6 -6 -5 -3 -1 -5 -6 -6 -4 -5 -6 -6 -7 -2 -6 -5 -1 -3 -5 -6 -7 -4 -4 -4 -8 -4 -5 -5 -5 -5 -5 -5 -2 -5 -4 -5 -5 -3 -5 -2 -6 -2 -6 -4 -6 -5 -5 -6 -5 13 -5 -5 -4 -5 -4 -1 -2 -6 -5 -1 -2 -5  2 -2 -4  2 -3  0  1 -4 -5 -4 -6 -5 -6 -7 -8 -5 -5 -6 -7 -2 -6 -4 -6 -6 -4 -5 -1 -5 -5 -5 -2 -5 -4  9 -5 -4 -3  0  0 -3 -2 -5  2 -6 -2 -6 -5 -7 -6 -5 -6 -6  4 -6 -2 -6 -4 -6 -6 -7 -6 -6 -1 -6 -3 -6 -6  2 -6 -5 -5  1 -4 -1  0 -1 -2 -3 -3 -4 -5  4 13 -3 -6 -8 -5 -5  4 -3 -5 -7 -6 -5 -6 -6 -6 -6 -5 -5 -5 -4 -5 -4 -5 -6 -5 -5 -6 -3 -5  2  0 -5  5 -4 -5 -5 -6 -5 -6 -5 -5 -5 -5 -5 -5 -1 -6 -2 -4 -4 -6 -4
 -5 -3 -3 -4 -5 -4 -5 -5 -6  0  1 -1 -5 -3 -4 -3 -4 -4 -3 -3  4 -4 -4 -4 -2 -4  1 -3 -3 -3  0 -5  4 -6 -5 -5 -6 -4 -1  9 -4 -5 -4 -3 -2 -6 -5 -6  5 -5 -2  0 -1 -5 -5 -6 -3 -3  1 -7 -3 -3 -4  0 -4 -4 -6  1 -4 -2 -3 -3 -4 -1  2 -5 10 -5  0 -7 -4 -4 -3 -2  2 -4 -4 -3 -2 -3  4 -3 -5 -4 -3 -3 -4 -1 -2 -2 -3 -3 -3  4 -3  1 -4 -5 -3 -5 -5 -7 -4 -4 -5 -7 10 -7 -3 -5 -5 -1 -3 -2 -4 -4 -1  0 -5 -3  5 -4 -3 -2 -1  0 -3 -1 -4 -3 -4  1 -6 -4 -5 -5 -4 -5 -5  7 -5  4 -4  0 -5 -6 -5 -5 -5 -1 -7  0 -4 -5  1 -5  0 -3  4 -3 -3 -3 -3 -1 -2 -2 -5 -2  5  0 -3 -4 -7 -4 -3  2  8 -4 -7 -5 -4 -6 -5 -3 -4 -4 -4 -4 -2 -5 -3 -3 -4 -3 -5 -5 -3 -4  1  0 -3  7 -3 -2 -5 -4 -3 -5 -3 -4 -2 -4 -3 -4  8 -7 10 -3 -2 -5 -3
 -5  5 -4  6 -2  7 -3 -3 -7 -1 -1 -3  0 -1 -4 -1  1  1 -1 -2 -4 -4 -3 -3 -3 -6 -3 -2  4  3  2 -1  0 -5 -4 -2 -7 -1 -2 -2 -2 -6  0  0 -5 -6 -3 -6 -4 -5  5 -3  0 -4 -3 -6  0  0 -3 -5 -2 -3 -2  3 -4 -4 -6 -1  0  5 -3 -5 -4 -2 -1  1 -5 -2  2 -7  1 -1  6 -1 -7 -4 -2 -3 -3 -3  0  5 -2 -2 -3 -2 -3  4 -1 -3 -3 -4 -3  0 -3 -5  1 -3  2 -3 -6 -6 -3  0 -2 -4 -6 -7  0 -3 -3  3 -5  5 -1 -3 -4 -1 -5  2 -3 -4 -2  3  0  0 -3 -4 -5  0  7 -1 -6 -4 -6  2 -3 -4 -1 -4 -6 -4  6 -1 -3 -6 -6  1 -4  1 -6 -3  7 -4 -2 -5 -4  5  1 -2 -3 -3 -1  1  0 -2 -4 -4  0 -3  2  6 -6 -2 -4 -2 -5 -3 -6  0 -1 -6 -4 -1  7  3 -2 -3 -3 -4 -2 -4 -5 -2  0  0 -1 -2 -3  2 -3 -5  1 -4 -4 -3 -2  0 -2 -3  3  0 -3 -4 -3 -7 -5 -1  3 -3 -4
