# Supplementary material for: Protein Secondary Structure Prediction Based on Data Partition and Semi-Random Subspace Method
Source: Sci Rep. 2018 Jun 29;8:9856. doi: 10.1038/s41598-018-28084-8 (PMC6026213; doi:10.1038/s41598-018-28084-8)
Supplement: Supplementary file 3 — Dataset 3 [file 41598_2018_28084_MOESM3_ESM.zip › ASTRAL_DATA/1avg_A.pssm]

  F  F  N  E  K  T  F  G  A  G  E  A  D  a  G  L  R  P  L  F  E  K  K  Q  V  Q  D  Q  T  E  K  E  L  F  E  S  Y  I  E  G  R
 -4 -4 -2 -1 -2 -1 -4 -1  2 -1 -1  3 -1  0 -1 -1 -2 -2 -2 -3 -2 -1 -1 -1 -1  0 -3  0 -1 -2  0 -2 -3 -2 -1  0 -3 -1  0  0 -3
 -4 -4 -2 -2  4 -2 -4 -3 -1 -3 -1 -2 -2 -4  0 -1  7 -3 -3 -4 -1  2  1  0  0  1 -3  1  1 -2  1 -2 -4 -3  0 -2 -3  3 -1 -2  8
 -5 -5  5 -2  0 -1 -5 -1  1 -1 -1  0  1 -4 -1 -2 -1 -3 -4 -4 -1  0  1  3 -2  0  0  1  1 -2  1 -2 -5 -4  0 -1 -3 -3 -1 -1 -2
 -5 -5  5  2 -1 -2 -5 -2  0 -2  1  1  6 -4 -2 -2 -2 -2 -4 -4  1 -1 -1  0 -3  0  7 -1 -1  0  1  0 -5 -4  4 -2 -4 -3  3 -2 -3
 -4 -4 -4 -4 -4 -2 -4 -4 -2 -3 -5 -2 -3 10 -3 -2 -4 -4 -2 -3 -5 -4 -3 -3 -2 -3 -5 -3 -2 -5 -3  1 -3 -2 -4 -2 -4 -2 -4 -3 -5
 -5 -5 -1  0  2 -2 -5 -3  3 -3  2  0 -1 -4 -2  2  0 -2 -2 -4  1  1  1  1  0  2 -2  2 -1  1  2  1 -3 -1  1 -2 -1  0  2  1 -1
 -5 -5  0  4  0 -2 -5 -3  1 -3  6  0  2 -5 -3  1 -1 -2 -3 -4  6  0  0  0 -2  3  0  1 -1  7  1  6 -4 -4  5 -2 -3 -2  3 -1 -2
 -5 -5 -2 -3 -2 -3 -5  7 -1  6 -3  0 -1 -3  6 -3 -3 -3 -4 -4 -3 -2 -2  1 -3 -2 -3  0  0 -4 -2 -4 -5 -5 -3 -2 -4 -3  3  6 -4
 -3 -3 -1 -2 -1  0 -3 -3  0 -3 -1 -2 -2 -4 -3 -2 -1 -3 -3 -2 -1 -1 -1  0 -3 -1 -3 -1 -2 -2  1  1 -4 -4 -1 -3  0 -3  0 -3 -2
 -1 -2 -4 -3 -4 -2 -2 -5 -2 -5 -4 -2 -2 -2 -5  1 -4 -4  2 -1 -4 -3  0 -3  2 -2 -5 -2 -3 -5 -3 -5  0  2 -4 -4 -3  4 -4 -5 -5
  1 -1 -4 -4 -3 -3 -1 -5 -1 -5 -4  0 -3 -2 -4  3 -3 -4  4  0 -4 -1 -1 -2  1 -2 -5 -3 -3 -4 -2 -4  6  5 -4 -2 -3  1 -4 -4 -4
 -5 -5  0 -1  5 -2 -5 -3  0 -2  0 -1 -1 -4 -2  0  1 -2 -3 -4  0  5  4  2  3  3 -2  4  2 -1  4  0 -4 -3  0 -2 -3 -1 -1  0  1
 -1 -1 -3 -3 -2 -2 -1 -4 -1 -4 -3  0 -3 -2 -3  1 -2 -3  4 -1 -3 -1  1 -2  0 -1 -5 -2 -2 -4 -1 -3  2  1 -2 -3 -3  1 -3 -3 -3
  8  8 -4 -4 -4 -3  8 -4 -2 -4 -4 -2 -4 -3 -4 -1 -4 -5  0  7 -4 -3 -3 -3 -2 -3 -5 -3 -3 -5 -4 -5 -1  2 -1 -4  1 -2 -4 -4 -5
 -5 -5 -3  6 -2 -2 -5 -3 -2  1 -2 -2 -2 -4 -3 -2 -3  8 -3 -4 -2 -2 -2 -2 -3 -2 -3 -2 -2 -3 -2 -3 -4 -4 -2 -2 -4 -3 -2 -3 -4
 -4 -4  2 -1  0  2 -4 -1  2 -1 -1  1  0 -2 -1 -1 -2 -2 -3 -3 -1 -1  0  3 -2  0 -2  0  2 -2  0 -2 -4 -3 -1  6 -2 -2  0  1 -2
 -3 -4 -1 -2 -2  6 -4 -3  0 -2 -2  0 -1 -2 -2  0 -2 -2 -2 -3 -2 -1 -1  0 -1  1 -3 -1  4 -2 -1 -2 -3  0 -2  0 -3 -1 -2 -2 -3
 -1  0 -5 -4 -4 -3  0 -4 -3 -4 -4 -3 -4 -3 -3 -2 -4 -5 -2  0 -4 -4 -3 -3 -3 -3 -6 -4 -4 -4 -4 -4 -3 -3 -4 -4  0 -3 -4 -4 -4
  2  3 -3 -4 -3  0  2 -4 -2 -4 -3 -2 -3 -3 -4 -2 -3 -4 -2  4 -3 -2 -2 -2 -2 -2 -5 -3 -3 -4 -2 -3 -2 -2 -3 -3  9 -2 -3 -4 -3
 -2 -2 -4 -1 -3 -1 -2 -4 -2 -4 -3 -1  0 -2 -4  0 -3 -3  1 -2 -3 -3 -1 -3  2 -2 -5  0 -2 -4 -2 -4  0  0 -3 -3 -3  1 -3 -4 -4
