# Supplementary material for: Protein Secondary Structure Prediction Based on Data Partition and Semi-Random Subspace Method
Source: Sci Rep. 2018 Jun 29;8:9856. doi: 10.1038/s41598-018-28084-8 (PMC6026213; doi:10.1038/s41598-018-28084-8)
Supplement: Supplementary file 3 — Dataset 3 [file 41598_2018_28084_MOESM3_ESM.zip › ASTRAL_DATA/1ax8_A.pssm]

  I  Q  K  V  Q  D  D  T  K  T  L  I  K  T  I  V  T  R  I  N  D  I  L  D  F  I  P  G  L  H  P  I  L  T  L  S  K  M  D  Q  T  L  A  V  Y  Q  Q  I  L  T  S  M  P  S  R  N  V  I  Q  I  S  N  D  L  E  N  L  R  D  L  L  H  V  L  A  F  S  K  S  a  H  L  P  E  A  S  G  L  E  T  L  D  S  L  G  G  V  L  E  A  S  G  Y  S  T  E  V  V  A  L  S  R  L  Q  G  S  L  Q  D  M  L  W  Q  L  D  L  S  P  G  a
 -2 -2 -1 -1 -2  1 -2  2 -2  0 -2  1 -1 -1  0 -1  1 -2 -2 -2 -1 -2 -2 -3 -2 -2 -3  1 -2 -1 -1 -1 -2 -1 -3  0  1 -1  1  0  0 -3  2 -1 -3 -2 -1 -2 -2  0  0 -3  0  1  1 -2 -1  1 -3 -3  1  0 -4 -1 -1 -2 -3 -3  1 -2 -3  0  0 -3  4  2 -1 -2 -1 -2 -1 -1 -2 -1  2  1 -1 -1 -1  1 -2 -1  1 -2  0 -2  1 -3  1  1  1 -2 -3 -1  0  2 -1 -2  5 -3  0 -3 -3 -2  0 -1 -3 -2 -1 -2  0  0 -2 -3 -3 -1  0 -2  3  4
 -3  0  4 -3  3 -2  0 -2  4 -1 -3 -3  4 -2 -3 -3 -2  7 -4  1  1 -2 -2 -1 -4 -4 -4  0 -2  0 -3 -3  0 -3 -4 -2  0 -3 -2 -1  1 -3 -1 -3 -3  0  2  0 -3  0  1 -3 -3 -1  3 -1 -2 -1  0 -4  0 -1 -4 -3 -2 -2 -4  6  1 -3 -4  2 -1  3 -3 -2 -2  3  1 -6 -4  0  2  3 -2  2  0 -2  1 -1 -2 -1  0 -3 -1 -1 -2 -3  2 -2 -2 -1 -3 -2 -3  0 -2 -4 -3 -3  0  7 -4  3  2 -3 -3  0  2 -3 -3  2  1 -4 -3 -1 -2 -3 -3 -1
 -4  0 -1 -3 -1  3  2 -2 -1  3 -4 -2 -1  0 -3  2  0 -2 -4  4  1 -2  0 -1 -4 -4 -4  0 -1  1 -3 -2 -2  0 -5 -1 -1 -4  0  0  0 -5  1 -1 -3 -1 -1 -3 -4 -1  1 -5 -2  0 -1  5 -4 -2 -3 -5 -2  5  0 -4 -1  6 -5 -2  2 -2 -5 -1  0 -3 -3  0 -2 -1  2 -6 -1 -3 -3 -2 -1  0  3 -2 -1  0 -4 -1  3 -4 -1 -1  1  3 -1 -1  0 -1 -3 -1 -2  1  1 -4 -2 -5  2 -2 -5 -1  0 -3 -4  0  1 -4 -1  0  5 -5  0 -2  1 -3 -1 -2
 -4  4 -1 -3 -2  4  5 -3 -2  0 -4 -3  0 -2 -3 -2 -2 -3 -4  2  2 -3 -3  6 -4 -4 -3  2  2 -2 -3  1  1 -2 -5 -1  0 -5  4  3 -2 -5 -1 -3 -4 -1  1 -4 -4 -2 -2 -5  1 -1  1  3 -4  0 -3 -5 -3  0  8 -4  0  0 -5 -3  2 -2 -5 -2  2 -4 -3 -2 -3 -3 -1 -6 -3 -4 -2 -2  0 -1 -1  0  2  0 -4  3  0 -4  1  2  0 -3 -1  1 -2 -3 -4 -2 -3 -1 -3 -5 -3 -5  4 -3 -5 -2 -1 -3 -5  2  3 -5 -3 -1 -1 -5  7 -3 -1 -2 -2 -2
 -2 -2 -3 -2 -4 -3 -4 -1 -4 -2 -2 -2 -3 -2 -2 -2 -2 -4 -2 -4 -3 -2 -3 -5 -4 -2 -5 -3 -3 -4 -4 -2 -3 -1 -3 -3 -3 -3 -3 -4 -2 -3 -2 -2 -3 -4 -3 -2 -2 -2 -2 -3 -4 -2 -4 -4 -2 -2 -6 -3  1 -3 -6 -2 -3 -3 -3 -4 -3  1 -3 -4 -2 -3 -3 -2 -3 -4  3 11 -4 -3 -4 -4 -2 -3 -3  1 -4 -2 -3 -4 -3 -3 -3 -4 -2 -3 -2 -2 -2 -3 -3 -2 -2 -3 -3 -2 -2 -3 -3 -5 -3 -4 -3  5 -3 -4 -4 -2  2 -3  1 -3 -5 -2 -2 -4 -2  0
 -3  3  1 -2  6 -1 -1 -2  0 -1  1 -2  2 -2 -2 -2 -2  0 -4  4  2  1  0  0 -4 -4 -3 -1 -1  3  0 -3  3 -2 -4  0  0 -3 -1  5 -2 -3  1 -2 -3  7  4 -3 -3  2 -1 -3 -1 -1  2 -1 -3  1  8 -4  1 -1 -2 -3  0 -2 -3  3  0 -1 -4  2 -1 -1 -2 -2 -2  1  0 -6 -3 -2  1  4  0  1  1 -1  1 -1 -1  1 -1 -3 -1  0 -1 -2  0  0 -2  1 -3 -2 -2  0 -2 -3 -2 -1 -1  0 -3  6  3 -3 -3  6  1 -3 -1  3  5 -3 -1 -2 -1  0 -2 -1
 -4  2  0 -3  1  0  1 -2  1 -1 -3 -2  1 -2 -3 -2 -2 -1 -4  0  2 -2 -1  2 -1 -4 -1  1  1  0 -2 -2  3 -2 -5  0 -1 -4  1  4 -2 -4  1 -3 -3  1  1 -3 -3 -1 -1 -4 -2 -2  1 -1 -4 -1 -1 -5 -2  1  0 -4  4 -2 -4 -1  1 -3 -5  3  1 -3 -3 -1 -3 -1 -2 -7 -2 -3 -1  3 -1 -1  0 -1  3  0 -2  3 -1 -4  1  4  0 -3  1  1 -2 -2 -3 -2 -3  3 -2 -4 -2 -4  1  1 -4  0  1 -3 -4  2  1 -4 -2 -1  0 -4  3 -3 -1 -2 -2 -1
 -4 -3 -2 -3 -3  0  0 -2 -3 -2 -4 -1 -2 -2 -3 -3 -2 -4 -5 -2  0 -3 -2 -2 -1 -1 -4  4 -2  0 -3 -1 -3  4 -5  3 -1 -4 -2 -3 -1 -5  1 -3 -4 -3 -1 -4 -4  0  0 -5 -3 -1  3 -1 -3 -2 -4 -5 -1 -2 -3 -4 -1 -1 -5 -4  1 -4 -5 -2 -1 -4  2 -2 -1 -4  4 -6 -1 -1 -4 -3 -1 -1  3  2  0  0 -2  2  2 -4  2  3 -2 -4 -2 -1 -2 -2 -4  0 -3  2  0 -5 -2 -5  0 -1 -5 -3  3 -3 -5  0  1 -5 -3 -1 -1 -5 -3  2  2 -3  5  0
 -4  3 -1 -3  0 -2 -2 -3 -2 -2 -3 -3 -1 -3 -3 -3  0 -2 -4 -1  1  4 -3 -2 -3 -4 -4 -2 -2  6  1 -3 -2 -3 -4 -2 -1 -4 -2  1  2 -4  1 -2  0  4  1 -3  0  2  1 -4  1 -2 -1  5 -4 -2 -2 -5  3  1 -3 -4 -2 -2 -4  2  3  0 -4  6 -2 -3 -3 -3  2 -2  0 -6  2  1  1  0 -1  1  1 -3 -2  1 -3 -2  1 -4 -2 -2 -2  1 -2 -2  2  4  4 -3 -3 -2  3 -4  1 -4 -2 -2 -4  0 -1 -2 -4  2 -1 -4 -3  1  2 -4 -2  1  1  0 -2 -2
  4 -4 -2  2 -3 -2 -4  2 -4  1  1  3 -3 -1  4  3  1 -3  6 -3 -1  3  1 -4 -1  5 -5 -3  1 -4 -2  3 -1 -4  0 -4 -3  4 -1 -4  0  1 -2  3  0 -4 -2  4  2  0 -2  0 -4 -2 -2 -5  1  2 -6  5  0 -1 -5  2 -3 -4  0 -2 -3  1  2 -4 -1  0 -2 -1 -1 -2 -4 -4 -2  0 -4 -3 -2 -3 -4 -1 -2 -3  0 -3 -1 -1 -1 -4  1 -1 -1  0 -3 -1  2 -3  2 -4  0  2 -1  0 -3 -5  0 -4 -3 -2  1 -4 -4  3  3 -1 -4  1 -5  0 -1 -4 -3 -1
  2 -3 -3  2 -2 -2 -4  0 -4  0  5  0 -3 -2  2  1  1 -3  2 -3 -3  2  4 -1  1  2 -5 -4  3 -2 -3  1  3 -4  6 -2 -3  1  0 -4 -2  5 -3  1  1 -3  0  2  4  0 -2  5 -3 -1 -3 -5  3  0 -5  2  0 -3 -6  4 -1 -4  5  1 -2  4  5 -2  1  4 -2 -2  0  2 -3 -4 -3  3 -1 -3 -3 -3 -4  2 -4 -2  5 -3 -3  5  1 -4  0  4 -1 -1 -2  0  1 -3  2 -4 -1  2 -2  6 -1 -4  5 -4 -3 -2  5 -2 -4  4  3  1 -4  5 -5  3  0 -4 -3 -1
 -3  0  4 -3  3 -1  0 -2  6  1 -3 -2  4 -2 -3 -2 -2  1 -4  2  2 -2 -1 -1 -1 -4 -3 -1 -2  2 -2 -3 -1 -2 -4 -2  3 -3 -2  0 -2 -4 -1 -2 -3  2  2 -2 -3 -1  0 -4 -2  1  0 -1 -2  1 -1 -4 -1 -1 -3 -3  0 -1 -4  0 -1 -3 -4  3 -2 -2 -3 -1 -2  4 -1 -6 -3 -2  3  3  0  0 -1 -2  2 -1 -3  1 -1 -1 -1  1 -1 -3  1  0 -2 -2 -3 -2 -2 -1 -1 -3 -2 -4 -1  1 -4  4  2 -3 -4  0  3 -3 -2  1  0 -4 -2 -2 -1 -2 -2 -1
  2 -2 -1  3 -2  2 -1  0 -3  1  2 -1  0 -2  2  1  0 -2  0 -2 -2  3  1 -3 -1  0 -5 -3  0 -2 -3  0 -1 -3  2 -3 -1  7  2 -2  0  3 -2  0 -1 -2 -1  1  2  0 -2  2 -3  2 -3 -4  4  0 -3  4 -1 -3 -5  3 -2 -3  4 -1  2  1  0 -3  2  3  5  1 -2  5 -3 -5 -4  1 -3 -2 -2 -2 -3  0 -2 -2  2 -1 -2  0 -1 -3 -1  1  2  1 -2 -2 -1 -2  2 -3 -1  2 -2  1 -2 -3  2 -2 -2 -2  4 -2 -3  6  1 -1 -3  2 -4  0 -1 -3 -3 -1
 -1 -2 -3 -1 -4 -3 -4 -2 -4 -1 -1 -2 -4 -3 -1 -1 -2 -4 -1 -4 -3  1  2 -4  7  1 -6 -4  1 -3 -4 -1 -2 -4  2 -4 -4 -2  0 -4 -2 -1 -3  2  5 -4 -3 -1  1 -2  0 -1 -4 -3 -4 -4 -2 -2 -6 -2  0 -3 -6 -1  0 -4 -1 -3 -3  0  2 -3 -2 -1 -3  0  1 -3 -4 -6 -5  2 -4 -4 -3 -4 -4 -3 -4 -3  0 -4 -3  4 -3 -4 -2 -1 -2 -3  3 -1  2 -4  1 -4  0  0 -3 -1 -3 -4 -1 -4 -4  5  0 -4 -4 -1 -1 -2 -4 -1 -5  2 -2 -5 -3 -2
 -3 -2 -2 -3 -2 -2 -2 -2 -2 -1 -4  2 -2  0 -3 -3 -2 -3 -4 -2 -2 -3 -4  0 -5 -4  9 -3  0  0  7  2  0 -3 -5  2 -2 -4 -3 -2 -3 -1  0 -1 -4 -2 -2 -3 -4 -1 -2  2  7  1  0 -2 -4 -1 -4 -5 -3 -3 -3 -4 -2 -3 -4 -4 -2 -4 -5 -3 -2 -4 -3 -2 -3 -3 -3  0  7  3  6  0  4  2  1  4  2  1  2  1  0 -2  1 -1  1 -4 -2  1  1  5 -4 -2 -3 -2  0 -4 -2 -4 -2 -4 -4 -3 -2 -4 -4 -3 -2 -4 -2 -2 -3 -4 -3 -3  0  8 -2 -1
 -3 -1  0 -1 -1  0  1  0 -1  0 -3 -1  1  2  1  1  1 -2 -4  0  1 -2 -3 -2 -3 -2 -3  0 -2 -1  0 -2 -1  4 -4  4  3 -3 -1  0  0 -4  1 -1 -3 -1 -1 -3 -3  1  3 -4  0  3 -1  0 -3  1 -3 -4  1  2 -2 -2  3  1 -4 -2  1 -2 -4 -2  0 -3  0  3  5 -2  2 -4 -1 -2 -1 -2  1  3  1 -1 -1  2 -3 -1  2 -3  1  0 -1 -1  1  0  3 -2 -3  4  0  2 -2 -3  0 -4  2 -2 -4 -1 -1  2 -3 -1  0 -3 -2 -1 -1 -4 -2 -1  3 -2  0  1
 -1 -2  0  2 -2  0 -1  3 -2  2 -2  2 -1  6  0 -1  3 -2 -2 -1 -1 -2 -1 -2 -3 -2 -3 -1 -2 -1  0 -1 -2  2 -3  0  0 -2 -2 -2  5 -2  1  2 -2 -2 -1 -1 -2  2  1 -2 -1  0 -1 -2  0  1 -3 -2  0  0 -3  0 -1  4 -3 -2 -1 -1 -3 -2  0 -2 -1  3  0 -2 -1 -4  3 -1 -1 -2  2  1  1 -1 -2  4 -2 -2  0 -3  1 -2  0 -1  1  2  1  0 -2  5  2 -1 -2 -1  2 -3  1 -3 -2 -1 -2 -1 -1 -2 -1 -1  0 -1 -2 -2 -3 -2  0 -2 -1  0
 -3  3 -4 -3 -3 -4 -4 -3 -4 -3 -3 -3 -4 -4 -3 -3 -3 -4 -4 -4 -3 -2 -2 -5 -1 -3 -6 -4 -3 -3 -5 -3 -1 -4 -3 -4  2 -3 -3 -4 -3 -3 -3 -2  1 -3  2 -3 -2 -3 -3 -3 -5  3 -4 -5 -4 -3 -5 -4 -3  0 -6 -3 -4 -5 -3 -4 -3 -2 -3  1  2  5 -4 -3 -4 -4 -4 -6 -5 -3 -5  1 -4 -4 -4 -4 -4 -4 -3 -4 -4  1 -3 -4 -3 -3 -3 -3 -2 -3 -1 -4 -3 -4 -2 -3 -3 -3 -4 -4 -3 -4 -3 -1 -3 -3 -4 -3 -3  2 -4 -3 -6 -2 -3 -5 -3 -2
 -2  2 -3 -2 -3 -3 -3 -2 -3 -2 -2 -2 -2 -3 -2 -2 -2 -3 -2 -3 -2 -1  0 -4  1 -2 -5 -3 -2  0 -4 -1 -3 -4 -2 -3 -3 -3 -1 -3  1 -2 -2  2  6 -2 -2 -2 -1 -2 -2 -3 -4 -2 -3 -1 -3 -2 -4 -3  0 -1 -5 -2 -2 -3 -2 -2 -2  3 -2  0 -2 -2 -3 -2  0 -3 -3 -6 -4 -1 -4  0 -3 -3 -3 -3 -3 -3 -2 -3 -3 -1 -3 -4 -2  1 -2 -2  2  1  6 -3 -1 -3  3 -2  0 -2 -3 -3 -2 -3 -3  4 -2 -2 -3 -2 -2 -2 -3 -2 -5  0 -2 -4 -3 -2
  4 -3 -1  4 -3 -1 -3  2 -4  0  0  2 -3 -1  1  3  0  1  2 -3 -2  0  0 -4 -2  2 -5 -3 -1 -3 -1  2 -2 -3 -1 -3 -3  2  1 -3 -1  0  0  2 -1 -3 -2  3  1 -1  1 -1 -2 -1 -3 -4  4  1 -5  3  0 -1 -5  2 -1 -3  0 -1 -2  0  2 -4  0 -1 -1 -1 -3 -1 -3 -4 -3  0 -4 -3 -1 -2 -3 -2 -3 -2  0 -1 -2 -1 -2 -3  2  0  1  0 -2  0  1 -2  2 -3  3  5  1 -1 -2 -4  0 -4 -2 -1  0 -3 -3  1  1  0 -4  0 -5  0  0 -3 -2  0
