# Supplementary material for: Protein Secondary Structure Prediction Based on Data Partition and Semi-Random Subspace Method
Source: Sci Rep. 2018 Jun 29;8:9856. doi: 10.1038/s41598-018-28084-8 (PMC6026213; doi:10.1038/s41598-018-28084-8)
Supplement: Supplementary file 3 — Dataset 3 [file 41598_2018_28084_MOESM3_ESM.zip › ASTRAL_DATA/1b25_A.pssm]

  M  Y  G  W  W  G  R  I  L  R  V  N  L  T  T  G  E  V  K  V  Q  E  Y  P  E  E  V  A  K  K  F  I  G  G  R  G  L  A  A  W  I  L  W  N  E  A  R  G  V  E  P  L  S  P  E  N  K  L  I  F  A  A  G  P  F  N  G  L  P  T  P  S  G  G  K  L  V  V  A  A  K  S  P  L  T  G  G  Y  G  D  G  N  L  G  T  M  A  S  V  H  L  R  R  A  G  Y  D  A  L  V  V  E  G  K  A  K  K  P  V  Y  I  Y  I  E  D  D  N  V  S  I  L  S  A  E  G  L  W  G  K  T  T  F  E  T  E  R  E  L  K  E  I  H  G  K  N  V  G  V  L  T  I  G  P  A  G  E  N  L  V  K  Y  A  V  V  I  S  Q  E  G  R  A  A  G  R  P  G  M  G  A  V  M  G  S  K  K  L  K  A  V  V  I  R  G  T  K  E  I  P  V  A  D  K  E  E  L  K  K  L  S  Q  E  A  Y  N  E  I  L  N  S  P  G  Y  P  F  W  K  R  Q  G  T  M  A  A  V  E  W  C  N  T  N  Y  A  L  P  T  R  N  F  S  D  G  Y  F  E  F  A  R  S  I  D  G  Y  T  M  E  G  M  K  V  Q  Q  R  G  C  P  Y  C  N  M  P  C  G  N  V  V  L  D  A  E  G  Q  E  S  E  L  D  Y  E  N  V  A  L  L  G  S  N  L  G  I  G  K  L  N  E  V  S  V  L  N  R  I  A  D  E  M  G  M  D  T  I  S  L  G  V  S  I  A  H  V  M  E  A  V  E  R  G  I  L  K  E  G  P  T  F  G  D  F  K  G  A  K  Q  L  A  L  D  I  A  Y  R  K  G  E  L  G  N  L  A  A  E  G  V  K  A  M  A  E  K  L  G  T  H  D  F  A  M  H  V  K  G  L  E  V  S  G  Y  N  C  Y  I  Y  P  A  M  A  L  A  Y  G  T  S  A  I  G  A  H  H  K  E  A  W  V  I  A  W  E  I  G  T  A  P  I  E  Y  K  I  S  Y  D  P  I  K  A  Q  K  V  V  E  L  Q  R  L  R  G  G  L  F  E  M  L  T  A  C  R  L  P  W  V  E  V  G  L  S  L  D  Y  Y  P  K  L  L  K  A  I  T  G  V  T  Y  T  W  D  D  L  Y  K  A  A  D  R  V  Y  S  L  I  R  A  Y  W  V  R  E  F  N  G  K  W  D  R  K  M  D  Y  P  P  K  R  W  F  T  E  G  L  K  S  G  P  H  K  G  E  H  L  D  E  K  K  Y  D  E  L  L  S  E  Y  Y  R  I  R  G  W  D  E  R  G  I  P  K  K  E  T  L  K  E  L  D  L  D  F  V  I  P  E  L  E  K  V  T  N  L  E
 -6 -3 -2 -5  2 -4 -4 -3  1 -4 -3 -7 -5 -2  1 -3 -2  0 -1 -1 -4 -1 -3 -2 -1  0 -3  4 -1 -1 -7 -5 -5  0 -2 -1 -5  4  4 -2 -5 -2 -2 -3 -3 -1  0 -2  2 -4  0 -4  0 -2 -1 -2  0 -5  0 -5  4  1 -4 -2 -2  0 -1 -2  0  3 -3  0  2  1 -5 -1  2  2  1  3 -6 -2 -3 -2 -5 -4  1 -3  2 -1  2 -4  3 -4 -2 -1 -2  3  3  1 -6  0  0  7 -5 -4 -5  4 -4 -3 -5 -4 -5  2  6  0 -1 -6 -3 -3 -2 -3 -6 -2 -4 -3 -2  3 -2 -6 -3 -4  7  1 -1 -4 -2 -4 -2 -4  1 -1  1  2 -1  1  3 -3 -1  0 -1 -2 -1 -2 -2  3  1  0  5  2 -4 -5 -6  7  0 -7 -3 -4 -2 -1 -5  7  2 -5  1 -1 -4 -1 -1 -3  5  6  1 -6 -1 -5  1 -3  7 -5 -1 -1  2 -7 -6 -6 -7  7 -6  4  2 -2 -1 -2 -1  0 -2 -1  0  5 -4 -2  0  2 -2 -1  1  3  2 -1  0  3  0  1  1 -2  1  1 -1  0  1  0 -1  1 -3  1  1 -4 -5 -5  2  2  0 -3 -1  0  2 -2  1  1 -3  2 -2 -1  1 -3 -7 -3 -2 -1  0 -2 -3 -1 -1  5 -2 -1 -4 -1  2 -2  3 -1  1  0 -2  0  0 -1 -3 -1  4 -5  1  2 -5 -1 -3  4 -6  0 -2 -2  0 -1 -2 -1 -1 -3 -1 -3  1 -3 -4 -6 -4 -1  0  2  3  4 -5 -2  4 -1 -3 -3 -4  0 -6 -2  0  5 -1  3  0  5 -3 -1 -4  2 -6 -1 -4 -3 -5 -8 -1 -6 -2  4  0  2  2 -3  6  1  6 -1 -5  4  0 -3 -1 -5 -3 -4 -2 -1 -1 -3 -1 -6 -4 -5  3  0  4  2  1  0  0  0 -2 -1 -3  6  0 -2 -3 -4  0 -4 -2  1 -1 -3  7 -3 -5  0  0  1  5  6  1  1 -4 -4  2 -2 -2 -2  5 -2 -1 -1 -6 -3 -4 -1 -2  2  5 -2 -6 -2 -5  3  2 -2  1 -5  5 -4  4 -6  7 -3  2 -2 -5 -4  6 -5 -7 -4 -2  4 -3  1 -1  3  1 -3  0  0 -1  0 -2 -1  1 -1 -2 -1  0  1 -1 -1 -1 -1  4  2  0  0  1  1 -2  0 -2 -1  0  1  5  0 -1 -5  1  1 -3  1 -7 -2 -7  1  1 -1  2 -2  2 -1  0  1 -2 -2 -2  5  0  0 -3  0  6  4 -2 -5 -4 -3 -2 -3  1  0 -2 -3 -1  0  3  3 -2 -3 -2 -3 -1 -1  1 -6  2 -7 -4  1 -2 -1  0  0  2 -4 -1 -2  1  2 -3 -7 -1 -5 -6  1 -4 -2 -4 -2 -4  1  0 -1  0 -2  1  2  2 -3  1  1 -1 -2 -1  1  0 -5 -2  1  1 -5  0  0 -6 -8  1  1 -2 -5 -9 -4  0 -2 -4 -3 -6 -3  0  1 -3 -2  0 -1 -7 -3 -5  0 -3  1  3 -1 -1  0 -1 -2  2 -1 -2 -1 -1
 -6 -2 -7 -4 -2 -3  5 -4 -6  6 -7 -6 -7 -4  2  3  1 -5  2  0  1  0 -5 -2  0  0 -5  1  6  2 -7 -6 -7 -7  7 -7 -6 -6 -4  4 -4 -6 -2  2  0 -4  0 -2 -5 -4 -7 -6 -5 -5 -3 -5  0 -7 -6 -7 -5 -5 -7 -6 -6 -5 -7 -5  0 -4 -5 -5 -5 -5  8 -5 -4 -6 -5 -5  3 -6 -8 -6 -6 -3 -2 -6 -5 -2 -6 -2 -5 -7 -7  1 -7 -6 -2  2 -7  4  3 -6 -5 -5 -7 -4 -7 -6 -7  1 -8  4 -5 -2  2 -7 -6 -1 -7 -2 -8 -1 -4 -3  2 -6  1 -7  5 -6 -5 -1 -1 -5 -3 -7  0 -2 -4  1 -3 -6  0  1  2 -6  4  1  3 -3 -3  2  1 -3  3 -6 -6 -5 -8 -8  0 -7 -8 -6  2  0 -7  6 -7 -7 -6 -8 -3 -5 -5  1 -2  7 -5 -5 -4  9 -4 -7 -4 -7 -5 -7 -7 -7 -5 -3  2 -7 -3 -7 -8 -6 -7  6 -6  0  2  2 -2  1 -4 -2  0  1 -2  2 -5  3  1 -3  2  3  2 -2  1  2  2 -4  3 -1 -1 -3 -1 -1  1 -4 -1  4  2 -3 -7 -6 -4 -1 -4 -6 -1 -3 -3 -3 -1  1  0 -3 -6 -3 -5  6 -6 -7  4  1 -2  1 -4 -4 -1 -3  0  1 -4 -2 -1 -2  1 -3  3  1  0  1 -4  4  4  3 -4 -2 -2 -1 -9 -4 -6  2 -9 -1  6  1 -4  3 -3  1  1 -3  2 -1 -3 -1 -5  1 -5 -6 -6 -5 -3 -5 -7 -8 -5 -1 -7 -6 -6 -2 -3 -1 -1 -1 -7 -4  1 -6 -5  1  1 -9 -4  4 -6 -8 -7 -8 -6 -8 -6 -5 -8 -5 -5 -7 -6 -7 -5 -1  0 -6 -1 -3  5 -5 -2 -5 -3  2 -2 -4  2 -7 -6 -4 -3 -1 -2 -5  1  2 -5 -6  3  2 -7 -6  2  8  3 -6  0 -4 -6  0 -2 -7 -4 -1 -8 -5  3  6 -6 -5  2  3 -4 -7  0 -1 -1 -3 -4 -5 -5 -7  0 -4 -4 -5 -2 -5 -5 -5 -6 -5  8 -3  0  1 -4 -3 -6 -5 -4 -7 -5 -5 -5 -4  8 -8 -6 -1 -6  1  7 -5  3 -3 -4 -1 -1 -2 -2 -2  0 -1 -2 -1  0 -1  2  3 -1 -1 -1  1 -2  1 -2  1  2 -4 -2  1 -2 -4  1  0  4  0 -4 -5 -3 -5 -6 -6 -6 -2-10  3 -2 -2 -1 -1  1  0 -3 -2 -2 -2 -2  0 -6 -1  2 -5 -6  1 -5 -5 -5 -8  1 -1 -2 -4 -1 -2 -1 -7  2  3 -2 -7  0  9 -4 -5 -4 -5 -2  8 -1 -8 -6 -3  7  0 -1  0  0 -2 -2  1  6  1 -5 -6  2 -7 -7  1  8 -5 -3  1 -2 -4 -1 -1  0 -4 -1 -1  1 -4  1  1 -3 -2  4 -1  2 -6  0  1 -6  1  1  2 -6 -4  4 -1  8 -7 -9 -5  1  0 -8  3 -8  1  2 -1  1 -2  3  5 -7 -3 -7 -3 -4 -4 -1  0 -1 -4  0  4 -3  0  3 -3  2
 -7  1 -5 -1  1  2 -1 -6 -7 -2 -8  6 -8 -1  2  0 -1 -5 -1 -3 -3 -1 -5  3 -3 -1 -3 -4 -2  1 -5 -7 -5 -5 -1 -5 -7  2 -4 -4 -6 -7 -3  1  1 -4 -4  1 -5 -1 -7 -5 -3 -6 -2  9 -3 -8 -6 -7 -2  1 -5 -7 -7  1 -3 -3  0 -3 -4 -1 -2  0 -3 -3  1 -7 -3 -4 -5  0 -8 -7  0  2 -3 -7 -1 -2 -4  6 -4 -4 -3 -1 -7 -4 -2 -2 -8 -5 -1 -3 -4 -6 -3 -1 -7 -7 -7 -3 -4 -4 -5 -1  0 -8 -7 -6 -8 -2 -8  2  4 -1  1 -7 -2 -8 -2  0 -6 -1  0 -7 -9 -5 -4  2 -2 -1 -4 -5 -1  0 -3 -7 -2  0 -2  1 -1 -1  3 -3 -2 -6 -5 -3 -8 -6 -7 -6 -6 -6  8 -6 -4 -3 -7 -7  2 -8 -2  6  2 -1  0  0 -5  0 -5 -5  0 -5 -4 -5 -6 -8 -7 -6 -3 -6  7 -9 -6 -7 -8 -7 -7 -2 -5  2  0 -1 -6  0 -3 -3  3 -3 -2 -2 -6 -1 -1 -4  0  0  0 -3  0  0  0 -5  0  2  4 -3  1 -1  0 -1 -6 -2  0 -2 -6 -5  2 -1 -1 -4  4 -3 -1  7  0  1 -1 -3 -5 -7 -3  1  9 -4 -2 -2  0 -2 -3 -2  1 -3 -2  2 -7  2 -4 -2  1 -4 -2  2  0  0 -4 -2  3  0 -2 -7 -4  2 -8 -1 -4 -1 -8 -4  1 -4 -2 -2 -3  0  0 -3 -2 -3 -3 -4 -7 -5 -5 -3  1 -5 -4 -3 -6 -6 -3  6  0 -3  4  2  3 -6  1 -4 -4 -3 -2 -5  7  1 -4 -8  7 -1 -4 -6 -8 -5 -3 -6 -1 -5 -6  5 -4 -8 -6 -7 -6 -4 -4 -7 -2 -3  0 -2 -6 -6  0 -2 -1 -3 -1 -7 -3  5 -3 -1 -1 -6 -4 -2 -7 -6 -1 -3 -7 -6  1 -3 -3 -2  0 -5 -5  3 -4 -8 -5  0 -6 -4 -3 -1 -6 -5 -1 -3 -6 -1 -2 -3 -1 -2 -4 -3 -1 -7 -4 -1 -5 -4 -3 -5 -5 -5  0 -7 -4 -2 -2 -2 -3 -4 -4 -6  0 -5 -6 -5  1  5 -4 -6 -6 -4 -4  0 -1 -3 -4 -2 -3 -1 -2 -1 -3  0 -2 -1 -2 -2 -2 -1  0 -2 -1 -1 -1 -2 -1 -3 -4 -2 -2 -4 -4 -1 -2 -2  4  0 -1  1 -2 -5 -1  4 -3 -6 -1 -3 -9  0 -3  0 -2  0 -1 -2 -1 -2  1 -3  0 -1 -6 -4  0 -6 -5  5 -4 -4 -5 -5 -3  2 -5  0 -2 -2 -2 -7 -1 -2 -5 -5 -1 -4 -4 -2  7 -3 -3 -5 -4 -8  9  1 -2  1  0  0  1 -3 -2 -1 -3 -1 -2 -2  0 -2 -4 -1 -5 -6 -4  0 -2 -5 -4  0  0 -1  0  1 -3 -3  0 -2 -3  1 -2  1 -1 -6  1 -2 -4 -7 -1 -1 -8 -7 -2 -5 -6 -2-10  2 -2  4 -6 -2 -8 -3 -2 -3 -4 -8 -2 -2 -6 -1 -8 -1 -2 -5 -3 -1 -1 -4 -1 -2 -2  1  1 -4 -1
 -8 -2 -6 -7 -3  1 -4 -6 -8 -1 -8  7 -9 -2  2 -2 -1 -5  0 -2 -1  1 -6  4  3  3  1 -5 -1  1 -8 -7 -6 -6 -5 -6 -7 -4 -3 -5 -7 -7 -5  5 -2 -5  1  2 -5  8 -7 -3  2 -2  4 -4 -4 -8 -6 -8 -5 -5 -6 -7 -8 -5 -2 -4 -2 -5 -6 -5 -3 -4 -6 -6 -2 -7 -3 -5 -6 -5 -7 -5 -6 -3 -5 -7 -4  6 -5 -2 -5 -6 -3 -1 -8 -6 -1 -3 -8 -2 -4 -6 -5 -5  8 -5 -7 -7 -7 -3 -5 -5 -6  4  0 -7 -7 -8 -8 -3 -8  3  7  5  1 -5 -1 -8 -4  7 -6  1  4 -7-10 -6 -4  5 -5 -1  2 -6  2  4 -3 -7 -3  2  0 -2  4  0  4 -4 -3 -7 -6 -5 -8 -7 -6 -7 -7 -4 -4 -6 -5 -6 -8 -7 -4 -8 -3 -4  7  0  2 -3 -5 -5 -6 -6 -4 -6 -5 -6 -6 -8 -8 -6 -4 -7 -4 -9 -7 -7 -8 -7 -8 -3 -3  2 -2  1 -6 -1 -5 -3  7 -3  3 -1 -7  0  1 -5 -3  0  2 -1 -2  1 -1 -5 -2  2  2  1 -1 -3  0 -2 -4 -4 -1 -4 -4 -6 -3 -2 -4 -4  4 -4 -4  1  0 -2 -1  1 -6 -5 -5 -1 -4 -7 -3  3 -3 -3 -2  4  2 -3  4  2 -7  1 -3  2 -2 -6  1  1 -3 -2 -3  0  1  0 -5 -3 -4  0 -1 -4 -4 -3 -9 -5 -2 -3 -5 -1  1  2  4 -3 -1 -2 -2 -2 -7  2 -8 -2 -5 -5 -4 -4 -8 -7 -5  1 -5  1 -5  4  8 -6  5  0 -6 -5 -2 -7  0  3 -6 -9  6  3 -4 -7 -8  9 -5 -2 -2 -6 -7 -2 -6 -8 -6 -8 -6 -8  0 -7 -4  0 -3 -1 -5 -6  4  2  3  4  0 -7 -4  7 -1  4 -1 -6 -3  1 -8 -7  0  3 -8 -7 -2 -4  1 -2  1 -5 -6  6 -1 -8 -6  3 -7 -3  0 -2 -7 -6  0 -3 -7 -1 -1  1  5 -6 -4 -7 -1 -8 -6 -6 -7  1 -6 -5 -4 -4  8 -6 -5 -5 -2 -4 -5 -7 -4 -8 -4 -8 -5 -6 -2  3 -6 -7 -6  5 -6 -5  0 -3 -2 -3 -2 -1 -3  3 -4 -2  0 -1  0  0  0  1  6 -1  2 -1  3  1  1 -1 -3 -1 -1 -4 -4  1 -2 -3  5  3 -4 -2 -4 -6 -3  7 -5 -6  0 -5  0  2 -8 -2 -1 -2  0  0 -2 -2  1 -3  4  4 -6 -4  3 -6 -6 -1 -4 -6 -5 -2 -3  5 -6  3 -1  4  5 -8 -3  0 -6 -7  2 -7 -7 -5 -1 -6 -3 -7 -3 -8 -3 -4 -3 -1 -1  0 -1 -4 -2  4 -2  1  7  8  0 -7 -8  1 -6 -5 -5  1  1 -4 -3 -1  3 -1 -2 -1  1 -1  0 -2 -3  5 -2  2  2 -7  4 -1 -5 -7  5  2 -9-10  0 -5 -7 -4-11  7  1  4 -7 -5 -7 -3  0  1 -4 -7  1 -1 -9  1 -8  5  3 -4 -4  4  4 -4 -1 -2 -3 -2  0 -5  0
 -6 -4 -2 -4  0 -3 -3 -4 -5 -5 -6 -8 -5 -4 -5 -4 -3  2 -4 -2 -4 -5 -1 -4 -4 -6 -5 -1 -6 -5 -1 -3 -8 -2 -4 -4 -5 -3 -2 -7 -4 -5 -2 -7 -4 -2 -3 -3  1 -6 -8 -6 -6 -6 -7 -8 -2 -5  3 -4 -1 -1 -5 -5 -4  2 -7 -4 -2 -1 -6  3 -1  2 -8  0  3 -1  3  0 -8 -6 -9 -6 -6 -6  0 -5  0  3  1 -3  4 -8 -5 -5 -6 -6 -4 -4 -6 -7 -3  1 -8 -5 -9 -3 -5 -4 -4 -3 -8 -3 -2 -6 -5 -8  3 -3 -6 -5 -5 -3 -8 -4 -5  0 -7 -6 -3 -3 -3 -5 -6 -3 -8 -8 -4 -4  1 -5 -7  0 -1 -6 -4 -2 -4 -5 -3 -1 -4 -5 -3  1 -5 -3  0  8 -3 -8 -8 -6 -8-10 -8 -3  0 -3 -5 -6  7 -6  0  2 -8 -2 -2 -3 -1 -2 -4 -7  3 -7 -2 -7  2 -4 -7 -7 -6 -9 -8 -4 -9 -5 -6 -4  0 -3 -7 -4 -5 -5 -1 -5 -3 -3 -7 -6 -6 -5 -6 -5 -4 -3  0 -3 -6 -1 -3 -6 -4 -1 -3 -5 -5 -6 -2  0 -5 -5 -5 -2 -1 -3 -8 -6 -4 -2 -2 -2 -4 -4  0 -5 -3 -3 -3  0 -2 -1 -4 -6 -8 -7 -4 -3 -3 -2  0 -7 -5 -4 -7 -5 -5 -1 -5 -7 -3 -5 -6 -6  0 -4 -4 -6 -6 -5 -5 12 -5 -1 12 -5 -5 -5 12 -3 -7 -4  0 -5 -3 -3 -5 -6 -5 -2 -5 -6 -5 -6 -8 -3 -2 -2 -2  1 -6 -4 -4 -3  9 -2 -1 -3 -8 -4 -6 -4 -3  1 -6  0  0 -5 -3 11 -8 -7 -6 -8 -6 -1 -3 -2 -6  1 -8  0 -1  0 -6  4 -2 -7 -9  7 -3 -7 -5 -7 -5 -5 -5 -2 -5 -5 -3 -6 -6 -5 -1 -6 -4 -4  0 -5 -3 -5 -6 -6 -5  1 -2 -3 -5 -6 -1 -1 -7 -6 -3 -4 -1 -7 -8 -1 -5 -6 -4  4 -4 -5 -1 -8 -2 -1 -7  0  1 -4 -2 -4 -9 -7 -6 -3 -2 -3 -3 -6 -8  2 -9  1  0 -5 -6 -5 -6 -6 -3 -8 -1 -6  0 -2 -5 -8 -6 10 -9 -2 -7 -2 -3 -1 -4 -3 -3 -6 -3 -3 -3 -2 -4 -3 -4 -2 -5 -4 -3 -1 -3 -4 -5 -6 -4 -4 -4  0 -3 -3 -3 -4 -5 -1 -3  2  0 -3 -1 -5  4 -5  1 -2 12 -4 -5 -1 -1 -2 -2 -2 -4 -2 -3 -4 -6 -3 -3  0 -5 -2 -1 -4 -1 -1  2 -8 -4 -7 -1 -6 -4 -6 -7 -5 -4 -6  1 -4 -6 -6 -3 -2 -4 -4 -5 -9  1 -7 -6  0 -3 -2 -1 -1  1 -6 -4 -3 -3 -3 -4 -4 -3 -6 -4 -6 -7 -2 -5 -4 -6 -4 -1 -5 -1 -5 -5 -1 -5 -6 -3 -2  2 -2 -3 -2 -5 -5 -6 -4 -6 -6 -6 -5 -6 -9 -6 -3 -1 -8  0 -7 -5 -6 -8 -3 -8 -6 -6 -7 -1 -3 -3 -7 -7 -7 -6 -4 -2 -3 -2 -5 -5 -4 -5 -5 -2 -3 -4 -2 -4
 -5 -2 -6 -6  0 -4  0 -6 -6 -1 -7 -5 -7 -4 -1  1  0 -5  0 -1  1  0 -5 -3  0  0 -3 -3  0  1 -7 -6 -7 -1 -2 -6 -6 -5 -2 -2 -6 -5 -4  0  0 -3 -5 -1 -4 -4 -6 -6 -4 -4  0 -5 -3 -6 -6 -7 -4 -4 -7 -6 -6 -2 -6 -4  0 -4 -2 -3 -3 -2 -4 -5 -1 -6 -4 -5 -4 -5 -7  1 -5 -5 -4 -4 -5 -2 -5 -1 -4 -7 -5 -1 -7 -6 -1  1 -5 -3 -1 -3 -7 -4 -5  0 -6 -6 -7  0 -7  2 -5  0  0 -7 -6 -6 -7 -3 -7  0 -4 -1  1 -6  0 -7 -2 -4 -6 -1 -1 -5 -5 -6  0 -3 -5 -2  1 -5  3  0  0 -5  1  1  0 -1 -2  0  0 -4  3 -6 -5  0 -8 -7  2 -6 -7 -4 -1  2 -4 -2 -6 -6 -5 -7 -2 -3  0 -1 -2 -4  1 -5 -6 -4 -4 -6 -4 -6 -5 -7 -5 -7 -4 -5 -2 -7 -4 -6 -7 -6 -7 -1 -5 -1  2  0 -4  1 -5 -4 -1 -1  1 -1 -6  1  2 -3 -2  2  1 -1  0  2  0 -5  1  0 -2 -3 -1 -1  3 -1 -1  0  1  0 -7 -6  0 -1 -3 -5 -1 -4 -2  2  1 -1 -5 -3 -4 -6 -4 -3 -6 -7  6  2 -3  2 -6 -1  0 -5 -1  0 -3 -3 -5  1 -1 -3  0  0 -3 -1 -3 -1  0  0 -4 -7 -2 -2 -6 -2 -5  0 -9 -4  1 -1 -4  0 -3 -1 -1 -4  0 -3 -1 -4 -5 -2 -5 -3 -3 -2 -4 -4 -7 -7 -3 -1 -4 -4 -6 -2 -4 -4 -1 -2 -6 -2  0 -5 -3  1 -3 -8 -2  1 -2 -7 -5 -6 -3 -8 -2 -5 -7 -2 -5 -7 -5 -6 -5 -5 -3 -6 -3  3  0 -4 -4 -6 -2  0 -1 -1 -1 -6 -6 -3 -2  1 -2 -1 -2  2 -6 -5  0  1 -7 -6 -1 -1  1 -4  0 -4 -6 -1 -2 -7 -6  3 -7 -3 -2 -1 -5 -5  2  0 -5 -5 -1  0  0 -4 -5 -3  2 -4 -3 -6  5 -3 -3 -6 -2 -5 -5 -6 -1 -5 -2  3 -5  1 -5 -7  0 -7 -4 -6 -5 -4 -2 -7 -6 -6 -5  0  0 -4 -2 -3 -2 -2 -1 -1 -2 -2 -1 -1 -2  0 -1 -1  0 -2  0 -1 -1 -1 -2 -2 -2  1 -2 -3 -1 -1 -2  7  2 -2  0 -1 -2 -5 -2 -4 -5 -3 -4 -3 -9  0 -7 -1 -1 -1 -1 -2 -3 -2 -1 -3  0  0 -2 -2  1  2 -5 -1 -4 -4 -5 -7 -3 -1 -5 -3 -1  1  0 -5  0  1 -5 -7  0 -3 -6 -1 -1 -3  1 -2 -1 -7 -6 -3 -1  1  0  0 -1 -4 -3 -3 -2  0  0 -5 -2 -6 -7  1 -4 -5 -5  1  1 -3 -2 -1 -1 -4 -2 -1  0 -5  2 -2 -3 -2  0  1  1 -4  1  1 -3 -5  1  1 -8 -6  2 -1 -3 -4 -5 -3  1  0 -7 -2 -3 -3  1  0 -3 -5  1  1 -5 -4 -7 -1 -3 -3 -3  0  1 -4  1  1 -2 -2  1 -3  2
 -7 -2 -7 -7 -3 -5 -3 -3 -7  0 -7 -3 -8 -3  1  1  2 -5  2  1  6  4 -5  0  5  5 -2 -4  2  0 -7 -6 -7 -5 -2 -7 -7 -5 -4 -3 -6 -7 -3  3  5 -4 -2  1 -5  1 -6 -5 -3  2  6 -6 -3 -7 -6 -7 -4 -5 -7 -6 -7 -4 -7 -4 -2 -4 -6 -3  0 -5 -5 -5  1 -6 -4 -5 -4 -5 -7 -2 -6 -4 -5 -6 -5  3 -5  0 -4 -6 -4 -1 -7 -6 -1  5 -7 -4 -2 -5 -6 -5 -2 -5 -7 -6 -7  5 -6 -2 -5  4  3 -6 -7 -7 -7  1 -8  4  0  2  3 -6  6 -7  2 -1 -6  2  2 -6 -9 -6 -2  0 -5 -1  6 -6  4  4  1 -7  1  5  4  0 -2  2  1 -4  0 -6 -5 -4 -8 -8 -4 -6 -7  8 -4 -1 -7 -4 -7 -6 -5 -8 -1 -4  3  1 -1 -5 -3 -5 -5 -5 -4 -6 -4 -7 -6 -7 -7 -7 -5 -5 -5 -8 -5 -6 -8 -6 -7 -1 -5  0 -1  1 -4  3 -5 -3  0  1  5  2 -6  0  4 -2 -3  2  4 -3  0  2  1 -5  0  3 -1  1 -1 -1  2 -2 -6 -3  1 -3 -2 -6 -3  1 -4 -6  1 -3 -3  0  5 -2 -4 -3 -3 -6 -5 -1 -6 -8  0  3  0 -1 -4  6  2 -3  5  2 -6 -2 -3  6  0 -5  4  3 -3  1 -2  0  0  1 -2 -7 -3 -3 -6 -4 -6 -3 -9 -3 -4  0 -5  3 -2  1  3 -2  2  1  4  0 -7  8 -7  8 -5 -4 -4 -4 -7 -7 -5 -2 -7  0 -6  0  0 -5  4  1 -7 -5  2 -6 -1  2 -4 -7 -5  4 -5 -8 -7 -4 -6 -7  1 -5 -7 -2 -5 -7 -6 -7 -6 -7  8 -6 -4  7  1 -5 -4 -4  0  3  5  2  2 -6 -3 -2  1  5 -1 -2  0  4 -7 -5  5  1 -6 -6  1 -4  6 -4  1 -5 -6  2  0 -7 -6  5 -7 -4  0 -1 -6 -4  5  1 -5 -6 -2  5  5 -4 -5 -6  0 -7 -5 -6 -4  7 -5 -5 -4 -6  1 -4 -5 -4 -3 -1 -5 -4 -5 -6 -1 -7 -5 -6 -4 -2 -5 -7 -6 -5 -6 -4  0 -4 -1 -3 -3  1  0  7 -1 -3 -1 -1  0  2  1  0  0 -1 -1  1  0  4  2 -1 -2  4 -2 -4 -3  1  0  3  3 -1 -1 -1 -2 -5 -2  0 -5 -6 -4 -5 -9 -2 -7 -2 -1 -1  0  0 -2 -2  0  0  5  3 -3 -2  4 -3 -6  0 -3 -5 -4 -4  1  4 -4 -2  1  5  6 -7  0  3 -5 -7  7 -4 -6 -3 -5 -5  6 -6 -2 -6 -6 -3 -3  6 -1  0 -1 -4 -2 -1 -1  3  0 -2 -1 -7 -7  3 -5 -5 -4  3  7 -1 -2  1  2 -4 -1 -1  1 -3  1 -2 -3  1  1  4  4 -5  4  4 -3 -6  2  5 -8 -8  3 -1 -6 -5-10 -2  5  3 -8 -3 -7 -2  3  6 -4 -6  3  5 -8  0 -8  4  4 -3 -1  4  4 -4  6  2 -1 -2  3 -4  4
 -8 -1  8 -7 -2  7 -6 -5 -5 -6 -8 -6 -9 -1 -2  5 -4 -5 -3 -4 -5 -2 -6 -1 -3 -1 -5 -4 -4 -2 -7 -4  8  7 -3  7 -7  6 -1 -5 -7 -6 -6 -4 -5  0 -4  5 -5 -4 -5 -7  5 -5 -2 -5 -5 -8 -2 -8  0 -4  8 -4 -7 -3  7 -3  1 -2 -3  4  2  5 -5 -3  0 -6 -1 -1 -7 -1 -8 -7 -6  7  3 -7  5 -3  0 -5  0  8  7 -3 -7  6 -2 -4 -5 -5  0 -4  8 -4 -6  4 -8 -7 -8 -6  8 -5 -5 -3 -3 -7 -6 -2 -8 -5 -9 -3  1  5  1 -5 -5 -8 -6 -5 -2  1  0 -7 -9  8 -5  2 -4  0 -4 -5 -4 -4 -3 -7 -3 -1 -4  1  5 -2  1 -1  1 -6 -4 -2 -9  8 -7  1  8 -6 -5  2 -8 -6 -4 -3  1 -8 -4 -3  1  1  3 -5 -3  0  7 -4  5  8 -1  8 -4 -8 -8  8 -5 -8 -2 -9 -8  0 -9 -5 -7 -3  7 -1  3  1 -5 -2 -6 -3 -5 -5 -2  2 -7 -3 -3 -2 -2 -3 -3 -2 -2 -2 -3 -2 -2 -1  0 -1  2  2  2  4 -5  0 -3 -1  8 -6 -1  2  1 -6 -2  0  0 -2 -2 -2  7  0 -6 -2 -1 -5  0 -2 -4 -1  5 -2 -5 -2  3 -1 -2 -1 -7  2  6 -5 -2 -6 -4 -1 -5 -3 -5  2 -2 -2  4 -5 -3  4 -7 -4 -7  2 -1  5 -3 -4 -1 -4 -3  1  0  6 -1  1  2  6 -5 -6  0 -5 -2 -2  1 -1 -6  7  1  1 -7  7 -6  0 -6 -5 -2 -2 -5 -3 -5 -3  1 -3 -7 -5 -4 -5 -8  8 -8 -6 -1 -9 -1 -3  7  2 -6 -8  3 -7 -3 -4 -8 -4 -2 -2 -5  7 -5 -5 -1 -2  1 -5 -2 -6  7 -4  1 -2  2 -5 -4 -2 -6 -7 -3 -4 -8  2 -3  1 -4  7  0 -4  8 -2 -5 -6  2 -3  8 -3 -4 -2 -5 -3 -4 -3 -6  7  3 -4 -2 -6 -4 -7 -2 -6 -4  7 -7 -1 -5 -1  3 -7 -1 -3 -6  5 -1 -4  6 -7  5 -8  4 -8 -1 -6 -1 -5 -6  8  5 -3 -6 -6 -4  4 -1 -2 -2  0 -3 -2 -2  2  5  0 -1 -1  1 -1  0 -2 -1 -1 -1 -1  5  0  1  1 -1 -3 -3 -3 -4 -2 -5 -3 -3  0  1 -5 -2 -5 -5 -4  5 -3 -9 -4 -4  0 -1 -1  1 -1  4 -4  2 -3 -3 -2 -2 -2 -2 -4 -5 -3 -1 -1 -6  8 -4 -2 -5 -3 -1  0 -3 -7 -4 -4 -4  7 -5 -7 -3 -7 -5 -7 -5 -8 -5 -8 -5 -4 -4 -2  3 -1  1  7 -4  0 -1 -2 -3 -6 -4 -6 -8 -2 -6 -5 -5 -2 -4  0 -1 -2  1  7 -1  0 -2  7 -2 -1 -3 -3 -2 -1 -1 -7 -2 -2 -3 -8 -3 -4 -9-10 -3 -4 -8  8 -9 -2 -3 -3  8 -5 -8 -2 -3 -1 -5 -8 -3 -4 -9  7 -9  1 -2 -5 -3 -1 -2 -5 -2 -1 -2  2 -2 -5 -2
 -6  3 -7 -2  2 -1  0 -6 -5  3 -8 -4 -8 -6 -1 -2 -1 -1  0 -2 -2  0 -4 -2 -3 -1 -3 -2  0 -3 -1 -5 -7 -7 -4 -7 -6 -4 -3  1 -4 -4  0 -3  3 -5 -4  1 -3 -2 -7 -6  0 -6 -2 -5 -2 -7 -6 -6 -5 -5 -7 -7 -7 -6 -7 -3 -2 -3 -2 -5 -5 -5 -2  1  3 -7 -4 -5 -6 -6 -8 -3 -7 -3 -5 -3 -2  0 -6  4  0 -4 -5  4 -6 -6 -1  2 -7 -2  0 -6 -2  1 -3  1 -7 -7 -7  0 -7 -5 -5 -4  0 -4 -7  0 -7  2 -8  3 -4 -4  1 -7 -1 -7  4 -6 -7 -2  7 -2 -8 -7 -2 -3 -6  4 -2 -6  1 -1 -2 -6  0 -3 -2  6  0  0 -1 -4  1 -7 -6 -5 -8 -8 -7 -7 -7 -4  1 -4 -8 -3 -5 -7 -5 -8 -4  3 -3  1  5  7  4 -2 -6 -2 -5 -6 -2 -7 -5 -5 -7 -7 -6 -7  0 -8 -7 -5 -8 -7 -8  1 -7  0 -1 -1 -4 -3 -4  3  2 -2 -3 -3 -4 -1 -3 -2  0 -3 -2 -2 -1 -3 -1 -4  0 -3  5 -4 -1 -3  0 -2 -2  3 -1  0 -7 -7  0 -3 -2 -3 -1 -2  0  2  0  0 -3 -2  0 -7 -1  2  1  0 -1 -1 -4  3  1 -2  2 -2 -1 -3 -1 -3 -2  0 -2 -2  3  2  2  0 -4  0  2  4  0 -5  4 -2 -9  1 -7  2 -5  1  4  1 -4 -2 -4 -1 -1  0  0  3 -1 -4 -7 -3 -2 -6 -3 -4 -3  2 -4 -7 -4 -2 -7 -6  0  0 -3 -5 -1 -5 -7 -2  2 -6  1  3 -6 -8 -5 -4 -2 -8 -7 -7 -6 -8 -4 -6 -3  1 -6 -7 -6 -5 -3 -7 -3 -5 -1 -4 -1 -4 -2 -3 -3 -1 -3 -3 -3 -6 -6 -2  0 -3 -3 -5 -2 -2 -7 -6  3 -4 -8 -7  3 -3 -3 -4  0 -5 -7 -2 -4 -7 -6 -3 -7 -4 -1  1 -6 -6 -2  2 -1 -5  4  1 -2 -3 -5 -3  8 -8 -3 -7 -3 -5 -5 -6 -2  7  0 -3  0 -5 -1  0 -6  2 -6 -7 -3  1 -6 -7 -4 -3 -1 -7 -6  3 11 -1  2 -2 -3  0  0 -3  2 -4 -4 -2 -2 -1 -3 -2 -2  1 -2 -2 -1 -2 -1  0 -1 -5 -2 -3 -1 -3 -4 -1 -2  0  2 -1  1 -1 -4 -5 -1 -4 -2 -6 -4 -5 -9 -2 -4  0 -1 -1 -1  0 -3 -3 -1 -3 -2  2 -1 -3 -2 -4 -5  0 -1 -5 -6 -8 -3  0 -1 -4 -4 -1 -4 -4 -2 -2 -5 -7 -1 -5 -7  0  0 -3 -2  1 -2  0 -1 -3 -3  2 -1  1 -1 -2 -4 -1 -3 -2  2 -6 -2 -7 -6 -1 -3 -3  0  1 -1 -2 -3 -2 -1 -4 -3  0 -4 -5  3  1 -4 -3 -1  0  1  1 -1 -2 -3 -5 -3 -2 -4 -3  0  0  1 -6 -9 -1 -2 -1 -8 -2 -8 -5 -1 -3 -1 -7  0 -4 -3 -6 -8  0 -3 -4 -4 -2 -3 -5 -2 -2 -3 -3 -2 -4 -1
 -3 -5 -6 -4 -2 -8 -4  6  1 -2  5 -8 -3 -5 -5 -7 -3  4 -3  2 -1 -4  4 -5 -4 -5  2  0 -5 -5 -6  5 -9 -8 -4 -5  1 -4  0 -6  3  1 -2 -7 -4  3 -7 -6  4 -8 -6 -2 -7 -7 -7 -8  1  3  6  4 -1 -2 -9 -3  0 -4 -8 -3  0  2 -3 -5 -3 -6 -6  1 -2  3  2 -5 -1 -8 -8 -1 -6 -8  2  4 -3 -4 -7 -5  0 -9 -8 -3 -2 -6 -1 -4  1 -7 -4 -6 -8  0 -7 -4  6  6  6 -4 -9 -2 -6 -6 -4 -8  0 -4  5 -2  7 -2 -8 -7 -4  2 -6  6 -2 -7 -6 -5 -6  2 -9 -9 -4 -5  0 -1 -5 -3 -1 -5  2  5 -3 -5  0 -2 -4 -5 -5  2 -5  3  0 -2  9-10 -3 -7 -9 -9 -7 -3 -1 -5  2 -7 -3  7  4 -4 -7 -1 -3 -6 -4 -4 -7 -7 -4 -7  1 -8 -6  0 -4 -8 -7 -9 -8  0 -9 -7  7 -1  2 -4 -8 -5 -4 -4  4 -5  3 -4 -6 -4 -5 -4 -1 -1 -3  1  0 -2 -3  1  1 -4  0  4 -1 -4 -6 -5 -1 -1 -3 -1  0 -3 -2 -3 -9 -6 -1  0  1  2 -2  2  3 -4 -4  1 -7  2 -1 -5  1 -5 -8 -6 -5 -4 -4 -2 -1 -6 -5  0 -6 -5  6 -5 -1 -3 -2  2 -5 -6  2 -1  3 -6 -4 -2 -6 -6 -2 -6 -7 -1  6 -4 -7 -6 -3  3  1 -4  3 -3 -5 -3 -1 -2 -2 -3 -3 -9 -5 -8 -4  3  0 -3 -1 -9 -6 -3  2 -7  6 -4 -8  2 -3 -3  6  3 -4 -1  1 -4  2 -4 -9 -3 -4 -9  3 -9 -3  8 -7 -3 -9 -4 -1  6 -6 -4 -2  3 -9 -1 -4 -7 -5 -8  5  5 -5 -3 -5  1 -1 -6 -7 -6 -2 -6 -2  3  2 -4  0  5 -3 -4  7 -4 -4 -7 -3 -6 -1  4 -7 -5  3  0 -6 -6 -9  1 -3 -2 -1 -4 -5  1  4 -9 -3 -4 -7  1 -1  3 -5  1 -8 -9 -1 -8  3 -4 -4 -4 -7 -3 -8 -2  2 -3 -5  1 -4  2 -4 -1 -3 -1 -6 -3  0 -7 -7 -7 -9  0 -5 -3 -3 -1  4 -3 -1 -5  4 -2 -1  2 -1  0 -3  1 -4  0 -1  0  0 -4 -2 -4 -1 -3  0  2  3  1  0 -3 -6  1 -2 -1 -2  4  2 -7 -1  1  2  3 -8  0 -2 -1 -1  0 -2  0 -3  2 -3  1 -5 -1  2 -1 -5  2  2 -6 -3  2 -3 -9  2 -5  1 -6 -1 -5 -6  2  0 -2  4 -8 -6 -9  7  2 -3  2  0 -7  2  1 -4  3 -4 -3 -1  0 -1 -5  2 -4 -2 -3 -5 -8 -2  0 -7 -5 -3  2 -2 -3 -2 -6  3 -5 -3 -5 -3 -2 -4 -1 -2  0  4 -3 -1 -3 -3  0 -3 -2 -3  2 -5 -3 -6 -8 -5  2 -4 -9 -5 -5 -5 -6 -9  4 -2 -4 -4 -7 -3  1 -3 -6 -1 -8  4 -5 -5  2  3 -5 -1  2 -5 -5  3  1 -4  1 -4
  1 -3 -7 -3 -3 -8 -5  2  6 -2 -2 -9  7 -6 -4 -5 -4 -1 -3 -2 -2 -4  4 -5 -2 -4  2  2 -3 -1 -4  4 -9 -8 -3 -5  6 -6 -1 -5  4  6  2 -7  0  2 -7 -6 -1 -8 -7  6 -7 -8 -5 -6  0  6  1  1 -1 -2 -9 -1  6 -5 -7  0  0  1 -4 -1 -4 -6 -7  1 -3 -1 -2 -5 -1 -8 -8  6 -7 -8  1  1  0 -6 -7 -3 -2 -9 -8 -3  0 -7 -2 -5  6 -6 -2 -4 -2 -1 -5 -3  4  1  1 -3 -9 -6 -5 -6 -5 -2 -3 -3  5  0  0 -5 -8 -7 -4 -3 -5  3  0 -7 -6 -5 -6  6 -6 -9  3 -4 -4 -2 -7 -4 -3 -4  0  5 -1 -5  1  1 -5 -5 -3  1 -5 -2  2 -2 -4 -9 -4 -7 -9 -9 -7  5 -3  1 -1 -7 -4 -1 -1 -5 -7  0 -5 -6 -4 -3 -7 -6 -5 -7  2 -8 -3 -2  1 -8 -7 -9 -4  7 -5 -7  0 -2 -2 -4 -8 -5 -2 -3  0 -3  1 -4 -5 -3 -5 -1  3  0 -4  3  0 -2 -4  1  1 -4  0  3  0 -4 -4 -4 -1 -1 -3 -2  4 -4 -2  0 -9 -5  0 -1  3  1 -2  1  0 -6 -2  1 -7  0  5 -8 -4 -4 -9 -5 -4 -3 -5 -3  0 -6 -3 -4 -5 -2  3 -4 -6 -4 -2  3 -3 -5  1  3  0 -6 -4 -3 -6 -6 -2 -3 -7 -4  0 -3 -7 -6 -6  0 -2 -2  1 -4 -5 -5 -3 -3 -4 -3  1 -8 -4 -8 -4  3 -4  1  5 -9 -6  2  3  0  0 -3 -8  4 -4 -2  0  1 -2  3 -5 -2  5 -3 -8 -3  5 -9  5-10 -2 -2 -7  2 -9 -4 -1  2 -7 -1  0 -1 -7  4 -3 -6 -3 -7  3  4 -5 -2 -5  3 -4 -5 -6 -6 -3 -5 -3  2  2 -4  6  3 -3  0 -1 -5 -1 -5 -6 -6 -1  3 -8 -5  3  6 -6  0 -9 -2 -1 -3  3 -4 -4 -2  3 -9 -2 -5 -6  3 -1  0 -5 -3 -8 -8  5 -8  4 -5 -2 -4 -8 -7 -8 -4  1 -3 -4  1 -5  6 -5 -3 -3 -2 -6 -6 -4 -9 -7 -7 -8  5 -5 -5 -2 -1 -1 -2 -1 -5  2  3 -2  0 -1  0 -1  1 -4  0  0 -1 -1 -4 -1 -4 -4 -3  2  1 -1 -1  2 -3 -6  2  0 -1 -4  3  0 -7 -3  5 -4  3 -8  1  0 -1 -1  0 -1  1 -1  3 -2  2 -5  0  2 -1 -3  4  4 -3  0  0 -2 -9  1 -6  1 -6  0 -5 -5  5  3 -1  0 -7 -3 -8 -3 -1 -3  5 -4 -8  4 -2 -3  3 -2 -2  0  1 -1 -5  1 -4 -4 -4 -4 -7 -2  6 -8 -5 -5  3  3 -3 -5 -5  3 -4 -3 -5 -3  0 -4 -5 -1 -2  3 -3 -1 -4 -3  4 -2 -3  2  6 -4 -1 -4 -5 -4  3 -3 -9 -1 -7 -5 -5 -9  0 -4 -1 -3 -7 -3  6 -3 -6  7 -8  6 -4 -4  2  0 -5 -4  5 -4 -4  1  0 -2  5 -3
 -6  3 -6 -7 -1 -3  6 -6 -6  0 -7 -5 -7 -3  1  2  4 -5  2  1  0  0 -4 -1  0  2 -3 -2  4  4 -7 -6 -7 -6  4 -6 -6 -5 -4  5 -6 -6 -4  3 -2 -4  1  2 -4 -3 -6 -6 -5 -4 -2 -5  4 -7 -6 -7 -4 -4 -7 -6 -6 -5 -6 -5 -1 -4 -5 -4 -4 -4  3 -5 -3 -6 -4 -5  8 -5 -7 -5 -6 -5 -4 -5 -4 -2 -5 -4 -4 -7 -6  0 -7 -6 -3  1 -7  7  2 -5 -7 -7 -4 -5 -7 -6 -7  2 -7  6 -5  2  5 -5 -4 -6 -7 -2 -7  1 -3 -2  4 -6  0 -7  3 -3 -6  0  0 -6 -3 -7  6 -2 -5 -1 -1 -2 -3  2  0 -6  5  3  2 -2 -3  3  3 -3  2 -5 -5 -5 -8 -7 -2 -6 -7 -4  2  0 -7  3 -7 -6 -5 -7 -4 -5 -3  2 -1 -2 -4 -5 -6 -2 -3 -6 -4 -6 -5 -7 -7 -6 -5  9  4 -8  8 -6 -8 -6 -7  4 -3  0  4  3 -4  2 -4  0 -2  1  2  3 -5  4  3 -1 -1  4  3 -1  0  4  2 -5  3  1 -2 -1  0 -1  3 -2 -5  0  3 -3 -7 -6 -3 -2 -4 -6  0 -3 -3 -2  0 -2 -1 -3 -6 -6 -5  4 -5 -8  0  1 -2 -1 -6 -1  1 -4  0  4 -5 -3 -4  0  0 -4  3  4 -2  1  1  4  2  2 -4 -7 -1 -1 -9 -5 -4  0 -9  4  4 -1 -4  3 -3  3  2 -1  3 -1  1 -1 -6 -3 -7 -4 -5 -4 -5 -5 -7 -7 -5 -1 -6 -6 -5 -1 -3 -4  0  0 -6 -4  4 -5 -4  0 -3 -8 -4  1 -6 -7 -7 -7 -5 -8 -5 -5 -7 -4 -5 -7 -6 -7 -5 -3 -2 -6 -2 -1  5 -3  0 -5  2  3  2 -3  1 -5 -5 -2 -1  1 -1 -5 -1  2 -6 -5  2  4 -7 -6  1  1  2 -5  0 -5 -6  1  0 -7 -4  0 -7 -5  4  1 -5 -5  2  4 -2 -5 -1  0  2 -3 -4 -5 -5 -7  8  2 -4 -4 -5 -5 -4 -6 -5 -6 -2 -3  0  4 -4 -3 -5 -7 -4 -7 -5 -6 -5 -4 -1 -7 -6 -6 -7 -1  0 -5 -4 -2 -3  0 -1 -2 -2 -2 -2  1 -2  0  3 -2  1  0 -2 -1 -1  1 -1  7  2  1  2 -1  3  2 -3 -3 -1 -2 -1  0 -3 -4 -3 -5 -5 -6 -4 -3 -9  4 -7 -2 -2 -2 -2 -2 -3 -3  0 -3 -1  0 -6 -3  2 -5 -6  1 -4 -5 -5 -7 -2  1 -4 -3  0  0  0 -7 -1  4 -3 -7 -2  0 -6 -6 -3 -5  1  2 -3 -8 -6 -3  3 -2 -1  0  0 -2 -3  0  1  4 -3 -5  0 -6 -7  3  1 -4 -4  3 -2 -2 -3  3  0 -3 -2 -1  5 -4  1  1 -3 -1  1  1  3 -6  1  3 -4  0  1  1 -8 -8  2 -3 -3 -3-10 -4  2  0 -7  1 -7  2  3  0  5 -4  4  2 -8 -2 -7 -2 -1 -4  0  1  1 -4  3  5 -1  0  4 -4  4
 11 -2 -7 -5  3 -6 -5  2 -1 -2 -4 -8 -2 -5 -4 -3 -4  0 -3 -1 -3 -4 -1 -5  2 -4  1 -1 -3  0 -5  1 -8 -5 -3 -4  1 -6  0 -5  1  3  0 -6  1  2 -6 -4 -2 -8 -7 -1 -6 -7 -4  1  1  1  1  1  5 -3 -8 -5  2 -2 -5 -1  1  1 -5  4  0 -5 -3  1  2 -1  2 -5 -3 -7 -8  1 -6 -3 -1 -1 -3 -2 -6 -4  3 -8 -6  0  0 -6  0  1  5 -4 -1 -5 -7 -4 -2  4  0 -1 -2 -3 -8 -4 -6 -5 -2 -4 -1 -3 -1 -1 -2 -4 -7 -7 -4 -3 -5 -2  0 -7 -6 -3 -5  0 -5 -8  4 -4 -4 -3 -4 -4 -2 -3  1  1 -3 -4 -1 -1 -4 -3 -3 -2 -4  0  4 -1 -4 -8 -7 -6 -8 -8 -3  2 -2 -3  2 -6 -3 -3  7 -1 -2 -1 -1 -6 -3 -3 -6 -6 -2 -7  5 -7 -5 -4 10 -7 -7 -5  0 -2 -4 -6 -2 -3 -3 -5 -7 -4  0  1  0 -4  0 -4 -4 -4 -4 -1  2  3 -3  0  0 -1 -2  2  2 -3 -1  1  2 -4 -4 -2  1 -1 -1  0  2  1  0  1 -8 -6  3  1  3  5  0  1  3 -4 -1  4 -6  3  2 -7 -4 -1 -8  0 -2 -3 -5 -2  0 -6 -3 -4 -5 -3  1 -5 -4 -4 -1  6 -3 -5  1  0 -2 -4 -2 -1 -3 -6  0 -3 -8 -1  4 -3 -7  0 -3  1 -1 -1  0 -3 -5 -4 -3 -2 -4 -3  1 -7 -6 -7 -4  2  2  3  3 -8 -5  1 -3  2 -2 -3 -8  3 -4 -3  1  2  0  3 -6  0  2 -3 -8  0  3 -8  7 -9 -1  1 -6  1 -8  0  1  1 -6  3 -2 10 -6  3 -3 -6  0 -7  1 -1 -5 -3 -5  0 -3 -5 -7 -5 -1 -3 -2  6  0 -4  4  1 -3  4  5 -6 -2 -4 -4 -6 -1 -1 -7 -5  0  2 -5  0 -8  0  0 -4  3 -1 -3  0  0 -6 -1 -1 -6 -2 -3  8 -5 -4 -4 -6  6 -5  4 -3  4 -2 -2 -4 -7 -4  1 -2 -5  8 -2 -1 -5 -2  0 -2 -4 -6 -3 -8 -3 -7 -7  3 -4 -4 -1  4 -1  0 -2 -4  2  0 -2  1  0  0 -1  0 -5 -1 -1 -1 -1 -2 -3 -3 -2 -2  2  2  1 -1  1 -3 -4  1  2  1 -1  2  1 -6  2  3 -5  3 -5  1 -3 -1  0  1  0  1  0  2 -3  0 -5  0  3 -2 -1  4  1 -5 -2  2  0 -8  2 -6  3 -6  0 -5 -3  2  5 -2  0 -7 -5 -7 -2 -3 -3  4 -1 -2  3  1 -4 -1 -1 -1  0  0 -1 -6  1 -3 -2 -4  0 -7  0  0 -8 -4 -2  2  3 -3 -4 -5  2 -3 -2 -3 -3  0 -4 -5  0 -2  0 -3  0 -3 -1  2 -4 -1  9  0 -4 -1 -7 -7 -2  2  3 -8 -8 -6 -4 -5 -8 -1 -7 -2 -2 -2 -3  1 -2 -5 -1 -7  1 -5 -3  0 -1 -3 -2  1 -4 -3  0  0 -3  1 -2
 -5  4 -8  4  1 -7 -7 -1 -4  1 -5 -8 -4 -7 -5 -5 -5  2 -4 -1 -1 -6 -1 -6 -4 -6  2 -1 -5 -4  6 -3 -8 -6 -6 -8  3 -7 -3 -3  2  1  4 -6 -1 -1 -7 -6 -3 -8 -8  3 -7 -8 -6 -8 -4  0 -1  8  1 -3 -8 -4  2 -6 -8 -2 -2  1 -5 -2 -3 -6 -5  3 -4  1  0  3 -6 -8 -9 -2 -8 -4  0  4  0 -4 -7 -3 -2 -8 -8  4  8 -7 -2 -3 -1 -8  4 -7 -8  5 -7 -1 -2  0  4 -5 -9 -7 -6 -7 -5 -6 -6  0 -4  2 -5 -4 -8 -7 -5 -4 -5  4 -5 -8 -7 -5 -2 -1 -5 -9 -4 -6 -3  2 -4 -3 -2 -6 -2  1 -5 -5 -2  1 -3 -4 -3  1 -6 -3 -3 -4 -5 -9 -8 -7 -9 -9 -8 -4 -6 -5  7 -8 -6 -1  0  0 -7 -1  0 -3  1  1 -7 -7 -5 -7 -2 -7 -6 -6  2 -8 -5 -9 -8 -4 -9 -6 -4 -3  1 -5 -8 -4 -2 -4 -2 -5 -1  1 -5 -4 -6 -5  7 -2 -5  0 -2 -3 -4  2  0 -6 -1  3 -1 -5 -5 -3  0  0 -3  1  3 -3 -4  3 -8 -5 -4 -1 -1  0 -4  2  0 -5 -4  0 -6  1  3 -8 -4 -2 -7  7 -6 -2 -5  0  7 -6 -1  0 -3 -4  0 -5 -6 -3 -1  2 -6 -6  2  0 -4 -6 -5 -2 -5 -7  5 -5 -8  0 -3 -5 -8 -4  1  1  1 -3 -1 -4 -5 -4 -2  1 -5 -6 -1 -8  3 -6 -6 -2  1 -4  6 -9 -4 -3 -4 -7 -3  0 -6  3 -5 -2 -3 -1 -1 -1 -4  0 -3 -8 -9 -5  1 -9  0-10 -6 -5 -7  0 -8 -6 -5 -2 -7  6 -1  0 -5 -4  3 -7 -6 -8  0 -2 -6 -1 -5 -1 -5  7 -7 -7 -1 -7 -4  0 -2 -3 -2 -3 -4 -5 -5 -7  1 -7 -6 -6 -1  5 -8 -6 -1 -1 -6 -6 -8 -3 -1 -3  1 -7 -6 -4  3 -9 -4 -6 -7  5 -1 -2 -6 -5 -6 -8 -4 -8  2 -3 -4  0 -6 -8 -7 -2  1 -1 -6  2 -5 -1 -6  3 -5 -5 -7 -5 -3 -8 -7 -7 -4 -3 -5 -6  2  1  0 -2  0 -4  1  2 -2  0 -2  1 -3  1 -5  0  3  1  1 -4 -2 -6 -4 -4  0  1 -1  0  5 -4 -6  1  0  0 -3  2  3 -5 -7  1 -6  0 -9 -3  9 -2  2  3 -1  4 -3  1 -1  2 -6 -1  1 -3 -6  1  2 -4 -3 -2 -3 -9  2 -7  3 -6 -3 -4 -5  2  0 -5 -5 -5 -8 -9 -5  2 -7 -3 -7 -8 -2  8 -8 -2 -4 -3  0 -1 -1 -3  6 -4 -4 -6 -4 -5 -1 -1 -6 -5 -3  6  6 -4 -6 -4  0 -3 -3 -5 -2 -1 -4 -5 -3 -1  0 -4 -2 -4 -3  6 -6 -2 -4 -4 -5 -5  2 -1 -4  0 -2 -7 -4 -7 -5 -7 -9 -2 -9 -5 -6 -6 -5 -3 -4 -7 -4 -7 -4 -6  3  1 -2 -6 -3  2 -5 -5  1 -2 -4 -1 -4
 -7 -3 -7 -6 -4 -6 -6 -6 -7 -6 -7 -7 -8 -5 -4 -5 -4 -5 -4 -2 -5  4  1  5  2 -4 -5 -4 -4 -3 -8 -3 -6 -7 -3 -5 -7 -6 -4 -3 -7 -5 -6 -4 -4  3  8 -2 -4 -5  9 -6 -5  8 -5 -7  3 -7 -6 -8 -5  2 -7  8 -6 -5 -5 -5  4 -4  8 -5 -3 -2 -7 -6 -4 -6 -5 -5 -6 -6  9 -7 -6 -7 -5 -6 -5 -5 -5 -5 -5 -6 -7 -3 -8  2  5 -4 -7 -6 -5 -5 -7 -5 -7 -5 -7 -7 -7 -5 -8 -5 -5  2 -4  9 -7 -8 -7 -5 -8 -4 -1 -5 -4 -3 -5 -7 -5  4 -6 -1 -2 -6 -9 -8 -5 -2 -3 -2 -3 -6 -4 -3 -4 -6 -2 -4 -3 -2 -1  4 -2 -1 -4 -6 -5 -5 -8 -8  8 -3 -7 -7 -7 -6 -7  0 -6 -6 -6 -6 -6 -6 -6 -1 -4 -6 -3 -4 -6 -6  0 -6 -2 -7 -6 -7 -8 -7 -6 -7 -7 -8 -7 -6 -8 -6 -7 -2 -2 -2  0  2  4  4  3 -2 -4  7 -1 -3 -6 -4 -3 -5 -4 -3 -4 -4 -3 -2 -2 -6 -3 -4 -4  7 -2 -3 -1  0 -6  3 -2 -5 -7 -6  3 -3 -4 -4 -2  1 -2 -5 -4 -3 -6 -2 -5  8 -5 -6 -8 -8 -5 -4 -1 -2 -3  3 -2 -3 -2 -3 -4 -5  1  0 -4 -6 -1 -4 -5 -2 -1 -5  2 -1  1 -7  2 -2 -9  7 -7  2 -6 -5 -2 -5 -4 -1 -3  2 -2  0  3 -3 -2 -5  8 -7 -9 -7  0 -1 -5 -5 -8 -7  3 -4 -4 -7 -7 -1 -6  3  0 -2 -6 -4 -5 -6 -6 -4 -7 -8 -7 -5 -7 -8 -7 -8  1 -8 -4 -5 -4 -5 -4 -7 -6 -8 -6 -8 -7 -6 -5 -5 -5 -5 -6 -6  1  0  0  1 -2 -7 -3 -5  2 -2 -3 -4 -1 -2 -7 -4 -2 -5 -7 -5 -5 -7 -5 -3  2 -5 -4 -5 -4 -6 -6 -5 -7  0 -4 -3 -6 -6 -4 -4 -6 -6 -2  5 -3 -6 -5  1 -6 -7 -7 -7 -7 -3  2  7 -4 -8 -5  8 -6 -4 -3  2 -3 -7 -6 -7 -5 -8 -6 -6 -6  4 -7 -2 -3 -5 -8 -4 -4  0 -2  4  1  0  4 -4 -2 -2 -2  0  6  1  3 -1  1  4  2 -1 -1  3 -2 -2  2 -1 -4 -5 -2 -2 -5 -5 -5 -3 -4 -2 -4 -5 -2 -6 -6 -5 -4 -5 -9 -3 -8  3  1 -1  1 -2  1 -1  1  4  1 -2 -6  2 -2 -6 -6 -5 -4 -5 -5 -8 -5  0 -4 -4  4 -4 -6 -7 -5 -4 -5 -7 -5 -8 -7 -7 -6 -7 -5 -8 -5 -8 -8 -5 -4 -2 -1 -1 -1  1 -4 -2  1 -4 -5 -3 -4  2  9  3 -5 -4 -6 -3  0  7 -2  5 -3 -3  7 -1 -2 -4  0  1 -1  2  2 -1 -1 -6 -1 -1 -7 -7  2 -5 -9 -9 -4 -5 -8 -8-10 -6  1 -5 -8 -6  9  2  4 -4 -6 -7 -4 -6 -8 -7 -8 -1 -4 -4 -2  3 -2 -5 -2  1 -3 -3 -3 -4 -2
 -6 -3 -4 -6 -1 -4 -2 -5 -6 -4 -6 -4 -7  5  2 -2  2 -1  1  0 -3  0 -4  1 -2 -1 -4 -2 -3  0 -7 -6 -3 -2 -1 -4 -6 -2  1 -4 -6 -6 -3 -2 -2 -3 -3 -1 -3 -3 -5 -5  5 -2 -2 -1 -3 -7 -4 -7  0  1  0 -4 -5  2 -3  1  0  0  1  2  5  3 -3 -3  1 -4  1  2 -5  7 -5 -6  0 -3 -1 -6 -1  1  7  1  4 -2 -1  0 -2  0 -1 -1 -7 -4 -2  2 -5 -5 -4 -2 -6 -6 -6 -1 -5 -3  5  1  0 -7  0 -4 -7  0 -7  0 -2 -2 -1 -5  1 -7 -3  1 -3  4 -1 -6 -7 -5 -3  1 -1  0 -2 -2 -2 -2 -1 -6 -2 -1 -2 -2 -2  0 -1 -1  3 -3 -1  1 -7 -6 -5 -1 -5 -6 -4 -5  1 -1 -5  1  3 -7 -1  3 -3 -1 -1 -4  2  0 -3 -5  2 -5 -1 -5 -3 -4 -6 -5  7 -6 -4 -8 -6 -4 -7 -1 -6 -2 -2  2 -2  0 -4  0 -4 -2 -3 -2 -2 -1 -5 -1 -1 -2  0 -1 -1 -2 -1 -1 -1 -3 -2  1  4 -1  0  0  0  0 -4  2 -1 -1 -5  1  1  0  0 -4  0 -1  0 -1  1  0  0 -1 -3 -1  1 -4 -5 -2  2  0  1  1 -3 -2 -2 -1  0  0 -4  5 -2 -3  0 -4 -2 -1 -3 -1 -2 -1  0 -1  1 -5 -3  2 -5 -1 -4  0 -5  1 -4 -2  1 -1 -1 -1  1 -2 -2  0  1  0 -5 -6 -6 -4  3 -3  0  3 -7 -1  4 -2 -2 -4 -4  1  0 -4 -3  1 -3 -1 -2 -2 -1 -1 -5 -4 -4 -3 -6 -5 -7 -6  1 -4  6 -1 -2  2  0 -6  2 -5 -3 -6 -5 -4  1 -2 -3 -5 -5 -5  1  0  0 -3  1 -7 -5  1  0 -2  0 -4 -2 -1 -6 -4 -3 -3 -6 -2 -1 -4  0 -1  0 -4 -5 -2 -3 -7  1 -3 -4  4 -3 -2 -4  3 -1  0 -5 -5  2 -1 -1 -4  3 -4  2 -1 -5 -1 -5 -1 -3  1 -1 -3 -3 -3 -6  0  0 -2  1 -4 -2 -6  2 -7 -2 -3  6  1 -4 -6 -2 -1 -6 -4 -1  1 -2  0 -2  3  0 -4 -3  0 -1 -1 -2 -1  0 -1 -1 -3  0  1  0  0 -2 -1 -2 -2 -3 -4 -1 -1 -2  0 -3 -2 -1  1  0 -4  0 -3  6 -2 -3 -3 -7 -2 -6  1  1 -1  1 -3  1 -2  2 -3 -2 -2 -5  0 -1 -4 -6  3 -1 -2 -2 -5 -3 -1 -3  4 -1 -2  0 -6 -3 -3 -3 -1 -3 -6 -1 -4 -2 -4 -3 -6 -3 -7 -5 -3 -3 -2  0  0  0 -3 -3  2  0  0 -3 -5  0 -6 -3 -2 -4 -5 -3  0 -3 -1 -2  0  2 -3 -2  2 -2 -4  1 -1 -3  1 -1  0 -2 -6 -1 -1 -4 -6  0 -3 -7 -8 -1 -3 -5 -5 -9 -1 -1 -2 -3 -3 -7  0 -2  0 -2 -7 -1 -1 -8 -1 -7  0 -2 -3 -2 -1 -1 -4 -2 -1 -2  0  0 -3 -1
 -5 -4 -6 -4  3 -5 -1 -1 -5 -2 -5 -6 -6  6  3 -4  4  1  2  2 -1  0  1 -2 -2 -2  0 -3 -2  0 -5 -4 -6 -5 -3 -4 -5 -2  3 -4 -2 -5 -2 -3 -3  0 -4 -2  3 -4 -6 -4 -3 -5 -5 -4 -1 -5 -2 -6  0  5 -6 -4 -4  6 -6  7 -1  0 -1  3  1 -1 -6  2  2 -3  1  5 -4 -4 -6 -5  8 -5  4 -4  2 -1 -1 -2 -2 -5 -1  0 -1 -4  0 -2 -5 -5 -2  1 -7 -5 -6 -4 -4 -4 -5  4 -7 -3 -4 -3  1 -6  0 -4 -5 -1 -5  1 -5 -2  0 -3  1 -5 -4 -4 -4  1 -1 -4 -5 -7 -2  2  6 -1 -2  7  3 -2  0 -5 -3 -2 -2  0 -3 -2 -2  0 -2  1 -2  2 -4 -7 -5 -4 -7 -7 -4 -4 -5 -3 -3 -4  2 -2 -1  0 -3 -1 -2 -4 -2 -4 -6 -5  3 -6  1 -6  0 -4 -6 -6 -3 -7 -5 -6 -7 -5 -5 -1 -5 -3 -5  5 -1 -1  0 -1 -2 -3 -4 -2 -3  0 -3 -2 -1  0  0  0 -2 -1  0 -2 -1 -2 -2  1 -1 -3  2  3 -2  0 -3  0  2 -3 -7  8  1 -2  2  0 -1  0  1 -4 -1  1 -5  0 -2 -5  6 -5 -6 -7  2  1  2  2 -1 -4 -2 -2 -3  0 -3  0 -3 -2  3 -4 -2  0 -2 -1  1  0  0  0  2 -6 -3 -2 -5  1 -3 -3 -7 -1 -5 -2  2  0  0  1 -1 -2 -2  0 -2 -3 -5 -6 -7 -1  6  0 -2  0 -5 -1  1 -2  0 -5 -3  2 -6 -2 -3  0 -2  0 -1 -4 -1 -1 -1 -3 -5 -3 -5 -5 -6 -7  7 -3  2  4 -6 -2  6 -4 -5 -1  0 -3 -6 -5  0 -4 -3 -6 -4 -2  4 -1 -2 -3  4 -6 -5 -4  0 -3  1 -2 -2 -2 -3  1 -3 -4  2 -3 -1 -6 -2  1  0 -4 -5 -3 -1 -5 -4 -5 -7  2 -4 -3 -3 -1 -1 -2 -4 -7 -2 -2 -3 -3 -2 -2  3 -2 -6 -6 -4 -1 -3 -2 -2 -5 -4 -4 -6 -2 -1 -1  0 -3 -1 -5  1 -5 -4  7 -2  2  0 -7 -5 -5 -7  0 -1  0  0  2  0  0 -2 -4 -2 -1 -1  0 -1 -1 -2  1 -2 -1  0  1  2 -1 -1 -3 -2 -3 -2  1 -1  0 -1 -1 -3 -1  3  0  1 -3  0 -5  1 -1  1  0 -7 -2 -5  2  1  1  1 -2  0 -2  2 -2  0 -1 -3 -1 -2 -4 -3  1 -1  0  7 -7 -2 -2  0  6  0 -3 -3 -5 -3  1  2 -5 -4 -6  0 -2  3 -1  2 -6 -3 -5 -6 -1 -3 -2  0  0  0 -5 -3  4 -3 -2 -4 -5  5 -6 -4 -3 -5 -3  1  2 -3 -3 -2  1  1 -4 -2  0 -2 -4 -1  1 -2  1 -1 -1 -2 -5 -2  0 -1 -5 -1 -2 -8 -8 -1 -2 -6 -7 -9  1 -2  3 -5 -2 -7  6 -2 -3  5 -5 -2 -3 -6 -6 -6 -1 -4  0 -2 -3 -2 -2  0 -2 -1  1 -2 -2 -1
 -6 -3 -5  9  4 -7 -4 -3 -6  4 -7 -9 -7 -3 -6 -4 -6  1  4 -3 -5 -6 -2 -7 -6  0  7  1 -4 -5  5  0 -8 -7 -4 -7 -3 -7 -3  5 -4 -4  6 -7 -3 -5 -7 -6 -2 -9  2 -3 -7 -8 -7 -9 -6 -6 -5  1 -2 -5 -8 -8 -3 -7 -8 -5 -3 -2  3 -6 -6 -6 -8  2 -3 -3 -5 -6 -8 -8-10 -6 -8 -5 -5  5 -5 -4 -2 -5 -6 -8 -8  5  7 -7  0  2 -6 -8  5 -5 -8  6 -9 -6 -6 -6 -6 -6 -8 -7 -7 -5 -6  0 -3  3 -6  7 -7 -4 -8 -7 -6 -4 -5 -6 -4 -8 -4 -6 -6 -2 13 -8 -2  0 -7  6 -3 -7 -3 -3  0 -6  1 -5 -4 -1 -5 -2 -5 -1 -6 -7 -6 -6 -8 -8 -9 -8 -8 -9 -8 -6 -8 -5 -4 -8 -7  0 -2 -7 -8 -3  4 -7 -6  2 -6 -7 -5 -7 -5 -7 -7 -8  2 -7 -8 -9 -8 -7 -9 -8 -8 -4 -7  1 -7 -6 -5 -5 -3 -6 -4 -5 -7 -7 -6 -2  2 -2 -6 -4  0 -5  2  2  0 -6 -1 -1 -2 -6 -1 -4 -1  0  0  5  6 -5 -2  3 -8 -8 -3 -5  1 -2 -2  5 -2 -2 -3 -1 -3 -1 -1 -9 -2 -2 -8  9 -6 -1 -6  3  5 -7 -3  5 -1 -6 -6 -6  1 -6 -1  1 -6 -6 -1  3 -1 -4 -6 -4 -6 -7  3 -6 -8 -7 -6 -6 -8 -3 -6  4 -2 -5 -2 -2 -6 -6 -5 -1 -4 -6 -7 -3  0 -8 -7 -3  8 -4  1 -8 -7 -6 -7 -7 -7 -2 -9  0 -6 -1 -7 -5 -1  1 -8  2  1 -8 -9 -7 -1 -8 -6-10 -7 -8 -8 -4 -8 -3 -7 -7 -8  9 -1 -7 -8 -1  0 -7 -6 -7 -3  0 -6 -4 -2 -5 -5 10 -6 -7 -4 -7 -5 -2 -5 -4  3 -3  0 -6 -7 -7 -3 -7 -6 -6  0 -4 -7 -6 -2 -6 -7 -7 -8 -6  0 -1 -6 -7 -3 -5  3 -8 -5 -7 -3  1 -6 -6 -7 -8 -9 -8 -6 -8 -2 -7 -2  3 -8 -3 -8 -3 -4  3 -6  4 -7 -6 -6 -3 -7 -7 -7 -7 -3 -8 -7 -8 -8 -4 -2 -6  7 -4  2  0  5 -3 -1 -3 -2 -1  0  2  2 -1 -3 -3  0  2  2 -1 -4 -6 -4 -3  5 -3 -4  2  5 -2 -6 -1  3  1 -5  1  3  2 -4 -5 -7 -5 -9 -1 -2 -2  5  1  0  4 -1  0  1  4 -6  2  3 -2 -4  4  2 -4 -6 -6 -3 -8  8 -6  5 -7  2  2 -5  0  2 -3 -6 -8  1 -9 -7  9 -7 -6 -7 -4 -4  0  4 -3 -4 -3  1 -1  1 -1  5 -3 -1 -3 -6 -8  0 -3-10 -2 -4  5  1 -3 -6 -7 -3 -5 -4 -5 -5 -2 -5 -2 -2 -4 -2 -4  0 -3 -3  3 -3  0 -2 -6 -6 -2 -1  2 -6 -4 -8 -8 13 -7 -5 -4 -8  1 -9 -7 -2 -4 -7 -4 -3 -7 -7 -7 -7 -6  7 -2 -2 -6 -5 -4 -5 -5 -3 -4 -4 -3 -3
 -6  7 -8  8  1 -5 -6 -2 -5  1 -6 -5 -6 -5 -5 -6 -4  1 -1  2 -1 -4  0 -6 -5 -3  2  4 -3 -3  8 -3 -8 -7 -3 -8  1 -6 -1  6  6  0  6 -4  1 -3 -3 -4 -3 -7 -8 -1 -5 -8 -2 -7 -3 -3  1 -1 -4 -5 -8 -7 -3 -6 -8  2 -1 -2 -4 -4 -5 -6 -6  6 -3 -5 -1 -3 -7 -7 -9 -2 -6 -7 -2  4 -2 -1 -6  4 -4 -8 -8  4 -2 -7 -1  0 -5 -6  3 -6 -8  7 -6 -3 -5 -3 -4 -4 -8 -6 -7 -6 -3 -8 -5  9 -6  5 -6 -1 -7 -6 -5 -4 -2 -4 -2 -6 -7 -5 -1  1 -4 -8 -5 -4 -6  4 -3 -6 -2 -5 -2 -4 -4 -4 -3  3 -4 -3 -4 -1 -5 -5 -4 -1 -7 -9 -5 -7 -8 -8 -6 -5 -6 -2  7 -7 -6 -6 -4 -2 -7  2  3 -2 -2 -3 -7  0 -5 -7 -2 -7 -6 -6 -6 -8 -2 -8 -4 -6 -6 -1 -6 -5 -6  0 -6 -5 -2 -3 -4 -3 -2  3 -3 -2 -6 -4  2 -1 -5  1 -1 -2 -3  2  1 -5  0  2 -1 -5 -3 -5 -1  3 -2 -2  3 -2 -3  7 -8 -7 -3 -3  0  2 -2 -1  0 -1 -1 -1 -2 -2  2 -8 -2  3  3  3 -3  0 -5  4  1 -5  1  0  0 -4 -1 -3 -5  1  1  2 -4 -3  6  0 -2 -5 -4  1 -3 -6  5 -1 -8 -4 -4 -2 -8 -6 -2  3  2  0 -1 -2 -1 -5 -2  6 -2 -6  0 -3  9 -5 -6 -3  3 -2  1 -8 -4 -2 -6 -4 -5  0 -5 -1 -1 -3 -5 -3  5 -4 -6  3 -3 -8 -6 -5  7 -9 -3 -9 -6 -6 -7 -4 -8 -3 -4 -5 -7 -1  0 -2 -2 -6  7 -6 -5 -7  3 -2 -5 -1 -4 -4 -4  2 -7 -6  0 -6 -5 -1 -2  0 -1 -5 -1 -5 -6 -7  5 -6 -6 -6 -1 -2 -5 -4 -1 -5 -7 -5 -8 -3  4 -1  0 -6 -5 -1  5 -8 -3 -5 -2  5 -5  0 -4 -6 -7 -8 -5 -7 -2 -6 -4  9 -6 -8 -2 -2  0  2 -6  1 -5 -5 -6  9 -5 -5 -6 -3 -3 -8 -7 -7  0 -4 -1 -6  7 -1  4 -1  1 -5 -1  0 -1  0 -3  0 -2  2 -3  0  1  2  1 -1 -1 -5 -3 -4  0 -2 -1  2  2 -2 -4  1  1  0 -1 -2  3 -5 -6 -4 -6 -1 -9 -2  0 -2  1  1 -2  1 -1  2 -2  0 -6  0  6 -2 -4 -2  4  1  1 -3 -2 -9  0 -5  5 -6 -2 -2 -2 -1  1 -4 -4 -8 -7 -8 -5  6 -1 -5 -5 -7  2  5 -6 -1 -4 -1  0 -1 -1 -1  0 -4 -2 -4  1 -5  2 -6 -7 -2 -6  1  2 -2 -3 -6 -2 -4 -3 -5 -2  0 -4 -6  0  1 -2 -3  0 -3 -3  3 -4 -1 -5 -5 -6 -3 10 10 -3  1 -7 -9  1 -6 -4 -5 -9  0 -8 -6 -2 -6 -5 -3 -2 -4 -3 -7 -3 -5  1  1 -2 -4 -1 -3 -3 -4  1 -3 -3 -2 -2
 -4 -4 -8 -3 -2 -7 -5  3  0 -1  7 -8 -2 -5 -4 -6 -3  4 -2  2 -1 -3  2 -6 -3 -4  2  0 -3 -4 -4  2 -8 -7 -2 -7 -2 -4  2 -6 -1  1 -1 -6 -4  3 -5 -6  4 -8 -6 -3 -6 -7 -6 -8  2  0  3  1  0  2 -8  0  0  1 -8 -3 -1  2 -3 -4 -2 -5 -7  0  1  6  4 -5 -4 -7 -3 -3 -6 -7 -2  2 -2 -5 -6 -2  1 -8 -8 -3 -1 -6  0 -3 -1 -6 -4 -4 -8 -1 -6 -1  3  5  4 -3 -9 -2 -5 -6 -3 -7  7 -1  1  1  4 -3 -7 -7 -3  6 -3  1 -1 -7 -4 -4 -6 -1 -5 -9 -4 -3  3 -1 -3  2  0 -4 -1  0 -3 -4  0 -2 -3 -4 -4  2 -4  6  1  2  0 -9 -3 -5 -8 -8 -6 -3  7 -4 -4 -6 -1  4  2  0 -7 -1 -3 -7 -1 -2 -6 -7 -5 -7  3 -7 -5  8 -4 -8 -5 -8 -7  1 -8 -6  5  6  7 -3 -6 -3 -4 -3  5 -3  5 -2 -4 -3 -4 -3  0 -2 -4  1  3 -2 -4  1  0 -3 -1  1 -1 -4 -5 -3  1  0 -3 -1 -2 -3  0 -2 -8 -4  0  3  0  5 -3  1  0 -4 -3  1 -7  1 -1 -5  2 -6 -8 -7 -6 -3  0  1 -2 -6 -3  0 -5 -4  2 -4 -2 -2 -1  2 -4 -5 -1  0  5 -4 -4 -1 -5 -6 -3 -5 -7 -1  4 -4 -7 -4 -6  3  5 -1  4 -2 -4 -3 -2  0  0 -1 -1 -8 -3 -6 -5  2 -1 -2 -3 -8 -3 -4  0 -6  4 -4 -8  0 -3 -1  5  2 -1 -2 -3 -4  0  0 -7 -5 -3 -7  0 -9  1  1 -6  0 -8  1  3  4 -6 -2  0 -1 -8 -4  1 -6 -5 -8  1  1 -4 -3 -3  0 -1 -6 -7 -6  0 -5 -1  3  3 -4 -1  3 -4 -5  0  0 -4 -6 -4 -6 -1  1 -7 -4  2 -1 -5 -6 -8  4 -2 -2 -1 -3 -4 -2 -1 -8  0 -5 -6 -2  0  2 -3  7 -8 -8 -2 -7  1 -6 -2 -3 -6 -1 -8  0  0 -2 -3 -1 -4  0 -3 -3 -1  3 -6 -2 -1 -8 -5 -5 -9  1 -4 -3 -4  0  3 -2 -1 -4  2 -2 -2  1 -1  1 -2  1 -4 -1 -1  0 -1 -3 -1 -3  1 -1 -2  5  3 -1 -1 -3 -6  0 -2 -1 -1  4  2 -7 -3  0  3  2 -7 -1 -3  1  0  2 -1  1 -2  1 -3 -1 -4 -2  0  2 -5  0  2 -5 -2  4 -1 -9  1 -5  2 -6  1 -5 -7  2 -1 -3  3 -6 -6 -8  3  0 -2  0 -2 -8  0 -4 -8  3 -4 -3 -1  0  0 -5  0 -3 -2 -4 -5 -8 -1 -3 -8 -3 -5  0  0 -3 -3 -4  1 -3 -2 -5 -3 -1 -4 -3 -1  3  3 -3  0 -2 -3  0 -5 -1 -3  1 -5 -4 -7 -8 -4  2 -5 -8 -9  0 -3 -5 -8  4  1 -3 -4 -6 -1 -1 -3 -6 -4 -8 -3 -4 -5  4  3 -4 -1  2 -5 -3  2  2 -3  2 -3
