# Supplementary material for: Protein Secondary Structure Prediction Based on Data Partition and Semi-Random Subspace Method
Source: Sci Rep. 2018 Jun 29;8:9856. doi: 10.1038/s41598-018-28084-8 (PMC6026213; doi:10.1038/s41598-018-28084-8)
Supplement: Supplementary file 3 — Dataset 3 [file 41598_2018_28084_MOESM3_ESM.zip › ASTRAL_DATA/1b33_A.pssm]

  S  I  V  T  K  S  I  V  N  A  D  A  E  A  R  Y  L  S  P  G  E  L  D  R  I  K  S  F  V  S  S  G  E  K  R  L  R  I  A  Q  I  L  T  D  N  R  E  R  I  V  K  Q  A  G  D  Q  L  F  Q  K  R  P  D  V  V  S  P  G  G  N  A  Y  G  Q  E  M  T  A  T  C  L  R  D  L  D  Y  Y  L  R  L  I  T  Y  G  I  V  A  G  D  V  T  P  I  E  E  I  G  I  V  G  V  R  E  M  Y  K  S  L  G  T  P  I  D  A  V  A  A  G  V  S  A  M  K  N  V  A  S  S  I  L  S  A  E  D  A  A  E  A  G  A  Y  F  D  Y  V  A  G  A  L  A
  0 -2 -3  1 -1 -1 -3  1 -1  6 -5  2  0  2 -2 -4 -3 -1  0  1  2 -3 -1  2 -3  0  2 -4 -2  2 -1  0  0  0 -4 -1 -2  3  5  1  1 -3  2  2 -1  4  2  1 -4 -2  1 -2  6  3  0  1 -2 -4  2 -1 -2 -3 -1 -2 -2  3 -1 -2 -2 -2  5 -2 -1  0 -3 -3 -2  6  4 -2 -3 -4 -4 -3 -2 -4 -4 -3 -4 -4  2  0 -5  4 -2 -1  6 -1 -3  2 -1 -2 -3 -2 -2 -3 -1 -3 -1 -2  0 -3 -3 -3 -5 -2  3 -4 -2 -2 -3 -2  2  2 -2  4  0  3 -3 -2  2 -3 -3 -1  4  4  0  2 -2  2  0  1  1  1  4  3 -2  3  3  0 -4 -5 -4 -4  2  3  2  4 -3  3
 -2 -4 -5 -1  2 -4 -5  0  0 -4 -4  1  3 -4  7 -5 -4 -2  2 -3 -2 -4  1  2 -4  1 -1 -4 -4  0 -2 -4 -1  2  8 -4  5 -4 -4  0  3 -4 -1 -2 -2  2  0  3 -5 -5  1  1 -3 -3  4  2 -4 -5  0  3  4 -4 -1 -3 -2  3 -4 -4 -5 -3 -3 -3 -2  0  7  6  3 -3 -3 -6 -4  8 -4 -3 -3 -5 -4 -4  8 -4 -4 -3 -5 -3 -4 -4 -3 -4 -3 -1 -1 -4 -4 -2  0  6 -4 -4 -1 -5 -4  7 -2 -4 -5  1 -3 -4 -4 -4 -5 -4  0 -2 -3 -2  2 -3 -4  5 -2 -4  1 -1 -2 -3 -1 -1 -1 -3 -2 -1  0 -3 -3 -1 -3 -4 -2 -2 -4 -6 -4  3 -4 -4  3 -3 -4 -3
 -1 -5 -5 -1  1 -4 -5  2  5 -3 -1  0 -2 -2 -2 -5 -5  1  1  2 -2 -5  1  0 -5  1  2 -5 -4  1  1 -2  3  0 -3 -4  0 -4 -4  4 -2 -5  3 -1  8 -2 -1  0 -6 -5 -1  3 -3 -2  1 -1 -5 -5 -1 -1 -1 -4  1 -4 -2  0  3 -2 -3  8 -3 -2 -1  2 -2  0 -2  0 -2 -6 -5 -3 -1 -4 -1 -5 -5 -5 -3 -5 -4 -2 -5 -2 -4 -5 -3 -2  3  0  1 -4 -5  1 -1 -3 -3 -5  5 -3 -4 -2 -2 -3 -5  6 -1 -6  0 -4 -4 -3 -1  2 -3 -4 -1 -2 -5  1 -3 -5 -2  2 -3 -2 -2  0 -4 -4  4  0 -1  3 -2 -1 -3 -4 -1 -2 -5 -6 -1 -3 -4 -3  1 -1 -5 -2
 -2 -5 -5 -3  0 -4 -5 -2 -1 -4  8  2  0 -2 -1 -6 -5  4  0  2 -1 -5  5 -2 -5 -1  2 -5 -5  0  2 -3  1 -1 -4 -5  3 -4 -4 -1 -3 -5 -2  2  0 -1  0  0 -6 -5  1  1 -4 -3  1 -1 -5 -6  0  0 -2 -4  5 -4 -4 -2 -3 -3 -3  0 -3 -3 -2  0 -2 -3 -4 -3 -3 -6 -5 -4  8 -5  5 -6 -5 -6 -4 -6 -4 -3 -6 -3 -5 -5 -3 -1  7 -2  2 -4 -5  5  4 -4 -4 -5  0 -4 -5 -3  2 -4 -6 -1 -3 -6 -1 -4 -3 -4  1 -2 -4 -4  1 -3 -5 -1 -3 -5 -3  3 -3 -3 -3  1 -4 -4 -1  3  3  5 -3  0 -1 -4  2 -2 -5 -6  8 -4 -4 -4 -2 -2 -5 -2
 -3 -2 -3 -3 -4 -2 -3 -2 -4 -3 -6 -2 -4 -1 -5 -5 -3 -3 -3 -3 -4 -3 -4 -3 -3 -4 -3 -4  0 -3 -3 -4 -3 -3 -6 -2 -5 -2 -2  0 -2 -3 -2 -2 -5 -3 -3 -2 -3 -3 -4 -4 -2 -2 -3 -3 -3 -4 -2 -2  4 -5 -4 -3 -2  0 -5 -4 -5 -5  1 -3 -3  0 -5 -5 -3 -3 -2 11 -3 -6 -6 -4 -4 -4 -4 -3 -6 -4 -2 -3 -5  2 -2 -3 -2 -5 -5 -2 -3 -3 -3 -5 -5 -4  6 -3 -3 -5 -2 -5 -6 -3 -5 -4 -3 -3 -4 -3 -6 -3 -3 -3 -3 -2 -4  2 -3 -3  7 -3 -5 -4 -2 -2 -1 -3 -3 -2 -3 -3 -4 -2 -1 -2 -4 -2 -3 -3 -5 -5 -6 -2 -2  3 -2 -2 -3 -3
 -2 -4 -4 -2  3 -3 -5 -1  5 -3 -3  0  3 -3  1 -4 -4 -2 -1 -1  4 -4  1  2 -4  3  0 -4 -4  2 -1 -4  1  3 -1 -3  2 -3 -3  3 -1 -4 -1  1 -1  0  2  0 -5 -4  2  4 -3 -1  2  4 -4 -5  4  1  4 -3  3 -3 -3  1 -3 -4 -4 -2 -2 -3 -2  3  1  3  0 -3  1 -6  1 -1 -3  2 -2 -4 -4 -4 -1 -4 -3 -3 -4 -3 -3 -4 -3 -3 -2 -1  0 -3 -4  1  1 -2 -4 -4  1 -4 -3  0  1 -3 -4  2 -2 -4 -2 -4 -4 -3 -1 -2 -3 -3  3 -3 -4  5 -2 -3 -1  1 -2 -2 -1  0  0 -3 -2  0  1  0 -1  1 -1 -3 -2  0 -4 -6 -3 -1 -3 -3  4 -1 -3 -2
 -2 -4 -5 -2  0 -4 -5  0 -1 -3 -1  1  4 -3  2 -5 -4 -1 -1 -1  6 -5  2 -1 -5  0  1 -5 -4  2  1 -4  3  0 -3 -4  0 -3 -3  1 -2 -5 -2  3 -2  3  2  1 -5 -5  2  3 -3 -2  0  1 -5 -5  3  3 -1 -3  3 -4 -4 -2 -3 -4 -4 -3 -3 -2 -2  2  2 -1 -3 -2 -2 -7 -4 -3 -1 -3  3 -5 -5 -5 -3 -5 -4 -3 -5 -3 -4 -4 -2 -4  0  0  2 -4 -5  5  5 -3 -4 -4 -2 -5 -4 -2  7 -4 -5 -1 -2 -5  1 -4 -4 -4  1 -2 -4 -3  4 -3 -5  0 -1 -4 -1  5  0 -2 -2  2 -3 -4 -1  1  5  1 -2  0  6 -3 -1  0 -4 -6  0 -3 -4 -4 -1  1 -4 -2
 -2 -5 -5 -3 -2 -4 -4 -1 -2 -2 -4 -2 -3  5 -3 -6 -5 -1  0  5 -3 -5 -2  0 -5 -2  0 -5 -5 -1  0  7 -2 -3 -5 -5 -2 -3 -2 -1 -3 -6 -1  1 -2 -2 -2 -1 -6 -5 -2 -3  1  3 -2 -1 -5 -5 -2 -1 -3 -4 -2 -4 -4 -1 -4  7  7 -3 -2 -4  4 -2 -4 -4 -4 -1 -2 -5 -5 -5 -4 -4  3 -5 -6 -6 -5 -6 -3 -3 -6  4 -4 -5 -2  7 -3 -2 -2 -4 -6 -3 -3 -5  5 -5 -3  7 -4 -4 -4 -4 -6 -2 -2 -6  7 -5 -5  2  2  3 -4 -2 -3  4 -4 -1 -2 -5 -3 -1 -2 -2 -3  1 -5 -4  3  1 -3 -2  4  0 -4 -3  4  0 -6 -6 -4 -5 -4 -3  1  3 -5  1
 -3 -5 -4 -3 -2 -4 -5 -2 -2 -3 -4 -2 -2 -4 -2 -1 -4 -3 -2 -3 -2 -5  0 -2 -5 -2 -1 -2 -3  0 -2 -4 -1 -1 -3 -4 -1 -4 -4 -1 -3 -5 -2 -2 -2 -2 -2 -2 -6 -5 -2 -1 -4 -3 -1 -2 -4 -4 -1 -1  3 -2 -2 -3 -4 -2 -4 -4 -4 -2 -3  0  0  1 -2 -2  0 -3 -3 -6 -4 -3 -4 -2 -3 -2 -1 -5 -3 -2 -4 -4 -1 -3 -4 -4 -3 -4 -3 -2 -2 -4 -5 -2 -2 -3 -4 -5 -2 -4 -4 -2 -2 -4 -1 -1 -3 -5 -4 -5 -5 -4 -2 -2 -4 -4 -2 -3 -5 -1 -3 -4 -3 -2 -3 -3 -1 -2 -4 -4 -2 -2 -2 -2 -3 -2 -3 -4 -3 -3  0 -4 -4  5 -4 -4 -2 -3 -4 -3
 -4  5  4 -2 -4  2  7  0 -4 -4 -6 -1 -4 -2 -4 -3  1 -4 -1 -4 -5  4 -4 -1  5 -3 -2 -1  1 -3 -3 -5 -3 -2 -6  3 -4  4  0 -3  2  5 -3 -4 -5 -4 -3 -3  7  3 -4 -4 -3 -3 -3 -4  0 -2 -3  0 -2 -4 -3  2  5 -4 -5 -6 -6 -6 -2 -3 -3 -3 -4 -3 -2 -4 -2 -4  3 -6 -6  0 -5  3  3  2 -6 -1  4 -2 -4 -4  4  2 -3 -6 -5  0 -3  3  4 -5 -5  5 -1  2  3 -6  1 -5 -6 -2 -4 -2 -4  0 -6  2 -6  4 -2 -4  1  2 -1 -4  6 -4  1  1 -5 -4  1  0  2 -3  3  1 -3 -2 -4 -4 -1 -2  0  2 -2 -2 -4 -3 -6 -4  4  5 -4 -3  1 -4
 -4  2 -1 -3 -4  2  0  1 -4 -4 -7 -1 -4  1 -4 -3  5 -4 -3 -4 -4  5 -4 -2  4 -2 -3  0  2 -3 -4 -5 -2  0 -4  3 -4  1 -2 -3 -1  4 -3 -3 -5 -4 -3 -3  1 -1 -3 -4 -4 -3 -2 -3  5  1 -1 -2 -1 -5 -4  3  0 -3 -5 -6 -6 -6 -2 -3 -3 -3 -4 -2 -1 -4  1 -4  5 -5 -6  3 -5 -2 -2  6 -5  4 -1 -3 -4 -4  2  4 -2 -6 -6 -2 -4 -1  5 -5 -5 -1 -2  5 -1 -6  4 -4 -5 -1 -4 -1 -4  6 -6 -1 -6  2 -3 -4  0 -1 -1 -4  0 -3 -1  4 -5 -4 -1 -2  2 -3  4  4 -4 -2 -4 -4 -3 -2 -1  1 -4 -2 -4 -1 -7 -2  2 -1 -4 -4  4 -4
 -2 -4 -4  0  4 -3 -5  0  1 -3 -3 -1  1 -3  2 -5 -4 -2 -1 -1 -1 -4  1  2 -4  4  0 -4 -4  2 -2 -3 -1  3  0 -4  2 -3 -3  1  0 -4 -2 -1 -1 -1  3  3 -5 -4  4  1 -3 -2  3  3 -4 -5  1  3  0 -3 -1 -3 -3 -1 -3 -3 -4 -3 -2 -3 -2  0  2  2 -2 -3 -2 -6 -4  0 -3 -3 -2 -5 -4 -4  0 -4 -3 -3 -5 -3 -4 -4 -3 -4 -3  1  1 -3 -4 -1  1 -1 -4 -4 -2 -4 -4  4 -1 -3 -5  1 -2 -5 -3 -4 -4 -4 -1 -2 -3 -2  0 -3 -4  1  2 -4  7  1 -2 -2  1  0 -1 -3 -1 -1 -1 -2 -2  1 -2 -3 -2 -1 -4 -6 -3 -1 -3 -3  0 -2 -4 -2
 -3  0 -1 -3 -3  1 -1  0 -3 -3 -6 -2 -3 -1 -3 -2  0 -3 -2 -3 -3  3 -3 -1  2 -2 -2  4  1 -1 -3 -4 -1  0 -4  3 -3  0 -2 -2  0  1 -3 -3 -4 -3 -2 -2 -1 -1 -3 -3 -3 -3 -1 -2  1 -1 -1 -2 -2 -4 -3  0 -1 -3 -5 -5 -5 -5  4 -2 -2 -2 -3  4  4 -2 -1 -4  2 -4 -6  7 -4 -3 -2  1 -4 -1 -1 -3 -4 -3  4  1 -3 -5 -5  1 -2 -1  2 -3 -4 -2 -3  0 -1 -5  3 -3 -4  8 -4 -2 -2  0 -5 -1 -5  2 -2 -3  5 -1 -1 -3  4 -2 -1  8 -4 -3  1 -2  1 -3  4  3 -2 -2 -3 -4 -1 -1 -2  3 -3 -2 -4 -3 -6 -2  3 -1 -3 -3  6 -3
 -4 -1  4 -4 -4 -2 -2 -2 -5 -2 -6 -2 -5 -3 -5  4  1 -4 -3 -4 -5  0 -5 -3  0 -4 -3  6  5 -4 -4 -5 -2 -3 -5 -1 -5 -2 -3 -4 -2 -1 -4 -4 -5 -4 -4 -3 -2 -3 -4 -4 -4 -3 -4 -4  3  7 -3 -3 -2 -5 -4  2  0 -4 -6 -5 -6 -5 -3  2 -3 -3 -5 -1  0 -4 -3 -5 -1 -5 -6  1 -5  1  3 -1 -5  0 -2 -4  1 -4 -2  2 -4 -5 -6 -3 -3 -3 -1 -5 -5 -3 -4 -1 -2 -6 -2 -2 -6 -3  1 -4 -4 -2 -5 -3 -6 -2 -3 -4 -2 -3 -3 -4 -2 -4 -2 -2 -6 -5 -3 -3 -1 -4  0  0 -4 -3 -4 -5 -4 -4  3 -2 -4 -1  0  9 -6  2 -2 -3 -4 -4  0 -4
 -3 -4 -5 -3 -3 -4 -5 -3 -1 -3 -4 -2 -3 -3 -4 -6  4 -3  4 -2 -3 -5 -3 -2 -5 -3 -2 -5 -4 -2 -3 -4 -1 -3 -5 -4 -3 -3 -3 -2 -3 -5 -2 -2 -4 -3 -1 -2 -5 -5 -2 -3 -3 -3 -3 -2 -5 -6 -2 -2 -3  8 -3 -4  3 -3  8 -4 -5 -4  0 -4  0 -1 -4 -4 -4 -3 -3 -6 -4 -5 -4 -4 -3 -6 -5 -5 -3 -5 -4 -3 -6 -3 -4 -4 -3 -4 -4  2 -2  6 -5 -3 -3 -4 -4 -4 -3 -5 -4 -4 -3 -4 -6 -3 -3 -5 -4 -4  9 -3  3  3 -4 -3 -3 -3 -4 -3 -3 -5 -3 -3 -3 -3 -3 -2 -4 -3 -3  1  2 -3 -1 -2 -3 -3 -3  5  3 -6 -4 -5 -4 -3 -3 -3 -5 -3
  6 -3 -3  3  1  1 -4  1  1  1 -3  1 -1 -1 -1 -4 -4  4  2  1  0 -4 -1  1 -4  1  2 -4 -3  1  3  1  1 -1 -3 -3 -1 -1  0  1 -1 -4  3  2  1  1  2  1 -5 -3  0 -1  1  3  0  1 -3 -5  0 -1 -2  0 -1 -2 -2  3 -2  2 -3 -1  0 -1 -1  1 -2 -2 -2  2  2 -4 -4 -3 -3 -3  0 -5 -4 -4 -3 -4 -1  2 -5  2 -3 -3  1 -2  1  0  4 -2 -4 -2 -1 -2 -2 -4 -1 -3 -3 -2 -2 -2 -5 -1  6 -5 -2 -2 -2 -3  1  2 -2 -1  0  2 -4 -1  0 -4 -2  0 -1  2  0  2 -3 -2  3  0  0 -1  0  3 -2 -2  1  1 -4 -5 -3 -3 -3  0  2  0 -4  5
  1 -2 -2  5  1  0 -3 -1  0 -2 -4  0  1 -2 -2 -4 -3  2  1  0 -2 -3 -1  0 -3  0  0 -3 -2  1  4 -3  1 -1 -4 -1 -2  0 -2  1  3 -3  4 -1 -2 -2 -1  1 -3 -2  1 -1 -1  1 -1 -1 -3 -4 -1 -1 -2 -1 -2  2  1 -1 -2 -3 -4 -2 -2 -3  5  3 -1 -3  3 -2  2 -4 -3 -4 -4 -3 -1 -4 -4 -3 -4 -3 -1  7 -4 -1 -1 -2  1 -4 -3  2  2 -2 -3 -2 -1 -2 -3  0 -1 -4 -2 -3 -3  5 -4 -1  0 -3 -3  4 -4 -1 -1 -1  3 -1 -1 -2 -2 -2 -1 -3 -3 -1 -1  2  1 -1 -2 -2  1 -1 -1 -1  1  0 -2  0 -1  1 -4 -5 -4 -3 -2  1 -1 -1 -3 -1
 -5 -4 -3 -4 -4 -4 -5 -3 -5 -3 -7 -4 -4 -4 -5  0 -4 -5 -4 -4 -5 -3 -2 -4 -4 -4 -4 -1 -2 -4 -4 -5 -4 -3 -5 -4 -5 -4 -5 -4 -4 -4 -4 -4 -6 -4 -4 -4 -5 -5 -4 -4 -5 -4 -4 -4 -3  8 -3 -3 -3 -6 -5 -2 -4 -4 -6 -5 -5 -6 -4  0 -3 -3 -5 -4 -2 -5 -4 -5 -3 -5 -7 -2 -5  9 -1 -4 -5 -1 -4 -5  0 -4 -2 -3 -4 -5 -6 -4 -4 -5 -4 -5 -5 -4 -4 -4 -4 -5 -4 -5 -5 -4  0 -5 -5 -4 -5 -5 -6 -4 -4 -4  2 -4 -4 -4 -4 -4 -4 -4 -5 -5 -4 -4 -3 -4 -3 -3 -4 -4 -4 -5 -4 -4 -1 -4 -4 -4 -1 -2 -7 -1 -4 -4 -4 -4 -4 -5
 -3 -3 -1 -3 -3 -3 -3 -2 -4  4 -6 -3 -3 -4 -4  9 -3 -4 -3 -4 -4 -2 -4 -3 -2 -3 -2  6  2 -3 -3 -5 -3 -2 -4 -3 -3 -3 -3 -3 -2 -3 -3 -3 -4 -3 -3 -2 -3 -3 -3 -3 -4 -1 -3 -3 -2  1  0 -3  2 -5 -2  3 -3 -3 -5 -5 -6 -4 -3  9 -2 -2 -4  0  5 -4 -3 -3 -3 -4 -6  3 -4  7  8 -1 -4  7 -3 -4 10 -4 -3 -1 -4 -5 -5 -3 -3 -4 -3 -4 -4 -2 -4 -3 -3 -6 -3 -4 -4 -4 10 -3 -4 -3 -5 -3 -6 -3 -3 -4 -3 -2 -3 -2 -3 -3 -3 -3 -4 -3 -3 -3 -2 -3 -2 -2 -4 -3 -4 -3 -3 -3 -2 -3 -4 -2  9  1 -6  7 -3 -3 -3 -3 -3 -4
 -3  4  5 -2 -3  4  3  1 -3 -3 -6  1 -3 -1 -4 -4 -1 -3 -1 -3 -4  1 -4 -2  1 -2 -2 -1  3 -2 -3 -4 -2 -1 -5  3 -4  3  4 -2  2  1 -2 -3 -5 -2 -1 -2  1  6 -3 -4 -2 -1 -3 -3 -1 -1 -2 -1  0 -4 -2  2  3 -3 -5 -5 -6 -5 -2 -3 -2 -2 -4 -3 -2 -2 -2 -4  0 -5 -6 -1 -4 -2 -1  0 -5 -2  4 -2 -4 -3  4  3 -1 -5 -5  1 -3  3  1 -4 -4 -1  3  1  2 -6  3 -4 -5 -2 -4 -1 -3 -1 -5  5 -5  2 -2 -2  4  4  0 -3  4 -3 -1  0 -5 -4  3  2  1 -2  1  3 -3 -2 -3 -4 -1 -1 -1  4 -3  0 -4 -3 -6 -4  2  1 -3 -1  3 -3
