# Supplementary material for: Protein Secondary Structure Prediction Based on Data Partition and Semi-Random Subspace Method
Source: Sci Rep. 2018 Jun 29;8:9856. doi: 10.1038/s41598-018-28084-8 (PMC6026213; doi:10.1038/s41598-018-28084-8)
Supplement: Supplementary file 3 — Dataset 3 [file 41598_2018_28084_MOESM3_ESM.zip › ASTRAL_DATA/1b5q_A.pssm]

  P  R  V  I  V  V  G  A  G  M  S  G  I  S  A  A  K  R  L  S  E  A  G  I  T  D  L  L  I  L  E  A  T  D  H  I  G  G  R  M  H  K  T  N  F  A  G  I  N  V  E  L  G  A  N  W  V  E  G  V  N  G  G  K  M  N  P  I  W  P  I  V  N  S  T  L  K  L  R  N  F  R  S  D  F  D  Y  L  A  Q  N  V  Y  K  E  D  G  G  V  Y  D  E  D  Y  V  Q  K  R  I  E  L  A  D  S  V  E  E  M  G  E  K  L  S  A  T  L  H  A  S  G  R  D  D  M  S  I  L  A  M  Q  R  L  N  E  H  Q  P  N  G  P  A  T  P  V  D  M  V  V  D  Y  Y  K  F  D  Y  E  F  A  E  P  P  R  V  T  S  L  Q  N  T  V  P  L  A  T  F  S  D  F  G  D  D  V  Y  F  V  A  D  Q  R  G  Y  E  A  V  V  Y  Y  L  A  G  Q  Y  L  K  T  D  D  K  S  G  K  I  V  D  P  R  L  Q  L  N  K  V  V  R  E  I  K  Y  S  P  G  G  V  T  V  K  T  E  D  N  S  V  Y  S  A  D  Y  V  M  V  S  A  S  L  G  V  L  Q  S  D  L  I  Q  F  K  P  K  L  P  T  W  K  V  R  A  I  Y  Q  F  D  M  A  V  Y  T  K  I  F  L  K  F  P  R  K  F  W  P  E  G  K  G  R  E  F  F  L  Y  A  S  S  R  R  G  Y  Y  G  V  W  Q  E  F  E  K  Q  Y  P  D  A  N  V  L  L  V  T  V  T  D  E  E  S  R  R  I  E  Q  Q  S  D  E  Q  T  K  A  E  I  M  Q  V  L  R  K  M  F  P  G  K  D  V  P  D  A  T  D  I  L  V  P  R  W  W  S  D  R  F  Y  K  G  T  F  S  N  W  P  V  G  V  N  R  Y  E  Y  D  Q  L  R  A  P  V  G  R  V  Y  F  T  G  E  H  T  S  E  H  Y  N  G  Y  V  H  G  A  Y  L  S  G  I  D  S  A  E  I  L  I  N  a  A  Q  K  K  M  a
 -2 -1 -2  2 -3 -3 -3  5 -3 -2  5 -3 -3  2  7  7 -4  1 -4  0  0  3 -2 -3 -2 -1 -3 -1 -3 -3 -4  5 -3 -1 -4 -2 -3 -3 -4 -1 -3 -3 -1 -1 -4  0  1  1  1  0 -4 -2 -3  5 -1 -4 -4 -1 -5 -2 -2  0 -3 -2  0 -6 -3 -5  5 -1 -4  5 -1 -1  1 -2 -2 -2 -3 -2 -1 -2 -2 -2 -3 -2 -1  0  1  0  1 -3 -5 -3 -2 -3 -4  0 -1 -1 -2  0  0 -1  1  1  0  0 -1  1  1  2 -1  2 -1  0 -1  3  1  0  0  1  2  0  0 -1  0  1 -1  1  0 -1 -3 -2 -2  1  0  4  2 -1  1 -1  1 -1 -2 -1 -1 -1  2  0  1 -1  0  0  0 -1  4  0 -3 -5 -4 -2  1 -5 -1 -4 -1  6  2  2  2 -2 -1 -1 -2  1  0  0  0  0  0 -1  1  1 -2  0 -2 -3  0 -2 -2 -1 -3 -5 -1  2 -2 -1 -3 -3 -4  0  1 -2 -2 -3  2 -4  7  1 -1 -3 -2  0  0  0  0  1  0  0  0  0  0 -2 -1 -3 -4 -3 -5 -4 -1 -3 -3 -2  0 -5  0 -6 -2 -1 -2 -2 -3 -2 -2 -2 -1  1 -3 -3 -1 -1 -5 -1  7 -1  1  5 -4 -3 -1  0 -4 -3 -1 -2 -3 -4  1 -3  1 -3 -1 -6 -2 -5  1 -5 -5  1 -4 -5 -2  0  7 -5  1 -1 -4 -1 -1  2 -2 -5 -4 -4 -4  3 -4 -3 -6 -3 -3  0 -6 -7 -2 -1 -1 -1 -1  1 -4 -3 -1  0 -5  5  0 -1 -1 -3 -3 -4 -6  0 -2 -6 -4 -2 -4  0  0  2  0  0 -3  1 -3 -2 -5 -4  3 -3  0  4  1 -2  2  5 -2  0 -2 -4  2 -3 -2 -4  0  1  2  1  3 -2  3 -4  2 -2 -5 -4 -1 -4 -5 -2 -2  1 -1  1 -4 -2  2 -2  2 -1 -3 -3 -2 -3 -8  0  0 -4 -3 -5  2 -3 -4  1 -6 -1 -5 -4  2  1 -2  1 -1 -1 -1  0 -3 -2 -1 -3  2  4 -2 -2 -1 -2 -3 -4 -5  5 -2 -3  5 -1 -2  1 -1 -4 -2  2 -1  0 -4 -1  6 -4 -1  2 -1 -1 -1  3  6  0  1 -2  3  0  0  1 -2  0 -2  1  2
 -3  3 -5 -4 -5 -4 -5 -4 -5 -2 -3 -5 -5 -3 -4 -4  6  1 -5  1  0 -1 -4 -4  1 -1 -4 -3 -5 -4 -4  0  6  0  6 -5 -5  0  8 -3  2 -2  0  1 -4 -2 -2 -2 -2 -5 -3  1 -5 -4 -2 -4 -5 -4 -7 -4 -1 -3 -2 -1 -2 -6 -7 -6 -6  3 -5 -5  2  2 -1 -2 -1 -3  4 -2 -2  5 -4  1 -4 -2 -3 -2  2 -1 -2 -4 -3 -1  1 -3 -4  1  0 -3 -3  0  0 -2 -2  0  1  1 -2 -1  1  0 -2  1 -1 -1  0  0  0  0  2 -2  4  0  1  1  2 -2 -1 -1  1 -1 -4  0 -3 -3  4 -3 -2 -1  4  0  1  1  0  3 -2  0 -1  1  0 -2  0 -1  2  1 -4 -4 -2 -6 -3  2 -4 -4 -3 -4 -5 -5 -3 -3 -3  2 -2 -3 -4 -4  1 -2 -4 -2 -2 -1  0 -3 -5 -1 -1 -3 -5 -3  1 -2 -2 -6 -4 -2 -3 -1  7 -5 -4  0  0 -5 -4  2  0 -4 -5  0 -1 -3 -2  2 -1 -1  0  0  0  0  1 -1  0 -2 -1  6 -4  4 -5 -3  0  2 -7  4  1 -7  2  1  0  1  0 -2 -7  1 -6  0 -4 -1 -3 -2  1 -1 -6  2 -5 -2 -1 -2 -6 -6 -5 -5 -5 -5 -6 -6 -6 -2  1  0 -1 -6  1 -7  0 -6  0 -6 -6  1  3 -2  2 -1 -5 -7 -1  3 -5 -2 -6 -4 -4 -5 -4 -2 -6 -5 -5  3 -7 -5  1  2 -7 -7 -4 -2 -1 -1 -1  0 -3 -4 -4 -4 -3 -4 -3 -2  4  7 -5  3 -6 -4 -3 -7 -3 -3 -4 -3  2 -2 -2 -3 -4 -3 -2 -6 -6 -5 -5 -4 -3 -4 -5  2 -1 -5  4  6 -3 -1  2 -2 -3 -4 -2 -2 -4  0  0  2 -5 -5  0 -4 -6  7  2 -4 -6 -1 -3  0 -2 -5 -5 -1 -6 -4 -2 -5 -3 -3 -4  8 -8 -3  0 -5  3 -4 -4  5 -6 -5 -6 -5 -4 -6  1 -5 -4 -3 -4  1 -1 -1  2 -1  3 -4  4 -3 -3 -4 -3  6 -4 -2 -5 -3 -5 -2 -3 -3 -3  3  2 -4 -2 -4 -4 -4 -3 -5 -4 -4 -3 -2 -5  1  4 -3 -4  0  1 -5 -1  3 -1 -4  4  1  5 -4 -2
 -3 -1 -6 -5 -6 -5  0 -3 -3 -5 -3 -1 -6 -2 -4 -4 -2  0 -6 -2  4  2  0 -4  0  1 -5 -4 -5 -5 -3 -3  3  2 -3 -5 -3 -3 -4 -5 -2  0  0  3 -4 -2  0 -1  1 -5 -2 -3 -3 -4  5 -5 -6 -3 -5 -5  3  2  5  2  1  8 -5 -7 -4 -2 -5 -4  3 -1 -1 -1  3 -5  0  3 -3  0  1  3 -3  1  4 -1  1  0  4 -2 -4  3 -1  4 -4  1 -1  0  0  0  1 -2 -2  1  0 -3  0  0 -1 -4  4 -1 -3  0  1 -2 -2  0  0 -2 -2  0  1 -3 -1  0  2  3  1  0 -1 -3 -1 -2 -2 -3 -2 -1  1 -1  1  1 -1  0 -2  1 -1 -2  1  1 -3 -1 -1  1 -5 -4  2 -3 -5  1 -1  4 -4 -4 -3 -4  3 -1 -3  0 -1 -2  1 -4 -1  3 -1  0  0  5  1  0 -2  2  1 -3 -3  0 -1  4  2 -6 -4 -2 -1 -1  1 -4  0  2 -2 -5 -5  2  0 -3 -3  0  1  0 -2  1 -1  3  1  0  0  0  1  0  0  0  1 -2 -6 -3 -6  7 -1 -2 -7  1  2 -7  0 -2  2  2  4 -2 -7 -2 -7 -2  1  0  3  0 -1  1 -6 -1 -5  2 -4 -6 -6 -5 -4 -6 -4 -6 -4 -7 -7 -4  4  4 -2 -6  1 -7  2 -6 -2 -7 -6 -1 -4 -4 -2 -1 -5 -7  2  1 -6  0 -6 -4  0 -5  6 -4 -6 -6 -6 -1 -7  2 -1 -1 -7 -8 -2  3  1  0  0 -2 -3 -2 -4 -2 -1 -1 -2 -1  0 -4 -3 -2 -6 -1  0 -7 -3  4 -5  2  2 -3 -1 -1 -1 -1  5 -6 -7 -5 -4 -4  2 -4  1  0 -4 -4 -2 -1 -6 -4  0 -5 -1  0  1 -3 -3 -3  2 -3 -5 -6 -1 -4 -7 -3  2 -6 -6 -1  3  0  3 -4 -5  2 -6 -3  0 -5 -4 -6 -3 -2 -9  0  2  4 -2  3 -3 -3 -4 -3 -7 -3  7  1 -5 -3  0 -2  3  0 -1 -2 -4 -1  3 -5 -2 -1  3 -5  1  3 -5 -5 -6 -3 -3 -2 -3  0  3 -1  0 -2  2 -3 -3 -5 -2 -3 -4 -5 -3 -2 -3 -3  0 -2 -3  2  2 -5 -2  2 -3 -3  2  2 -1 -4 -1
 -3 -2 -6 -5 -6 -5 -4 -4 -4 -5 -3 -4 -6 -3 -5 -2 -3 -2 -6 -2  3 -3 -2 -4  2  5 -5 -4 -5 -5  2 -4 -3  5 -2 -5 -4 -4 -5 -5 -4  2  3  0 -5 -2  1 -2 -2 -5  6 -4 -4 -2  2 -5 -6 -5 -6 -5  0  2  0 -2 -1 -3 -4 -7 -7  1 -3 -5  0 -1 -1 -2 -2 -6 -2 -3 -5 -3  3  6 -3  6  0  0  0 -1 -2 -3 -4  6  0  5 -5 -2 -2  1  4  2  4 -2  3  3  0 -3  1  4 -2 -1  5 -1 -5  1  4 -3 -3  1  1 -1 -2  0 -1 -3  2  3  0  0  1  4  7 -2 -1 -2 -3 -1 -2  0 -2 -2 -1  1 -2  0 -2  1 -1  0  1  3 -2 -1  3 -1 -5 -5  5 -7 -5 -2 -5  7 -5 -1 -2 -5 -1  3 -4  4 -1 -1 -1 -4 -2 -2 -4  4  0  3  1  0 -4  1  4 -2  1  5  5  1 -3 -7 -4 -2  7 -1 -1 -3 -5  2 -3 -5 -5  1 -1 -4 -5  0  0 -3 -2  0 -1  2  1  0  0  0  0  0  0  6 -1  4 -6 -4 -7 -1 -3 -4 -8 -1  1 -7  2 -6  0  3  4 -3 -7 -3 -7 -2 -3  0  7 -2  0 -3 -7 -1 -6  7 -6 -6 -7 -6 -5 -6 -5 -6 -5 -7 -7 -4 -2  4  2 -6  0 -7  1 -6 -1 -3 -4  3 -2 -5 -3  2 -5 -7  1  2 -7  3 -7 -5 -5 -5 -1 -5 -6 -6 -7 -4 -8  2  0 -1 -8 -9  4  3  3  0  3 -3  4 -5 -5 -4 -5 -1  5  1  0 -4 -3 -2 -7 -4 -3 -8 -5  1 -5  4 -2 -2 -2 -3  1 -2 -3 -6 -7 -6 -5 -5 -5 -5  3  5 -3 -4 -3  2 -6 -2 -1 -5  2  7  1  2 -5 -4  1  0 -6 -7  0 -5 -7 -4  1 -7 -7 -2  2  1  4 -5 -5  5 -5 -2  5 -5 -5 -6 -4 -4 -9 -4 -2  7 -2 -3 -4 -5 -5 -4 -8 -4 -3  2 -5 -4 -4 -3 -1 -1  4  4 -5  6  1 -5 -3 -1  0 -5  3 -2 -5 -6 -6 -3 -4  1 -4 -3 -1 -1  2 -5 -3 -4 -4 -5  0 -4 -4 -6 -3 -1 -4 -3  4 -2 -4  1  2 -5 -4  1 -4 -4 -2 -1 -2 -5 -2
 -4 -2 -3 -3 -3 -3 -5 -3 -6 -3 -3 -5 -3  2  3 -3 -5 -3 -4 -3 -4 -3 -4 -3 -2 -2 -3 -2 -3 -3 -7 -4 -5 -5 -4 -1 -5 -5 -6  0 -2 -4 -4 -3 -5 -2 -2  1  1 -3 -6 -3 -5  2 -3 -4 -4 -4 -7 -2 -4 -4  6 -4 -3 -7 -7 -5 -3 -3 -5  3 -2 -1 -1 -2 -4 -4 -5 -4  3 -5 -5 -4  7 -3 -3 -2 -2  0 -3 -4 -6 -4 -4 -6 -4 -4 -3 -2 -4 -3 -5 -3 -2 -2 -4 -2 -3 -5 -2 -4 -3 -2 -4 -3 -5 -3  0  2 -4 -3 -1 -3 -2 -3 -3 -3 -3 -1 -3 -5 -4 -2 -3 -2 -3 -2 -3 -4 -2 -1  0 -3 -4 -2 -3 -1 -2 -3 -3 -3 -5 -2 -4 -4 -3  2 -6 -6  1 -3 -2 -7 -3 -7 -2 -4  2 -4 -4  2 -3 -1 -4 -2 -3  1 -2 -2 -4 -4 -3 -2 -5 -2 -3 -3 -5 -6 -6 -1  3 -5  1  0 -3 -3 -4 -5 -5 -3  1 -4 -2  2 -1 -5 -1 -4 -3 -3 -1 -2  0 -1  0 -1 -1  2  0 -1 -1 -2 -2 -5 -4 -2 -5 -6 -1 -3 -5 -5 -3 -5 -3 -5 -2 -1 -5 -2 -5 -1 -5 -2 -1 -4 -6 -6  2  5 -2 -1 -1 -7 -4 -2 -4  8 -5  0 -6 -4 -6 -5 -5 -7 -4 -5 -1  0 -3 -6 -4 -7 -5 -5 -7 -4 -7 -8 -3 -4 -2 -5 -3 -5  3 -5 -5 -3 -1 -5 -2 -7  3 -2 -4 -3 -7 -6 -1 -1 -4 -7 -5  3 -2 -2 -2 -3 -6 -5  2 -4 -4 -2 -5 -4 -5  3 -6 -4  3 -4 -4 -6 -6 -3 -4 -4 -4 -3 -1 -4 -4 -1 -3 -4 -5 -4 -2 -4 -3 -4 -6 -6 -3 -4 -3 -5 -3 -8 -2 -5 -4 -7 -4 -4 -3 -4 -4 -6  3 -5 -3 -3 -5 -7 -3 -5 -6 -3 -4 -3 -3 -4 -5 -5 -3 -4 -5 -3 -3  5 -5 -4 -7 -4 -4 -7 -4 -5  1 -1 -4  3 -7 -3  1 -3 -5 -3 -5 -2 -3 -3 -5 -4 -2 -6 -3 -3  2 -3 -1 -3 -1 -2 -3 -5 -5  0 -5 -6 -3 -1  0 -3 -4 -5 -4 -4 -4 -3 -6 -5 -3 -5  0 -3 -5 -3 -4 -2 -1 -3 -1  4 -1 -3  8 -3 -5 -4 -5  8 -2
 -3  1 -5 -4 -5 -4 -4 -3 -5 -3 -1 -5 -5 -2 -4 -4  4  4 -5  2  1  3 -4 -3  2  0 -4 -2 -4 -4 -2 -3  1 -1 -1 -4 -5 -4 -2 -4  1  0  2  1 -4 -2  2 -1 -2 -4 -2 -1 -5 -3  0 -4 -5  5 -6 -3  1 -3 -2  0  0 -5 -5 -6 -6  0  4 -4  1  4  1 -2  0 -2 -1 -2 -1 -1 -2 -3 -3 -2 -2 -1 -1  0  0 -4 -5 -2  3 -1 -5  1  2 -2 -2  3  0 -2 -2  2  0 -1 -1  0 -1 -2 -1  1 -4  0  0 -2 -2  1  2 -2  0  4  0  1  1  1  1  0  1  3 -3  1  0 -2  0  1 -2  3  0 -1 -1  2 -1  1  1  1  0  0  0  0  0  2  1  4 -3 -4  4 -4 -3  1 -4 -2  0 -2 -2 -2  2 -2 -3 -1  3 -3 -3 -2  2 -2 -3 -1  3  0  0 -1 -5 -1  3  2 -4 -2  0 -2 -2 -5 -4 -2 -2  4  2 -5 -4  0  1 -4 -4  4  0 -1 -5  2  2 -3 -2  1 -1  0  0  0  0  0  0  0  0  0 -1  2 -5  2 -5  0  4  0 -7  2  1 -7  2  0 -1  0  1 -1 -6  2 -6 -1 -4  0  0 -1  3 -1 -5  3 -5  1 -2 -5 -6 -5 -4 -5 -2 -5 -6 -6 -6  7 -1 -1 -1 -6  3 -7  1 -6  1 -6 -2  3 -3 -2  4  1 -5 -7  3  2 -5  0 -4 -5 -3 -4 -4 -3 -6 -5 -5  5 -7 -4  1 -1 -7 -7 -3 -1 -1  2 -1 -2  4 -5 -3 -4 -2 -3 -3  0  3 -2 -5  0 -4 -4 -1 -6  7  0 -4 -1 -1  2 -1 -2  1  0 -3 -5 -6 -5 -4 -4 -4 -4 -2  2  2 -4  2  0 -5 -1  3  5 -3 -3  2  4 -4  2  2  2 -5 -4  2  3 -6  2  1 -5 -6  0 -1  1  0 -5 -5  0 -5 -2  5 -5  1 -5 -1 -2 -7 -3  2 -3 -2 -5  1  1 -6 -4 -6 -4 -3 -4 -3 -3 -1 -2 -3 -1  2  0  0  3  1 -4  1  0 -3 -4 -2  0 -4 -4 -6 -3 -4  0 -2 -2 -2  0  2 -4  0  1 -3 -4  3 -4 -3 -4 -3 -1 -4  1  0 -1 -3  1  1 -4  0  1 -2 -3  3  1  2 -3 -2
 -2 -1 -5 -4 -5 -5 -5 -3 -5 -4 -3 -5 -5 -2 -4 -2 -2  0 -5 -1  3 -2 -4 -4  1  0 -4 -4 -5 -1  7 -4 -1  0  2 -5 -5 -5 -3 -5 -3 -2  1  0 -5  0 -2 -2 -2 -5  5 -2 -5 -3 -2 -4 -6  1 -7 -4  0 -2 -1  1  3 -5 -3 -7 -6  3 -4 -4  1 -1  0 -2 -2 -4 -3 -2 -3 -2  0 -1 -4  0 -2  2 -1 -1 -1 -4 -6 -2  2  1 -6  0 -1 -3  0  1  2  0 -1  1  1 -1  3  4 -1 -1  3  1 -4  1  4  1 -3  3  2 -1 -1  2  1 -1  0  2  3 -1  0  3 -1 -2 -2  0 -1 -1 -2  2  0 -1 -1  2  1  0 -2  1 -1 -1  0  1  3  3  4  0 -4 -5  4 -6 -5  0 -4  4 -4  7 -4 -2  3 -1 -3  4  2 -2 -2 -4 -1 -2 -3  1  0  2  2  1 -3  0  0 -2 -4  3  2  1  1 -5 -4 -2 -1  1 -1 -5 -5  3 -1 -5 -5  1  0  3 -5  3  2 -3 -2  0  0  0  1  0  0  0  1  0  0  0 -1 -1 -6 -1 -6  0 -1 -2 -7  0  3 -7  1 -5 -3  0  2 -1 -7  1 -6 -1 -4  5 -2 -4  0  0 -6  3 -5  2 -5 -5 -6 -6 -5 -6 -4 -6 -6 -6 -6 -2 -2  0 -2 -6  2 -7  3 -4  3 -7 -5  3 -1 -3  0  4 -3 -7  1  0 -6  0 -6 -5 -4  2  0 -3 -6 -5 -6 -2 -7  1  3 -2 -7 -8 -2  2  1  1  1 -3  5 -5 -5 -2 -3 -1 -2  3  2 -4 -6  3 -6 -4  1 -7 -2 -1 -5  3 -1  1 -2 -1 -2 -2 -4 -6 -6 -6 -4 -5 -5 -4 -2  4  4 -4 -1  1 -6  8 -1 -3  0  0  5  5 -4 -2  2  5 -5 -5  3 -3 -7 -3  1 -6 -6 -2  1  0  1 -5 -4  4 -5  0  0 -5 -3 -5 -4 -4 -8 -3 -1  1  0 -5 -3 -3 -6 -4 -7 -4 -4 -5 -4 -4 -4 -2 -2 -1  4  1 -4  3  0 -5  0  2 -1 -2 -1 -1 -5 -5 -6 -3 -4  7 -3 -3 -1  2  2 -3 -3 -4 -4 -4 -2 -4 -3 -5 -3  3 -5 -1  2  2 -3  3  2 -5 -2  2  1 -4  0  1  2 -4 -2
 -3 -3 -6 -4 -6 -6  7  4  7 -5 -2  7 -6 -1 -2  0 -4 -3 -6 -3 -2 -3  6 -4 -3 -1 -5 -4 -5 -5 -1  3 -1  1 -5 -1  7  7 -5 -5 -5 -4 -2 -3  0  4  5 -1 -1 -3  1 -5  7  3  0 -4 -6 -6  8 -6  4  5  3 -3 -3  2 -5 -7 -5 -3 -6 -4  2 -3 -1 -2  4 -3 -4 -3 -4 -1 -3 -4 -1 -2 -2  0 -1 -1 -2 -4 -6 -1 -2 -2  7  2 -3 -3 -2 -2  1 -2 -2 -3 -3 -3  1 -3 -3 -2 -3 -3 -5 -1 -2 -3  1 -2 -3 -3 -1  2 -2 -4  0  0 -1  2  0 -2 -1 -3 -3  1 -1  0  3 -3 -2 -3 -1  3 -4 -1  1 -1  3 -2 -2 -2 -1 -2 -3 -3 -3 -5 -4 -7 -5 -2 -3 -4  0 -3 -5  1 -1 -1  1 -3 -3 -2 -1 -3 -3 -1  0 -1 -2 -1 -1 -2 -5  0  2 -2  6  4 -2  1 -4 -5  0  1  0 -1  0  7 -5 -1 -3 -5 -5 -4  1 -4 -2  1  4 -3 -2 -1 -1 -1  0  0  0  2  0  1  0 -1 -1 -4 -7 -5 -7  3 -4 -4 -8 -4 -1 -8 -3 -6  3  1 -2  6 -7 -4 -7 -3 -4 -1  2  7  0 -3 -6 -4  2 -5 -6 -3 -7 -3 -5 -6 -5 -6  7 -7 -7 -5 -3  3 -2 -6 -2 -7 -3 -4 -2 -7 -5 -2 -6 -6 -4 -3  0 -8 -2  0 -6  5 -6  6 -4 -6 -5 -6 -7 -4 -6 -5 -7 -5 -4 -4 -7 -7  0 -2  3 -1  3 -3  0  0 -1  3 -5 -3 -2 -2 -3 -4  7 -1 -7  0 -5 -7 -6 -2 -5 -2  1 -3 -1 -2  7  2  2 -6 -7 -6  1 -5 -4 -1  6 -1 -3  0 -4 -4 -5 -5 -1 -6 -4 -5 -1 -4 -4 -3 -2 -5 -3 -7  1 -6 -7 -4  1 -6 -6  1  5 -2 -1 -5 -5 -3 -5 -5 -1 -5 -5 -6 -5 -6 -8  4 -2 -5 -5 -6 -4 -5  7 -4 -8 -4 -5 -6  0 -5  6  0 -3  3 -2 -3 -6 -4 -3 -5 -1  0 -2 -5  6 -3 -6 -5 -6  1  7 -5  0 -2 -1 -2 -3 -5 -2  6 -4 -5 -5  7  2 -6 -4 -2  7 -4 -3 -3  3 -1 -1 -5 -2  0 -4 -3 -2  3 -3 -4  4
 -4 -1 -6 -5 -6 -5 -5 -4 -5 -4 -4 -5 -5 -3 -5 -5 -1  2 -5  6 -1  0 -4 -1  2 -1 -4 -4 -5 -4 -4 -1 -3  0  4 -5 -5 -5 -3 -5  6  3  2 -1 -2 -4 -2 -1 -1 -5 -3 -3 -5 -4 -2 -4 -6  8 -3 -5  3 -3 -2 -1 -2 -2 -5 -7 -2  0 -5 -5 -2  0  4  0  0 -2  6 -1  0  0 -1 -3  5 -2  0 -2 -2  0 -2 -3 -2 -1  2  0 -1  2 -2 -2 -2 -1  0 -2 -1  0  0 -3 -1  0 -2 -3 -2 -1 -4 -1 -1 -1 -3 -3 -2 -2 -3 -1  0 -2  2 -1  0  2 -1 -1 -5 -1 -3 -4 -3 -4 -3 -1 -2  1 -1 -1  3  1 -2  0 -1  0 -2  2 -1  1  1 -3 -5 -5 -1  0  6 -1  3 -4  2 -4 -1 -5 -2 -2 -4 -1 -3 -1 -4 -4  1  1 -1 -2  3 -2  2 -3 -2  0  0 -1 -5 -2  5  4  1 -5 -5 -1 -1  3 -1 -5 -2 -1  3 -5 -5  4  3 -3 -5 -2 -2 -1 -2  0 -1  0  0  0  0 -1  0  0  0 -2 -1 -1 -6  2 -5 -2  5 -2 -8  1 -1 -7  1  4  0  0  0 -4 -7 -2 -7  2 -4 -1 -2 -4 -1 -2 -1  0 -6 -3  4 -6 -1 -6 -5 -5 -5 -3 -6 -7 -6 -3  3 -2 -1 -6 -1 -5  2 -6 -2 -6 -6 -1 -6 -5 -3 -3 -5 -7  3 -3 -5  1 -5 -5 -3 -2 -4 -5 -6 -4 -6  3 -5 -5  4 -3 -5 -7 -4 -2 -1 -1  0 -3 -3 -3  2 -5  5 -4  5  2  1  0 -5  0 -3 -4 -3 -6  3  4 -3  5  3 -2  0 -3 -1  4  0 -6 -6 -3 -4 -5 -4 -5 -3 -1 -3 -5  2 -1 -5 -4  0 -4 -4 -5 -2 -3 -4 -4  2 -2 -6 -4 -2 -1 -7 -1 -1 -6 -3 -1  0 -1  0 -5 -4 -1 -6 -4  1  0  2 -3  0  2 -7  3 -2 -2 -4 -2 -3  0 -6 -5 -3 -5  3 -5 -5 -5 -2 -3 -2  3  0  5  6  1  2 -4 -2 -3 -1 -5 -3  0 -5  2 -4 -3 -4 -2  6 -4  2 -2  4  5 -2 -4 -2 -5 10 -4 -4  0 -2 -3 -4 -2 -1 -3 -4  0  1 -5 -2  1  3 -4  0  0 -1 -4 -2
 -4 -4  1  5  6  4 -7 -4 -7  3 -4 -7  5  2 -4 -4 -4 -2 -1 -1 -4 -2 -5  4 -4 -2  1  3  6  2 -7 -4 -5 -4 -4  5 -6 -6 -5  3 -2 -4 -2 -3 -1 -3 -5  0 -1  3 -6  0 -5 -3 -4  0  6 -6  0  3 -4 -4 -4 -1  1 -8 -1  6 -4 -3  1  3 -3 -2 -2  2 -3  0 -5 -1  0 -3 -5 -1 -4 -3 -2  2 -2  1 -1  3 -4 -4 -2 -5 -8 -4  2  2 -3 -2 -4  2  1 -2 -2  2  1 -3  1 -2 -4 -2  3 -1 -4  1  1 -2 -2  1 -1 -3  0  2 -1 -2 -3 -1 -1 -3 -1  2 -3  2  1 -2  0 -1  0  1 -1 -2 -2 -2 -2  0 -1  0 -3 -3 -3  1 -2 -3  0  3 -3 -6  1 -1  1 -7 -3 -5 -3 -5 -3 -4 -2 -3  0  2 -5  0  0 -3 -2  0 -3  1 -3 -3 -2 -2 -2 -2 -6 -6 -4 -3 -1 -1  0  2 -3 -2 -4 -6 -3 -3 -1  5  5 -3 -3  1 -5 -4 -3 -1  0 -1 -1  0 -1 -1  0 -1 -1  2  0 -2  1 -4  6 -1 -2 -7 -5  1  1 -3 -4  8 -2 -6 -4 -3 -5 -4  1  0  3  1 -1 -4 -6 -6 -4  1  2 -1 -6 -7 -3 -1  6  3 -5 -1 -5  3 -6  1 -2 -7 -5 -5  0  7 -3 -4  0 -7 -4 -2 -7 -4 -7 -7  1 -3 -5  8 -4 -4  1 -5  0 -3  3  0 -5 -7  7 -1  0 -3 -4 -6 -4 -1 -4 -7 -4 -3 -2 -1 -2  0 -3 -1  1  1 -4  1 -6 -4 -3 -4 -7 -4 -5 -4  2 -4 -2 -5  0 -4 -4 -2 -1 -3 -7 -4 -5  6  2  2 -2 -2  1 -3 -7 -5 -3 -4  0 -4  5 -7 -4 -3 -5 -7 -3 -3  2  0 -3 -5  4  0 -3  3 -2 -6 -4  5 -3 -3 -4  1 -4  6 -4 -5 -3  4 -4  4  1  3 -5 -5 -8 -5 -4 -6 -2 -3 -1 -3 -7 -6 -6 -6 -6  0 -3  3 -1 -2 -3 -2 -4 -1 -3 -5  0  3 -3 -1 -5  3 -5 -5  3 -3 -3 -3 -6 -6 -4 -2 -2 -1 -4 -4 -2 -6 -3  1 -6 -6 -4 -3  0 -4 -6  3 -3  0 -4 -3 -1  5  2 -3  0  3 -3 -4 -5  1 -4
 -4 -4 -2  2 -1  4 -7 -4 -7  2 -2 -7  4 -2 -4 -5 -3 -3  6 -1 -4 -1 -5  0 -4 -2  0  3  1  5 -6 -4 -4 -4 -5  2 -6 -6 -5  1 -3 -4 -3 -3 -1 -1 -5 -1 -2  0 -6  4 -6 -4 -4 -3  3 -6 -7  1 -2 -4 -4 -3  2 -8 -6  4 -2  0  5  1 -3 -1 -1  3 -4  5 -5  1  0 -3 -4 -3 -1 -2  2  0 -1 -1 -1  3 -4 -2 -3 -6 -8 -4  1  0 -3 -2 -3  2  0 -2 -1  1 -1 -2  1  1 -5 -2  2  2 -4  0  1 -3 -3  3 -2 -3  0  3  0 -2 -2  0  0 -3 -5  1  1  2  1 -3  2  2 -2  2  0 -2  1 -1 -2 -1  0  0 -1 -3 -1  1 -2  0  2  3 -4 -5 -3  3 -1 -6  2 -5 -3 -5 -3 -4 -1 -1  1  0 -5  4 -1 -2 -1 -2 -3 -1 -1 -1  1 -2 -2 -2 -6 -6 -5 -3  2  3  1 -1 -3 -3 -4 -6 -3 -2 -3  2  2 -3 -2  5 -4 -4 -3  2  4 -1  0 -1 -1 -1  0 -1 -1  0  1 -2  0 -4  4  2  6 -7 -5 -2 -3 -5 -4  0 -3 -5 -4 -3 -5 -6 -3 -2 -2 -2  0 -4 -6 -6 -3 -2  0 -3 -6 -7 -4 -3  4  0 -3  0 -6  6 -7 -1  7 -6 -5 -6  2 -1 -3 -2 -3 -7 -4  7 -6 -2 -5 -5  1 -1 -5 -1 -3 -4  4 -5 -2 -5  2  3 -4 -6 -1 -2  5  0 -4 -6 -4 -3 -4 -7 -4 -3 -2  0 -1  0 -4 -2  2  4 -4 -1 -6 -4 -4 -6 -7 -2 -4 -1  2  0  1 -5  4 -4 -3 -1  1 -4 -7 -4 -5  1  6  2 -3  2  0 -3 -7 -5  0 -5 -1 -4  1 -7 -3  3 -5 -6 -4 -4  0  1 -3 -3 -2  3 -2 -2  7 -6 -3  1  0 -3 -4 -2 -4 -1 -6 -5 -5  1 -5 -2  3 -1 -5 -6 -7 -4 -2 -7 -4  2 -3  2 -7 -6 -5 -6 -4 -3 -1 -1 -5 -2 -1  0 -4  1 -3 -4 -2  4 -2 -2 -5  2 -5 -4  5 -1 -1 -3 -6 -5 -4 -2 -5 -1 -3 -3 -1 -6 -2  3 -5 -6 -4 -1  4 -4 -6  2 -2 -3 -4 -2 -3  3  3 -3 -1  3 -1 -4 -4  2 -4
 -2  3 -5 -4 -5 -4 -4 -3 -5 -4 -3 -4 -5 -2 -4 -4  4  0 -4 -1  0 -1 -3 -4  4 -1 -4 -2 -4 -4 -3 -3  2  1 -1 -4 -4 -4 -1 -4  1  3  2  4 -4  0  0 -1 -1 -4 -3  0 -4 -3 -2 -4 -5 -4 -4 -3 -2 -2  1  1 -1 -4 -3 -6 -6  0 -2 -4  2  4  1 -2  3 -3  3  3 -2 -1 -3  1 -3 -2 -2 -2 -1 -1 -2 -4 -4  2  0 -1 -4  3 -1 -3 -2  2  0 -2 -3  0  4 -2 -2  1  0 -3  0  2 -3  0  2  2 -2  1  4  0 -1  2  2 -2  0  0 -1 -1  1 -1  0 -1 -2 -3 -1 -3 -1  1  0 -2  0  0 -1  2 -1  1 -1  1  2 -1 -1 -1  1  2 -3 -4 -2 -6 -4  0 -3 -4 -5 -3 -5 -4 -2 -2 -3 -1 -1 -3 -2 -4  2 -2 -4 -1 -2 -2  0 -2 -4 -1 -1 -2 -4 -2 -2 -3 -3 -6 -4 -2 -2  0  0 -5 -5  1 -1 -5 -4  1  2 -4 -4  3  0 -3 -2  1  0 -1  1  1  0  0  1  0  0 -1 -1  0 -6  3 -6  0  4  0 -7  2  3 -7  1 -5 -2  1  0  0 -6  1 -6  2 -3  1 -2 -2  1 -1 -6  0 -5  0  0 -5 -6 -6 -4 -5 -4 -6 -5 -6 -6  5  3  1 -1 -6  3 -7  1 -5  1 -6 -5  0  0  8  1  1 -4 -7  1  3 -6 -2 -5 -5 -4 -5 -4  8 -6 -5 -5  4 -7 -2  3  3 -7 -8 -3  0  0  1 -1  0 -2 -5 -4 -4 -3 -3 -3  0  2  0 -4 -2 -6 -4 -3 -7 -3  0 -4 -2  2 -2 -2 -1 -1 -1 -2 -5 -6 -5 -4 -4 -4 -4 -4  0 -3 -4  2  1 -5 -1  2 -3 -3 -2  1 -1 -4  3  1  0 -5 -5  0 -3 -6  4  3 -5 -6  2 -2  2  0 -5 -5  0 -5 -2  0 -5 -3 -5 -2 -1 -8 -3  1 -4 -1 -5 -3  1 -6 -4 -7 -4 -4 -6  0 -3 -4  1 -2 -1  0 -1 -2 -1  1 -4  3  0 -2 -4 -1  2 -4 -5 -6 -3 -4 -2 -3 -3 -2  0  2 -4 -3 -3 -3 -4 -3 -4 -3 -5 -3 -2 -4  0  0 -1 -3  2  1 -4 -2  2 -2 -3  4  3  4 -4 -2
 -4 -3 -2  0 -1  0 -6 -4 -6  6 -3 -6  0  0 -4 -4 -4 -1  0  2 -3  2 -5  1 -3 -2 -1  1  1  0 -5 -4 -4 -4 -1 -1 -5 -5 -4  6  0 -4  0  1  5 -3 -4  0 -1  0 -5  5 -5 -3 -3 -3 -2 -4 -7 -1 -3 -4 -4 -3  2 -3 -6  1 -4 -3  5 -2 -2 -2 -1 -1 -3  4 -4  0 -1 -3 -5 -3 -2 -3 -2 -1 -2  1  0 -1 -5 -2  2 -5 -7 -2 -1 -1 -4 -1 -4  2 -2 -1 -2  0  2 -3 -1 -1 -4 -2  1  0 -4 -1  0  0 -1  0 -3 -2  0  4  0 -2 -1 -2  0 -3 -4  5 -3  0  1 -2  2 -2 -1  1  0 -2 -1  0 -2  0 -1 -1 -2 -3  3  0  1  5  0  0 -5 -5 -4 -1  4 -6 -1 -6  3 -4 -3 -4 -3 -3  2 -2 -5  0  0 -2 -2 -2 -3 -1  0 -2  0 -2 -2  2 -5 -5 -4 -3  0  7 -2 -1 -3 -2 -3 -6 -4 -2 -2  0 -1 -3 -3  4 -5 -2 -2 -1  1 -1  0 -1 -1  0  0 -1 -1  0  0 -2 -1 -4 -1  0 -2 -5 -4 -1 -3 -4 -3 -2 -3 -5 -4 -3 -3 -2 -3  2 -2 -1 -1 -1 -6 -5  0 -1 -1 -2 -5 -6  4 -2  3 -1 -5 -3 -6 -1 -6 -3  0 -5 -4 -5  0 -2 -2 -4 -2 -7 -3 -1 -7 -2 -6 -6  2 -2 -5 -2 -3 -2  4 -4  9  3 -1 -1 -5 -5 -2 -3  6 -3 -4 -6 -4 -2 -4 -6 -4 -2 -2 -1 -1 -1 -4  3 -1  1 -4 -3 -5 -3 -2 -5 -6 -1 -5 -2  0 -3 -1 -4  5 -3 -3 -2  0 -4 -6 -3 -5  1  0  4 -1  5 -1 -3 -6 -3 -1 -4 -3 -2  0 -6 -1  6 -5 -6 -2 -3 -1  1 -3 -4 -1  9  0 -2 -1 -4 -3  9 -3 -2 -4 -1 -3 -1 -5 -2 -4 -1 -4  1  3 -1 -5 -3 -7 -4 -2 -5 -2 -3 -3 -2  2 -2 -5 -6 -5 -2 -2  0 -5  1 -3 -1 -3  3 -2 -4  0  2 -2  0 -4 -1 -4 -2  0 -3 -2 -3 -5 -5 -3  0 -3  0 -2 -2 -1 -4 -3  4 -4 -5 -3 -3  0 -3 -5  2  3 -1 -3 -1 -1  3  1 -2 -1  4 -1 -2 -3  3 -3
 -5 -4 -3 -2 -3 -1 -6 -5 -6  0 -5 -6 -1 -3 -5 -5 -5 -3 -2 -2 -1  3 -5  5 -4 -2  6 -2 -2 -1 -7 -4 -5 -4 -2  0 -6 -6 -5 -2  0 -5 -3 -2  6  2 -5  1 -3 -1 -6  0 -6 -5 -4 -2 -4 -3 -7 -4 -3 -4 -5 -5 -2 -8 -7 -4 -2 -5 -1 -2 -4 -4 -2  2 -5 -3 -5 -4  3  3 -6 -4  3 -3  1  0 -2  1 -3  1  5 -3 -3 -4 -7 -3 -3  3  1 -4 -4  0  0 -4 -2  2  0 -1  0  5 -4 -3  2 -1 -5  1 -1 -3 -4  0 -3 -4 -2 -1 -2 -4 -1 -2 -3 -4 -6 -2 -2 -1 -3 -4  0  0 -1  2  1 -2 -1 -1 -4 -1 -1  0 -2 -4 -3 -2 -4 -2 -1  1 -4  5  3  0  3 -7  4 -6  5 -4 -2 -4 -4 -3 -3 -2 -5  2 -2  3  0 -2 -1 -3  0  0  7 -2 -2  7 -6 -5 -5 -2  2  7 -2 -1 -3 -3 -4 -6  6 -3 -2  2 -1 -3  1 -3 -4 -3 -4  7 -1  0 -1 -1 -1  0  0  0  0 -1 -1 -2 -2 -5 -3  1  2 -6 -4 -4 -5 -5 -5 -4 -4 -2 -3 -3 -5 -5 -5 -4 -4 -2 -3 -5 -6 -6 -4 -3  6 -3 -6 -7  0 -5 -3 -4 -6  6 -7 -3 -7 -5 -3 -7 -5 -5 -2 -4 -4  9 -3 -7 -2  1 -8 -3 -2 -8 -3 -4 -6 -3 -2 -5  6 -5  4 -6 -3  0 -6 -7 -2  7  0 -4  9 -7 -1 -4 10 -4  2 -3 -3 -2 -1 -2  2  7  6 -2 -1 -4 -6 -4 -4 -6 -6 -1  6  3  1  7 -3 -4  3 -3 -4  5  3 -5 -6 -5 -6 -3 -1  5 -2  3 -4 -5 -6 -6  4 -6 -1 -5  3 -7 -4 -4 -6 -4 -4 -5 -4 -4 -5  3 -3  1 -4 -4 -3 -6 -4 -2  8 -2 -4 -3 -4 -3 -7 -5 -7 -3 -6  5  3  3 -6 -7 -4 -3 -5 -7 -6  6  4  2 -7 -6  3 -7  4 -2 -6 -3 -4  2 -2 -4 -3 -3  2 -6 -3  2 -4 -4 -5  0 -5 -5 -2  7  9 -4 -6 -6 -4 -2 -4 -1 -3  5  4 -5  4 -2 -3 -6 -5  4  3 -4 -6 -1 -3 -4 -5 -3 -3 -2 -2 -4 -3  0 -3 -4 -5 -2 -4
  8 -3 -5 -4 -5 -5 -5 -3 -5 -2 -3 -5 -5 -3 -2 -4 -4 -2 -5 -3 -2 -3 -4 -4 -3 -1 -4 -4 -4 -4 -5 -4 -4  0  0  3 -5 -5 -5 -5 -5 -2  1  0 -3  2 -2 -2  5 -5 -4 -4 -5  1 -3 -5 -5 -6 -7 -1 -3 -3  0  6 -1 -7  8 -5 -6  3 -5 -4 -3 -3  0 -3  2 -2  1 -4 -2  0 -4 -3 -5 -2 -3 -2 -1 -1  3 -4 -6 -4  2 -5 -7  0  3 -2  5  1  1 -4 -4 -2 -2 -1 -3 -2 -3 -4 -3 -3 -4 -3 -3 -3 -3 -3 -3 -3 -2 -3 -2 -4 -1  0  1 -3 -1 -1 -4 -3 -1 -3 -3 -3 -3 -2 -1 -2  1 -2 -2 -1  6 -1 -1  4 -2 -2  6 -3 -3 -2 -4 -5 -5 -7 -6 -4 -5 -5 -4 -4 -4 -2 -4  4  6 -2 -3 -3 -4 -3 -3 -3 -4 -3  4 -3  2  0 -5  1 -2 -3 -5 -2  1 -3 -4 -5 -3  0  0  4 -3 -5 -5 -3  2 -5 -2 -3 -3 -5 -5 -3 -2 -3 -1 -1  3 -1  0  0  0  0  0  0  0  1  4  2 -6 -4 -6 -4 -4  1 -7 -4 -3 -7 -3 -7 -4  1 -4 -4 -4 -4 -6 -3 -4 -3 -5 -5 -3 -4 -6 -3 -5 -4 -6 -4 -6 -6 -5 -4  7 -6 -6 -6 -6 -5 -4 -4 -3 -5 -3 -7 -3  9  4 -7  9  0 -4 -5 -4 -3 -4 -7 -4 -4 -6 -3 -6 -3 -5 -6 -5 -5 -6 -5 -6 -4 -8  7 -3 -2 -8 -8  7 -2 -2  3 -1 -2 -4 -5 -5 -5  1 -4  2  4 -3 -1 -2 -5 -7  5 -4 -7 -5 -1 -5 -3  1  0 -1  6 -4 -3  6 -5 -6 -6 -4 -4  1 -4 -5 -4 -4 -4 -3 -4 -5 -5 -3 -5  3  3 -3 -4 -4 -4 -3 -4 -5 -6 -3 -4 -7 -5 -3 -6 -6  6 -2  2 -3 -5  8 -2  8 -4 -4 -5 -5 -5  6 -6 -9 -4 -4 -5  7 -6 -4 -5 -6 -5 -8 -4 -6 -5  7  1 -5 -3  2  3 -3 -4 -6 -4 -3 -5  0 -3  7 -4 -2 -1 -5 -6 -6 -3 -5 -4 -3 -3 -3  1 -2 -6  4 -4 -4 -4 -5 -5 -3 -6 -4 -3 -5 -3 -3 -3 -3 -2 -2 -5 -3 -2 -4 -4 -3 -3 -3 -4 -2
 -2  4 -4 -3 -4 -4 -3 -1 -3 -4  4 -1 -5  2 -2 -1 -2  0 -5  2  1  0  3 -3  0  0 -4 -2 -4 -4 -3  1  0  0 -3 -3 -2 -3 -4 -4 -3  1  0 -1  2 -1 -1 -1  0 -4 -3 -3 -3 -2  4 -4 -5 -3 -5 -2  0  0 -2 -2  0 -3 -2 -5 -3 -1 -4 -3  0 -1  2 -2 -1 -4  0  0 -3 -1  5 -1 -2  3  1  0  4  1 -1 -3 -5 -2  0  1 -3 -1 -1 -3  0  2  0 -2 -1  1 -1  1 -1 -2  0 -1 -2  1 -3  0  0 -1 -1  1  0 -2  2  0  1 -3  0  1  1  1  1 -1 -2  1  6 -1 -1  1 -1  0  1 -1  0 -1 -1  0 -1  0  1 -1  3  1 -2 -1 -1 -1 -2 -1 -3 -3 -1 -1  0 -3 -4 -3 -1  1 -1  2  1  0 -2  4  7 -2  2  2 -1 -1  0 -2  1 -1 -3  1 -1 -2  3 -2 -3  0 -3 -6  1 -1 -1  0 -2 -4 -4  2  2 -4 -3 -2 -1 -4  0  1  0 -3 -2  0  0  1  0  0  1  0  0  0  0 -1  0 -3 -5 -3 -4  0  1 -2 -6 -1  1 -6  2 -2  5  1  2 -1 -6  0 -5 -1 -1  1 -1 -2  3 -1 -4  1 -2 -2 -4 -3 -6 -2  3 -5  5 -5 -4 -5 -4 -2  3 -2  1 -5  1 -6  1 -5 -1 -6 -1  0 -2 -5 -2  0  1 -6  1  2 -4 -1 -4 -1 -3 -5 -2 -4 -5 -4 -5 -3 -7 -2  0 -1 -7 -8 -2  0  0 -1  0 -1 -3 -4 -3 -3 -2 -1  4  2 -1 -1 -4 -3 -5  2 -3 -5 -4  4 -4  1  0 -1 -1  1 -2  4 -1 -5 -6 -4  0 -2 -3  0 -3  0 -2  4 -2 -1 -4 -3  1 -4  5 -4  1 -1  0 -3  0 -1 -3 -5  0 -4 -6 -3  0 -5 -5 -2 -1  0  0 -3 -1 -2 -4 -2 -1 -1 -4 -4  2 -4 -8  2  4 -3 -2 -5  4 -3 -4  7 -6  7 -3 -5 -3 -2  1  2  4  0 -1 -1 -3 -3 -1 -4  0  0  1 -3 -1 -1 -4 -5 -5  0 -3 -2 -1  0  5  0  0 -3  0  0  1 -3 -2 -1 -1 -4  1  4 -3 -2 -1  0  1  1  0 -4 -1  0 -1 -2 -1  0 -1 -2  3
 -2  3 -3 -2 -3 -2 -4  0 -5 -2  0 -4 -3  3 -2 -3 -3  3 -4  0 -1 -2 -3 -3  2 -1 -3  1 -3 -3 -4 -3  1 -2 -2 -2 -4 -4 -4 -2 -2  5  1  1 -3 -2 -3  1  2 -2 -4 -2 -4 -2  0 -4 -4  2 -6  3 -1 -1 -2 -1 -1  0 -4 -5  0  2 -4 -3 -1 -2  0 -1 -3 -3  3  4  1  0  4 -2 -1  0 -2  0  0 -1  1  4 -5 -2  1  2 -6 -1  0 -2  1  1 -2  1  0  0  0 -1 -1 -1  0 -2  0  0 -2  0 -2 -1  1  1 -1 -2  2 -1  1 -1 -2  0  0 -1  0  0 -2 -1  1 -1 -1  1 -1 -2  1  0  0 -2 -2 -1 -1  0  0 -1  1  4 -3 -1 -2 -2 -2 -3 -4 -6 -3  0 -2 -3 -4 -5 -1 -3 -1  2  0 -2  0  3 -2 -1 -1  0  2  0 -1 -1 -1  5 -4  1 -1 -3 -3 -4 -2 -2  0 -5 -2  1 -2 -2 -3 -5 -4 -2  2 -3  0 -1  0 -3 -2 -1  2 -3  0  0  2  0  0  0  0  0  0  0  1 -2  0 -3 -4 -3 -1 -3  3  3 -4  4  1 -4  1 -4  0 -1 -1 -3 -4  4 -3  4  6  1 -3 -3  2  2 -5  2 -3 -4 -5 -3 -4 -2  7 -2 -3 -3 -3 -4 -5 -5  0 -1  1 -3  1 -6  0 -5 -1 -5 -4 -1 -4 -5  1  1 -3 -5 -1 -1 -4  0 -4 -2  4 -5  6 -4 -2 -4 -4 -2 -6 -3  0  1 -6 -7 -3  1 -1  0 -1  4 -3  0 -3 -2 -2  1 -1  0  2 -2 -5 -4 -4  2 -2 -6 -4 -2 -3 -1  2 -1 -1  3 -3 -1 -3 -3 -5 -4 -2  6  0  5 -4 -2 -3 -3 -2  0 -2 -5  1 -1  3 -3  1 -1  4 -2  0 -4 -3 -4  0  1 -5 -3  1 -3 -5 -2 -3  0  2 -3 -1 -2 -5  4 -3  0 -1 -3  5 -3 -8  1  3 -1 -3 -4  1 -4 -6  0 -6  0 -3 -4 -3  1 -2  2  3 -1 -2 -2 -4 -2 -1 -3 -2 -1 -1 -1 -3  0 -3 -4 -5  2 -4 -3 -2  7  0 -1  0 -3 -1 -3  4 -2  0 -4 -2 -4 -1  2 -4 -1 -2  2 -1  0 -1 -3 -1  0 -2 -1 -1  0 -1  0 -1
 -5 -4 -6 -4 -5 -4 -5 -5 -6 -4 -5 -6 -4 -4 -6 -6 -5 -4 -4  0 -4 -3 -5 -2 -4 -2 -1 -4 -4 -4 -6 -4 -5 -6 -5 -5 -5 -5 -5 -5  8  1 -4 -4  4  1 -2  0 -4 -5 -6 -3 -5 -5 -4 11 -5 -6 -7 -6 -4 -4 -5 -5 -4 -8 -8 -6 10 -5 -3 -5 -4 -4 -2  1 -5 -5 -5 -5 -3 -2 -6 -5  4 -3 -1 -2 -3 -1 -1 -4  0 -4 -3 -6 -7 -4 -4 -3 -1 -4 -5 -1 -1 -4 -4 -2 -2 -5  1  1 -5 -2  1  0 -5  4  0 -4 -5  1 -5 -4 -2 -2 -1 -4 -3 -4 -2 -5 -7 -4 -6 -4 -4 -4 -3  0  0  1 -1  0  8 -1  0  1 -2 -3 -4 -5 -5 -3 -4  0 -5 -1 -6 10  6 -3  6 -7  8  6  0 -6  2 -5 -5 -1 -4 -4 -5  5  2  3  9 -2  2 -4 -1 -4  2  4 -3  2 -6 -6 -6 -4 -2 -4 -4  1 -3 -3 -4 -5 -2 -2 -2  2 -2 -4 -3 -5 -6 -5 -4 -2  3 -1 -1 -1 -1 -1  0 -1 -1 -1 -1 -2 -2 -4 -5 -1 -4 -7 -5 -5 -7 -5 -4 -7 -5  4 -6 -3 -3 -6 -7 -5 -7 -2 -5 -5 -7 -6 -4 -4  3 -3 -7 -7 -3 -6 -6 -6 -6 -4 -7 -5 -6 -6 -5 -6 -4 -1 -4 -6 -4  3 -4 -8 -5 -5 -8 -5 12 -7 -4 -5 -6 -7 -3 -5 -2 -5 -5 -6 -5 -2 -6 -7 -6  0 -5 -5  1 -7 -2 -5 -3 13 -4 -4 -1 -2 -1  1 -5  5 -1 -3  2 -5 -6 -4 -5 -2 -6  1  6 -4 -3 11 -4 -6 -2 -4 -4 -3 -1 -5 -6 -1 -6 -6 -5 -4 -4 -5 -6 -6 -6 -6  0 -6 -1 -5 -4 -7 -5  4 -6 -8 -5 -5 -5 -5 -5 -4 -6 -5 -4 -6 -5 -6 -4 -1 -2 -3 -4 -3 -5 -5 -7 -5 -7 -5 -6  1  1 -3 -6 -7 13  7 -5 -2 -6  8 -3 -3 -7 -7 -2 -7 -4 10 -6 -5 -6 -2 -5 -4 -5 -5 -3 -6 -4  3 -4 -4 -6 -4 -5 -5 -4  7  4 -4 -5 -5 -5 -4 -5 -1 -4  4  1 -5 -2 -4 -5 -5 -5  6 -2 -5 -5 -2 -4 -4 -5 -4 -4 -4 -3 -4 -4 -2 -1 -4 -5 -4 -4
 -4 -3 -4 -3 -4 -3 -6 -4 -6 -3 -4 -6 -3 -3 -5 -5 -4 -2 -4  0 -3 -1 -4  1 -3 -2  1 -3 -3 -3 -5  3 -3 -4  0 -3 -6 -6 -5 -4  5 -4 -1  2 -1 -3 -4  3 -2 -3 -5 -1 -6 -4 -2  4 -4 -2 -7 -4 -2 -4 -3 -4 -3 -7 -7 -5  1 -3 -4 -3 -3 -2 -1  3 -4 -4 -2 -4  4  4 -4 -3  6 -2  4 -2 -2  4 -1 -3  9 -2  0 -5 -2  2 -3  3  1 -2 -4  3  0 -2 -2  0  2 -2  0  2 -3 -2  3  0 -4  0 -1 -1 -3  0 -4 -4  0 -1 -2 -3 -3 -2 -2 -4 -6  1 -4 -2 -3  0 -2  1 -2  0  0 -2  1  2 -1 -2 -1 -2 -2 -1 -3 -1 -3 -3 -1 -2 -5  7  6  0  3 -6  4 -5  7 -5  1 -4 -4 -3 -3 -3 -5 -1 -1  2  1  0  2 -2 -1 -2  6  1  0  2 -5 -4 -4  2  4 -1 -4 -1 -3 -2 -3 -6  8 -1  2 -2 -3  3  3 -4 -5 -3 -3  3 -1  0 -1 -1  0  0  0 -1 -1  0  0 -2 -1 -4 -4 -2  4 -5 -4 -3 -5 -4 -3 -5 -3  9 -5  1 -2 -6 -5 -4 -5  1 -4 -4 -6 -6 -1 -3  6 -3 -6 -6  8 -5 -4 -5 -5 -2 -6 -4 -7 -5 -5 -5 -3 -5 -3 -5 -3  0 -1 -7 -3 -5 -7 -3 -2 -6 -3 -4 -6 -5  3 -4 -1 -5 -1 -6 -3  8 -5 -6 -5  3 -3 -4 -1 -6  5 -4 -1 -3 -4 -3 -2 -1 -1  0 -4  4 -1 -4  8 -3 -4  1 -4 -3  1  7  8 -3  2 -1  5 -4  4 -2 -2 -1  5 -4 -6 -2 -5 -4 -3 -2  3 -3 -4 -3 -4 -4  2 -5  4 -1 -2 -6 -2 -3 -5 -6 -3 -4 -4 -4 -4 -3 -4 -2 -4 -4 -5 -5 -4 -5  7 -2 -4 -2 -4 -4 -6 -2 -6 -4 -5  5  2  4 -2 -5 -3  0 -4 -6 -6  2  3  5 -7 -6 10 -6  5  2 -5 -3 -3  0 -1 -3  2 -2  7 -2 -1  1 -3 -4 -5 -3 -5 -4 -3  5  1 -4 -5 -5 -2 -3 -2  0 -1  8  2 -5  6 -3 -1 -6 -4  8  2 -4 -6 -2 -2 -3 -4 -2 -2 -3 -2 -3  1 -2 -2 -3 -4 -3 -3
 -4 -3  7  2  5  4 -6 -3 -6  4 -3 -6  3  0 -2 -3 -4  0 -2 -1 -3 -2 -5  2 -3  0  5  4  4  3 -6 -3 -5 -4 -2  1 -6 -6 -1  5 -4 -4 -1 -3 -2 -3 -3  2  1  6 -6  0  1  1 -3  2  4 -3 -6  5 -3 -4 -4 -1  0 -8  1  3 -3 -3 -1  2 -3 -3 -2  0 -2  0 -4 -2  3 -1 -4 -3 -4 -3 -2  1 -1  0 -1  1 -4 -5 -1 -4 -6 -3  1  4 -3 -2 -3  1  3 -2 -1  3  0 -2  1 -1 -4  0  3 -1 -3 -1  2 -1 -1  1 -3 -2 -1  1 -1 -1  0 -2 -1  1  0  1 -4  2  0  2 -1 -2 -2  0 -1 -2 -1  0 -3  1 -1 -1 -2 -3 -3  1 -3 -3  4  3 -5 -6 -2 -1 -1 -5 -3 -5 -3 -3 -2 -3 -2 -3  2  0 -5 -1  0 -2  1  1 -3 -1 -2  0 -3  0 -3 -2 -5 -6 -2  0 -2 -3  5  1 -3 -3 -4 -6 -4 -1  0  3  4 -3 -2  0 -2 -3 -3 -1  0 -1 -1 -1 -1 -1  0 -1  0  1  1 -2  1 -4  2 -2 -2 -6 -4  4  8 -3 -3  3 -1 -6 -5 -3 -4 -5  8  0  7  0  2 -3 -5 -6 -3  3  1  0 -4 -6 -4  5  2  4 -4  5 -6  2 -7  7 -3 -6 -4 -5  1  5  0 -5  0 -3 -2 -3 -7 -2 -7 -7  0 -2 -4  0 -4 -4 -1 -3  3 -4  4 -2 -4 -6  3  0  0 -1 -5 -6 -4  3 -5 -8 -4 -2  0 -1 -1  1 -5 -1  1 -1  0  2 -5 -3 -3 -6 -7 -3 -5 -2  4 -4  0 -5 -2 -4 -3  2  0 -3 -6 -2 -5  5 -1  4  4  0  6  1 -6 -4 -3  0 -1 -4  4 -7 -3 -2 -5 -5 -2 -1  3  3 -3 -5  5  0 -2  6 -2 -6 -3 -1 -4 -3 -4  0 -2  5 -6 -4 -5  3 -4 -1  1  5 -4 -6 -8 -5 -3 -6 -2 -4 -3 -3 -7 -5 -6 -6 -6  3 -2  5 -5  1 -1 -2 -4 -1 -2 -3 -1  1 -3  0 -4  5 -4 -4  3 -4 -3 -2 -6 -5 -3  0 -4 -1 -3 -4 -3 -5 -3  5 -5 -5 -3 -4 -1 -3 -6  2 -3  1 -3 -3 -2  2  1 -3  0  1 -4 -2 -4  0 -3
