# Supplementary material for: Protein Secondary Structure Prediction Based on Data Partition and Semi-Random Subspace Method
Source: Sci Rep. 2018 Jun 29;8:9856. doi: 10.1038/s41598-018-28084-8 (PMC6026213; doi:10.1038/s41598-018-28084-8)
Supplement: Supplementary file 3 — Dataset 3 [file 41598_2018_28084_MOESM3_ESM.zip › ASTRAL_DATA/1b63_A.pssm]

  S  H  M  P  I  Q  V  L  P  P  Q  L  A  N  Q  I  A  A  G  E  V  V  E  R  P  A  S  V  V  K  E  L  V  E  N  S  L  D  A  G  A  T  R  I  D  I  D  I  E  R  G  G  A  K  L  I  R  I  R  D  N  G  C  G  I  K  K  D  E  L  A  L  A  L  A  R  H  A  T  S  K  I  A  S  L  D  D  L  E  A  I  I  S  L  G  F  R  G  E  A  L  A  S  I  S  S  V  S  R  L  T  L  T  S  R  T  A  E  Q  Q  E  A  W  Q  A  Y  A  E  G  R  D  M  N  V  T  V  K  P  A  A  H  P  V  G  T  T  L  E  V  L  D  L  F  Y  N  T  P  A  R  R  K  F  L  R  T  E  K  T  E  F  N  H  I  D  E  I  I  R  R  I  A  L  A  R  F  D  V  T  I  N  L  S  H  N  G  K  I  V  R  Q  Y  R  A  V  P  E  G  G  Q  K  E  R  R  L  G  A  I  C  G  T  A  F  L  E  Q  A  L  A  I  E  W  Q  H  G  D  L  T  L  R  G  W  V  A  D  P  N  H  T  T  P  A  L  A  E  I  Q  Y  C  Y  V  N  G  R  M  M  R  D  R  L  I  N  H  A  I  R  Q  A  C  E  D  K  L  G  A  D  Q  Q  P  A  F  V  L  Y  L  E  I  D  P  H  Q  V  D  V  N  V  H  P  A  K  H  E  V  R  F  H  Q  S  R  L  V  H  D  F  I  Y  Q  G  V  L  S  V  L  Q
  1 -2 -1  2 -2 -1 -1 -2 -1 -1 -1 -2  5 -2 -1 -2  5  5  0 -1  0  0 -1 -2 -1  5  1  0  0 -1 -1 -2 -1 -1 -2  1 -2 -2  5  0  5  0 -2 -2 -2 -2 -2 -2 -1 -2  0  0  4 -1 -2 -2 -1 -2 -2 -2 -2  0  0  0 -2  1 -1  0 -1 -2  4 -2  5 -2  5 -2 -2  5  0  1 -1 -2  4  1 -2 -2 -2 -2 -1  5 -2 -1  1 -2  0 -3 -2  0 -1  5 -2  5  1 -2  1  1  0  1 -2 -2  0 -2  0  1 -2  0  3  1 -1  1 -1  5 -3 -1  4 -2  5 -1  0 -2 -2 -1  3  0  0 -1 -1 -1  5  5 -2 -1  0  0  0  0 -1 -1  0 -2 -2 -2 -3 -2 -2  0 -1  5 -2 -2 -1 -3 -1 -2  0 -1 -1  0 -1 -3  1 -2 -2 -2 -1 -1 -1 -2 -2 -2  5 -2  4 -2 -2 -2 -1  3 -2 -1 -2  0 -2 -2  0 -1 -1 -1 -2 -1 -2 -2  4  2  1 -1  0  2  0 -1 -1 -2 -2 -2  2  3 -2 -1  0  1  3 -3 -1 -1 -2  5 -2  3 -1  0 -3 -1 -2  0  0 -2  2 -2 -1  0 -3  0  4 -1 -1  2  0  2  0  1  2 -1  1 -2 -1 -1 -2 -1 -2  0 -2  0 -2 -1 -1 -2 -2 -2 -2 -2 -2 -2  5 -2 -2 -1  5 -2 -1 -1 -1 -2  0  1 -2 -1 -1 -1  5 -2  0 -2 -2 -2 -1 -1 -2 -1 -2 -1  0 -2  0 -2  0 -2 -1  5 -1 -2 -1  0 -2 -3 -2 -1  3 -2 -2  0 -2 -2 -3 -2 -2 -1  3  0  0  1  1 -2 -1
 -1  0 -2 -2 -3  2 -3 -3 -2 -3  1 -3 -2 -1  1 -3 -2 -2 -3  0 -3 -3  0  6 -3 -2 -1 -3 -3  2  0 -3 -3  0 -1 -1 -3 -2 -2 -3 -2 -1  6 -3 -2 -3 -2 -3 -1  5 -3 -3 -2  3  0 -3  6 -3  6 -2 -1 -3 -3 -3 -3  0  2 -1 -1 -3 -1 -2 -2 -3 -2  6 -1 -2 -2 -1  2 -3 -2 -1 -3 -2 -2 -3  0 -2 -3 -2 -1 -2 -3 -3  6 -3  0 -2 -3 -2 -1 -3 -1 -1 -3 -1  6 -3 -2 -2 -2 -1  6 -2  0 -1  1 -1  0 -2 -3  1 -2 -2 -2  0 -3  6 -1 -2 -1 -3 -1 -3  2 -3 -2 -2 -1 -3 -2 -3 -1 -2 -3  0 -3 -3 -2 -3 -3 -2 -1 -2 -3 -2  6  6  2 -3 -2  6 -2  0  2 -2  0 -3 -2 -1 -3 -2  0 -3 -3  6  6 -3 -2 -3 -2  6 -3 -2 -3 -1 -3 -1 -3  0 -1 -1 -3  2  0 -3  6  1 -2  6 -2 -2  1 -1 -1  0  0  3  0  6  6 -2 -2 -1 -3 -4 -3 -1 -2 -3 -2  0  1 -2 -2  1 -3 -1 -3  1 -1 -2 -2 -3 -1 -3  4 -3 -3 -3 -2 -2 -3 -1 -1 -1  3  0  0 -2 -2 -1 -3  1 -2 -4 -2 -3 -1  0  6 -2 -2  6 -2  6 -3 -3 -1 -1 -2 -3  6  1 -2 -3  0 -2  2 -3  0 -2 -1  1  1 -3 -2 -2 -3 -3 -2 -3 -1 -3 -2 -3  1  1 -3 -2 -3 -1 -3 -1 -3 -2  2 -1  0 -3  6 -3 -1  1 -1  6 -3 -3 -1 -2 -3 -3 -2  1 -2 -3  0 -1 -3 -3  2
  1  1 -3 -2 -4  1 -3 -4 -2 -2  0 -4 -2  7  0 -4 -2 -2 -1 -1 -3 -3 -1 -1 -2 -2  0 -3 -3  0 -1 -4 -3 -1  7  0 -4  1 -2 -1 -2  0 -1 -4  1 -4  1 -4  0 -1 -1 -1 -2  0 -3 -4 -1 -4 -1  1  7 -1 -2 -1 -4  2  0  1  0 -4 -1 -3 -2 -4 -2 -1  0 -2  0  0  0 -4 -1  0 -4  1  1 -4 -1 -2 -4 -3  0 -3 -1 -4 -1 -1 -1 -2 -4 -2  0 -4  0  0 -3  0 -1 -4 -1 -4  0  0 -1 -1 -1  1  0  2 -1 -2 -4  0 -2 -3 -2 -1 -1 -1  1 -2  0 -3  0 -3  0 -2 -2 -2  0 -2  0 -1  0  0 -3 -1 -3 -4  1 -4 -4 -3  7  0 -2 -2 -1 -1  0 -4 -3 -1  0 -1  0  0 -1 -4  0  0 -4  1 -1 -3 -3 -1 -1 -4 -2 -4 -2 -1 -3  1 -3 -1 -4  5 -4  3  0  7 -1  0 -3 -3 -1  0 -3 -1 -2 -3  0  0  1  1 -1  0  0 -1 -1 -4 -1  0 -4 -3 -1  1 -1 -4 -3  1  0 -2 -4  0 -4  0 -4  0  0  0  1 -4  0 -4  0 -1 -4 -3 -2  1 -2  1  1  0  0  0  0 -2  0  0 -3  0 -3 -3 -3 -3  7  0 -1 -3 -3 -1  1 -1 -4 -4  6  0 -2 -4 -1  0 -2 -3  0  1 -1 -4  0  0  2  0  0 -2 -2 -3 -3 -4 -3 -4  0 -3  1 -2  0  0 -3  1 -3  7 -3  0 -2 -2  0  0 -1 -3 -1 -4  0  0  0 -1 -4 -3  0  1 -4 -4 -3  0 -1 -3 -2  0 -3 -4  0
  0 -1 -4 -2 -4 -1 -4 -4 -2 -2 -1 -4 -2  1 -1 -4 -2 -2 -2  1 -4 -4  1 -2 -2 -2 -1 -4 -4 -1  1 -4 -4  1  1 -1 -4  7 -2 -2 -2 -1 -2 -4  6 -4  6 -4  3 -2 -2 -2 -2 -1 -4 -4 -2 -4 -2  7  1 -2 -3 -2 -4  0 -1  5  4 -4 -2 -4 -2 -4 -2 -2 -2 -2 -1 -1 -1 -4 -2 -1 -4  6  7 -4  1 -2 -4 -3 -1 -4 -2 -4 -2 -2  1 -2 -4 -2 -1 -4 -1 -1 -4 -1 -2 -4 -2 -4 -1 -1 -2 -1  0  3 -1  0  1 -2 -5 -1 -2 -4 -2  1 -2 -2  6 -3  3 -4 -1 -4 -1 -2 -2 -2 -2 -2 -3 -2 -1 -1 -4  2 -4 -4  7 -4 -4 -4  1 -1 -2 -2 -2 -2 -1 -4 -4 -2 -1  1 -1 -1  1 -4 -1 -2 -4  7  1 -4 -4 -2 -2 -4 -2 -4 -2 -2 -4  7 -4 -1 -4  0 -4  0 -2  1 -2 -1 -3 -4 -2 -1 -4 -2 -2 -3 -1  4  1  0 -1 -1  1 -2 -2 -4 -2 -1 -4 -4 -2 -1 -2 -4 -4  1 -1 -2 -4 -1 -4  2 -5  0 -2  3  6 -4 -1 -4  0 -2 -5 -4 -2  6 -2 -1  0 -1 -1 -1 -1 -3 -1  5 -3 -1 -4 -4 -4 -4  1 -1 -2 -4 -4 -2  7 -2 -4 -4  1 -2 -2 -4 -2 -1 -2 -4  0  6 -1 -4  0  4  5 -1 -1 -2 -2 -4 -4 -4 -4 -4  2 -4  7 -2 -2 -1 -4  7 -4  1 -4 -2 -2 -2 -1 -2  1 -4 -2 -4 -2 -1 -1 -2 -4 -4 -2  7 -4 -4 -4 -1 -2 -4 -3  0 -3 -4 -1
 -1 -3 -2 -2 -2 -3 -1 -2 -3 -3 -3 -2 -1 -3 -3 -2 -1 -1 -3 -4 -1 -1 -4 -4 -3 -1 -1 -1 -1 -4 -4 -2 -1 -4 -3  0 -2 -4 -1 -3 -1 -1 -1 -2 -4 -2 -4 -2 -4 -4 -3 -3 -1 -4 -2 -2 -4 -2 -4 -4 -3 -3  9 -3 -2 -2 -3 -3 -4 -2 -1 -2 -1 -2 -1 -4 -4 -1 -1 -1 -4 -2 -1  0 -2 -4 -4 -2 -4 -1 -2 -1 -1 -2 -3 -3 -4 -3 -4 -1 -2 -1 -1 -2 -1 -1 -1 -1 -4 -2 -1 -2 -1 -1 -4 -2 -1 -3 -3 -2 -4 -1 -3 -3 -1 -3 -1 -4 -3 -1 -4 -2 -2 -1 -1 -1 -4 -3 -1 -1 -4 -3  3 -3  0 -1 -1 -4 -1 -2 -4 -2 -3 -3 -3 -1 -3 -1 -4 -4 -4 -3 -2 -4 -1 -4 -4 -1 -4 -3 -2 -4 -2 -4 -4 -1 -1 -4 -4 -2 -1 -2 -1 -4 -3 -4 -1 -1 -2 -2 -2 -2 -4 -3 -3 -4 -2 -1 -4 -3 -3 -4 -1 -1 -2 -4 -3 -2 -3 -3 -4 -4 -4 -2 -2 -1 -2 10 -3 -1 -1 -3 -1 -3 -3 -1 -2 -1 -1 -2 -3 -3 -4 -3 -3 -2 -1 -2  0 -3 -3 -1 -1 -3 -3 -1 -2 -1 -2 -1 -2 -1 -1 -4 -1 -3 -3  9 -3 -1 -3 -3 -4 -2 -2 -4 -4 -4 -2 -2 -3 -4 -1 -2 -4 -3 -1  5 -4 -3 -3 -2 -3 -2 -4 -3 -3 -3 -1 -3 -1 -2 -3 -2 -3 -1 -4 -3 -4 -3 -1 -4 -1 -3 -1 -4 -3 -1 -4 -4 -4 -1 -4 -3 -4 -3 -1 -4 -2 -1 -4 -4 -3 -2 -3 -3 -2 -1 -1 -1 -1 -2 -3
  0  0 -1 -1 -3  6 -3 -2 -2 -2  6 -2 -1  0  6 -3 -1 -1 -2  2 -3 -3  2  1 -2 -1  0 -3 -3  1  2 -3 -3  2  0  0 -3 -1 -1 -2 -1 -1  1 -3  0 -3  0 -3  1  1 -2 -2 -1  1 -2 -3  1 -3  1 -1  0 -2 -3 -2 -3  0  2  1  1 -3 -1 -2 -1 -3 -1  1  0 -1 -1  0  1 -3 -1 -1 -3  0 -1 -3  2 -1 -3 -2  0 -2 -2 -4  1 -2  2 -1 -3 -1  0 -3  0  0 -3  0  1 -3 -1 -2 -1  0  1 -1  1  2  6  2  2 -1 -3  6 -1 -2 -1  2 -2  1  0  1  1 -3 -1 -3  1 -2 -1 -1  0 -2  0 -2 -1 -1 -2  2 -3 -3 -1 -3 -4 -2  0 -1 -2 -1  1  1  1 -4 -1  1 -1  2  1 -1  2 -4 -1  0 -3 -1  2 -3 -3  1  1 -3 -1 -3 -1  1 -3 -1 -3 -1 -3  0 -3  1  0  0 -2  1 -2 -2  1  6 -2  1 -1 -2  1  2  1  0  6  3  2  1  1 -2 -2 -1 -3 -4 -2 -1 -1 -4 -2  5  3 -1 -2  0 -3  1 -3  6  0 -1  0 -3  0 -3  1 -2 -3 -3 -1  0 -2  1 -1 -1  0  0  4 -2 -1  1 -2  6 -2 -3 -2 -3  0  1  1 -1 -1  1 -1  1 -3 -3  0  0 -1 -3  1  6 -1 -2  5 -1  3 -3  2  0  0  6  6 -2 -1 -2 -3 -3 -2 -3  2 -3 -1 -2  1  6 -3 -1 -3  0 -3  0 -2 -1  1  0  2 -3  1 -4  0  6 -1  1 -3 -3  0 -1 -4 -3 -2  6 -2 -3 -1  0 -2 -3  6
  0  0 -3 -1 -4  1 -3 -3 -1 -2  2 -3 -1 -1  2 -4 -1 -1 -3  6 -3 -3  6  0 -2 -1  0 -3 -3  1  6 -3 -3  6 -1  0 -3  1 -1 -3 -1 -1  0 -4  2 -4  3 -4  5  0 -3 -3  0  0 -3 -4  0 -4  0  1 -1 -3 -3 -3 -4 -1  1  3  5 -3 -1 -3 -1 -3 -1  0 -1 -1 -1  0  1 -4 -1 -1 -3  2  1 -3  6 -1 -4 -3  0 -3 -3 -4  0 -3  6 -1 -3 -1  0 -4  0  0 -3  0  0 -3 -1 -3 -1  0  0 -1  2  3  2  1  6 -1 -4  2 -1 -3 -1  6 -3  0  3 -2  1 -3 -1 -3  1 -2 -1 -1 -1 -2 -2 -3 -1 -1 -3  6 -3 -3  1 -3 -4 -3 -1 -1 -2 -1  0  0  1 -4 -3  0 -1  6  1 -1  6 -4 -2 -1 -4  1  6 -3 -3  0  0 -4 -1 -3 -1  0 -3  1 -3  0 -4 -1 -3  0 -1 -1 -3  1 -2 -3  0  2 -3  0 -1 -2  0  4  2  0  1  1  5  0  0 -3 -2 -1 -4 -4 -2 -1 -1 -4 -3  3  0 -1 -3  0 -3  3 -4  3 -1  0  2 -3  0 -3  0 -3 -4 -3  0  2 -2  0 -1 -1  0  0  1 -2 -1  4 -3  2 -3 -4 -3 -3 -1 -1  0 -2 -3  0  1  0 -3 -4 -1 -1 -1 -4  0  2 -1 -3  4  1  1 -3  0  1  3  2  2 -2 -1 -3 -3 -3 -3 -3  4 -3  1 -2  0  2 -3  1 -3 -1 -3 -1 -2 -1  1 -1  6 -3  0 -4 -1  2 -1  0 -3 -3 -1  1 -4 -4 -3  2 -2 -3 -2  0 -2 -3  2
  0 -2 -3 -2 -4 -2 -4 -4 -2 -3 -2 -4  0 -1 -2 -4  0  0  6 -3 -4 -4 -3 -3 -3  0 -1 -4 -4 -2 -3 -4 -4 -3 -1 -1 -4 -2  0  6  0 -2 -3 -4 -2 -4 -2 -4 -2 -2  6  6  0 -2 -4 -4 -3 -4 -3 -2 -1  6 -1  6 -4  3 -2 -1 -2 -4 -1 -4  0 -4  0 -3 -3  0 -2 -1 -2 -4  0 -1 -4 -2 -2 -4 -3  0 -4 -3 -1 -4  6 -4 -3  6 -3  0 -4  0 -1 -4 -1 -1 -4 -1 -3 -4 -2 -4 -2 -1 -3 -2 -1 -1 -2  0 -1  0 -3 -2  0 -4  0 -3  6 -3 -2 -3 -1 -4 -2 -4 -2 -3  0  0 -3 -3 -3  6 -2 -2 -4 -2 -4 -4 -2 -4 -4 -4 -1 -2 -3  0 -3 -3 -2 -4 -3 -3 -2 -3 -2 -2 -3 -4  4 -3 -4 -2 -3 -4 -4 -3 -3 -4  0 -4  0 -3 -4 -2 -4 -1 -4 -1 -4 -1 -3 -1  6 -2 -3 -4 -3 -2 -4 -3  2 -2 -1 -1  2  2 -2 -2 -2 -3 -3 -4  5  0 -4 -3  6 -2  0 -4 -4 -2  0  0 -4 -1 -4 -1 -3 -2 -3  5 -1 -4  1 -4 -2  6 -3 -4 -1 -2 -3 -1  4  0 -1  1  1 -3  2 -2 -4 -2 -4 -3 -4 -4 -1  5 -3 -3 -3 -3 -2 -3 -4 -4 -1 -3  0 -4 -3 -2  0 -3 -2  1 -2 -3  4  3 -1 -2 -2 -3  0 -4 -4 -4 -4 -4 -1 -4 -2 -3 -3 -2 -4 -2 -4 -1 -4 -3 -3  0 -2 -3 -3 -4 -3 -4 -3 -2  0 -3 -4 -4 -3 -2 -4 -4 -4 -2  5 -4 -3 -1 -2 -4 -2
 -1  7 -2 -2 -4  1 -4 -3 -3 -3  0 -3 -2  0  0 -4 -2 -2 -2  0 -4 -4  0 -1 -3 -2 -1 -4 -4 -1  0 -3 -3  0  0 -1 -3 -2 -2 -2 -2 -2 -1 -4 -1 -4 -1 -4 -1 -1 -2 -2 -2 -1 -3 -4 -1 -4 -1 -2  0 -2 -3 -2 -4 -1  2 -1 -1 -3 -2 -3 -2 -3 -2 -1  9 -2 -2 -1 -1 -4 -2 -2 -3 -1 -2 -3  0 -2 -4 -3 -1 -3 -2 -2 -1 -2  0 -2 -3 -2 -1 -4 -1 -1 -4 -1 -1 -3 -2 -3 -2 -1 -1 -2 -1 -1  0  0  0 -2 -3  0 -2  1 -2  0 -2 -1 -1 -2 -1 -4 -2 -3 -1 -3 -2 -2  9 -3 -3 -2 -2 -2 -3  0 -4 -3 -2 -3 -2  1  0 -2 -3 -2 -1 -1 -1 -2 -2 -1 -2  0 -1 -2  0 -2 -2  9 -4 -2  0 -4 -4 -1 -1 -4 -2 -3 -2 -1 -2 -2 -4 -2 -3  0 -3  3  9  0 -2 -1 -2 -3 -1  2  1 -1 -2 -3  0 -1 -1  0  0  4  0 -1 -1 -3 -2 -2 -4 -4 -2 -2 -1 -2 -3  0  7 -2 -3  0 -3 -1 -3  0  9 -2 -1 -3 -1 -3  4 -2 -3 -4 -2  1 -3 -1  2 -1 -1 -1 -1 -2 -2 -1 -3  0  1 -3  1 -4  0 -1 -1 -2 -2 -1 -2 -1 -3 -4  0  9 -2 -4 -1  0 -2  1  0 -1  2 -3  0 -1 -1  3  0 -3 -2  1 -4 -3  1 -3  0 -4 -2 -3  8  1 -4 -2 -4  0 -4  9 -3 -2 -1  9  0 -4 -1 -2  9  0 -1 -1 -3 -4  9 -2 -2 -4  1  0 -2 -4 -2 -1 -3 -3  0
 -2 -3  1 -3  5 -3  4  1 -3 -3 -3  1 -2 -4 -3  5 -2 -2 -4 -4  2  2 -4 -4 -3 -2 -3  2  3 -3 -4  1  2 -4 -4 -3  2 -4 -2 -4 -2 -1 -3  5 -4  5 -4  5 -4 -3 -4 -4 -2 -3  1  5 -3  5 -4 -4 -4 -4 -2 -4  5 -3 -3 -3 -4  1 -1  1 -2  1 -2 -4 -4 -2 -1 -3 -3  5 -2 -2  1 -4 -4  1 -4 -2  5  3 -3  1 -4 -1 -4 -4 -4 -2  1 -2 -3  5 -3 -3  2 -3 -4  1  0  1 -1 -3 -3 -1 -2 -3 -3 -2 -4 -2 -3 -3 -2 -2 -2 -4 -4 -3 -4  1 -2  3 -1  3 -3 -3 -2 -2 -4 -3  2 -4 -1 -1  2 -4  2  1 -4  1 -1 -2 -4 -1 -3 -2 -4 -4 -3 -1  1 -4 -1 -4 -3 -1 -4 -1 -2 -4  5 -4 -4  3  4 -4 -4  5 -2  1 -1 -4  0 -4  3 -1  4 -2  1 -3 -4 -4 -4 -3  1  3 -3 -3 -2 -4 -2  2 -2 -3 -3 -2 -3 -3 -3 -4 -4  1 -3 -2  5 -2 -4 -1 -2 -1  2 -3 -4 -2  1 -2  4 -3 -3 -3 -4 -4 -3  1 -2  4 -3 -4 -3  3  0 -3 -3 -1 -3 -1 -2 -1 -2  2 -2 -4  3 -3 -2 -2 -2  2 -4 -4 -4  1  1 -3 -4 -3  1  5 -4 -4 -2  5 -4 -3 -2 -2 -3 -3 -2  2 -3 -3 -3 -3 -3 -3 -2 -1  3  1 -2  1 -3  4 -4 -3 -4 -3  2 -4  2 -4  2 -4 -3 -2 -3 -4 -4  2 -4 -1 -4 -3 -2 -4  1  2 -4 -4 -1  5 -2 -3 -3  3  1 -2  2  1 -3
 -2 -3  2 -3  1 -2  1  4 -3 -3 -3  4 -2 -4 -3  1 -2 -2 -4 -3  1  1 -3 -3 -3 -2 -3  1  1 -3 -3  5  1 -3 -4 -3  4 -4 -2 -4 -2 -2 -3  1 -4  1 -4  1 -3 -3 -4 -4 -2 -3  4  1 -3  1 -3 -4 -4 -4 -2 -4  1 -3 -3 -3 -3  4 -1  4 -2  5 -2 -3 -3 -2 -2 -3 -3  1 -2 -2  5 -4 -4  5 -3 -2  1  2 -3  4 -4  0 -3 -4 -3 -2  5 -2 -3  1 -3 -3  1 -3 -3  5 -1  4 -2 -3 -3 -2 -2 -3 -3 -3 -3 -2 -2 -3 -2 -2 -2 -3 -4 -3 -4  2 -2  1 -2  2 -3 -3 -2 -2 -3 -3  0 -4 -2 -2  3 -3  1  4 -4  5  0 -1 -4 -2 -3 -2 -3 -3 -3  0  3 -3 -2 -3 -3 -2 -3  0 -2 -3  1 -4 -3  1  1 -3 -3  1 -2  5 -2 -3  1 -4  1 -1  2 -3  5 -3 -3 -4 -4 -3  3  1 -3 -3 -2 -3 -2  0 -2 -3 -3 -3 -3 -2 -2 -3 -3  4 -3 -2  2 -2 -4 -1 -2  0  3 -3 -3 -2  4 -2  2 -3 -2 -3 -3 -4 -4  5 -2  3 -3 -4 -2  1 -1 -4 -3  0 -3 -1 -2 -1 -2  3 -2 -4  3 -3 -2 -2 -2  1 -4 -4 -3  2  2 -3 -4 -3  5  2 -4 -3 -2  1 -3 -3 -2 -1 -2 -4  0  4 -3 -3 -4 -2 -2 -3 -2 -1  1  5 -1  5 -3  1 -4 -3 -3 -3  1 -4  1 -4  1 -3 -3 -2 -3 -3 -3  1 -3  0 -3 -3 -2 -3  5  1 -3 -4  0  1 -1 -3 -3  1  2 -2  0  4 -3
  0 -1 -2 -1 -3  2 -3 -3 -1 -1  1 -3 -1 -1  1 -3 -1 -1 -2  1 -3 -3  1  2 -1 -1 -1 -3 -3  5  1 -3 -3  1 -1 -1 -3 -1 -1 -2 -1 -1  2 -3 -1 -3 -1 -3  0  3 -2 -2 -1  5 -2 -3  2 -3  2 -1 -1 -2 -3 -2 -3  1  5  0  0 -3  0 -3 -1 -3 -1  2 -1 -1 -1 -1  5 -3 -1 -1 -3 -1 -1 -3  1 -1 -3 -2 -1 -2 -2 -4  2 -2  1 -1 -3 -1 -1 -3 -1 -1 -3 -1  2 -3 -1 -3 -1 -1  2 -1  0  0  1  0  0 -1 -4  1 -1 -2 -1  1 -2  2 -1 -1  0 -3 -1 -3  5 -1 -1 -1 -1 -1 -2 -2 -1 -1 -3  0 -3 -3 -1 -3 -4 -2 -1 -1 -1 -1  2  2  5 -4 -2  2 -1  1  5 -1  1 -4 -1 -1 -3 -1  1 -3 -3  2  2 -3 -1 -3 -1  2 -3 -1 -3 -1 -3  0 -3  0 -1 -1 -2  5 -2 -2  2  1 -2  2 -1 -2  2  0  0  0  1  2  0  2  2 -3 -1 -1 -3 -4 -2 -1 -1 -4 -2  1  0 -1 -3  0 -3  0 -4  1 -1 -1 -1 -3  0 -3  2 -2 -4 -3 -1 -1 -1  0 -1 -1  1  1  0 -2 -1  0 -2  1 -2 -3 -2 -3 -1 -1  2 -2 -2  2 -1  3 -3 -3 -1 -1 -1 -3  2  1 -1 -3  1 -1  3 -3  1 -1  0  1  1 -1 -1 -2 -3 -3 -2 -3  0 -3 -1 -1  0  1 -3 -1 -3 -1 -3 -1 -1 -1  5 -1  1 -3  2 -4 -1  1 -1  2 -3 -3 -1 -1 -4 -3 -2  1 -1 -3 -1 -1 -2 -3  2
 -1 -2  7 -2  1 -1  1  2 -3 -3 -1  2 -1 -3 -1  1 -1 -1 -3 -2  1  0 -2 -2 -3 -1 -2  0  0 -2 -2  2  1 -2 -3 -2  2 -4 -1 -3 -1 -1 -2  1 -3  1 -3  1 -3 -2 -3 -3 -1 -2  2  1 -2  1 -2 -4 -3 -3 -2 -3  1 -2 -2 -2 -3  2 -1  4 -1  2 -1 -2 -2 -1 -1 -2 -2  1 -1 -1  2 -4 -4  2 -2 -1  1  4 -2  4 -3  0 -2 -3 -2 -1  2 -1 -2  1 -2 -2  0 -2 -2  2  0  2 -1 -2 -2 -1 -1 -2 -1 -1 -2 -1 -2 -1 -1 -1 -1 -2 -3 -2 -3  7 -2  0 -1  1 -2 -3 -1 -1 -2 -3  0 -3 -1 -1  1 -2  0  2 -4  2  0 -1 -3 -1 -3 -1 -2 -2 -2  0  6 -2 -1 -2 -2 -1 -2  0  0 -2  1 -4 -2  1  1 -2 -2  1 -1  2 -1 -2  0 -4  1 -1  1 -1  2 -2 -2 -3 -3 -2  3  3 -2 -1 -1 -2 -2  0 -2 -2 -2 -2 -1 -1 -2 -2 -2  2 -2 -1  1 -2 -3 -1 -1  0  4 -1 -2 -1  2 -1  1 -2 -2 -1 -2 -3 -3  2 -1  2 -2 -3 -2  0 -1 -3 -3  1 -1 -1 -1 -1 -1  1 -2 -3  3 -1 -1 -2 -1  0 -3 -3 -2  7  7 -2 -4 -2  2  1 -3 -2 -1  1 -2 -1 -1 -1 -1 -3  0  2 -2 -2 -3 -1 -1 -3 -1 -1  0  2 -1  2 -2  1 -4 -3 -2 -1  0 -4  0 -3  0 -2 -3 -1 -2 -2 -2  0 -2  0 -2 -1 -2 -2  2  0 -2 -4  0  1 -1 -1 -2  0  2 -1  0  2 -1
 -2 -1  0 -4  0 -3 -1  0 -4 -4 -4  0 -3 -4 -4  0 -3 -3 -4 -4 -1 -1 -4 -3 -4 -3 -3 -1 -1 -4 -4  0 -1 -4 -4 -3  0 -4 -3 -4 -3 -3 -3  0 -4  0 -4  0 -4 -3 -4 -4 -3 -4  0  0 -3  0 -3 -4 -4 -4 -3 -4  0 -3 -3 -4 -4  0 -2  0 -3  0 -3 -3 -2 -3 -3 -3 -4  0 -3 -3  0 -4 -4  0 -4 -3  0  0 -3  0 -4  7 -3 -4 -4 -3  0 -3 -3  0 -3 -3 -1 -3 -3  0 -2  1 -3 -3 -3 -3 -3 -3 -4 -3 -4 -3  0 -4 -3  3 -3 -4 -4 -3 -4 -1 -3 -1 -3 -1 -4 -4 -3 -3 -2 -4 -2 -4 -3 -3  0 -4 -1  0 -4  0  7  3 -4 -3 -4 -3 -3 -3 -4  7  0 -3 -3 -4 -4 -3 -4  7 -3 -2  0 -4 -4 -1 -1 -3 -3  0 -3  0 -2 -3  6 -4 -1 -2  3 -3  0 -3 -2 -4 -4 -4  0 -1 -3 -4  3 -3 -3 -2 -3 -4 -3 -3 -4 -1 -3 -3 -3  0 -3 -3  0 -3 -4 -2 -3  7  0 -3 -2 -3  0 -3  0 -3  0 -4 -2 -4 -4  0 -3  0 -3 -4  0 -1 -2 -4 -4 -2 -2 -2 -2 -2 -3  1 -3 -4  0 -4  3 -3  3 -1 -4 -3 -3  0  0 -3 -4 -3  0  0 -3 -2 -3  0 -3 -4 -3  2 -4 -4 -2  0 -3 -3 -4 -3 -4 -4 -3  4 -1  0  3  0 -3 -1 -4 -4 -2 -4 -1 -4 -1 -4 -1 -2 -4 -3 -4 -2 -4 -1 -3  7 -2 -4 -3 -3  0 -1 -2 -4  7  0  3 -4 -3 -1 -1 -3 -1  1 -4
 -1 -2 -3  7 -3 -2 -3 -3  8  8 -2 -3 -1 -2 -2 -3 -1 -1 -3 -1 -3 -3 -2 -3  8 -1 -1 -3 -3 -1 -2 -3 -3 -2 -2 -1 -3 -2 -1 -3 -1 -1 -2 -3 -2 -3 -2 -3 -2 -2 -3 -3 -1 -1 -3 -3 -2 -3 -3 -2 -2 -3 -3 -3 -3 -1 -1 -2 -2 -3  0 -3 -1 -3 -1 -3 -3 -1 -1 -1 -1 -3 -1 -1 -3 -2 -2 -3 -2 -1 -3 -3 -1 -3 -3 -4 -3 -3 -2 -1 -3 -1 -1 -3 -1 -1 -3 -1 -3 -3 -2 -3 -1 -1 -2  4 -1 -1 -2  2 -2 -1 -4 -2 -1 -3 -1 -1 -3 -3 -2 -3 -1 -3 -1 -3 -1  8 -1 -1 -3  8  1 -3 -1 -1 -3 -1 -3 -3 -2 -3 -4 -4 -2 -1  8 -1 -3 -3 -1 -4 -3 -3 -1 -2 -1 -1 -2 -4 -2 -3 -3 -2 -2 -3 -3 -3 -3 -3 -1 -3 -1 -3  0 -2 -3 -1 -3 -2 -3 -1 -3 -2 -3 -1 -1 -3 -2 -2 -3 -3  3 -2  3  1  2 -1  2 -2 -2 -3 -3 -3 -2 -1 -3 -3 -2  2  2 -4 -3 -2 -2 -1 -3 -1 -3 -1 -4 -2 -3 -2 -2 -3 -1 -3 -2 -3 -4 -3 -1 -2  8 -1 -2 -1  0  2  0 -2  2 -2 -3 -2 -3 -3 -3 -3 -2 -2 -3 -3 -3 -3 -2 -2 -3 -3 -2 -3 -1 -3 -3 -2 -1 -3 -2 -2 -2 -3 -2 -2 -2 -2 -2  8  0 -4 -3 -3 -4 -3 -1 -3 -2  8 -3 -2 -3 -2 -3 -2 -3 -3  8 -1 -1 -3 -2 -3 -3 -4 -3 -2 -1 -3 -3 -3 -3 -2 -4 -3 -4 -2 -2 -3 -2 -1 -2 -3 -2
  4 -1 -2  0 -3  0 -2 -3  0 -1  0 -3  1  0  0 -3  1  1 -1  0 -2 -2  0 -1 -1  1  5 -2 -2 -1  0 -3 -2  0  0  5 -3 -1  1 -1  1  1 -1 -3 -1 -3 -1 -3  0 -1 -1 -1  1 -1 -3 -3  0 -3 -1 -1  0 -1  1 -1 -3  2 -1  0  0 -3  1 -3  1 -3  1 -1 -1  1  1  5 -1 -3  2  4 -3 -1 -1 -3  0  1 -3 -2  5 -2 -1 -3 -1 -1  0  1 -3  1  5 -3  5  5 -2  5 -1 -3  1 -3  1  5 -1  1  1  1  0  2  0  1 -3  0  2 -2  1  0 -1 -1  0 -2  1 -2  2 -2 -1 -1  1  1 -1 -1 -1 -1  2  1 -2  0 -2 -3 -1 -3 -3 -2  0  1 -1  1 -1 -1 -1 -3 -2 -1  1  0 -1  1  0 -3  1 -1 -3 -1  0 -2 -2 -1 -1 -3  1 -3  2 -1 -3 -1 -2  2 -3  2 -3  3 -1  0 -1 -1 -2 -2 -1 -1 -2 -1  1  0  1  0  0  3  0 -1  0 -1 -1 -3  1  3 -3 -1  0  1  1 -3 -2  0 -1  1 -3  1 -2  3 -3  0 -1  0  0 -3  2 -3  0 -1 -3 -2  1  0 -1  1  0  3  1  1  1 -1  2  0 -2  0 -2  0 -2 -2  0  0 -1 -2 -2 -1 -1 -1 -3 -3  0 -1  1 -3 -1  0  1 -2  0  0  0 -3  0  0  0 -1  0 -1  1 -2 -2 -3 -2 -3  0 -2 -1 -1 -1  0 -2 -1 -2  0 -2 -1 -1  1 -1 -1  0 -2 -1 -3 -1  0  4 -1 -3 -2 -1 -1 -3 -3 -2  0  0 -2 -1  3 -1 -3  0
  1 -2 -1 -1 -1 -1 -1 -1 -1 -1 -1 -1  0  0 -1 -1  0  0 -2 -1  0  0 -1 -2 -2  0  1  0  0 -1 -1 -2  0 -1  0  1 -1 -1  0 -2  0  5 -1 -1 -1 -1 -1 -1 -1 -1 -2 -2  0 -1 -1 -1 -1 -1 -2 -1  0 -2 -1 -2 -1  0 -1  0 -1 -1  2 -1  0 -2  0 -2 -2  0  6  1 -1 -1  1  4 -2 -1 -1 -2 -1  0 -1  0  1 -1 -2 -3 -2 -2 -1  0 -2  0  1 -1  1  1  0  1 -2 -2  5 -1  6  1 -1  5  0  0 -1  1 -1  0 -3 -1  0 -2  0 -1 -2 -2 -1 -1  0  0  5  0 -1 -2  0  0 -2 -2  0 -2  5  5 -1 -1  0 -1 -1 -2 -3 -2  0  6 -2  0 -2 -2 -1 -3 -1 -2  5 -1 -1  6 -1 -3  2 -2 -1 -1 -1  0 -1 -2 -2 -1  0 -2  0 -2 -2 -1  0  3 -1  1 -2  2 -2  0 -2 -1  0  0 -1 -1 -2 -2 -1  0  1 -1  0  1 -1 -1 -1 -2 -2 -1 -1  1 -1 -1 -2  4  1 -3 -1  0 -2  0 -1  0 -1  1 -3 -1 -2 -1 -1 -2  2 -1 -1 -2 -3  0  0 -1 -2  0 -1  2  2  1  0  0  2 -1  0 -1 -2 -1 -2  0  0 -1 -2  0 -1 -1 -1 -1 -2 -1  0 -2  0 -1 -2 -1  0 -2 -1  0 -1 -1  0 -1 -1 -1 -1 -1  0 -2  0 -2 -2 -2  2 -1 -1 -2 -2 -1  0 -1  0  0  0 -2 -2  0 -1 -2 -1  0 -2 -3 -2 -1  1 -2 -2  0 -2 -1 -3 -1 -2 -1 -1  0  1  3  0 -2 -1
 -3 -2 -2 -4 -3 -3 -3 -2 -4 -4 -2 -2 -3 -4 -2 -3 -3 -3 -3 -3 -3 -3 -3 -3 -4 -3 -3 -3 -3 -3 -3 -2 -3 -3 -4 -3 -2 -5 -3 -3 -3 -3 -3 -3 -5 -3 -4 -3 -3 -3 -3 -3 -3 -3 -2 -3 -3 -3 -3 -5 -4 -3 -3 -3 -3 -3 -3 -4 -4 -2 -3 -2 -3 -2 -3 -3 -3 -3 -3 -3 -3 -3 -3 -3 -2 -5 -5 -2 -3 -3 -3 -2 -3 -2 -3  1 -3 -3 -3 -3 -2 -3 -3 -3 -3 -3 -3 -3 -3 -2 -3 -2 -3 -3 -3 -3 -3 -3 -2 -3 -3 -3 12 -2 -3  2 -3 -3 -3 -3 -4 -2 -3 -3 -3 -3 -3 -4 -3 -3 -3 -4 -3 -3 -3 -3 -2 -3 -3 -2 -5 -2  1  2 -4 -3 -4 -3 -3 -3 -3  1 -2 -3 -3 -3 -3 -3 -3  1 -3 -3 -3 -5 -3 -3 -3 -3 -3 -3 -3 -2 -3 -3  0 -5 -3 -3 -2 -4 -2 -3 -3 -4 -3 -3 -2 -3 -3 -2  2 -3 -3 -3 -3 -4 -3 -3 -3 -2 -3 -3 -3 -2 -3 -3 -3 -3 -3 -3 -3  1 -2 -3 -3 -3 -2 -3 -3 -3 12 -3 -3 -3 -4 -2 -3 -2 -3 -3 12 -3 -3 -4 -4 -2 -2 -3 -2 -1 -2 -2 -3 -4 -2 -2  2 -3  2 -3 -4 -3 -3 -2 -2 -3 -5 -3 -2 -3 -4 -3 -3 -3 -3 -2 -3  2 -3 -4 -2 -2 -3 -3 -4 -2 -2 -4 -3  2 -3 -2  2 -2 -3 -3 -5 -4 -3 -2 -3 -5 -3 -4 -3 -3 -4 -3 -3 -3 -3 -3 -3  1 -3 -2 -3 -3 -2 -3 -3 -5  1 -3  3 -2 -3 -3 -2 -3 -3 -2 -2
 -2  2 -1 -3 -2 -2 -2 -1 -3 -3 -2 -1 -2 -3 -2 -2 -2 -2 -3 -2 -2 -2 -2 -2 -3 -2 -2 -2 -2 -2 -2 -1 -2 -2 -3 -2 -1 -4 -2 -4 -2 -2 -2 -2 -3 -2 -3 -2 -3 -2 -4 -4 -2 -2 -1 -2 -2 -2 -2 -4 -3 -4 -3 -4 -2 -2 -2 -3 -3 -1 -2 -1 -2 -1 -2 -2  1 -2 -2 -2 -2 -2 -2 -2 -1 -4 -4 -1 -2 -2 -2 -1 -2 -1 -4  3 -2 -4 -2 -2 -1 -2 -2 -2 -2 -2 -2 -2 -2 -1 -2 -1 -2 -2 -2 -2 -2 -2 -2 -2 -2 -2  2 -2 -2  8 -2 -2 -4 -2 -3 -1 -2 -2 -2 -1 -2 -3 -2 -2  1 -3 -2 -4 -2 -2 -1 -2 -2 -1 -4 -1  3  8 -3 -2 -3 -2 -2 -2 -2  3 -1 -2 -2 -2 -2 -2 -2  3 -3  1 -2 -4 -2 -2 -2 -2 -2 -2 -2 -1 -2 -2  2 -4 -2 -2  0 -2 -1 -1  1 -3 -4 -2 -1 -1 -2 -2  8 -2 -2 -2 -2 -3 -2 -2 -2  2 -2 -2 -2 -1 -3 -2 -2 -3 -3 -2 -2  3 -1 -2  1 -2 -1 -2 -1 -2  2 -2  1 -3 -3 -1 -2 -1 -1 -4  2 -2 -2 -3 -3 -2 -1 -1 -2 -1 -2 -1 -2 -3 -1 -2  8 -3  8 -2 -3 -3 -2 -1 -1 -2 -4 -2 -1 -2 -3  1 -2 -2 -2 -2 -2  7 -2 -3  0 -1 -2 -3 -3 -1 -2 -3 -2  7 -2 -1  8 -1 -2 -2 -4 -3  1 -2 -2 -4 -2 -3 -2  1 -3 -2 -2  1 -2 -2 -2  3  1 -2 -2 -2 -1 -2  1 -4  3 -2  8 -2 -3 -2 -1 -2 -2 -1 -2
 -2 -3  0 -2  2 -3  4  1 -3 -3 -3  1  0 -3 -3  2  0  0 -4 -3  5  5 -3 -3 -3  0 -2  5  5 -3 -3  1  4 -3 -3 -2  1 -4 -1 -4  0  0 -3  3 -4  3 -3  2 -3 -3 -4 -4  0 -3  0  2 -3  3 -3 -4 -3 -4 -1 -4  2 -2 -3 -3 -3  1  0  1  0  1  0 -3 -4  0  0 -2 -3  2 -1 -1  1 -4 -4  1 -3  0  2  3 -2  1 -4 -1 -3 -4 -3  0  1  0 -2  3 -2 -2  5 -2 -3  1  0  1  0 -2 -3 -1 -1 -2 -3 -2 -3  0 -4 -3 -1 -2  0 -3 -4 -3 -3  0 -1  5  0  4 -3 -3  0  0 -4 -3  4 -4 -1  0  2 -3  5  1 -4  1 -1 -2 -3  0 -3  0 -3 -3 -3 -1  1 -3  0 -3 -3  0 -3 -1 -2 -4  2 -4 -3  4  4 -3 -3  2  0  1  0 -3 -1 -4  5 -1  2 -2  1 -2 -4 -3 -4 -3  1  4 -3 -3 -2 -3 -1  3 -2 -3 -2 -2 -3 -3 -3 -3 -3  1 -2 -1  2 -1 -4  0 -1 -1  2 -2 -3  0  1 -1  3 -2 -4 -3 -4 -3 -3  1 -1  2 -3 -4 -4  5  1 -3 -3  0 -2 -1 -1  0 -2  2 -1 -3  2 -3 -2 -1 -2  5 -3 -3 -3  0  0 -3 -4 -3  1  2 -3 -4  0  2 -3 -3  0 -1 -3 -3 -2  1 -3 -2 -3 -3 -3 -3 -1 -2  5  1 -2  1 -2  3 -4 -3 -4 -3  5 -4  5 -3  5 -4 -3  0 -3 -4 -3  5 -3 -1 -4 -3 -1 -3  1  5 -4 -4 -1  2 -2 -3 -2  5  2 -1  4  1 -3
