# Supplementary material for: Protein Secondary Structure Prediction Based on Data Partition and Semi-Random Subspace Method
Source: Sci Rep. 2018 Jun 29;8:9856. doi: 10.1038/s41598-018-28084-8 (PMC6026213; doi:10.1038/s41598-018-28084-8)
Supplement: Supplementary file 3 — Dataset 3 [file 41598_2018_28084_MOESM3_ESM.zip › ASTRAL_DATA/1b9w_A.pssm]

  M  S  S  E  H  R  a  I  D  T  N  V  P  E  N  A  A  a  Y  R  Y  L  D  G  T  E  E  W  R  b  L  L  Y  F  K  E  D  A  G  K  b  V  P  A  P  N  M  T  c  K  D  K  N  G  G  d  A  P  E  A  E  c  K  M  N  D  K  N  E  I  V  d  K  e  T  K  E  G  S  E  P  L  F  E  G  V  F  e  S  H  H
 -2  1  0 -2 -3 -1 -1 -1 -2 -1 -2 -2 -2 -1 -3  4  1 -1 -3 -1 -2 -1 -2 -1 -1 -2 -2 -3 -2 -2 -2  1 -2 -3 -1 -1 -2  0 -1 -1 -2 -1 -1  1 -1  0  0 -1 -2  1 -2 -3 -3 -1 -1 -2  1  0 -1  6 -1 -2  0 -1  0 -2 -1 -1 -1 -2 -1 -2  0 -2 -1 -1 -1 -1  0 -1  1 -2 -2 -1 -1 -2 -3 -2  0 -2 -2
 -3 -2 -1  0  3  0 -5  1 -1  1  1 -4 -3 -1 -2 -2  3 -5 -3  5 -1 -2 -1 -2  3 -1 -1 -5  6 -5 -1 -3 -2 -3  0  1 -2 -2 -2  1 -3 -3  0 -2 -1 -1 -1 -2 -5 -1  1 -1 -2 -4 -3 -5 -3 -2 -1 -3 -1 -5  1 -2 -1 -1  0  1  2 -3  0 -3  0 -5  0  0 -1 -3 -1 -1 -2 -2 -2 -2 -4 -4 -4 -5 -2 -2  0
 -3  2  1  5  1  0 -4 -2  4  0  3 -4 -3 -1  7 -1  3 -4 -4 -1 -2 -1  4 -1  2 -2  0 -5 -2 -3 -4 -4  6 -4  1  1  3  3  2  1  2 -3 -2  4  1  4  1  1 -4  3  3  7  8 -2  3 -4  0 -2  5 -3  1 -5  0  0  2  3  3  4  1  1  0 -3  0 -4  2  1  2  1  2  2  0 -3 -2  0 -2 -4 -4 -4  1 -2  1
 -4  3  0  1 -2 -3 -5 -1  3 -1  1 -4 -3  2  0 -2 -2 -5 -5 -2 -2  3  5  3  0  0  0 -5 -3 -4 -4 -4 -1 -5 -1  0  5  1  3 -2  2 -1 -1  4  2  1 -2  3 -5  2  2  2  0 -3 -2 -1  7 -2  2 -3  2 -5 -1 -1  2  4  2 -1  1 -3 -2  0 -1 -5 -2  2 -1  1 -1  0 -1 -3 -3  6 -3 -4 -5 -5 -1 -3 -1
 -2 -3 -2 -4 -4 -2 10 -3 -3 -2 -3  9 -4 -3 -4 -2 -3 10 -4 -2 -3 -3 -4 -3 -3 -5 -4  9 -4 10 -2 -2 -4 -4 -3 -3 -4 -3 -3 -3  9 -2 -3 -3  0 -3 -3 -2 11 -2 -3 -4 -4 -4 -4 11 -4 -2 -3 -2 -3 11 -2 -2 -2 -4 -3 -3 -3 -2 -2 10 -3 10 -3  5 -3  5  0 -3 -2 -2 -3 -4 -4 -2 -3 10 -2 -3 -3
 -2 -1  0  2 -1  1 -5  1 -1  0  2 -4 -1  1 -1 -1 -1 -4 -3  0 -2  1 -1 -1  1  2  1 -4  0 -4 -3 -3 -2 -3  0  2  0 -1 -1  0 -2 -2 -1 -1  0  1 -1 -1 -5  1  0 -1 -1 -3 -3 -5 -2 -1  0 -2  0 -5  2  0  0  0  0  0  2 -3 -1 -3  2 -4 -1  0  1 -2  0  1 -1 -2 -2  1 -3 -3 -4 -4 -1 -2  0
 -3  1 -1  2 -1 -2 -5  2  0  1  0 -4 -2  3 -2 -2 -2 -5 -4 -1 -3  3  1  1  0  7  6 -5 -1 -5 -3 -3 -2 -4  0  2  3  2  2  0  0  1  2  0  3  1 -1  0 -5  2  2  0 -2 -4 -3 -5  0  0  2 -2  4 -6  0  2  1  4  0  0  3 -3 -1 -3  3 -2 -1  1  2 -2  0  3 -1 -2 -2  4 -3 -4 -4 -2 -1 -2  0
 -4  3 -1 -1 -3 -3 -4 -2 -1 -2 -2 -4  2 -2 -2  0  3 -4 -4 -2 -4 -3 -2  5 -2 -3 -3 -4 -3 -1 -4 -3  4 -4 -2 -2 -2  4  2 -1 -3 -4 -3 -2 -2 -1 -2 -2 -4 -1 -2 -2 -2  7  6 -4 -2 -3 -2 -1 -1 -4 -2 -3  0 -1 -1 -1 -2 -3 -2 -3 -2 -4 -3 -2  0  3 -1  2 -1 -3  1 -2  7 -4 -4 -4 -1 -3 -2
 -3 -1 -2 -1  9 -2 -5 -2  1 -2 -1 -4 -3 -2  3 -2 -1 -5  0 -1  4 -2 -1 -2  0 -1 -1 -4 -2 -4 -3 -3 -1  0 -2 -1 -1 -1 -1 -2 -3 -3 -2 -1 -1  1 -2 -2 -5 -1 -1 -1 -1 -3 -3 -5 -2 -3  0 -3 -1 -5 -1 -2 -1 -1 -1 -1 -1 -3 -2 -4 -1 -4 -2  1  1 -1 -1  0 -2 -1  3 -2 -3 -4 -2 -5 -2  4  7
  4 -3 -3 -4 -4  3 -3  3 -3 -2 -2  2 -4  0 -4 -3 -3 -3 -1  2  2  1 -4 -2 -1 -5 -3 -3 -3 -3  2  1 -4 -2 -1 -1 -2 -3 -3 -1 -3  4  0 -2 -3 -1 -1 -2 -3 -3 -1 -4 -5 -5 -5 -3 -4  0 -3 -3 -3 -3 -1  2  0 -4 -3 -3 -3  5  1 -2 -1  2  1 -3 -3 -2 -2 -3 -2  2 -2 -4 -5  5 -1 -3 -3 -1 -3
  1 -3 -3 -4 -4  0 -3  0 -3 -3 -2 -1 -4  0 -4 -3 -3 -3 -1 -1  0  2 -4 -3 -2 -4 -3 -3 -1 -3  4  4 -4 -2 -2 -1 -3 -3 -3 -2 -3  0 -1 -2 -3 -2 -1 -2 -3 -3 -2 -4 -5 -5 -5 -3 -4  0 -4 -3 -3 -3 -1  1  0 -4 -2 -3 -3  0  0 -3 -2 -2 -1 -2 -3 -2 -3 -3 -1  2 -1 -4 -5  0 -1 -3 -4 -1 -3
 -3  0  2  2  0  1 -5  1  1  1  4 -4 -2  0 -2 -1 -1 -5 -4  1 -2 -1  2 -2  2  0  0 -5  2 -4 -2 -3 -1 -4  5  3 -1  0 -1  4 -3 -2  1  0  0 -1  1 -1 -5  1  2  2 -1 -3 -2 -5 -2  0  2 -2  1 -5  1 -1  1  1  2  4  4 -3  1  0  3 -4  3  3  1 -2  1  1 -1 -2 -2 -1 -3 -3 -4 -4 -1 -2 -1
  5 -3 -2 -3 -3  0 -3 -1 -3 -2  1 -1 -4 -1 -3 -2 -2 -3 -2 -1 -1 -1 -3 -3 -1 -3 -3 -3 -2 -3  2  0 -3 -2  2  2 -2 -1 -1  2 -3  0 -1  2 -2 -2  2  0 -3 -1 -2 -3 -4 -4 -4 -3 -4 -1 -3 -2 -3 -3 -1  3  0 -3 -2 -2 -2  0  2 -3 -2 -2 -1 -2 -2 -2 -2 -2 -2  2 -1 -1 -4  0 -1 -3 -2 -1 -1
 -1 -3 -3 -4 -3 -2 -4 -2 -1 -3 -3 -2 -5 -2  0 -3  1 -4  6 -2  1 -2 -4  0 -3 -5 -4 -2 -1 -4  2 -1 -3  6 -3 -3 -4 -4 -1 -3 -4 -1  0 -3 -4 -1 -3 -3 -4 -3 -3 -4 -5 -5 -4 -4 -4 -3 -4 -4 -4 -4 -2 -1 -2 -4 -3 -3 -3 -1 -2 -4 -3 -4 -3 -1 -3  2 -3  0 -2  2  5 -4 -4 -1  7 -4 -3  4 -1
 -3 -2  2 -3 -3 -3 -4 -3 -3 -2 -2 -4  7  2 -3 -2 -3 -4 -4 -2 -3 -1 -2 -2 -2 -2 -2 -5 -3 -4 -4  3 -3 -5 -2  2 -2 -2 -2 -2 -4 -3  5 -2  3 -2  5 -2 -5 -2 -2 -3 -4 -4 -3 -5 -3  5 -2 -2 -2 -5 -2 -2 -1 -2  0 -2 -2 -3 -2 -3 -2 -4  1 -2  4 -3  3 -2  6 -3 -3 -2 -3 -4 -5 -4 -2 -3 -2
 -3  1  3 -1 -2 -2 -2 -2  0  2  0 -2 -2  0  0  4 -1 -2 -3 -1 -2 -1 -1 -1  0 -1 -1 -3 -2 -2 -3 -2 -1 -3  0 -1 -1  0  2  0 -2 -1 -1 -1  1  1  0  2 -3  2 -1  0 -1 -2 -1 -3 -1  0  0  0  0 -3  2 -1  0 -1  2  0 -1 -2  0 -2  0 -3 -1 -1  0 -1  3 -1  0 -2 -1 -1 -2 -3 -3 -2  6 -2 -1
 -1 -1  2 -1 -3 -1 -3  0  1  4  1  0 -2 -1 -1  0 -2 -2 -3 -1 -2 -2  0 -2  2 -2  2 -3 -2 -2 -2 -2 -1 -3 -1 -1 -1  0  0  2 -1 -1 -1 -1  2  1  0  4 -3  1  0 -1 -2 -3 -2 -3 -2  1  2 -1  2 -3  2  1  0 -1  0  0 -1 -1  1 -2  2 -2  3 -2  0  1  2 -1 -1 -1 -2 -2 -3 -1 -3 -3  1 -2 -2
 -3 -3 -4 -4 -3 -3 -4 -3 -2 -4 -4 -3 -5 -3 -4 -4 -3 -4  1 -2 -1 -3 -4 -3 -3 -4 -4  9 -4 -4 -2 -3 -4  1 -4 -3 -4 -4 -3 -3 -4 -3 -3 -4 -4 -3 -4 -4 -4 -4 -4 -5 -5 -4 -4 -4 -5 -4 -4 -4 -4 -4 -3 -3 -3 -4 -3 -3 -3 -3 -3 -4 -3 -4 -4 -3 -3 -1 -3 -2 -2  0  0 -5 -4 -4  0 -4 -4  1 -2
 -2 -3 -3 -3  1 -2 -4 -2  3 -3 -3 -1 -4 -2 -2 -3 -2 -4  7 -2  5 -2 -3 -2 -2 -3 -3 -1 -2 -4 -1 -2  0  7 -3 -2 -3 -3 -2 -2 -4 -1 -2 -3 -3 -2 -3 -3 -4 -2 -3 -3 -4 -5 -4 -4 -1 -3 -3 -3 -3 -4 -2 -2 -2 -3 -2 -2 -2 -2 -2 -3 -2 -4 -3  0 -1  3 -2  3 -2  5  5 -4 -4 -2  4 -4 -3  6  2
  3 -3 -2 -4 -4  3 -2  2 -3 -2 -1  2 -4 -1 -4 -2 -3 -2 -2  1  2 -1 -3 -3  0 -4 -1 -3 -3 -3  0  0 -4 -2  0 -1  1 -3 -2  0 -3  4  0 -1 -2 -1  0 -1 -2 -2  0 -4 -5 -5 -4 -3 -4  2 -3 -2 -3 -3 -1  0  0 -3 -3 -2 -3  3  3 -1 -1  0 -1 -3 -3 -2 -2 -3 -2  0 -2 -4 -3  4  0 -3 -3 -2 -3
