# Supplementary material for: Protein Secondary Structure Prediction Based on Data Partition and Semi-Random Subspace Method
Source: Sci Rep. 2018 Jun 29;8:9856. doi: 10.1038/s41598-018-28084-8 (PMC6026213; doi:10.1038/s41598-018-28084-8)
Supplement: Supplementary file 3 — Dataset 3 [file 41598_2018_28084_MOESM3_ESM.zip › ASTRAL_DATA/1bea_A.pssm]

  S  a  V  P  G  W  A  I  P  H  N  P  L  P  S  b  R  W  Y  V  T  S  R  T  c  G  I  G  P  R  L  P  W  P  E  L  K  R  R  b  d  R  E  L  A  D  I  P  A  Y  a  R  e  T  A  L  S  I  L  M  D  G  A  I  P  P  G  P  D  A  Q  L  E  G  R  L  E  D  L  P  G  c  P  R  E  V  Q  R  G  F  A  A  T  L  V  T  E  A  E  d  N  L  A  T  I  S  G  V  A  E  e  P  W  I  L  G
  2 -1  1 -1 -2 -2  4 -3 -2 -1 -3  2 -3 -1  2 -3 -1  0 -3  0  1 -1 -3  2 -1  1  0  0  0  0  0  0  0  1  0  0 -2  0 -2 -2 -2 -2 -2 -3  4  2  0  0  2 -2 -1 -3 -2  0  5 -2 -2 -1 -1 -1 -1  0  1 -1 -1 -1 -1  0  1  0  1  1 -1  1 -1 -2 -1  2 -1 -1 -1 -2 -2 -1  0  1 -2  0  0  0  5  4  1 -3  0  2  1  3 -2 -3 -3 -3  0 -1 -1 -1 -1  0  1 -1 -2 -2 -3  1 -2  0
 -1 -6  1 -4 -4  1 -2 -4 -1  0 -1 -4 -4  1  0 -1  7 -1 -3 -4  2  5  5 -2 -4  0  1 -2 -2  2  0 -3 -2  0  0 -2  4  3  5 -5 -5  4 -1 -3  0  0 -3 -2 -1  1 -5  7 -3  0 -3 -3  5 -2 -3 -3  0  2  1 -1  2 -1  0 -1  0  0 -1  0 -1 -1  4 -3 -1 -2  0  2  3 -5  3  7 -1 -1 -1  5  2 -3 -3  2 -1 -4 -2  0  1  0  0 -6  1 -4  1 -3 -4 -2 -3  2  1 -2 -1  1 -3 -3 -3 -3
  0 -5 -2 -4 -2 -2 -2 -4 -3 -2  5 -3 -5  1 -1 -4 -2  0 -4 -4 -2 -1 -2 -2 -2  2 -2 -1 -1 -1 -2 -2 -1  1 -2 -3 -2 -1 -1 -3 -4  0 -2 -4 -2  1 -4 -2 -1  0 -4 -2 -4 -1 -3 -4  0  0 -3 -3  1  0 -2 -2  0 -1  1 -1  0 -1 -1 -1 -1 -1 -1 -3 -1 -1 -3 -3  0 -5 -2 -2 -2 -2 -2 -2  0 -3 -3 -2  0 -5 -2 -1 -3 -1 -1 -5  7 -5 -1 -2 -4  2  3 -1 -2 -2 -3 -2 -3 -4 -4 -1
 -1 -6 -2 -3 -3 -1  0 -4 -3 -3  3 -3 -5 -1 -2 -5 -3  1 -4 -4 -2 -2 -3 -2 -4  0 -2 -2  0 -2  0 -2  0  1  0 -3 -2  3  1 -1 -2  1  0 -4 -1  3 -4  1  1 -2 -5 -3 -4  3 -3 -4 -1 -2 -4 -4  6 -1 -3 -1  0  0  1  0  2  0  0 -2  0 -2 -2 -3  0  5 -3 -3 -1 -5  1 -3  0  0 -2 -2  3 -4 -3 -3 -1 -5 -3  0 -2  0  0 -2  1 -5  2 -3 -4  0 -2 -2 -2  0 -4 -2 -4 -4 -4 -2
 -1 11 -3 -4 -4 -3 -2 -3 -4 -3 -4 -4 -3 -4 -3 11 -5 -3 -4 -2 -2 -3 -5  4 10 -3 -2 -3 -2 -2 -2 -3 -2 -3 -2 -2 -4 -3 -3 11 11 -4 -4 -2 -2 -3 -2 -3 -2 -3 11 -4 11 -3 -2 -2 -1 -2 -3 -2 -4 -3 -2 -2 -2 -2 -2 -2 -1 -2 -2 -2 -3 -2 -3  2 -3 -3 -2 -4 -3 11 -3 -5 -4 -2 -3 -4 -3 -3 -2 -2 -2 -3 -2  0 -3 -2 -4 11 -4 -3 -3 -2 -2 -4 -4 -3 -3 -3 10  4 -3  6 -2 -3
 -1 -5  3 -3 -4  3 -1 -4  2 -2 -1 -3 -4  1 -1 -5 -1  1 -3 -3 -1  2  6  0 -4 -2 -1 -2 -1  2  1 -2 -1  0  1  1  0  2  1 -4 -4  3  5 -3 -1  0 -3 -1  2  2 -4 -1 -4  1 -2 -3 -1 -2 -2 -2 -1 -1 -1 -2  0  0  1  1  1  2  1  0  3  0  1 -1  3 -1 -2 -2 -1 -5 -1 -1  1 -2  6  0  0 -3 -3 -1 -1 -4 -2 -1 -1  0  2 -5 -1 -4  0 -2 -3  0 -3 -1 -1 -1 -3 -2 -2 -3 -3 -2
 -1 -6  1 -1 -4 -1  0 -4 -2 -2  0 -3 -5  0 -2 -6 -2  2 -3 -4  0  0 -1 -2 -4 -2 -2  0  0 -1  0 -2  1  3  1 -1 -1  2  0 -4 -5  0  5 -4  1  2 -3 -2  2  0 -5 -2 -2  4 -2 -4 -1 -2 -3 -3  2 -2 -2 -1  0  3  2  1  1  0  2 -1  2 -1 -1 -3  4  1 -3 -2 -1 -5 -1 -2  5 -1 -1  1  2 -4 -3 -1 -2 -4 -2 -1  1  0  5 -6 -2 -4  2 -3 -4 -1 -3  0 -2  1 -2 -2 -3 -3 -3 -3
 -1 -5 -3 -4  7 -3  3 -5 -4 -3 -3 -3 -5 -1  4 -5 -4 -1 -4 -4 -2 -3 -4 -2 -4  5 -1  5  0 -1 -1 -2  0 -1 -1 -3 -3 -2 -2 -4 -4  0 -3 -4 -1  0 -4 -2 -2 -2 -4 -4 -4  2  0 -4  0 -3 -4 -4  1  4 -3 -3 -2 -2  1  4 -1  3  1  2  2  4  2 -2  2 -2 -3 -3  5 -4 -2 -2  2 -1 -4 -3  0 -4 -1 -2  1 -5 -3  1 -3  4 -3 -5  0 -5 -3 -2 -2 -1  6  3  1  1 -3 -3 -4 -3 -4  6
 -2 -6 -1 -4 -4 -1 -3 -3 -3  5 -1 -4 -5  0  0 -5  2 -2  0 -4 -2 -2 -2 -2 -4  2  1 -2 -2  0 -2 -3 -2 -1 -2 -3 -2 -1 -1 -4 -4  1 -1 -4 -2  1 -4 -3 -1  3 -4 -2 -4 -1 -3 -4  1  2 -3 -3 -2 -2 -2 -1 -1 -1  3 -1 -1  0 -1  0 -1  2 -2 -3 -1 -2 -2 -3 -1 -5 -2 -2 -2 -3 -2  0 -2 -2 -3 -2 -2 -4 -3 -2 -2 -1  2 -5 -1 -4 -1  0 -4  8 -3 -2  2  1 -4 -2  0 -3 -3 -3
 -2 -4  0 -3 -6  0 -3  4 -4  1 -4 -4  0 -4 -4 -4 -5 -2 -2  2  1 -3 -4  0 -3 -4  2 -2 -2 -2  0 -2  0 -3  0  1 -3 -3 -3 -3 -3 -4 -4  0 -3 -3  5 -3 -3 -3 -3 -4 -3 -3 -2  1 -3  3  0  2 -4 -2  1  1 -2 -2 -2 -2 -1 -2 -1  0 -2 -3 -1  0 -2 -2  0 -4 -4 -3 -3 -4 -4  0  1 -3 -2  0  1 -3 -1  3  1 -2 -1 -3 -3 -4 -5  1 -3  3  4 -4 -5 -2 -3 -2 -1 -3 -3  1  1 -5
 -2 -4 -2 -4 -6  1 -3  1 -2  0 -4 -3  6 -4 -4 -4 -4 -3  1  2  1  0 -1 -1 -3 -4  1 -3 -3 -1  2 -1  0 -3  0  3 -1 -2 -2 -3 -3 -3 -4  6 -2 -3  1 -3 -3 -1 -3 -3 -3 -3 -2  5 -3  0  3  3 -4 -2  0  0 -2 -2 -1 -2 -1 -2 -1  0 -2 -2 -1  3 -3 -2  2 -4 -4 -3 -3 -4 -4  0  0 -1  0  1 -2 -3 -1  5  0 -1 -3 -3 -3 -4 -5  5 -2 -2  0 -2 -5 -2 -3 -2 -2 -2 -2  1  4 -4
 -1 -6 -1 -3 -3  1 -1 -4 -1 -1 -2 -3 -4 -1 -1 -5  0 -1 -3 -3  1  2  1 -2 -4 -2 -1 -1 -1  1 -1 -2 -1 -1 -1 -2  5  0  0 -4 -4  1  0 -3 -1  1 -3 -2  1 -1 -4  0 -4 -1 -2 -3  0 -2 -3 -3 -1 -1  0 -2  2  1  0  0  0 -1  0  0  0 -1  0 -3  1 -2 -2 -2 -1 -5  0  3  1 -2  0  2  0 -3 -2  1 -1 -4 -2 -1 -1 -1 -1 -5  0 -4 -1 -2 -3 -2 -3 -1 -1 -2 -3 -1 -3 -3 -3 -2
 -1 -4 -1 -4 -5  5 -2  0 -3  1 -3 -4  1 -3 -3 -4 -3 -2 -2  1 -1 -2 -2 -1 -3 -3  1 -2 -1 -1  2 -2  1 -2  1  3 -2 -2 -2 -3 -3 -2 -3  1 -2 -2  0 -3  0 -2 -3 -3 -3 -3 -2  1 -2  0  6  7 -3 -2  4  1 -2 -2 -1 -2  0 -1 -1  0 -2  0  0  3  1  0  3 -3 -3 -3 -3 -3 -3  1  1  1 -1  2 -2 -1  2  1  1 -1 -2 -2 -2 -4 -4  1  1 -2  0 -2 -4 -2 -2 -2 -2 -2 -2  0  3 -3
 -3 -5 -1 -5 -5 -2 -4  4 -5 -1 -3 -5 -1 -5 -4 -5 -5 -1  2 -2 -2 -3 -4 -2 -4 -3  0 -3 -3  0 -1 -2 -2 -2 -2  0 -3 -3 -2 -4 -4 -4 -4 -1 -3 -3 -1 -4 -3  1 -4 -4 -4 -4 -3 -1 -2  1  4 -1 -4 -3 -2  2 -3 -2 -2 -2 -2 -2 -2 -1 -3 -3 -2  1 -3 -3  4 -4 -4 -4 -4 -4 -4 -1 -3 -3 -1  6 -3 -4 -2  0 -2 -3 -3 -3  1 -5 -5 -1 -3 -3 -2  0 -4 -3 -1  3 -3 -3  2 -1  0 -4
 -1 -5 -3  8 -4 -3 -2 -4  7 -3  4  7 -5  7 -3 -5 -4  3 -4 -4 -2 -1 -3 -2 -4 -2 -2 -1  5  1 -2  6  4  4 -2  0 -2 -2  0 -4 -4 -2 -2 -4 -2 -2 -3  6  2 -3 -4 -3 -4 -1 -2 -4 -3 -3 -3 -3 -2  0  2 -2  3  4  0  2 -1  2  1 -1  1  1  2 -2  1  0 -3  7 -1 -5  6 -4 -2  0 -3 -1 -2 -4 -3  2 -2 -4  0 -2  6 -2 -2 -5 -4 -4  4 -3  1 -2 -3  1  6 -3 -3  7 -4 -3  0 -3
  3 -3 -1 -3 -2 -1  1 -3 -1 -1 -1  1 -4  0  2 -3 -2 -1 -3 -3  0  2 -2  1 -2  0 -1 -1  2  1 -1  1  0 -1 -1 -2 -2 -1 -1 -3 -3  0 -1 -3  2  0 -3  3  2 -1 -3 -2 -3  0  0 -3  1  0 -2 -3 -1  1 -1  0  0  0  0  0  1  0  0  0  0  0 -1 -1 -1 -1 -2  0  0 -3  0 -2 -1 -1 -2 -1  0 -2 -1  1  2 -4 -1  1 -2  0 -1 -3 -1 -4 -1  0 -3  0 -1  1 -1 -1 -2 -2 -1 -2 -3 -1
  2 -3  0 -3 -4 -1 -1 -1  1  0  0 -2 -3 -2  0 -3 -1  2 -3 -1  1  0 -3  4 -2 -2 -1 -1  0  0 -1 -1  0 -1  0 -1 -2 -2  0 -3 -3 -1 -2 -2 -1 -1 -1 -1 -1 -2 -3 -3 -3  0 -1 -2 -2  0 -2 -2 -2  0 -1 -1  3 -1 -1 -1  0  0 -1 -1  0 -1 -1  1 -2 -2 -1 -2  0 -3 -1 -2 -2  2  1 -1 -1  1  0 -1  2 -2  3  3 -2 -1 -2 -3 -2 -2  0  6  0 -1 -3  1 -1 -2 -2 -2 -2 -1 -2 -2
 -3 -5 -1 -6  4  3 -4 -2 -5 -2 -4 -5 -3 -5 -4 -5 -5  5  0 -4 -3 -3  1  3 -4 -3 -1 -3 -3 -2 -2 -3  2  3 -3 -2  2  0  2 -4 -4 -3 -4 -3 -3 -3 -3 -4 -3  7 -4  3 -4 -3 -4 -3 -2 -2 -2 -3 -4 -3 -3 -1 -3 -2 -2  2 -2 -2 -2 -2 -3 -3 -3 -2 -3 -4  1 -4 -3 -4 -4  4 -4 -3 -4  0 -3 -1 -4 -4 -3 -3 -3 -3 -3 -3 -2 -5 -5 -3  1 -4 -4 -4 -4  2 -3  0 -3 -3  9  7 -2 -3
 -2 -5  4 -5 -4  0 -3  3 -4  3  2 -4 -3 -4 -3 -5 -3 -1  8 -3 -2 -3 -3 -2 -4 -3  1 -3 -3  2 -1 -2 -2  1 -2 -2 -2 -2  0 -4 -4 -2 -3 -2 -1 -2 -2 -3 -2  4 -4 -3 -4 -3 -3 -2  3  3 -1 -2 -3 -3 -2  4 -2 -2 -1 -2 -2 -2 -2 -1 -2 -2 -1  0 -3 -3  0 -4 -3 -4 -3 -3 -3 -2 -3 -3 -2  3 -3 -3 -1 -2 -2 -2  1 -3  0 -5 -4 -2 -3 -3 -3  0 -4 -2 -2  5 -3 -1  7 -1 -2 -4
 -1 -3  1  1 -5  0 -1  1 -4  2 -4 -3  1 -4 -3 -3 -4 -2 -1  5  2 -3 -4  0  0 -3  2 -1 -1  0  2  0  0 -2  3  2 -2 -3 -2 -3 -3 -3 -4  0 -2 -2  4 -1 -2 -3 -3 -4 -3 -3  1  1 -3  2 -1  2 -3 -2  2  2  0 -1 -2 -2  1  0  1  0 -1 -2 -1  0 -2  0  1 -3 -3 -3 -3 -4 -2  2  1 -3 -2 -1  1 -2  0  1  4 -1  0 -2 -1 -3 -5  2 -2 -1  4 -4 -4  0 -2 -2  2 -2 -3  0  1 -4
