# Supplementary material for: Protein Secondary Structure Prediction Based on Data Partition and Semi-Random Subspace Method
Source: Sci Rep. 2018 Jun 29;8:9856. doi: 10.1038/s41598-018-28084-8 (PMC6026213; doi:10.1038/s41598-018-28084-8)
Supplement: Supplementary file 3 — Dataset 3 [file 41598_2018_28084_MOESM3_ESM.zip › ASTRAL_DATA/1bg6_A.pssm]

  S  K  T  Y  A  V  L  G  L  G  N  G  G  H  A  F  A  A  Y  L  A  L  K  G  Q  S  V  L  A  W  D  I  D  A  Q  R  I  K  E  I  Q  D  R  G  A  I  I  A  E  G  P  G  L  A  G  T  A  H  P  D  L  L  T  S  D  I  G  L  A  V  K  D  A  D  V  I  L  I  V  V  P  A  I  H  H  A  S  I  A  A  N  I  A  S  Y  I  S  E  G  Q  L  I  I  L  N  P  G  A  T  G  G  A  L  E  F  R  K  I  L  R  E  N  G  A  P  E  V  T  I  G  E  T  S  S  M  L  F  T  C  R  S  E  R  P  G  Q  V  T  V  N  A  I  K  G  A  M  D  F  A  C  L  P  A  A  K  A  G  W  A  L  E  Q  I  G  S  V  L  P  Q  Y  V  A  V  E  N  V  L  H  T  S  L  T  N  V  N  A  V  M  H  P  L  P  T  L  L  N  A  A  R  C  E  S  G  T  P  F  Q  Y  Y  L  E  G  I  T  P  S  V  G  S  L  A  E  K  V  D  A  E  R  I  A  I  A  K  A  F  D  L  N  V  P  S  V  C  E  W  Y  P  A  T  I  Y  E  A  V  Q  G  N  P  A  Y  R  G  I  A  G  P  I  N  L  N  T  R  Y  F  F  E  D  V  S  T  G  L  V  P  L  S  E  L  G  R  A  V  N  V  P  T  P  L  I  D  A  V  L  D  L  I  S  S  L  I  D  T  D  F  R  K  E  G  R  T  L  E  K  L  G  L  S  G  L  T  A  A  G  I  R  S  A  V  E
  1  0 -5 -3  5 -6 -2 -5  5 -6  1  1  4 -4  5  3  7  5 -5 -1  4  0  2 -5  0 -2 -3 -2 -6 -5  1 -1 -3  2  1  1  1  2  3 -1  1  2  1 -2  0 -3 -1  1  0 -1  0  1 -2 -2 -1 -2  3 -1 -4  1  0  1  0  0 -2  1  4  1  6 -2  1 -2  6 -3  0 -3 -4 -4  3  0 -6  5 -2  5 -7  1  1 -2  4  0  3 -1  5 -3 -2 -3 -2  0 -3 -1 -1 -5 -3  0 -2 -1  1  1  0 -1  1  4 -3  1  2  2  1  2  0  2  1  1 -1  0  2 -1  0  1 -3  4  0  1 -1 -1 -1 -2 -5  4  3 -5  0 -1  0 -1  2 -2  0  0 -4 -2  0 -1  1  0  1 -5  0  0  6  4 -2 -4  3  0  1  2  1  1  3  0  2  1 -2  0  1  1 -2 -3 -1 -2 -2  1  2  0 -4  0 -3  2  0  3 -5  0  0  1 -5  3 -2 -1 -8 -1  3  0  3 -4 -2 -1  3  1  0 -4 -5 -1  1 -2 -1 -6 -2 -4 -5  0 -3  0 -1 -3  1  2  1  4 -1  0  0 -1  4 -2 -3  2 -5 -3 -2  5 -2  4  1  6 -3 -3 -1 -1  1 -1 -1  1  0 -2  1 -4  0  1  0 -1 -1  0  2  0  0  0 -1  1  4 -4  0 -1 -2  0  3 -6  0 -2  0 -2 -2 -7 -3 -5 -2 -5 -8 -1  1 -3 -2 -4  2 -2 -3  1  1 -1  5 -1  0  4 -4 -4  1  2 -4  0  1 -2  4 -2 -2  1 -3  5 -2  4  1 -1 -3 -1 -4 -5  0  3 -1 -2 -5 -3  0  1  1 -3 -2 -4  2  0 -1 -2  0  1  0 -3 -2  2  0 -2 -3
 -2  2  4 -8 -6 -8 -7 -8 -6 -8  0 -6 -7  0 -6 -5 -7 -6 -5 -7 -2  0  4 -6 -2  0 -8  4 -7 -4  2  6 -2  0  0  4 -6  1  1 -5  3  1  1  0 -1 -5  1 -2  1 -3 -1  0  0 -1  1  1 -3  3 -4  0  2 -6 -5  1 -5 -6  0 -1 -6 -5  2 -2 -4  0 -5 -7 -6 -7 -6 -5 -4 -3 -4 -1  1  2 -1 -5 -6  3  2 -6  0 -2 -3 -6  3  1  0 -2 -1 -8 -6 -6 -5 -7 -6  1 -3 -5 -6 -4 -5  1 -4  3  3 -1 -2  3  0  3 -1  2 -1  1 -5 -2 -7 -5 -5 -4 -3  0 -5 -7 -7 -4 -4  8  1  0 -1 -2 -2  2 -4  2 -3 -1 -1  3  3  1  3 -6  1 -6 -5 -4 -2 -2  1  2  3 -1 -1  2 -3  1  0  1 -5  2  1 -3 -5 -4  2 -6  1  1  1  0 -5 -6 -7 -2 -3 -5 -7 -4 -4 -4 -4 -6 -6 -5 -5 -7 -4 -2 -1 -6 -5 -5 -1 -3  6 -5 -2  3  0  0  0 -7  0 -5 -3  2 -2 -5 -5 -4 -1  1 -5  1  5 -3 -4 -2  1 -3 -3  1 -5  7  0  0 -6  2  3  0 -6 -4 -2  2 -2  2 -3 -3  0 -1 -1  0  1  0  0 -4  0  1 -2 -2  4 -2  0  0 -2  0  3 -1 -1  0 -5 -5 -2 -1 -2  0 -2  9 -5 -6  0 -3 -7 -6  1 -6 -4 -7 -5 -6 -6  1 -2 -6 -7  4  1 -4 -4 -3 -2 -6 -2 -1 -5  1 -2 -6 -5  1 -7 -5 -1 -1 -4 -2 -3  5 -5 -6  3  1 -1 -6  7 -1 -5  0  2 -6 -4 -3 -2  0 -2 -2  3 -2 -2 -6  3  3  2 -5 -2
  3 -1 -5 -8 -5 -8 -7 -6 -5 -6  7 -4 -6 -4 -5  0 -7 -5 -4 -7 -3  0  1  1  1  0 -6  2 -8 -8  2 -2  1 -2 -1  2 -5  2  0 -4 -1  0  3  1 -1 -4 -1 -4  0  0  1  1 -1  0 -2 -2 -3  0 -4  1 -1 -6 -4  2  2 -4 -3 -3 -5 -7 -1  0 -3  0 -5 -8 -7 -3 -4 -3 -8 -5  3 -4 -5 -2 -1 -7 -6  0 -1 -7 -5 -3 -3 -4 -1  0  2 -5 -2 -8 -5 -4  3  1 -4  3  0 -4 -4 -2 -6 -3 -5  0  2 -3 -5  1 -1  1  1  0  0  3 -5 -1 -7 -5 -4 -5  3  0 -1 -7 -5 -3 -6 -6 -2  0  0 -1  2 -1 -7  1 -5  0 -2 -1  1  2  0  1 -1 -6 -4 -5 -4 -1  0  1  0  0  1 -1 -3 -3  0 -2 -6  1 -1 -5 -4 -1  0 -6 -2 -3 -1  1  6 -6 -8 -1 -4  1 -8  2  8 -2  8 -4 -4  0 -3 -6 -4 -3 -4 -6 -6  7 -4 -3 -1 -2 -4  3  0  0  1 -5  0 -3 -3  1 -1  1 -4  0 -4 -1 -4 -3  2 -5 -3 -1 -2 -6 -2  2 -5 -1 -2  0 -7 -3  0 -4 -6  1 -3  2 -4 -2 -1 -3 -1 -1 -4 -5  3  0  2 -4 -2 -2 -2 -1  1  2  4 -2 -2  0  2  0 -2 -1 -4 -5  2  1 -5  3  3 -6 -2 -7 -2 -6 -4 -7 -6 -2 -5 -5 -4 -6 -5 -3 -1 -7 -6 -2 -3 -4  3 -4  0 -4 -6  1 -4  0 -3 -6 -5  2 -6 -4  1 -2 -5  2  0 -2  3 -7 -4  0  1  3 -3  2 -4 -1  2 -6  1 -6  1  2 -3  1 -3  0 -2 -7  0  2 -4 -6 -2
 -2 -2 -4 -8 -6 -8 -8 -7 -6 -7 -3 -3 -7 -5 -6 -6 -7 -6  5 -8 -4 -1 -2 -2 -5  4 -8 -4 -8 -9  2  0  2  0  2  0 -6  2  1 -6 -2  2 -1 -1 -1 -5  0 -2  2  3  1  1 -1  1 -4 -1 -4 -3 -6  3 -1 -6 -4  3  7 -6  1  1 -6 -7  1  4 -5  6 -7 -8 -7 -7 -5 -6 -7 -6 -2 -2 -5  1  3 -7 -7  2 -1 -8 -6 -1 -5  0 -2  5  2 -6 -5 -8 -6 -6 -4 -6 -1 -3 -4 -5 -5  1 -5 -1 -6 -1  0 -4 -6  0  4  0 -1  0  1  3 -4 -2 -8 -6  0 -6  0  0 -6 -7 -8  0 -7 -4 -1  1  1  2  0 -1 -6  0 -7 -4 -4 -4 -5  1 -1 -6  1 -6 -5 -5 -5 -1 -3  1  3 -1  3  1 -3 -3  3 -2 -7  0  1 -5 -6  3 -1 -5 -1 -2 -2  3  4 -6 -8  1 -5 -1 -9 -1  0 -3 -2 -4 -6 -3 -8 -6 -4 -4 -4 -7 -7 -2 -4 -3 -2  1  2  2 -1  2  3 -7  2 -6 -6 -1  4  0  0  1  1 -1 -4 -4  0 -6 -3  2  0 -6  7  2 -2 -5 -3 -1 -7 -5  1 -5 -7  0 -5  3 -4 -1  1 -2 -2  4 -3 -7  0 -1  3 -2  1  2 -2 -3  0 -1 -1  0 -1 -4  0  2 -5  0  0 -7  2  5 -6  4  0 -7 -8 -7 -2 -1  9 -7 -6 -1 -6 -8 -3 -6 -7 -4  1 -7 -6  2 -4 -6  1 -7  3 -6 -5 -4 -6  6 -4 -6 -7  1 -7 -3 -2 -1 -6 -4  2 -2  7 -6 -4 -1  3 -4  1 -2 -7  2  2 -4  0 -7  4  2 -5  3 -3  4  3 -7 -3  1 -6 -6  2
 -2  1 -7 -6  4 -4  6 -8  1 -9 -7  0  3  3  0  2 -1 -1 -4  2 -2 -4 -6 -6  1 -4 -2  2 -6  2 -2 -6 -5 -4 -6 -5 -4 -5 -4 -3 -3 -4 -1 -4 -1 -5 -2  1 -3 -4 -2 -1 -2 -2 -2  0 -2 -5 -3 -2  1  0  1 -2 -7  1 -3 -5  0  2 -4 -6  3 -7 -3 -3 -2  2  5  0 -8 -5 -6 -2 -4 -4 -5 -5 -2 -2 -3  2 -3 -5  0 -4 -3 -4 -5 -1 -1 -6 -1 -3  0 -3 -2  0  4  2 -3 -1 -3 -3  4  0 -3 -3 -4 -5 -4  1  2  3  0 -3  4  0 -6  1 -1 -3 -5 -6 -5 -7 -1 -4  8 -9 -3 -2 -4 -4 -1 -5  0 -2  0 -4 -4 -1 -4 -2 -1 -3 -3  0  0  1 -3 -8 -2 -1  0 -1 -5 -2  0  0 -5 -2  4 -1 -2 -1 -4 -4  1  0  1 -1  3 -3 -3 -3 -6 -3  1  1 -6  0 -2 -1 -8 -1 -5 -5-10  2 -1 -4  3 -2  2 -7 -2 -4 -4 -4 -8 -5 -3 -3 -3 -7 -1 -5  1 -2 -6  2  3  4 -6 -1 -2  2 -6  0 -2  0 -4  3 -7 -4 -8 -1  1 -3 -2  3  0 -3 -2 -3  0 -4 -1 -1 -5  0 -1 -6  0 -6 -3 -4 -2 -2  0 -4 -1 -3 -4 -5  2 -3 -2 -6 -4 -5  0 -3 -5 -8  0 -4 -4 -6 -2 -9 -8 -5 -3 -9 -9  0 -7  2 -7  3  3  0  2 -1 -1 -2 -6 -6 -2  2 -7 -1 -5 -1 -8 -1  2 -3 -2  2 -5 -3 -6  2  2 -2  0  2 -7 -2 -8 -2 -4 -3 -3 -7 -7 -3 -1 -5 -4 -3 -6 -5 -5 -3 -4 -4 -2 -2 -7 -5 -3 -5 -1  3 -6
 -2 -1 -3 -7 -5 -8 -7 -7 -5 -8 -3 -2 -6  2 -5 -3 -6 -6 -1 -6 -1  2  2 -5 -1  2 -7 -2 -7 -7 -2  0  0 -1  2  0 -5  1  0 -5  1  1  1 -1 -1 -5 -1 -2  0 -3 -1  0 -1  1 -2 -1 -1  1 -4 -1 -1 -5 -4 -2 -3 -4  1  2 -5 -5  1  0 -4  1 -5 -7 -1 -6 -5 -1  0 -5 -1 -4  3  0  1 -6 -5  1  3 -6 -4 -1 -5 -6  2 -1 -1  8 -3 -7 -4 -6 -2 -6 -5  2 -4 -5 -6 -2 -5  1 -4  0  2 -2 -2  0  0  0 -1 -1 -1  1 -4 -2 -7 -5 -2 -4  3 -5 -3 -6 -7 -4 -6 -3  0  1 -1 -1 -4  2 -7  0 -4 -3 -3 -1 -4  1  1 -4 -1 -5 -4 -3 -3  0 -1  0  0 -1  1  1 -2 -2  3  0 -6  2  2 -4 -4 -4  2 -4  0 -2 -1  1 -5 -5 -6  1 -5 -4 -7 -2 -3 -4 -5 -2  1 -5 -3 -6 -3 -3 -4 -5 -5 -5 -3 -3 -2 -1 -1 -1 -2  0  0 -5  0  2 -5 -1  3 -3 -4  1  0 -2 -1 -1  1 -2  0  0  1 -5 -4  1 -1 -2  3  1 -6 -3  1 -3 -6 -1  0  1 -3  0 -3 -3  0  1 -1 -3 -1  1 -2 -4 -1  0 -1 -3  2  0  0 -1 -1 -4  2 -1 -2 -1 -4 -2 -1 -1 -3  2 -3 -3 -4 -6 -1 -2 -6 -6 -2 -3 -6 -2 -3 -6 -2 -1  0 -5 -6  1  1 -4 -2 -5 -1 -5 -6 -1 -5  0 -3 -5 -6  0 -4 -5  3  0 -3 -4  0  1 -3 -6 -2  2  1 -4 -3 -4 -5  1 -1 -5 -3 -5 -1 -1 -3 -4 -2  1  4 -6  2  2 -4 -5  5
 -2  3 -4 -8 -5 -8 -7 -8 -6 -8 -5 -4 -7 -4 -5 -5 -6 -6  1 -7 -2  1 -2 -3 -4  4 -8 -4 -8 -8  1 -4  1  1  4  0 -5  2  1 -4  1  4  0 -1  1 -6  1 -2  2 -1  1  0  0  4 -2  1 -2  0 -5  0  0 -6 -3 -2  0 -5  3  5 -4 -6  2  0 -5  4 -6 -8 -6 -7 -5 -5 -7 -5 -3 -3 -5  5  2 -4 -6  3  2 -7 -2 -1 -5 -6  2  1  0 -3 -4 -8 -6 -6 -4 -6 -6 -2 -4 -5 -6  1 -3  3 -5 -1  1 -2 -5  1  4 -1 -2 -1  1  1 -4 -3 -7 -5  6 -5  2 -5 -5 -6 -7 -4 -6 -4 -3  1  3  1 -4  3 -7  1 -6 -4 -2 -2 -4  1  0 -5  0 -6 -6 -4 -3 -5 -1  1  1 -1  3  3 -3 -2  3  0 -6  2  2 -2 -2 -2  0 -4  2  0 -1  3 -4 -6 -7  5 -5 -4 -8  0 -4 -4 -6 -5 -1 -4 -4 -6 -4 -4 -4 -6 -4 -3 -4 -3 -2 -4  6  0 -1  4  1 -4  0 -4 -1  1  5 -1 -4 -3  3  0 -2 -2  2 -5 -5  4  0 -4  1  2  8 -1 -2  1 -6 -4  3 -1 -6 -1 -3  2 -3  1 -2 -1  0  5 -1 -4  0  1 -1 -5 -2  4 -2 -3  2  0 -1  2  0 -4  0 -2 -4 -1 -2 -6 -2 -1 -5  2 -3 -6 -7 -5 -3  8 -4 -7 -3 -4 -7 -7 -4 -6 -6 -1  2 -7 -6  4 -1 -5 -1 -6  2 -6 -3 -1 -5  3  0 -6 -7  1 -5 -5  0 -1 -5 -4  1  2  2 -7 -2  2  4 -4 -2 -4 -5  4  0 -6 -3 -5  3  0 -2 -2 -3  5  6 -6 -1  2 -5 -6  5
 -2 -3 -6 -8  1 -9 -7  8  4  8 -2  5  6 -6  0 -4 -2  3 -6 -5 -1 -3 -2  7 -6 -3 -8 -5 -6 -6 -1 -4 -3  2 -1 -1 -4 -1 -1 -5 -2 -2  0  6  4 -5 -3 -4 -3  5  1  2  2 -2  5 -3  2 -3 -6  0 -3 -5 -1 -2 -3 -5  1 -4 -3 -7 -2  5 -2 -2 -7 -8 -7 -7 -4 -2 -6  0 -4  3 -8 -3 -1 -7 -3 -2 -4 -7 -3  0 -5 -5 -2 -3  6 -6 -4 -8  0  0 -5 -3  7 -1  1  5  5 -2 -6 -4 -4 -3 -2 -4 -5  2 -2  1  5 -1 -2 -2 -3 -3 -8  2  2 -2  2  1 -6 -7 -7  1  0 -8 -3 -1  3 -2  6 -1 -6 -3 -8  1  5 -3 -3  0 -2 -5 -1  0  2 -2 -6 -1  1  0 -3 -1 -1 -2  0 -3 -1 -2 -6 -1  1 -4 -2  0  0 -6 -3 -2  0  1 -1 -4 -5 -2  0  3 -9 -1 -2  1  2  0 -3 -2 -9 -5  2  1 -4 -7 -2  3 -2  4 -2 -6 -6 -3  4  4 -3 -7 -1 -5 -4  0 -3  5 -5 -2 -5  0 -2  2 -3 -6 -6 -3  0 -6 -4 -2 -7 -5 -4 -2 -7  3 -3 -3 -7  6 -4  0 -3 -3 -2 -4 -2 -3 -3 -6  2  0 -4  0 -2 -2 -1 -2 -4  3 -1  0  2 -2  1  4  0  0  5 -7  0 -2 -6 -2 -3 -5 -5 -7 -5 -8 -4 -5 -2 -4  7 -4 -3 -6 -7 -4  1 -7  5 -3 -4 -4  7 -7 -4 -6 -7 -3 -5 -5  1  0 -7 -3 -7  2  3 -1 -5 -4  6 -4 -4 -7 -3 -2  1  7 -5 -2 -5  0 -1 -7  7 -7  2  4 -4  0 -2 -1  0 -4 -4 -2 -5 -6 -4
 -2 -2 -5 -8 -6 -8 -7 -8 -6 -8  5 -6 -7  6 -6 -4 -7 -6  5 -7 -2  0  3 -3  9  1 -8  0 -7  1 -4  3  3 -1  4  2  0 -1 -1  1 -2  0 -1  2  0 -2  1 -1  0 -2  1  0 -1  0  3  2 -2  2 -6  3  1 -4 -2  0  0 -6 -3 -1 -6 -7  1  2 -6 -1 -2 -8 -6 -7 -2 -4 -2 -2  1 -1 10 -2  0 -5 -6  0 -1 -7 -5 -2  8 -7  1 -2  1  4  0 -8  1 -6 -1 -7  3  1 -4 -5 -6 -2 -4 -1 -2  1  2 -1 -4  0 -1  1  1 -1 -1  0 -5 -2 -7 -5 -5 -6 -1 -3 -6 -3  2 -5 -3 -3 -2  2 -3 -3 -1  3 -8  1 -5 -1 -4 -3  0 -2  0 -2  1 -6 -6 -5 -1  1  0 -1  1 -3  0  2 -1 -1 -1 -2 -6  1 -1 -5  1 -2  1 -3  1  0 -2  0  3 -5 -7  0 -5 -5 -8  3 -4 -4 -3 -6 -6 -5 11 -7 -4 -4 -5 -6 -5 -1 -3 -2  1 -1 -2  4  0 -1 -1  0  0  0  4  1  4 -2 -5 -5 -3  2 -5 -4 -1 -5  0  2  0 -6 -2 -1 -5 -4 -1 -2 -7 -5  1  0 -5 -2 -1 -1 -4  1  4 -3 -1 -1  7 -1  1 -1 -4  0  4 -2 -1 -3  3  1  2 -1 -2  5  0 -3 -4 -1  2  1 -1  0 -5  2  7 -3 -2 -6  2 -6 -3 -7 -5  1 -7 -7  1 -6 -4  3 -1 -7 -7 -1 -1 -2 -1 -3 -3 -2 -4 -1  4 -2 -3 -6 -6  2 -7  0 -2 -3 -4  3 -4 -1 -5 -4 -3 -1 -1 -3 -2 -5 -6  0 -1 -6 -1 -6 -2  3 -4 -3  0 -2 -4 -6  0  1 -2 -6 -3
 -4 -3 -7  6 -4  7  5 -9 -6-10 -8  2 -6 -1 -4  1 -4 -1 -2  0 -2 -2 -4 -8  0 -4 -1 -2  3 -2 -5 -2 -5 -2 -5 -4  2 -4 -2  5  0 -3 -2 -3 -1  6  1  1 -1 -5 -2 -1  2 -1 -1 -1  0 -4  4 -1  0  4 -5 -5 -7  4 -5 -4 -2  5 -4 -5 -5 -7  4  7  4  5  0  2 -4 -4 -2 -4  1 -4 -3  4  1 -3 -2  4  0 -8 -4  2 -3 -5 -7 -4  4  6  4  4  3 -3 -4 -3 -3 -3 -3 -1  2  1  0 -1 -4  2  0 -4 -2 -2 -2  1 -3 -2  3  2  6 -1 -7 -2 -2 -2  0  1 -2  1 -3 -8  3  0 -3 -4 -6 -3  2 -2  6  0 -3  3 -6 -2 -3  2 -3  4 -7  1  1 -5 -3 -3 -3  0 -2 -2  1  2 -5  1  3 -2 -3  3  0 -7 -2  1  1 -1  0 -4 -7  2  3 -4  4 -4  0 -4 -3  2 -8 -3  5  4-10 -1 -1  1  3  3  0 -7  2 -4 -3  6 -7 -5 -5 -4 -3 -3 -3  2 -4 -2 -6 -5  3 -5 -5 -4  3 -1 -5  2  4 -1 -4  3 -7 -2 -8 -2  3 -5  6 -1 -4 -5  2 -5  2 -5  2  0 -4  3  0 -6 -3 -1 -2 -2 -5  1 -3 -3  1  3 -4 -4  0 -1 -1 -3 -2 -3  4 -2 -3 -8 -1 -5  2 -6 -6 -5 -5  5 -1 -9 -9  5 -3 -2 -3  1 -1  2  3 -1 -4  4 -7 -5  2  1 -8  4 -6 -2 -4  2  5 -6 -5  3  6 -2  5 -2 -5  0  4  0 -7  0 -8 -2  0 -2 -3 -8 -4 -1  1 -5 -4  1 -7  4 -5 -5 -1 -5  1 -4 -6  5  2 -5  0  2 -6
 -4 -2 -7 -3 -2 -3  4 -9 -5-10 -7 -2 -8  1 -1  3 -5 -3  1  5 -2  2 -2 -8 -3 -6 -4 -1  6  1 -5 -1 -5 -3 -6 -3  3 -3 -3  3  0 -4 -1 -6 -3  3  1  3 -2 -4 -2 -1  0 -2 -2 -2 -3 -4  3 -2  2  0 -6 -4 -7  3 -4 -2 -2  2 -4 -6 -5 -7  3  1  3  2 -4  2 -6 -6 -3 -4 -4 -4 -4  3  3 -4  0  4  0 -6 -1  5 -1 -5 -6 -5  0  1  1  3  1 -5 -6 -2  1 -1 -5 -2  4  0  2 -1 -3  2  5 -4 -2 -1 -3 -1 -2 -2  1 -1  1  0 -6  0 -5 -3  4  0 -1  0 -6 -6  1  0 -3 -3 -6 -3  0 -1  1  2 -1  0 -6 -3 -2  4 -1  2 -7 -3  4 -8 -2 -3 -2 -1 -2 -2  1  3 -4  1  4 -1 -3  4  1 -7 -3  3 -1 -1  1 -5 -7  1  5 -5 -1 -4  6 -2 -4  0 -8 -1  0  1 -9 -1 -1  1  1  5  4 -5  1 -5 -2  1 -6 -5 -5 -5 -5  0 -1  3 -3 -3 -6 -2  1 -2 -5 -2 -1 -2 -2  3  4 -1 -3  4 -8 -1 -6  0  3 -3  3  0 -4 -3  5 -5  2 -4  3 -1 -5  2  1 -6 -3  1 -4  0 -5  4 -1 -4  1  1 -2 -3 -2 -2 -3 -1 -3 -5  3 -1 -4 -8 -1 -5  3 -5 -6 -8 -3  3  0 -9-10  0 -6  0 -1  6 -1  2  4  0 -2  5 -6 -4  2  2 -8  0 -7 -2 -6  2  0 -5 -3  3  3 -2  3 -1 -5 -1  2  3 -7 -4 -7  2  2 -3 -4 -7  0  1  6 -5 -4  6 -7  5 -4 -4  4 -5  0 -5 -6  4  2 -4  3  4 -5
 -2  5  6 -7 -5 -8 -7 -7 -4 -7 -4 -5 -6  0 -5 -5 -6 -5 -4 -7  1 -1  4 -4 -2  1 -7  0 -7 -8 -1 -2 -1 -1  1  2 -5  2  2 -5  1  2  1  1 -1 -5  0 -2  1 -2  1  0  0  0 -1  0 -4  4 -5  0  1 -4 -5  0 -4 -5  2  2 -5 -6  3 -2 -4  0 -6 -7 -6 -6 -5 -5 -7 -5 -4 -3 -4  2 -1 -5 -5  3  1 -6  1 -1 -4 -6  3  1 -3  0 -1 -7 -5 -6 -4 -6 -6 -1 -4 -5 -4 -3 -4 -1 -5  2  3 -1 -2  2  1  1 -1  0  3  2 -5 -1 -7 -5 -4 -3  0 -3 -5 -6 -7 -4 -6  0  2 -1  1 -3 -5  2 -7  1 -6  0 -1  1  6  3  2 -3 -1 -5 -6 -4 -3 -2  0  1  1 -1  0  1 -3  0  1  1 -6  2  1 -2 -3 -5  1 -6  1  1 -1  1 -4 -5 -7 -1 -4 -4 -8 -4 -3 -4 -2 -5 -5 -5 -7 -6 -4 -4 -4 -6 -5 -4 -1 -1  1 -3 -3  0  1  1  1 -7 -2 -3 -5  2 -3 -3 -5 -4  0 -2 -4 -3  2 -3 -2 -1  2 -5 -4  1 -4  1 -1  1 -6 -1  3  2 -5 -1 -1  2 -3  0 -2 -3  2  1 -4 -5  1  0 -3 -5 -1  0  0 -2  1 -1 -1  0 -2 -4  2  2 -4  3 -5 -5  0 -2 -2  1 -4 -4 -7 -6 -3 -5 -7 -6 -3 -5 -6 -7 -1 -6 -6  1 -1 -6 -6  3  2 -4 -3 -5  1 -5 -3 -2 -5  1  1 -5 -5 -1 -7 -5 -3  0 -1 -3  0  3 -4 -5 -1  2 -1 -6  2 -3 -6  2  3 -6 -3 -4 -1  0  1 -3  3  0 -2 -6  2  1 -2 -5  2
 -3  0 -6 -3 -5 -1 -1 -8 -6 -9 -7 -3 -7  0 -3  4 -6 -4 -1  5 -3  1  0 -8 -4 -4 -5  1  2 -4 -5  0 -4 -3 -3 -2 -1 -3 -1 -1  2 -3 -3 -5 -3  2 -1  0 -3 -4 -1 -1  0 -2 -3 -2 -2 -1 -2 -2  2  0 -6 -2 -7  4 -4 -4 -3  1 -4 -4 -4 -6  1 -1  5  1 -2  0 -3 -1 -1 -1 -3 -4  0  1  2 -1 -2  5 -2 -5 -5  0 -2 -6 -6  1 -1 -3  1 -1  2  0 -2 -3 -3  3 -6 -1  0  0  0  2 -3  3  3 -3 -2  1 -2  0 -3 -3 -1 -1 -1  2 -6  3 -1 -5  1 -1 -2 -2 -6 -7  2 -1 -3 -4 -6 -3 -4 -1  3  2 -2  1 -6 -3 -3  2 -1  1 -6 -3  0 -7 -2 -2 -1 -2 -1 -1  1  1 -4  1  1 -2 -2  1  1 -5  1 -1 -2  0 -1 -2 -4  0  1 -3  1 -2  1  5 -3  0 -3  1  0  3 -8  0 -2  1  3  4  5 -3  3 -5 -1  4 -4 -2 -2 -4 -2  0 -1  3 -5 -2 -5 -2  3 -1 -6  0 -1 -2 -4  2  4  0 -1  4 -7 -3 -7 -2  4 -2 -1 -1 -3 -2  2 -6  0 -3  0  0 -5  0  0 -5  0  5 -2 -1 -4  3  0  0  1  4 -1  0 -1 -3 -3  2 -2 -3 -1  0 -4 -7  4 -5  2 -5 -4 -7 -1  4  1 -8 -9 -2 -3  3 -6  1 -2 -1  3 -2 -3  2 -6 -3  2  0 -7 -1 -6  2 -8  1  5 -6 -3  4  0 -2  3 -1 -5  1  4  3 -6 -1 -7 -3  1 -1 -1 -4 -4 -2  2 -4 -1  5 -3  1 -4 -4  7 -5  0 -4 -2  4  2 -2  2  1 -4
 -4 -4 -7  1 -6 -5 -1 -9 -5 -9 -7 -6 -8  2 -6  0 -8 -1  1  3 -5 -2 -5 -8  2 -6 -5 -4 -1  4 -4 -3  1 -5 -2 -5  4 -4 -2  1  0 -5 -4 -6 -1  2 -2  1 -3 -5  0 -3  0 -3 -2  4  3 -3  1 -3 -1 -2 -6 -3 -7 -2 -6 -4 -6 -2 -4  2 -7 -7  0 -3  3  0 -1 -4 -9 -7  6 -1 -2 -5 -2  2  4 -6 -4 -1 -4 -9  4  0 -5 -7 -5 -7 -2 -3  3  3  2 -2 -7  1  2  5  4 -1  4  2  5 -2 -4 -1  2 -4 -5 -2 -3 -2 -3 -4 -1 -3  4  2 -7  3 -5 -6  1 -1  4 -5 -4 -1 -1 -3 -3  1 -1 -4 -2 -1 -2  2  0 -1 -3 -4  0  0  2  3 -4  0  4 -3 -2 -2 -3 -3 -5 -3  1  2 -4 -2  1 -4 -4  0  7 -5 -1  5 -2 -2 -2 -5 -7  2  1 -4 -2 -3  3 -4 -4 -1 -8  0 -4  3 -8 -7 -3 -3 -4 -2  3 -5  0  0 -5 -3 -4 -5  3 -5 -6  7  1  4  5 -1 -3 -3  3 -6 -7  1 -4 -3 -5  2 -3 -3 -5  1 -5 -4 -8  0 -2 -5 -4 -1 -4 -4  5 -5  3 -5 -1 -3 -5  0  1 -6  1  4 -2 -3 -6  3  0 -5  0  3 -2 -5 -1 -3 -3  5 -2 -4  0 -1 -4 -8  0 -6  3 -3 -4 -8  3  4 -2 -9 -9  1 -6  5 -7 -3 -4  3  1 -3 -3  1 -5 -6 -2  1 -8 -2 -6 -6 -9 -1 -3 -7 -2  1 -3 -4 -1  1 -5 -3  1 -1 -7 -3 -8  7  3 -4 -4 -7 -5 -5  0 -6 -4 -2 -6  1 -4 -5 -1 -5 -3 -6 -7  0 -3 -5  3 -1 -6
 -2 -2  1 -7 -5 -8 -7 -8 -6 -8  0 -6 -7 -6 -6 -5 -6 -5 -6 -7 -5 -4 -5 -3 -6 -2  1 -5 -8 -8 -4  3  3  3 -3 -1 -5 -3  2 -5 -4 -4 -2 -2  0 -3 -4 -3 -3 -3  0 -2 -1 -1 -4 -3 -4  2  5 -1 -3 -5 -5 -2 -5  3 -3 -3 -6 -5  1 -5 -4 -3 -6 -7 -7 -5  2 -6  8 -6 -3 -5 -8  1  2 -7 -6 -2 -4 -7 -5  8 -7 -7  1  3 -4 -5  1 -8 -6 -6  1  8 -6 -2  0 -5 -6 -2 -6 -4 -4 -4 -3 -4 -6 -3 -1 -2 -1 -2  1  0  2  2 -6 -5 -5 -6 -2 -6 -1  7 -8 -2 -5 -6 -1 -1 -3  5 -4 -4 -6 -4 -7 -3 -5  0 -6 -1 -1 -4  4 -6 -6 -2 -4  8  1 -2 -1  0  1 -1 -3 -4 -1 -3 -3 -2  1 -2 -6  7  1  0 -3  4 -4  0 -4  0 -5 -3 -2 -5 -8 -5  1  2 -7  6 -3 -6 -9  7  5  4 -5 -6 -6 -6  0  0  1 -2 -6  0 -2 -2  4 -5  3 -4 -6 -2 -4 -4 -5 -3  7 -3 -5 -4 -4 -5 -4 -4 -4 -6 -6 -4 -6 -6 -5 -4 -6 -5 -4 -2 -6 -1 -3  0  0  4  3 -2 -1 -3 -6 -6  2 -2 -2 -3 -4 -3  1 -2 -3 -3 -3  4  1 -7 -2 -1  1  2 -5  9 -1 -4 -2 -4 -4 -8 -8 -7 -5 -7 -7 -6  8 -6 -7 -7 -4  6 -6 -4 -4 -7 -6 -5 -5 -5 -7 -7  6 -6  8 -1 -6 -5 -4 -6 -7 -4 -7 -5 -5 -3 -5 -4 -4 -5 -2 -3 -4 -2 -4 -4 -2 -5 -3  1 -2 -6 -6 -4 -3 -4 -5 -2  1 -2 -5 -6 -2 -4 -5 -6 -4
  5 -1  0 -7  2 -7 -6 -4  1 -6  0 -2 -1 -2 -1 -1 -1 -2 -5 -3  3  2 -1 -2 -5  0 -5  2 -6 -6  3  0  3  0  0  0 -3  0 -1 -3 -1  0  0 -2  0 -4 -1 -1  1  0  0 -1 -1  1  0  1  0  0 -4  0 -1 -4  3  2  1 -5  1 -3 -3 -5  1 -2  2 -2 -5 -7 -6 -5 -2 -3 -3  4  0 -1 -5 -2  0 -6 -2 -1 -1 -4  0 -2 -3 -4  0  0 -1 -3 -1 -7 -5 -3  1  1  0  1  2 -2  2  3 -4 -2 -4  0 -1 -2 -3 -1 -1  0 -2  0  0 -1 -3  0 -6 -2  0 -1  1  3  1 -5 -3  1  2 -4 -1  0  0 -1 -2  1 -2  0 -6  2  1 -2 -4  0  1 -5 -1 -4  3  0 -2 -4  2  2 -1  2  0 -1 -1 -2  0  0 -4  1  0 -3 -6  0  0 -3  0 -1 -1  1  3 -3 -6  1  1  3 -7  3  0  0 -2 -1 -4 -2 -7 -2  0  0  0 -5 -4  1 -1  1 -2 -4 -5  1 -2 -2  0 -6  1 -4 -3  0 -2 -1 -3  2 -2  4  0  1 -1 -4 -4  0 -1 -3  1 -1 -5 -3 -3  0 -5 -2  0 -1 -5 -3 -3  1 -2  1  4 -2 -1 -2 -2 -3  0  2  4 -3 -1  0  0 -3  0  2  2  0  0 -5  0  1 -3  0  0 -1  0  3 -3  0  3 -7 -6 -5  1 -6 -4 -5 -2 -3  1 -6  0 -4 -4  2  4 -6 -3 -2 -3 -2 -4 -6  0 -2 -2 -2 -2  0  4 -5 -5  1 -5 -1  5  0 -4 -1 -3 -3 -2 -6 -2  0  0 -2 -4  0 -5 -1  1 -6 -2 -5  0  0 -3  5 -2  0 -2 -5 -2  0 -3 -5 -3
  2  0  1 -4  3 -5 -5 -7 -1 -8 -5  2 -6 -1  3 -1 -2 -3 -4 -5  2 -1 -4 -6 -2  0 -1  3 -6 -7  3 -1 -1  0 -2  0  1  0  0 -2 -1 -1  2 -2  0 -2  2 -1  2  0  0 -1 -1  2 -1  2  0  0 -4  1  0 -3  7  4 -3 -4 -2 -1 -2 -3 -2 -3  0 -3 -2 -4 -5 -3  4  3 -2  1  2 -1 -4 -2  1 -2 -2 -1 -1 -4 -3 -5 -4 -3  1 -2 -3  1  2 -4 -4 -2 -2 -3 -5  1  2 -4  0 -1 -5 -2 -2 -1 -1  0 -4 -2 -1 -1 -2  1  0 -1 -2  3 -4 -1 -2  5  0  5  2  1 -3  2  2 -3 -1  1  0 -2 -1  1 -2  1 -3  0  0  0 -3  1  1 -2 -1  0 -2  3 -4 -3 -1  1 -2  3 -1 -2  1 -2 -2  1 -2  0  0 -3 -6 -2 -1 -2  2 -1 -1 -1  1 -1 -4 -1  4  3 -6  2 -3  1 -2 -5  0 -3 -5  1 -1  0  3 -1 -3 -3  0  2  0 -2 -6  1 -2 -2  1 -3 -2 -2 -5  0 -2 -3  2  6 -3 -1  3 -1 -2 -1  0 -1 -1 -3 -4 -1 -5 -4 -3 -1 -1 -2 -2 -1 -3 -4 -2 -1 -1 -1  4 -1 -1 -2 -1 -5 -2  1  4 -2  0  1  0 -3 -2  3 -1  0  0 -4 -1 -1 -1  2  0 -6  2  3 -1  0  2 -7 -6 -3  5 -5 -7  0 -6 -1 -2 -3 -3 -3  1 -2 -1 -4 -5 -2 -2 -1 -5 -2 -3  7 -2  1  1  0  0 -1 -3  3 -3 -1 -2  1 -3  2 -5  2 -4 -5 -2 -1  2 -5 -3  6 -3 -2  1 -5 -4 -3 -1 -2 -3  4 -2 -2 -4 -3 -1  0 -3 -3 -3
 -4 -5 -7 -1 -7 -8 -6 -8 -7 -9 -8 -6 -8 -3 -7 -2 -8 -6  3 -2 -6 -5 -6 -3 -6 -7 -8  1  2  9 -6 -6 -1 -3 -2 -5  6 -6 -3  1  0 -3 -4 -4 -3  0  1 -2 -1 -4 -2 -2 -3 -5 -5 -3 -1 -5 -6 -4 -3 -6 -7 -6 -8 -6 -6 -5 -7 -6 -3 -6 -7 -8 -3 -7 -2 -6 -6 -6  0 -7 -1 -3 -8 -6 -5 -4 -5 -6 -4 -6 -1 -9  0  1 -5 -5 -7 -7  0 -7 -5 -3  0 -8 -7 -1  1  3 -6 -3  5 -3 -1  1  1 -2  2 -5 -4 -4  0 -2 -4 -4 -5 -5  0  3 -1  6 -6 -7 -5 -8  8  0 -7 -3  0 -2 -3 -3 -6 -5 -7 -1 -7 -3 -6 -4 -7 -5  1 -6 -2 -5  0 -6 -1 -8 -5 -3 -3 -5 -3 -1  0  0 -3 -2 -5 -5 -3  1  1 -7 -2 -1 -5  4 -2 -2 -3 -5  4 -6 -6 -6 -6 -1 -6 -5 -9 -7 -6  0 -9 -8 -5 -5 -5 -2 -2 -4  1  6  4 -1  7 -5  1 -6 -6  8  2 -3  1  3  5  1  4 -6 -7 -5 -5  3 -5 -2 -5 -3 -5 -5  0 -5 -8 -6 -5 -6 -6 -5 -5 -6 -2 -6 -1 -5 -4 -5 -6 -3  0 -6  8 -3 -4 -4 -6 -4 -3 -5  4 -4 -5 -6 -5 -5  2 -2 -4 -3  1 -3 -6 -8 -4 -7  4  0 -6 -8  0 -5  1 -9-10 -6 -8 -3 -1 -2 -4 -6  7 -5 -1 -6 -7 -6  4 -3 -7 -7 -7 -7 -9 -3 -6 -7 -2 -3 -1 -5  8 -5 -6 -5  1 -1 -7 -5 -8  3  5 -4 -6 -7 -4 -6 -4 -6 -4 -5 -6  1 -5 -5 -1 -6 -3 -6 -6 -5 -3 -5 -1 -5 -5
 -3 -4 -6 -1 -6 -6 -5 -9 -6 -9 -5 -6 -8  3 -2 -1 -7  0  3 -3 -5 -3 -4 -8  2 -4 -7 -2 -4  7 -5 -4 -1 -3 -3 -2 -1 -4 -1 -2 -2 -3 -2 -5 -2 -3  1  0  0 -4  0 -3  0 -3 -3 -1  1  0 -4 -3 -1 -4 -6 -3 -7 -1 -4  0 -6 -5 -4 -1 -5 -7  1 -6  0 -4 -2 -1 -8 -6  3  1 -1 -4  0  4 -4 -3 -3 -3 -4 -6  6 -5 -3 -5 -6 -3 -2 -4  2 -4 -2 -7 -6  2  2 -3 -5  1  2  3  1  1 -3 -2 -1 -4 -3 -2 -2 -1 -4 -2 -3 -1 -1 -3 -6 -2 -2 -6 -4 -5  8 -5 -7 -3 -1 -1 -3  3 -4 -2 -6 -1 -4  1 -1  2 -3 -3 -3 -3  1  0 -7 -2  3 -5 -2 -1  0 -3 -4  1  0  0 -3  0 -3 -4 -1  0  5  0 -1  1 -1  0  1 -4 -6  3 -3 -2 -3 -4 -5 -3 -6 -1 -7 -3  0 -1 -5 -7 -3 -2 -5  2  4 -2 -1  1 -3 -1  1  0 -2 -4 -4  5  2  4  8  4  0 -2  0 -5 -5 -2 -4 -4  0  0 -2  0 -4 -3  0 -3 -7 -5 -4 -5 -5 -5 -3 -5  1 -6  4 -4  1 -2 -3  1 -1 -4  2  7  0 -2 -2  1  6  1 -1  2  1 -5  0  0 -3  7  0 -1 -1 -3 -3 -7 -2 -5 -2  0  2 -2  9  0 -2 -8 -9 -2 -5  6 -7 -4 -2 -4  2  0 -3 -4 -7 -5 -2  1 -7 -5 -6 -6 -6  0 -3 -5 -4 -4  0 -2 -4  1 -4 -2  2  2 -5 -2 -7  7  3 -4 -4 -7 -3 -5 -4 -5  1 -5 -6 -2 -5 -4 -1 -5 -3 -3 -6 -4 -1 -4  5 -1 -4
 -3 -3 -7  5 -2  6  2 -9 -4 -9 -7  1 -7  0  0  0 -2  1 -1 -2 -1 -2 -4 -8 -1 -4  7 -1  2 -5 -3 -3 -4 -3 -4 -2  0 -4 -2  2 -1 -4 -3 -5 -2  1  0  2 -1 -3  0 -1  1  0 -3  0  3 -2  2  0  1  5 -4 -4 -5  0 -3 -4  3  5 -4 -6  0 -6  4  5  3  5  2  4 -2 -2 -2 -2 -6 -4 -3  3 -1 -4 -1  0 -1 -6 -3  2 -3 -5 -6 -3  3  6  4  2  1 -3 -6 -2 -3 -4 -6 -1  1  0  1 -1 -4  3 -1 -3 -4 -2 -2  0 -3 -1  4  2  4  2 -3 -2 -4 -4  1 -1 -1  1 -1 -7  1  0 -2 -3 -4 -1  7  1  5 -2 -3  1 -1 -1 -2  4 -3  3 -4  3  1 -7 -1 -2 -3 -1 -3 -3  2  1 -3  1  1 -2 -3  2 -3 -6  0  2  2 -1  2 -3 -7  4  0 -3  2 -2 -3 -3 -6  2 -8 -2  4  3-10  1  0  1  1  1  0 -5  1 -4 -2  2 -4 -4 -4 -3 -3 -1 -3 -2 -5 -2 -5 -3  2 -2 -3 -4  4  0 -4  4  0 -2 -1  2 -7 -3 -3 -2  1 -3  4 -2 -4 -1 -1 -6  2 -4  2 -1 -5  2  1 -5 -3 -2 -4 -2 -3  1 -2 -1  0  1 -3 -3 -1 -1  1 -4 -2 -4  0 -1 -2 -6 -1 -4  2 -5 -5 -8 -5  2 -1 -5 -9  5 -4  0 -4 -2  5  1 -1  3 -2  1 -6 -3  0  1 -8  6 -5  2 -4  3  0 -6 -4  3  3  0 -1 -2 -4  1  2 -1 -6  0 -6 -3 -1  1 -3 -7 -3 -2  1 -4 -2 -1 -5 -1 -4 -5 -1 -5  2 -4 -5  1  0 -3 -2  4 -5
