# Supplementary material for: Protein Secondary Structure Prediction Based on Data Partition and Semi-Random Subspace Method
Source: Sci Rep. 2018 Jun 29;8:9856. doi: 10.1038/s41598-018-28084-8 (PMC6026213; doi:10.1038/s41598-018-28084-8)
Supplement: Supplementary file 3 — Dataset 3 [file 41598_2018_28084_MOESM3_ESM.zip › ASTRAL_DATA/1bgf_A.pssm]

  G  G  S  Q  W  N  Q  V  Q  Q  L  E  I  K  F  L  E  Q  V  D  Q  F  Y  D  D  N  F  P  M  E  I  R  H  L  L  A  Q  W  I  E  T  Q  D  W  E  V  A  S  N  N  E  T  M  A  T  I  L  L  Q  N  L  L  I  Q  L  D  E  Q  L  G  R  V  S  K  E  K  N  L  L  L  I  H  N  L  K  R  I  R  K  V  L  Q  G  K  F  H  G  N  P  M  H  V  A  V  V  I  S  N  C  L  R  E  E  R  R  I  L  A  A  A  N  M  P  I
  0 -3  5 -3 -5 -2 -1 -3 -3 -2 -3 -3  0  1 -4 -3 -2 -3 -1 -3 -2 -3 -4 -1 -3  0 -4 -3 -3 -2 -2 -4 -3 -3 -3  5  1 -5 -3 -3 -1 -3 -2 -5  0  0  6  5 -1 -3 -2  1 -1  6  0 -1 -3 -4 -3  0 -3 -3  0 -3 -3 -3 -2 -3 -2  0 -3 -2  1 -2 -3 -1 -1 -3 -3 -3 -2 -4 -4 -3 -3 -3 -2 -1 -1 -3 -3 -3  2 -1 -4 -1  1 -1 -3  0 -1 -2  6  0 -2 -3  2 -2 -2 -3 -2 -3 -3 -2 -2 -3 -3  2  1  6 -2 -2  2 -1
 -3 -4 -3 -1 -6 -1  2 -4  1  0 -3 -3 -2  3 -4 -1 -2  2 -4 -1  0 -4 -4 -3  0  1 -4 -4 -3 -2 -4  8 -1 -3 -4 -3 -1 -1 -5 -2 -1 -1 -3 -6  1  2 -3 -3  2 -2 -2 -2  1 -3  0 -3  1 -4 -2 -2 -4 -4 -2 -1 -4 -2  1 -1  0 -2  7 -4 -1  0 -1  0 -2 -4 -4 -2  3  1 -2 -4  7  5 -4  2  5 -2 -4 -1 -1  3 -4  0 -1 -1 -4 -3  0 -4 -3  2 -4 -5 -2  2 -4 -4  3 -1 -2  4  6 -5 -4 -1 -1 -3 -1 -2 -3 -3
  0 -5 -2 -1 -7  3 -2 -5 -2  4 -5  0  1 -2 -4 -3  1 -2 -5 -1 -1 -5 -5  1  2  3 -5 -4 -4 -1 -5 -3  0 -3 -5 -2  0 -6 -5 -2  3 -2  5 -7 -1 -1 -3 -2  5  4  1  1 -2 -3  3 -4 -4 -5 -1  5 -5 -5  0  3 -5  4  2 -2 -2  1 -2 -3  0 -2 -1  3  5 -5 -5 -2 -2 -2  8 -5 -2 -1 -4  0 -2  4 -5 -2  0  1 -4 -2  1  3 -4 -2  1 -5 -3  0 -2 -5 -1  6 -1 -5 -1 -2 -2 -1 -1 -5 -5  2  2 -3  1 -3 -2 -3
 -1 -6 -3 -2 -7  1 -2 -5 -2 -1 -6  6 -1 -2 -5 -3  3 -2 -5  5 -1 -5 -6  6  6  0 -5 -4 -5  6 -5 -4 -2 -4 -5 -3 -1 -7 -5  0  4 -3  6 -7  3 -1 -4 -3 -1  6  3  1 -3 -4 -1 -4 -5 -5 -3  2 -5 -5  3 -1 -5  6  2 -1 -2  0 -3 -4 -1  0  4  1  2 -5 -5 -3 -2 -3  2 -5 -3 -3 -4 -2  0  4 -5 -3  1  0 -5 -2  2  3 -4 -3 -1 -5 -4 -1 -4 -5 -3  0 -4 -5 -2 -1 -1 -2 -1 -5 -6  0  0 -4  1 -4 -2 -4
 -3 -4 -2 -5 -5  0 -4 -3  0 -4 -3 -5  0 -3  0 -3 -5 -5 -2  1 -5 -3 -5 -4 -5 -2 -4 -5 -3 -5  0 -6 -5  0 -3  0 -2 -5 -3 -6 -3 -5 -5 -5 -4 -3 -2 -2 -3 -5 -4 -3 -3 -2 -3 -2  3  0  1 -3 -3 -3 -3 -5 -3 -5 -2 -5  5 -2 -4  6 -2 -4 -5 -3  2 -3 -3 -2 -5 -5 -5 -3 -5 -5 -3  3 -1 -4 -3 -5 -2 -3  0 -4 -2  0 -5  4 -4 -3 -2 -3 -3 -3  1 -4  8 -3 -3 -6 -6 -5 -5 -3 -3 -2 -1 -2  3 -2 -2 -1
 -2 -3 -2  8 -5  2  5 -4  7  6 -4  0 -1  0 -4  4  3  8 -4 -2  7 -4 -4 -2  1 -1 -5 -4 -3 -1 -4 -1  7 -1 -4 -2  3 -5 -5  1 -1  8 -1 -5  3  1 -3 -2  0  0  0 -2  1 -3 -2 -3 -2 -5  4  0 -4 -3  0  7 -4  0  2  7 -2 -1 -1 -3 -2  7  0  2 -1 -4 -4  3  7 -2 -2 -4 -1  0 -3  1  5  2 -4  8  0  1 -4  5  2  0 -3 -1  4 -3 -3  0 -3 -4 -1 -1 -4 -4 -1  0  0  2  3 -5 -4  2  4 -3  5  0 -2 -2
 -2 -4 -2  0 -6  4  1 -4  0  1 -5  3 -2 -1 -4 -2  5  0 -4 -1  3 -5 -4  1  1  0 -5 -3 -4  5 -4 -2  0 -3 -5 -2  0 -5 -5  7  0  0  1 -6  3  3 -3 -2 -1  1  4 -2 -1 -3 -2 -4 -4 -5 -1  0 -5 -5  2  2 -5  2  2  3 -3 -1 -2 -4 -2  0  6  1  2 -5 -5 -1  0 -2 -2 -4 -2 -1 -4 -1  0 -1 -4  0  1 -1 -4  0  4  1 -3 -1  2 -4 -3  3 -4 -5 -2  0 -4 -5  0  7  7  0  2 -5 -5  1  0 -3  2 -1 -2 -3
  6 -3 -1 -4 -5 -2 -3 -5 -3 -2 -6 -2 -1 -3 -5 -4 -3 -4 -5 -3 -4 -5 -6 -2 -1 -1 -5 -4 -5 -3 -5 -3 -4 -1 -2  0 -1 -5 -6 -4  0 -4 -1 -5 -3 -2 -1  1 -2 -2 -3 -1 -3 -2 -2 -4 -5 -5 -4 -2 -5 -5  1 -3 -5 -2 -3 -4 -2  3 -2 -4 -1 -4 -1 -2 -2 -5 -5 -4  0 -4 -2 -5 -4 -4 -4 -3 -3 -2 -5 -4  1 -2 -4 -2  2  2 -4 -3 -2 -5 -1  0 -5 -6 -2 -3 -4 -5 -2 -3 -4 -2 -4 -6 -6 -2 -2 -2 -2 -4 -2 -4
 -2 -4 -3 -2 -5  0 -2 -4  0 -1 -5 -2 -2 -2  0 -3 -2  2 -4  8 -1 -4  0 -2  1 -1 -3 -5 -4 -2 -5 -2  7  5 -5 -3  3 -5 -5 -2 -2  2  0 -5 -1  2 -4 -3  0  2  2  1  3 -4 -1 -4 -4 -3  7  5 -4 -5 -1  2 -5 -2  1  2  4  2  1 -3 -2  1 -2  0  1 -3 -5 -1 -1 10 -1 -4 -2 -2 -2 -2  1  1 -4  0 -2  2  0  3 -1  0 -4 -1  4 -4 -4 -2 -4 -5 -1 -2 -3 -5 -1 -2 -2 -2 -2 -5 -5 -1 -1 -4 -1 -3 -3 -3
 -4 -1 -3 -5 -5 -4 -2  3 -4 -4  0 -5  1 -2 -2 -1 -5 -5  1 -5 -4  1 -4 -4 -5 -2 -1 -5 -1 -5  5 -5 -5 -2  0 -3  0 -5  7 -5 -4 -2 -5 -5 -4 -3 -2 -3 -2 -5 -3 -4 -1 -3 -1  2  0 -2 -3 -2  1  0  0 -4  2 -5  0 -4 -2 -3 -4 -1 -1 -2 -5 -3 -3  1  0 -1 -1 -5 -4  3 -5 -1  4 -4 -4 -2  4 -4 -1 -2 -2 -3 -4 -4 -5  1 -2  2 -3 -2  4  6 -2 -4 -1  0 -2 -5 -6 -4 -5  7  1  0 -3 -2 -4  2 -3  3
 -4  0 -3 -3 -4 -3 -1  5 -1 -3  6 -5 -2 -2  1  4 -5 -3  4 -4 -4  5 -3 -4 -5 -2  3 -5  0 -5  1 -4 -4  0  6 -3 -2 -4  1 -5 -4 -4 -5 -2 -3 -2 -3 -3 -3 -5 -3 -4  2 -3 -2  2  5  2 -2 -3  5  6 -2 -3  5 -5 -2 -3 -1 -3 -3 -1  0  0 -5 -3 -4  3  6  4 -3 -4 -5  4 -4 -3  0 -3 -3 -3  4 -1 -1  0 -2  0 -4 -4 -5  1 -1  4 -4  0  1  1  0 -4  3  6  2 -5 -5 -4 -4  1  6 -2 -3 -2 -4  3 -3  2
 -2 -4 -2 -1 -6  2  1 -4  0  2 -4 -2 -2  3 -4 -1 -1  1 -4 -2 -1 -4 -4 -2 -1 -1 -5 -3 -1 -1 -4  0 -1 -3 -4 -2 -1 -5 -4 -1  0 -1 -2 -6  1  0 -3 -2  0  1 -1 -2  2 -3 -1 -3 -3 -5 -2 -2 -4 -4 -1  1 -4 -1  0  0 -2 -2  1 -3 -2  0 -1  2 -1 -4 -4 -2  1 -3 -2 -4  4  5 -4  5  2 -1 -4 -1 -1  3 -4  1  0  1 -3 -2  1 -4 -3  0 -3 -4 -2  0 -4 -4  3  2  0  5  3 -5 -4 -1 -1 -3 -1 -2 -2 -3
 -3 10 -3 -2 -4 -3  5  1  0  0  1 -4  0 -1 -1  0 -3 -2  0 -2 -3  1 -3 -4 -4 -2 -1 -5  9 -4  0 -4 -3 -2  1 -3 -1 -4  1 -4 -3 -3 -4 -4 -3 -1 -2 -2 -2 -4 -3 -3  4 -3  2  5  0 -1 -2 -3  1  1 -2 -2  1 -4 -2 -2 -2 -3 -3 -2  0 -1 -4 -2 -3  0  1  1 -2 -4 -4  3 -3 -1  2 -3 -2 -1  0 -2  0 -1 -2 -1 -3 -3 -5  4 -2  6 -3  3  5  1 -2 -3 -1  0 -1 -4 -4 -3 -3  1  0  0 -1 -2 -2  6 -2  3
 -3 -2 -4 -5 -2 -2 -3 -1 -4 -4 -1 -5 -2 -4  6 -2 -5 -5 -1 -2 -2  2  1 -5 -3 -3  7 -6 -2 -5 -1 -5 -4  2 -1 -4 -2 -2 -2 -5 -4 -5 -5 -2 -4 -2 -4 -3 -4 -5 -3 -4  1 -4 -3  0 -1  7  4 -3  4 -1 -3 -1 -1 -5 -1 -4  1 -3 -3  6 -2 -4 -5 -4 -4  6 -1 -1 -5 -4 -5  3 -5 -3  5 -1 -4  1  3 -5 -2 -1  6 -3 -4 -3 -6 -2 -3 -1 -4 -3 -2 -2  4 -3  2 -1 -1 -5 -6 -5 -5 -2 -1 -3 -4 -4 -4 -1 -4 -1
 -2 -5 -2 -4 -7 -3 -3 -4 -3 -3 -5  0 -1  4 -5 -4 -3 -3 -4 -4 -3 -5 -5 -3 -3 -2 -5  9 -5 -3 -4 -4 -3 -4 -5 -2  1 -6 -5 -3 -2  0 -3 -7 -1 -2 -3 -2  0 -3 -2 -1 -3 -3 -3 -4 -4 -5 -4 -3 -5 -5 -2 -3 -5 -3 -3 -3 -4 -2  0 -4 -2 -2  0  3 -3 -5 -5 -4 -3  1 -4 -4 -1 -3 -4 -3 -3 -3 -4 -3 -1 -1  0  3 -2 -2  9 -3 -3 -4 -3 -3 -4 -5 -3 -2 -4 -5 -3 -3 -3 -3 -3 -5 -3 -1 -2 -3 -1 -3  7 -3
  0 -4  3 -2 -6 -1 -2 -4 -2 -1 -4  0  4 -1 -4 -2 -1 -2 -3 -2 -2 -4 -4  4 -1  4 -4 -2 -3 -1 -4 -3 -2 -3 -4  3  1 -5 -4 -2  3 -2 -1 -6  0  1 -1  2  2  0  0  5 -2  0  0 -3 -3 -4 -1  0 -4 -4  1 -2 -4 -1 -1 -2 -2  4 -2  0  3 -1 -1  1  1 -4 -4 -2 -2 -3 -1 -4 -1 -2 -1  0 -2 -1 -4 -2  1 -1 -4  0  0  0 -2 -1 -1 -4  0  0 -3 -4  3 -1 -2 -4 -2 -2 -2  0 -2 -4 -4  2  3  0  1 -2  0 -2
 -2 -3  1 -3 -5 -2 -1 -2 -2 -2 -3 -2  2 -1 -3 -2 -2 -3 -2 -3 -3 -3 -4 -1 -2  1 -3 -3 -1 -3 -2 -3 -1 -1 -3 -1  0 -5 -2 -3  1 -3 -2 -5 -2  2 -2 -1  0 -2 -1  1 -1 -1  4  0 -2 -4  0 -1 -3 -3  0 -2 -3 -2 -1 -2 -3  0 -2 -2  0 -1 -2 -1 -1 -3 -3 -2 -2 -4 -2 -2 -3 -2 -2 -2 -2 -2 -2 -3  0  0 -4  0  0 -1 -2  2  0 -2 -1 -1  1 -2  0  1 -1 -3 -2 -2 -3 -2 -2 -3 -3  0  2 -1  0 -1  1 -1
 -3 -4 -4 -4 13 -3 -4 -3 -4 -4 -3 -5 -4 -1  0 -1 -5 -4 -4 -5 -3 -3  0 -5 -5 -4 -1 -6 -4 -5 -4 -5 -4 -1 -3 -4 -3 13 -4 -5 -4 -4 -6 13 -4 -2 -4 -4 -4 -5 -4 -4 -3 -5 -4 -3 -3 -1 -2 -4 -2 -3 -4 -4 -3 -5 -2  2  5 -3 -3 -1 -4 -4 -5 -4 -5 -1 -3 -2 -4 -5 -6 -2 -5 -4 -1 -3 -4 -3 -3 -4 -2 -3  0 -4 -4 -4 -6 -3 -3 -3 -5 -1 -4 -4 -2  6 -3 -3  4 -5 -5 -4 -4 -4 -4 -4  1 -4 -4 -3 -4 -3
 -3 -3 -3 -4  0  1 -3 -3 -3 -3 -3 -4 -3 -3  6 -3 -4 -3 -3  0  2 -2 10 -4 -4 -3  1 -5 -3 -4 -3 -4 -2  7 -3 -3 -2  0 -3 -4 -3 -3 -4  0 -2  2 -4 -1 -2 -3  1 -3 -1 -4 -2 -2 -3  4  1 -2 -1 -3 -3 -3 -3 -4  2 -3  5 -1  0  2 -3 -3 -4 -3 -3  0 -3  2 -3 -1 -4 -1 -4 -3  3  2 -3  2 -1 -3 -2 -2  7 -2 -3 -1 -5 -1  1 -3 -4 -3 -1 -3  1 -2  0 -3 -1 -2 -4 -3 -3 -3 -3 -3 -3 -4 -2 -2 -3 -1
 -3 -2 -2 -4 -6 -3 -2  2 -4 -4 -1 -4 -1  0 -2 -1 -4 -4  4 -5 -4  0 -4 -4 -5 -1 -2 -5  2 -4  4 -5 -4  0 -1 -2  1 -6  2 -5 -3 -4 -5 -5 -3 -2  1 -1  0 -4 -1 -3 -1 -2 -1  4  1 -2 -3  0 -1  0 -1 -4  0 -4 -2 -1 -2 -3 -4  0  2 -3 -4 -2 -3  1  1 -1 -3 -5 -5  0 -4 -3  0 -3 -4 -2  0 -2  0 -2 -3 -2 -3 -3 -4  1 -1  1 -2 -1  3  3 -2 -4 -2 -1 -1 -4 -5 -4 -4  1 -1 -2 -1  1 -3  1 -2  3
