# Supplementary material for: Protein Secondary Structure Prediction Based on Data Partition and Semi-Random Subspace Method
Source: Sci Rep. 2018 Jun 29;8:9856. doi: 10.1038/s41598-018-28084-8 (PMC6026213; doi:10.1038/s41598-018-28084-8)
Supplement: Supplementary file 3 — Dataset 3 [file 41598_2018_28084_MOESM3_ESM.zip › ASTRAL_DATA/1bgv_A.pssm]

  S  K  Y  V  D  R  V  I  A  E  V  E  K  K  Y  A  D  E  P  E  F  V  Q  T  V  E  E  V  L  S  S  L  G  P  V  V  D  A  H  P  E  Y  E  E  V  A  L  L  E  R  M  V  I  P  E  R  V  I  E  F  R  V  P  W  E  D  D  N  G  K  V  H  V  N  T  G  Y  R  V  Q  F  N  G  A  I  G  P  Y  K  G  G  L  R  F  A  P  S  V  N  L  S  I  M  K  F  L  G  F  E  Q  A  F  K  D  S  L  T  T  L  P  M  G  G  A  K  G  G  S  D  F  D  P  N  G  K  S  D  R  E  V  M  R  F  C  Q  A  F  M  T  E  L  Y  R  H  I  G  P  D  I  D  V  P  A  G  D  L  G  V  G  A  R  E  I  G  Y  M  Y  G  Q  Y  R  K  I  V  G  G  F  Y  N  G  V  L  T  G  K  A  R  S  F  G  G  S  L  V  R  P  E  A  T  G  Y  G  S  V  Y  Y  V  E  A  V  M  K  H  E  N  D  T  L  V  G  K  T  V  A  L  A  G  F  G  N  V  A  W  G  A  A  K  K  L  A  E  L  G  A  K  A  V  T  L  S  G  P  D  G  Y  I  Y  D  P  E  G  I  T  T  E  E  K  I  N  Y  M  L  E  M  R  A  S  G  R  N  K  V  Q  D  Y  A  D  K  F  G  V  Q  F  F  P  G  E  K  P  W  G  Q  K  V  D  I  I  M  P  C  A  T  Q  N  D  V  D  L  E  Q  A  K  K  I  V  A  N  N  V  K  Y  Y  I  E  V  A  N  M  P  T  T  N  E  A  L  R  F  L  M  Q  Q  P  N  M  V  V  A  P  S  K  A  V  N  A  G  G  V  L  V  S  G  F  E  M  S  Q  N  S  E  R  L  S  W  T  A  E  E  V  D  S  K  L  H  Q  V  M  T  D  I  H  D  G  S  A  A  A  A  E  R  Y  G  L  G  Y  N  L  V  A  G  A  N  I  V  G  F  Q  K  I  A  D  A  M  M  A  Q  G  I  A  W
  0  1 -3 -2 -1  0 -2 -3  2  0 -1 -1  2 -2 -3  2  0 -3 -2 -3 -4 -3 -3  6  0 -2 -3 -2  2 -1  0 -2  0 -2 -1 -2  0  2 -3 -3 -2 -4 -2 -1  3  2 -3 -2 -3 -4 -3  0 -3 -2 -3 -4  0 -3 -2 -4 -3 -2  0 -5 -1 -4 -3  0 -2 -2 -1 -3 -2 -4 -3 -1 -4 -4 -2 -3 -4 -3 -1  6 -3 -2 -3 -4 -3 -2 -2 -3 -4 -4 -2  0 -1 -2 -3 -1 -1 -3 -3 -3 -4 -3  3 -4 -3 -3 -1 -4 -3 -4  2 -3 -2 -1 -3 -3 -3 -2 -2  1 -3 -2 -2  1 -4 -4 -2 -2 -2 -2 -3 -1 -3  3 -3 -2 -3  1 -4 -3 -3  3 -4 -3 -1 -1 -3 -1 -3 -4 -3 -2  3 -3 -2 -4 -2 -3  6 -2 -4 -3 -2 -2 -2  3 -4 -3 -3 -1 -4 -3 -4 -2 -2 -4 -3 -3 -3  0 -2  1 -2 -1 -1 -1 -2 -3 -2 -2 -3 -1 -2  0 -4 -2 -2 -1 -2  2 -4 -2 -3  6 -2 -2 -4 -2  2 -1 -4 -4  3 -1 -1 -2 -3  1  0 -1 -1 -2 -1 -3  1 -2 -2 -2 -1  4 -1  0 -2  1 -2 -4 -2  6 -3 -3  5  3 -2 -3  5  0 -2 -3 -2  5 -3 -1 -2  1 -1 -1 -2 -1 -1 -2 -4 -3 -4 -3  1  0 -2 -3 -1  1  0 -1 -2 -2  3 -1 -2 -2 -3 -3 -3  2 -1 -2 -3  1 -3 -1  1 -2 -4  5  0 -2 -3 -1  4 -2 -4 -3  3 -1  0 -2 -2 -5 -1 -1 -1  2 -4 -2  6 -3 -3 -1  6 -2 -3 -4 -3 -3 -2  0 -1 -1  6 -2  2 -3 -1  4 -3 -1 -1 -2  3 -2  3 -3  0  6 -4 -3 -3 -1 -2  1 -2  6 -1  0  0 -2 -1  1 -1  3 -1 -2 -2 -3  5 -3  2 -3  6  4 -4  6 -2 -2 -2  6 -1 -1  3 -3 -3 -3  1 -3 -4  2 -1 -3 -3  0 -5 -1  2 -1 -3 -2 -4  3 -3 -3 -3 -1 -3 -3 -1 -1 -3 -4  1  2  2  0  0  4  4 -1 -2  0 -2 -1 -2 -2 -3 -4 -2  3 -2  6 -4 -2  6 -2 -4 -2 -3 -2  6 -2  6 -3 -2  6 -3 -2 -2  2 -2
 -2  0 -3 -4 -1  2 -4 -3 -1  1 -4  1  2  5 -2 -3 -2 -2 -3 -2 -5 -3 -1 -3 -4  2 -2 -5 -3 -1 -3 -4  1 -3 -4 -4 -2  1  0 -3  0 -4  2  2 -1  0 -4 -4 -2  8 -4 -4 -2 -4 -2  8 -2 -4 -2 -5  8 -5 -4 -6 -3 -3 -3  1 -4  1 -4  1 -4 -3  6 -4 -4  8 -4 -1 -4 -3 -2 -3 -5 -4 -4 -4  0 -4 -4 -4  8 -5 -2 -3 -3 -5 -2 -3 -3 -5 -4  0 -5 -4 -4 -5 -2 -1 -3 -5  0 -3 -3 -4 -3 -3 -4 -4 -4 -4 -4 -4  0 -4 -4 -3 -4 -5 -3 -4  4 -4  2 -3 -3  2 -2 -4 -1  7 -5 -6 -1 -3 -5 -4 -2 -2 -4 -3  7 -3 -5 -4 -3 -3 -2 -4 -5 -4 -3 -4 -4 -5 -4 -4 -4 -3  8 -2 -5 -4 -4 -4 -4 -4 -1 -4  4  6 -4  5  1 -1 -3 -1 -2 -4 -4 -4 -3 -4  0 -4  1 -2 -4 -4 -4 -3  0 -4  8 -3 -2 -3 -3 -4 -4 -4 -2 -4 -4 -4 -3  0 -1 -4 -4  1 -1  3 -3 -1 -2 -4  0 -4  0  0 -4 -3 -4 -3 -4 -3 -4 -3 -5 -3 -3 -4 -3 -3  0  0 -3 -1 -1 -4 -4 -3  1 -4 -4 -3 -4 -3 -4 -1 -2 -4 -4 -5 -4 -4 -2 -2 -4 -5 -2 -1  1 -1  1 -4 -2 -3 -3 -1 -1 -4  5 -1 -2  2  7 -2  7 -4  1 -2 -4 -3 -1  4 -3 -2 -3  0 -4 -2 -2 -4  2  4 -4 -6 -2 -1  0 -4 -4 -4 -3 -3 -4 -5 -3 -3 -1 -3 -2 -4 -2 -2 -2 -2 -3  2  0 -4 -4 -1 -2 -3 -4  0 -4 -4 -3 -2 -4 -3 -3 -4 -4 -3 -2 -2 -2 -3 -3  0 -2 -4 -1  0  0 -1  1 -4 -3 -4 -3 -4 -3  0 -3 -3 -3 -3 -4 -4 -5 -3 -3 -3 -4 -4 -2 -4 -3 -1 -3 -3 -2  7 -4 -1 -6 -3  3 -2 -2 -5 -4 -1  4 -4  1  0 -5 -4  0 -2 -5 -3  0 -1 -4 -1  0 -3 -3  1  2 -2 -3 -2 -2 -3 -3 -4 -4  0 -4 -3 -3 -5 -3 -4 -5 -2  1 -5 -3 -1 -3 -4 -3 -3 -1 -4 -4 -4 -2
  5  1  0 -4  3  0 -4 -4  1  1 -5 -1 -1 -1  7 -1  5 -2 -2 -2 -5 -3 -2 -3 -5 -1 -2 -5 -4  0 -1 -5 -2 -3 -4 -4  4  0  5 -3 -2 -4 -1  1  1  3 -5 -5 -1 -2 -4 -4 -1 -4 -2 -3 -3 -5 -2 -5 -2 -5 -2 -7 -4  1 -1  4 -2  3 -4 -1 -3  8 -1 -2 -4 -3 -5 -2 -4  8  4 -3 -5 -2 -4 -5 -2 -2 -2 -5 -3 -5 -2 -4  0 -5  8 -4 -1 -5 -5 -2 -5 -5 -2 -5 -2 -2 -3 -5 -2  8 -1 -5 -2 -2 -5 -4 -5 -2 -2 -2 -2 -2 -2 -1  1 -5  2 -4  0 -2 -2 -1  2  3 -2 -5 -5 -2 -5 -5 -2 -1 -5 -5  0 -2 -5 -3 -2  0 -5 -2 -3  4 -2 -1 -5 -4 -4 -2 -1 -5 -1 -4 -2 -2 -2 -2 -5 -2 -4 -5 -5 -2 -2 -5 -2 -2 -4 -2  6 -1 -2  1  3 -2 -4 -5 -2 -2 -2 -2 -3  1 -5 -2 -2 -1 -3 -4 -3 -3 -2 -3 -2 -2 -4 -2  2 -4 -5 -5 -3  2  3 -4 -5  0 -1  2  4  0  1 -5  0 -1 -2 -1 -5 -3 -4 -1 -2 -2 -2  8 -5 -3 -4 -3 -3 -3 -2 -2 -3  1 -2 -5 -2 -3 -2 -5 -5 -2 -4 -1 -1 -2  3 -2 -4 -5 -4 -1 -2  2 -2 -5  2  0  0 -1 -1 -4  2 -4 -4 -3 -1 -5 -2  5  0  2  3  2 -2 -4  0 -1 -4 -3  1 -2 -4  3 -3 -1 -5 -2 -2 -1 -1 -1 -4 -7  1 -3 -1 -4 -1 -5 -3 -4 -4 -3 -4 -2 -2  8 -2 -5  5 -2  1  0 -3 -1  0 -5 -4  0  8  1 -4 -2 -4 -5 -2 -2 -2 -3  8 -5 -4 -2 -1  3 -2 -3 -3  1 -3 -5 -1 -1  3  4  1 -4 -4 -4 -2 -4 -2 -2 -4 -2  8 -3 -2 -2 -5 -3 -2 -1 -2 -5 -2 -5 -1 -2  8 -1 -3 -2 -4  2 -7 -1 -1 -2 -2 -5  0  0 -2 -5  0  2 -5 -5  1  6 -5 -2  2  4 -3 -2  0 -2 -2 -1 -1  0  1 -1 -2 -2  7 -4 -5 -1 -2 -3  8 -5 -3 -2 -5 -3 -2 -5 -3  2 -3 -5 -2 -3 -2 -2 -5 -3 -3
  0  1 -4 -5  3  2 -5 -5  3  1 -5 -1 -1 -3  2 -3  1  0 -2  0 -6 -4 -1 -3 -5 -1  0 -5 -5  1 -2 -5  0  2 -4 -4  3  0 -1 -1  0 -5  0  1  1  0 -5 -5  1 -4 -5 -5  0 -4  4 -4 -3 -5 -3 -6 -4 -5 -3 -7 -4  8  8  0 -3  0 -4 -2 -5 -1 -3 -3 -5 -4 -5 -2 -5 -1 -2 -4 -5 -3 -4 -6 -3 -3 -3 -5 -4 -6 -3 -3 -2 -5 -1 -4 -2 -5 -5 -3 -6 -6 -3 -6  0 -3 -4 -6 -3  0 -2 -6 -3 -2 -6 -4 -5 -3 -3 -3 -3 -3 -3 -2  8 -6  7 -4 -2 -3 -3 -2  8 -1  0 -5 -6 -3 -6 -6 -2 -2 -6 -6 -2  0 -6 -4 -3 -3 -5 -3 -3  7 -3  8 -5 -4 -4 -3  8 -5 -3 -5 -3 -3 -4  0 -5 -3 -5 -5 -5 -3 -3 -6 -3 -3 -5 -3  1  0 -3  1 -1 -3 -4 -5 -3 -3 -3 -3 -4  0 -5 -3 -3 -2 -5 -4 -4 -3  0 -4 -3 -3 -5 -3 -1 -5 -6 -5 -3  1  0 -5 -5 -1  1  0 -1  4  4 -5  0 -1 -3 -3 -5 -3 -5 -2 -3 -3 -3 -1 -5 -3 -4 -4 -3 -4 -1 -3 -4 -2  0 -5 -3 -3 -3 -5 -5 -3 -5 -2  6 -2  5 -3 -5 -5 -5  8 -2  6 -3 -5  5 -1  1  2 -2 -4  5 -4 -5 -4  2 -5 -3  0 -2 -1 -1  4 -3 -5 -1  4 -6 -3  4 -2 -4  0 -3 -1 -5 -4  0 -1 -1 -2 -3 -7  0 -3 -2 -5  8 -5 -4 -5 -4 -5 -4 -3 -3 -1  2 -5  4 -1  4  6 -4  0 -2 -5 -4  1 -1 -2 -5 -3 -4 -5 -3  0 -3 -3 -1 -6 -3 -3 -2 -2  4 -4 -4  3 -3 -5 -2  0  2 -1 -1 -4 -4 -5 -3 -4 -3 -3 -4 -3 -1 -4 -3 -3 -5 -3 -3 -2 -3 -6  0 -6 -2 -3  0 -2 -2 -3 -4 -1 -7 -2 -2  1  0 -5  8  0 -3 -6 -2  1 -5 -6  0  4 -5 -4  2 -1 -4  1  3 -4 -3 -1  2 -1  4 -1 -1 -1  4 -5 -5 -2 -3 -4 -1 -5 -4 -3 -6 -2 -3 -5 -4  5 -4 -6 -4  0 -3 -3 -5 -4 -4
 -3 -3 -4 -2 -4 -4 -3 -3 -4 -3 -2 -2 -3 -5 -4 -4 -3 -6 -4 -6 -4 -2 -5 -1 -3 -4 -6 -3 -2 -3 -1 -2 -3 -3 -3 -3 -4 -3 -5 -5 -5 -4 -4 -4 -2 -1 -3 -3 -5 -6 -2  4 -5 -5 -6 -6 -2 -3 -3 -5 -6 -3 -2 -5 -2 -6 -6 -4 -5 -4 -2 -5 -2 -5 -3 -4 -4 -6  1 -5 -4 -3 -3  0 -3 -5 -5 -5 -5 -5 -5 -3 -6 -4 -5 -4 -3 -3 -1 -3 -3 -3 -3 -5 -5 -3 -3 -5 -6 -5 -1 -4 -5 -5 -3 -3 -3 -3 -3 -5 -3 -5 -5 -4 -5 -5 -5  0 -6 -5 -4 -4 -5 -5 -5 -3 -5 -3 -6 -3 -4 -5 -5 11 -5 -2 -5 -4 -2 -6 -3  5 -5 -5 -3 -5 -4 -5  0 -6 -2 -5 -2 -5 -6 -3 -5 -3 -5 -3 -6 -6 -3 -4 -5 -3 -4 -5 -5 -5 -5 -5 -2 -3 -4 -1  0 -1 -3 -4 -2 -3 -3 -5 -5 -4 -3 -3 -4 -5 -5 -2 -3 -2 -6 -4 -6 -2 -3 -5 -5 -5  2  3 -5 -4  2  0 -4 -3  1 -4  2 -3 -4 -3 -3 -3 -4 -4 -5 -3  3  2  0 -3 -5 -3 -5 -5 -3 -2 -4 -4 -2  6 -4 -5  0 -2 -5 -2 -5 -2 -4 -1 -2 -2  4  0 -5 -3 -4 -5 -3 -2 -5 -6 -4 -4 -5 -3  0 -1 -1 -3 -3 -2 -3 -1 -2 -1 -5 -3 -5 -3 -2 -2 -5 -3 -3  2 -3 -5 -5 -2 -4 -5 -4 -3  4 -4 -4 -3 -4 -4  2 -4 -4 -5 -3 -1 -5  9 -6  1  0 -3 -5 11 -2 -3 -5 -5 -6 -3 -3 -3 -5 -4 -2 -3 -3 -3 -2 -2 -3 -4  8 -2  7 -3  4 -6 -3 -2 -5 -4 -5  7 -3 -3 -5 -2 -2 -4 -3 -3 -1 -3 -3 -2 -4 -2 -2 -4  2 -2 -3 -5 -2 -1 -5 -1 -5 -5 -3  0  2 -3 -1 -3 -6 -4  0 -5 -5 -3 -3 -5 -2 -2 -5 -3 -3 -5 -6 -3 -6 -3 -5 -3 -4 -3 -3 -4 -2 -4 -3  0 -3 -3  9 -2 -4 -1 -2 -3 -5 -1 -4  0 -4 -1 -5 -4 -3 -3 -5 -2 -5 -2 -2 -5 -5 -3 -5 -3 -1 -5 -2 -4 -1 -2 -5 -5 -2  9 -3
 -1  3 -2 -4  3  2 -3 -3  1  2 -4  1  2  1 -1 -1 -1  4 -2  0 -5 -2  8 -3 -4  2  1 -4 -3  0 -2 -4  1 -2 -3 -3  0  3 -1 -1  1 -4  3  0  0 -1 -4 -4  0 -1 -3 -4  0 -3  0 -1  3 -4  1 -6 -1 -4 -3 -5 -2 -2 -2  2 -4  3 -3  7 -4 -2 -1 -4 -4 -1 -4  8 -4 -2 -2 -3 -5 -4 -4 -4 -1 -4 -4 -4 -1 -5  0 -3 -2 -4 -2  0 -2 -4 -4 -1 -6 -4 -3 -6  0  9 -3 -5 -1 -2 -2 -4 -3 -3 -4 -3 -3 -4 -4 -3 -1 -4 -4 -2 -2 -6 -2 -4  1 -4  0 -2 -2 -1  0 -4 -3 -1 -6 -5  8 -2 -5 -3  0  0 -4  0  0 -2 -5 -4 -1 -1 -2 -2 -4 -4 -3 -4 -2 -4 -4 -4 -4 -3 -1  0 -4 -4 -4 -3 -5 -4  7 -4  0  0 -4  0 -1  2 -3  0  1 -4 -4 -4 -3 -4 -1 -3  0  0 -4 -4 -4 -2 -3 -3 -1 -3  1 -3 -3 -4 -4 -4 -2 -3 -4 -5 -2  4  3 -3 -4  1  0  1 -3  1 -1 -4  1 -4  0 -2 -4 -3 -4 -2 -4 -3 -4 -1 -4 -3  5 -3 -2 -3  4 -1 -3  2  6 -4 -4 -3 -1 -4 -4 -2 -3 -2 -2 -2 -1 -4 -4 -4 -3 -2 -2 -1 -4 -4 -1 -1  1  0  1 -3  0 -3 -3  0  3 -3  0  0 -2  0  0 -2 -1 -4  2  0 -4 -2  0  1 -3 -1 -2  3 -4 -2  0 -3  2  0 -3 -5  0  2  0 -4 -2 -4 -3 -3 -3 -5 -3 -3  8 -2  0 -4 -1 -1  0  0 -3  2  3 -4 -3  0 -2 -3 -4 -1 -3 -4 -2  0 -3 -2 -2 -3 -3 -3 -2 -2  0 -3 -2  1 -2 -4  0  5  2 -1  0 -1 -3 -4 -2 -4 -3 -1 -3 -2 -2 -3 -4 -4 -4 -2 -3 -2 -3 -4  0 -2 -2  9 -2 -2  0 -1 -3 -1 -5 -2 -1  0  1 -4 -2  2  1 -4  2  4 -5 -3  0 -1 -5 -2  1  3 -3 -2  1 -2 -3  0  2 -1 -2 -1 -1 -3 -2 -4 -4 -1 -4 -3 -2 -5 -3 -4 -5  0 -1 -4 -3  0 -3 -3 -2 -1  8 -4 -4 -3 -2
 -1  3 -2 -4  3  4 -4 -4  4  1 -4  3  1 -1 -2 -2 -1  7 -2  7 -5 -3  0 -3 -4  3  7 -4 -4  4 -2 -4  4  1 -1 -4  5  2 -1  2  6 -4  4  2  0 -1 -4 -4  7 -2 -4 -4  7 -3  7 -2 -2 -5 -1 -6 -2 -4 -3 -6 -2  0  0  1 -4  3 -4  0 -4 -2 -2 -4 -4 -2 -4  2 -5 -2 -2 -3 -5 -4 -3 -4 -1 -4 -4 -5 -2 -5 -2 -3 -2 -5 -2 -3 -2 -5 -4 -1 -6 -5 -3 -6  7  0 -3 -5 -1 -2 -2 -5 -3 -3 -5 -3 -4 -4 -4 -4 -1 -4 -4 -2  0 -6  0 -3 -1 -4 -1 -2  0 -1  7 -4 -4 -2 -6 -6  1 -2 -5 -4 -2  7 -5 -3 -2 -2 -5 -4 -2  1  0  0 -4 -3 -3 -4  0 -5 -4 -4 -4 -3 -2  7 -5 -4 -4 -4 -5 -4  0 -4 -1 -1 -5 -1 -2  5 -3  3  1 -4 -4 -5 -3 -4 -1 -4 -3  3 -4 -4 -4 -2 -4 -4 -2 -3  7 -3 -3 -4 -4 -4 -2 -4 -4 -5 -3  3  5 -4 -5  1  0  1 -3  3  1 -4  3 -3 -1 -2 -4 -3 -4 -2 -4 -3 -4 -2 -5 -3 -2 -4 -3 -3  4 -1 -3 -1  5 -4 -4 -3 -1 -4 -4 -3 -4 -2 -1 -2  0 -4 -4 -5 -4  0  2  4 -4 -5  0 -1  2  6  0 -3  2 -4 -4 -2  6 -4 -1  3  0  2 -1 -1 -2 -4  1  5 -4 -2  4  1 -4 -1 -3  4 -5 -2  4 -3  3 -1 -3 -6  3  1 -1 -4  0 -5 -3 -4 -3 -5 -3 -3  0 -2  7 -4  0  2  5  3 -3  1  0 -5 -4  1 -2 -3 -4 -2 -3 -4 -2  7 -4 -2 -2 -5 -3 -3 -2 -1  6 -3 -3  4 -2 -4 -1  3  2  0 -1 -4 -4 -4 -2 -3 -3 -1 -3 -2 -2 -3 -4 -4 -5 -3 -3 -2 -3 -5  7 -5 -2  0 -2 -2  3 -2 -4 -1 -6 -2  0  7  7 -4  0  3 -1 -5  0  1 -5 -5  0  0 -5 -3  3 -1 -4 -2  3 -3 -3  3  5  1 -2 -1  2 -3 -1 -4 -3 -1 -4 -3 -2 -5 -3 -4 -6  2 -1 -4 -3  3 -3 -5 -3  0  0 -4 -4 -3 -3
 -1 -2 -4 -5 -2 -2 -5 -5 -2  0 -5 -3 -2 -3 -3  0  4 -4 -3 -4 -5 -4 -4 -2 -5 -3 -4 -5 -4 -1 -2 -5 -1 -3 -4 -5 -3 -2 -3 -4 -3 -5 -3  0 -1  2 -5 -5 -3 -5 -5 -4 -4 -4 -4 -5 -3 -5 -3 -5 -4 -5 -3 -5 -4 -3 -3 -2  7 -2 -4 -4 -5 -3 -4  7 -5 -5 -5 -4 -5 -2  2 -2 -6  7 -4 -6 -4  7  7 -5 -5 -5 -4 -3 -2 -5 -3 -4  4 -3 -5 -4 -5 -6  6 -5 -4 -4 -4 -5 -4 -3 -2 -6 -4  4 -6 -4 -5  7  7  7 -4  7  7 -2 -3 -5 -3 -4 -3  7 -4 -2 -3  1 -4 -5 -5 -4 -5 -5 -4 -2 -5 -5 -3 -4 -6 -4 -4 -4 -6  7 -3 -3 -4 -3 -5 -5 -2  7 -3 -6  7 -5  7  6 -5 -4 -5  7 -5 -5 -5  7 -4 -6 -4 -4 -5 -3  3 -2 -3 -1 -2  7 -5 -5 -4  7 -4  7 -4 -1 -5  7  7 -2 -5 -2 -5 -4 -4 -2 -4  7 -5  7 -1 -4 -6 -5 -2 -3 -3 -5 -5 -2 -3 -2  6 -3 -2 -5 -2  7 -3 -4 -5 -2 -5 -2  7 -3  7 -3 -5 -2 -4  4 -2 -3 -3 -4 -2 -3 -4 -5  7  4 -4 -5 -5 -3 -4 -2  4 -3  0  7 -5 -5 -5 -3 -3 -3  7 -5 -2  2 -1 -2 -2 -5 -2 -4 -5 -4 -4 -5 -4 -2 -2  3 -3  4 -4 -5 -2 -3 -6 -2 -2 -3 -4  5 -2 -3 -5 -4 -3  7 -2  2 -4 -5  3 -4 -3 -2 -3 -5 -2 -5 -4 -4 -2 -4 -4 -2 -4 -5 -1  3 -3 -2 -2 -3 -2 -5 -4 -1 -2  7 -4 -3 -3 -5  1 -4  6 -2 -3 -5  2 -3 -4 -3 -3 -1 -4 -2 -3 -5 -2 -2 -2  0  4 -4 -5 -5  3 -4  6 -4 -2 -2 -3 -2  7  7 -5 -1 -4 -2  6 -6 -4 -5 -2 -4 -3 -2 -3 -4 -5 -1 -5 -2 -2 -3 -4 -5 -3 -1 -3 -6 -3  2 -6 -5 -2  0 -6 -4 -2 -1 -3 -3 -2 -3  5 -3 -3 -2  5  4  2  3 -2 -5 -5 -2  7 -1 -3 -6  0  7 -5 -4 -4 -5 -2 -3 -2 -5 -4 -1 -4  7 -5 -2 -3
 -1 -1  0 -4 -1 -1 -4 -3 -1 -1 -5 -2 -1 -2  5 -2  4 -2 -3 -2 -2  5 -2 -3 -5  3 -2 -5 -4  1 -3 -4 -2 -3 -2 -2 -1 -2  8 -3 -1 -1 -1 -1  0 -2 -5 -4 -1 -2 -4 -5 -2 -4 -2 -2 -3 -3 -2 -3 -2 -5 -4 -5 -4 -3 -3 -1 -4 -1 -4  6 -5 -1 -2 -4 -1 -2 -5 -2  2 -1 -2 -3 -5 -4 -5  0 -3 -4 -4 -5 -2 -3 10 -1 -2 -5 -1 -4 -3 -5 -4 -3 -3 -5 -4 -3 -2 -2 -4 -3 -3 -1 -3 -5 -4 -3 -5 -4 -4 -4 -4 -4 -3 -4 -4 -3 -3 -3 -2 -4  1 -4 -3 -3 -3 -1 -2 -5 -4 -1 -3 -6  1 -3 -3 -4 -3 -2 -5  0  0 10 -5 -4 -2 -2 -3 -3 -5 -5 -4 -4 -3 -5 -4 -5 -4 -3 -2 -2 -5 -4 -1 -4 -2 -4  0  0 -2 -1 -5 -2  3 -1 -2  2 -2 -4 -5 -4 -4 -4 -3 -4 -3 -2 -1 -4 -4 -3 -4 -4 -2 -4 -2 -4 -4 -4 -1 -4 -2 -4  0 -2 -3  0  2 -3 -4 -1  5  3 -1  0 -2 -3 -2 -4 -2 -3 -5 -3 -5 -3 -4 -2 -4 -1 -5 -3 -3 -1 -3 -4 -1 -3 -3 -1  0 -4 -4 -3 -2 -5 -5 -4 -4 -3 -3 -2 -1 -4  0 -5  3 -3 -3 -2 -4 -5 -1 -1  0 -1 -2 -4 -2  1 -4 -3 -1 -4 -2 -1 -2 -1 -1 -2 -2 -4 -1 -2  0 -3 -2  1 -1 -1 -3 -1 -1  7 -2 -4 -1 -2 -4 -5  0 -2 -3 -4 -2 -5 -3 -4 -4 -5 -4 -4 -2 -1 -2 -4  3 -3 -1  2 -4 -1 -1 -4 -3 -2  1 -2 -5 -2 -2 -4 -3 -2 -4 -3 -1 -4 -4 -3 -4 -3 -2 -4 -4  2  0 -3 -1  3  2  1 -1 -4 -3 -2 -3 -5 -3 -3 -4 -3 -1 -4 -4 -4 -5 -3 -4 -3 -4 -5 -2 -4 -3 -2 -1 -2 -3  4 -3  1 -5 -3 -2 -2 -2 -5 -3 -1 -2 -5  8  1 -5 -4  1 -1 -5  9  4  0 -4 -2 -1  1 -3 -2 -1  0 -3  2  0 -2 -2 -1 -5 -2 -4 -4 -1 -5 -3 -4 -3 -3 -3 -5 -4  1 -3 -4 -1 -3  0 -4 -5 -3  1
 -4 -3 -2  5 -3 -4  3  3 -4 -2  2  0 -3 -5 -4 -4 -4 -5 -4 -5 -2  3 -5 -3  1 -3 -5  1  0 -1 -3  4  2 -3  1  4 -3 -3 -5 -5 -2 -2  0 -3 -2 -3  5  3 -5 -5  4  1  0 -5 -5 -5  3  6  2 -2 -5  2 -4 -5  2 -5 -5 -4 -6 -4  3 -4  2 -6  0 -6 -3 -5  4 -5 -2 -5 -4 -3  7 -6 -5 -4 -5 -6 -6  3 -5 -2 -6 -5 -4  1 -5  1 -5  7  4 -5 -2  0 -5 -2 -5 -5  4 -2 -5 -6 -4  0 -3 -3  0 -5  5 -6 -6 -5 -5 -6 -6 -4 -5 -2 -5 -2 -4 -6 -5 -4 -5 -2 -5  5 -1 -5 -2 -3 -5 -4 -2  0 -2 -5  0 -3 -5 -4  7 -6 -4 -5  1 -5  2 -5 -3 -6 -5  7 -6  1 -6 -4 -5 -5  6 -6 -3  0 -2 -6 -3 -4 -5 -5  5 -3 -5 -3 -1 -2 -3 -6  2  1 -3 -6 -5 -6  1 -3 -3 -6 -6 -4  1  5 -5 -4 -5 -3 -3 -6 -3 -6  0  2 -4 -1  0 -3 -5  1  0 -4 -2 -2 -5  1 -4  4 -4 -6 -5 -1  3  0  5 -4 -6 -3 -6 -6  1 -3  3 -4  0  2 -3 -5  0  1 -5  0 -6 -3 -3  1  3 -3  3 -4 -5 -4 -4 -6 -3  6 -2 -5 -4 -4 -6  7 -2 -1 -1 -3 -3  4 -4 -1  3  0 -5  4 -5 -4  1 -3 -5 -4  1  5 -3 -5 -4  0 -4 -4 -2 -4 -1 -3 -2  0 -4 -6 -4 -4  1 -5 -3  3 -4 -1 -5  6  0  2 -5 -4 -3  0 -5 -6 -5  4 -4  0 -5 -5 -3 -4 -1  3  4 -3 -5 -5  1  3  0  2  1 -5 -1 -3 -6 -1 -5 -3 -2 -1 -5 -3  4 -3  0 -1  2 -3 -3 -2 -4  5  2 -1 -2 -5 -5 -5 -3 -1 -6 -3 -6 -6  1 -3 -1 -5 -4  0 -5 -1 -3 -5 -6 -4  1 -5  2 -3 -5 -3 -2 -5 -5  1 -5 -3 -5  0 -5 -3  7 -1  1 -4  7 -4 -4 -3  0  1 -3 -3 -4 -3 -4 -3 -5 -2 -3  3 -5 -1  2 -2 -6 -3 -6  7 -3 -6 -2  1 -5  2 -2 -4 -3 -1  2 -3 -5 -6  5 -2 -2
 -4 -3 -3  1 -4 -3  0  3 -3 -1  3 -2 -2 -4 -4 -4 -4 -5 -4 -5 -2  3 -5 -3 -1 -2 -5 -1  5 -1 -4  4 -2 -3 -1  2 -3 -3 -5 -5 -4 -1 -2 -4 -1 -3  4  5 -3 -4  3 -1 -4 -5 -5 -4  0  1  0 -2 -4 -1 -4 -4  1 -5 -6 -4 -6 -4  0 -4 -1 -6  0 -6 -2 -4  0 -4 -1 -6 -5 -3  1 -6 -5 -3 -5 -6 -6  5 -4  1 -5 -5 -4 -1 -5  5 -5  0  4 -5 -2  6 -5 -1 -5 -5 -1  1 -5 -6 -4  6 -3 -4  6 -5  0 -6 -6 -5 -5 -6 -6 -4 -6 -2 -5 -5 -4 -6 -4 -5 -6 -3 -5  0  0 -4 -2 -4 -4 -4 -2  0 -1 -5  6 -3 -4 -4  0 -6 -4 -5 -1 -6 -1 -5 -3 -6 -6  1 -6 -1 -6 -4 -4 -5  0 -6 -3  4 -2 -6 -2 -3 -4 -4  4 -3 -4 -2  0 -1 -3 -6 -1  5 -3 -6 -5 -5  4 -3 -2 -6 -6 -4  5  1 -4 -4 -5 -3 -3 -6 -3 -6  2  2 -3  0  1 -2 -4  1  6 -4 -2 -2 -5 -1 -4  2 -4 -6 -4 -3  0  0  1 -5 -6 -2 -6 -6 -1 -3 -2 -4 -2 -1 -1 -5  1  0 -4  6 -6 -4 -4 -1  1 -3  3 -5 -6 -4 -4 -6 -3  0 -2 -6 -4 -5 -6  1 -3 -1 -1 -2 -3  4 -4  0  3  3 -4  4 -3 -4 -1 -3 -4 -4 -3  2 -3 -5 -3  0 -4 -4 -2 -4 -2 -3 -2 -1 -4 -5 -3 -4 -3 -4 -4  0 -4 -2 -6  0 -2  4 -5 -4 -3 -3 -5 -6 -5  4 -2  2 -4 -5 -3 -4 -1  5  1 -3 -5 -5 -1  1  0  0 -2 -5 -3 -3 -6  0 -5 -3 -3  1 -5 -3  1 -3  0  3  2 -3 -3 -2 -4  1  4 -1 -3 -5 -5 -5 -3 -2 -6 -3 -6 -6 -1 -3 -2 -5 -4  6 -5  0 -4 -5 -6 -4  2 -4  5 -3 -4 -3 -2 -5 -5 -1 -6 -3 -4  6 -4 -3  0  0 -1 -5  0 -4 -3 -3 -2  0 -3 -3 -3 -3 -4 -2 -5  0 -3 -1 -5  3  0 -2 -6 -3 -6  0 -3 -6 -2  2 -5 -1 -3 -4 -3  0  3 -3 -5 -6  1 -2 -2
 -1  3 -1 -4  2  2 -4 -4  0  1 -4  4  3  5 -2 -2 -2  0  1 -1 -5 -3 -1 -2 -4  3 -1 -4 -3  0 -2 -4  1 -2 -3 -4  0  3 -1  1  3 -4  1  4  1  3 -4 -4 -1  1 -4 -4 -1 -3 -1  0 -2 -4  0 -5  2 -4 -3 -6 -3 -3 -3  4 -3  3 -4  0 -4 -2  1 -3 -4  0 -4 -1 -4 -2 -2 -3 -5 -4 -3 -4  7 -4 -4 -4  0 -5 -3 -1 -2 -4 -2 -3 -2 -4 -4  7 -5 -4 -3 -5 -1 -1 -3 -5  7 -2 -2 -4 -3 -2 -4 -3 -4 -4 -3 -3  7 -4 -4 -2 -3 -5 -2 -3  6 -3  7 -2 -2  0 -1 -4 -4  2 -5 -6 -1 -2 -5 -4 -2 -1 -4 -3  4 -3 -5 -3 -2 -2 -2 -3 -4 -3 -3 -4 -3 -4 -3 -4 -3 -3  1 -1 -4 -3 -4 -4 -5 -4 -1 -4  7  5 -4  3 -1  0 -3  0 -1 -3 -4 -4 -3 -4  7 -3 -2 -1 -4 -4 -4 -2 -2 -3  0 -1 -1 -3 -3 -4 -4 -4 -2 -4 -4 -5 -2  1  0 -4 -4  5 -1  3 -1  1  0 -4  4 -3  7  0 -4 -3 -4 -2 -4 -3 -4 -2 -4 -2 -3 -4 -2 -3  3  7 -3 -1  0 -4 -3 -3  7 -4 -4 -2 -3 -2 -3 -2 -1 -4 -4 -4 -4 -3  1 -1 -4 -4 -1 -1  1  0  6 -4 -1 -3 -3  3  0 -4  6 -1 -1  3  1 -1  2 -4  3 -1 -4 -1  2  5 -2 -1 -2  3 -4 -3  0 -1  4  5 -3 -6 -1 -2  7 -4 -3 -4 -3 -4 -3 -5 -3 -3 -1 -2 -1 -4 -1 -1  0 -2 -3  6  2 -4 -3  2 -2  0 -4  3 -3 -4 -2 -1 -3 -2 -2 -4 -3 -3 -3 -2 -1 -3 -3  2 -1 -4 -1  0  3  0  5 -3 -3 -4 -2 -3 -3  7 -3 -2 -2 -3 -4 -4 -4 -2 -3 -2 -3 -4 -1 -4 -2 -1 -2 -2 -2  1 -4 -1 -6 -2  0  0 -1 -4 -3  1  6 -4  4  0 -5 -4  2 -2 -5 -3  2  0 -4  0  3 -3 -2  4  2 -1 -2 -1  0 -2 -2 -4 -4  5 -4 -3 -2 -4 -3 -3 -5  0  7 -4 -3  2 -3 -4 -1 -2 -1 -4 -4 -3 -3
 -3 -2 -3  1 -2 -3 -1  5 -3 -1  0 -1 -1 -3 -3 -4 -3 -4 -3 -4 -2  2 -3 -3 -1 -2 -4 -1  1 -1 -3  1 -1 -4  0  0 -2 -2 -2 -4 -3 -2 -1 -3  1  1  0  1 -4 -3  6 -1 -3 -5 -4 -4  1  0  6 -2 -3 -1 -4 -4  2 -5 -5 -3 -5 -3  0 -2 -1 -4  2 -5 -2 -4 -1 -3  5 -4 -3 -3 -1 -5 -5 -3 -3 -5 -5  1 -4 -1 -4 -4 -3 -1 -4  1 -4  0  3 -3 -2  1 -4 -2 -4 -3 -1 -2 -3 -4 -3  1 -3 -3  1 -5  9 -5 -5 -4 -3 -5 -5 -3 -5 -2 -4 -5 -3 -5 -3 -4 -5  1 -4  0 10 -3 -2 -4 -3 -3 -2 10  0 -4  1 -2 -3 -3  0 -5 -4 -4  1 -5 -1 -5 -3 -5 -5  2 -5 -1 -5 -3 -3 -4  0 -5 -3  8 -2 -5  6 -3 -3 -3  1 -2 -4 -2 -1 -1 -2 -5  0  1 -3 -5 -3 -4  3 -3 -2 -5 -5 -4  0  0 -4 -4 -4 -3 -3 -5 -3 -5  0  0 -3  0  0 -2 -3  9  2 -3 -2 -1 -4  0 -3  1 -3 -5 -2 -2  0 -1  0 -3 -5 -2 -5 -4 -1 -3 -2 -3 -2 -1 -1 -3 -1  1 -3  2 -5 -2 -3 -1 -1 -3  4 -4 -5 -4 -3 -5 -2  0 -3 -5 -4 -4 -5  0 -3 -1 -1 -2 -2  0 -3 -2  5  5 -3  5 -3 -3 -1 -3 -2 -3 -2  0 -2 -3 -1 -2 -3 -2 -2 -3 -2 -2 -2 -1 -3 -4 -2 -3 -3 -4 -3  0 -3 -2 -5  1 -2  5 -5 -4 -3  1 -3 -4 -4  1 -3  1 -4 -4 -3 -2  2  2  0 -3 -4 -4 -2  2 -1 -1 -1 -4 -3 -3 -4 10 -5 -3 -2  0 -4 -3  1 -3 -1  0  2 -2 -2 -2 -3  3  2 -1 -1 -5 -4 -3 -3 -2 -4 -3 -5 -5 -1 -3 -2 -4 -4  1 -4 10 -3 -3 -4 -3  6 -3  2 -3 -4 -3 -2 -4 -4 -1 -5 -2 -3  1 -3 -2  0 10 -1 -4 -1 -3 -3  0  0  0 -2 -2 -3 -2 -3 -2 -4  1 -3 -1 -4 -1  2  0 -5 -3 -4  0 -3 -5 -2  4 -3 -1 -2 -4 -3 10  6 -2 -3 -5  0 -2 -2
 -4 -4  2 -2 -4 -4  4  0 -4 -3 -2 -4 -3 -5  1 -5 -4 -5 -4 -5  8 -1 -6 -4 -3 -3 -5 -2  1 -3 -4 -1 -3 -5  4  1 -4 -4 -3 -6 -5  5 -3 -4 -2 -4 -1  0 -5 -5  1 -3 -5 -6 -5 -5 -2  3 -2  9 -5 -3 -5 -2 -2 -6 -6 -4 -5 -4 -2 -4 -2 -5 -3 -5  6 -5 -1 -6  8 -5 -4 -4 -2 -5 -6  1 -5 -5 -5 -1 -5  8 -4 -5 -4 -3 -3 -1 -4 -2 -1 -5  9 -1 -5  9 -5 -6 -2  9 -5 -5 -4 -1 -4 -4 -1 -6 -2 -5 -5 -5 -5 -5 -5 -4 -6  9 -5 -5 -4 -5 -5 -5 -6 -4 -5 -2 -2 -5  9 -5 -5 -4  9 -2 -3 -5 -1  3 -5 -1 -2 -5 -5 -3 -3 -6 -3 -6 -4 -5 -6 -2 -5 -3 -5 -4 -5 -5 -2 -5  5 -1  8 -5 -4  1 -5 -5 -1 -4 -4 -3  7  0 -3 -5 -3  3 -4 -5 -5 -5  1 -4  6 -5 -5 -5 -1 -1 -5 -5 -5 -4 -4 -5  5 -5 -2 -2  1  8 -2 -4 -4 -2  0 -4 -3  0 -5 -3 -4  5 -4 -5 -5 -4  0 -3 -2 -4 -5  5 -5 -5 -3 -4 -2  1 -3 -2 -4 -5 -2 -2 -5  0 -5 -4 -5 -3 -2 -4 -1 -5 -5 -5 -4 -5  3 -2  1 -4 -5 -5 -5 -1 -3 -2 -1 -3 -3  1 -4  4 -1 -1 -5 -1 -5 -4 -3 -2 -4 -4 -4 -2 -4 -5  1 -3 -4 -4  6 -4 -3 -4  7  5 -4 -5 -4 -3 -4 -1 -2 -2 -5 -4 -6 -1 -3  2 -6 -5 -4 -3 -6 -5 -5 -1 -2 -2 -5 -4 -4 -4 -3 -1 -2 -4 -5 -5 -3  2  0 -2 -2 -5 -4 -4 -5 -2 -6 -4 -4 -3 -5 -4 -2 -4  2  7  0 -3 -3 -3 -4 -2  1  7 -3 -6 -5 -5 -4 -3 -5 -4 -5 -5 -3 -4 -3 -5 -4 -1 -5 -2 -4 -6 -5 -4 -2 -5  0 -4 -1 -4  4 -5 -5 -3 -6 -4 -5 -1 -3 -3 -2 -2 -2 -4 -2  3 -4 -4 -4 -2 -3  1 -4 -4 -4  1 -5  1  1 -1 -5  1 -2 -2 -5 -4 -5 -2 -4 -5  9 -2 -5 -3 -4 -5 -4 -2 -1 -4 -6 -5 -2 -3  2
 -2 -2 -4 -4 -2 -2 -4 -4 -2 -2 -4 -2 -2 -3 -4  7 -3 -3  8 -3 -6 -4 -4 -3 -4 -2 -3 -4 -4 -1 -3 -4 -3  7 -4 -4 -3 -2 -4  8 -3 -5 -3 -2 -2 -2 -4 -4 -3 -4 -4 -4 -3  9 -3 -4 -3 -4 -3 -6 -4 -4  7 -7 -4 -4 -4 -2 -4 -2 -3 -3 -4 -4 -3 -4 -5 -4 -4 -3 -5 -4 -3 -3 -5 -4  9 -5 -3 -4 -4 -4 -4 -6 -4  8 -3 -4 -4  0 -3 -4 -4 -3 -6 -5 -3 -6 -3 -4 -3 -6 -3 -4 -3 -5 -3 -3 -5  9 -5 -4 -4 -4 -3 -4 -4 -3 -4 -6 -3  9 -3 -4 -3 -3 -3 -3 -3 -4 -5 -4 -6 -5 -4 -2 -6 -5 -3 -3 -5 -4 -4 -4 -5 -4  7 -3 -3 -4 -4  9 -3 -4 -4 -5 -4 -4 -4 -3 -4 -3 -4 -4 -5 -5 -5 -4 -4 -5 -3 -3 -4 -3 -3 -2 -3 -1 -2 -4 -4 -5 -3 -4 -3 -2 -3  0 -5 -4 -4 -3 -2 -3 -4  8 -3 -3 -3 -4 -5 -4 -3 -4 -5 -5 -3 -3 -3 -5 -5 -2 -3 -3 -4 -2 -2 -4 -2 -4 -3 -3 -4 -3 -4 -3 -4 -3 -4 -4 -4 -3 -4 -4 -3 -3 -3 -3 -3 -3 -3 -5 -4 -3 -3  2 -4 -3 -4 -3 -3  6 -3 -4 -5 -4 -5 -4  7 -3 -4 -4 -2 -1  2 -1 -2 -4 -2 -4 -4 -3 -3 -4 -3 -3 -3 -3 -4 -3 -4 -4 -2  3 -5 -2 -2 -3  4 -3 -3 -1 -5 -4  4 -3 -2 -2  8 -7 -2 -3  2 -4 -4 -4 -3 -4  9 -5 -3 -3 -4 -4 -3 -4 -3 -3 -3 -3 -3 -3 -2 -4 -4 -2 -4 -4  0 -3 -3 -4 -2 -3 -4 -2 -4 -5  8 -3 -3  6 -3 -3 -3 -2 -3 -5 -1 -2 -2  0 -3 -4 -2 -5 -3  9 -3 -3 -3 -2 -4 -3 -4 -4 -4 -3 -3 -3 -3 -5 -3 -5 -3 -4 -4 -3 -3 -4 -4 -2 -7 -2 -1 -3 -3 -4 -4 -2 -3 -5 -3 -2 -5 -5 -2 -3 -5 -4 -2 -2 -4 -3 -2 -3 -3 -2 -2  2 -3 -3  0 -4 -4 -5 -4 -2 -4 -3 -4 -5 -3 -4 -6 -3 -3 -4 -3 -3 -3 -5 -4 -2 -4 -4 -4 -3 -4
  4  0  0 -2  0  1 -3 -3  0  1 -3  0  0 -2 -1  1  0 -2  0 -2 -4 -3 -2  0 -3  0 -2 -4 -3  0  5 -4 -1 -2 -3 -3 -1  0 -2 -2 -2 -4 -1 -1  0  0 -4 -4 -2 -3 -4 -2 -2 -2 -2 -3 -1 -4  1 -5 -3 -4  0 -6 -2 -2 -2  0 -2 -1 -3 -2 -3 -1 -2 -2 -4 -3 -3 -2 -4  0  5  0 -4 -2 -3 -4 -2 -2 -2 -4 -3 -4 -3 -1  6 -4 -1 -1  5 -3 -4 -2 -5 -4 -1 -5 -2 -2 -1 -4 -2 -1  6 -4  0  1 -4 -3 -4 -2 -2 -2 -2 -2 -2  6 -2 -5  2 -3 -1 -2 -2  7 -2  0 -2 -4 -4 -2 -5 -3 -2  5 -5 -4  2 -2 -4  0 -2 -3 -4 -2 -1 -1 -1 -2 -4 -3 -1 -2 -2 -4 -2 -3 -2 -1 -3 -2 -4 -2 -4 -4 -4 -2 -2 -4 -2 -2 -4 -1 -1  0 -2 -1  1 -1 -2 -4 -1 -2 -2 -1 -3  3 -3 -2 -2  7 -4 -2 -3 -2 -2  0 -1 -2 -4 -2  0 -3 -4 -4 -1 -1  0 -3 -4 -1  0 -1 -1 -1  3 -4  0 -2 -2  0 -3  0 -3  7 -2  4 -2 -1 -4  0 -3 -3  0 -1 -1 -2 -1  0 -1 -4 -2 -1 -2 -3 -3  1 -3  7 -2  5  1 -2 -3 -4 -4 -2 -1 -1 -2 -4  2  0  0 -1 -1 -3  0 -3 -3 -3 -2 -4 -2  1  3 -1 -2 -1 -2 -3  2 -2 -4  0 -1 -2 -3  2  1 -1 -4 -3 -1 -2 -1 -1 -2 -6  2 -2 -2 -2 -2 -4 -1 -3 -3  1 -1 -1 -2 -1 -2 -4 -1 -2 -1  0 -1 -2  0 -4 -3  0 -1 -2 -2 -2 -1 -3  1 -2 -2  3 -1 -4 -2  3  0 -1 -2 -1 -1 -1 -2 -4 -1 -1  0  0 -1 -3 -3 -4  1 -3  1 -2 -1  3 -1  0 -2 -2 -4  1 -1  7 -1 -4 -2 -4  5 -2 -1  6 -2 -3 -4  5 -6  3  0 -2 -2 -4 -2  1 -2 -4 -2  1 -4 -4  0  2 -4 -3  0  1  2  0  0 -1  1  0 -1 -1 -1 -1 -2 -2 -1 -4 -3 -1 -2 -1 -1 -4  0 -2 -5 -2 -2 -4 -1 -1  0 -4 -3  0 -2 -2 -3 -1 -2
  1 -1 -2 -1 -1 -1 -2 -2 -1  0 -1 -1  0 -2 -1 -2 -2 -3 -1 -3 -4 -2 -3  2 -2  1 -3 -2 -2  1  4 -2 -1 -2 -1 -2 -2 -1 -3 -3 -2 -4 -1 -2 -1 -1 -2 -2 -2 -3 -2  1 -1 -3 -3 -3  1 -2  2 -4 -3 -2  1 -5  1 -3 -3 -1 -4 -1  1 -3  1 -2  1 -3 -4 -3 -2 -3 -4 -2 -1 -1 -3 -4 -3 -4 -3 -4 -4 -2 -3 -4 -4 -3  2 -2  0 -2 -1 -1 -2 -3 -4 -3 -3 -4 -3 -3  4 -4 -3 -2  0 -3  7  6 -3 -3 -3 -4 -4 -3 -3 -4 -4  0 -3 -4 -2 -3 -1 -4 -3  0 -3 -1 -3 -2 -3 -3 -4 -3 -3  0 -4 -3  6 -3 -3 -3 -3 -4 -2 -4 -2 -2  5 -3 -2 -3 -2 -4 -3 -3 -4  2 -4 -1 -3 -3 -2 -3 -4 -3 -4 -4 -2 -4 -3 -3 -2  2 -2 -1 -2 -1  5 -3  2 -3  7 -4 -3 -3 -2  3 -4 -4 -4  0 -3 -1 -3  3 -3 -2  7 -4 -4 -4  0  0 -4 -4  2 -1 -2 -3 -3 -1  4 -1 -3  0  2 -3 -1 -3 -2  7 -1  0 -2  0 -4 -1 -4 -2 -2  0 -2 -3  2  2  0 -3 -1  4 -2 -3 -4 -2 -1 -2 -2  7 -2  0 -3 -1  2 -4 -2 -2 -4 -3 -2 -2 -4 -2  1  3  0 -1 -2 -2 -2 -1 -2 -2 -2 -2 -3 -1  0 -1 -2 -2 -2 -2  1 -2 -4 -1 -1 -1 -2  0 -1  1 -4  0 -2 -3 -1  0 -3 -5  1 -1 -2 -2 -3 -2 -2 -1 -1 -3 -2  7 -3 -2 -3 -2 -1 -2 -1 -2 -2 -2  2 -2 -1 -1 -2 -3  0  0 -2 -2  0 -3 -1 -1 -2 -3 -3  4  7 -2 -3 -2  2  0 -1 -3  0 -1 -1  0 -2  0 -1 -3 -1 -3 -2 -3 -2 -1 -2 -2 -4 -4 -2 -2  6  0 -2 -3 -3 -3  3 -3 -2  0 -2 -3 -2  0 -5  6 -2 -2 -3 -2 -3  0 -2 -3 -3  0 -3 -3  0  0 -3 -3  0  0 -2 -1 -1 -1 -2  3 -1 -2 -2 -1 -2 -1 -2 -3 -2 -1 -4 -2 -2 -2 -2 -4 -4 -1 -3 -2 -2 -1 -1 -2 -1 -2 -3 -4 -2 -1 -2
 -4 -4  0 -4 -4 -4 -3  0 -4 -2 -4 -4 -1 -5 -4 -5  0 -5 -5 -5 -1 -3 -4 -4 -5 -2 -5 -5 -3 -4 -4 -3  3 -5 -3 -1 -5 -4 -5 -5 -4  2 -4 -4 -3 -4 -4 -3 -5 -5 -3 -4 -5 -6 -5 -5 -3 -3 -3 -1 -5 -5 -5 13 -4 -6 -7 -4 -5 -4 -1 -4 -5 -6 -4 -5  2 -5 -4 -4 -1 -6 -5 -4 -5 -5 -6  0 -5 -5 -5 -3 -5 -1 -5 -6 -5 -5 -4 -3 -4 -4 -3 -5 -1 -3 -4 -1 -5 -4 -4 -1 -5 -6 -5 -3 -5 -4 -3 -6 -4 -5 -5 -4 -5 -5 -5 -5 -7 -1 -6 -6 -4 -5 -5 -5 -6 -4 -5 -4 -4 -5 -1 -5 -4 -5 -1 -4 -4 -5 -3  6 -5 -3 -5 -5 -5 -6 -4 -7 -5 -6 -5 -5 -7 -4 -5 -5 -5 -4 -5 -5 -4 -5  0 -3  0 -5 -4  0 -5 -5 -4 -4 -5 -3  2  4 -3 -4 -4 -3 -5 -5 -5 -4 -3 -4  7 -5 -5 -5 -3 -4 -5 -5 -5 -5 -5 -5  0 -5 -3 -4  0 -1 -3 -4 -4 -3 -3 -4 -4 -3 -4 -4 -5 -2 -4 -5 -5 -4 -4 -4 -4 -5 -5 -2 -5 -6 -5 -4 10 -1 -4 -4 -4 -5 -4 -3 -4 -3 -5 -4 -5 -5 -4 -4 -3 -5 -5 -5 -5 -5  7 -4  0 -6 -5 -5 -5 -4 -4 -2 -1 -2 -3  2 -5  2 -3 -3 -4 -3 -5 -4 -4 -3 -4 -4 -4 -4 -4 -5  0 -4 -5 -4 -1 -4 -4 -4  0 -1 -4 -4 -4 -4 -5 13 -4 -4 -5 -4 -7 -4 -4 -3 -6 -5 -5 -4 -4 -6 -5 -3 -5 -3 -5 -4 -5 -4 -3 -3 -4 -4 -6 -4 -4 -1 -2 -3 -4 -5 -4 -4 -6 -4 -6 -4 -5 -4 -5 -5 -4 -4 -1 -1 -1 -3 -3 -3 -4 -4  0 -1 -4 -6 -4 -5 -5 -4 -6 -5 -5 -5 -5 -4 -4 -5 -4 -3 -5 -4 -4 -4 -6 -5 -3 -3 -2 -4 13 -4 -2 -5 -5 -5 -6 -4  0 -3 -4 -2 -5 -4 -3 -5 -5 -2 -4 -4 -4 -3 -4 -1 -4 -4 -4  0 -5 -2 -1 -2 -6  0 -5 -4 -5 -5 -6 -4 -4 -5 -1 -3 -5 -5 -4 -5 -5 -4 -3 -1 -4 -5 -4 -3  9
 -3 -3  8 -3 -3 -3  0  2 -3 -1 -3 -3 -3 -3  1 -4 -2 -4 -4 -4  5 -1 -4 -4 -3  0 -4 -3 -2 -2 -3 -2 -2 -4  1  5 -3 -3 -1 -5 -3  8 -2 -3 -1 -3 -3 -2 -4 -4 -2 -3 -4 -5 -4 -4 -2  0 -3  1 -4 -3 -4  0 -3 -5 -5 -3 -5 -3  0 -2 -3 -4 -3 -5  8 -4 -2 -4  2 -4 -4 -4 -3 -5 -5 10 -4 -5 -5 -3 -4  1 -1 -5 -4 -3  3 -2 -4 -3 -2 -2  1 -3 -4  1 -4 -4 -3  1 -4 -4 -4 -3 -4 -4 -3 -5 -3 -5 -5 -5 -4 -5 -5 -4 -5  1 -4 -5 -3 -5 -4 -4 -5 -3 -4 -3 -3 -4  1 -5 -3 -3  2 -3 -3 -4 -3  7 -3  4 -3 -5 -4 -3 -3 -5 -3 -5 -4 -5 -5 -3 -5 -3 -5 -4 -4 -4 -3 -5  9 -3  6 -5  0 10 -4 -3 -2 -3 -3 -2  3  3 -3 -5 -3 -1 -4 -5 -4 -5 -2 -2  7 -5 -5 -4 -3 -3 -4 -5 -4 -4 -4 -5  9 -5 -2 -3 10  4 -3 -3 -2 -2 -2 -3 -1 -1 -4 -3 -3  1 -3 -5 -4 -3 -2 -3 -3 -4 -5  2 -5 -4 -3 -4 -1  7 -3 -3 -3 -4 -3 -2 -3  0 -5 -4 -4 -3 -3 -4 -2 -4 -5 -4 -4 -5  8 -3  9 -5 -4 -4 -5 -3 -3 -1 -1 -2 -2 -2 -4  7 -2 -2 -2 -2 -4 -3 -3 -1 -1 -4 -3 -3 -3 -4  9 -3 -3 -1  6 -4 -3 -3  7  3 -3 -5 -3 -3 -4  0 -3 -2 -4 -4 -5 -3  1 -2 -5 -5 -4 -3 -4 -4 -4 -2 -2 -3 -3 -3 -4 -3 -2 -3 -3 -3 -4 -5 -3  0  4  2 -3 -4 -4 -3 -4 -3 -5 -4 -4 -3 -4 -4 -2 -2  5  2  0 -2 -2 -2 -3 -2 -1  5 -3 -5 -4 -4 -4 -3 -4 -4 -5 -5 -3 -4 -3 -4 -4 -3 -4 -3 -3 -4 -4 -4 -2 -3  4 -2  0 -3  0 -4 -4 -3 -4 -3 -3 -3 -1 -1 -3 -3 -1 -4 -3  4 -2 -3 -4  0 -3  6 -4 -3 -3  6 -5 -1  6  4 -4  8 -3 -3 -5 -4 -4 -3 -4 -5  1 -2 -4 -3 -4 -4 -4 -3 -1 -3 -4 -5 -2 -3  7
 -3 -3 -3  4 -3 -3  5  1 -3 -2  5  0 -2 -4 -4 -3 -4 -4 -4 -5 -3  1 -5 -2  6 -3 -5  7  1 -1 -3  3 -1 -1  5  2 -2 -2 -5 -4 -3 -3  0 -3  0 -2  2  1 -4 -5  0  6 -3 -5 -5 -5  3  2 -1 -3 -5  7 -1 -6  5 -5 -5 -3 -5 -3  5 -4  6 -5 -2 -5 -3 -5  6 -4 -2 -5 -4 -1  1 -5 -5 -4 -4 -5 -5  0 -5 -2 -5 -4 -3  7 -4  0 -4  3  1 -4 -3 -1 -4 -3 -5 -5  3 -3 -4 -5 -3 -1 -2 -2 -1 -5  0 -5 -5 -4 -4 -5 -5 -3 -5 -3 -4 -4 -3 -5 -4 -4 -5 -2 -5  5 -2 -4 -3 -3 -4 -3 -3  0 -1 -4 -1 -3 -4 -3  2 -5 -3 -5  2 -5  7 -5 -2 -5 -5  1 -5  6 -5 -3 -5 -5  4 -5 -3 -1 -3 -5 -3 -4 -4 -4  1 -2 -4 -2  0 -1 -2 -5  6 -1 -2 -5 -4 -5  0 -3 -3 -5 -5 -4 -1  2 -5 -4 -5 -2 -2 -5 -3 -5  1  5 -4 -2  2 -3 -4  2  0 -3 -1 -2 -5 -1 -3  0 -2 -5 -4  0  6  3  5 -4 -5 -3 -5 -5  7 -2 -2 -4  2  2 -3 -4  2  0 -4 -1 -5 -2 -3  6  6 -2  1 -4 -5 -4 -3 -5 -3  4 -2 -5 -4 -4 -5  3 -1 -1 -1 -2 -3  2 -3  0  3  0 -4  1 -4 -3  4 -3 -4 -2  0  3 -3 -4 -3  2 -3 -3 -1 -4  2 -1 -3  2 -3 -5 -3 -4  1 -6 -3  4 -4  3 -5  3  0  0 -5 -3 -2 -1 -5 -5 -5  2 -4 -1 -4 -4 -2 -3 -1  0  5 -2 -5 -5  4  0  0  6  0 -5  2 -2 -5 -2 -5 -2 -1 -2 -4 -2  3 -3  2 -1  1 -3 -3 -2 -4  4  1  2 -1 -5 -4 -4 -2  3 -5 -2 -5 -5  7 -2  3 -4 -3 -1 -5 -2 -3 -5 -5 -3 -1 -5  0 -2 -6 -2 -2 -4 -5  7 -5 -2 -4 -1 -4 -3  1 -2  2 -4  1 -3 -3 -2 -1  4 -3 -2 -3 -2 -4 -2 -5 -1 -3  2 -5 -2  6  0 -5 -2 -5  3 -1 -5 -3  3 -4  7  0 -4 -2 -1  1 -2 -5 -5  4 -1 -2
