# Supplementary material for: Protein Secondary Structure Prediction Based on Data Partition and Semi-Random Subspace Method
Source: Sci Rep. 2018 Jun 29;8:9856. doi: 10.1038/s41598-018-28084-8 (PMC6026213; doi:10.1038/s41598-018-28084-8)
Supplement: Supplementary file 3 — Dataset 3 [file 41598_2018_28084_MOESM3_ESM.zip › ASTRAL_DATA/1bhe_A.pssm]

  S  D  S  R  T  V  S  E  P  K  T  P  S  S  a  T  T  L  K  A  D  S  S  T  A  T  S  T  I  Q  K  A  L  N  N  a  D  Q  G  K  A  V  R  L  S  A  G  S  T  S  V  F  L  S  G  P  L  S  L  P  S  G  V  S  L  L  I  D  K  G  V  T  L  R  A  V  N  N  A  K  S  F  E  N  A  P  S  S  b  G  V  V  D  K  N  G  K  G  b  D  A  F  I  T  A  V  S  T  T  N  S  G  I  Y  G  P  G  T  I  D  G  Q  G  G  V  K  L  Q  D  K  K  V  S  W  W  E  L  A  A  D  A  K  V  K  K  L  K  Q  N  T  P  R  L  I  Q  I  N  K  S  K  N  F  T  L  Y  N  V  S  L  I  N  S  P  N  F  H  V  V  F  S  D  G  D  G  F  T  A  W  K  T  T  I  K  T  P  S  T  A  R  N  T  D  G  I  D  P  M  S  S  K  N  I  T  I  A  Y  S  N  I  A  T  G  D  D  N  V  A  I  K  A  Y  K  G  R  A  E  T  R  N  I  S  I  L  H  N  D  F  G  T  G  H  G  M  S  I  G  S  E  T  M  G  V  Y  N  V  T  V  D  D  L  K  M  N  G  T  T  N  G  L  R  I  K  S  D  K  S  A  A  G  V  V  N  G  V  R  Y  S  N  V  V  M  K  N  V  A  K  P  I  V  I  D  T  V  Y  E  K  K  E  G  S  N  V  P  D  W  S  D  I  T  F  K  D  V  T  S  E  T  K  G  V  V  V  L  N  G  E  N  A  K  K  P  I  E  V  T  M  K  N  V  K  L  T  S  D  S  T  W  Q  I  K  N  V  N  V  K  K
  3 -4  1 -1  1 -2  2 -1 -3  1  1 -2  2  1  2  1  0  5 -2  4 -2  0  1 -2 -1 -2  2  6 -5 -1  3  7 -6 -1  4  4  3  2 -2  0  4 -1 -2 -4 -1  4 -1  0  0  0  2 -6 -4 -2  0  1 -5 -1 -4 -2  0 -3 -3 -2 -5 -2 -4  0  1 -2  4 -3 -5 -1  5 -2 -1 -3  1  2  2 -6 -2  0  1 -1  1 -1  0 -1  0  0  1  1  0  0 -2  0 -1  1  2 -5 -5 -1  3  0 -2  3 -1 -3  1  2 -4 -2 -3  0 -3 -1 -4 -5 -2 -3 -2  1  1  0 -1  0  1  0  1  0 -1 -6 -7 -1 -1  3  0 -1  3 -2  1  1 -1 -1  1 -3 -2  3 -4 -3  3 -4 -2  0 -3 -2  1 -2 -3 -2 -2 -4 -1 -3 -4 -2 -3 -2 -6  4  0 -2 -4 -5 -4  0 -1 -1 -2 -2 -2 -3 -1 -1  3 -2 -2 -3 -2 -5 -2  4 -4  3 -3  4 -5 -6 -4 -6  0 -5 -6 -4  0  1  0 -2 -5  0 -2 -5  2 -4 -1 -2 -3  0 -1 -4 -6 -6 -2 -4  6 -5 -4  3 -1  1  0  0  1  2  2 -1 -4 -4 -2  0  0 -3 -3 -2 -4 -2 -1 -3 -6 -3 -3 -1 -4 -4 -2 -4 -1  4 -3 -2 -2 -3 -4 -1 -1 -1 -3  2 -1 -3 -2 -3  0 -2 -1 -2 -1 -6 -5 -5 -1  0 -1  0 -2 -1 -2 -1  3 -2 -3 -4 -2 -1 -1 -4 -3 -2 -4 -2 -2 -3  1 -1  1 -4 -1 -3 -4 -1 -2 -6  0 -1  1  0 -2  1  0  3 -3  0 -4 -1 -2 -4 -1 -2 -1 -4 -3 -2  3  2 -2  2  2  5  0 -2 -4  1 -3 -2  0  2  1 -2 -2 -2 -2 -3  0 -5 -1 -4 -3  0 -3  0  3  1  3  0  2 -2  2  0 -4  5 -1 -2 -2 -2
 -1 -4  5  7 -1 -4 -1  2 -3  1 -2 -4 -2 -2 -3 -2 -1 -3  2 -5 -4 -4  1 -2 -4 -4  0  4 -6 -2  1 -4 -7 -2 -1 -7 -3 -1 -2 -2  0 -5  1 -5 -1 -1 -5  1  0  1  0 -5  0 -4 -2 -6 -6  1 -4  3 -2 -1 -3 -2 -6  0 -6 -3  1 -3 -5 -2 -6  1 -5 -4  4 -1  3  0 -1 -6 -1  0 -1  0 -1  2 -1 -1  0 -1 -1  1  2 -1  1 -1  2  4 -2 -6 -6 -2 -4  0  0 -4  2 -2 -4  0 -6 -2 -6  1 -5  1 -5 -4 -5  4 -5 -1 -1 -1 -1 -1  0  0  0  1 -1 -6 -5  0  0 -2  3  2 -1  3  0  0  1  0 -1  0 -1  6 -6  5 -5 -6  1 -5 -1  2 -6  2  1 -5  2 -5  1  1 -6  2 -5  3 -5 -5 -5 -2 -6 -4 -5 -2 -5  2  0 -6  0 -2 -5  0 -5  0  0 -5  3 -7  1 -4 -7 -1 -3 -5  3 -5 -5 -6 -6 -7 -5 -6 -3  0 -5  3 -2 -6  3 -6  1 -1 -5 -1 -7  2 -5 -6 -6 -6 -6 -6 -5 -7 -2 -4 -2  1  0  2  0 -1 -3  2 -3 -6  0 -5  2 -1 -4  1 -6  0  1 -6 -1 -6 -5 -4 -6 -6 -4 -4 -4 -3 -4 -6  3 -1 -6  1 -6  2  2 -5  0 -5 -1 -3 -3 -3  4 -6 -5  9 -6 -2 -4  2  6 -3  6 -2 -6 -2 -5  2 -1 -6  3 -5  2 -2 -5  0 -6  3  0 -6  2  0 -6 -6 -2 -6 -4 -3  0 -6 -4 -2 -1 -1 -1  0  1 -4 -6  0 -5  4  1 -5  0 -5  2 -2 -6  3 -4  1 -2 -1 -1 -1 -4 -1 -5  1 -6 -4  0 -2  1  0 -2  1 -2 -6 -1 -6  1 -2 -6  2 -5 -1 -2  0  0  0 -3  0 -4  3 -3 -5  1 -4  3  2
  0  3 -2 -3  1 -5  0  0 -4 -2 -2 -3 -1 -1 -2  0 -1 -5 -2 -1  2 -2  0  0  3 -3 -1 -3 -7 -1  1 -6 -7  3  0 -7 -2 -2  1 -2 -2 -6 -1 -6 -4 -2 -3  0  2  2  0 -6 -5 -3 -2 -5 -7 -1 -5 -3 -1  5 -5  0 -7 -1 -6 -1 -1  0 -4 -3 -7 -2 -4 -2  1  5 -4  0  0 -6 -1  1 -1  0  0  0  0 -1 -1 -1  0  0  2 -2  1  0  1  1 -3 -7 -7  0 -3  1  4 -3  2  7 -3 -1 -6 -1 -4 -1 -4 -3 -5  3 -4  6 -3  0 -1 -1 -1  1  0  1  1  0  0 -8 -8  0  3 -1 -1  3  0  4  0  0  1  0  0 -1  4  2 -6  0 -5 -6 -2 -6  3  4 -4  3  7 -5 -1 -6  0  5 -6  2 -6 -3  9 -4 -5  3 -7  3 -6  2 -5  2  2 -5  2  5 -6 -1 -5  0  5 -5  0 -7  1  5 -6 -2  3 -2 -5  9 -3 -3 -4 -7  3 -6 -2  3 -4  0  7 -6 -2 -7 -1  5  1  1 -7  0 -1 -2 -3 -3  4 -7 -4 -7 -2  0  0 -1  0  2 -1 -3 -3 -2  7 -6 -1 -5  0  6  4  1 -6 -3 -1 -3 -4 -4 -6 -3 -7 -3 -3 -4 -3  1 -2 -5  1  6 -6 -1 -6  3  5  2 -1 -6  0  2 -1 -1  6 -4 -6 -5 -7 -4 -3  1 -2 -2 -1 -3  1 -1 -6  0  6 -6 -1 -6  0  8 -3 -3 -6  1  6  0  0  5 -6 -6 -3 -6  5 -1  3 -7 -1  0  0  1 -2  0  0 -4 -5  0 -6  0  6 -7 -1 -5  1  7 -6 -1 -2 -1  3  1  0 -2 -3  0 -6  2 -5 -3  2  1  0 -1 -5 -2  3 -6 -1 -7  0  7 -6  3 -5 -1 -1  1 -1  1 -3  1 -5  3  7 -5  3 -5  1 -1
 -1  8 -3 -4  0 -5 -2 -1 -4 -2 -3 -4 -1 -1 -1 -1  0 -5 -2 -3  7 -1 -1  5  7 -5  0 -4 -7 -4  1 -6 -8  5  0 -7 -2 -2 -1 -4 -4 -6 -3 -7 -4 -3 -2  0  0  0 -1 -7 -6 -4 -4 -6 -7 -1 -5 -4  0  1 -5 -2 -7 -1 -7  5  0  0 -4 -5 -7 -3 -5 -1  2  5 -4  2  6 -7  3  0  1 -1 -1 -1  0 -1 -2 -2  2  0  0  0  0  1 -1 -1 -4 -7 -7 -3 -4  2  3 -4  1  2 -5 -1 -7  0 -5  1 -5 -4 -5  8 -4 -1 -4  2 -1  0 -1  0  1  0  0  0  1 -5 -6  3 -1 -2 -1  2 -2  1  0  0  0 -2 -1 -3  1 -3 -6 -1 -5 -6 -2 -6  3  0 -5  1  3 -5 -4 -6  0  3 -6 -1 -6 -3  2 -4 -5 -2 -7 -4 -6 -3 -5  2  1 -4  4  4 -6 -2 -6  2  1 -6 -3 -7  1 -3 -5  0  5 -4 -5 -2 -5  9 -5 -7  7 -6  2 -1 -4 -2  3 -6 -2 -7 -1  4 -3  2 -7  3  0 -4  9  9  0 -7 -5 -7 -3  0 -1 -1  2  1 -1 -3 -3  0  3 -6 -3 -5 -2  4 -1 -1 -7 -3 -1 -5 -6 -5 -6 -4 -7 -5 -4 -1 -4 -2 -3 -5 -1  4 -7 -2 -6  3  4 -3 -3 -6  4  0 -5  6 -3 -5 -6 -6 -7 -5 -4  3 -3  2 -4 -4 -4 -1 -5  2  5 -6 -2 -6  2  3 -6 -2 -7  2  4 -6 -1 -2 -5 -6 -1 -6  6 -1 -2 -8  0  3 -1  2  1  1 -2 -4 -6  1 -6 -2  4 -7 -3 -6  2  3 -6 -4 -3  0  0  1  0 -2 -4 -2 -6  2 -5 -4  4  0  0 -4 -5 -1  3 -6 -3 -7  4  4 -7  2 -6  4  0  2 -2 -1 -3 -1 -4 -1  1 -5  1 -5  0 -1
 -1 -6 -3 -5 -3 -3  3 -5 -5 -2 -2 -5 -2  1  8  2 -3 -2 -5 -4 -6 -5 -4 -5  1 -5 -4 -3 -5 -6 -2 -5 -6 -2 -4 10  7 -3 -5 -5 -3 -3 -4 -4 -4 -3 -5 -2 -2 -1 -1 -6 -5 -1 -6 -7  4 -3 -4 -1  3 -5 -3 -2 -5 -4 -4 -2 -3 -4  0 -4 -3 -3 -4 -3 -2 -6 -5 -4 -5 -6 -4 -2 -2  1 -1  0  6 -1 -1 -1 -2 -2 -2 -2 -4 -3  7  1 -5  4 -5 -3 -3 -3 -5  0 -4 -6 -3 -3 -4 -3 -7 -4 -6 -3 -4 -6 -5 -3 -5 -3 -2 -1 -1 -1 -1 -1 -1 -1 -2 -7 -7 -5 -2 -3  7 -5 -3 -5 -3 -3 -2 -2  6 -1 -4 -2 -7 -5 -4 -4 -3 -4 -1 -5  9 -4 -6 -4 -4 -4 -2 -6 -4 -3 -3 -4 -7 -4 -6  0  0 -6 -4 -4 -4 -4  0  9 -4 -6 -4 -4 -4 -5 -4 -4 -4 -3 -3 -4 -7 -3 -5 -4 -7 -7 -5 -8 -6 -5 -7 -5 -4 -3  7 -5 -6 -4 -1 -5 -3 -6  8 -4 -5 -4  4 -7 -8 -8 10 -5  1 -5 -6 -4 -3 -2 -2 -2 -1 -4  5 -4 -6 -3 -3 -3 -3 -5  7 -1  8 -4 -5 -6 -8 -6 -2 -3 -5 -6 -5 -6 -4 -4  2 -4 -4 -6 -4 -2 -4 -4 -5  7 -3 -5 -3 -6 -5 -5 -5 -6 -4 -8 -5 -7 -4 -5 -5 -5 -6 -5 -6 -3 -4 -3 -5 -3 -3 -5 -3 -6 -3  7 -5 -4 -6 -4 -3  4 -6 -4 -3 -4 -6 -3 -5 -7  8  7 -4 -3 -5 -4 -3 -4 -6  0 -3 -5 -5 -5 -3 -4 -4 -6 -4 -3  3 -3 -4 -3 -3 -4  1 -3 -4  0  7 -4 -5 -5 -2 -6  7 -4 -5 -3  0 -5 -5 -6 -4 -4 -4 -4 -1 -2 -3 -4 -2 -4  7 -4 -4 -3 -4 -3 -3 -4
 -1 -2  0  1  1 -4  0  3 -2  0 -1 -4  0 -1 -4  1  0 -4  1 -4 -2 -1  1 -3 -4 -1  3 -2 -6  8  2 -4 -6  0  1 -6 -3  2 -4  1 -2 -5 -1 -5 -2 -2 -5  1  0  0 -1 -6 -3 -4 -3 -3 -6  2 -4  0 -3 -2 -4 -2 -6  2 -6  1  1 -4 -4 -4 -6  1 -5 -3  0  1  0  0  0 -6  2  0 -1  0  0  0  0 -1 -1 -1  0  1  0  0  1 -2 -2  0  0 -6 -6 -2 -4  0 -1 -3  2 -2 -3 -2 -6  0 -6  3 -5 -2 -5 -3 -5  5 -4  2  1  0 -1  0  0  1  0  1 -1 -6 -4  4  0 -1 -2  2 -1  2  0  1  0  0 -1  5  1 -2 -6 -2 -4 -5  4 -5  1  0 -5  1 -1 -5 -1 -5  1 -1 -5 -2 -5  4 -3 -4  5  4 -3  1 -5 -2 -4  2  0 -5  1 -1 -5  2 -5 -1 -2 -5 -1 -6  0 -3 -6 -1 -2 -4 -3 -4 -5 -5 -6 -6 -4 -5  0  0 -4  4 -2 -6  2 -6  0 -2 -4 -2 -6 -1 -4 -6 -5 -5 -5 -6 -4 -7  1 -3 -2  0  1  0  0 -1 -3  2 -1 -5  1 -4 -1 -1 -3  0 -5 -2 -1 -5 -4 -6 -5 -4 -6 -6 -4 -1 -3 -3 -3 -4  0 -2 -6 -2 -5  0 -1 -4 -1 -5  1 -1 -4 -2 -1 -6 -5 -3 -6 -3 -4 -1  5 -3 -2 -4 -5  0 -5  1  0 -6  0 -5  3 -1 -5  1 -5  0 -1 -5  1  1 -3 -6 -2 -5 -3  4 -1 -6 -3 -2  2  0  4 -1 -1 -2 -5  2 -5  0  0 -6 -2 -5  3 -2 -5 -1 -3  0 -2 -1  0  0 -4  0 -5  0 -6 -2 -1  0  1 -2 -4  3 -1 -5 -1 -5  3 -2 -6  2 -5  1 -2  1  0 -1 -3  3 -4  1 -3 -3  3 -4  1  2
 -1 -1 -1 -2 -1 -5 -1  6 -4  1 -2 -4 -1 -2 -4 -1 -3 -4 -1 -3 -1 -2  0 -2 -2 -5  2 -3 -7  2  0 -4 -7  2  1 -7 -3 -1 -4  0 -2 -6  0 -6 -3 -2 -4  1  0  0 -1 -7 -4 -4 -4 -5 -6  1 -4 -3 -2 -3 -1  1 -6  0 -6  3  1 -3 -4 -1 -4  1 -4 -3 -1  1 -1  2 -1 -6  1  0 -1  1  0 -1  0  2 -1 -1  1  0 -1 -1  3 -2 -1  1 -3 -6 -7 -1 -4  1 -1 -3  3 -3 -4 -2 -6  2 -6  2 -5 -3 -5  0 -4 -2 -4  2  0 -1 -1  0 -1  0  0  1 -1 -7 -5  3  0 -2  0  1 -1  1  0  2  0 -2  0 -1 -1 -3 -5 -3 -5 -6  2 -6 -1  1 -5  1 -2 -5 -1 -6  3 -2 -6 -2 -6  0 -4 -4 -4 -2 -6 -4 -6 -3 -5  2 -1 -5  2 -3 -5  0 -5 -2 -3 -5 -2 -7  0 -4 -6  1  0 -4 -5 -5 -5 -3 -6 -7 -3 -5  3 -1 -4 -1 -3 -6 -1 -7 -1 -2 -4 -2 -7 -2 -4 -6 -3 -3 -5 -7 -4 -7  1 -3 -1 -1  1  0  0 -2 -3  3 -3 -6 -2 -5  0 -1 -4 -1 -6  0 -2 -6 -5 -6 -4 -4 -7 -6 -3  6 -1 -2 -2 -5 -1 -1 -6 -2 -6  2 -2 -4 -2 -4  0 -1 -4  1 -3 -6 -5 -4 -7 -3 -4 -3 -2 -3 -3 -5 -5  0 -4  3 -1 -6 -1 -6  2 -3 -5 -1 -4  2  0 -6  0 -1 -5 -6 -3 -6 -2  0 -3 -7 -1 -1 -1  2 -2  2 -1 -3 -5  1 -6 -1 -2 -6 -3 -5  2 -3 -6 -1 -3  0 -2  1  0 -2 -4 -2 -6  0 -6 -3  0  5 -1 -3 -5  2  2 -6 -2 -6  3 -3 -6  0 -5  2 -1  1  0  0 -2  1 -3  2 -2 -4  1 -5  0  3
  0 -3 -3 -2 -3 -4 -1 -4 -1 -1 -3 -4  0 -3 -4 -2  4 -2 -2  5 -2  6 -1 -4 -5 -4 -2 -3 -7 -4 -2 -4 -7 -3  0 -6 -1  2  6  6  0 -2 -4 -7 -2 -1  6  0  2  0  0 -7 -6 -4  6 -6 -7 -3 -5 -1 -2  4 -5 -4 -7 -4 -7 -1 -1  6  3 -5 -7 -4  3 -4 -2 -3 -4 -2 -3 -7 -1 -1  2  0  3 -1 -1  4  1 -1  1  0 -1  3  0  5 -1 -3 -3 -7 -7 -2  2 -3  2  0 -3  2 -1  3 -6 -2  8  3  7 -4 -6 -4  7 -2  7  2  0 -1 -1  0  3  1  1  0 -2 -7 -7 -2 -2  0 -3 -3 -1 -2  0  0  2  1  0 -2 -1 -4 -6 -3 -3 -7 -2 -6 -4  2  0 -3  0 -2 -4 -6 -3  4 -7 -4 -6 -4 -5 -3 -4 -2 -6 -5 -6 -3 -5 -3  1  0 -3  4 -6 -4 -4 -4  5 -5 -4 -7 -3 -3 -7  2 -2 -3 -5 -5 -3 -6  7 -7 -5 -6  1  1 -4 -4 -1 -6 -4 -7 -3  1 -4 -4 -7  2 -2  8 -5 -6  0 -7 -3 -8 -3 -1  5  1  1  1  2  4 -3 -3 -1 -6 -4 -5 -3  0 -4 -4 -4  4  1  7 -7  8 -5 -2 -5  8 -1 -4  3  0  7 -6  0  1 -7 -4 -6 -3  2 -4 -4 -6 -3  6 -4 -3 -3  7 -6 -7 -7 -6 -3  0 -3  6  4  6  7 -3 -5  0  0 -7 -3 -6 -3 -1 -6 -4 -7 -3  2 -6 -1 -3 -4 -7 -5 -6 -4  0 -4 -8  0  1  2 -1  5  1 -2 -4 -6 -3 -6  0  2 -7 -4 -3 -3  2 -7 -4  2 -1  3  2  3  0  3 -2 -6 -3  7 -5 -2 -2 -2 -4 -5 -2  4 -7 -4 -7 -3 -1 -7 -2 -6 -2  3  0 -2  4 -2 -3 -4 -1 -4 -4 -2 -5 -3 -3
 -2 -3 -2 -3  2 -5  0 -2 -5  2 -2 -4  1  0 -4  0 -2 -5 -2 -1 -2 -1 -1 -4 -5 -6 -2 -4 -6 -4  0 -6 -7 -3  2 -7 -3 -3 -2 -2 -3 -6  0 -6 -4 -3 -5 -2  1  1 -1 -1  1 -5 -5 -6 -6  2 -4  0 -4  4 -5 -1 -6  4 -6 -2 -1 -3 -5 -3 -6  1 -5 -3 -3 -2  1 -1  2 -3 -1 -2 -2 -1  0  0 -1 -1 -1 -2 -1  0 -1 -2  1 -2  2  1  5 -6 -7  1 -4  1  2 -2  1  2 -4 -2 -7 -3 -6 -1 -5 -2 -5 -3 -5  0 -4 -1  0 -1 -1  0 -1  0  0 -1 -2 -7 -4  0  0  1 -2 -1 -2  0 -1 -1  0 -2 -1  0  1 -3 -6  0 -5 -6 -3 -5  2  5 -6 -1  3 -5 -1 -6  2  1 -6  2 -4 -1 -1 -5 -5 -2 -6  9 -6  5 -4  2  2 -6  1  2 -6 -3 -5  3  2 -6  0 -7  1 -4 -3 -2  3 -5 -2 -4 -6 -6 -6 -7  7 -6 -3  0 -5 -2  2 -6  3 -7  2  6 -5  4 -7 -2 -5 -6 -5 -6  2 -7 -5 -7 -4 -3  1 -1  2  1 -2 -4 -4  2  4 -3  2 -5  2  5 -4  5 -5 -1  5 -6 11 -6 -6 -5 -7 -6 -5 -4 -4 -4  1 -6  2  3 -6  2 -6  0  1 -4  2 -5  1  1 -1 -4 -2 -6 -6 -2 -7 -5 -5 -3 -3 -4 -1 -2 -5 -1 -6  1 -1 -6  1 -3 -1  3 -6 -3 -6  1  1 -3  0 -1 -6 -6 -3 -5 -3 -3  2 -3 -3  0  1 -1 -2  1  0 -4 -6  1 -4  4 -2 -7  4 -3  1  4 -6  4 -4 -2  0 -1 -2 -3 -4  0 -5  0 -6 -3 -3 -3  0  5 -5  0 -2 -6  0 -6  1  2 -7  1 -5 -1 -3 -2  0 -2 -3 -2 -5  0  3 -5  1 -5 -2 -2
 -2 -6 -3 -5 -2  2 -1 -5 -5 -1  2 -4 -2  0  1 -2 -2 -1 -4 -5 -6 -6 -3 -3 -5 -5 -4 -4  6 -4 -5 -5  6 -5 -4 -4 -5 -3 -5 -6 -2  1  0  2 -2 -1 -6 -3 -2 -1  1 -4 -1 -1 -7 -7  5 -2  2 -3 -6 -6  5 -1  1 -1  5 -4  0 -5 -2  0  3  0 -3 -1 -4 -5 -1 -4 -3 -4 -1  1  0 -1 -1 -1 -1 -2  0  2 -2 -1 -2 -3 -3 -2 -2 -2 -3 -3  7  0  0  1 -5  1 -3 -6  3 -1  6  0 -8 -4 -6  2  7 -6 -6 -5 -5 -3  1  0  1 -1 -2 -1 -1 -1 -1 -7 -7 -5  0 -3 -2 -4  2 -4 -1 -2 -2  0 -2 -3 -2 -4 -7 -5 -1  6 -3  3 -3 -5 -4 -4 -6  3  0  5 -5 -6  5 -4  5  1 -7 -6 -7 -4  2 -6  4 -2  1 -1 -1 -3 -2 -6  3 -1  4 -2 -6  3 -1  7 -1 -5 -7 -3 -4 -4 -5 -8 -5 -8 -8  8 -7  3 -1 -5 -5 -5 -6  5 -1  7 -1 -6 -4  0  8 -5 -3 -8 -8 -8 -5  7 -5  8 -3 -5 -1 -2 -2 -2  0 -4 -3 -4 -6  6 -1  6  0 -5  2  0  0 -2 -5 -5 -8 -8  6 -4  8 -8 -6 -5 -1 -4 -6  4 -5 -6  5 -1  4 -4 -6  0  1  2 -1 -7 -4 -4 -6 -8  5 -7  8 -7 -5 -5 -2 -6 -6 -6 -7  1  3 -5 -6  6  0  0 -4 -7  6  1  0 -3 -6  2 -1 -2 -6  6  4  6 -6 -3 -3 -6 -4 -4 -3 -2 -5 -4 -4  2 -3 -1  4 -5 -6  7  0  3 -3 -7  6 -1 -2 -2 -4 -2 -2 -2  3  2  4 -1 -7  0 -5 -5  0 -5  3  0 -4  6 -1 -1 -4 -7  5 -2  5 -4 -3 -2 -3 -3  0 -1  2 -3 -6 -1 -3  3 -2 -4
 -2 -6 -2 -2 -3  1 -1 -3 -4 -2  2 -5 -2 -1 -2 -2 -3  3 -3 -5 -6 -5 -3  0 -5 -5 -3 -2  2 -4 -4 -6  2 -5 -4 -4 -4 -3 -5 -6 -4  0  1  5 -1 -3 -6 -3 -2 -1 -1 -3  5  1 -6 -7  5 -2  4 -5 -6 -4  0 -3  6  0  4 -3 -2 -4 -3 -2  6  1 -5 -3 -4 -5 -3 -4 -2 -4 -1 -1  0 -1 -1 -1 -1 -2 -1  0 -1 -1 -2 -3 -3 -3 -1  0 -3  4  3  0 -1 -2 -5  1 -4 -6  3 -2  0 -2 -8 -4 -6 -2  1 -6 -6 -5 -5 -3  0  0  1  1 -1 -1 -1 -1 -2 -5 -6 -4  2 -3 -2 -3 -2 -4 -2 -3  0  2 -2 -2 -2 -5 -7 -4  5  3 -3  2 -3 -4 -4 -4 -6  3  0  3 -4 -6  3 -3  4  0 -8 -6 -7 -4 -3 -6  2 -2  0 -2 -2 -4 -4 -5  2 -2  0 -1 -6  4 -3 -1  1 -5 -7 -3 -4 -6 -4 -8 -6 -8 -8  1 -7  0 -3 -5 -5 -4 -7 -2  1  1 -1 -6 -1 -2  0 -4 -4 -8 -8 -8 -5 -1 -5  0 -5 -5 -3 -1 -2 -2 -1 -3 -3 -4 -6  1 -1  0  0 -5 -1 -2  0  0 -4 -7 -7 -6  2 -5  1 -8 -6  2 -2 -4 -7 -1 -5 -6 -1  2 -1 -4 -6  2 -2  3 -2 -6 -5 -3 -5 -8  4 -6  0 -7 -5 -4 -3 -6 -5 -5 -7  0 -1 -4 -4  1  0 -2 -2 -7  0 -2  1 -4 -6 -1 -2 -3 -4  2  1  1 -6  0 -3 -6 -4 -5 -4 -3 -5 -4 -1 -2 -5 -1 -1 -5 -6 -1  0  2 -4 -7  2 -3 -4 -1 -5 -3 -3 -4  0  0  4 -1 -7  4 -5 -5 -1 -3  0  2 -5  3 -1  5 -4 -7 -1 -3  4 -4 -3 -3 -3 -4  1 -1  1 -3 -6 -2 -4  3 -3 -4
 -1 -3  0  0 -1 -3 -1  0 -3  1 -2 -3 -1 -2 -4 -1 -2 -3  5 -4 -3 -3  3 -3 -4 -4  3 -2 -6  1  4 -4 -7  2  0 -7 -3  3  0  0 -1 -5  1 -6 -1  0 -3  2  0  2  0 -6 -4 -4  2 -5 -6  0 -5  6 -3  0 -3 -2 -6  0 -6 -1  3 -2 -4 -1 -6  1 -5 -4  0  1 -2  1 -1 -4  0  1 -1  1  0  0 -1 -1 -1 -1  0  1  1  0  2 -2 -1  1 -2 -6 -6 -2 -4  1  2 -4  1 -1 -4 -1 -6  0 -6  0 -5 -1 -5 -4 -5 -1 -4  2  0  0 -1  0 -1  1  0  1  1 -4 -7  1  1 -2  0  4  0  4  2  3  2 -1  1  2 -1  1 -5  1 -5 -6  0 -5 -1  1 -5  3 -2 -5  2 -5  1 -1 -5  2 -5  2 -4 -4 -4  0 -6 -4 -5 -1 -4  0  1 -5 -1 -3 -5  1 -5 -1 -1 -5  2 -6  1 -3 -5 -1 -1 -4  0 -5 -5 -5 -5 -6 -4 -5 -2 -3 -4  3 -1 -6 -1 -6 -1 -1 -4 -1 -6  0 -4 -6 -5 -5 -5 -6 -4 -7  7 -3 -2  2  0  1  0 -2 -3  1 -2 -5 -1 -4  0 -1 -4 -1 -6 -1 -2 -5 -5 -5 -5 -4 -6 -5 -4 -3 -3 -1 -5 -5  1  1 -6 -2 -5 -1  0 -4  1 -5  1 -3 -3 -3 -2 -5 -5 -2 -6  8 -4 -2 -1 -1  1 -2 -5  0 -5  2 -1 -6  1 -6  1 -2 -5 -1 -5  2 -1 -5  3 -1 -5 -6 -4 -6 -3 -2 -1 -6 -2  2  2  1 -1  1  1 -2 -5  0 -5  2 -1 -6 -2 -5  3 -3 -5  0 -3  0 -1  2  0  0 -4  1 -5 -1 -6 -4  2 -1  0  0 -3  0  0 -6 -1 -6  1 -2 -6  1 -4  0 -1  1  2  1 -3  1 -4  1 -3 -3  2 -4  3  5
 -2 -5 -1 -3 -2 -1 -2 -4 -5 -1  0 -4 -2 -1 -3 -1 -3 -1 -3 -5 -6 -5 -3 -4 -6 -4 -2 -2 -2 -1 -2 -5 -1 -2 -3 -5 -4 -3 -4 -3 -1 -2 -1  1 -3 -3 -5 -3 -1 -1 -1 -5  0 -3 -6 -7 -1 -1  4 -4 -5 -4  3 -1  1  1 -1 -2 -2 -4 -4  0 -1 -1 -4 -4 -4 -5  0 -3 -2 -5 -3  0 -1 -1 -1  1 -1 -1  0  0  0 -1 -2 -2 -3 -3 -1 -1 -4 -1 -2  1 -1 -2 -4 -1 -3 -5 -1 -3 -2  3 -7 -3 -6 -1 -1 -5 -5 -3 -5 -3  0 -1  3  0 -1 -1 -1  0 -2  0 -6 -3  0 -3 -2 -2 -1 -3 -2  0 -1  1 -3  0 -2 -4 -7 -1  1  2 -3 -1  0 -3 -5 -3 -5 -1 -1  1 -4 -4 -1 -1  0  0 -4 -5 -6  4  4 -5  2 -2  2 -1 -1 -3 -1 -5  0 -1  0 -3 -5  1  0 -2 -1 -4 -7 -3 -4 -5 -6 -3 -5 -8 -7 -1 -6 -4  0 -4 -4 -3 -6  0 -1  0 -1 -5 -1 -1 -1  2 -4 -7 -8 -8 -5  3 -4  0 -4 -4 -2 -1 -2 -1  0 -4 -3 -3 -5  2 -1 -1  0 -4 -2 -2  6 -1 -4 -6 -6 -7  5 -4 -1 -7 -5 -4  6 -1 -6  0 -4 -5  1  0 -1 -2 -5 -2 -2  3 -2 -4 -4  1 -5 -7 -1 -6  1 -5 -5 -2 -3 -4 -5 -5 -6  0 -2 -3 -3 -1  0 -2 -2 -4  2 -1 10 -3 -5 -2 -1  1 -6  1  0  2 -5  2 -3 -5 -4 -4 -2 -2 -4 -3 -2 -3 -5  0 -1 -3 -5 -2 -1  0 -2 -6  1 -1 -4 -2 -4 -3 -1 -2  2  0  3 -2 -6 -2 -4 -4  2 -5 -2  0 -4  0 -1  4 -3 -6 -1 -3  2 -3  0 -3 -3 -3  2 -2 -2 -3 -5 -3 -3  2 -2 -3
 -3 -6 -4 -5 -2 -3  0 -5 -6 -3  0 -1 -3 -3 -1  2 -4 -2 -5 -6 -6 -4 -4 -5 -7 -5 -3 -2  6 -5 -5 -6 -4 -5 -3 -7 -5 -5 -4 -6 -4 -4  1  3 -4 -3 -6 -4 -2 -1 -1  7  0 -5 -6 -8 -1  2  4 -6 -6 -4 -3 -3  3 -1 -1 -3 -3 -3 -4 -5 -2  2  4 -4 -3 -6  2 -5 -5  4 -3 -2 -2 -2 -2 -1 -1 -2  2 -1 -2 -1 -3  0 -1 -2 -2 -3 -5  4  0  0  5 -3 -5 -3 -4 -6  1 -4 -2 -1 -7 -2 -4 -3 -2 -6 -6 -4 -5 -2 -1 -1  0 -1 -1 -1 -1 -1 -2 -3 -2 -5  1  2 -2 -5 -3 -5 -2 -4 -3 -2 -2 -1 -1 -5 -5 -4  2  0  1  7  0 -2 -6 -3 -4  3 -3  1 -2 -6 -2 -4  2 -4 -7 -6 -7  3  6 -6  1  0  5 -2  1 -6 -2 -5  2 -4  2 -1 -6 -1 -3 -4 -1 -6 -8 -3 -4 -6 -7 -8 -7 -8 -7  2 -7 -5  0 -5 -6 -5 -3 -2 -3 -4 -3 -3 -5  2  0 -5 -5 -7 -8 -8 -6 -4 -6 -4 -6 -5 -3 -2 -2 -2 -2 -5 -4 -4 -5 -2 -3  1 -2 -5 -4 -2  6  0 -1 -7 -6 -7 -1 -5 -3 -7 -6 -4 -4 -5 -4 -4 -4 -4 -3 -1  0 -3 -6 -4 -3  7 -1 -6 -4 -5 -4 -7 -2 -7 -2 -7 -6 -3 -5 -6 -3 -4 -7  0 -4 -3 -6 -1 -2  6 -4 -6 -3 -4 -2 -2 -6 -4 -3 -2 -7  4 -2  4 -5 -4  4 -1  1 -5 -4 -4 -6 -4 -4 -3 -6  0  6 -5 -6 -2 -2  4 -5 -6  1 -5 -3 -2 -5 -3 -3 -4 -3  2  6 -2 -7  1 -6 -5  1 -3  0 -3 -4  0 -2  5 -5 -6 -4 -3  3 -5 -1 -3 -3 -4  1 -4 -3 -3 -1 -4 -4 -1 -1 -4
 -1 -4 -3 -1 -2 -1 -1 -3  8 -1 -1  8  2 -2 -4 -3 -2 -3  1  1 -3 -3  1  4 -5 -5 -1 -3 -7 -5 -4 -5 -7 -4 -3 -6  3 -1 -3 -2 -2 -6 -4 -6  6  2  4 -1 -1 -1 -1 -7 -5 -4 -5  8 -6 -3 -5  3  0 -3 -4 -3 -6 -4 -6 -2  2 -3 -4 -4 -6 -4 -4  1  2 -4  6 -3 -3 -7  5  1 -2  4  0  0 -1  1 -1 -2  0 -1  2 -2 -1  0 -1 -2  6 -2 -6 -4 -4 -3 -3 -3 -3 -5 -4 -3 -6 -4 -6  0 -5 -4 -5 -4 -5 -4 -4 -2 -1  2 -1  0  0  0  0 -1  1 -8 -8  1 -3 -1 -2 -3  1 -3  2 -2 -1  4  1 -1  4 -4  9  1 -5 -6 -4 -2 -4 -4 -5 -3 -5 -5 -4 -6 -4 -5 -5 -4 -6 -4 -6 -2  8 -4 -7 -6 -5 -4  5 -3 -4 -5 -3 -5 -5 -4 -5 -5 -5 -5 -4 -6 -3 -4  9  2 -4 -4  8 -7 -5 -6 -6 -6 -6  7 -3 -4 -5 -3 -5 -6 -4 -6 -3 -5 -5 -4 -6 -4 -5 -6 -6 -6 -6 -6 -4 -7 -5 -4 -2 -1  2 -1  0  5 -3 -3 -5 -6 -4 -4 -3 -4 -4 -3 -6 -4  5 -6 -7 -6 -5 -4 -6 -6 -5 -5 -4 -4 -5 -6 -4 -5 -6 -4 -6 -3 -4 -5 -3 -6 -3 -5 -3 -4 -5 -6 -5 -6 -6 -5 -4 -3  1 -4 -5 -5 -5  0 -5 -3  0 -6 -3 -6 -3 -5 -5 -4 -6 -3 -5 -6 -1 -4  8 -6 -4 -6 -5  3 -5 -8  3 -1  3  3 -2 -2 -3 -2  8 -3 -6 -4 -4 -6 -4 -5 -3 -5 -6 -4 -4 -1 -2  0 -2  1 -4 -3 -6 -3 -6 -5  5 -3 -3  7  4 -3 -4 -4 -3 -6 -3 -5 -6 -3 -5 -3  1 -1 -2  1 -2 -3 -4 -3 -3 -4 -3 -5 -3 -2
  4 -2  2 -3  2 -3  2  0 -2  1  1  1  2  1  0  0  1 -2  0 -1  2  2  1 -2 -2  1  0 -1 -6 -3  0 -2 -7 -1  0 -3  2  3  2  0  0 -1 -2 -5  0  1 -1  1  0  1  0 -6 -4  5 -3 -1 -6  1 -4 -1  6  0 -1  0 -6 -3 -6  1  1 -2  0 -2 -5  0 -2  6  0 -1 -2  3 -1 -6 -1  0  0  0  2  1  0 -1  0 -1  0  1  2  1  1  0 -1  0  2 -6 -6  2 -2  1  1 -2  1 -2  1  1 -5  0 -3  0 -4 -1 -5 -3 -4 -1 -3  1  0  0 -1  0  0  1  1  0  2 -7 -6 -1 -1  3 -2 -1  0 -2  1  1  0 -1  0 -1 -1 -1 -4 -2 -3 -5  0 -4  0  0  3  2 -2 -4  0 -5  1 -2 -5  0 -5 -2 -2  6 -3  2 -6 -4 -5  2 -2  0 -1  3  1 -2 -4 -1 -4  2 -2 -3  2 -6  0  2 -4  1  0  6 -5 -4 -2 -5 -4 -6 -4 -5  0  5  5  2 -3 -5 -1 -6  3 -1  5 -1 -5  4 -2 -4 -5 -5 -4 -6  4 -6 -4  5  0  2  1  0  1 -1  4  2 -3 -5  2 -4  1 -2  1 -1 -4 -3  0 -3 -4 -4 -5  6 -6 -3  7 -1 -1  4 -3 -5  4 -1 -5 -1 -5  2 -1 -3  1 -5  1 -1  1  0  2 -4 -5 -5 -6 -4  5  1 -1  2 -2  3 -1  0 -4  2 -1 -5  1 -5  3 -3 -3 -2 -6  0 -2 -3  0  0 -3 -5 -1 -5  1  0  0 -6  1  0  0  1  1  2  4 -1 -5  0 -5  3  0 -6  1 -4  2 -3 -5  0  4  1  3  0  0 -1  0 -1 -5  0 -4  3  0  2  1 -2 -3  1 -1 -5  2 -6  1 -1 -5  1 -4  2  2  1  2  1  0  1 -1  2 -2 -2  1 -4  0 -1
  1 -3  3 -3  4 -1  2 -2 -4  1  1 -2  2  4  0  0  2 -2  1 -3 -1  0  2  3 -4  8  0 -1 -5 -2 -1  0 -5  0 -1 -4 -1  0 -1 -3  4 -2  1 -4  1 -1 -4  3  0  0  1 -3 -2  4 -2 -4 -3  3 -4 -3 -1 -3  0  6 -5 -1 -4 -3  0 -2  0  6 -5 -1 -4  1  3 -2 -2  0 -3 -6 -2  0  0  0  0  2  0 -1  2  1  1  0  1 -1 -1 -1  0 -1 -3 -5 -4  2 -2  1 -2  1  1 -3 -2  3 -4  4 -6 -1 -5  5 -4 -4 -5 -3 -4 -2  0  1 -1  0  0  0  0  1  3 -7 -7  0 -1 -1 -1 -1  1  0  1  0 -1  0 -1  1  0 -2 -3  4 -1 -4  3 -2  0 -2 -3  1 -2 -3  4 -3 -1 -3 -3  5 -4  1 -4 -3 -4 -2 -2  4 -1  1 -1 -1 -1  0  1 -3 -3  5 -3 -1 -3  0  4 -2  2  3 -5 -1  3 -2 -5 -4  8 -5 -5 -4 -5 -3  2 -2  3  2 -4 -3  3 -4  2 -3  1  1 -4 -2  6 -6 -5 -5 -4 -4  1 -5 -3  2 -1  1  0  0  0 -2  3  0 -4 -3  5 -3  3 -3 -2  4 -4 -3 -1  2 -6 -5 -3  0 -4 -5 -2 -3  5 -1 -4 -3 -1 -3 -3  4 -3  0 -1 -2  4 -4  1 -4  7  4  0 -5 -3 -5 -4 -5  6 -2 -3 -1 -4 -3 -5  1 -3  0 -2 -4  3 -4 -1 -1  1  2 -5  1 -3 -2  1  2 -5 -4  1 -4  2  2 -3 -6 -2 -1  0  1  1  2  2  5 -5  0 -3  1 -2 -4  3 -4 -1 -4 -4  5  0  3  3 -1  0 -1 -2  1 -4 -2 -5 -1 -2  0 -1 -1 -3  1 -1 -3  4 -5  0 -2 -3  0 -3  2  0  2  3  1 -2  3 -2  0 -1 -2  1 -3  4 -2
 -3 -7 -4 -5 -4 -5 -3 -5 -6 -4 -3 -5 -4  0 -4 -2 -4 -5 -5 -6 -7 -6 -5 -6 -8 -4 -5 -6 -3 -6 -5 -7  9 -6 -5 -7 -5 -5 -6 -5 -5 -6 -1 -5 -6 -5 -6 -4 -2 -1 -2  5 -5 -6 -6 -8 -5 -2 -3 -6 -6 -6 -5 -5 -5  7 -5 -5 -3 -4 -5 -6 -5 -3 -5  2 -5 -4 -5 -5 -5  6 -4  0 -1 -2 -2 -1  4 -2  1  3 -1  2 -3  6  1 -3 -3 -4 -1  9 -6 -1 -3 -4 -4 -5 -5 -6 -4 -5 -6 -4 -7 -4 -6 -4 -5 -6 -5 -5 -5 -2 -2  5  5  1  0 -1 -1 -1 -3 13 13 -5  1 -1  2 -5 -4 -5 -4 -4 -4 -4 -1  4 -4 -6 -8  5 -4 -5 -4 -3 -3 -5 -6 -5 -6 -4 -5 -5 -3 -6 -5 -4 -4 -5 -8 -6 -7 -4 10 -6 -5 -2 -4 -3 -2 -6 -5 -4 -5 -4 -5  9 -6 -5 -3 -6 -1 -6 -8 -1 -2 -2 -7 -8 -7 -9 -7 -6 -8 -7  0 -1 -6 -5 -7 -6 -2 -6 -4 -5 -6  3 -6 -5 -6 -7 -9 -9 -7 -6 -6 -6 -6 -6 -2 -1 -2 -2 -2 -5 -5 -4 -6 -5 -4 -4 -4 -5 -5 -2 -4  0  3 -6 -7 -6 -5 -6 -6 -6 -7 -6 -5 -5 -6 -6 -5 -6 -6 -4 -6 -5 -6 -5 -3 -3 -4 -6 -6 -6 -4 -6 -5 -7 -6 -7 -6  8 -2 -6 -6 -3 -6 -2 -6 -5 -2 -6 -4 -2 -5 -7 -5 -2 -5 -4 -6 -6 -1  2 -7 -4 -4 -4 -7 -5 -2 -2 -5 -5 -3 -4 -5 -4 -5 -4 -7  2  3 -5 -6 -6 -4 -2 -5 -7 -5 -5 -5 -4 -5 -4 -3 -5  2 -3 -2 -1 -6 -3 -6 -5 -3 -4 -5 -3 -5 -5 -4 -2 -4 -7 -6 -4 -4 -5 -4 -4 -4 -4  6 -3 -5 -5 -4 -6 -3  5 -4 -4
 -2 -5 -3 -4 -3 -3 -2 -4 -5 -2  0 -2 -3 -3 -4  5 -4 -4 -3 -5 -5 -5 -3 -5 -6 -6 -3 -4 -3 -5 -4 -5 -4 -4 -4 -7 -5 -4 -5 -5 -4 -5  4 -3 -5 -4 -6 -3 -1  0 -1  8  0 -5 -3 -7 -4 -2 -2 -4 -5 -3 -4 -1 -4  0 -4 -4 -2  2 -5 -5 -5  3 -4 -3 -3 -5 -2 -4 -3  9 -3 -2 -1 -2 -1  0  0 -1  0  0 -1 -1 -1 -1 -1 -3  0 -2 -3 -2 -4  4 -2 -1 -4 -4 -2 -4 -3 -3 -5  1 -7 -3 -6 -3 -4 -5 -6 -4 -5 -1  0 -1 -1  0 -1 -1  0  0 -2 -3 -2 -3  0 -2  1 -3 -2 -3 -2 -2 -1 -2  0  3 -3 -5 -7 -2 -3 -4  0 -1  5 -1 -6 -2 -4 -3 -3 -4  5 -4 -4 -4 -3 -4 -6 -5 -6  1 -1 -3 -4 -2  1  2  4 -5 -2 -3 -3 -4 -3 -1 -4 -4 -1 -5  0 -5 -7 -1 -3 -5 -3 -7 -6 -8 -7 -4 -5 -5 -3 -3 -5 -4 -1 -5 -3 -5  0  2 -4  4 -5 -4 -5 -7 -8 -8 -6 -5 -5 -5 -5 -5 -1 -1  0 -1 -2 -5 -4 -2  0 -1  1 -2 -2 -2 -4  0 -2  5  2 -6 -3 -7 -4 -5 -5 -7 -6 -1 -4 -4 -1 -4  0 -3 -4 -1 -4 -1 -5 -4 -1 -1  1 -6 -5 -5  0 -7 -4 -6 -5 -6 -5  1 -4 -5 -5 -6 -6  3 -4 -2 -4 -4 -1  7 -3 -4 -4 -3 -5  0 -5 -5 -2 -1 -7 -3 -2 -3 -4 -3  6 10 -3 -3 -2 -3 -5 -1 -2  2 -6  1  3 -3 -5 -5  0  5 -4 -5 -4 -1 -1 -1 -4 -3  0 -4 -2  1  0  3 -7  4 -5 -5  0  2 -4 -2 -4 -4  0 -3 -3 -4 -5 -1 -2 -4 -2 -3 -1 -4  1 -3 -2 -3  5 -4 -3 -2 -1 -3
 -1 -5 -2 -4 -1  6  0 -3 -3  2  1 -1 -1  2  1 -1  1  0 -2 -4 -6 -5 -1 -3 -3 -4 -2 -3 -1 -2 -4 -2 -1 -4 -1 -2 -3 -3 -2 -4 -1  7  1  3  3  2 -6 -2 -1 -1  1 -4  0  1 -6 -5  1 -1  1 -5 -5 -6  4  1 -1  1  3 -4 -2 -4  3  3 -1  0 -4  0 -3 -4 -3 -3 -1 -5 -2  1  1 -1 -1  0 -1 -2  0  2 -1 -1 -2 -2 -3  0 -1 -2 -4 -4  1  0  0  0 -5  4 -2 -6  3 -1  5  1 -7 -3 -6  2  1 -6 -6 -5 -5 -3  1  0  0  0 -1 -1 -1 -1 -2 -7 -6 -4 -1 -1 -1 -3  0 -2  0 -1 -2 -1 -1 -3 -2  0 -7 -4 -2  3 -1  1 -2 -5  0 -4 -6  4  1  5 -4 -6  4 -4  2  1 -7 -5 -6 -4 -2 -6  5  3  1  0 -3  2  0 -6  6  0  4 -3 -6  4 -1  4 -1 -4 -4 -2 -4 -2 -6 -7 -4 -8 -7  1 -7  2  0 -5 -1 -2 -6  6  0  3 -1 -6  0  1  1 -4  4 -7 -8 -8 -5  4 -3  1  2 -4 -2 -1 -2 -2  1 -3  0 -3 -6  4 -1  4 -1 -5  0  1 -1 -1 -4 -6 -8 -7  4  2  2 -7 -6 -5  0 -3 -6  7 -4 -6  6  1  6 -3 -5  2  2 -1 -1 -6 -3 -3 -4 -7  3 -7  1 -6 -4 -5 -1 -4 -4 -5 -7  2  6 -4 -5  4  1  2 -3 -6  4  2  1 -2 -6  7 -2 -1 -5  1  3  2 -6 -3 -2 -6 -4 -4 -3 -1 -5 -3 -3  0  3  0  3 -4 -5  4  3  2 -3 -6  4 -2 -1  0 -1 -1  0  0  2  1  0  0 -6  0 -4 -4  0 -5  1 -1 -3  3  2 -2 -4 -6  6  0  2 -2 -2 -2 -2 -3  1  0  3 -3 -5  4 -3  4 -1 -3
