# Supplementary material for: Protein Secondary Structure Prediction Based on Data Partition and Semi-Random Subspace Method
Source: Sci Rep. 2018 Jun 29;8:9856. doi: 10.1038/s41598-018-28084-8 (PMC6026213; doi:10.1038/s41598-018-28084-8)
Supplement: Supplementary file 3 — Dataset 3 [file 41598_2018_28084_MOESM3_ESM.zip › ASTRAL_DATA/1bkr_A.pssm]

  K  S  A  K  D  A  L  L  L  W  C  Q  M  K  T  A  G  Y  P  N  V  N  I  H  N  F  T  T  S  W  R  D  G  M  A  F  N  A  L  I  H  K  H  R  P  D  L  I  D  F  D  K  L  K  K  S  N  A  H  Y  N  L  Q  N  A  F  N  L  A  E  Q  H  L  G  L  T  K  L  L  D  P  E  D  I  S  V  D  H  P  D  E  K  S  I  I  T  Y  V  V  T  Y  Y  H  Y  F  S  K  M
 -1  1  5 -1 -2  5 -2 -2 -2 -3 -1 -1 -1 -1  0  5  0 -2  0 -2  0 -2 -1 -1 -2 -3  0  0  1 -3 -1 -2  0 -2  5 -3 -2  5 -2 -2 -2 -1 -2 -2 -1 -2 -2 -1 -2 -2 -1 -1 -2  0 -1  1 -2  4 -1 -2 -2 -2 -1 -1  5 -3 -2  0  5 -1 -1 -1 -2  0 -2  1 -1 -2 -2 -2  2 -1 -2 -1 -1  0 -2 -1 -1 -2 -1 -1  1 -2 -2  0 -2  0  1  2 -2 -2 -2 -2 -3  1 -1 -1
  5 -1 -2  2 -2 -2 -3 -3 -3 -3 -4  1 -2  2 -2 -2 -3 -2 -2 -1 -3 -1 -3  4 -1 -3 -1 -1 -1 -3  5 -2 -3 -2 -2 -3 -1 -2 -3 -3 -1  3 -1  6 -3 -2 -3 -3 -1 -3  0  2 -2  1  3 -1 -1 -2  1 -1 -1 -3  0  0 -2 -3  0 -2 -2  0  2  2 -3 -3 -3 -2  3 -3 -3 -2 -2  0 -2 -3 -2 -2  0  0 -3 -2  0  2 -1 -3 -3 -2 -2 -3 -3 -1 -2 -2 -1 -2 -3 -1  2 -2
 -1  0 -2  0  1 -2 -4 -4 -4 -4 -3  0 -3  0  0 -2 -1 -3  0  6 -3  6 -3  0  7 -4  0  0  0 -4 -1  1 -1 -4 -2 -4  7 -2 -4 -4  0  0  0 -1 -2  1 -4 -3  1 -3  3  1 -4  0  0  1  6 -1  0  0  7 -4  4  5 -2 -4  5 -2 -2  0  1  1 -4  0 -4 -1 -1 -4 -4  1 -2 -1  1 -3  4 -2  0  3 -2  1 -1  0  0 -4 -4  0 -3 -3 -3  0 -3 -3  0 -3 -4  2  0 -3
 -1 -1 -2 -1  6 -2 -4 -4 -4 -5 -4 -1 -4 -1 -1 -2 -1 -4 -2  1 -4  1 -4 -1  1 -4 -1 -1 -1 -5 -2  7 -2 -4 -2 -4  1 -2 -4 -4 -2 -1 -2 -2 -2  6 -4 -4  5 -4  4 -1 -4 -1  1 -1  1 -2 -2 -2  1 -4  0  0 -2 -4  3 -3 -2  2  1  0 -4 -2 -4 -2 -1 -4 -4  6 -2  1  7 -4 -1 -3  4  0 -2  7  1 -1 -1 -4 -4 -1 -4 -4 -3 -1 -4 -4 -2 -4 -4  0 -1 -4
 -4 -1 -1 -4 -4 -1 -2 -2 -2 -3 10 -3 -2 -4 -1 -1 -3 -3 -3 -3 -1 -3 -1 -3 -3 -3 -1 -1  2 -3 -4 -4 -3 -2 -1 -3 -3 -1 -2 -1 -4 -4 -4 -1 -3 -4 -2 -1 -4 -3 -4 -3 -2 -2 -4  2 -3 -1 -2 -3 -3 -2 -3 -3 -1 -3 -3 -1 -1 -4 -3 -3 -2 -3 -1 -1 -3 -2 -2 -4 -2 -4 -4  0 -2 -1 -4 -3 -3 -4 -4 -4 -1 -2 -2 -1 -3 -1 -1 -1 -3 -3 -4 -3 -3 -1 -4 -2
  1  0 -1  1  0 -1 -3 -3 -3 -3 -4  6 -1  1 -1 -1 -2 -2  0  1 -3  0 -3  2  0 -4 -1 -1 -1 -3  1 -1 -2 -2 -1 -4  0 -1 -3 -3  0  1  0  1 -2  0 -2 -3  3 -3  1  1 -2  3  1 -1  0 -1 -1  0  0 -3  4  2 -1 -4  0 -2 -1  2  4  3 -3 -2 -3 -1  1 -3 -3 -1 -1  2 -1 -3 -1 -2  1  3 -2 -1  2  1  0 -3 -3 -1 -2 -3 -2 -1 -2 -2  0 -2 -4  0  1 -1
  0  0 -1  1  2 -1 -3 -3 -3 -4 -4  2 -3  1 -1 -1 -2 -3 -1  1 -3  0 -3  0 -1 -4 -1 -1 -1 -4  0  1 -3 -3 -1 -4 -1 -1 -3 -4 -1  0 -1  0 -1  2 -3 -3  3 -3  3  0 -3  0  1 -1  0 -1 -1 -1 -1 -3  2  0 -1 -4  1 -2 -1  6  2  2 -3 -2 -3 -1  0 -3 -3  1 -1  6  1 -3 -1 -2  4  0 -2  1  6  1  0 -4 -4 -1 -3 -3 -3 -1 -3 -3 -1 -2 -4  0  1 -3
 -2 -1  0 -2 -2  0 -4 -4 -4 -3 -3 -2 -3 -2 -2  0  6 -4 -2 -1 -4 -1 -4 -2 -1 -4 -2 -2 -1 -3 -2 -2  6 -4  0 -4 -1  0 -4 -4 -3 -2 -3 -3 -2 -2 -4 -4 -2 -4 -1 -1 -4 -2 -2 -1 -1  0 -3 -3 -1 -4 -1 -1  0 -4 -1 -3  0 -2 -2 -2 -4  6 -4 -2 -2 -4 -4 -2 -2 -3 -2 -4 -2 -3 -2 -2 -3 -2 -3 -2 -1 -4 -4 -2 -4 -4 -3 -1 -4 -4 -3 -4 -4 -1 -2 -3
 -1 -1 -2 -1 -1 -2 -3 -3 -3 -3 -4  0 -2 -1 -2 -2 -2  1  1  1 -4  0 -4  4  0 -2 -2 -2 -1 -3 -1 -2 -2 -3 -2 -2  0 -2 -3 -4  9 -1  9 -1 -3 -1 -3 -3 -1  0  1 -1 -3  0  0 -1  0 -2  3  6  0 -3  0  4 -2 -2  1 -3 -2  0  3  4 -3 -2 -3  1 -1 -3 -3 -2 -2  0 -2 -4  0 -3 -1  4 -3 -2  0 -1 -1 -4 -4 -2  1 -4 -3 -2  1  1  9  1 -2 -1 -1 -2
 -3 -3 -2 -3 -4 -2  1  1  1 -3 -2 -3  1 -3 -1 -2 -4 -2 -3 -4  3 -4  4 -3 -4 -1 -1 -1 -3 -3 -3 -4 -4  1 -2 -1 -4 -2  3  5 -4 -3 -4 -3 -3 -4  2  4 -3 -1 -3 -3  1 -2 -3 -2 -4 -2  1 -2 -4  1 -3 -4 -1 -1 -3  2 -2 -4 -3 -3  1 -4  3  1 -3  1  1 -4 -2 -4 -4  3 -1  2 -4 -2 -3 -4 -4 -3 -3  5  5 -1 -2  3  2 -1 -1 -2 -4 -2 -1 -3 -3  1
 -3 -3 -2 -3 -4 -2  5  5  5 -2 -2 -3  2 -3 -2 -2 -4 -2 -3 -4  1 -4  1 -2 -4  0 -2 -2 -3 -2 -3 -4 -4  4 -2  0 -4 -2  4  1 -3 -3 -3 -3 -3 -4  4  1 -3  0 -4 -3  4 -2 -3 -2 -4 -2  1 -2 -4  5 -3 -3 -2  0 -4  1 -2 -3 -3 -3  5 -4  4 -1 -3  4  5 -4 -3 -3 -4  1 -1  0 -4 -2 -3 -4 -3 -3 -3  1  1 -2 -2  1  0 -2 -1 -2 -3 -1  0 -3 -3  2
  4 -1 -1  5 -1 -1 -3 -3 -3 -4 -4  1 -2  5 -1 -1 -2 -2 -1  0 -3  0 -3  1 -1 -4 -1 -1 -1 -4  3 -1 -2 -3 -1 -4 -1 -1 -3 -3 -1  5 -1  2 -1 -1 -3 -3  0 -3  0  5 -3  3  5 -1  0 -1  0 -1 -1 -3  0  0 -1 -4  0 -2 -1  0  1  3 -3 -2 -3 -1  5 -3 -3 -1 -1  1 -1 -3 -1 -2  0  0 -1 -1  1  5 -1 -3 -3 -1 -2 -3 -2 -1 -3 -2 -1 -2 -4  0  5 -2
 -2 -2 -1 -2 -3 -1  2  2  2 -2 -2 -1  7 -2 -1 -1 -3 -1 -3 -2  0 -3  1 -1 -3  0 -1 -1 -2 -2 -2 -4 -3  3 -1  0 -3 -1  2  1 -2 -2 -2 -2 -3 -3  2  1 -2  0 -3 -2  2 -1 -2 -2 -3 -2  1 -2 -3  2 -1 -2 -1  0 -2  0 -1 -2 -1 -1  2 -3  2  1 -2  2  2 -3 -2 -2 -4  1 -1  2 -3  0 -3 -4 -2 -2 -2  1  2 -1 -1  0  0 -1 -1 -1 -2 -1  0 -2 -2  7
 -3 -3 -3 -4 -4 -3  0  0  0  0 -3 -4  0 -4 -3 -3 -4  3 -4 -3 -1 -4 -1 -3 -4  7 -3 -3 -3  0 -3 -4 -4  0 -3  7 -3 -3  0  0 -2 -4 -2 -3 -4 -4  0  0 -4  6 -3 -3  0 -3 -3 -3 -4 -3 -1  2 -4  0 -3 -3 -3  7 -3 -1 -3 -4 -3 -3  0 -4  0 -2 -3  2  0 -4 -3 -4 -4 -1  4 -1 -4  0 -4 -4 -4 -4 -3  0  0 -3  3 -1 -1 -3  5  3 -2  3  7 -3 -4  0
 -2 -1 -1 -1 -2 -1 -3 -3 -3 -4 -3 -2 -3 -1 -1 -1 -2 -3  7 -2 -3 -2 -3 -2 -2 -4 -1 -1 -1 -4 -2 -2 -3 -3 -1 -4 -2 -1 -3 -3 -3 -1 -3 -3  8 -2 -3 -3 -2 -4 -2 -1 -3 -1 -2 -1 -2  4 -2 -3 -2 -3 -2 -2 -1 -4 -2 -2 -1 -1 -2 -2 -3 -3 -3 -2  2 -3 -3 -2  7 -2 -2 -3 -3 -2 -2 -2  8 -2 -2 -1 -1 -3 -3 -1 -3 -3 -3 -1 -4 -3 -3 -3 -4 -1 -1 -3
 -1  5  1 -1 -1  1 -3 -3 -3 -3 -1  0 -2 -1  1  1 -1 -2 -1  0 -2  0 -2  0  0 -3  2  2  5 -3 -1 -1 -1 -3  1 -3  1  1 -3 -3 -1 -1 -1 -1 -1 -1 -3 -2  0 -2  0  0 -3  2 -1  4  0  1  0 -1  0 -3  0  1  1 -3  1 -1  1  0  0  0 -3 -1 -3  1  0 -3 -3 -1  0  0 -1 -2  0 -1  0  0 -1 -1  0 -1  5 -3 -3  1 -2 -2 -1  2 -2 -2 -1 -2 -3  5 -1 -2
 -1  1  0 -1 -1  0 -2 -2 -2 -3 -1 -1 -1 -1  6  0 -2 -2 -1  0  0  0 -1  2  0 -3  5  5  1 -3 -1 -1 -2 -1  0 -3  0  0 -1 -1 -2 -1 -2 -2 -1 -1 -1 -1 -1 -2 -1  0 -1  2 -1  1  0  0  1 -2  0 -2 -1  0  0 -3  0  2  0 -1 -1 -1 -2 -2 -1  4 -1 -2 -2 -1 -1 -1 -1  0 -1  3 -1 -1 -2 -1 -1 -1  1 -1 -1  6 -2  0  0  4 -2 -2 -2 -2 -3  1 -1 -1
 -3 -3 -3 -3 -5 -3 -2 -2 -2 12 -3 -2 -2 -3 -3 -3 -3  2 -4 -4 -3 -4 -3 -3 -4  1 -3 -3 -3 12 -3 -5 -3 -2 -3  1 -4 -3 -2 -3 -3 -3 -3 -3 -4 -4 -2 -3 -4  1 -4 -3 -2 -3 -3 -3 -4 -3 -3  0 -4 -2 -3 -4 -3  1 -4 -3 -3 -3 -3 -3 -2 -3 -2 -3 -3 -2 -2 -5 -4 -3 -5 -3 -1 -3 -4 -2 -4 -5 -3 -3 -3 -3 -3 -3  2 -3 -3 -3  2  2 -3  2  1 -3 -3 -2
 -2 -2 -2 -2 -3 -2 -1 -1 -1  2 -3 -2 -1 -2 -2 -2 -3  8 -2 -2 -2 -3 -2 -1 -3  3 -2 -2 -2  2 -2 -4 -4 -1 -2  3 -3 -2 -1 -2  1 -2  1 -2 -3 -3 -1 -1 -3  5 -2 -2 -1 -2 -2 -2 -3 -2 -1  6 -3 -1 -2 -1 -2  3 -2 -2 -2 -2 -1 -1 -1 -3 -1 -2 -2 -1 -1 -4 -3 -2 -4 -2  2 -2 -3  1 -3 -4 -2 -2 -2 -2 -2 -2  8 -2 -2 -2  7  8  1  8  3 -2 -2 -1
 -3 -2  0 -3 -4  0  1  1  1 -4 -1 -3  0 -3  0 -1 -4 -2 -3 -3  5 -3  4 -2 -3 -1  0 -1 -2 -4 -3 -4 -4  1 -1 -1 -3  0  1  3 -4 -3 -4 -3 -3 -3  1  3 -3 -1 -3 -2  1 -2 -3 -1 -3 -1  1 -2 -3  1 -3 -3  0 -1 -3  3  0 -3 -3 -3  1 -4  2  0 -3  0  1 -4 -1 -3 -4  4 -1  3 -3 -2 -3 -4 -3 -3 -2  3  2  0 -2  5  4 -1 -1 -2 -4 -2 -1 -2 -3  0
