# Supplementary material for: Protein Secondary Structure Prediction Based on Data Partition and Semi-Random Subspace Method
Source: Sci Rep. 2018 Jun 29;8:9856. doi: 10.1038/s41598-018-28084-8 (PMC6026213; doi:10.1038/s41598-018-28084-8)
Supplement: Supplementary file 3 — Dataset 3 [file 41598_2018_28084_MOESM3_ESM.zip › ASTRAL_DATA/1bl0_A.pssm]

  D  A  I  T  I  H  S  I  L  D  W  I  E  D  N  L  E  S  P  L  S  L  E  K  V  S  E  R  S  G  Y  S  K  W  H  L  Q  R  M  F  K  K  E  T  G  H  S  L  G  Q  Y  I  R  S  R  K  M  T  E  I  A  Q  K  L  K  E  S  N  E  P  I  L  Y  L  A  E  R  Y  G  F  E  S  Q  Q  T  L  T  R  T  F  K  N  Y  F  D  V  P  P  H  K  Y  R  M  T  N  M  Q  G  E  S  R  F  L  H  P  L
 -2  5  2 -2 -2 -2 -1 -2 -1 -1 -4 -2 -2 -1 -3 -2 -2  0 -2 -3  0 -2 -2 -1 -1  5  2 -2  4 -1 -3  0 -2 -4 -3 -2 -2 -3 -2 -4 -2 -1 -2 -1 -1 -2  2 -2  1  1 -3 -1 -3  2 -2 -2 -2  0 -1  4  5 -1  2 -2  1 -1  0  0 -2  0 -2 -1 -2 -2  5 -2  1 -3 -1 -3 -3  0 -2 -2  0 -3 -1 -3  2 -4 -2 -2 -1 -3  0 -1  1 -2  2  2 -3 -3 -2  1  0  0 -2  0  1  1 -1  0 -1 -2 -1 -2
 -1 -2 -1 -3 -4  3 -2 -3 -3 -1 -5 -4 -2 -1 -2 -3 -2  0  3 -3  2 -4 -2 -1 -4 -2  4  5 -2 -3 -3 -2  2 -4 -2 -3  0  7 -3 -4  3  1 -1 -1 -2 -1 -1 -3 -3  2 -3 -4  7  0  6  5 -3  1  2 -2 -3  2  3 -3  5 -1 -2 -1  3  1 -4 -3 -2 -4 -2 -2  3 -3  2 -4 -2 -2  0  0 -2 -4 -2  7 -2 -4  2  5  0 -4  0  0 -2 -3 -2  0 -3  7  6 -1  0  1  1  0 -1 -1  4 -1  1  0 -3 -3
  4 -2  0 -3 -4  1  0 -4 -3  2 -6 -4  0  4  7 -5  0  0 -2 -5  0 -4  2  3 -4 -2 -1 -1 -1 -1 -4  0 -1 -6 -1 -5 -1 -2 -4 -4 -1  0 -1 -1 -1  0  0 -4 -1  0 -3 -4 -2  1 -1 -1 -4  0 -1 -2 -3 -1 -1 -5 -1  2 -1  4 -1 -2 -4 -4  3 -4 -2 -3  0 -3 -1 -4  0  0 -1 -1 -1 -4  3 -2 -1 -4 -1  3 -1 -4  2 -2 -1 -3 -1 -1 -4 -2 -1  1  3  0 -2  1 -1  0 -1 -2  0 -2 -3 -4
  6 -2 -1 -4 -4  1  5 -4 -4  5 -6 -4  6  4  0 -5  5 -1  0 -5  3 -4  6  3 -4 -2  0 -2 -2 -2 -5 -1 -2 -6 -3 -5 -2 -3 -4 -5 -2  2 -2 -2 -1 -1 -1 -4 -2  0 -4 -4 -3  0 -2 -2 -5 -1 -1 -2 -3  1  2 -5 -2  1 -2  3  1 -2 -4 -4  5 -4 -3 -1 -1 -4 -2 -5  7 -1 -2 -2 -2 -5 -1 -3 -2 -5 -2 -1 -2 -5  2 -2 -2 -3 -2  0 -5 -3 -2  0  1  1 -2  2  0  0 -2 -3 -2 -3 -3 -4
 -4 -1 -2 -2 -2 -4 -2 -2 -2 -3 -4 -2 -5 -3 -4 -2 -4 -3 -4 -2 -3 -2 -4 -3 -2 -1 -3 -4 -1 -4 -4 -2 -4 -4 -5 -2 -4 -5 -2 -4 -4 -3 -3 -2 -3 -3 -2 -2 -3 -3 -4 -2 -5 -2 -4 -4 -2 -2 -3 -1 -1 -2 -3 -2  1 -2 -2 -3 -4 -3 -2 -2  1 -2  4 -2 -3 -3  1 -4 -5 -2 -4 -4 -2 -3 -1 -5  1 -4 -4 -4 -3 -4 -3 -3 -2 -4 -2 -2 -4 -5 -2 -2  0 -1  1  2  0 -1 -4 -2  3 -4 -4 -2
  0 -1  4 -3 -4  1  0 -3 -3  0 -4 -4  0  1 -1 -3  0  4 -1 -3 -1 -3 -1  0 -3 -1  1  0 -1 -3 -3 -1  0 -4 -1 -3  8  0 -2 -5  1  3  0 -1 -2  3 -1 -3 -2  2 -3 -4  0  1  2  1 -3  2  1 -2 -2  3  0 -3  0  1 -1  1  2 -1 -4 -1  1 -3 -2 -1  4 -3  0 -4 -1 -1  8  8 -1 -4 -1  0 -1 -5  0  0  6 -4  0  5 -2 -3 -2  1 -3  0  0  2  0  0  2  1  2 -1  2  0  3  0 -2 -3
  1 -1  0 -3 -4  1  1 -4 -3  2 -5 -4  5  1 -1 -4  4  1 -2 -4  0 -4  3  2 -4 -1  2 -1 -1 -3 -3 -1  0 -5 -1 -4  1 -1 -3 -5  0  3  2 -1 -2  2 -1 -4 -3  3 -3 -4 -1  2  0  0 -4  0  2 -2 -2  3  1 -4 -1  2 -1  0  4 -2 -4 -3  0 -4 -2  1  0 -3 -2 -4  3 -1  1  1 -2 -4 -2 -1 -2 -5  0 -1  0 -4 -1  0 -2 -2 -2  0 -4 -1 -1  1  1  1 -2  0  2  0  0 -2 -1 -2 -2 -4
 -1  0  1 -4 -5 -3 -1 -5 -4  0 -4 -5 -3  0 -2 -5 -1 -1 -3 -5 -2 -5 -2 -2 -4 -1 -1 -3 -1  7 -5 -1 -3 -4 -4 -5 -3 -4 -4 -5 -3 -2 -3 -2  6 -3 -1 -4  6  0 -4 -5 -4 -1 -3 -3 -5 -2 -3 -1 -1 -3 -2 -5 -2 -2 -1  0 -3 -3 -5 -4 -2 -4 -1 -4 -2 -4  6 -4 -3 -1 -3 -3 -2 -4 -2 -4 -2 -5 -3 -2 -3 -4  4 -3 -2 -3  5 -1 -4 -4 -3 -1 -1  0 -1  2 -1  0  3 -2 -3 -3 -3 -4
 -1 -2 -1 -3 -4  7 -2 -4 -3  1 -4 -4 -2  0  6 -4  4  2 -3 -4  1 -4 -2  0 -4 -2 -1  4 -2 -3  1 -2 -2 -4 10 -4 -1 -1 -3 -2  0  2  6 -2 -3  6 -2 -3 -3 -1  1 -4 -1  1  0 -1 -4  0 -1 -2 -3  0 -1 -4 -1  3 -2  0 -1 -3 -4 -2 -1 -4 -3 -3  0  0  1 -2 -2 -2 -1 -1 -2 -2 -2 -1 -2 -2 -2 -1  2 -2  0 -1 -2 -3  4  1  0 -2  2  1  0  3  2  0  0  1 -2  2 -1  7 -3 -4
 -3 -2  1  4  6 -4 -3  3  2 -2 -5  6 -4 -4 -5  2 -4 -4 -4  1 -3  4 -4 -3  3 -2 -3 -4 -3 -5 -3 -4 -4 -4 -5  1 -4 -4  2 -1 -2 -3  0 -2 -4 -2 -1  3 -4 -3 -3  6 -4 -2 -4 -4  1 -2 -1  1 -1 -1 -3  1 -3 -1 -2 -4 -3 -3  5  1 -3  5 -2  3 -3 -1 -4 -1 -4 -3 -4 -4 -2 -1 -2 -4  1 -1 -3 -4 -3 -1 -4  0 -2 -4 -3 -1 -3 -5 -1 -2  0 -1 -3 -3 -2 -1 -3  2  0 -3 -4  4
 -4 -2 -2  0  1 -3 -4  4  4 -3 -3  2 -4 -4 -5  5 -4 -3 -4  5 -2  4 -4 -3  0 -3 -3 -3 -3 -5 -2 -4 -4 -3 -4  5 -4 -3  3 -1 -1 -3 -1 -2 -4 -2 -2  4 -4 -3 -2  1 -3 -2 -3 -3  5 -1  1 -2 -2  0 -2  5 -1  1 -3 -4 -3 -4  1  4 -4  2 -2  3 -3  1 -4 -1 -5 -4 -4 -4 -3  2 -3 -3 -1 -1 -3 -3 -3 -1 -4  0 -3 -4 -3 -1 -1 -4 -2 -2 -1 -1 -3 -3 -2 -2 -2  2  2 -2 -4  4
 -1 -1 -1 -3 -4  0 -1 -3 -3  0 -5 -4 -1  0 -1 -4 -1  2  0 -4  0 -4 -1  2 -3 -1  1  4 -1 -3 -3 -1  6 -5 -2 -4  0  1 -3 -4  5  2 -1  2  0  0 -1 -3 -2  0 -3 -4  1  0  2  5 -3  1  3 -2 -2  0  2 -4  3 -1 -1 -1  1  1 -4 -3 -1 -3 -2 -2  2 -3 -1 -4 -1 -1  0  0 -1 -4 -1  1 -1 -4  6  4  0 -4  0  0 -1 -2 -2  1 -3  1  3 -1 -1 -1 -1 -1  0 -1  1 -2 -1 -2 -2 -3
 -3 -2 -1  0  1 -1 -3  1  1 -3 -3  0 -4 -3 -3  1 -3 -2 -3  2  0  1 -4 -2  0 -2 -2 -2 -2 -4 -2 -3 -2 -3 -3  1 -2 -3  7 -1  0 -2 -1 -2 -3 -2 -1  2 -3 -2 -2  0 -2 -1 -2 -2  3 -1  0 -1 -1 -1 -1  1 -2  0 -2 -3 -2 -3  0  1 -3  1 -2  4 -2  0 -3 -1 -4 -3 -2 -2 -2  0 -2 -3  0 -1 -2 -2 -2 -1 -3  2 -2 -4 -2  0 -2 -3  1 -1  0  2 -1 -2 -2 -1  1  2  1 -2 -4  1
 -4 -3 -3  4  0 -3 -4  0 -1 -3 -1 -1 -5 -4 -4 -1 -4 -4 -4 -1 -2 -1 -4 -3 -2 -3 -3 -3 -3 -4  2 -4 -4 -1 -3  0 -5 -4 -1  8 -3 -3 -1 -3 -4  1 -3  0 -4 -3  2 -1 -4 -3 -4 -4  0 -3 -2 -3 -3 -3 -3  0 -3 -2 -3 -4 -4 -4 -1  2 -1  0 -3 -1 -3  3 -4  8 -5 -4 -5 -5 -3  7 -3 -4 -2  8 -4 -4 -1  8 -3 -2 -3 -5 -3 -1  2 -4 -3 -3 -2 -2 -1 -3 -1  0 -3  2 -1  1 -5  1
 -2 -1 -2 -3 -4 -3 -2 -4 -3 -2 -6 -4 -2 -2 -3 -4 -2 -2  7 -4 -2 -4 -2 -2 -3 -2 -2 -3 -2 -3 -4 -2 -2 -6 -4 -4 -3 -3 -4 -5 -2 -2 -3 -2 -3 -2  3 -3 -3 -2 -4 -4 -3 -2 -3 -2 -4 -2 -2 -2 -2 -2 -2 -4 -2 -2 -2  0 -2  7 -4 -3 -3 -3 -2 -3 -2 -4 -3 -5 -2 -2 -3  0 -2 -5 -2 -3 -2 -5 -2 -3 -3 -5 -2 -2  5  8 -2 -2 -5 -4 -3 -2  1 -1  2  2  2 -2 -1 -1 -2  5  8 -4
  0  1  1 -2 -4 -1  2 -3 -2  0 -5 -4 -1  1  0 -4 -1  2 -1 -4  3 -3 -1  0 -3  3  0 -1  4 -1 -3  6 -1 -5 -2 -4 -1 -2 -3 -4 -1  0 -1  0 -1 -1  3 -3 -1  1 -3 -3 -2  1 -2 -1 -3  2 -1  3  0 -1  0 -4  0  0  4  2 -1  0 -3 -3  0 -3  1 -2  1 -3 -1 -4 -1  6 -1 -1  3 -3  2 -2  2 -4 -1 -1 -1 -4  2 -1  1 -2  0  0 -3 -2 -2  2  1  0 -1  1  1  2 -1 -1 -1 -2  0 -3
 -1  0 -1  1 -2 -1  2 -2  1 -1 -4 -2 -2  1 -2 -2 -2  0 -1 -2  1 -2 -2  2 -1  0 -1 -2  0 -3 -3  0 -2 -4 -3 -2 -2 -2 -2 -3 -2  0  0  6 -2 -2  1 -2 -2  0 -3 -2 -2  0 -2 -2 -2  3 -1  0 -1 -1 -1 -2  1  0  5 -1 -1  0 -1 -2 -1 -1 -1 -1 -1 -3 -2 -3 -2  1 -2 -2  5 -3  5 -2  3 -3  2 -1  1 -3 -1 -1  4 -2  0  0 -3 -3 -2  3  0 -1 -2 -1 -1  2 -2 -1  0 -2 -2 -2
 -4 -3 -3 -2 -4 -4 -4 -3 -3 -4 12 -4 -5 -4 -5 -3 -4 -3 -5 -3 -4 -3 -5 -4 -4 -4 -3 -4 -4 -4  1 -4 -4 12 -4 -3 -3 -4 -3  0 -4 -3 -2 -3 -3 -1 -3 -2 -3 -3  1 -4 -4 -3 -4 -4 -3 -3 -3 -3 -4 -3 -4 -3 -3 -3 -4 -4 -4 -4 -4 -1 -2 -3 -4 -3 -3  1 -3  0 -5 -4 -3 -3 -4  0 -4 -4 -3  0 -4 -4 -1  0 -3 -3 -4 -5 -3  0  8 -4 -4 -3 -3 -3  8 -3 -3 -1 -3 -1 -3 -3 -5 -2
 -3 -2 -2  0 -2 -1 -3 -2 -2 -2  1 -2 -4 -3 -2 -2 -2 -2 -4 -2 -2 -2 -4 -3 -2 -3 -2 -1 -3 -4  9 -3 -3  1  1 -2 -3 -3 -2  2 -2 -2  2 -3 -4  3 -2 -2 -4 -2  9 -2 -3 -2 -3 -3 -2 -2 -1 -2 -3 -2 -3 -2 -2 -1 -3 -3 -3 -3 -2  3  3 -2 -3 -2 -2  8 -3  3 -4 -3 -3 -3 -3  3 -3 -3 -2  2 -3 -3  4  4 -3 -2 -3 -4 -2  0  7 -3 -2 -2 -2 -1  0 -3 -2  0 -3  3 -1  0 -4 -1
 -3 -1  0  3  2 -3 -3  1  2 -2 -5  2 -4 -3 -4  0 -4 -3 -3  0 -2  1 -4 -2  5 -1 -2 -3 -2 -4 -3 -3 -3 -5 -5  0 -4 -4  0 -2 -2 -3  2 -1 -4 -2 -1  1 -3 -2 -2  2 -4 -1 -4 -3  0 -2 -1  0  1  1 -2  0 -2 -1 -2 -3 -3 -3  4  0 -3  3 -1  1 -3 -2 -4 -2 -4 -3 -4 -4 -1 -1 -2 -4  1 -2 -3 -3 -3 -2 -3  2 -2 -4 -2  0 -3 -4 -1 -2 -1 -1 -1 -3 -1 -1 -3  0 -1 -3 -4  1
