# Supplementary material for: Protein Secondary Structure Prediction Based on Data Partition and Semi-Random Subspace Method
Source: Sci Rep. 2018 Jun 29;8:9856. doi: 10.1038/s41598-018-28084-8 (PMC6026213; doi:10.1038/s41598-018-28084-8)
Supplement: Supplementary file 3 — Dataset 3 [file 41598_2018_28084_MOESM3_ESM.zip › ASTRAL_DATA/1boo_A.pssm]

  N  F  G  K  K  P  A  Y  T  T  S  N  G  S  M  Y  I  G  D  S  L  E  L  L  E  S  F  P  E  E  S  I  S  L  V  M  T  S  P  P  F  A  L  Q  R  K  K  E  Y  G  N  L  E  Q  H  E  Y  V  D  W  F  L  S  F  A  K  V  V  N  K  K  L  K  P  D  G  S  F  V  V  D  F  G  G  A  Y  M  K  G  V  P  A  R  S  I  Y  N  F  R  V  L  I  R  M  I  D  E  V  G  F  F  L  A  E  D  F  Y  W  F  N  P  S  K  L  P  S  P  I  E  W  V  N  K  R  K  I  R  V  K  D  A  V  N  T  V  W  W  F  S  K  T  E  W  P  K  S  D  I  T  K  V  L  A  S  I  P  P  N  L  L  Q  I  S  N  S  E  S  N  G  Q  Y  L  A  N  C  K  L  M  G  I  K  A  H  P  A  R  F  P  A  K  L  P  E  F  F  I  R  M  L  T  E  P  D  D  L  V  V  D  I  F  G  G  S  N  T  T  G  L  V  A  E  R  E  S  R  K  W  I  S  F  E  M  K  P  E  Y  V  A  A  S  A  F  R  F  L  D  N  N  I  S  E  E  K  I  T  D  I  Y  N  R  I  L  N  G  E  S  L  D  L  N  S  I
 -2 -1  1  1  0 -1  3  0  1 -1 -1 -2 -2  1  1 -3 -1  0 -4 -1 -1  1  1 -3 -1  1 -2 -2  1  1  0 -2 -4 -2 -2 -3  5 -2 -3 -3 -4  3 -3 -2 -3  0 -2  0 -4 -1 -3 -2 -1  1 -2  0  0 -3 -1 -3 -4  2  2 -4  3  1  0  1 -1  1 -2 -3  1  2  2 -1  0 -2 -2 -2 -3 -2  0  1  2 -1 -1 -1 -1  0  0  0 -1 -1 -3 -4 -3 -3 -3 -3 -2 -2  3  1 -1 -3 -3 -1 -2 -4 -4 -3  2 -3 -4 -3 -3 -6 -3 -3  1  2 -2 -3 -2  0  0  1  0 -1  0 -4 -2 -2 -1 -1 -4 -1 -1 -3  6 -2 -3 -2 -2 -4 -5  4  2 -3 -1 -1 -1  3 -2  2 -2 -2 -1 -3  1  2 -1  3  1 -1 -2 -3 -2 -2  0 -1  1 -2 -2 -1  0 -2 -1 -1 -3 -2 -1  0  2 -2  0  0 -2 -1 -1  2 -5 -2  4  0 -4 -4  0  4 -4  0  1 -4 -3 -3 -2  3  0 -2 -2 -2 -2 -3 -2 -2 -3 -4 -3 -5  2 -2 -1 -2 -2 -2  1  4  2  6 -2 -1 -3 -1 -4 -3 -2 -2  1 -3 -3 -2 -2  0  0 -5  1  2  3  5  1  1 -4 -3  2  1  0 -1 -1  1 -1  0  0  1  0  0  0 -1  0  0 -1 -2  0  0 -2  1 -1  0 -2  0  1 -2
 -1 -3 -1  2  2  0 -1 -1  0 -2 -1 -1 -3  2 -4 -4  0 -3 -4 -4  0 -2 -1 -4  3  2 -3 -3 -2  0 -3 -5 -3 -4 -5 -4 -3 -3 -5 -5 -4 -3 -4 -1  5  1  0 -2 -4  0  5 -3 -1 -1 -3  0 -1 -4 -2 -2 -5  2 -1 -4 -3  2 -2 -3  5  5 -3 -4  1 -3 -3  4  4 -4 -4 -1 -2 -2 -2 -2 -1 -3 -2 -1 -3  1 -1 -1  5 -3 -4 -3  0 -4  2  6 -4 -4  1 -3  0  1 -1 -2 -3 -5 -2 -4 -3  0 -3 -4 -4 -6  5  0 -2 -3  0 -4 -5 -1 -1 -1  0 -1 -1 -1 -1  6  3  3  8 -4  2 -3 -3 -3 -2  2 -4 -5 -5 -4 -2  4 -2  0  0 -2  3 -2  0 -3  2  3  0 -1 -2  0 -3 -3  0 -1 -3 -2 -1  3  4 -3  0 -3 -2 -2 -3  0  4 -3  2  1 -2  4  0  0 -4  1  1 -2 -3 -4 -3  5 -1 -5 -1 -1 -4 -4 -1  6 -5 -5  3 -3 -3 -3  1 -1 -4 -4 -3 -5 -4 -4 -5 -6 -4 -5 -3 -4 -4 -4 -4 -1 -4 -4  1  6 -2  1  8  4 -5 -5 -4 -5 -3  5 -2 -1 -1 -5  1  2 -3 -3  2  0  8 -5 -1  1 -1  1 -1 -1  0  0  0 -2  0  0 -2 -1 -1  4 -1  1 -1  2  2  3 -3 -1 -3 -1 -2 -3
  5 -3  2  0  0 -3 -2 -2  0 -2  1  0  5  0 -4 -4  0 -2  1  0 -3  0 -2 -5  3  0 -5 -3  2  3 -2 -5  3 -5 -5 -5 -3 -1 -5 -5 -5  6 -4 -2 -3 -1  1 -1 -5 -1  5 -2  2  2  2  0 -3 -4  1 -2 -4 -1 -1 -4 -2  0 -3 -3 -1 -1 -4 -6 -1 -1  3 -2  0 -5 -5 -3  3  1  0  0 -2 -3 -1  1 -2  0 -1 -1 -1 -1 -4 -3  7 -4 -3 -3 -5 -3 -2 -3 -4  0  2 -3  0 -5 -3 -5 -3  6 -1 -4 -4 -7 -1  5  0  7 -3 -4 -5  1 -1 -1  0 -1 -1  8 -3 -2 -2  0 -3 -4  0  6 -3 -3  4 -2 -3 -5 -6 -4  2  0  2 -1  2 -2 -1 -1  1  3  5  3  0 -3 -2 -2 -2  3  5  6 -2 -3  1 -4 -2  5  1 -4  0  4 -1  1 -4 -1  0  3 -2  0 -1  2  2  2 -2  1 -2 -4 -3 -2 -3 -5 -2 -1 -6 -5 -2 -3 -5 -5 -1 -3 -2 -2  4 -2  2 -1 -4 -5 -5 -1 -5 -6 -2 -3 -2  3 -3 -3 -1 -3 -4 -4  0 -1 -2  2 -3  3 -5 -5 -2 -5 -2 -2  2 -2  0 -5 -4  0 -2 -3 -1 -1 -2 -5  0  1  0  1  0  1  0  0  0 -2 -1  1 -1 -2  1  0 -2 -1  3  0  0  1 -4  0 -4  3 -1 -4
  5 -3 -1  0 -1 -2 -2 -2 -1 -3  2 -2  3 -1 -5 -5 -1 -3  8 -4 -1  3 -3 -5  1  0 -5 -2  5  1 -2 -5  7 -5 -5 -5 -3  6 -4 -4 -6  0  2 -3 -4  0 -1  4 -4 -2 -2  0  6  1  5  6 -2  1  6 -1 -5 -1  0 -5  4  1 -2 -3 -3  1 -5 -6 -2  3  3 -3 -2 -5 -5 -3  5  2 -2  0 -2 -4 -2  0 -2  0 -1  0 -1 -2 -5 -4 -1 -4 -3 -4 -5 -4 -2 -4 -4  3  6 -3 -1 -6 -5 -5 -4  1  7 -5 -5 -7 -4 -2 -2 -1 -3 -5 -4  0 -1 -1  0 -1 -1 -1 -3 -3 -2 -2 -4 -5 -2  5 -3 -4 -1 -3 -5 -6 -7 -4 -2 -3  2  2  1 -2 -3 -3  5 -2 -1 -3  0 -3 -3 -3 -2 -2  2  5  3 -3 -2 -4 -2  4  4  0 -2 -1  0 -1 -5 -4 -1  2 -1 -1  1  2 -1  1 -2 -2 -4 -4 -3 -3 -4 -4 -1  0 -6 -4  0 -4 -5 -5 -2 -3 -3 -3  3 -2  1  8 -4 -5 -6  8 -4 -6 -4 -4 -3 -3 -4 -4 -3 -1 -5 -4 -1 -3 -4  0 -4  1 -6 -5 -3 -5  3 -3  3  1  3 -6 -4  2 -3 -3 -1  0 -4 -5  1  2  0  0  0  0  2  2  2 -2 -2  2 -2 -2  1 -1 -2 -3  3 -1  1  1 -4  3 -4  0 -1 -4
 -4 -2 -2 -2 -3 -4 -2 -3 -2 -2 -4 -2 -4 -1  1 -3  2 -2 -6 10 -1 -4 -2 -3 -4 -3 -3 -2 -4 -3  2 -3 -5  2 -3  1 -3 -4 -6 -6 -5 -3 -3 -5  0 -4 -4 -4 -4 -4 -5 -4 -5 -4 -4 -5 -4  1 -5 -4 -1  0 -3 -4 -1 -2 -4  4 -3 -3 -3 -3 -3 -4  4 -5 -3 -3  2 -3 -4 -2 -3 -2 -2 -2 -1 -2 -3 -1 -1  1 -2 -3 -4 -5 -4 -3 -5 -4 -2 -3 -2  1  6 -5 -5 -2 -4 -4 -5 -3  0 -5 -6 -3 -3 -6 -5 -5 -3  1  2 -3 -5 -1 -1 -1 -1 -1 -1 -5 -3 -4 -3 -2 -6 -1  1 -5 -2 -4 -6  2  3 -3 -5  3 -2 -5 -3 -4 -4 -2 -5 -2 -3 -4 -4 -5 -3 -2 -3 -1 -1 -4 -3 -5 -2 -2 -4 -3 -3 -4 -4  6 -2 -1 -3 -3  7 -3 -4 -2  7 -3 -3  4 -5 -3 -5 -2 -6 -5 -3 -5 -5 -6 -5 -3 -3 -4 -4 -5 -2 -3 -3 -2  2 -3 -4 -5 -5 -6 -2 -3 -3 -6 -5 -5  0 -5 -3  3 -3 -3 -4 -2 -3  1 -5 -2 -3 -2 -6 -3 -5 -3  3  3 -6  0 -4 -4 -4 -5  3 -3 -2 -2 -1 -2 -6 -3 -2 -3 -2 -2 -1 -1 -3 -3 -3 -1 -2 -3 -1 -3 -3 -1 -2 -3 -3 -3 -4 -2 -2 -1 -2 -2 -2 -2
  0 -3  0  1  2 -2 -1  1  1 -1 -1 -2 -2  2 -4 -3  1 -3 -2 -4 -1  1  0 -3  1  1 -3 -1 -1  0 -2 -4 -2 -4 -4 -4 -3 -2 -4 -4 -4 -2 -4  8 -1  2  0  0 -4 -2 -1 -1  0  4 -1  1  0 -4 -1  3 -5 -1  1 -4 -2  1  2 -3  0  1 -3 -4  0 -1 -2 -1 -1 -4 -4 -2 -2 -2 -1 -1 -1 -3  1 -1 -2  1  0  0  1 -2 -3  0  1 -4 -2 -2 -4 -3 -1 -2 -2  6  2  1 -2 -5 -3 -4 -1  3 -1 -4 -3 -5 -1 -1 -2 -2 -2 -3 -4  0  0  0  1 -1 -1 -2 -2 -1 -1 -1  0 -4  2 -2 -3 -2  0 -2 -3 -4  2 -3 -2  0 -1  1  1 -1  0 -2 -2 -2 -1  0  0 -2 -2 -1 -2 -3 -1 -2 -2  3  6 -2 -1 -2 -2 -1 -1 -1 -2  1 -3  0  0 -1 -1  0  1  0 -3  0  0 -1 -2 -3 -3  6 -2 -4  1  0 -4 -4  0 -2 -4 -4 -1 -2 -3 -3  1 -1 -3 -2 -3 -5 -4 -3 -4 -6 -3 -4 -2 -3 -3 -3 -4 -1 -4 -3  1  1 -3  0 -2  1 -4 -4 -3 -5 -1  0  0  2  1 -4 -3  1 -2 -3  2  1  0 -5  1  2  0  1  0 -1  1  1  1 -1  1  1 -1 -1  3  1 -1 -1  0  0  2  0 -3  2 -3 -1 -1 -3
  0 -3  0  1  0 -1 -1 -1  1 -1  1 -2 -2  1 -4 -4  0 -4  0 -4 -2  5  0 -5  2  1 -4  1  2  1 -2 -5 -1 -5 -5 -5 -3 -1 -4 -4 -5 -2 -3 -1 -3  1 -1  4 -4 -2 -1  0  2  2  2  3 -1 -3  3 -3 -5  1  1 -4 -1  2  3 -3 -1  1 -4 -5  0  3 -1 -3 -2 -4 -4 -2  0 -1 -2  1 -2 -3  1 -1 -3  0  0  1 -1 -2 -4 -3 -2 -2  3 -3 -4 -4  0 -1 -4  1  4 -1 -2 -5 -3 -4 -3  3  4 -4 -4 -6 -2 -2 -2 -2 -2 -4 -4  0  0 -1  3 -1 -1 -3 -3 -1 -2 -1 -2 -4 -1 -1 -3 -3  6 -3 -4 -5 -5 -3 -2 -1 -1  4  0 -2 -1 -2 -1 -2 -2 -1  1 -2 -2 -2 -2 -3  2  1  0 -2  1 -2 -1 -1 -1  3 -1 -2 -1  3 -4 -3  0 -1  3  0  4  0 -2  0 -1 -2 -3 -3 -3 -1 -3 -4  6  1 -5 -4  4 -3 -5 -5 -2 -3 -3 -3  2  3 -2  0 -4 -5 -5 -1 -4 -6 -4 -5 -3 -4 -3 -3 -4  0 -4 -3  4  0  0 -1 -3  0 -5 -5 -4 -5  7 -1  4  3  4 -5 -3  2 -2 -3  2  2 -1 -5  2  1  1  3 -1 -1  3  3  3 -1  0  3 -1  1  3  1 -2 -1  0  1  4  0 -3  3 -4  0  1 -3
 -1 -3  3 -1 -2 -2 -2 -3 -2 -3 -1 -3  4 -2 -4 -5 -3  7 -4 -4 -4 -3 -2 -5 -2 -1 -5 -4 -2  2 -3 -5 -3 -5 -5 -5 -2 -3 -5 -5 -6  0 -5 -2 -4  2  4 -2 -5  5  1 -4 -3 -1 -3 -3 -4 -4 -2 -3 -5 -1 -1 -5  0 -2 -2 -3 -3 -2 -4 -6 -2 -3 -1  6 -2 -5 -5 -4 -3 -2  5  3 -1 -3 -3 -2  6 -1 -1 -1  2 -2 -5 -5 -3 -5 -4 -5 -5  5 -2 -3 -4 -4 -3 -3  7 -5 -5 -5 -3 -3 -4 -5 -5 -6 -4 -3 -3 -2 -4 -5 -5  2 -1  0 -1 -1 -1 -3 -2 -1  5 -1 -5 -4 -3 -3 -1 -4 -4 -4 -5 -5 -5 -3 -1 -4  2 -3  0  0 -3  0 -3 -4 -2 -4 -3  1  3  1 -1  1 -1  0  0 -3 -3 -3 -2 -2 -3 -1 -1  3  3 -2 -5 -3  3  0 -2 -2 -2 -1  6 -2 -3  0 -5 -2 -3 -4 -4 -5 -4  0 -6 -4 -2 -5 -5 -6 -4  0 -2 -4 -3 -4  6 -4 -4 -6 -6 -4 -5 -6  1  7 -3  6 -4 -4  6 -2 -4 -2 -3 -3 -5  5 -5 -3 -3 -5  6 -5 -4 -4 -3 -2 -1 -6 -4 -2  1  1 -2 -1 -5 -5 -1 -1 -3  0 -2 -1 -2 -1 -1 -2 -2 -1 -2 -3 -1 -1 -3 -3 -1  4 -3 -1 -4 -1 -4  2 -2 -4
  0 -2 -1 -1  0 -3 -1  3  0 -3 -1 -1 -2 -1 -4  1  1 -4 -3 -4 -3 -2 -2 -4  0 -2 -4 -4 -2  1 -3 -5  2 -4 -5 -3 -4 -3 -5 -5 -1 -1 -4 -2 -3  0 -1 -2 -2  5 -2 -1  2  1  2 -1  3 -4 -2 -3 -3 -2 -1 -2 -3 -1 -1 -3  3 -2  0 -5  0 -3  0 -1 -1 -4 -4 -2 -2 -1 -2 -2 -2 -2  0 -1 -3 -1 -1 -1 -1  3 -1  8  3 -3 -1 -3 -4 -4  0 -1 -3 -2 -1  0 -3 -3  5 -4 -4 -1 -3  0 -3  1  6 -2 -3 -2 -3 -3 -5 -1 -1 -1  0 -1 -1 -2  0 -2 -2 -2 -3 -3 -2 -2 -3  9  1  1 -4 -4  1 -3 -3 -2  0 -1  0 -3 -2 -1 -1 -2  1  0  0 -3 -3 -3 -1 -3  0 -1 -3 -3 -2 -3 -2  2 -3 -4 -1 -2  0  0 -2 -1  3  1 -2 -2 -2  1 -3  0 -3 -3 11 -4 -4 -2 -3 -5 -2 -2 -5 -4  5 -2 -4 -5 -3 -3 -3 -4 -1 -3 -3 -3 -4 -5 -5 -4 -5 -4 -3 -5 -3 -3 -4 -4 -4 -2 -5 -4 -2 -2 -4 -2 -3  5 -3 -5 -4 -5 -3 -2  1  0 -1  1 -3 -1 -1 -3 -1 -2 -1 -4 -2 -1  1  0 -2 -1 -1 -1 -1 -2 -2 -1 -2  2 -1 -2 -3 -2  1 -1 -1  0 -4 -1 -3 -1 -2 -3
 -4  2 -2 -2 -3 -4 -1 -2 -2  0 -4  0 -3 -2  6  3  1 -5 -5 -4  3 -2  2  0 -4 -2  3 -5 -4 -4 -4  4 -5  0  6  2 -3 -5 -6 -6 -3 -4 -1 -4 -1 -4 -4 -3 -1 -4 -4  1 -5 -3 -4 -4 -4  2 -5 -4 -1 -1 -3  1 -2 -2 -1  1 -3 -4  2  0 -3 -4 -3 -5 -4  4  2  2  2  3 -3 -2  3 -2  1  3 -4  0 -1  0 -2 -4  0 -5 -3  5 -3  0  3  3 -2  3  1 -5 -5  1 -5 -2 -4  5  0 -5 -5  4  5 -6 -3 -5 -3 -5 -4  0 -5 -1 -1  1 -1 -1  0 -5  0 -4 -4  2 -6 -1 -3 -5 -4 -1 -5 -2  2  5 -6 -2 -3 -4 -4 -4 -3 -3 -5 -3 -3  0 -4 -4  0 -1 -2 -4  3 -2 -5 -5  2  2 -3  3 -3 -5 -3 -4 -2  0 -4  1 -3  1 -4 -2 -1 -3 -1 -1 -6  2 -5  0 -6 -5 -3 -4 -3 -6 -2 -3  0 -1 -4 -4  3  6  0 -2 -1 -3 -4 -3 -6 -6  3  4  1 -6  2 -3 -1 -6 -4 -5 -1 -3 -3 -1  1 -4 -4 -4  0 -5 -6 -4 -4  6 -5  6 -6  1 -1 -2 -3 -4  3 -2  1 -2 -2 -2 -6  5 -2 -3  2 -2  1  0 -1 -2 -2  1  0 -2  2  0 -2 -3  3  0 -2 -4 -4 -2  3 -2  2 -3 -2  3
 -4  2 -3 -3 -3 -3 -1 -2 -2  3 -4  4 -5 -3  1  3  1 -5 -3 -4  3 -3  2  5 -4 -1  5 -5 -4 -4 -5  0 -6  5  0  1 -3 -5 -6 -6 -3 -4  5 -2  4 -4 -4 -4  4 -2 -4 -2 -5 -2 -4 -5 -3  0 -4 -3  1  1 -3 -2  1 -1 -1  1  0 -3  0  6 -2 -4 -3 -5 -4  2  3  3 -3  1 -3 -2  1 -2  0 -1 -4  0 -1 -1 -2 -5  2 -4 -4  0 -2  3  3  1 -2  2  3 -4 -5  4 -5  0  0  3  4 -4 -6  0 -1 -5 -2 -5 -3 -5 -4  3 -6 -1 -1  0 -1 -1  0 -5 -1 -3 -4 -1 -5  1 -3 -5 -4 -3 -5 -2  4  2 -5  2 -4 -4 -4 -4 -3 -3 -5 -3 -4 -1 -4 -4 -2  3  0 -4  1  2 -5 -5  2  3 -3  0 -2 -5 -3 -4 -1  0 -4  0 -3  4 -4  0 -1 -3  0 -1 -6  0 -4  0 -6 -5 -3 -4 -3 -6 -2 -3  6  4 -4 -3  0  3  3  1  2 -4 -4 -5 -6 -6  2 -1  5 -6 -4 -2  0 -6 -4 -3 -3 -4 -2 -1 -1 -4 -4 -2  5 -5 -5 -4 -3  2 -4  1 -5  0 -1 -2 -3 -4  2 -2  0 -3 -1 -1 -5  2 -1 -2 -1 -1  0  1 -1 -1 -1  1  2 -1  1  0 -1 -3  1  2 -2 -4 -4 -2  3 -3  3 -3 -2  4
 -1 -2  0  2  4 -1 -1 -1  2 -2  1 -1 -2  2 -4 -4  0 -3 -3 -4 -1  0 -1 -4  3  2 -4 -1 -1  1 -2 -4 -3 -4 -4 -4 -3 -2 -4 -4 -5 -2 -4 -1 -1  4  4 -1 -4 -1  0 -1 -1 -1 -2  1  2 -4  0 -1 -5  0 -1 -2 -2  2  0 -3  2  2  1 -5  5 -1 -2  0 -1 -4 -4  3 -1 -2  1 -1  1 -3  0  2 -1  0  0  0  1 -2 -4 -3 -2 -4  0 -1 -4 -3  1 -2 -2  2 -1 -2 -1 -5 -3 -2 -3 -1 -2 -4 -4 -6 -1  6  1 -2  3 -4 -4  0  0 -1  2 -1 -1 -2  2  3  2  2  0 -4  4 -1 -3 -3 -1 -2 -4 -5 -5 -3 -1  6 -1  2  2  0  7 -2 -2 -3  0  3  0 -3  3  4 -3 -3  1 -2 -2  0  0 -2  0 -2 -1 -2 -1 -1 -2  0 -2 -1  4  0 -2  4  1  1 -2  2  7 -1 -4 -3 -3 -1  6 -4  0  1 -5 -4  0  0 -4 -5  2 -3 -3 -3  3  0 -2 -3 -3 -5 -4 -3 -4 -6 -3 -4 -3 -3 -3 -3 -3  0 -4 -3  5  3 -3  1  0  2 -5 -4 -3 -5 -2  1 -1  1  0 -5 -2  2 -2 -2  2  2  0 -4  1  1  1  1  0 -1  0  1  1 -1  1  1 -2 -1  0  3  3  1 -1  2  2  1 -2  0 -3 -1 -1 -3
 -3  0 -1 -2 -2 -3 -1 -1 -1  0 -3  1 -4 -1  3  1  0 -4 -5 -4  0 -3  2  7 -3  0  2 -4 -3 -3 -4 -1 -5  3 -1  3 -3 -4 -5 -5 -3 -3  2 -2 -1 -3 -3 -2 -1 -2 -3 -2 -4 -2 -3 -4 -3 -1 -4 -3 -1  0 -3 -2 -1 -1 -2 -1 -1 -3 -2  2 -2 -4 -3 -4 -3  0  1  0 -3  0 -3 -2  0 -2  1 -1 -3  0 -1  0 -2 -4 -1 -4 -3  2 -2 -1  2 -1  2  4  4 -1 -4  2 -4 -2 -3  2  2 -4 -5 -1 -1 -5 -3 -4 -3 -4 -4  8 -5 -1 -1  0 -1 -1  0 -4 -1 -2 -3 -1 -4 -1 -3 -4 -3 -3 -4 -3  4 -1 -4 -1 -3 -1 -3 -3 -3 -3 -3  0 -3 -2 -3 -3 -1  2  5 -3  0 -1 -4 -4  0  0  5  6 -3 -4 -1 -4 -1 -1 -2 -1 -3  0 -3  0 -1 -2 -1 -1 -5  0 -3 -1 -5 -5 -3 -3 -3 -5 -3 -2  0 -1 -2 -2 -1  2  3  3 -1 -3 -3 -4 -5 -6  2 -1  1 -6 -4 -3  3 -5 -3 -4 -2 -3 -4 -1  0 -3 -3  2  4 -4 -4 -3 -3  1  0  0 -5  1  0 -2 -3 -4  0 -2  1 -3  0 -1 -4 -1  1 -2 -1 -1 -1  0 -1 -1 -1  2  1 -2  1  1 -2 -2  0  3 -2 -3 -3 -2  1 -2  1 -2 -2  2
 -4  4 -3 -2 -4 -4  2  3 -1 -2 -4  0 -5 -3  0  2 -1 -5 -6 -5 -1 -4 -1 -1 -4 -2  0 -5 -4 -4 -4 -1 -5 -1 -2  7 -4 -5 -6 -6  5 -1 -2 -5 -2 -4 -4 -4  0 -1 -5 -1 -5 -3 -2 -5  0  4 -5  3  8 -2 -4  6 -3 -3  5  2 -1 -4 -2 -2 -4 -5 -4 -5 -4  5 -1 -2 -4  0 -3 -3 -2  2 -2 -2 -3  0 -1 -1 -2 -4  1 -1 -4  4  6 -1 -2 -3 -2  1 -2 -5 -5  0 -5  8  2 -1 -2 -5 -6  5  2 -2  1 -5 -4 -5 -5  0 -6 -1 -1  0 -1  0 -1 -5  6 -4 -3 -2 -5  7 -4 -5 -4 -3 -5 -4 -1  0 -2  4 -4 -5 -4 -5  0 -1 -5  0 -2  6  1 -1 -2 -2 -3 -4  3 -2 -5 -5 -2 -2 -4  0 -3 -5 -3 -3 -1  0 -4 -2  0 -1 -4 -1 -3 -3 -2 -2 -5 -2 -5 -2 -4 -6 -4 -5  6 -7 -4 -4  0 -3 -1  5  6 -2 -2  3  2 -5 -4 -5 -5 -6 -1 -3  0 -6 -5  9  6 -6 -5 -5 -4 -5 -5  2 -3 -5 -5 -4 -1 -5 -6 -3  5 -1 -5  4 -6 -2 -4 -4 -2  1  1 -4 -2 -4 -3  2 -5  5 -3 -3 -2 -3 -2  1 -2 -1 -1  0 -1 -3  0  2 -2 -4 -2  3  0 -4 -4 -2 -1 -3  3 -3 -2  0
 -2 -3 -2 -2  2  7 -1  1 -2 -2  6 -4 -4 -2 -4 -4 -2 -4 -4 -4 -4 -2 -3 -5  0 -2 -4  8  1 -2  0 -4 -4 -5 -5 -5 -3 -3  9  9 -6  0 -5 -4 -4  0 -3  0 -5 -3 -4  6 -2  3 -3 -3 -4 -4 -3 -4 -5 -2  4 -5 -3 -1 -1 -3 -3 -1 -4 -5 -3  5 -3 -4 -3 -4 -4 -3  3 -2 -2 -2 -2 -3 -2  2 -3  0  5  0 -2 -3 -3 -5  0 -4 -4 -4 -2 -4 -2 -3 -4 -3 -3 -3 -4 -6 -5 -4 -3 -4 -3 -4 -4 -7 -4 -3  5 -4  7  1  9  0  5  0  0 -1  2 -4 -3 -3 -3 -2 -5 -3 -3 -4 -3 -5 -3  0 -4 -5 -6 -3 -3 -1 -3  4 -3  5 -3  0 -3 -4 -3 -4 -3 -3 -3 -2 -3  5  3 -3 -3 -3 -2 -4  3 -3 -3 -4 -2  1  4  0 -5 -2 -2 -2 -2 -2 -2 -2 -4 -3 -1  3 -5  8 -3 -1 -4  9 -1 -2 -5  6 -3 -5 -5 -5 -3 -3 -3 -3 -3  7 -4 -2 -4 -5 -5 -4  8 -6 -4 -5 -3 -4 -4 -4 -2 -3 -4 -3 -3 -3 -4 -3 -5 -3 -6 -5 -4 -5 -4 -3 -3  4 -2 -6 -3 -2 -3 -3 -2 -2 -5 -5 -1  1 -2  1  4  0  2  0  0  1 -1 -1 -2  2  1 -2 -1 -1  0 -2  2  0 -1  2 -4 -2 -2 -3
  0 -2  2  2  0  0  1 -1  2  1 -1 -2 -1  1 -3 -4 -1 -1 -2  3 -3  0 -1 -4  0  1 -4 -2  1  1  6 -4 -1 -4 -4 -4 -1  5 -3 -3 -4 -1 -4 -2 -2 -1 -1  0 -4 -1 -1 -2  0 -1  1 -2 -2 -3 -1  1 -3  0  2 -2  0  0 -2 -1 -2 -1 -4 -5  0 -1  1 -2  4 -4 -4 -3 -2 -1  0  1  0 -3 -1 -1 -2  0  0  0 -1  6 -3 -4 -2 -4 -3 -3 -3 -2  0 -2 -3 -2 -2 -2 -2 -5 -4 -4 -2 -1 -2 -4 -3 -6 -2 -2  2  2  0 -4 -3  2  0  0  0 -1  0  0 -3 -2 -2 -1 -3 -2  0 -2  3 -3 -2 -1 -3 -4 -5 -2  4 -2  3 -1 -1  2 -2  1  0 -2  1 -2 -1  0  1  1 -1 -1  1 -1 -2 -1 -1 -3  3  4  1 -2  3 -1  3  0 -3 -2 -1 -1 -1 -1 -1 -1 -1 -1 -2 -1 -4  2 -1 -2 -3 -4  0  2 -5 -3 -1 -3 -4 -4 -2  2  3  3 -1 -2 -2 -3 -2 -4 -4 -3 -4 -5 -1 -3  5 -2 -1  0 -2  0 -2  0  0 -1 -3 -1 -3 -1 -1 -4  0 -4 -2 -1  0  0  0 -5 -2  0  0  3  0  0 -3 -4  0  1 -1  0 -1  0  1  0  0  0 -1  0 -1 -1  0  2 -1 -1  1  0  0  2 -3 -1 -3  3  2 -3
 -1  0  0  0  1 -1  0 -2  2  4 -1 -2 -2  2 -1 -3 -1 -2 -3 -1 -2 -2 -1 -3 -1  1 -3 -3 -1 -1  1 -2 -1 -3 -2 -3  5 -2 -4 -4 -4 -2 -3 -1  0 -2 -1  2 -3  0 -2 -2 -2 -1 -2 -2 -3 -3 -2 -1  0  0  0 -3 -2  0 -2  3 -2 -2 -3 -3  1 -2  2 -3  3 -2 -2 -2 -2  0 -2  2 -1 -2 -1 -1 -2  0  0  1 -1  0  2 -4 -2 -3 -3 -3 -2 -3  1 -1 -2 -3 -2 -1 -3 -4 -4 -2  1 -2 -3 -2 -1 -6 -3 -2  2 -2  0 -3 -4  1  0  0  0 -1  0  0 -2 -1 -2  2 -4 -1  4 -1 -2 -2 -2  6 -2 -3 -5 -2  2 -2  3 -2 -1 -1 -2 -1  4  1  0 -3 -1  0 -2 -1  0 -2 -2 -2 -1 -1 -1 -2 -1 -1  2 -3  3 -2  1 -1 -3  2 -1 -1 -1  2 -1 -1 -3 -1 -3 -1 -5 -2  6 -2 -3 -4 -2 -1 -3 -3 -1 -4 -2 -3 -1 -2  2  7 -1 -2 -3 -4  1 -2 -3 -4 -4 -5 -2 -4  5 -3  7  8 -3 -1 -2 -2 -2 -1 -3 -2 -4 -2 -4 -2 -1 -2 -3 -2 -2 -1  1 -5 -1 -1  0 -1  0  0 -4 -3 -1  0  1  0  0  0 -1  0 -1 -1  1  1  1  0 -1  1  0 -1  0 -2 -2  0 -1  0 -1  2  5 -1
 -5 -1 -3 -3 -4 -5 -2  1 -3 -3  3 -2 -5 -4 -4  1  2 -5 -7 -5 -3 -4  1 -4 -4 -3 -3 -5 -5 -4 -5 -5 -6 -3 -5 -2 -5 -6 -7 -7  0 -5 -4 -4 -4 -4 -4 -4  1 -2 -5 -4  0 -4  8 -5 -1  7 -5 10 -1 -3 -4  7 -4 -3 -2 -3 -2 -4  9 -4 -4 -5 -4 -4 -4 -2  7 -4 -5 -2 -3 -3 -2 10 -3 -3 -3 -1 -1 -1 -2 -5 -1 -2 -5 -2 -2 -4 -4 -4 -3 -3 -3 -4 -5 -2 -4  6 11  6 -3 -5 -6 -2 -2 13  5 -5 -5 -5 -5 -3 -6 -1 -1 -1 -1 10 -1 -6 -1 -4 -3 -3 -5 -2 -4 -6 -5  7 -5 -4 -3  8 12 -3 -4 -4 -4 -5  7 -4 -5 -1 -3  2 -4 -1 -3 -3 -4 -4 -3 -4 -5 -5 -4  0 -4  4 -4 -5  8  9 -2 -4 -4 -3  0 -3 -4 -3  0 -3 -3 -3 -5 -4 -5 -4 -5 -6 -5 -4 -3 -7 -4 -4 -4 -4 -2  6 -2 -4 -4 -3 -3 -5 -5 -4 -5 -7 -2 -5 -3 -7 -6 -2 -2 -5 -5 -5 -5 -5 -5 -2 -5 -5 -5 -4 -1 -4 -5 -4 10 -4 -4 -3 -6 -4 -4  2 -4 -1 -3 -4 -3 -4 -2 -2 -5 -3 -3 -3 -3 -3 -3 -1 -3 -3 -3  0 -3 -3 -2 -1 -3 -4 -3 -2  2 -4 -4 -3 -3 -3 -2 -4 -3 -2
 -3  1 -3 -2 -3 -2  2  5 -1 -2 -3  2 -4 -2 -3  5 -1 -5 -5 -4 -2 -4 -1 -3 -3 -2 -2 -5 -4 -3 -4 -3 -5 -3 -3  0 -4 -4 -6 -6  8 -3 -3 -4 -2 -3 -4 -3  7 -1 -4 -3 -4 -2 -2 -4  7  0 -4 -1  1 -2 -3  5 -3 -1  0 -2  2 -2 -1 -3 -3 -4 -3 -4 -3  0 -2 -3 -4 -2 -3 -2 -2  4 -2 -2 -3  0 -1  0 -2 -3  7  7 -3  3  2 -3 -3 -4  1 -2 -3 -4 -4  1 -5  4  2 -2 -3 -4 -5  2  4 -1  3 -4 -4 -4 -4  2 -6 -1 -1  0  0  0 -1 -4  1 -3  0 -2 -4  1 -3 -4 -4 -1 -4  0 -3  1 -1 -1 -3 -4 -3 -4  1 -3 -4  6  2  0 -2  7  2 -3 -3 -3  0 -3 -4 -4 -3 -2 -3 -2 -3 -4 -2 -2  1 -3 -4 -2  6 -2 -3  1 -2 -2 -2  0 -3 -2 -4 -2 -1 -5 -4 -4  0 -6 -2 -3 -3 -4  4  2  0 -3 -3  0 -2 -4 -3 -5 -2 -6 -2 -3 -2 -6 -5  1  0 -6 -4 -5 -4 -4 -5 -2 -3 -4 -4 -3 -1 -4 -4  0  4 -2 -5 -2 -5 -3 -3 -3 -3 10  0 -2 -2 -4 -2  0 -4 -1 -3 -3 -2 -1 -2  2 -2 -2 -2  0 -2 -2  0  5 -1 -3 -2  1  0 -3 -3 -2 -2 -1 -1 -3  0 -2
 -4  1 -1 -2 -2 -3 -1 -2 -2 -1 -4 -1 -3 -1  2  0  1 -5 -5 -3  2 -3  2 -1 -3 -2  0 -4 -3 -3 -4  6 -5  0  5  1 -2 -4 -5 -5 -3 -3 -1 -1 -2 -3 -4 -2 -2 -3 -1  0 -4 -3 -4 -4 -3  3 -4 -4 -1  0 -3 -2 -2 -2 -1  1 -3 -3  4 -1 -3 -3 -2 -5 -3  2  4  3 -2  0 -3 -2  0  1  4  0 -3  1 -1  1 -2 -4 -1 -4  1  1 -3  1  4  0 -1  0  0 -4 -4  0 -5 -3 -4  1  0 -5 -5  3  3 -6 -3 -5 -2 -4 -4  0 -5 -1  0  0 -1 -1  2 -5  1 -3 -3  0 -5  2 -3 -2 -2  3 -5 -1  3  0 -6 -1 -2 -4 -3 -4 -3 -1 -4 -1 -3  1 -4 -4  3 -1 -2 -3  0 -3 -4 -5  2  1 -2  0 -3 -4 -1 -2  0 -2 -3  0  0  0 -4 -2 -2 -2 -2 -1 -5  0 -4  2 -6 -5 -2 -2 -4 -5 -2 -2 -1 -2 -3 -4  4  1  0 -2 -1 -3 -3 -2 -5 -6  4  6  1 -6 -3 -4 -2 -6 -3 -5  0 -3 -2  0  6 -2 -3 -3 -1 -4 -5 -4 -4  3 -4  1 -5 -2 -1 -3 -2 -4  2 -2  2  0  0 -1 -5  0 -1 -2  2 -2  0  0 -1 -2 -2  1 -1 -1  2 -1 -2 -3  2  0 -2 -3 -3 -2  3 -2  3 -2 -1  1
