# Supplementary material for: Protein Secondary Structure Prediction Based on Data Partition and Semi-Random Subspace Method
Source: Sci Rep. 2018 Jun 29;8:9856. doi: 10.1038/s41598-018-28084-8 (PMC6026213; doi:10.1038/s41598-018-28084-8)
Supplement: Supplementary file 3 — Dataset 3 [file 41598_2018_28084_MOESM3_ESM.zip › ASTRAL_DATA/1bx7_A.pssm]

  G  N  T  a  G  G  E  T  b  S  A  A  Q  V  a  L  K  G  K  b  V  c  N  E  V  H  d  R  I  R  e  K  Y  G  L  K  K  D  E  N  G  c  E  Y  P  d  S  e  A  K  A
  0 -2  0  3  0  0 -1  0 -1  1  4  4 -1  0  3 -2 -1  0 -1 -1  0  0 -2 -1  0 -2 -1 -2 -1 -2 -1 -1 -2  0 -2 -1 -1 -2 -1 -2  0  0 -1 -2 -1 -1  1 -1  4 -1  4
 -3  0 -1 -2 -3 -3  0 -1 -2 -1 -2 -2  1 -3 -2 -2  2 -3  2 -2 -3 -4  0  0 -3  0 -3  6 -3  6 -1  2 -2 -3 -2  2  2 -2  0  0 -3 -4  0 -2 -2 -3 -1 -1 -2  2 -2
  0  6  0 -2  0  0  0  0  3  1 -2 -2  0 -3 -2 -4  0  0  0  3 -3 -3  6  0 -3  1  0  0 -4  0 -1  0 -2  0 -4  0  0  1  0  6  0 -3  0 -2 -2  0  1 -1 -2  0 -2
 -1  1 -1 -3 -1 -1  2 -1  3  0 -2 -2  0 -3 -3 -4 -1 -1 -1  3 -3 -4  1  2 -3 -1  4 -2 -3 -2  0 -1 -3 -1 -4 -1 -1  6  2  1 -1 -4  2 -3 -2  4  0  0 -2 -1 -2
 -3 -3 -1  7 -3 -3 -4 -1  7 -1  0  0 -3 -1  7 -1 -3 -3 -3  7 -1  9 -3 -4 -1 -3  7 -4 -1 -4  7 -3 -3 -3 -1 -3 -3 -4 -4 -3 -3  9 -4 -3 -3  7 -1  7  0 -3  0
 -2  0 -1 -2 -2 -2  2 -1 -1  0 -1 -1  6 -2 -2 -2  1 -2  1 -1 -2 -3  0  2 -2  0 -1  1 -3  1  0  1 -2 -2 -2  1  1  0  2  0 -2 -3  2 -2 -1 -1  0  0 -1  1 -1
 -2  0 -1 -2 -2 -2  5 -1 -1  0 -1 -1  2 -3 -2 -3  1 -2  1 -1 -3 -4  0  5 -3  0  0  0 -4  0  3  1 -2 -2 -3  1  1  2  5  0 -2 -4  5 -2 -1  0  0  3 -1  1 -1
  6  0 -2 -1  6  6 -2 -2 -2  0  0  0 -2 -3 -1 -4 -2  6 -2 -2 -3 -3  0 -2 -3 -2 -2 -3 -4 -3 -3 -2 -3  6 -4 -2 -2 -1 -2  0  6 -3 -2 -3 -2 -2  0 -3  0 -2  0
 -2  1 -2 -2 -2 -2  0 -2 -1 -1 -2 -2  0 -3 -2 -3 -1 -2 -1 -1 -3 -3  1  0 -3  8 -2  0 -4  0 -1 -1  2 -2 -3 -1 -1 -1  0  1 -2 -3  0  2 -2 -2 -1 -1 -2 -1 -2
 -4 -4 -1 -1 -4 -4 -4 -1 -2 -3 -1 -1 -3  3 -1  2 -3 -4 -3 -2  3 -1 -4 -4  3 -4 -2 -3  4 -3 -2 -3 -1 -4  2 -3 -3 -3 -4 -4 -4 -1 -4 -1 -3 -2 -3 -2 -1 -3 -1
 -4 -4 -1 -2 -4 -4 -3 -1 -2 -3 -2 -2 -2  1 -2  4 -3 -4 -3 -2  1 -1 -4 -3  1 -3 -2 -2  2 -2 -2 -3 -1 -4  4 -3 -3 -4 -3 -4 -4 -1 -3 -1 -3 -2 -3 -2 -2 -3 -2
 -2  0 -1 -2 -2 -2  1 -1 -2  0 -1 -1  1 -3 -2 -3  5 -2  5 -2 -3 -3  0  1 -3 -1 -2  2 -3  2 -1  5 -2 -2 -3  5  5 -1  1  0 -2 -3  1 -2 -1 -2  0 -1 -1  5 -1
 -3 -2 -1 -1 -3 -3 -2 -1 -2 -2 -1 -1  0  1 -1  2 -2 -3 -2 -2  1 -2 -2 -2  1 -2 -2 -2  1 -2 -2 -2 -1 -3  2 -2 -2 -3 -2 -2 -3 -2 -2 -1 -3 -2 -2 -2 -1 -2 -1
 -3 -3 -2 -3 -3 -3 -4 -2 -3 -3 -2 -2 -4 -1 -3  0 -3 -3 -3 -3 -1 -3 -3 -4 -1 -1 -3 -3  0 -3 -3 -3  3 -3  0 -3 -3 -4 -4 -3 -3 -3 -4  3 -4 -3 -3 -3 -2 -3 -2
 -2 -2 -1 -2 -2 -2 -1 -1 -2 -1 -1 -1 -1 -3 -2 -3 -1 -2 -1 -2 -3 -3 -2 -1 -3 -2 -2 -2 -3 -2 -2 -1 -3 -2 -3 -1 -1 -2 -1 -2 -2 -3 -1 -3  8 -2 -1 -2 -1 -1 -1
  0  1  2  0  0  0  0  2  0  4  1  1  0 -2  0 -3  0  0  0  0 -2 -1  1  0 -2 -1 -1 -1 -3 -1 -1  0 -2  0 -3  0  0  0  0  1  0 -1  0 -2 -1 -1  4 -1  1  0  1
 -2  0  5  0 -2 -2 -1  5 -1  2  0  0 -1  0  0 -1 -1 -2 -1 -1  0 -1  0 -1  0 -2 -1 -1 -1 -1 -1 -1 -2 -2 -1 -1 -1 -1 -1  0 -2 -1 -1 -2 -1 -1  2 -1  0 -1  0
 -3 -4 -3 -3 -3 -3 -3 -3 -3 -3 -3 -3 -2 -3 -3 -2 -3 -3 -3 -3 -3 -3 -4 -3 -3 -3 -3 -3 -3 -3 -3 -3  2 -3 -2 -3 -3 -5 -3 -4 -3 -3 -3  2 -4 -3 -3 -3 -3 -3 -3
 -3 -2 -2 -2 -3 -3 -2 -2 -3 -2 -2 -2 -2 -1 -2 -1 -2 -3 -2 -3 -1 -3 -2 -2 -1  2 -3 -2 -1 -2 -2 -2  7 -3 -1 -2 -2 -3 -2 -2 -3 -3 -2  7 -3 -3 -2 -2 -2 -2 -2
 -3 -3  0 -1 -3 -3 -3  0 -2 -2  0  0 -2  4 -1  1 -3 -3 -3 -2  4 -1 -3 -3  4 -3 -2 -3  3 -3 -2 -3 -1 -3  1 -3 -3 -3 -3 -3 -3 -1 -3 -1 -3 -2 -2 -2  0 -3  0
