# Supplementary material for: Protein Secondary Structure Prediction Based on Data Partition and Semi-Random Subspace Method
Source: Sci Rep. 2018 Jun 29;8:9856. doi: 10.1038/s41598-018-28084-8 (PMC6026213; doi:10.1038/s41598-018-28084-8)
Supplement: Supplementary file 3 — Dataset 3 [file 41598_2018_28084_MOESM3_ESM.zip › ASTRAL_DATA/1bxy_A.pssm]

  M  P  R  L  K  V  K  L  V  K  S  P  I  G  Y  P  K  D  Q  K  A  A  L  K  A  L  G  L  R  R  L  Q  Q  E  R  V  L  E  D  T  P  A  I  R  G  N  V  E  K  V  A  H  L  V  R  V  E  V  V  E
 -4  6 -2 -3 -1 -3 -3 -3 -2 -3 -1  0 -2 -2  1 -2 -1 -1 -4 -3  4 -1 -1 -1  5 -4 -2 -4 -3 -3 -3 -2 -2 -1 -2 -2 -3 -2 -2 -2  0  4 -3 -2 -2 -3 -2  0  0 -3  1 -5 -4 -2 -1 -2 -3 -3 -1 -2
 -4 -3  2 -4  2 -5 -2 -2 -3  6 -4  0 -6 -2  6 -1  0  0 -2  6  2 -4 -4  4 -2 -5 -5 -5  6  4 -2  2  2 -2  0 -3  2 -2 -4  1 -5 -2 -5  8 -5 -4 -5  3  0 -5  3 -3 -4 -5  1 -5 -2 -2 -4 -1
 -5 -3 -1 -5 -2 -5 -3 -4 -3 -2 -2 -2 -6 -1 -2  0 -2  3 -2 -3 -1 -2 -5  0 -3 -6 -3 -6  2 -3 -5  5 -2 -2 -3 -3 -2  1  0  4 -4 -1 -2 -3 -3 -1 -5  5 -2 -6  1 -3 -6 -5 -1 -5 -2 -2 -4 -1
 -6 -4 -2 -5 -3 -5 -3 -4 -4 -3 -3 -2 -6 -1 -3 -3 -1  5 -3 -4  2 -4 -5  0 -3 -6 -4 -6 -3 -3 -5 -2  1 -3 -5 -2 -3  2  8 -2 -3 -2 -5 -4 -4 -6 -5  0 -3 -6 -1 -4 -6 -6 -1 -6 -1  0 -5  4
 -5 -3 -5 -3 -5 -3 -4 -4 -3 -6 -4 -2 -4 -5  1 -4 -4 -4 -6 -5 -3  0 -3 -4 -1 -4 -5 -4 -3 -6 -3 -5 -4 -2 -3 -4 -4 -6 -6 -2 -5  0 -2 -6 -5 -5 -3 -4 -5 -3 -3 -6 -4 -3 -4 -2 -6 -6 -3 -5
 -3 -2  2 -4  2 -5 -2  6 -3 -1 -3 -1 -5 -4 -1 -1  3 -1  8 -1  0 -3 -4  1 -3 -5 -4 -5 -1 -1 -4  0  6 -2 -4 -2  1  1 -2 -2 -3  4 -4 -1 -5  0 -5  1  1 -5  1 -3 -4 -5  0 -5  1  0 -4  2
 -5 -3 -1 -5  1 -5 -2 -2 -3 -2 -3 -1 -6 -3 -2 -2  3  0 -1 -2  1 -4 -4  1 -3 -5 -5 -5 -2 -2 -4 -2 -1 -1 -4  5 -2  6 -1 -3 -3  2 -5 -2 -5 -5 -5  0 -2 -5  0 -3 -5 -5  1 -5  7  7 -4  5
 -6 -1 -4 -6 -4 -6 -4 -5 -4 -1 -1 -2 -6  7 -1 -3 -3 -2 -5 -4 -2 -4 -5 -3  2 -6  7 -6  1 -4 -5  2 -3 -3 -5 -5 -4 -4 -4 -3 -3 -2 -5 -5  7 -6 -6 -2 -4 -6 -2 -5 -6 -6 -3 -6 -4 -5 -3 -3
 -5 -4 -2 -5 -3 -5 -4 -3 -4 -1 -4 -3 -6 -4 -2 -3  0 -2  5 -3 -2 -4 -5 -1 -3 -5 -5 -5  2 -1 -4  6  4 -3 -5 -3  6 -2 -4 -2 -5 -2 -5 -3 -5 -4 -5  3  0 -6  3 11 -5 -6 -2 -6 -2 -3 -5 -2
 -2 -4 -4  4 -3  6 -3 -2  3 -5 -5  0  8 -6 -4 -2 -3 -4 -6 -1 -2 -3  2 -1 -3 -1 -7  0 -5 -5  5 -5 -5 -1  1  2 -1 -5 -4 -2 -5 -2  6 -4 -7 -2  7 -4 -4  2 -3 -6  0  1 -3  1 -3 -5  4 -4
 -1 -4 -4  5 -4 -1 -4  4 -1 -5 -5  1 -1 -6 -4 -1 -3 -4 -5 -4 -2 -4  4 -2 -4  6 -6  6 -4 -5  3 -5 -4 -3 -1 -1  2 -5 -6 -4 -6 -3  0 -1 -7  0  0 -3 -4 -1 -3 -6  6  1 -3 -1 -5 -5  1 -4
 -4 -1  6 -4  6 -5  2 -1  0  5 -3  0 -5 -1  0  3  3  2 -1  5  1 -3 -4  3 -2 -5 -2 -5  4  7 -4 -2  1 -2 -1 -2  3 -1 -3 -2 -3 -2 -4  0 -4 -4 -5  1  6 -5  1 -4 -5 -5  4 -5  2 -1 -4  3
 11 -1 -3  0 -3 -1 -3 -1 -1 -4 -4  0 -1 -5 -3 -3 -3 -4 -3 -3 -2 -3  1 -2 -3  1 -5  0 -3 -4  5 -4 -3 -2 -2 -1  0 -4 -5 -3 -5 -2  1 -2 -5 10 -1 -3 -3 -2 -2 -5  4 -1 -3 -1 -4 -3 -1 -3
 -3 -4 -5 -2 -5 -3 -5 -3 -3 -5 -5 -2 -3 -6 -3 -4 -3 -5 -6 -5 -4 -5 -2 -3 -4 -1 -6 -1 -5 -6 -2 -4 -4 -1 -3 -4 -2 -5 -6 -4 -6 -4 -1 -5 -6 -3 -2 -2 -5 -3 -3 -3 -2 -3 -4 -2 -5 -6 -2 -5
 -6 -2 -3 -5 -3 -5 -4 -4 -4 -4 -4  4 -5 -4 -4  6  4 -2 -4 -4 -3 -4 -4 -3 -3 -5 -5 -5 -4 -4 -3 -4 -3 -3 -5 -4 -4  2 -4 -3  8 -3 -5 -5 -5 -6 -5 -3 -3 -5 -1 -5 -5 -5 -3 -5 -3 -3 -4 -2
 -5  0 -1 -4 -2 -4 -1 -3 -2 -3  7  0 -5 -2 -1 -1 -2  0 -3 -3 -1  0 -4 -1  2 -5 -3 -5 -2 -3 -4  0  2  3 -2 -3 -3 -2 -3  1 -3  2 -3 -3 -3 -4 -4 -1 -1 -4  3 -4 -5 -4  1 -4 -2 -2 -3 -1
 -4 -1  2 -3 -2 -3  7 -3  3 -3 -1  1 -3 -4  0  0 -2  0 -4 -3 -1  7 -2 -1  2 -4 -4 -4  0 -3  0 -2 -2  5 -1 -1 -2 -3 -3  5 -3 -1 -2 -4 -4 -4 -3 -1  2 -3 -1 -5 -3 -2  3 -2 -1 -3 -1 -2
 -5 -5 -5 -4 -5 -5 -5  0 -5 -5 -6 -3 -5 -5 -1 -5 -1 -5 -5 -5 -4 -5 -4 -4 -4 -4 -5 -4 -5 -6 -4 -2 -4 -4 -5 -5 -2 -5 -7 -5 -6 -4 -5 -5 -5 -5 -5 -2 -5 -5 -4 -4 -4 -5 -4 -2 -5 -5 -4 -5
 -4 -4 -4 -3 -4 -3 -4 -1 -3 -4 -4 -2 -2 -5  3 -4 -1 -3 -3 -4 -3 -4 -3 -3 -3 -3 -6 -3 -3 -4 -3 -2 -2 -3 -4 -4 -2 -4 -6 -4 -6 -3 -3 -4 -6 -4 -3 -3 -4 -4 -1  4 -3 -4 -3 -4 -4 -4 -3 -4
 -2 -2 -4  2 -3  5 -2 -2  5 -5 -4  1  1 -5 -3 -2 -2 -3 -5 -4 -1 -2  5 -1 -2 -2 -6 -1 -4 -5  1 -5 -4  2  6  4  1 -4 -4 -3 -4 -1  4 -4 -6 -2  4 -4 -3  7 -3 -6 -1  7 -2  7 -1 -2  5 -4
