# Supplementary material for: Protein Secondary Structure Prediction Based on Data Partition and Semi-Random Subspace Method
Source: Sci Rep. 2018 Jun 29;8:9856. doi: 10.1038/s41598-018-28084-8 (PMC6026213; doi:10.1038/s41598-018-28084-8)
Supplement: Supplementary file 3 — Dataset 3 [file 41598_2018_28084_MOESM3_ESM.zip › ASTRAL_DATA/1byr_A.pssm]

  E  P  S  V  Q  V  G  Y  S  P  E  G  S  A  R  V  L  V  L  S  A  I  D  S  A  K  T  S  I  R  M  M  A  Y  S  F  T  A  P  D  I  M  K  A  L  V  A  A  K  K  R  G  V  D  V  K  I  V  I  D  E  R  G  N  T  G  R  A  S  I  A  A  M  N  Y  I  A  N  S  G  I  P  L  R  T  D  S  N  F  P  I  Q  H  D  K  V  I  I  V  D  N  V  T  V  E  T  G  S  F  N  F  T  K  A  A  E  T  K  N  S  E  N  A  V  V  I  W  N  M  P  K  L  A  E  S  F  L  E  H  W  Q  D  R  W  N  Q  G  R  D  Y  R  S
 -3  3  0 -2 -2  1  2 -7  0 -2  0 -1 -1  5  0  1  2 -3 -1 -1  2 -4  0  0  7 -2 -1 -2 -3 -4 -2  4  6 -7  1 -6 -4  0  0 -1 -5  5 -1  7 -5  1  3  7  1 -1 -2 -4 -4 -1 -4  1 -1 -3  2 -7  1 -2  1  0 -1  0 -3  2  1  0  3  4  0  0  0 -2  3  0  5 -3 -1 -1 -3 -3 -2 -3  0  1 -3  3 -1  3 -3 -5 -5 -3  0 -4  1 -6 -1  0 -1 -1 -2 -2 -4 -3 -4 -6 -4 -1  1  4  7  2 -2  0 -6  4 -5 -5  2 -3 -2 -3 -2 -4  1  0  2 -3  6  1  2 -5  0  2 -1 -7 -2 -1 -4 -3  2 -1  2 -2 -1 -5 -1  2
 -1 -3 -1 -5 -1 -5 -4 -7 -5 -1  0 -2  0 -3  1  0  0 -5 -4  2 -1 -7  1  0 -4  5  3  0 -6  4 -5 -4 -5 -7 -4 -7 -5 -4  3  1 -7 -3  3 -3 -6 -2  2 -1  1  5  8 -6 -7  1 -7  6 -6 -6 -5 -6  2  4  0  0  3 -1  5 -1 -1  2 -1  1 -3  0  1 -5  1  1 -2 -2 -6 -3 -6  7 -2 -5  0  2 -5  0 -4 -4 -5 -4 -2 -6 -6 -7 -5 -6  1  3 -1 -6 -3 -5 -6 -5 -6 -5 -6 -3  3 -1 -5 -2  3  5 -5 -4 -4 -5 -5 -2 -5 -5  5 -2 -1  0  0 -5 -3  3  2 -6  0  1 -3 -7  0  5  6  1  0  0 -4  2  0 -5  4 -3
 -1 -3  0 -6 -2 -2 -4 -7 -3 -6  2 -2  2 -5 -2  1 -3 -6 -4  3 -2 -7  4  1 -5 -1  0  0 -7 -2 -6 -4 -5 -7 -1 -7 -2  2 -2 -1 -7 -5  1 -5 -7 -5  2 -6 -3  0 -5 -2 -7  1 -7 -3 -6 -6 -5 -2 -1 -2  3  6  1  3  1  0 -1  0  0 -2 -4  4 -2 -6 -2  5  2 -1 -7 -1 -6 -4 -4  4  1  2 -4 -2 -1 -5 -5  6 -5 -6 -6 -7 -5 -2  2  1  1 -6 -3 -2 -4  0 -7  9 -6 -3  0  0  0  1  2 -1  9 -1 -4  9 -5 -2 -6 -4 -2  5  3 -3  0 -5 -3  0 -2 -6 -2  0  5 -8  3  0 -2 -6  3  0 -1 -1  2 -6 -1  0
  3 -4  0 -6  1 -5 -5 -8 -4 -6  2  3  2 -4 -2  2 -5 -6 -4  3 -3 -7  4  0 -6 -4 -1 -1 -7  4 -6 -5 -5 -4  0 -8 -5  2  0  4 -7 -5  2 -6 -8 -3  3 -6 -4 -2 -6 -5 -7  5 -8 -2 -7 -7 -6  8  0 -1 -2 -2 -1  2 -1 -2 -2 -2 -1 -1 -3  1 -1 -7 -3  0 -3 -1 -7  1 -6 -5 -5  6  3  0 -4 -2 -4 -5 -6  5 -5 -6 -6 -7 -5  9  1  0 -2 -6 -3 -5 -5 -4 -7 -3 -7 -4  0 -3 -5  2 -1 -2 -3  3 -1 -3 -5 -6 -6 -3 -4  5  3 -2  2 -6 -5  0 -2 -7 -2  2  0 -8  2 -1 -5 -7  2  2 -3  0  4 -7 -2 -2
 -5 -4 -3 -4 -5 -4  6 -7 -3 -7 -5 -6 -4  7 -4 -4 -4 -4 -2 -4 -3 -5 -3 -4 -4 -6 -4 -5 -2 -3 -4  0 -4 -7 -4 -6 -5 -5 -5 -5 -5 -4 -5 -5 -5 -2 -4 -5 -3 -6 -8 -4 -5 -6 -5 -6 -5 -5 -4 -9 -4 -5 -2 -4 -1 -1 -6 -4 -2 -3 -1 -1 -3 -3 -3 -5 -3  2 -2 -4 -2 -6 -2  0 -4 -3 -4 -4  0 -4 -4 -3 -8 -6 -8 -5 -2 -1 -2 -8 -3 -1 -3 -2 -4 -5 -7 -5 -6 -7 -6 -4 -4 -4 -4 -4 -3 -3 -7 -4 -8 -7 -1 -1 -4 -4 -5 -3  0  0 -4 -4 -4 -4 -4  0 -1 -4 -6 -2 -5 -5 -5 -6 -4 -5  0 -4 -5 -5 -3 -3
  6 -3  0 -5  5 -4 -4 -8 -4 -2 -1  0  1 -4  3  3 -1 -6 -3  2  1 -6  0  3 -5  4  3  1 -6  0 -5  5 -4 -6 -1 -7  0 -3 -1 -1 -6 -4  3 -3 -6 -2  2 -4  2  4 -2 -5 -6  1 -7  2 -6 -4 -4 -5  0  0  4  0  1  0  0 -2  1  2  0 -1 -2  0  0 -5  0  1  1 -3 -6  1 -5 -2 -2 -4 -2  2 -2  0 -5  2 -5 -2 -3 -5 -5 -6 -5 -5  0  2 -2 -6  4 -5 -6 -4 -6 -4 -6 -4  1  0 -4  3  0  1 -4 -3 -2 -4 -4 -5 -5 -5  0 -2  0 -1  2 -5 -3  4  4 -6  2  2  0 -7  5  0 -3  0  1  4 -2  2 -1 -5  4 -2
  5 -3 -1 -6  5 -5 -5 -8 -4 -5  3  1 -1 -5  3  2 -3 -4 -3  1  0 -7  1  1 -5  0  1  2 -6  0 -6 -2 -3 -7  0 -7 -5 -2 -1  3 -7 -2  1 -2 -7 -3  1 -5 -2  1 -3 -5 -7  1 -7  0 -6 -6 -5  1  2  0  1 -1  0  1 -1 -2 -1 -1  0 -1 -2  0  1 -6 -1  0 -1 -4 -6  0 -6 -4 -2  0 -1 -1 -3 -2 -4 -4 -5 -2 -4 -6 -6 -7 -5 -2  0  1 -2 -6  4 -5 -6 -4 -7 -4 -6 -4  0 -3 -4  4  1  0 -4 -2  8 -4 -5 -5 -5 -4 -1 -1  0 -2  3 -5 -4  1  0 -6  1  1  4 -7  4 -2 -4 -6  2  3 -3  3 -1 -6  2 -2
 -4  3 -2 -6 -4 -5  4 -8 -3 -6  2  5  3 -1 -2  0 -5 -7 -6 -1 -2 -7  2  1 -4 -4 -1 -4 -7 -5 -6 -4  2 -8 -1 -7 -6 -4 -3 -3 -7 -2 -1 -3 -8 -5 -2 -4 -5 -3 -4  8 -6 -4 -6 -5 -1 -6 -4 -6 -2 -1  1 -2 -1  2  0  1  0  1  0 -1 -3  0 -4 -6 -2 -1 -1  7 -7 -5 -7 -4 -4 -3  1 -2 -4  2 -6 -5 -7 -5 -6 -6 -6 -7 -5 -3  5 -2 -3 -6 -3 -3  8 -4 -7 -5 -7 -4 -3 -2  1 -3 -3 -2 -5 -2 -1 -5 -3 -6 -6 -6 -3  2 -2 -2 -1 -5 -2  0 -2 -7 -3 -1 -4 -7 -4 -3 -6 -6 -1 -1  4 -3 -2 -6 -4 -2
 -2 -4 -2 -3 -3 -5  0 -6 -5 -6 -2  0 -1 -3 -3 -2 -3 -6 -5  0 -1 -7  1  1 -6  3  2 -3 -7  3 -6 -3 -5 -2 -3 -6 -6  1 -2 -2 -7 -5  0 -1 -7 -5 -2 -6  6  0 -3 -3 -7 -1 -8 -4 -7 -7 -5 -6  1 -2 -2 -2  2 -1 -2  0 -1 -1  1 -3 -3  0 -1 -6 -2  1  3  0 -7 -3 -3 -1 -4 -2  1  5  4  2 -1  5 11  5 -5 -5 -6 -7 -5 -5 -2  1  3 -6 -3 -6 -6 -5 -4 -4 -3 -5  0 -4 -5 -1  1  1 -1  0 -4 -4 -5 -5 -6 -5  2  2  1 -1 -2 -5 -5  0 -2 -3 -3 -2  7 -6 -2 -1  5 -1 -2  4 -4  1 -3 -3  1 -3
 -5 -5 -4  5 -5  1 -5 -5 -5 -6 -5 -4 -5 -1 -2 -4  1  6  3 -5 -1  8 -5 -4 -5 -6 -4 -5  7 -3  3 -2  1 -6 -3 -1 -5 -6 -5 -4  7  0 -4 -4  2  5 -5 -6 -5 -6 -7 -8  2 -4  2 -4  4  5  2 -8 -4 -5 -4 -2 -2 -3 -4 -3 -3 -1 -1 -1  2 -3 -1  0  0 -2 -5 -7  7 -5  3 -4  4  0 -3 -3 -5 -4  6 -3 -9 -6 -8  2  5  6  5 -7 -6 -3  1  1  4 -4 -8 -6 -2 -7 -4 -5 -3 -5 -5 -4 -3 -2 -8 -5 -7 -5  1  2  4  6 -4 -5 -2 -4 -3  3 -1 -4  1 -5  0 -4 -6 -4 -4 -2 -1 -6 -4 -2 -5 -1 -3 -2 -4 -4
 -5 -4 -4  0 -5 -1 -3 -4 -6 -7 -5 -6 -4 -4  1 -4  4  1  4 -4  0  1 -4 -4 -6 -5 -4 -5  2  1  2  0 -4 -6 -2  2 -6 -3 -3 -4  0 -2 -3 -6  6  2 -5 -3 -5 -5 -7 -8 -2 -6 -3 -3  0  2  3 -9 -4 -5 -4  0 -1 -3 -5 -3 -5 -1 -2 -1  3 -3  2  6  0 -3 -3 -7 -1 -5  1 -1  1 -5 -4 -3 -3 -4  2  0 -8 -2 -7 -2  0  0  0 -8 -6 -2 -2  0 -1 -2 -8 -5 -2 -5 -2 -4 -3 -3 -5 -4 -3 -3 -8 -5 -7 -7  3  5  0  2 -4 -6 -3 -2 -4  4 -4 -4 -1 -5  3 -3 -5 -4 -1 -3  3 -2 -3 -1 -5 -2 -4 -1 -3 -4
 -1 -3  0 -5 -1 -4 -4 -8 -4 -3  0 -2 -1 -4 -1  1 -2 -6 -4  2 -2 -6  0  0 -5  4  2 -2 -6 -1 -5 -3 -4 -7 -3 -7 -3 -2  3  0 -6 -4  3 -5 -6 -3  1 -1  5  4 -1 -5 -6  3 -7  2 -6 -6 -5 -5  4  5  0 -1  1 -1  5  1 -1  2  0 -1 -3  1 -1 -6  1  1 -1  1 -6  0 -6  2 -3 -4  0  2 -5  2 -4 -4 -6 -4  8 -6 -5 -6 -5 -5  1  2  0 -6 -2 -5 -6 -4 -6 -4 -6 -4  2 -1 -4 -1  4  3 -4 -3 -3 -3 -4 -5 -5 -5  2 -2 -1 -1  0 -4 -4  2  1 -6 -1  2 -3 -7 -1  2 -2 -1  1  0 -1  2 -2 -5  3 -2
 -3 -4 -3 -1 -4 -2 -3 -4 -5 -7 -4 -3 -3 -4  1 -3  1 -2  1 -4 -2 -1 -3 -2 -5 -4 -3 -5 -2 -2  5  6 -1 -6 -3  2 -5 -5 -3 -4  0  2 -2 -5  2  0 -3 -5 -2 -3 -6 -7 -3 -5 -4 -3  1  0  1 -8 -2 -4  0 -1  0 -3 -4 -2 -2 -1 -2 -1  5 -3 -1  1 -1 -2 -3 -6 -1 -6  0 -3  0 -5 -2 -1 -4 -4  0  8 -7 -2 -6  2  7 -3 -1 -7 -5 -2  1 -3 -1 -4 -7 -6  1 -6 -2 -4 -2 -4 -5 -1 -3 -2 -6 -4 -6  0 -1  1 -2  3 -3 -5  2 -3 -3  1 -4 -3 -2 -5  1 -3 -5 -5 -2 -4  4 -1 -3  0 -4 -2 -4 -3 -3 -3
 -5 -5 -5 -1 -4 -1 -1  9 -5 -8 -5 -6 -5 -5 -4 -4 -1 -4 -3 -5  0 -4 -5 -5 -6 -6 -4 -4 -4 -2  1 -5 -5  4 -5  9 -7 -5 -6 -6 -2 -5 -4 -6 -2 -3 -5 -7 -3 -6 -7 -7 -5 -6 -5 -4 -4 -4  0 -9 -3 -5 -4 -3 -3 -4 -6 -1 -5 -2 -2 -4  0 -3  3  1 -1 -4 -4 -7 -4 -7 -1  0  0 -6 -2 -4  4 -3 -2 -1 -6 -6 -8  5 -2 -4  0 -8 -5 -4 -2 -4 -2 -2 -7 -7  8 -7  7 -6 -3 -5 -6 -1 -3 -2 -7 -5 -7 -7 -1 -2  0  1 -3 -5 -2 -3 -4 -1 -5 -5 -4  4 -2 -4 -5  7 -4 -3 -4  1 -5 -3 -5 -3 -6  5 -4 -5
 -3  6 -2 -5 -4 -3 -5 -8 -2  9 -1 -1 -2  2 -2  0 -2 -6 -5 -3 -3 -7 -4 -3 -5 -4 -4 -4 -6 -5 -6 -5 -5 -8 -4 -8 -5 -4  5  5 -6 -4 -4 -5 -7 -5 -4 -5 -5 -5 -6 -6 -7 -1 -7 -5 -6 -6 -5 -6 -3 -4 -4 -3 -2 -1 -2 -3 -2 -1 -1 -1 -2  1 -2 -6 -3 -4 -4 -6 -6  7 -6 -6 -4 -5 -3 -1  3  2 -5 -5 -7 -5 -6 -6 -6 -6 -5 -6 -3 -2 -4 -6 -4 -5 -6 -5 -7 -6 -7 -4  0 -4 -4 -3 -4 -4 -6 -4 -5 -6 -5 -5 -5 -5 -3 -4 -3  7  1 -5 -4 -3 -1 -7 -4 -3 -5 -8 -3 -4 -5 -7 -3 -4 -4 -3  6 -6 -2 -3
 -2  0  4 -5  1 -2 -3 -7  6 -3  0 -2  3 -2 -1  1 -3 -5 -4  1  0 -6 -1  3  1 -1  2  5 -6 -3 -5 -2 -1 -6  5 -6  0  6 -2  0 -6 -1 -1  1 -6 -2  0 -3 -1 -3 -3 -3 -6 -1 -6 -2 -5 -5 -3 -5 -1  3  0  1  1  2 -2  1  5 -1  2 -1 -2  0 -2 -5  0  1  1 -3 -5 -3 -4 -3 -2 -3  3 -1  0  0 -2 -3 -6  0 -5 -4 -3 -6 -2 -5 -1  1  0 -5 -2 -2 -4  7 -6 -1 -6  4  1  4 -1  0  0  1  0  4 -4 -3 -3 -5 -4 -5 -1 -1  1 -1  0 -4 -1  0  0 -6 -1  1 -3 -7 -2  3 -4 -4  1 -2  4  0 -1 -4 -1  6
 -3 -2  4 -2  1  1 -4 -4  4 -3 -1 -3  1 -2  1  0 -2 -3 -2 -1  3 -4 -2  0 -2  0  1  2 -4 -4 -4 -4 -2 -6  1 -6  8 -3 -1 -1 -2  1  0 -2 -5 -1 -2 -3 -3 -4 -5 -6 -3 -1 -5 -4 -4 -2  1 -6 -1 -1 -2 -2  2  0 -2  0  1 -1  0  0 -2  1  0 -4  1 -2 -3 -5 -4 -3  1 -4  4 -2  1 -1 -2 -2  0 -3 -7 -4 -5  0  0 -4  0 -5 -3 -1  4  0  0  8 -6 -3 -6 -4 -3  6  0  0 -4 -2  2 -1 -4 -2 -5 -3 -2 -3 -2 -3  1 -3 -1 -2  0 -2  1 -1  0 -6  0  0 -3 -6 -1 -1 -4 -4 -1 -2 -1  2 -2 -3 -2  1
 -4 -5 -5 -1 -5  0 -1 -3 -6 -8  2 -6 -5 -6 -3 -3 -4 -6 -5 -5 -4 -6 -5 -5 -7 -6 -5 -6 -6  1 -5 -5 -6 -2 -5 -3 -7 -6  0 -6 -6 -6 -5 -7 -6 -5 -5 -7 -2 -3 -7 -7 -7 -6 -7 -3 -6 -6 -5 -9  2 -5 -1 -5 -3 -4 -6  3 -5 -1 -3 -4 -3 -1  0 -5 -4 -5 -5 -6 -6 -3 -6  5 -2 -7 -1 -5 -3 -4 -5 -5 -8 -7 -8 -4 -6 -6 -5 -8 -5 -4  1 -6 -5 -6 -7 -7 -2 -8  5 -6  3 -6 -6 -1 -5 -4 -8 -6 -7 -8  1 -5 -2 -5  7 -6 -4 -4 -4 -4 -6 -5 -4  2 -4 -5 -6 11 -3  0 -5 12 -5 -5 -5 -4 -6  8 -2 -5
 -4 -5 -4 -1 -3  0  4  1 -5 -7 -3 -3 -4 -5 -4 -3 -3 -4 -4 -2 -2 -3 -2 -4 -6 -4 -3 -4 -5  1 -4 -5 -5 10 -1  0 -6 -1 -5 -5 -3 -5 -3 -6 -5 -3 -3 -6 -2 -3 -6 -7 -5 -4 -6 -2 -5 -5 -4 -8  2 -5 -4 -4  0 -4 -5  5 -4  1 -1 -3 -1 -2  3 -4 -2 -1 -3 -6 -5 -4 -4  0  0 -3  1 -2  7  1 -2 -4 -3 -5 -7  3 -5 -5 -2 -7 -5 -2 -1 -5 -4 -5 -7 -6  6 -6  8 -5 -1 -5 -5 -2  0  1 -4 -3 -6 -6 -3 -4 -1 -3  0 -4  0 -4 -3 -3 -5 -4 -1  9 -3 -4 -1  0 -2 -1 -4  1 -3 -2 -5 -1 -5  7 -2 -4
 -4 -3 -2  5 -3  6 -4 -5 -3 -7 -4 -5 -4  0 -1 -2  0  5  3 -4  2  1 -4 -3 -3 -4 -3 -5  3 -3  5 -3 -1 -6  0 -2 -5 -5 -3 -3  4  3 -4 -3  0  4 -4 -5 -4 -5 -7 -7  7 -4  8 -4  6  5  3 -8 -3 -4 -3 -1 -2 -2 -4 -1 -4  0 -1 -1  3 -2 -1  1  2 -3 -3 -7  4 -4  6 -4  1  2 -3  0 -3 -3  0 -3 -8 -6 -7  5  0  5  4 -7 -5 -1  0  7  0 -1 -7 -6 -4 -7 -5 -3 -2 -3 -3 -2 -4 -1 -7 -4 -7 -1  5  3  6  2 -4 -5  0 -3 -1  4  1 -3 -1 -4  0 -2 -4 -3 -4 -3 -1 -5 -3 -2 -5  0 -4 -1 -3 -3
