# Supplementary material for: Protein Secondary Structure Prediction Based on Data Partition and Semi-Random Subspace Method
Source: Sci Rep. 2018 Jun 29;8:9856. doi: 10.1038/s41598-018-28084-8 (PMC6026213; doi:10.1038/s41598-018-28084-8)
Supplement: Supplementary file 3 — Dataset 3 [file 41598_2018_28084_MOESM3_ESM.zip › ASTRAL_DATA/1c0p_A.pssm]

  L  M  M  H  S  Q  K  R  V  V  V  L  G  S  G  V  I  G  L  S  S  A  L  I  L  A  R  K  G  Y  S  V  H  I  L  A  R  D  L  P  E  D  V  S  S  Q  T  F  A  S  P  W  A  G  A  N  W  T  P  F  M  T  L  T  D  G  P  R  Q  A  K  W  E  E  S  T  F  K  K  W  V  E  L  V  P  T  G  H  A  M  W  L  K  G  T  R  R  F  A  Q  N  E  D  G  L  L  G  H  W  Y  K  D  I  T  P  N  Y  R  P  L  P  S  S  E  C  P  P  G  A  I  G  V  T  Y  D  T  L  S  V  H  A  P  K  Y  C  Q  Y  L  A  R  E  L  Q  K  L  G  A  T  F  E  R  R  T  V  T  S  L  E  Q  A  F  D  G  A  D  L  V  V  N  A  T  G  L  G  A  K  S  I  A  G  I  D  D  Q  A  A  E  P  I  R  G  Q  T  V  L  V  K  S  P  C  K  R  C  T  M  D  S  S  D  P  A  S  P  A  Y  I  I  P  R  P  G  G  E  V  I  C  G  G  T  Y  G  V  G  D  W  D  L  S  V  N  P  E  T  V  Q  R  I  L  K  H  C  L  R  L  D  P  T  I  S  S  D  G  T  I  E  G  I  E  V  L  R  H  N  V  G  L  R  P  A  R  R  G  G  P  R  V  E  A  E  R  I  V  L  P  L  D  R  T  K  S  P  L  S  L  G  R  G  S  A  R  A  A  K  E  K  E  V  T  L  V  H  A  Y  G  F  S  S  A  G  Y  Q  Q  S  W  G  A  A  E  D  V  A  Q  L  V  D  E  A  F  Q  R  Y  H  G
 -2 -4  2  2  2 -1 -1 -3 -2 -2 -5 -4 -5  7 -5 -5  1 -5 -6 -2  0  7 -3 -1 -2  3 -3  2 -1  0 -2 -4 -1 -5  0  7  0 -3 -3  0 -1 -1 -1 -2  0  2  0 -3  4 -2 -1 -2  7 -1  7 -4 -5 -2 -1 -4  3  2  0 -1 -2  0  1  0  2  1  1 -6  2  1  0 -1 -5  1 -1 -6  1  0 -4  6  2  0  2 -1  0  0 -1 -2 -2  0 -3 -1 -2 -3  0  0 -1 -1  1  1  1  0 -1  0 -2  0  3 -1  0 -2 -3 -3 -4 -3  0  0 -1  1  0 -1 -4 -1  1 -1  4  0  1  1  0  0 -2  0 -4 -2 -2 -5  1  2  0 -7 -4  1 -6 -6 -1  0 -4 -1 -1  3  2 -4 -1 -1 -3 -3 -4  2  0 -2  0 -1 -3  2 -1  6  2  0  0  5 -2  3 -3 -4 -3  3  1 -2 -4  0  6 -1 -2 -4  1 -2 -3 -1 -5  1  2 -3 -3 -2  1 -6 -4 -6 -3 -4 -3 -1 -1  4 -4  0 -1 -1 -2 -1 -2 -1  0  0  1 -1  0 -1  1  1 -7 -2 -5 -5 -6  2 -2 -4 -3 -1 -4 -4 -4 -4 -4  2 -4  0 -3 -1 -3 -2  0  0 -1 -4  0  2 -2  5  1  2 -6 -4  2 -4  4  3  3 -3  1 -4  0 -3  3 -1 -1 -1 -1 -1  0  0  2 -4 -5 -4  1 -1  0  0 -2 -3 -7 -6  4 -7 -2  1 -3  2 -6 -4 -2  2 -4 -1 -2  0  0  0  0  0  0  0  0  0  0  0  0  0  0  0  0  0  0  0  0  0  0  0 -1 -2 -1 -1 -3 -3 -6  3 -7 -4  3  1 -2  4 -4 -5 -4  2  1 -5 -4  1  7  1  0  5  3  0 -4  0 -1 -1  4 -1  0 -2 -1 -2 -1
 -2 -5 -4 -1  0  1  1  2 -6 -4 -7 -6 -7 -6 -7 -7 -6 -7 -7 -6 -6 -7 -4  2 -7  1  2  4 -3  0  4 -7  3 -7 -5 -6  5 -3 -5 -7 -4  0 -2 -1 -5 -4  0 -4 -4 -4 -3 -4 -6 -7 -6 -3 -7  2 -6 -4  3 -2  0 -1  0 -2 -1  5 -2  2  4 -2 -4  4  3 -5 -5  2  2 -6  1  3 -6 -5  0  1 -3 -3 -1  1  2  0  4  0  1  2 -1 -2  2  2  1  1  0  0 -1 -1 -1 -3 -3 -4  2 -1  0 -4  1 -3 -6  7  1 -5  1  0 -2 -2 -5  0 -2 -4 -2 -3 -7 -4  3 -5  3 -5 -6 -4 -6 -4 -5 -3  1 -7 -6  1 -5 -7  2  3  6 -6  3  1  3 -4 -6  3 -5  2  8  5  2 -6  1 -1 -6  0 -4 -5  0  0  0 -5  0 -5 -7 -7 -6 -8 -5 -7 -2 -3 -5  6  1 -5 -2 -3 -5 -1 -7 -1 -1 -5  2 -7 -5  8 -7 -4 -5 -6 -1 -6  6 -3 -5 -3 -3  4 -2 -3  1  2  2  0 -1 -1 -3 -2 -1 -5 -7 -6 -6 -5  8  2 -3 -4  1 -5 -6 -6 -6 -6 -5  2  0 -1 -2 -2 -2 -1  0 -1 -5  3 -2 -1 -3  2  1  5 -7 -3  3  8 -6 -1  2 -4  1 -6  0 -4  0  0 -1 -1  0 -1  0 -1 -3  4 -7 -3  5 -4  3 -7 -7  2  9 -8 -4  9  1 -5 -4 -5  9 -6 -3  3 -3  2 -1  0  0  0  0  0  1  0  0  0  0  0  0  0  0  0  0  0  0  1  0  0  0  1  2  0  2  0 -6 -6 -5 -5 -7 -7 -5 -6 -6  1 -7 -6 -4 -2 -5 -4 -7 -6 -6  2  1 -6 -1  2 -6 -6  1 -1 -2 -3  2  5  1  4 -3
 -3 -5 -4 -1  1  1  0  3 -7 -4 -8 -7 -4 -5 -5 -7 -5 -5 -8 -2 -3 -7 -5 -3 -8 -4 -3  2  0  1  1 -8 -3 -8 -7 -6 -3 -2 -6 -7  0 -3 -2 -1 -1 -3  2 -4 -3 -3 -2 -4 -6 -5 -6  6 -4 -4 -4 -4 -2  0  0  1  1  2 -1  1 -2 -1 -1 -6 -3 -4  0 -5 -6  1 -2 -7 -3 -1 -5 -4 -3  0 -1 -3 -3 -2 -3 -5 -2 -1 -3 -3 -2 -3  0  0  1 -1 -1  0  0 -1  1 -2 -4 -5 -2  0 -3 -4 -3  3 -6 -4 -1 -4 -1 -1  1 -2 -5 -4 -2  0 -3 -2 -2 -4 -2 -7 -1 -4 -6 -1 -7  7 -5 -3 -2 -7 -7  2 -3 -8 -4  0 -2 -4 -3 -1  2 -1 -3 -2 -6 -3 -4 -3  0 -7  0  0 -7  1 -2 -5 -4  0  1 -4 -1 -5 -7 -7  9 -8 -4 -5  0 -1 -4 -2 -1 -4 -2 -2 -5  1 -4 -1  2 -5 -5 -6 -4 -5 -5 -5 -2 -7 -6 -7 -1  6 -2 -2 -1 -1 -3  1 -3 -2 -2  1 -1 -1  1 -1 -3 -4 -7 -4 -7 -4 -5 -3  2 -1  1 -5 -6 -6 -4 -5 -4 -3 -2 -2  4  6 -3  2 -3  1 -6 -1 -4  3 -4 -3  0 -1 -8 -6 -1  0 -4 -2 -1 -5 -3 -6 -1 -5 -2  1  0  0  1 -2 -1 -1 -4 -2 -7 -6 -2 -1  4 -7 -5 -7 -6 -7 -2 -6 -1 -1 -3 -4 -4 -7 -5 -1 -4 -1 -2  0  0  0  0  0  0  0  0  0  0  0  0  0  0  0  0  0  0  0  0  0  0  0  0  0 -2  0 -6 -6 -4  7 -7 -5 -4 -2 -4 -3 -5 -6 -4  0 -4 -8 -5 -5 -6 -1 -3 -6 -5  0 -6 -6  1 -1 -2 -6 -1 -2 -1 -1 -1
 -4 -6 -3  0  0  0  1  2 -7 -7 -8 -7 -6 -6 -6 -8 -6 -5 -8 -1 -4 -7 -6 -4 -8 -4  0  0 -3 -4  1 -7 -3 -8 -5 -6  0  5 -4 -6 -2  8 -2  4 -2 -3  2 -5 -4 -4 -3 -5 -7 -6 -7 -2 -8 -5 -5 -5 -3  0  0  1  4  4  1 -2 -2 -1  1 -7  6 -4  1 -6 -7  2 -3 -8 -2  2 -3 -4 -1  1  1 -2 -2 -2 -3 -5  0 -1 -4  2 -2 -5  2  2  1  3  4  3  1  1  3  0 -2 -5 -2  5 -3 -5  1  5 -7 -4  0 -6  1 -1  4  3 -6 -4  1  0 -1  1 -6 -5  0 -7  1 -5 -6 -5 -7  5 -5 -3 -3 -8 -8 -2 -8 -8 -4  0 -4 -7 -2 -1 -3 -4 -6 -3 -7 -3 -5 -4 -1 -7  1  2 -7  3  4 -3 -4  2  1 -5  5 -6 -7 -7 -2 -8 -5 -6 -6 -4 -5 -3  1 -4 -2  1 -5  0  9  1  2 -7 -6 -6 -4 -6 -6 -6 -5 -7 -6 -7 -1 -3  0 -3  1  0 -2 -4 -4  0  1  2  3  5  3  1 -1 -2 -8 -6 -7 -5 -6 -2  2 -2  3 -5 -6 -6 -6 -6 -5 -3  2  2  4  5 -4  5 -2  1 -5  7 -1  1  0 -3  0  4 -8 -6 -1 -2 -6 -4  0 -6 -2 -6  1 -4 -2  2  1  0  0 -1  2  5 -4  4 -7 -6 -1  2 -3 -7 -6 -7 -7 -7 -3 -7  1  0 -4 -5 -7 -7 -1 -3  2 -1 -2  1  0  0  0  0  0  0  0  0  0  0  0  0  0  0  0  0  0  0  0  0  0  0  3  1 -3 -2 -6 -7 -6 -1 -8 -6 -5 -4 -5 -4 -6 -7 -4 -3 -5 -9 -6 -6 -6  1  2 -6 -6  3 -7 -7  3  2 -3 -6 -2 -3  0 -2 -2
 -2 -5 -4 -2 -3 -2 -2 -5 -5 -3 -5 -2 -8  0 -7 -3 -4 -8 -6 -6  3 -6 -3  1 -6 -1 -3 -5 -6 -3 -5 -6 -4 -5 -3 -5 -7 -3 -5 -7 -6 -6 -3 -3 -4 -4 -2 -4  3 -4 -3 -5 -5 -7  2 -6 -1  1  0 -1 -3  0 -2 -2 -4 -3 -3 -5 -3 -1 -5 -5 -5 -4 -4 -6 -7 -5 -5 -6 -1 -6 -5 -3 -6 -6  1  0 -4  1  0  0 -4  0  1 -5 -2 -2 -3 -3 -4 -4 -4 -4 -2 -3 -3 -5 -5 -4 -3 -5 -2 -1 -4 -6 -3 -3 -3  2 -4 -4 -5 -5 -1 -5 -5 -3  1 -2 -7  3 -4 -1 -4 -5 -2  6 -5 -4  0 -6 -3 -8  4 -5 -8 -4 -3 -5 -4  6 -2 -4 -3 -7 -2 -4 -5 -5 -5 -3 -3 -3 -4 -4 -5 -2 -6 -3 -2 -4 -4  1 -4 -1 -5 -5 -7 11 -4 -7 -5 -6 -4  1 -4 -4  0 -3 -2 -4 -9 -5 -4  4 -4 -7 -4 -8 -7 -8 -4  3 -3 -5 -6 -3 -7  3 -3 -3  1  1 -3 -2 -2 -1 -3 -5 -5 -3  0  3 -4  2  0 -5 -8 -1 -4 -6 -2  2 -4  1 -6 -7  5 -2 -6 -5 -5 -4 -4 -4 -4 -4 -5 -2 -6 -5 -4 -5 -5 -5 -6 -3 -5 -8  9  4 -5 -2  7 -8 -2 -3  0 -3 -2 -2 -2 -1 -2 -4 -2 -6 -5 -4 -5 -6 -2  5 -7 -5 -9 -8 -1 -4 -3 -6 -5 -4 -9 -3 -5 -3 -6 -3 -2 -1 -1 -1 -1  0  0  0 -1 -1 -1  0 -1 -1 -1  0 -1  0  0 -1  0 -1  0 -1 -3 -4 -3 -4  1  0 -7  2 -7 -7 -2 -6 -6 -3 -7 -6 -6  0 -1 -7 -7  8 -1 -5 -6 -3 -1 -5 -2 -4 -3 -5 -1 -3 -4 -5 -2 -4 -4
 -2 -2 -2  1  1  3  1  1 -6 -6 -7 -6 -7 -5 -7 -7 -5 -7 -7 -4 -5 -6 -5  0 -5  4  3  1 -4 -1  2 -7 -2 -7 -6 -6  0 -1 -4 -6 -2 -3 -1 -1 -3  2  0 -4 -3 -3 -1 -2 -6 -6 -6 -2 -5 -2 -5 -2 -2 -1 -1  0 -2  1  0  1  4  2  1 -2 -1  2  0 -5 -5  0 -1 -5  0  1  0 -3 -1  0 -2 -2 -3  0 -3  0  2  2 -1  1 -2 -3  0  0  0  0 -1  0  0 -1  0 -1 -3 -4  0  0 -2 -4 -1 -2 -6  1  0 -4 -2  1  0  0 -4 -4  0 -4 -3 -2 -6 -3 -1 -6  1 -4 -5 -5 -6 -4 -5  1 -1 -6 -6  2 -7 -7  2  1  5 -6  0  1  0 -5 -6  1 -6  0  1  0  0 -6  2 -3 -6  1  4 -5 -3  1  0 -4  0 -4 -6 -7 -5 -7 -5 -7 -5 -4 -4 -1 -1 -5 -1 -3 -5  1 -6  0  0 -6 -2 -5 -5 -1 -7  9 -5 -6 -4 -6  0  0 -3 -1 -2  1  0 -2 -3 -1  2 -1 -1 -2 -2 -1 -3 -4 -6 -3 -6  0  3 -3 -2 -5  0 -5 -6 -5 -6 -6 -5 -2  6 -2 -4 -1 -5 -2 -2  2 -5 -4 -3  0 -1 -4  2 -1 -7 -4  2 -2 -6 -2  0 -4 -3 -5  1 -5 -2  0  0 -1 -1 -1  1 -1 -4  1 -7 -5 -1 -2  0 -7 -7 -6 -4 -7 -2 -4  0 -2 -4 -4 -4 -6 -1 -1  1  0 -2  1  0  0  0  0  0  0  0  0  0  0  0  0  0  0  0  0  0  0  0  0  0  1  0  0 -1 -1 -5 -6 -5 -4 -6 -6 -4 -4 -5 -2 -6 -6  7 -2 -5 -7 -7 -5 -5  2 -1 -5 -3  1 -6 -5  1  2 -2 -3  3  4  0 -1 -3
 -3 -5 -4 -1  1  1  1  1 -7 -6 -7 -7 -7 -5 -7 -7 -5 -7 -8 -5 -5 -6 -5  2 -7 -3  6 -1 -4 -5  0 -7 -2 -7 -6 -6  3  2 -5 -6  2  0 -1  0 -4  3  1 -4 -4 -3 -4 -5 -6 -7 -6 -5 -7 -4 -5 -4 -1 -1  0  3  1  1  2  0  1  1  3 -7  4  0  2 -6 -7  2  2 -7  2  4 -1 -3  3  5 -1  0  2 -1 -1 -3  0  0 -2  5 -2 -2  3  2  1  2  2  2  2  0  1  0 -2 -4  0  3 -2 -4  1  1 -6  0  1 -4  1  1  3  6 -5 -4  3 -3 -3 -2 -5 -4  2 -7  0 -4 -6 -5 -7  0 -5 -3 -2 -7 -7 -1 -7 -7  0  1  2 -6  2  1 -2 -6 -6  1 -6  3  0 -2  1 -6  0 -3 -5  1  6 -5 -3  2  0 -4 -1 -5 -7 -7 -5 -8 -5 -7 -5 -5 -4 -2  2 -5 -2 -2 -5  5 -4  1  0 -6 -2 -4 -4 -5 -7 -2 -5 -6 -6 -6  3 -2  0 -3  0  1  3 -4 -4 -2  1  0  1  0 -2  4  1 -4 -7 -6 -7 -5 -5 -3  1 -4  0 -5 -6 -6 -6 -6 -5 -2  4  3 -3  1 -3  1 -1  3 -3 -2  1  4  1 -4  4  0 -7 -5  3 -3 -6 -3  3 -6 -1 -5  6 -5 -2  0  1  0 -1 -1  4  1 -4  3 -7 -4  3  2 -3 -7 -7 -6 -5 -7 -3 -5  4 -3 -3 -4 -5 -6  8 -1  7  1 -2  1  0  0  0  0  0  0  0  0  0  0  0  0  0  0  0  0  0  0  0  0  1  1  0  0 -3 -2 -6 -6 -5 -4 -7 -6 -5 -4 -6 -3 -6 -6  2 -3 -5 -7 -7 -6 -5  4  5 -5 -4  3 -6 -6  4  5 -1 -5  1  1  0 -1 -3
 -4 -6 -4 -2 -1 -1 -2 -4 -7 -5 -8 -7  8  0  8 -8 -6  8 -8 -6 -6 -1 -7 -4 -8 -4 -5 -2  6 -5 -2 -8 -4 -8 -7 -2 -5 -6 -5 -6  6 -4 -2 -3 -3 -4  0 -5 -3 -4 -4 -5 -2  8  1 -3 -6 -1 -2 -3  0  2  1  0 -1  1  0 -4 -3  0 -2 -7 -2 -4 -3  0 -7 -1 -4 -7 -2 -2 -7 -4 -3 -1  2  5  1 -3  2 -5 -4  2 -4 -4  1 -4  0  0  0 -2 -1  1 -1  0  2 -1 -1 -5  0  0 -2 -4  1  4 -7 -5 -3 -5 -1 -1 -1 -5 -6 -2 -1  6 -1 -2  7 -4 -2 -5 -3 -1 -6 -5 -7 -5 -5 -2 -4 -8 -8 -1 -8 -8 -5  1 -5 -6 -4 -1 -1  7  5 -4 -7 -5 -6  1 -3 -7  0 -1 -7 -1 -4 -3  1 -1  2  0  0 -3 -7 -7 -6 -7 -5  8 -6  7 -3 -1 -3 -6  5  6 -5 -1 -6 -3 -1 -6 -6 -6 -3 -6  8 -7 -6 -7 -6 -7 -4 -2 -4  3 -2 -2 -4  1 -2 -2  0  2  2  1  5  1 -4 -5 -8 -6 -7 -6 -6 -2  4  7  5 -2 -6 -6  8  8 -2 -4 -3 -4  5 -4 -1 -3  1 -3 -5 -5 -3 -2 -5 -2 -3  0 -8 -6 -3 -4 -2 -3 -3 -6 -5 -6 -2 -4 -2  1  2  3  3 -2  0  3 -4 -4 -7 -7  1 -5  3 -7  8 -7 -8 -8  1 -7 -4  6  7 -5 -7 -7 -4 -3 -3 -3 -3 -1  0  0  0  0  1  0  0  1  0  0  0  0  1  0  0  1  1  0  1  1  1  2  3  4  1 -3 -6 -6 -7 -2 -8  8 -5  7  7 -1  8 -7 -5  0  1 -8  8 -5 -1 -2 -2 -4 -3  0 -7 -6 -1  0  1 -6  0 -3  0  3  7
 -3 -5 -4  2  0  0  0  4 -7 -4 -8 -7 -7 -6 -7 -8 -6 -7 -8 -6 -6 -7  1 -3 -7 -3 -1  1  0  5  1 -8  1 -8 -7 -6 -1  8 -4 -7 -4 -2 -2  1 -2 -1  0 -3 -4 -4  1 -5 -6 -7 -7  7  5  1 -6  3  0 -2  0 -1 -2  0 -2 -3  1  2 -2 -3 -5 -3  0 -6 -1  0  3 -4 -3  0 -4 -1 -5 -1  2  2 -4  2  2 -5  2 -1 -1  0  2  1  2  2 -1  0 -2  1 -1 -1  1  0 -3 -2 -2  2  0 -3 -1 -3 -2  0  0 -3 -1 -2  2 -2 -3 -6  0 -1 -3  1 -5  1 -1 -3 -3 -4 -5 -5 -7  1 -6 -1 -1  6 -7  1  2 -7 -1  0 -2 -6 -1 -1  0 -7 -6 -1 -3  2  0  1  2 -6  0  8 -6  0 -2 -6 -2  0  0 -1 -1 -4 -7 -7 -3 -8 -6 -7 -6 -3 -5 -1  2 -4 -3 -3 -5 -2 -6  0 -2 -6  2 -7 -6 -5 -7 -1  0 -7 -2 -7  1 -4 -5  3 -1  0 -2 -3 -3  1  1  3 -1 -1 -2  0 -2 -5  3 -6  0 -3 -1 -5  2 -4  1 -6 -6 -6 -6 -6 -5 -1 -1 -1  3 -3 -4  0 -4  0 -6 -3 -3  1 -4 -3 -2 -2 -7 -5 -2 -2 -6  0 -3 -3  0 -7 -3 -6 -1  1  0 -2 -2 -2 -1  1 -3  1 -7 -6 -3  9 -2 -7 -7 -3 -5 -8 -2 -3  2 -5 -4 -5 -5 -6 -5 -2 -4  0 -2  0 -1 -1  0  0  0  0  0  0  0  0  0  0  0  0  0  0  0  0  0  0  0  0 -1 -3 -1  0 -6 -7 11  0 -3 -6  9 -5 -6  0 -6 -3 -4 -3 -3 -2 -7 -5 -6 -1  2 -6 -4 -2 -7 -6 -1 -3  2 -5  0 -2 -1  5 -3
  1 -2 -2 -3 -4 -4 -4 -5  7  3  5  5 -9 -6 -8  3  6 -9 -3 -6  1 -6  3  0  2 -2 -6 -4 -7 -3 -5  5 -1  6  4 -6 -7 -4 -1 -6 -6 -6 -1 -3  3  3 -2 -4 -4 -5 -4 -3 -6 -8 -6 -3 -1 -2 -6  2 -3  0  1 -3 -3 -3 -2 -3 -1 -1 -4  0 -5 -3  1 -5 -4 -3  0 -2 -3 -6  2  0 -5 -5 -4 -5  3  1 -1  3 -4 -1  2 -1  1  1 -3 -3 -2 -2 -2 -3 -1 -1 -1  1 -5 -1 -3 -5  1  0 -5 -6 -1 -5  1  3 -4 -4 -5 -6  1 -1 -5 -4  0  0 -8  2 -4 -3 -4 -4  1 -1  6 -7 -2 -5  3 -5  1 -4 -7 -1 -1 -4 -4 -1  1 -4 -2 -9  0 -1  4  2 -5 -4  0  3 -4 -5  5 -4 -6 -1  1 -3 -2 -3 -5  3  3  3 -3 -6 -3 -9  2 -6 -5 -2 -3  0  0 -4  1 -4 -8 -5 -5  0 -2 -1  5 -8 -8 -8  3  3  2  3 -6 -6 -7 -1  3 -3 -2  1  2 -1 -2 -3 -4 -5 -4 -2  0 -2 -6  5  6 -6 -8 -5 -3 -6 -5  1  6  4 -4 -7  0 -3 -2 -2 -5 -4 -5 -5 -3 -2  0 -6 -3 -5  2 -3 -2 -4  8  1 -4 -7 -1  0 -4  2 -2 -8 -5  4 -2 -2 -2 -3 -2  3 -2 -4  2 -4  6  5 -6 -3  1 -1 -9 -1 -8 -8 -3 -8 -3 -6 -5  2 -8  4 -8  0 -6 -1  3 -1  0 -1  0  0 -1  0  0  0  0  0  0  0 -1 -1  0  0 -1 -1  0 -1 -1 -1 -3 -4  1  0  3  4 -7 -6 -5 -8  1 -7 -7 -4 -8 -3 -2 -1 -7 -2 -9  0 -6 -3 -1  0  0 -5  0  2 -3 -5  0  1 -4 -5  0 -5 -5
  4 -1 -2 -3 -3 -4 -2 -5 -1 -1 -3  4 -9 -6 -8 -4  0 -9  7 -5 -5 -7  4  2  6  0 -5 -4 -5  0 -4 -3 -2  0  0 -6 -6 -5  4 -6 -4 -5  0 -2 -4 -1 -2 -4 -4 -5 -2 -4 -6 -8 -6  1 -4  1 -5 -1 -1 -2 -1 -3 -4 -3 -1  1  0  0 -4 -1 -4  1 -1 -6  1 -3 -3  4 -1 -5  6 -3 -5 -5 -4 -2 -1 -1 -1  2 -5  0 -2 -2 -1  2 -2 -2 -3 -2 -1 -2 -1  1 -2  1 -5 -1 -2 -5  3  2 -5 -6  2 -5  0  5 -4 -3 -5 -5  6 -4 -4 -6 -3 -1 -7  1 -4 -2 -4  0  0  1  2 -7 -4 -4  1 -5  6 -3 -5  7  2 -5 -3  4  2 -2  1 -8 -4 -3  1  0 -4 -3 -3  4 -4 -6  4 -3 -6  0  0 -4 -2 -4 -5  1  1 -3 -7 -7 -5 -9  6 -1 -3 -1 -2  6 -2 -3 -2 -3 -9 -4 -3  1 -3 -6 -2 -5 -8 -6  1  2  5  0 -5 -6 -7  0  0 -4 -1 -1  1 -2 -1 -3 -4 -6 -4 -2 -1 -2 -3  1 -1 -7 -7 -3 -4 -6 -4  1  1  5 -4 -7 -4 -2 -2 -3 -7 -6 -4 -5  0 -2 -2 -5 -1 -5  2 -5 -2 -5  1  4 -5 -6 -5  1 -3  5 -1 -7 -3  5  0 -2 -2 -2 -2  0 -2 -4  4 -3 -2  4 -5 -6 -2 -3 -9  6 -7 -8 -2 -7 -4 -7 -5  0 -6  4 -7  0 -5 -1  2 -1  0 -1  0  0  0  0  0  0  0  0  0  0  0  0  0  0  0 -1 -1 -1 -1 -2 -4 -4  0  1  2 -2 -6 -6 -6 -8 -3 -7 -7 -3 -8 -4 -5  1 -7 -2 -9 -2 -6 -1 -4 -3  2 -4  6  3 -2 -5 -1  5 -3 -4  1 -4 -5
 -2 -5 -4 -1  0  2  3  1 -6 -6 -7 -6 -7 -5 -6 -7 -5 -7 -7 -5 -5 -6 -5  1 -7 -1  3  3 -3 -4  3 -7 -1 -7 -6 -6  4 -4 -5 -6 -4 -4 -2  2 -3 -3  0 -4 -3 -4 -3 -4 -6 -6 -6 -5 -7 -2 -5 -4 -2 -1  1  0 -1  0  0  1 -1  0  2 -6 -4  4 -1 -5 -6  3  2 -7  1  2 -5 -5  0 -1 -3 -3 -3  1 -1 -3  2  0 -2 -1 -2 -4 -1  0  1  1 -1 -1  0  1  0 -2  0 -4  4  0 -2 -3  0 -2 -6  3  0 -5 -1  3  0  0 -4 -3  0 -3  1 -2 -5 -4  1 -6  1 -4 -5 -4 -6 -4 -5 -4  0 -7 -7 -1 -5 -7  1  1  2 -6  1  3  1 -3 -6  2 -6  2  1  1  1 -6  1 -4 -6  1 -3 -5 -2  1  1 -4  1 -5 -6 -7 -5 -7 -5 -6 -5 -4 -4  1  2 -5 -1 -3 -5  0 -6  3  3 -6 -2 -6 -4  1 -6 -4 -5 -6 -4 -6  3 -3 -5 -2  0  4 -2 -3 -3 -1 -1 -1  0  1 -2 -2 -3 -5 -7 -5 -6 -4 -3  0 -3 -4 -3 -5 -6 -6 -6 -6 -4  3 -3  3 -4 -3 -4 -3 -2  0 -5 -2  0 -1 -2 -3  1  0 -7  1  3 -1 -6  0  2 -5 -4 -3 -1 -5 -1  0  0  2  1 -1  1  0 -3  2 -7 -3  2 -4 -1 -7 -6 -5 -3 -6 -3 -3  4 -5 -4 -4 -2 -6 -4  2 -3  2 -1  0  0  0  0  0  0  0  0  0  0  0  0  0  0  0  0  0  0  0  0  0  0  0  1  3  0  0 -6 -6 -6 -4 -7 -6 -5 -4 -5 -3 -6 -6 -2 -3 -5 -6 -6 -5 -5  1  2 -5 -4  2 -5 -6  2  2 -2 -4  3  5  1  2 -3
  5 10  8 -3 -2 -2 -3 -4 -2 -3 -4 -2 -8 -4 -7 -4 -2 -8 -1 -6 -5 -6 -1 -2 -2 -4 -5 -4 -6 -4 -4 -4 -3 -2 -3 -6 -5 -6  6 -7 -5 -5  1 -4 -4 -2 -1 -4 -4 -4 -1 -4 -6 -7 -6  0 -5  1 -6  4 -1 -1 -1 -2 -3 -3 -2 -2 -1  0 -4  3 -3  0 -2 -6 -1 -3 -2  5  1 -5  4 -3 -5 -5 -4 -3 -2  3  1  4 -2  2  1 -1  0  0 -2 -2 -2 -3 -3 -1 -2 -1 -2 -2 -5  0 -3 -5  1  4 -5 -5 -2 -2  0  1 -4 -3 -4 -5 -1 -5 -4 -4  0 -1 -7 -1 -3  1 -1 -4  1  1  1 -6  6 -1  1 -6  0 -3 -6 -1  1 -2 -5 -3 -1 -3 -1 -7 -4 -3 -1 -1 -5  0 -2 -1 -2 -5 -1 -2 -5 -3 -1 -4 -1 -3 -5  0 -3 -2 -7 -6 -5 -8  2 -2 -4 -1 -2 -1 -3 -3 -3  2 -8 -3 -3  5 -2 -7 -1 -4 -7 -6 -3  2 -1 -2 -5 -5 -7 -1 -1  2  5 -1  3  4 -2 -3 -4 -5 -4 -4  1 -2 -6  2  6 -2 -6 -1 -4 -6 -3 -2 -2  0 -6 -7 -3  2 -2 -1 -6 -5 -3 -5 -2 -3 -5 -3  3 -4  0 -5 -1 -2  0  5 -3 -4 -3 -1 -3  3 -1 -5 -4  0 -1 -2 -2 -2 -2 -1 -1 -3  0 -4 -3  0 -1 -4 -2 -4 -8 -1 -7 -8  0 -6 -3 -6 -5  2 -6  0 -7 -2 -5  0  1 -1  0 -1  0  0  0  0  0  0  0  0  0  0  0  0  0  0  0  0  0  0 -1 -1 -3 -4  0 -1  0 -3 -6 -5 -6 -7 -2 -6 -6  0 -7 -3 -3  0 -4 -2 -8  5 -5  0 -1 -4 -1 -2  1  2 -4 -3 -2  0 -3 -3  0 -3 -4
  0 -3 -4 -4 -4 -4 -4 -5 -1 -5 -5 -3 -8 -4 -8 -5 -3 -8 -4 -7 -6 -7  0 -3 -4 -5 -7 -4 -6  1 -6 -4 -6 -5 -3 -7 -7 -2  4 -8 -5 -4 -1 -2 -4 -4 -2  2 -4 -5 -3  1 -7 -8 -7 -4  4  1 -5  4 -3 -2 -1 -2 -3 -4 -3 -4 -2 -2 -5  2 -6 -4 -3 -6  7 -3 -1  6 -3 -5 -2 -4 -6 -6 -5 -4 -1 -2  3  2 -5 -1  0 -2  1  4  0 -1 -3 -4 -3 -2 -1 -2 -4 -3 -3  5 -2 -5  2  0 -2 -6  8 -6 -1 -2 -5 -5 -5 -6 -1 -5 -4 -1 -2  4 -7  2 -5  7 -5 -6  3 -4  0 -7 -5 -7 -2  2 -4 -4  2 -2  0 -5 -4  5 -3 -4 -3 -8 -6 -5  6 -3 -7 -4 -4  2 -4 -6  0 -4 -6 -4  5 -4 -2 -5 -6 -3 -1  4 -8 -8 -6 -8 -2 -4 -3 -2  1 -2 -3 -3  2 -5 -9 -6 -4 -3  5 -5 -4 -4 -8 -8 -3 -4 -2 -5 -5 -6 -5 -2 -2 -3  2  2  3 -2 -3 -3 -2 -6 -6 -4  0 -2  3  1  4 -2 -7 -4 -3 -5 -5 -4 -3 -3 -7 -7  0  2 -4 -4 -5 -4 -1 -2 -5 -2 -2 -1 -4 -5 -1 -5 -5 -5 -4  0 -5 -7 -3 -1 -5 -1  2 -8 -2 -1  1 -2 -3 -2 -3 -1 -2 -4  3 -6 -4 -3 -5 -6  0 -5 -8  4 -8 -9 -2 -8 -5 -7 -5 -2 -8 -2 -8 -3 -6 -2  1 -1  0 -1  0 -1 -1 -1  0  0 -1  0  0  0 -1  0  0  0 -1  0 -1 -1 -1 -1 -4 -4 -1 -1 -4 -3 -1 -6 -2 -7  2 -7 -7  1 -7  4 -7 -1 -7  2 -8 -5 -7 -3 -5 -5 -3 -5 -2 -1 -4 -6 -1  2 -5 -5  0 -4 -4
 -3 -6 -2  1  0  3  2  0 -7 -6 -7 -6 -7 -5 -7 -7 -5 -7 -8 -6 -6 -6 -6 -4 -7 -2 -5 -1  0 -2 -2 -7 -5 -7 -6 -6 -4 -6  2  8 -3 -3  3 -1 -2  1 -2 -5 -3 -4  7 -5 -6 -7 -6 -6 -8 -5  7 -3  3  1 -1  1  5 -3  2  0 -4 -3 -3 -7 -5 -4 -2 -6 -8  2 -2 -7 -5 -4 -6 -4  6  1  2  4 -1 -3 -2 -5  4  0 -3 -1 -5 -5 -2 -2  3  3  3  0  1  2  1  6 -3 -4 -3 -2 -3 -3  6 -5 -7 -5  2 -5  5  3 -2 -3 -5  8  5 -4 -3 -4 -6 -5 -4 -7 -4 -5  4 -5 -6 -6  4  7 -2 -8 -7  5 -8 -7 -4 -4 -5 -6 -4 -4 -4 -7 -6 -1 -6 -4 -5 -4 -2 -6  0 -5 -3 -1 -4 -2 -3  4  2  0  2 -5 -7 -7 -7 -7 -2 -7 -6 -6 -2 -4 -3 -5  0 -3 -5  3 -7  5 -4 -6 -6  8 -5 -7 -7 -6 -5 -6 -6 -6 -4 -2  8 -4  0 -1 -4 -4 -4 -3 -1 -1 -1  4 -2 -3  1 -4 -8 -6 -7  8 -7  7 -4 -5 -4 -5 -6 -5 -6 -6 -5 -4 -5  4 -5 -5 -4 -4  5 -3  7 -5  7 -3 -4 -5 -4 -4 -7 -6 -4 -6 -6 -4 -3 -5 -5  9 -2 -6 -2  4  3  3  0  3 -1 -2 -2 -2 -6 -6 -4 -4 -5 -7 -7 -7 -5  9 -4 -7  1 -5 -4  3 -7 -6 -6 -3 -4 -1 -2  2  0  3  0  0  0  0  0  0  1  0  1  1  1  1  0  0  0  0  1  1  0  0 -2 -1 -3  3 -6 -6 -7 -5 -8 -6 -4 -5  1 -4 -6 -7 -5 -3 -5 -7 -7 -6 -5 -4 -4 -5 -5 -4 -7 -6 -2 -1 -3 -5 -2 -3 -1  2 -3
 -2 -3  4  3  3  1  1  1 -6 -5 -6 -6 -5  1 -5 -6  2 -5 -7  3  2 -3 -4 -1 -6  2 -2  0  1 -2  2 -6 -1 -6 -6  1 -2 -3 -4 -4  0 -3  0  1  6 -2  0 -4 -1  7 -2 -4 -4 -5 -4 -2 -6  2  3 -3  2  1  1  1 -1  0  0 -2 -2  0 -1 -6  1 -2 -2  3 -6 -1 -3 -6 -1 -1 -3  2 -1  1  2  0 -2  0 -1 -3 -1  1 -1 -1 -1 -3  0  0  0 -1 -1  0  0  1  0 -1 -1 -4  1  1 -2 -3 -2 -2 -6 -3 -1 -3  1  1  3 -1 -4 -3  0 -2  0  2 -3 -2  2 -4  0  4 -5  1 -6 -1  0  0 -2 -7 -5 -1 -6 -7 -2  3 -3 -4 -2  2 -1 -4 -4 -1 -4 -3 -4 -1  1 -5  2  4 -5  2  0 -1 -2  1  0 -1  0 -3 -6 -6 -4 -3  4 -2 -5 -1  3  0  2 -5 -1 -2 -3 -2 -5  0  1 -1 -5 -3 -2 -5 -5 -5 -3 -5 -5 -5 -1  0 -2  0  0 -1 -2  1  0  2  2  1  1 -1  0  2  0  1 -5 -4 -6 -4 -5 -2  2 -3 -2 -2 -5 -5 -5 -4  0 -1 -3 -2 -3  0 -1  3  1  1 -4  1 -2  0 -2 -1 -1  0 -7 -5  0 -4 -3 -1 -1 -3 -1 -4 -1 -5  0  0  1 -1  0 -1  0 -1 -3  0 -6 -4  1 -2 -2 -3 -5 -6 -6 -5  2 -6 -2 -1 -3 -3 -5 -6 -4 -1 -3  0 -2  0  0  0  0  0  0  0  0  0  0  0  0  0  0  0  0  0  1  0  0  1  0  0 -1 -1 -2 -1 -5 -5 -5 -1 -7 -5 -4  1 -1  0 -5 -6 -4  2  7 -7 -5  2 -1  0 -2 -3 -2  0 -5 -5 -1  0  0 -4  2 -2  0 -2 -1
 -1 -1  1  2  2  1  1  2 -4  0 -5 -4 -7 -4 -6 -5  1 -7 -6  7  7 -4 -2  0 -6 -1 -2 -2 -1 -3 -1 -2  6 -5 -3  1 -3 -1 -2 -5  1 -3  3  4  1  0  0 -2  6 -1 -1 -4 -5 -6 -5 -3 -6 -2  0 -2 -2  1  0  2 -2 -1  1 -3 -2 -1 -2 -6 -2 -1  0  7 -6 -1  0 -5 -1 -2 -3 -2 -2  1  1 -3 -2  2 -2 -1 -2 -1  4  0 -1 -2 -1 -1  1  0  0  0  0  0  0 -2 -4 -4 -1  0 -1 -1 -4 -3 -4  0 -1 -3  1  0 -1 -4 -3 -3 -2 -2  0  0 -4  0  3 -5  5  6 -4  4 -4 -1  4 -1  1 -7 -3 -2 -7 -5 -2  0  0 -4  0 -1 -2 -6 -4  3  0 -1 -3 -2  2 -4  1 -1 -4  0 -3 -3 -2 -1 -1  1  0  0 -4 -5 -5 -5  6 -6 -4 -4 -2 -3  2 -4 -1 -3 -3 -3 -6  1  1 -3 -2 -4  3 -6 -6 -6  5 -3 -3 -2 -2 -1 -2 -2 -1  1  4  1  2  3 -1  1  1 -1 -2  0  1  6 -7 -3 -4  0 -6 -3 -1 -3  2  4 -1 -4 -6 -3  6 -2 -3 -2 -4 -3 -2  1  3  1  0 -4 -3 -2  4  4 -1 -1 -4 -3  0 -5  1  0 -1 -1 -2 -4 -2 -3  1  0 -1 -2  3 -1 -1 -2 -2 -4 -4 -4 -3 -2 -3 -3 -6 -5 -6 -6  1 -6 -1 -2 -3 -1 -6 -3 -4  1 -3  1 -1  0  0  0  0  0  0  0  0  0  0  0  0  0  0  0  0  0  0  0  0  0  0  0 -2 -1  1  1 -3 -2 -6 -4 -6 -6 -4 -3 -3  1 -6 -5  4  0 -3 -7 -6  0 -4 -2 -3 -2 -2 -2 -3 -4 -1 -3 -1 -3 -1 -1  0 -3 -3
 -2 -5 -5 -5 -5 -4 -4 -5 -6 -3 -7 -6 -8 -7 -7 -7 -6 -7 -7 -7 -7 -8 -1 -5 -6 -6 -7 -3 -6  1 -6 -8 -6 -7  7 -7 -7 -3  2 -8 -4 -6 -1 -5 -6 -5 -3  6 -4 -5 -2 12 -7 -7 -7 -7 11  6 -1 -3 -4 -3 -1 -3 -4 -2 -2 -3 -4 -3 -1 11 -7 -4 -4 -7  7 -2 -1  4  8 -4 -2 -4 -6 -4 -3 -6 -5 -2  2 -5 -1 -2 -5 -3  1  5  2 -3  2 -5 -5 -4 -2 -3 -4 -5 12  8 -4 -4  1 -4 -6 -6  0 -6 -2 -5 -6 -5 -5 -4 -5 -7 -5  0 -3  5  0  4  2 -2 -2 -6  5 -6 -6 -5 -6 -3 -5 -3 -6 -3 11 -6 -4 -5 -6 -4 -4 -3 -3 -7 -7 -5 -3 -5 -7 -4 -3 -5 -4 -7 -4 -2 -6 -6  1 -5 -2 -6 -6 -5 -6 -6 -9 -8 -7 -7 -5 -2 -5 -4 -2 -5 -3 -3 -5 -5-10 -6 -3 -6 -2 -8 -6 -7 -7 -7 -6 -6 -3 -7 -4 -7 -8  7 -5 -5  1  7 -4  0 -3  2 -4 -6 -6 -4  7 -6 -3 -5 -5 -8 -7 -6 -4 -6 -5 -3 -6 -5 -6 -7 -5 -1 -6 -5 -4 -7 12 -5 -5 -5 -3 -5 -6 -6 -5 -6 -5 -6 -7  0 -5 -7 -6 -4 -3  3 -2 -8 -6 -5 -3 -3 -3 -3 -3  3 -2 -4 -3 -6 -7 -6 -5 -6 -5 -7 -7 -2 -8 -9  2 -8 -5 -6 -5 -5 -8 -6 -7 -4 -6  5  0 -1  0  1  0  0  0  0  1  0  0  0  0  1  0  0  0  0  0 -1 -1 -1 -1  0 -2 -3 -4  5 -6 -6 -6 -7 -3 -7 -6 -6 -6  4 -7  2 -6 -4 -7 12 -7 -6 -7 -3 -5 -7 -5 -5 -5 -6 -5 -5 -1 -4 -5 -5 -2 -4 -4
 -1 -4 -4 -3 -3 -4 -2 -4  0 -5 -6 -5 -8 -6 -8 -6 -4 -8 -6 -1 -6 -7  2 -3 -6 -5 -5 -4 -2  7 -5 -6 -5 -6 -3 -7 -6  3 -3 -7 -6 -4  4 -3 -5 -3 -2  9 -4 -4 -4  0 -7 -8 -7 -3  4  2 -5  5 -2 -2  0 -1 -3 -1 -2 -4 -1  0 -4  4 -6 -5 -1 -6  6 -3  1  4 -2 -3 -5 -6 -6 -4 -3 -5 -4 -2  0 -3 -4 -3  0 -2  6  5  2  1 -1 -4 -3 -1  1 -1 -2 -2 -1  6 -3 -4  2  0 -5 -4  4 -4  0 -3 -4 -4 -3 -5  1 -6 -5  1 -3  1 -7  3 -2  6 -3 -5  2 -5 -4 -4 -5 -6 -3  9 -5 -4  7 -4  1 -4 -3 -1 -3 -4  2 -6 -6 -4 -2 -3 -6  0 -1  0 -3 -4 -4 -3 -6 -5  2 -3 -2 -4 -5 -2 -3 -4 -7 -7 -6 -8 -3 -6 -5  0  1 -3 -3 -3 -1 -4 -6 -5 -4 -5  7 -7 -3 -6 -8 -7 -5 -5 -3 -5 -3 -6 -7  0 -3 -2 -1  3  0  0 -2 -2 -2 -5 -5  2  2 -5 10 -2 -4 -7 -1 -5  1 -6 -4 -4 -4 -4 -7 -7  1  5 -4 -3 -3 -5  0  3 -5 -2 -5 -1 -3 -2 -4 -5 -4 -3 -6 -3 -4 -6 -6  0 -4 -1  1 -8 -3 -4 -2 -1 -2 -3 -2 -1 -2 -3 -1 -4 -5 -4 -2 -1 -3 -6 -8 -4 -7 -8  1 -7 -4 -5 -5  0 -7 -5 -7 -3 -5 -1  0 -1  0 -1  0  0  0  0  0  0  0  0  0  0  0  1  0  0  0  0  0 -1 -1 -1 -2 -4 -2 -2 -3 -5  2 -6 10 -7 -1 -6 -7  2 -7  8 -6  0 -6  5 -8 -5 -6 -1 -1 -5 -2 -5 -3 -4 -4 -5 -1  0 -4 -4  1 -2 -4
  1 -3 -2 -2 -3 -3 -3 -5  5  6  7  4 -8 -5 -8  7  2 -8 -3 -5  0 -5  2  2 -2 -2 -6 -5 -6 -2 -5  7  0  6  5 -5 -6 -3 -1 -2 -6 -6 -1 -3 -2  1  2 -2 -2 -4 -4 -1 -5 -8 -5 -1 -1  1 -6  2 -2 -1  0 -2 -3 -2 -1 -3  3 -1 -3 -3 -4 -2  1 -5 -4 -3  3 -3 -3 -4 -2  0 -4 -5 -2 -4  4  0  0  4 -4 -2  3 -2  2  0 -2 -3 -2 -2 -2 -2  0  0 -2 -2 -2 -3 -3 -5  1  5 -5 -6 -1 -3  2  1 -4 -3 -4 -4  1 -2 -3 -4  3  0 -6  3 -3 -3 -2 -1  4  3  3 -5  2 -3  3 -6 -2 -3 -7 -3  2 -4 -4  0  1 -2 -3 -8  5  2  4  3 -4 -2  0  5 -2 -5  2 -3 -5  3  0 -2 -2  3 -4  4  7  7  0 -6 -1 -8  0 -6 -3 -4 -3 -2 -1 -3  7 -4 -8 -4 -4  6  0 -4  4 -7 -8 -7  3  6  4  7 -5 -3 -5 -2  3 -3 -1  0  1  0 -2 -1 -3 -5 -5 -3 -1 -1 -5  4  0 -7 -7 -4 -3 -6 -4  5  5  2 -5 -7 -1 -2 -1  1 -6 -1 -6 -5 -2 -1  2 -6 -4 -3  1 -3 -1 -3 -1  2 -4 -6  0  2 -2  1  1 -7 -4  0  1 -2 -2 -2 -2  2 -2 -3  0 -5  6  4 -5  0 -1  7 -8 -2 -8 -8  0 -8 -3 -6 -4  4 -8  4 -7  1 -4  0  2  0  0  0  0  0  0  0  0  0  0  0  0  0  0  0  0  0  0  0  0  0 -1 -1 -3 -1  3  1  6  7 -7 -5 -5 -7 -3 -6 -7 -2 -7  3 -3  1 -6 -4 -8  2 -4 -2 -3  5  5 -4 -2  5 -3 -5  1  0 -4 -4  0 -4 -4
