# Supplementary material for: Protein Secondary Structure Prediction Based on Data Partition and Semi-Random Subspace Method
Source: Sci Rep. 2018 Jun 29;8:9856. doi: 10.1038/s41598-018-28084-8 (PMC6026213; doi:10.1038/s41598-018-28084-8)
Supplement: Supplementary file 3 — Dataset 3 [file 41598_2018_28084_MOESM3_ESM.zip › ASTRAL_DATA/1c3c_A.pssm]

  V  E  R  Y  S  L  S  P  M  K  D  L  W  T  E  E  A  K  Y  R  R  W  L  E  V  E  L  A  V  T  R  A  Y  E  E  L  G  M  I  P  K  G  V  T  E  R  I  R  N  N  A  K  I  D  V  E  L  F  K  K  I  E  E  K  T  N  H  D  V  V  A  F  V  E  G  I  G  S  M  I  G  E  D  S  R  F  F  H  Y  G  L  T  S  S  D  V  L  D  T  A  N  S  L  A  L  V  E  A  G  K  I  L  L  E  S  L  K  E  F  C  D  V  L  W  E  V  A  N  R  Y  K  H  T  P  T  I  G  R  T  H  G  V  H  A  E  P  T  S  F  G  L  K  V  L  G  W  Y  S  E  M  K  R  N  V  Q  R  L  E  R  A  I  E  E  V  S  Y  G  K  I  S  G  A  V  G  N  Y  A  N  V  P  P  E  V  E  E  K  A  L  S  Y  L  G  L  K  P  E  P  V  S  T  Q  V  V  P  R  D  R  H  A  F  Y  L  S  T  L  A  I  V  A  A  G  I  E  R  I  A  V  E  I  R  H  L  Q  R  T  E  V  L  E  V  E  E  P  F  R  K  S  A  M  P  H  K  K  N  P  I  T  C  E  R  L  T  G  L  S  R  M  M  R  A  Y  V  D  P  S  L  E  N  I  A  L  W  H  E  R  D  I  S  H  S  S  V  E  R  Y  V  F  P  D  A  T  Q  T  L  Y  Y  M  I  V  T  A  T  N  V  V  R  N  M  K  V  N  E  E  R  M  K  K  N  I  D  L  T  K  G  L  V  F  S  Q  R  V  L  L  K  L  I  E  K  G  L  T  R  K  E  A  Y  D  I  V  Q  R  N  A  L  K  T  W  N  S  E  K  H  F  L  E  Y  L  L  E  D  E  E  V  K  K  L  V  T  K  E  E  L  E  E  L  F  D  I  S  Y  Y  L  K  H  V  D  H  I  F  E  R  F  E  K
 -2 -1 -2 -3  0 -2 -1 -2 -2  1  3 -2 -4 -1 -2 -2 -1 -2 -3 -1  5 -4 -2 -2 -1 -2 -2  0  5 -1 -2  5 -4  4 -2 -2 -1 -1 -2 -2 -1 -1 -2  0  1  0 -2 -2  0 -2  5  0 -3 -2 -1  0 -2 -1 -2 -1 -2 -2  0 -1 -1 -2 -3 -3 -1 -1  5 -3 -1 -2  5 -1  1 -1  0 -2 -1 -1 -2 -1 -2 -4 -1 -3 -3 -1 -2 -1  0 -1 -3 -1 -1 -3 -1  5 -2  0 -3  0 -2 -1 -2  5 -2  0 -2 -2 -1  0 -2 -2 -1 -1 -3 -1  0 -1 -2  1  0 -1  5 -1  0 -3 -2 -2 -1 -1 -2 -2 -1 -2 -1 -3 -1 -1 -3  5 -2 -2 -1 -1 -3 -1 -2 -2 -2  5 -2 -4 -3  0 -2 -2 -2 -2 -2 -2  0 -2 -3 -1  1  5  4  0  0 -1  0  1 -1 -2 -2  0 -1  5 -1 -1 -1 -3  5 -2 -2 -2 -2 -1 -1 -2  1 -3  0 -1 -1 -1 -2 -1 -2  0  2  4 -1 -2  0 -1 -2 -1 -2 -1 -2 -3 -2 -3  5 -1 -3 -2  4  1 -2  5 -2 -2  5  1  0 -2 -2 -2 -3  5 -1 -2 -2 -2  1 -2 -2 -2  0 -2 -1 -2 -2 -1 -2 -2  1 -3  5 -1  0  5 -2 -2 -3 -2 -2 -2 -2 -2  0  0 -2 -2 -2  1 -1 -2  5 -2 -1 -2 -2  1 -3 -1 -1  0  5 -3 -2 -2 -1  2 -2 -4 -3 -2 -2 -3 -2  0 -3  0  0  4 -2 -2 -2 -2 -1 -2 -3  4 -1 -2  3 -2 -2 -3 -1 -2 -2 -2 -1  1 -2 -2 -1 -1 -2 -2 -1 -1 -3 -2 -2 -2 -2 -1  0 -2 -2 -1  1 -1 -2 -1 -2 -2 -3  0 -1 -2 -1 -2 -2  2 -2 -2 -2 -1 -1 -2  2 -2 -2  1  5 -3 -3 -1 -1 -2 -2 -2  5  2 -1  5 -4 -1 -1 -1 -1  0 -3 -2 -1 -2 -1 -1  2 -2  0  0 -2  0  1 -1 -2  0  1  1 -2 -2  1  0  2 -3 -3 -2  0 -3 -3 -2 -1 -2 -1 -3  0 -2 -3  0 -2 -2 -1 -1
 -4 -1  7 -3 -2  7 -2 -1 -2  1  0 -4 -4 -2 -1 -1 -1  5 -3  3  0 -4 -3 -1 -3 -1 -4 -3 -2 -4  1 -2 -4 -1 -1 -3 -3 -2 -4 -3  2 -1 -2 -3  1  2 -3  7  1  0 -2  1 -4 -2 -3 -1  7 -4  0 -1 -4 -1  0 -1 -2  7 -1 -3 -3 -3 -2 -4 -2  7 -2 -3 -2 -1 -2 -3 -3 -1 -1  6  2 -4 -3 -1 -3 -3 -3 -2 -2 -2 -3 -3 -3 -3 -2 -2 -2 -2 -3 -2 -3  3  0 -2 -1  0 -4 -3  4  2 -2 -3  0  4 -4 -3 -1 -4 -3  2 -1  2 -2  1  1 -1  2 -2 -2 -3 -2 -3 -3  7 -2 -1 -3 -3 -1 -2 -1 -3 -2 -2 -4 -3 -3  1 -3 -2 -3 -4 -2 -1 -1 -2  2  7 -1 -1 -1  7 -4  2  2 -2  1  1 -1 -3  2 -3 -3  2 -3 -2 -3 -2 -3 -3 -2 -3 -2 -1 -4 -2 -3 -1 -3 -1  1 -2 -3 -4  1  2 -3 -3 -3  3 -1 -1 -2 -4 -2 -2  0 -2 -3  0  7 -3  6 -1 -2 -1 -3 -3 -2 -2 -3 -2 -3 -4 -2 -2 -2 -3 -1  3 -3 -2 -2 -1 -4  7 -2 -3  0  3 -2 -1 -2  7 -1 -3 -1 -1 -2 -4  1  2 -2 -2 -2 -3 -1  2  7 -1 -3 -4 -3 -2 -1  1 -3 -2 -3 -3 -2  7 -3 -3  7 -3 -2 -2 -2 -2 -2 -3 -1 -1 -3 -2 -3 -4 -1 -1  7 -3 -4 -2 -1 -2 -2 -2 -1  7 -3 -4 -3 -3 -3 -2 -2 -3 -2 -3 -1 -3 -2 -3 -1  7 -4 -2  0 -4 -3  2  0 -3 -1 -3 -3 -3 -1  1 -2  2  6 -1 -3 -1  5 -2 -2 -3 -3 -4 -3 -2  0  7 -3 -3 -3  0 -3 -4 -2  2 -3 -3 -1  7 -1  0 -2 -3 -3 -1 -3  0  1  3 -2 -2  1 -2 -4 -1  1  0  2 -1 -4  6 -1 -3 -3  0 -1 -2 -1  2 -4  0  0  1 -3 -1  0 -1 -1 -3 -2 -2 -4 -4 -2 -3  1 -2 -1 -3  2  2 -3 -2  0 -4 -4  1  7 -3 -1  2
 -4  0 -1 -3  0 -1 -2 -1 -3 -1  2 -4 -5  0  0 -1  7 -1 -3  2 -2 -5 -4 -1 -4 -1 -4 -4 -2 -2 -1 -2 -5 -1 -1 -4 -1 -1 -4 -3 -1 -1  0 -3 -1 -1 -4 -1  1  6 -2  0 -4  3 -4  3 -1 -4  0 -1 -4 -1 -1 -1 -1  1  0  1 -4 -4 -2 -4 -1 -1 -2 -4  0 -1 -1 -4 -1 -1 -1 -1 -1 -5 -4  0 -3 -1 -4 -1  0 -1  1 -4 -4  1 -1 -2  1  0 -3 -3 -4 -1 -1 -2  7  0 -4 -4 -1  0  1 -4  1  4 -4 -3  1 -4 -4 -1  3 -1 -2  1 -1 -1 -1  0 -1 -3 -3 -3 -1 -1 -1  0 -1 -4  0 -2 -1 -3 -1 -1 -4 -1 -4 -1 -4 -2 -3 -5 -2 -1 -1 -3 -1 -1  7 -4 -1 -1 -4  1  0 -2 -2  1  1 -4 -1 -3 -1 -1 -4  0 -1 -2 -4 -1  2 -3 -2  7 -4  1 -3 -3 -4 -1 -1 -3 -4 -4  0  0 -4 -1 -3  0 -2 -2 -2 -4  0 -1 -1 -1 -4 -1 -1  1 -1  0 -2  0 -3 -3 -1 -1 -4 -2 -4 -4 -2 -1  0 -4 -1 -1 -4 -2 -2 -1 -4 -1  0 -4 -1 -1  0 -1 -1 -1 -1 -4 -1 -1 -3 -4 -2 -1  0 -2 -3 -3  0 -1 -1  7 -3 -4 -1  0 -1  7 -3 -1 -1 -4 -2 -1 -4 -4 -1 -1 -1 -3 -2 -1 -2 -3 -1  7 -4 -1 -4 -5  0 -1 -1  1 -4  0  0  0  0 -3 -1 -1 -4 -4 -4 -3  1 -2 -1 -3 -3 -4  6 -3 -3 -4  7 -1 -4 -1  7 -4 -4  0  7 -4 -1 -4  0 -3 -1  7 -3 -1 -1  7 -3  1 -1 -1 -3  0 -4 -4 -3  0 -1 -1 -4 -4 -3 -1 -4 -4  2  0 -1 -3 -1 -1 -1 -1 -2 -3  1 -2 -4 -1 -3  2 -2 -3 -1 -1 -5  1  1 -1 -2 -1 -4 -1  0 -4 -4 -1  1  1 -1  0 -4 -1  1 -1 -4  0 -1 -1 -1 -4  1  0 -3 -4  4 -2  3 -2 -1 -4  0  4 -4  1 -1 -4 -4  1 -1 -4  0  0
 -4  2 -3 -4 -1 -3 -1  1 -4 -1  1 -4 -6 -2  4  1  0 -2 -4  0 -2 -6 -5  1 -4  1 -4 -4 -2  1  1 -3 -6 -2  1 -4 -2  2 -4 -2 -1  1  7 -4  0 -2 -4 -3  1  0 -3  0 -4  6 -4  5 -3 -4 -2  1 -4  1  0  2 -2 -2 -2  7 -4 -4 -3 -5 -2 -2 -2 -4 -1  1 -2 -4 -2  3  2 -2 -2 -6 -4 -2 -4 -2 -5 -2 -1 -2  7 -4 -4  7 -2 -3 -3 -1 -4 -3 -4 -2 -1 -3  0  4 -4 -4 -1 -1  7 -4  1  0 -5 -4  4 -4 -4 -2  3 -2 -3 -1  1 -2 -2  2 -2 -3 -4 -4 -2 -3 -2 -2 -2 -4 -2 -3  1 -2 -2 -2 -5 -2 -4 -2 -4 -3 -4 -6 -4  1  1 -4 -1 -3  1 -4  1 -3 -5  2  0 -3 -2  3  0 -4  0 -3 -2 -2 -4 -1 -2 -3 -4 -2 -1 -4 -3  1 -4  6 -2 -3 -4  1  0 -4 -4 -5  2 -1 -5 -2 -3  0 -2 -1 -1 -4 -1 -2 -1 -2 -4 -1 -3  7 -3 -2 -3  1 -4 -4 -2 -2 -4 -2 -4 -4 -3 -2 -1 -4  3 -2 -4 -3 -3  1 -4 -3 -2 -5 -1 -2 -1  1 -2 -3  1 -4  1  1 -3 -5 -2 -2 -1 -3 -4 -2 -2 -2 -2  1 -2 -4 -2 -1  1  0 -4 -2 -2 -4 -2 -3 -4 -4 -3 -2 -2 -4  0 -2 -2 -4  2  2 -4 -2 -5 -6 -2  1 -3  7 -4 -1 -2 -1 -1 -3  1 -3 -4 -4 -4 -2  7 -2 -2 -3 -3 -4  3 -4 -4 -4  0 -2 -4 -2  0 -4 -4  1  1 -4 -2 -4 -4 -2  3  0 -4 -1 -2  1 -4  5 -2 -2 -4 -2 -4 -4 -4 -1 -1 -2 -4 -4 -4 -1 -5 -4  6 -1 -2 -4 -1 -3  1  0 -3 -4  7 -3 -4 -1 -2 -1 -2 -4  0 -2 -6  3  0 -1 -3  1 -5 -2  2 -4 -4  1  0  6  1  0 -4 -2  1 -2 -4 -1  0  2  3 -4  5  6 -4 -5  6 -3  0 -4 -2 -4 -1 -1 -4  7 -1 -4 -5  3 -2 -4  2 -1
 -2 -4 -4 -4 -2 -4 -4 -5 -3 -3 -2 -2 -4 -2 -4 -4 -3 -4 -3 -4 -1 -4 -2 -5 -2 -5 -2  3 -1  9 -5 -1 -4 -1 -5 -2 -3 -2 -2 -4 -4 -4 -4 -1 -3 -3 -2 -4 -3 -4 -1 -2 -3 -4 -2 -4 -4 -2 -3 -5 -2 -5 -3 -4 -2 -4 -4 -5 -2 -2 -1 -3 -2 -4 -1 -2 -2 -4 -2 -1 -3 -4 -5 -4 -4 -4 -2 -4 -4 -3 -2 -2 -2 -2 -5 -2 -2 -5 -2 -1 -2 -1 -2 -2 -2 -4 -4  0 -4 -3 -2 -2 -3 -3 -4 -2 -3 -3 -3  2 -3 -2 -2 -3 -3 -4 -1 -3 -4 -4 -4 -3 -2 -2  1 -2 -3 -4 -2 -4 -3 -2 -4 -1 -5 -4 -2 -2 -3 -3 -2 -4 -2 -1 -2 -4 -3 -3 -5 -3 -4 -4 -4 -2 -4 -4 -3 -4 -3 -1 -1 -3 -3 -2 -3 -1 -3 -4 -2 -2 -3 -1 -2 -3 -2 -3 -1 -4 -2 -4 -4 -3 -2 -5 -3 -3 -1 10 -4 -4 -2 -3 -2 -3 -2 -1 -4 -2 -2 -2 -4 -2 -2 -4 -4 -5 -4 -4 -1 -4 -4 -2 -1 -1 -2 -1 -2 -2 -1 -2 -2 -2 -5 -4 -3 -1 -1 -5 -2 -4 -3 -2 -4 -4 -2 -5 -2 -4 -5 -2 -5 -5 -3 -3 -1 -4 -2 -1 -3 -4 -4 -4 -4 -4 -4 -2 -3  5 -5 -4 -2  1 -3 -2 -1 -4 -2 -2 -4 -3 -4 -2 -2 -2 -1 -3 -5 -4 -2 -2 -2 -4 -4 -5 -4 -5 -2 -2 -4 -2 -2 -1 -5 -4 -2 -2 -2 -4 -5 -1 -2 -2 -1 -2 -4 -4 -2 -2 -3 -4 -3 -2 -3 -2 -2 -4 -4 -2 -2 -2 -3 -4 -5 -4 -3 -4 -4 -4 -2 -4 -3 -2 -3 -3 -2 -2 -3 -2 -4 -4 -2 -2 -2 -2 -2 -2 -4 -4 -3 -2 -1 -4 -5 -3 -1 -4 -5 -2 -2 -4 -4 -1 -1 -2 -4 -1 -4 -4 -3 -4 -1 -3 -3 -4 -3 -2 -2 -4 -2 -4 -3 -3 -2 -2 -2 -2 -2 -1 -3 -4 -4 -2 -3 -4  9 -3 -4 -3 -2 -4 -4 -2 -4 -4 -2 -5 -2 -2 -3 -3 -4 -2 -4 -3
 -3  1  0 -2 -1  0 -1  1 -1 -1  0 -4 -3 -1  1  3 -1  1 -3  3 -1 -3 -3  1 -3  1 -3 -2 -2 -3  1 -2 -3 -1  1 -3 -3  0 -4 -2  2  1 -1 -3  2  1 -3  0  2  0 -2  0 -4 -1 -3  1  0 -3  0  1 -4  1  4  2 -2  0  0 -1 -3 -3 -2 -4 -2  0  0 -3 -1  1 -1 -3 -3  1  1  0  1 -3 -3  0 -2 -3 -3 -2 -1 -1 -1 -3 -3 -1 -2 -2  0 -1 -2  1 -3  0  7 -2 -1  1 -4 -3  1  2 -1 -3  2  1 -4 -3  1 -3 -3  0  1  1 -2  2  2 -1  1 -1 -2 -3 -1 -2 -3  0 -2  0 -3 -3  0 -2  1 -2 -2 -1 -4 -3 -3  1 -2 -2 -3 -3 -2  1  1 -1  2  0 -1 -2  2  0 -4  1  2 -2 -1  1  0 -3  3 -2 -3  1 -3 -1 -3 -2 -3 -3 -1 -3 -2 -1 -4 -1 -2 -2 -3  1  3 -2 -3 -4  1  1 -3 -2 -2  2 -2  2 -1 -3 -1 -2  7 -2 -3  6  0 -1  0  0 -2  2 -2 -2 -1 -1 -3 -1 -2 -4 -2 -1 -1 -3  1  1 -4 -2 -2  1 -3  0 -2 -3  7  1 -1  1  0  0  1 -3  1  1 -2 -4 -1  1 -1 -2 -1 -2  0  1  0 -1 -2 -4 -2 -1  1 -1 -2 -1 -3 -2 -1  0 -3 -3  0 -2 -1 -2 -1 -1 -1 -2  1 -1 -3 -1 -3 -3  0  1  0 -1 -4 -1  0 -1 -1 -2  1  0 -3 -3 -3 -2 -1 -1 -2  1 -2 -3 -1 -2 -1 -3 -1  0 -4 -2 -1 -4 -3  1  0 -3 -1 -3 -3 -1  1  0 -1  1  1 -1 -2  1  0 -2 -2 -3 -3 -3 -3 -1  7  1 -3 -2 -3  0 -3 -4  0  1 -3 -2 -1  0  1  3 -2 -2 -1 -2 -3  7 -2  0 -1 -1  4 -1 -3  1  1  6 -1  2 -4  1  1 -3 -3  1  2  0  1  1 -4  0  1  0 -3 -1  2  1  2 -3  0  0 -3 -4 -1 -2  0 -2 -1 -3  2  2 -3 -1  0 -4 -4  1  1 -3  1  1
 -4  6 -1 -3 -1 -1  2  6 -3 -2  0 -4 -4 -1  5  6 -1  0 -3  1 -1 -4 -4  6 -3  6 -4 -3 -2 -3  6 -2 -4  0  6 -4 -3  2 -4 -2  1  6  1 -3  3  0 -4 -1  4 -1 -2  0 -4  1 -3  3 -1 -4 -1  6 -4  6  3  6 -2 -1 -1  1 -3 -3 -2 -4 -2  1 -1 -3 -1  6 -1 -4 -3  5  6 -1  0 -4 -3 -1 -3 -3 -4 -2 -1 -2  1 -3 -3  1 -2 -2 -2 -1 -3 -2 -3  0  2 -2 -1  4 -4 -4  2  2  1 -4  4  1 -4 -3  4 -4 -4  0  4  0 -2  0  5 -1  0 -1 -2 -3 -3 -3 -3 -1 -2 -1 -3 -3 -1 -2  6 -2 -2 -2 -4 -3 -4  0 -3 -2 -3 -4 -2  5  6 -3  0 -1 -1 -3  6 -1 -4  4  1 -2 -1  4  1 -3  5 -3 -3  0 -4 -1 -3 -2 -3 -3 -2 -3 -2 -1 -4  0 -2  1 -3  6  3 -3 -3 -5  5  0 -4 -3 -3  1 -2  1  2 -4 -1 -2  1 -2 -4  1 -1  1 -1 -1 -2  4 -3 -3 -1 -2 -4 -1 -3 -4 -2 -2 -1 -4  6  0 -4 -2 -2  6 -4 -1 -2 -4  1  0 -1  6 -2 -1  6 -3  6  6 -3 -4 -1  0 -1 -2 -3 -2 -1  0 -1 -1 -2 -4 -3 -1  6 -1 -3 -1 -3 -3 -1 -1 -3 -4 -1 -3 -1 -3 -2 -1 -1 -3  6 -1 -3 -1 -4 -4 -1  6 -1  1 -4 -1 -1 -1 -1 -2  6 -1 -4 -4 -3 -2  1 -1 -2 -2 -2 -4  0 -3 -3 -4 -1 -1 -4 -2 -1 -4 -3  2 -1 -4 -1 -3 -4  1  6 -1 -3  0  0 -1 -3  2 -1 -2 -3 -3 -3 -3 -3 -1  1 -1 -3 -3 -3  0 -4 -4  3  1 -3 -3 -1 -1  6  5 -2 -3  1 -2 -3  1 -2  0 -2 -3  4 -1 -4  5  3  2 -2  0 -4 -1  3 -4 -3  5  2  3  4  3 -4 -1  2 -1 -4 -1  1  5  6 -4  3  3 -4 -4  1 -1  0 -2 -1 -3  0  0 -3  1  1 -4 -4  4 -1 -3  5  1
 -5 -2 -3 -4 -2 -3 -3 -3 -4  5 -1 -5 -4 -2 -3 -3 -1 -3 -4 -2 -1 -4 -5 -3 -4 -3 -5 -4 -1 -3 -3  0 -4 -1 -3 -4  7 -3 -5 -3 -2  0 -2 -3 -2 -2 -4 -3 -2 -1 -1  1 -4 -2 -4 -1 -3 -4 -3 -3 -5 -3 -2 -3 -3 -3 -3 -2 -4 -4 -1 -4 -3 -3  1 -4  1 -3 -2 -4  7 -2 -3 -3 -2 -4 -4 -3 -4  7 -5 -3 -1 -2 -2 -4 -4 -2 -3 -1 -3  4 -4 -3 -4 -3 -3 -1  1 -2 -5 -4 -3 -2 -1 -4 -2 -1 -4 -4 -1 -4 -4  2 -1 -2 -1 -2 -2 -3 -2 -3 -2 -4 -4 -4  7 -3 -3 -3  7 -4 -3 -1 -3 -3 -3 -2 -4  7 -4 -2 -4  0 -1 -4 -4 -2 -3 -4 -2 -3 -1 -4 -3 -3 -4 -2 -2 -1 -1 -2  4 -4 -2 -3  7 -2 -4 -1  7 -1 -4  7 -2 -4 -1 -1 -5 -2 -3 -3 -4 -3 -2 -4 -4 -4 -1 -2 -5  7 -4 -1 -2 -1 -3 -4 -1 -3 -3 -3 -4 -3 -3 -2 -3 -3 -1 -3 -4 -4  0 -2 -4  0 -4 -5  0 -2  1 -4 -3 -2 -4  0 -3 -3 -5 -3  5 -5 -3 -2 -1 -3 -3 -3 -3 -4 -3 -3 -1 -4  0 -2 -1 -1 -4 -3 -3 -2 -3 -1 -3 -5  6 -1 -3 -1 -4 -2  7 -4 -1 -3 -4 -4 -3  6 -3 -4 -3 -2 -1 -4 -3 -1 -4 -1 -5 -4 -3 -3 -3 -2 -5 -1 -3 -1 -1 -1 -3 -3 -4 -5 -4 -3 -2  0 -3 -4 -1 -4 -1 -4 -4 -5 -1 -3 -4  5  0 -5 -4 -2 -1 -4 -2 -4 -4 -3 -3 -1 -4 -2 -3 -1 -4  0 -2 -3 -4  7 -4 -4 -4 -1  2 -3 -4 -4 -4 -1 -5 -5 -2 -2  7 -4 -1 -3 -3 -2 -1 -4 -2 -3 -4 -3 -3 -2 -1 -3 -3 -1 -4 -2 -2  1 -3 -2 -4 -3  0 -4 -4 -2  0 -2 -2 -2 -5 -2 -1 -3 -4 -1 -2 -2 -3 -5 -2 -1 -3 -4 -2 -4 -1 -4 -3 -4 -2 -2 -4 -2 -2 -5 -4 -2 -3 -4 -2 -2
 -4 -1 -1  1 -2 -1 -2 -1 -3 -2 -1 -4 -4 -2 -1 -1  0 -1  0  0 -2 -4 -4 -1 -4 -1 -4 -3 -2 -3 -1 -2 -3 -2 -1 -4 -3  1 -4 -3  0 -1 -2 -4 -1 -1 -4 -1 -1  3 -2 -1 -2 -1 -4  0 -1 -4  2 -1 -4 -1 -1 -1 -3  0 10 -2 -4 -4 -2 -2 -3 -1 -2 -4 -2 -1 -2 -4 -3 -1 -1 -1 -1 -4 -4 10  1 -3 -4 -3 -2 -3 -2 -4 -4 -2 -3 -2 -1 -2  1 -3 -3 -2  0 -2  0 -1 -3 -4 -1 -1 -2 -4  2  1 -2 -4 -1 -4 -4 -2  0 -1 -2 -1 -1  8 -1  5 -3 -4 -3 -3 -3 -1 -3 10 -3 -4 10 -2 -1 -3 -3 -2 -2 -3 -4 -2 -3 -2 -3 -3  5 -1 -1 -3 -1 -1  0 -3 -1 -1 -2 -1  5 -2 -2  0 -1 -4 -1 -1 -3 -2 -3 -2 -3 -2 -4 -3 -2  0 -2  0 -4 -2 -3 -1 -4 -1 -1  2 -4 -4 -1  3 -4 -3 -3 -1 -3 -2 -3 -4 -2 -3  0 -3 -4 -1 -1 -2 -1 10 -2  5  1 -3 -2 -2 -3 -2 -3 -4 -2 -2 -2 -4 -1 -1 -2 -2 -3 -1 -4 -1  2 -4  0 -1 -2 -1 -2 -1 -1 -4 -1 -1 -1 -2 -2 -2 -2 -2 -3 -3 10 -2 -1  0 -3 -4 -3 -2 -1  0 -3 -2 -3 -3 -2 -1 -4 -4 -1 -3  8 -3 -3 -2 -2  1 -1  0 -4 -2 -4 -4 10 -1 -1 -2 -4 -2 10 -2 -2 -3 -1 -1 -3 -4 -3 -3 -2 -2 -3 -3 -3 -4  0  1 -3 -4  1 -1 -2 -2  0 -4 -4 -1  0 -3 -2 -4 -1 -3 -1  1 -3 -1  0  0 -3 -1 -1 -3  2 -3 -4 -4  0 -2 -1  1 -4 -3 -3 -2 -4 -4 -1  1 -3 -3 -2 -1 -1 -1 -2  1 -2 -3 -4  0 -3 -1 -2 -3  0 -2 -4 -1  0  0 -2  3 -2 -1 -1 -3 -4 -1 -1 -1 -1  0 -4 -2 -1  1 -4 -2 -1 -1 -1 -4 -1 -1 -4 -2 -1  1  3  6  9 -3 -1  7 -4 -2  2 -4 -2  0 -1 -3  0 -1
  5 -4 -4 -2 -2 -3 -4 -4  0 -3 -2  6 -4 -2 -4 -4 -4 -4 -1 -3 -2 -4  1 -4  2 -4  5  1 -2 -2 -4 -2 -4 -2 -4  1 -5  1  6 -4 -3 -4 -3  2 -2 -2  5 -4 -3 -4 -2 -3  1 -4  4 -3 -3  6 -1 -4  6 -4 -3 -3 -2 -4 -4 -4  2  3 -2 -1 -1 -4 -2  3 -3 -4 -2  2 -5 -4 -4 -4 -4 -4  2 -4 -2 -5  1 -2 -3 -2 -4  2  2 -4 -2 -2  0 -4 -2  1  3 -2 -4 -2 -4 -3  6  3 -1 -3 -4  3 -1 -4 -1  4 -3  5  3 -3 -3 -3 -2  1 -4 -4 -4 -2 -2  2  0  2 -5 -4 -2 -4 -5  2 -4 -2 -4 -4 -2 -2 -1 -5  1 -3  1 -2  1 -4 -2 -3 -4  0 -3 -4 -4  3 -4 -4 -1 -3 -2 -2  0 -3 -3  4 -4  0 -5 -4  5 -3 -5 -2  2 -5 -2 -2 -2 -4  6 -4 -4 -1  3 -4 -3 -2  2 -2 -4 -3  1 -5  3 -3 -3 -2 -4  5 -3 -2 -4  0  1 -4 -4 -4 -2 -4 -2 -3 -2  2 -3 -1  2 -2  2  6 -2 -2 -3  5 -4 -4  1 -2  1 -4  6 -4 -4  1 -4 -4 -3 -4  0 -3 -4  2 -4 -4 -1 -1 -2 -4 -3 -2  0 -4 -4 -4 -4 -4 -4  6 -4 -3 -4 -4  3 -2 -5  2 -2 -4  2  5 -4 -4 -3  1  2 -2 -2 -2 -4 -4  3 -2  1 -4 -4 -4 -4 -4  6 -3 -4 -3 -3  0 -4 -4  5  6  2 -4 -4 -1 -2  5  0  2 -4 -2  1  2 -3 -4 -1 -3 -4  6  3 -4 -4  1 -1  2 -1 -4 -4 -4  0 -3 -4 -4  3 -3 -3 -2 -1 -5  1  5 -2 -3 -4 -4  2  1  1 -2  1  6 -4 -3 -5  1 -1 -4 -4 -3 -2 -2 -4  2  2 -4 -4 -2 -2  0 -2 -2 -4 -4 -3 -4  2 -3 -1 -3 -3  3  3 -3 -3 -3 -3 -2  6 -1 -3  1  1 -2 -3 -4 -4  4 -4 -4 -1 -1 -4  0 -2 -3 -4  1 -3 -4  2 -4 -1  6 -1 -3 -4  2 -3 -3
  2 -4 -3 -2 -2 -1 -4 -4  1 -3 -3  2 -3 -2 -4 -4 -4 -3 -1 -3 -2 -3  5 -4  0 -4  2  4 -2 -2 -4 -2 -3 -2 -4  5 -5 -1  1 -4 -3 -4 -4  0 -2  0  3 -3 -3 -4 -2 -3  0 -4  1 -4 -1  1  2 -4  1 -4 -1 -3 -2 -3 -4 -5  0  0 -2  0 -2 -3 -2  0 -3 -4 -2  5 -5 -4 -4 -3 -3 -3  0 -4 -2 -5  5 -2 -3 -2 -5  0  1 -5 -2 -2  4 -4  0  4  4 -1 -3 -2 -4 -3  1  4  1 -3 -4  4 -1 -3  0  2 -3  1  4 -3 -3 -3 -2  0 -3 -3 -3 -2 -2  1  1  1 -5 -3 -2 -4 -5  0 -4 -2 -4 -4 -2 -2  0 -5  5 -3  4 -1  5 -3 -2 -3 -4  1 -3 -3 -4  4 -3 -3  1 -3 -1 -2 -1 -3 -3  1 -3  0 -5 -3  2 -3 -5 -2  0 -5 -2 -1 -2 -4  1 -4 -4 -1  0 -4 -3 -1  0 -1 -3 -3  5 -5  3 -3 -3 -2 -4  1 -3 -2 -3 -1  5 -3 -3 -5  1 -4 -2 -3 -2  2 -3 -2  5 -2  5  1 -2 -2 -3  2 -4 -3  0 -2 -1 -4  1 -3 -4  5 -3 -3 -3 -4 -1 -1 -4  0 -4 -4 -1  0 -2 -3 -3 -2  1 -4 -4 -3 -3 -5 -4  1 -4 -3 -4 -4  2 -2 -5  4 -2 -3  1  2 -3 -4 -3  1  2 -2 -2  0 -4 -4  0 -3  5 -3 -4 -4 -3 -5  1 -3 -4 -3 -3 -1 -4 -3  1  1  4 -4 -5 -2 -2  1  3  5 -4 -2  1  5 -4 -3  0 -3 -4  1  1 -3 -4  5 -2  0 -1 -4 -4 -4  1 -2 -3 -5  1 -3 -1 -2  1 -5  4  1 -1 -3 -3 -3  0  4  5 -2  5  1 -4 -3 -5  3 -2 -3 -4 -3 -2 -2 -5  2  0 -3 -4  0 -2  1 -2 -2 -3 -4 -3 -3  0 -2  0 -1 -3  4  3 -1 -3 -4 -3 -2  1 -2 -3  1  5 -3 -2 -3 -4  3 -4 -4  0  0 -5 -2 -3 -2 -4  5 -3 -4  0 -5  0  1  0 -3 -3  4 -2 -2
 -3  0  1 -3 -1  1 -1  0 -2  1  1 -3 -4 -1  0  1 -1  5 -3  4 -1 -4 -3  0 -3  0 -3 -3 -1 -3  0 -1 -4 -1  1 -3 -2 -1 -4 -2  6  0 -1 -3  3  5 -3  1  2  2 -1  2 -4 -1 -3  0  1 -3  2  1 -4  0  2  1 -2  2 -2 -2 -3 -3 -1 -4 -2  1 -1 -3 -1  0 -1 -3 -2  0  0  3  6 -4 -3 -2 -3 -2 -3 -2 -1 -1 -2 -3 -3 -2 -2 -1 -2 -1 -3 -2 -3  5  0 -2 -1  1 -3 -3  1  4 -1 -3  2  1 -4 -3  0 -3 -3  3  0  6 -1  3  1 -2  6 -2 -2 -3 -2 -2 -2  1 -2 -2 -2 -3 -2 -1  0 -2 -2 -1 -4 -2 -3  6 -3 -2 -3 -4 -2  0  0 -2  6  1 -1 -2  1  1 -4  3  0 -2  0  3 -1 -3  1 -2 -2  6 -3 -1 -2 -1 -3 -2 -1 -3 -1 -1 -3 -1 -2 -2 -3  0  3  0 -3 -4  2  5 -3 -2 -3  3 -1 -1 -1 -3 -1 -2  0 -2 -3  0  1 -2  1 -2 -1  0 -3 -3 -1 -1 -3 -1 -3 -3 -1 -1 -1 -3  0  6 -4 -1 -2  0 -3  1 -2 -3  0  6 -1  0 -2  1  0 -3  0  0 -2 -4 -1  6 -1 -1 -2 -2 -2  6  2 -1 -2 -4 -2 -1  0 -1 -3 -1 -2 -3 -1  1 -3 -3  1 -2 -2 -2 -2 -1 -1 -3  0 -1 -3 -1 -3 -4 -2  0  1 -2 -4 -1 -2 -1 -1 -2  0  1 -3 -3 -3 -2 -2 -1 -2 -2 -2 -3 -1 -3 -2 -3 -1  1 -4 -1  0 -3 -3  5  0 -3  0 -3 -3 -2  0 -1 -2  6  2 -1 -3  0  3 -2 -1 -2 -3 -3 -3 -1  0  1 -3 -3 -3  3 -3 -4 -1  6 -2 -3  0  1  1  1 -1 -3 -2 -1 -3  0 -1  4 -1 -2  2 -1 -4  0  2  1  1 -1 -4  3  0 -3 -3  1  1 -1  0  3 -3  1  1  1 -3 -1  3  0  0 -3 -1 -1 -3 -4 -1 -2  1 -3 -2 -3  5  0 -3 -1 -1 -4 -4  2  2 -3  0  4
  1 -3 -2 -2 -2 -2 -3 -3  9 -2 -2  1 -3 -2 -3 -2 -3 -2 -1 -2 -2 -3  2 -3  0 -3  1  1 -1 -2 -3 -2 -3 -2 -3  2 -4  1  1 -4 -2 -3 -3  0 -1 -1  1 -2 -2 -3 -2 -2  0 -3  1 -3 -2  0  0 -3  1 -3 -1 -3 -2 -2 -3 -4  0  0 -2 -1 -1 -2 -2  0 -2 -3  1  2 -4 -3 -3 -2 -2 -2  0 -3 -2 -4  2 -2 -2 -2 -4  0  0 -4 -2 -2  1 -3 -2  1  2 -1 -1 -2 -3 -2  1  1 -1 -2 -4  2 -1 -2  0  1 -3  1  1 -2 -2 -2 -2  0 -2 -2 -2  0 -2  0  8  8 -4 -2 -2 -3 -4  0 -3 -2 -3 -4 -2 -2 -1 -4  2 -2  5 -1  1 -3 -2 -2 -3  9 -2 -2 -3  2 -2 -2  0 -2  0 -2  0 -2 -2  1 -2  0 -4 -2  4 -2 -4 -2  0 -4 -2 -1 -2 -3  1 -4 -3 -1  0 -3 -2 -2  0 -2 -2 -2  2 -4  1 -2 -3 -2 -3  1 -2 -2 -1 -1  2 -2 -2 -4 -1 -3 -2 -2 -2  6 -2 -1  3 -2  1  1 -2 -1 -2  1 -3 -2  3 -2  0 -3  1 -2 -3  2 -1 -2 -2 -3  0 -2 -3  0 -3 -3 -1 -1 -2 -2 -2 -2  9 -4 -3 -2 -2 -3 -4  1 -3 -2 -3 -3  7 -1 -4  4 -2 -2  2  3 -2 -3 -2  8  3 -2 -2 -1 -3 -3  0 -2  2 -3 -3 -3 -2 -4  0 -2 -3 -2 -2 -1 -3 -2  0  2  1 -4 -4 -1 -2  3  1  2 -3 -2  8  2 -3 -2 -1 -1 -3  1  1 -2 -3  3 -1  0 -1 -3 -3 -3  9 -1 -2 -3  8 -2 -1 -2  0 -4  1  0 -1 -2 -2 -2  0  5  1 -1  2  1 -4 -2 -4  6 -1 -2 -3 -2 -2 -2 -4  1  0 -1 -3 -1 -2  7 -1 -2 -3 -3 -2 -2  0 -1 -1 -2 -2  1  1 -2 -1 -3 -3 -1  0  1 -2  0  1 -2 -1 -3 -2  1 -3 -3 -1 -1 -4 -2 -2 -2 -3  2 -2 -2  0 -4  2  1 -1 -2 -2  1 -2 -1
 -1 -4 -4  2 -3 -3 -4 -4 -1 -3 -3 -1  0 -3 -4 -4 -4 -4  6 -4 -3  0  0 -4 -2 -4 -1  0 -3 -3 -4 -3  0 -3 -4  0 -4 -1 -1 -5 -4 -4 -4 -2 -3 -3  0 -4 -4 -4 -3 -3  7 -4 -1 -4 -3  1  0 -4 -1 -4 -3 -4 -3 -4 -2 -5 -2 -1 -3  8 -3 -4 -3 -1 -3 -4 -3  0 -4 -4 -4 -4 -4  2  1 -2  2 -4  0 -3 -3 -3 -5 -2 -1 -5 -3 -3  0 -3  2 -1  0 -3 -4 -3 -4 -4 -1  0 -2 -4 -4  0 -3 -4  8 -1 -4 -1  0 -3 -4 -4 -3 -2 -4  0 -4  2 -3 -2 -1 -1 -4 -4 -3 -2 -4 -2 -2 -3 -4 -5 -3 -3  8 -4  0 -4  0 -3  0  0  2 -4 -4 -1 -4 -4 -4  0 -4 -4  7 -4 -1 -3 -3 -4 -3 -1 -4  4 -4 -4 -1 -3 -4 -3 -2 -4 -3  5 -3 -4 -1 -4 -5  7 -1 -4 -4  4 -2 -3 -4 -2  0 -4 -1 -3 -4 -3 -4 -1 -3 -3 -4 -2  0 -4 -4 -5 -3 -2 -3  1  2  2 -3 -3  0 -3  0 -1 -3 -3 -3 -1 -4 -4  7 -3 -2 -4 -1 -4 -3  0 -4 -4 -3 -4  2 -3 -4 -2 -4 -4  5  8 -3 -4 -3 -3 -1 -5 -2 -4 -4 -4 -5 -1 -4 -3 -4 -4 -1 -3 -4  0 -3 -4 -1 -1 -4 -4  1 -1 -1 -3 -3  3 -4 -4 -1 -3  0  0 -2 -4 -4 -5 -1 -3 -2 -3 -3 -3 -4 -4  0 -1  2 -5 -5 -3 -3 -1 -1  0 -3  2 -1  0 -4 -4  7 -3 -4 -1 -1 -4 -4  0 -3 -2  7 -5 -4 -4 -1 -4 -4 -4 -1 -4 -3 -3  5 -4  0 -1  6 -3 -4 -4 -2  0  0 -3  0 -1 -4 -4 -4  2 -3 -4 -4 -4 -3  2 -5 -1 -2 -4 -5 -3 -3 -1 -2 -3  0 -4 -3 -4 -2 -3  8 -3 -4  0 -1 -3 -3 -4 -4 -3 -1 -3 -3 -1  0 -3 -3 -4 -4  0 -4 -4 -3  8 -4  1 -3  1 -1  0 -4 -3 -2 -5 -1 -1  8 -4 -4  2  1 -3
 -4  0 -3 -4 -2 -3  7  1 -4 -2 -2 -4 -5 -2 -2 -2 -3 -2 -4 -2 -2 -5 -4 -2 -3 -2 -4 -3 -2 -3 -2 -2 -5 -1 -2 -4 -3 -2 -4  8 -1 -2 -2 -3 -2 -2 -4 -3 -1 -3 -2 -2 -4 -2 -3 -2 -3 -4 -3 -2 -4 -2 -2 -2 -2 -3 -3 -2 -3 -3 -2 -5 -2 -3 -2 -3 -2 -2 -2 -4 -3  2 -2 -2 -2 -5 -3 -3 -4 -3 -4 -2 -2 -2 -2 -3 -3 -2 -2 -2 -3 -2 -4 -3 -3 -2 -2 -2 -3 -2 -4 -4 -2 -2 -2 -4 -2 -2 -5 -3 -2 -3 -4 -2 -2 -2 -2 -2 -2 -3 -2 -3 -2  3 -3 -4 -3 -3 -2 -3 -3 -3 -3 -2 -2  8 -2 -2 -5 -3 -4 -2 -3 -2 -3 -5 -4 -2 -2 -4 -2 -3 -3 -3 -2 -3 -5 -2 -2 -2 -2 -2 -2 -3 -2 -3 -3 -2 -3 -2 -3 -2 -3 -3 -2 -4 -2 -3 -4  5  8 -4 -3 -2 -2 -4 -3 -4 -2 -2 -4 -3 -3 -2  7 -2  8 -3 -2 -2 -2 -2 -4  4 -3 -2 -3 -3 -2 -2 -4 -3 -1 -2 -4 -2 -4 -4 -2 -2 -2 -4 -2 -2 -4 -2 -2 -2 -4 -3 -3 -4 -2 -2 -2 -2 -2 -3 -2 -3 -2 -2  3 -5 -2 -2 -2 -2 -4  8 -3 -2 -3 -3  8 -4 -3 -2 -2 -3 -3 -2 -3 -3 -1 -3 -3 -3 -3 -3 -3 -3 -3  1 -2 -4 -2 -3 -3  6 -4 -5 -3 -2 -3 -2 -4 -2 -3 -2 -2 -2 -2 -3 -3 -4 -3  8 -2 -2 -2 -3 -2 -4 -3 -4 -4 -4 -3 -3 -4 -2 -3 -4 -3 -2 -3 -4 -2 -3 -4  8 -2 -3 -4 -2 -3 -3 -4 -2 -2 -2 -4 -3 -3  3 -4 -2 -2 -3 -3 -4 -3 -1 -4 -4 -2 -2 -3 -4 -1 -3 -2 -2 -2 -4 -2 -2 -3 -2  8 -2 -2 -3 -2 -1 -5 -2 -2 -2 -2  5 -5 -2  3 -4 -3 -2 -1 -2  4 -1 -4 -2 -1 -2 -4 -2  4 -2 -2 -4 -2 -2 -3 -5 -2  4 -2 -4 -3 -3 -2 -3 -3 -2 -2 -4 -5 -2 -3 -3 -2 -1
 -3  0 -2 -3  3 -2  0 -1 -3  0  1 -3 -4  2 -1 -1  0 -1 -3 -1  1 -4 -3 -1 -2 -1 -3 -2  1  0 -1  1 -4  3 -1 -3 -1 -1 -3 -2 -1 -1 -1 -2  0 -1 -3 -2  0  0  1  4 -3  0 -2  0 -2 -3 -1 -1 -3 -1 -1  0  1 -1 -2 -1 -2 -2  1 -3  1 -2  1 -2  5  0  3 -3 -1 -1 -1  1 -1 -4 -2 -2 -3 -1 -3  1  6  1 -1 -2 -2 -1  1  1 -2  4 -3 -2 -3 -1 -1  1  0  0 -3 -3 -1  0  0 -3 -1  0 -3 -2  0 -3 -3  0  0 -1  1 -1 -1 -2 -1 -1  1 -2 -2 -3 -1 -2  1 -2 -1 -2 -2  1 -1 -2  1  2 -3 -1 -3 -1 -3  0 -2 -4 -2  2 -1 -3 -1 -2  0 -3 -1 -2 -3 -1  0  1  0  0  0 -3  0 -1 -1 -1 -3  6 -1  1 -2 -1  1 -3  1  0 -3 -1 -2 -2 -2 -1  1 -2 -2 -2  1 -1 -3 -1 -2  0 -1  1 -1 -3  6  1 -1  0 -3 -1 -2 -1 -2 -2  1 -1 -3 -2  4  1 -3  2 -2 -3  1  1  5 -3 -1 -1 -3  1  0 -1 -3 -2  0 -3 -1 -1  5 -1  0 -2 -1 -2 -1 -1 -1 -3  1 -1  6  1 -3 -2 -2 -1 -2  0 -2 -3 -1  5 -1  0 -3  2 -1 -3  2 -2 -2 -3 -2 -1 -2 -2 -1  2  1 -3 -1  0 -2  1 -3 -4 -2 -1 -2 -1 -3  6 -2  6  6  0 -1 -2 -3 -3 -2 -2 -1  1  1 -2  0 -3  0 -3 -2 -3  0 -1 -3  1  0 -3 -2 -1  0 -3  1 -2 -3 -2 -1  0 -3 -1 -1  0 -3  0  1  1 -2 -1 -3 -3 -3  6 -1 -2 -2 -3 -2  1 -3 -3 -1 -1 -1 -3  3 -2 -1  0  1 -3 -1 -1 -2 -1 -1 -1  1 -2 -1  2 -4 -1  1 -1 -1  1 -3 -1  1 -3 -3 -1  1  0  0  0 -3  1  3 -1 -3  4  0  0 -1 -3  0  0 -1 -3 -1 -2  2 -3 -2 -3  0 -1 -3 -1  0 -3 -3  0 -2 -3 -1  0
 -1 -1 -2 -3  5 -2 -2 -2 -2 -1  0 -1 -4  6 -1 -1 -1 -2 -3 -1  0 -4 -2 -2 -1 -2 -1 -2  0  0 -2 -1 -4  0 -2 -2 -2 -1 -1 -2 -1 -2 -2  1 -1 -1 -1 -2 -1 -1 -1  2 -3 -1 -1 -1 -2 -1 -1 -2 -2 -2 -1 -1  6 -2 -3 -2 -1 -1 -1 -3  6 -2  0 -1  1 -1  5 -2 -2 -1 -2 -1 -1 -4 -1 -3 -3 -2 -2  6  1  6 -2 -1 -1 -2  6 -1 -1  0 -3 -1 -2 -1 -2 -1 -1 -1 -1 -2 -1 -1 -2 -2 -1  0 -3  0 -1 -1 -2 -1 -1 -1 -1 -1 -1 -3 -1 -1  6 -1  1 -2 -2 -2  6 -3 -2 -1 -3 -1 -2 -2  6  6 -3 -2 -2 -1 -2 -1  0 -4 -3  0 -2 -2 -1 -2 -1 -1 -1 -2 -3 -1 -1 -1  0 -1  1 -1 -1  0 -2 -1 -1  1 -2 -1 -1 -2  6 -3 -1 -1 -1 -2 -1 -2 -1 -2 -1 -2 -1 -2 -1 -1 -2 -2  2  1 -1 -1 -2 -1  1  6 -2  5 -2 -2 -2 -2 -2 -3 -1 -2 -3 -1  0  5 -2  0 -2 -1 -1  6  1 -1 -2 -1 -3 -1  4 -2 -1 -2 -2 -2 -2 -1  3 -2  5 -2 -2 -1 -2 -2 -2 -3 -1 -1  1 -1 -2 -2 -3 -1 -2 -1 -2 -1  0  0 -2 -1 -1  5 -2 -2  0 -2 -1 -1 -2 -2 -2 -1  0  5 -1 -3 -2 -1 -1  1 -2 -4 -3 -2 -2 -2 -2  1 -3  1  1 -1 -2 -2 -1 -1 -1 -2 -2  2  6 -1  1 -2 -1 -3 -2 -2 -1  0 -3  1  0 -1 -1 -1 -1 -2  6 -1 -3 -2 -2 -1 -2 -1 -2 -1 -2  0 -1  6 -2 -2 -1 -1 -3  1 -2 -2 -1 -2  1  2 -2 -1 -2 -1 -2 -2  2 -2 -2 -1 -1 -3 -2  3 -1 -2 -2 -1  2 -1 -1  1 -4 -1  2 -1  2 -1 -3 -2  0 -2 -1 -1  0  1  0  0 -1  5  1  1 -2  4  0 -1 -2 -2 -1 -1 -2 -3 -2 -2  2 -3 -3  0 -1 -2 -1 -2  4 -1 -3  0 -2 -1 -1 -1
 -3 -4 -4  1 -3 -4 -4 -4 -3 -3 -3 -3 12 -3 -4 -4 -5 -4  2 -3 -3 12 -2 -4 -4 -4 -3 -2 -3 -3 -4 -3 12 -3 -4 -2 -3 -3 -4 -5 -4 -4 -5 -4 -3 -3 -3  2 -3 -4 -3 -3  0 -5 -3 -4 -4 -3 -1 -4 -4 -4 -3 -4 -3 -4 -4 -5 -4 -4 -3  0 -3 -4 -3 -4 -4 -4 -3 -2 -3 -4 -4 -4 -4 12 -3 -4  1 -3 -2 -3 -4 -3 -5 -4 -4 -5 -3 -3 -1 -3  1 -2 -2 -4 -3 -3 -5 -4 -3 -3 -3 -3 -5 -2 -3 -4  0 -3 -4 -3 -2  4 -4 -4 -3 -3 -4 -1 -4  0 -3 -4 -3 -3 -3 -4 -3 -4 -3 -4 -4 -3 -4 -5 -3 -3  0 -3 -2 -4 -2 -3 -2 12  1 -4 -4 -3 -4 -4 -5 -2 -4 -4  0 -4 -3 -3 -3 -4 -3 -3 -3  0 -3 -4 -3 -4 -3 -3 -4 -3 -3  1 -3 -5 -3 -5 -5  0 -4 -4 -3  1 -4 -3 -4 -3 -2 -3 -3 -3 -4 -3 -4 -3 -4 -3 -3 -3 -2 -3 -4 -5 -3 -4 -3 -2  1 -2 -3 -3 -2 -3 -2 -3 -3 -3 -4 -3 -4 -4  0 -3 -3 -4 -3 -4 -3 -2 -3 -4 -4 -4 -2 -4 -4 -4 -4 -4 -1  0 -3 -4 -4 -3 -3 -5 -4 -4 -4 -5 -5 -4 -3 -4 -4 -5 -3 -3 -3 -2 -3 -4 -3 -3 -4 -3  0 -3 -3 -3 -3  1 -4 -5 -4 -4 -2 12 -4 -4 -4 -5 -4 -4 -4 -4 -4 -3 -4 -4 -3 -3 -2 -5 -5 -3 -3 -3 -3 -2 -4  1 -3 -2 -5 -4  0 -3 -4 -3 -3 -4 -5 -2 -3 -4  0 -5 -4 -5 -3 -4 -4 -5 -3 -4 -3 -3  1 -3 -3 -4  1 -4 -3 -4 -4 -2 -2 -3 -2 -4 -5 -4 -3  3 -3 -4 -4 -3 -3  1 -5 -3 -4 -3 -5 -3 -3 -3 -3 -3 12 -4 -3 -3 -3 -3  0 -3 -4 -2 -3 -2 -3 -4 -4 -3 -4 -3 -3 -2 -2 -3 -3 -4 -4 -3 -4 -4 -3  0 -5  0 -3  7 -2 -2 -4 -3 -4 -5 -3 -3  0 -4 -4 -2 -2 -3
 -2 -3 -3  9 -2 -3 -3 -3 -2 -3 -2 -2  1 -2 -3 -3 -3 -3  6 -2 -2  1 -2 -3 -2 -3 -2 -1 -2 -3 -3 -3  3 -2 -3 -1 -4  0 -2 -4 -2 -3 -4 -2 -2 -2 -2 -2 -2 -2 -3 -2  2 -3 -2 -3 -3 -1  4 -3 -2 -3 -2 -3 -3 -2  1 -4 -2 -2 -3  2 -2 -3 -2 -2 -3 -3 -2 -2 -4 -2 -3 -2 -3  1 -1  1  8 -4 -2 -3 -3 -2 -4 -2 -2 -4 -3 -3  3 -3  8 -2  1 -2 -2 -3 -3 -3 -2 -2 -2 -2 -4 -2 -2 -2  2 -2 -3 -2 -2 -2 -3 -3 -3 -2 -3  5 -3  6 -3 -2 -2 -2 -4 -3 -3  1 -4 -2  1 -3 -3 -4 -3 -2  2 -4 -2 -3 -2 -2 -2  2  8 -3 -3 -2 -3 -3 -3 -2 -3 -3  2 -2 -1 -3 -2 -2 -3 -2 -2  4 -4 -3 -2 -3 -4 -3 -2 -4 -3  7 -3 -3 -2 -4 -4  3 -2 -3 -2  7 -2 -3 -3  1 -2 -4 -2 -2 -3 -2 -4 -2 -3 -3 -2 -2 -2 -3 -3 -4 -2  1 -3  2  9 -1 -2 -2 -2 -3 -2 -2 -3 -2 -3 -2 -3 -3  2 -3 -2 -3 -2 -3 -3 -2 -2 -3 -2 -3 -1 -3 -3 -2 -3 -3  2  2 -3 -3 -3 -3 -2 -4  1 -3 -3 -3 -4 -2 -4 -3 -3 -3 -2 -2 -4 -2 -2 -3 -2 -2 -3 -4  6 -2 -2 -2 -3  8 -3 -3 -2 -3 -2  1  1 -3 -3 -4 -2 -3  1 -3 -3 -2 -3 -3  1 -2 -1 -4 -4 -2 -3 -2 -2 -2  1  9 -2 -2 -3 -3  2 -3 -3 -2 -2 -3 -3 -2 -2 -2  4 -4 -3 -3 -2 -3 -2 -3 -2 -3 -2 -3  5 -4 -2 -2  7 -3 -3 -2 -2 -2 -2 -2 -2 -2 -4 -2 -4 -1 -2 -3 -3 -2 -3  9 -4 -2 -2 -2 -4 -2 -2 -2  0 -2  1 -3 -2 -2 -2 -2  2 -2 -3  1 -2 -3 -2 -3 -3 -2 -2 -2 -2  0 -2 -2 -2 -3 -3 -2 -3 -3 -3  2 -4  7 -2  7  3 -2 -3  0 -2 -4 -1 -2  2 -3 -3 -1 -1 -2
  2 -3 -4 -2 -1 -3 -3 -3  0 -3 -2  2 -4 -1 -3 -3 -4 -3 -2 -3 -1 -4  0 -3  6 -3  2  0  0 -1 -3 -1 -4 -1 -3  0 -4  2  2 -3 -3 -3 -1  5 -1 -1  2 -4 -2 -4 -1 -2  0 -4  4 -3 -3  2 -1 -3  2 -3 -2 -3 -1 -3 -4 -4  6  5 -1 -2  0 -3 -1  5 -3 -3 -1  1 -4 -3 -3 -3 -3 -4  5 -4 -2 -4  0 -1 -3 -1 -4  6  5 -4 -1 -1  0 -3 -2  1  1 -1 -3  0 -4 -2  2  1 -2 -2 -4  1  0 -3 -2  2 -3  4  1 -2 -2 -1 -1  0 -3 -3 -3 -2 -1  4  0  0 -4 -4 -1 -4 -4  6 -4 -1 -3 -3 -1 -1 -2 -4  1 -3  1 -1  0 -4 -2 -3 -3  0 -3 -4 -4  2 -3 -4 -1 -2 -2  0  0 -2 -2  5 -3  2 -4 -3  2 -3 -4 -1  6 -4 -1 -2 -1 -4  3 -4 -3 -2  5 -3 -2 -2  5 -2 -3 -3  0 -4  1 -2 -2 -1 -3  4 -3 -1 -3  2  1 -3 -4 -4 -2 -4 -1 -3 -2  2 -1  1  1 -1  0  3 -1 -1 -3  2 -3 -3 -1 -1  4 -3  3 -4 -3  0 -3 -3 -2 -3  1 -3 -3  6 -3 -3 -2 -2 -1 -3 -3 -1  0 -3 -4 -3 -3 -4 -3  2 -4 -2 -3 -4  2  0 -4  1 -1 -4  5  2 -4 -4 -3  2  3 -1 -1 -2 -3 -4  5 -1  0 -4 -4 -3 -4 -4  2 -3 -4 -3 -3  2 -3 -4  4  2  1 -3 -4  0 -1  2  0  1 -4 -2  0  0 -1 -3 -1 -2 -4  3  5 -3 -4  0 -1  6 -2 -3 -3 -4  0 -3 -3 -4  0 -3 -2 -1 -1 -4  2  2 -2 -3 -3 -3  5  0  0 -1  0  2 -4 -3 -4  0  1 -4 -3 -3 -1 -2 -4  1  6 -3 -3 -2 -1  0 -2 -1 -4 -3 -2 -3  3 -3 -2 -3 -2  1  3 -3 -2 -3 -3 -1  3 -1 -2  2  1 -2 -2 -3 -3  2 -3 -3 -1 -2 -4 -2 -2 -3 -4  0 -3 -4  6 -4  0  2 -2 -3 -3  2 -2 -2
