# Supplementary material for: Protein Secondary Structure Prediction Based on Data Partition and Semi-Random Subspace Method
Source: Sci Rep. 2018 Jun 29;8:9856. doi: 10.1038/s41598-018-28084-8 (PMC6026213; doi:10.1038/s41598-018-28084-8)
Supplement: Supplementary file 3 — Dataset 3 [file 41598_2018_28084_MOESM3_ESM.zip › ASTRAL_DATA/1c5e_A.pssm]

  S  D  P  A  H  T  A  T  A  P  G  G  L  S  A  K  A  P  A  M  T  P  L  M  L  D  T  S  S  R  K  L  V  A  W  D  G  T  T  D  G  A  A  V  G  I  L  A  V  A  A  D  Q  T  S  T  T  L  T  F  Y  K  S  G  T  F  R  Y  E  D  V  L  W  P  E  A  A  S  D  E  T  K  K  R  T  A  F  A  G  T  A  I  S  I  V
  0  0 -1  3 -1 -2  4  1  2  1  0  3  1  1  2  2  1  1  3 -2 -1 -2 -2 -2  0 -2  2  3  2  1  0 -2  1  1  2 -2  3  1  1  2  1  2  3  0  1  1  0  1  0  2  2  0  2  2  1  0 -1  1  0 -2 -2 -1  1 -1  0 -3  1  0  1  3 -1  0 -5 -2  0  2  2  0 -1  1  2  1 -2  2  3  6 -4  3 -1  0  4 -2  0 -2  0
 -2 -3 -3 -3 -2 -3 -3  2 -3 -1 -3 -2 -3 -2 -1  1 -2 -3  1  2 -2 -3 -3 -3 -2 -1 -1 -2 -1  2  0 -3 -1 -2 -2 -2 -2 -1 -1 -2 -1 -1  1 -3 -2 -2  1 -2 -2 -2 -2 -2  0 -2  0 -1  1 -2 -1 -3 -3  1  1 -3 -2 -3  4 -2  0 -2 -3  1 -5 -3 -1 -1 -3 -1 -2 -2 -1  0  2  4 -2 -3 -4 -3 -4 -2 -3 -4 -2 -3 -3
  4  0 -3 -3 -1 -2 -2 -1 -2 -1 -1 -1 -2 -1 -1  3 -2 -3 -2 -3 -1 -3 -4 -3 -3  1  0  1  1  2 -1 -3 -1 -3 -3  1 -1 -1  2 -1 -1 -1 -2 -2 -2  1 -2 -1 -2  1  0  1  0  1  0  0  0 -2 -1 -3 -3 -1  0 -1 -1 -4  4 -2  0 -1 -4  4 -6 -3  0  0 -3  0  0  0  1 -1 -1 -2  5 -3 -4 -3 -2 -1 -2 -4 -1 -2 -3
 -1  6 -1 -3 -3 -3 -2 -2  0 -2 -2 -1 -3 -2 -1  0 -2 -2 -2 -3 -2 -2 -5 -4 -3  5  1  2 -1 -1 -1 -4 -2 -3 -3  5 -2 -1 -1  1 -2 -2 -2 -3 -2 -2 -2  1  0  1  1  4  0 -1  2 -1  0 -2 -2 -4 -4 -1 -1 -2 -2 -4 -1 -3  3  3 -4  0 -6 -3  3 -1 -3  1  5  3 -1 -1 -2 -3 -1 -3 -5 -3 -3 -2 -3 -4 -2 -3 -3
 -2 -4 -4 -2 -4 -2 -2 -2 -3 -2  1 -2 -2 -2 -2 -2 -2 -3 -2 -3 -2 -3 -2 -3 -2 -3 -2 -2 -1 -2  1 -2 -2 -2 -1 -3 -1 -2 -2 -2 -2 -1 -2  1 -2 -2 -2  3 -2 -2 -2 -3 -3 -2 -3 -2 -2  3  2  4 -3 -3  3 -3  3 -3 -3 -2 -3 -2 -2 -3 -4 -4 -3 -2 -2 -1 -3 -3 -2 -3 -4  1  0 -2 -4 -1 -4  2 -2 -2 -2 -2 -1
 -1 -1  0 -2  1 -2 -2  1 -2  1 -2  2 -2 -2  3  0 -2  0  1 -1 -1 -2 -3 -2  3  1  0 -1 -1  0  0 -2 -1 -2 -1 -1 -1  3  0 -2 -1  0 -1 -2 -2 -2 -1  1 -2  1 -2 -1  2 -1  2  1  2  1  3 -3 -2  0  1 -3  0 -3  0 -2  0 -1 -3  1 -4 -2  0 -1 -2 -1 -1  0 -1  2  2  0 -1 -2 -4 -2 -3 -2 -2 -4 -1 -2 -3
 -1  2 -1 -2 -1 -3 -2  0 -2 -1 -2  0 -2 -2  1  0 -2 -2  2 -2 -2 -2 -4 -4 -2  1  1  1 -1 -1  1 -3 -1 -1 -2  0 -2  2  1 -1 -1 -1  0 -3 -2 -2 -2  1 -2  0 -2  2 -1  0  2 -1  1  1 -1 -3 -3  0 -1 -3 -1 -4 -1 -2  4  0 -4 -1 -5 -2  4 -1 -3 -1  1  4  0  1  0 -1 -2 -2 -4 -2 -2 -2 -2 -4 -1 -3 -3
 -1 -2 -3  0 -3 -3  1 -2  5 -2  3  4  0  4 -1 -1 -2  0 -2 -4 -2 -3 -5  3 -3 -2  0  0 -1  2 -2 -4 -2 -3 -1 -2  4 -2 -2  4  2  0 -2  0  2 -2 -2  1 -1 -2 -2 -2  4  1 -2 -2 -2  1 -2 -4 -4 -2  1  6  1 -4 -1 -3  0  0 -4 -2 -5 -3  1  2  0 -1 -2 -2 -1 -2 -3 -2 -1  0 -5 -2  7 -2  2 -5 -2 -4 -4
 -1 -2 -3 -2  8 -3 -3 -2 -3  2 -2 -2 -3 -2 -1 -1 -3 -3 -2 -2 -2 -3 -4 -3 -2 -2 -2 -2 -1  4 -2  3  3 -3 -2 -2 -2 -2  3 -2  3  1 -2 -3 -2 -2 -2 -2 -2 -2 -2 -2 -2 -2 -1 -2  0 -2 -2 -2  2 -2 -2 -3 -2 -2 -1 -2 -1 -2 -4  2 -4 -3  1 -2 -1 -1 -2  0  4 -2 -2 -2 -1 -3  2 -3 -3 -2 -3 -4 -2  6 -3
 -4 -4 -4  0 -2  1 -1  0 -1 -1  1 -3  3 -3 -1 -2  1 -3 -2  0 -1 -3  2 -1  0  0 -1 -1 -1 -3 -1  1  0  2 -2  1 -2 -2 -2 -2 -1  1  2  2  0  1  1 -1  1 -1  1 -3 -3 -2 -3 -2 -1  1 -2  2  2 -2 -3 -5  0  0 -3  2 -3 -2  3 -1 -5 -4 -3 -3  1 -1 -3 -2  0 -1 -4  0 -3 -3 -2  1 -5 -3 -3  6 -3  3  3
 -4 -4 -2  1 -3 -2 -2 -1 -3 -2 -1 -3  2 -3 -1 -3  0 -2  0  3 -2 -3  5  0  3 -2 -1 -3 -2 -3  0  4  1  1 -2 -1 -2 -2 -2 -2  0 -1 -1  1  0  0  1 -2  1 -1  2 -2 -3 -3 -3 -2  0  0 -2  1 -1 -1 -3 -5 -1  1 -3  0 -3 -1  2  1 -4 -4 -3 -3  0  0 -3 -1 -2 -1 -4  0 -2 -3 -1  1 -5 -3 -3  2 -3  1  1
 -1 -2 -1 -2  0 -2 -2  0 -2  0 -2  0 -2 -1  0  2 -2 -2  1  0 -1 -2 -3 -3 -2  1  0 -1  0  0  3 -3  1 -1 -2 -1 -1 -1  1 -2  1  0 -1 -2 -2 -2  1 -1 -2 -1 -2 -1 -1  0  1  1  1 -1 -1 -3 -3  4 -1 -2 -1 -4  0 -2  0  0 -3  0 -5 -2  0 -1 -2  0 -2 -1  1  4  6  1 -1 -2 -4 -2 -3 -2 -2 -4 -1 -3 -3
 -3 -4 -3 -1 -2 -2 -2 -1 -3  0 -1 -2  1 -2 -1 -2  0 -3  0  5 -1 -3  1  8  2 -2 -1 -2 -1 -2 -1  2  2  0 -1 -1 -2 -1 -2 -2 -1 -1 -1  2  1  0  2  2  0 -1  0 -2 -2 -2 -2 -2  0 -1 -1  3 -1 -1 -2 -4 -1  2 -2  1 -3 -1  1 -1 -3 -3 -2 -2  0 -1 -3  0 -1 -2 -3 -1 -2 -2 -2  0 -4 -2 -2  0 -3  0  1
 -4 -5 -4 -1 -2  1 -3 -1 -4  0  1 -4 -1 -3 -3 -3  1 -4 -3  2 -3 -4 -1 -2 -1 -3 -3 -3 -2 -3 -3  3 -2 -2  0 -2 -3 -3 -3 -3 -2 -2  2 -1 -1 -2 -1 -3  2 -3 -2 -4 -4 -3 -3 -3 -3 -2 -3  2  3 -3 -3 -4 -2  6 -3  0 -4  1 -1 -2 -1 -4 -3 -3 -2 -2 -4 -1 -2 -3 -4 -1 -3 -4  8 -2 -4 -3 -4 -1  0 -2 -1
 -2 -3  7  1 -3 -3 -2 -2 -3  3 -3 -2 -3 -2 -2 -1 -2  7 -2 -3 -2  8 -4 -4  1 -2 -1 -2 -1 -2 -2 -4 -2  1 -2  1 -1 -2  2  1 -2 -2 -2 -3 -2  1 -2 -2 -3  3 -2  0 -2  1  1  3 -2 -2  3 -4 -4  1 -2 -3 -2 -4 -2  2 -2 -2 -3 -3 -6  8 -2 -2 -2 -1 -2 -1 -2 -2 -2 -2 -2 -2 -5 -2 -3 -2  5 -4 -2 -3 -3
  5 -1  0 -1 -2  0  0  0 -1  1  1  0  1  3  1  1  0 -1  0 -2  0 -2 -3 -3 -2 -1  0  2  2  0  0 -3  1 -1  0 -1  1  2  1  1  0  1 -1 -1  1  0  0  1  1  1  0  0  0  2  2  1  1  1  2 -2 -3  1  3 -1  1 -3  0 -1  1  0 -3 -1 -5 -2  0  3 -1  2 -1 -1  1 -1 -2 -1  1  0 -4  0 -2  4  0 -3  5 -2 -2
  0 -2 -1 -1 -2  6  3  3 -2  2 -1 -1  0  1  0  1  3 -2 -1 -2  6 -2 -2 -2 -2 -1  3  1  3 -1  2 -2  1 -1 -1 -1 -1  3  1 -1  1  1 -1  2  0  2  1  1  0  1 -1  3  2  3 -1  3  1 -1  3 -2 -2 -1  2 -2  3 -3 -1  2  0 -1 -1 -1 -4 -2 -1  2 -1  3  4  0  1 -1 -2 -1  1 -1 -4  1 -3  4 -1 -2  1 -2  0
 -4 -5 -5 -2 -3 -4 -4 -3 -4 -3 -2 -3 -3 -3 -3 -3 -2 -4 -3 -2 -3 -4 -3 -3 -3 -4 -3 -4 -3 -3 -3 -2 -3 -3  9 -4 -3 -3 -3 -3 -3 -3 -2 -2 -2 -3 -2 -3 -2 -4 -3 -4 -3 -3 -3 -4 -3 -3 -3  5  4 -3 -3 -3 -3  3 -4 -2 -4 -3 -3 -3 12 -4 -3 -3 -3 -2 -4 -3 -3 -4 -4 -3 -4 -4 -1 -3 -4 -4 -4 -3 -3 -3 -3
 -3 -4 -4  1  2 -2 -3  0 -4 -1  0 -3 -2 -3 -2 -2 -1 -4 -2  1 -2 -3 -2 -3 -2 -3 -2 -3 -2 -1 -2  0 -1 -2  1 -3 -2 -2 -2 -3 -1 -2 -1  1  2 -2  2 -2  2 -3 -2 -3 -3 -3 -3 -3 -2 -2 -2  3  7 -2 -2 -4 -2  3 -2  2 -3 -2 -2 -2  0 -4 -3 -3 -2 -2 -3 -2 -1 -3 -3  0 -3 -3  2 -2 -4 -3 -3 -2  0 -1 -1
 -3 -4 -3  1  2 -1  0  0 -1 -1  1 -2  1 -2  0 -2  2 -3 -1 -1  0 -3  1 -1  0  0 -1 -1  0 -2  0  0  1  3 -1  0 -1  0  0  0 -1  1  1  3  1  1  1  0  2  0  2 -2 -2 -2 -1 -1  0  1  0  1 -1  0 -2 -4  1 -1 -3  1 -3 -1  4 -1 -5 -3 -2 -2  4 -1 -2 -1  1 -1 -4  0 -2 -2 -2  3 -5 -2 -2  2 -3  4  4
