# Supplementary material for: Protein Secondary Structure Prediction Based on Data Partition and Semi-Random Subspace Method
Source: Sci Rep. 2018 Jun 29;8:9856. doi: 10.1038/s41598-018-28084-8 (PMC6026213; doi:10.1038/s41598-018-28084-8)
Supplement: Supplementary file 3 — Dataset 3 [file 41598_2018_28084_MOESM3_ESM.zip › ASTRAL_DATA/1c7k_A.pssm]

  T  V  T  V  T  Y  D  P  S  N  A  P  S  F  Q  Q  E  I  A  N  A  A  Q  I  W  N  S  S  V  R  N  V  Q  L  R  A  G  G  N  A  D  F  S  Y  Y  E  G  N  D  S  R  G  S  Y  A  Q  T  D  G  H  G  R  G  Y  I  F  L  D  Y  Q  Q  N  Q  Q  Y  D  S  T  R  V  T  A  H  E  T  G  H  V  L  G  L  P  D  H  Y  Q  G  P  a  S  E  L  M  S  G  G  G  P  G  P  S  a  T  N  P  Y  P  N  A  Q  E  R  S  R  V  N  A  L  W  A  N  G
  0 -2 -2 -3 -3 -5 -3  4  0  0  6  2 -1 -4  2  2  3  0  3  2  5  4  3  0 -6 -2  2  4 -1  0 -2 -2 -2 -3 -1  1  1  0  0  5 -1 -1  0 -2 -2  3  0  0  0  1 -1  1  1 -2  4  0 -1 -2  0 -1 -2 -1  1 -1 -1 -2 -3 -2 -2  1  3  2  0 -2 -3 -2  1  0 -1 -1  3  4 -3 -2 -1  0 -3  1 -2  0 -2  0 -3 -1 -2  0 -1 -2 -1  0  0 -3 -3  1  0  1  0  3 -1  1  1  0  0 -1  3 -1 -2 -2  4  3 -3  1  4  1 -1 -2  0 -1 -4  5 -1  1
 -2  4 -4 -2  1 -5  0 -3 -2  3 -3 -3 -2 -4  3 -1 -2 -5  0  2 -4 -3  0 -1 -7 -3 -1  1 -5 -1 -3 -5  4 -2  2  0 -1  0  2 -3 -1 -4  3 -4  2 -1 -2 -1  0 -1  3  2 -3  2 -1 -2  0  2 -2 -1  0  3 -4  1 -4 -3 -2 -1  3  1  0 -2  2  0 -3 -2  0 -2  6 -3 -2 -1 -2 -1 -2 -3 -1 -2 -3 -1 -3 -2 -2  2  2 -1 -2  0 -4 -2 -1 -4 -4 -2 -4 -2 -1 -2 -3 -2  1 -1  1  0 -1  0 -4 -2 -2 -1 -2  4 -1  4 -4  0  3 -1 -4 -1 -1 -3
  0 -3 -3 -5 -2 -5  3  0  0  0 -2 -2  0 -5 -1  1  0 -5  0  0 -3 -3  0  2 -8  8  2  1 -5  1  7 -5  0 -2  0 -1  0 -1  2 -3  3 -4  0 -2 -3 -1 -1  4 -1  0 -1 -1 -2 -3 -1  0 -3  0 -2  0 -3  3  0 -2 -2 -2 -4  1  0  0 -2  5  0 -2 -1  4 -2 -1 -1 -3 -2 -2 -1 -1 -2 -1  0  0 -3 -1 -4 -1  2  3  0  3 -2 -1 -1  0 -1 -5 -4 -1 -2 -1 -1 -2 -1 -2  0 -4 -1  7 -2  2 -4  5  0  1 -2 -2  0  0 -4  3  0  4 -4 -2  5 -2
 -1 -4 -4 -5 -4 -6  6  3  0 -1 -3 -1  1 -5  0  2  0 -3  4 -1 -3 -2  0 -2 -8 -1  1 -1 -5  0  1 -6 -1 -5 -2 -1  1 -1  0 -3  5 -4 -2 -2 -3 -1  1  2  4  0 -2 -3 -2 -3 -3 -1 -3  3 -1 -1 -3 -1 -2  0 -5 -2 -2  5 -3 -2  2  2  1 -2 -1  5 -2 -2 -3 -4 -3 -2 -3  1 -3 -2 -2 -1 -4 -2 -4 -2  7  0  0  0  0  1 -4  1  2 -5 -5 -2 -3 -2  0  0  0 -2  1 -4  0  0  0 -2 -3  3  0  1  2 -2  1 -1 -5  3  0 -2 -5 -2 -1 -3
 -1 -3 -3 -3  1 -5 -5 -2 -3 -4 -2 -3 -3 -4 -3 -3 -3 -3 -3 -4 -3 -2 -3 -3 -6 -5 -3 -3 -3 -3 -4 -3 -4 -3 -3  0 -4  0 -3 -3 -4 -3 -3 -3 -3 -3 -3 -3 -3 -2 -4 -4 -3 -1  2 -3  0  1 -4 -1 -4  2 -4 -3 -3 -4 -3 -5 -3 -3 -3 -3 -4 -4 -4 -4 -3 -2 -4 -2 -1 -1 -5 -5 -2 -3 -4 -1 -2 -3 -2 -3 -4 -3 -3 -3 -4  1 10 -2 -3 -2 -4 -2 -4 -3 -2 -2 -3 -2 -2 10 -2 -4 -2 -3 -5 -3 -2 -2 -6 -3 -2  1 -2 -4 -3 -3 -4 -2 -3 -3
 -1 -2 -3 -4 -3 -5 -2 -2 -2  3 -3  1  2 -4  1  1  3 -4  0  4 -3 -3  4 -2 -6 -2  0 -1 -4 -1 -1 -5  3 -4  3  0 -2  1  0 -3  0 -4  1 -4 -2  0 -1 -1  1  1  0 -1 -2 -1 -1  1 -2 -1 -3 -2 -3  1 -2  1 -4  0 -3 -2  1  5  4 -1  5  3 -3 -1  0 -2  0 -3 -2 -1  0  1 -2 -2 -1 -2 -2 -2 -3 -2 -1  0  0  0 -1  0 -3 -1  1 -4 -3 -1 -3  0 -1 -2 -2 -2  0 -4  1 -1 -1  3 -3  1 -1  1  0  1  0  3 -4  2  3 -2 -4 -1 -2 -3
 -1 -3 -2 -4 -3 -5 -1 -1 -2 -1 -3 -2  4 -5  1  0  1 -4  1  1 -3 -3  0 -3 -7 -3  1 -2 -3  0 -2 -5  1 -4  1  2 -2  0  1 -3  1 -3 -1 -3 -2  3  0  0  1 -1 -2 -3 -1 -3 -3 -1 -3  0 -3 -2 -3  0 -3  0 -4  0 -2  0 -1  1  0  0  2  0 -1  0 -2 -2 -1 -3 -2 -2 -1  6 -3 -3 -1 -2 -3 -2 -3 -1  0 -1 -1  0 -2 -2 -4  0  3 -4 -4 -1 -3 -2 -1 -2 -2 -2  0 -4 -1 -2 -2 -1 -3 -1 -1  0  7 -1 -1  2 -4  3  0 -2 -4 -1 -2 -3
 -1 -4 -4 -5 -4 -6 -3 -2  0  3 -1  3  0 -5 -2  0 -1 -5 -2 -3  4 -3 -2 -4 -6 -2  1 -1 -3  0 -1 -6 -3 -5 -2 -3  5  3  2  3 -2 -3 -3 -5 -4 -3  3  0  1  0  2  5 -1 -2  2  1 -1 -2  6  2  6 -1  6 -2 -2 -1 -5  4 -2  0 -1 -2 -1  5 -4 -1 -2 -2 -2 -4 -2 -1 -4 -3 -3  6 -3  1 -4  6 -4 -2 -2 -2 -1 -1  6 -3 -3 -2 -1 -5 -5 -2  6  4  3  2  6 -2  0 -4 -1 -2 -2 -3 -4 -2 -1  0 -4 -2 -1 -3 -5 -1  1 -3 -4  3  4  6
 -2 -3 -4 -5  1 -1 -3 -3 -3 -2 -1 -3 -1 -2 -2 -2 -2 -5 -1  0 -4 -4 -2  1 -6 -2 -2 -1 -5  2 -1 -5  1 -4 -2 -3 -3 -2 -1 -3 -1 -4 -2 -3  2  0 -2  1  1 -2 -1 -3  0  4 -2  0 -4 -2 -4  6 -4  2 -4 -1 -5  2 -3 -2  3 -2 -2 -2 -2 -3  5  0 -3 -3 -1  0 -3 -2 10 -1 -3 -3  9 -2  2 -3 -3  0  1  5  0 -2  0 -3 -3  0  1 -4 -4 -2 -3  4 -2 -2 -3 -3 -2 -4 -1 -1 -3  1 -4  1 -2 -2 -2 -2 -2 -1 -5 -1 -1 -2 -2 -3 -2 -3
 -2  2 -2  3  0 -2 -5  0 -3 -4 -1 -4 -3 -1 -3 -3 -1  5 -3 -4 -4  0 -4  5 -6 -5 -4 -3  0 -3 -5  3 -2  1 -1 -4 -5 -4 -4 -3 -3  4  0  4  1 -1  0 -1 -3  0 -2 -5 -2 -1 -3 -2  0 -2 -5 -1 -5 -2 -4 -1  5 -1  3 -5 -2 -3 -1 -2 -4 -3 -3 -3 -2  1 -3  4  1 -2 -5 -4  2 -4 -4  2  1 -4  1 -1 -4 -1 -3 -3 -5 -1 -2 -3 -1  1 -1 -3 -5 -3 -3 -2 -4  0 -3 -3 -2 -4 -2 -1 -5 -4 -3 -3 -5  0 -3 -3  1 -4 -3 -1 -3 -3 -4 -5
 -2 -1 -3  4 -3 -4 -5 -2 -4 -3 -3 -4 -3 -1 -2 -3 -2 -1 -4 -3 -4  0 -4  0 -5 -5 -4 -4  1 -3 -5  0 -3  5 -2 -4 -5 -4 -4 -3 -4  1 -2 -1 -1 -3 -1 -3 -2 -1 -1 -4 -4  1 -1 -2 -2  0 -5  1 -4 -3 -4 -1  0 -2  3 -5 -1 -3 -3 -2 -4 -2 -2 -3  0  1 -3  0  0 -2 -4 -4  2 -4 -4  0  4 -4  5 -3 -4 -1 -3 -3 -5 -1 -2 -3 -2  5  0 -3 -5 -3 -3 -2 -4 -1 -3 -3 -2 -4 -2 -2 -5 -4 -2 -3 -5  0 -3 -3 -1 -4 -3  2 -2 -3 -4 -5
 -1 -2 -3 -4 -3 -5 -1 -2 -2  1 -3 -2 -1 -4  2  1 -1 -4 -1  1 -3 -3  0 -2 -7 -3  0 -2 -4  0 -2 -5  3 -4  0  1 -1 -1  1 -2 -2 -3 -1 -4  0  0 -2  0 -1 -1  0 -2 -2 -2 -2 -1 -2  0 -1 -2 -3  0 -3 -1 -4 -3 -2  0  0  0 -1 -1  0 -1 -3 -1  1 -2  1 -3 -2 -1 -2  0 -2 -2 -2 -2 -3 -2 -3 -1 -2  0  2 -1 -2  0 -3 -1  1 -4 -4  0 -3 -1 -1 -2 -2 -2 -1 -4  1 -1 -2  0 -3 -1 -2  0 -1  2 -1  1 -4  1  1  0 -4 -2 -2 -3
 -2  1 -3  0 -2 -4 -4 -1 -4 -3 -3 -3 -3  0 -2 -3 -2  0 -3  1 -4  0 -3 -1 -5 -4 -3 -3 -1 -3 -4  0  0  3 -2 -3 -4 -3 -3 -3 -2 -1  2  0  0 -2  0 -2 -2 -1 -2 -4 -3 -1 -2 -2 -2 -1 -4 -1 -3 -2 -4  0  0 -2  4 -4 -2 -2 -2 -1 -3 -3 -3 -3 -2  0 -1  0  0 -2 -3 -3  2 -3 -3  0  2 -3  1 -3 -4  0 -2 -3 -4 -2 -2 -3 -2  1 10 -3 -4 -2 -2 -2 -3 -1 -2 -3 -1 -3 -2 -1 -4 -3 -2 -2 -4 -1 -2 -2  1 -3 -2  0 -2 -2 -3 -4
 -3 -3 -4 -2 -1  0 -5 -2 -4 -4 -2 -4 -2  6 -3 -4 -3 -1 -4 -4 -5 -2 -4 -2 -3 -5 -4 -3 -3 -4  1 -1 -4  2 -3 -4 -5 -4 -4 -4 -5  4 -3  1  0 -2  0 -3  1 -2 -4 -4 -4  0 -3 -2 -2 -1 -5  0 -5 -3 -4  0 -2  5  2 -2  1 -1 -3 -3 -4 -4  3 -3 -3  0 -4 -1 -1 -3 -3 -4  1 -4 -2 -2  1 -4  0 -3 -4 -2  0 -4 -4 -4 -3 -3 -2 -1 -2 -3 -5 -1 -3  0 -4 -3 -4 -4 -2 -4 -1 -1 -6 -4 -3 -3 -5 -1 -1 -4 -2 -4 -3  2  5 -4 -3 -4
 -2 -4 -4 -4 -1 -6 -3 -2 -3 -3 -3  5 -1 -5 -2 -1  0 -4 -2 -3 -3 -3 -1 -4 -8 -4 -3 -3 -4  3 -1 -5 -3 -3 -3  5 -2 -1  2  1 -2 -4 -3 -4 -4  1 -3 -1 -2  2  4 -1  2 -2  0  3  3  1  2  1 -4 -2 -4 -3 -4 -4 -4 -3 -3 -2 -3 -3  0 -3 -2 -3  4  2 -3 -3 -2 -2 -4 -2 -3 -3 -3 -2 -3 -3 -3  7 -3 -2 -1  5 -3  7 -3 -2 -2 -4 -5 -2  0 -2  1  4  1  4  1 -1 -2 -3  4 -3  8 -3 -1 -2 -3 -2 -2 -2 -4 -2 -2 -3 -5 -2 -3 -3
  4 -3 -1 -4 -2 -5  2  1  6  0  1 -1  2 -4  1  3 -1 -3  1  1  3  0  1 -1 -7  1  3  3 -3  2  0 -4  0 -4 -1  1  1  3  1 -1  0 -2  1 -2 -1 -1  0  1  0  2 -1 -1  4 -3  0  2  0  0  1 -1 -2  2 -2 -1 -3 -2 -3 -2  1  0 -1  0  0 -2 -3  1  3  0  0 -2  1  2 -2 -1 -1 -1 -2  0 -3  0 -2 -1 -1 -1 -1  2 -1 -1 -2  5  1 -4 -4  6  0  2  3  1  1  0  3 -2  0  1  0  1 -3  2  2  1 -2 -1  2 -1 -3  0  1 -1 -4  0  1 -1
  4 -1  7 -2  5 -5 -2  1  0  0 -1 -1  1 -4  0  1  0 -2  0  0 -1  1 -1 -1 -6 -2  1  0  0  2 -1 -2  1 -1  0  1 -1  2  0 -2  2  0  2 -2  1 -1  1  1  0  1  0 -3  3 -1  0  1  4  1 -2 -2  0  1 -3  3 -1 -2 -1 -1 -1  1  0  1 -2 -1 -3 -1  2  3 -1  1  2  2 -3 -2  2 -2 -3  0 -2 -1 -2 -2 -2  1 -2  2 -1 -2 -2  1  0 -2 -3  0 -3  0  1 -1 -2  4  0 -2  4  1  2  2 -3  1  0  2 -3 -1  0  0 -1 -1 -1 -2 -3 -1 -1 -2
 -3 -4 -5 -4 -2 -1 -6 -4 -5 -4 -4 -4 -4  6 -4 -4 -3  2 -4  2 -5 -4 -4 -4 13 -5 -4 -4 -5 -4 -5 -5 -4 -3 -4 -4 -4 -4 -4 -4 -5 -3 -4 -2 -2 -4 -2 -4 -3  4 -4  6  3  1 -3 -3 -4 -3 -5  1 -5 -4  3  4  0  6 -2 -4  0 -3 -3 -4 -4 -4 -1 -4 -4 -3 -1 -4 -3 -3 -4 -4 -2 -3 -3 -3 -2 -3 -2 -1 -5 -3  0 -4 -4 -4 -3 -4 -3 -3 -4 -3 -4 -3  2 -3 -4 -3 -2 -4 -3 -5 -4 -1 -6 -5 -4 -3 -5 -3 -4  0 -4 -4  0 -2  9 -4 -4 -4
 -2 -3 -4 -3  5 10 -4 -3 -4 -3 -3 -2 -3  6 -2 -3 -1 -3 -3 -3 -4 -3 -1 -3 -1 -4 -3  0 -4 -3 -3 -3 -3 -2 -1 -4 -4 -3 -3 -1 -4  0 -2  5  5 -1  2 -3  0 -2 -3 -3 -3  6  0  3 -3 -1 -5 -1 -5 -2 -4  4 -3  5  1  1  4 -1  0 -1 -3 -4  7  1 -3 -2 -3 -2 -2 -2  0 -3 -1 -4  1 -2 -1 -4 -2 -2 -4 -1  6 -3 -4 -4  0 -3  0 -2 -3  0 -4  0 -2 -2 -4 -3 -3 -4  1 -3 -3  4 -5 -3 -3 -2 -4 -2 -2 -3 -3 -3 -1  0  5 -3 -1 -4
 -1  5  2  4  0 -3 -5  0 -3 -3 -2 -3 -3  0 -1 -2  0  4 -2 -3 -3  2 -2  2 -7 -5 -3 -2  6 -2 -4  6 -2  0  3 -3 -4 -3 -3 -2 -3  2  1  3  1  0  0  1 -3  0 -3 -4 -3 -2 -1 -1  2 -1 -5 -2 -4 -3 -1 -1  4 -1  0 -4 -1 -3 -1 -1 -3 -1 -2 -2 -1  2 -2  4  2  0 -5 -3  1 -4 -4  2  0 -4  0 -2 -4 -1 -3 -3 -4 -1  0 -3 -2  2  0 -3 -4 -3 -2 -2 -4  2 -3 -2  0 -3  0  0 -4 -3 -2 -1 -4  0 -2 -2  6 -3 -3 -1 -3 -1 -4 -4
