# Supplementary material for: Protein Secondary Structure Prediction Based on Data Partition and Semi-Random Subspace Method
Source: Sci Rep. 2018 Jun 29;8:9856. doi: 10.1038/s41598-018-28084-8 (PMC6026213; doi:10.1038/s41598-018-28084-8)
Supplement: Supplementary file 3 — Dataset 3 [file 41598_2018_28084_MOESM3_ESM.zip › ASTRAL_DATA/1c8b_A.pssm]

  M  E  K  E  L  D  L  S  Q  Y  S  V  R  T  D  L  A  V  E  A  K  D  I  A  L  E  N  Q  P  K  V  I  V  K  E  K  E  E  Q  G  V  K  I  S  M  V  E  I  T  E  E  G  A  E  A  I  G  K  K  K  G  R  Y  V  T  L  E  S  V  G  I  R  E  Q  D  T  E  K  Q  E  E  A  M  E  E  V  F  A  K  E  L  N  F  F  I  K  S  L  N  I  P  D  D  A  S  C  L  V  V  G  L  G  N  L  S  V  T  P  D  A  L  G  P  K  A  V  D  N  L  L  I  T  R  H  L  F  E  L  Q  P  E  S  V  Q  D  G  F  R  P  V  S  A  I  V  P  G  V  M  G  M  T  G  I  E  T  S  D  I  I  F  G  V  V  K  K  V  N  P  D  F  I  I  A  I  D  A  L  A  A  R  S  I  E  R  V  N  A  T  I  Q  I  S  D  S  G  I  H  P  G  S  G  V  G  N  K  R  K  E  I  S  Y  E  T  L  P  T  V  V  D  A  V  S  I  T  S  D  T  I  D  F  I  L  K  H  F  G  R  E  M  K  E  Q  G  L  G  M  I  G  T  L  P  D  E  E  K  R  R  L  I  H  E  V  L  A  P  L  G  H  N  L  M  V  T  P  K  E  V  D  M  F  I  E  D  M  A  N  V  V  A  G  G  L  N  A  A  L  H  H  E  V  D  Q  E  N  F  G  A  Y  T  H
 -4 -1 -2 -1 -2 -3 -3 -1 -1 -5 -1 -3 -6 -4 -6 -6  7 -3 -5  5 -2 -3 -1  2 -1 -2 -2 -1 -2 -3 -3 -1 -1 -3 -3 -2 -2 -2 -1 -2  0 -2 -3 -3 -3 -4 -2 -4 -3 -1 -1  2  5 -1  3 -4 -3 -5 -1  0 -4 -3 -7 -4 -4 -3 -4  3 -2  1 -4  0  0 -1 -4  0 -1  0 -3 -1 -3  1  0  2  0  1 -1  5 -1 -2 -4  0  0 -3 -2  0  0  0  0 -2 -1 -1 -2  2 -1  1 -4 -2  1 -3 -4 -3 -5 -2 -1  1 -3  1 -5  6 -4 -3 -4 -2  1  1 -2 -2 -2 -2  0 -3 -3 -4 -3 -2 -1 -1  1 -1  0  0  0  0 -2 -1 -1 -1 -1 -2  2  5 -3  4 -2 -3 -3 -4  2 -3 -3 -3 -4 -4 -1  3 -4 -3 -3 -2  2 -2  1 -1 -2 -1 -3 -3  0  1 -2 -4  5 -3 -5  7 -4  7  5 -2  0 -1 -1 -5 -3 -1  0 -2 -4 -4 -4  3 -5  1 -3 -5  0 -4 -3  2 -3 -3 -2 -5 -1 -5  0  2 -4 -2 -2 -2 -2 -4 -4 -3 -3 -3 -3  6  4 -1 -4  3  0 -4  3 -3 -1  0 -1 -1  0  1 -1  1  0  0  0  0 -1  0 -1 -1 -1 -1 -2  0  0 -2 -1 -1  0 -2 -2 -2  0 -1 -1 -1 -2  0 -3  1 -2 -1 -1 -1 -3 -4 -4 -4 -3 -4 -5 -4 -3 -6  0 -2 -4 -2 -3  0  4 -2 -3 -4  5 -1  3 -5 -3  1  6 -4 -5 -3  2 -3 -1  0 -2 -4 -1  1  2 -5 -3 -4
 -4 -1  1  0 -1 -3 -3  1  1 -3 -2 -5  8 -6 -6 -6 -6 -4 -4  0  5 -4  1 -3  2  1  0 -2 -1 -3 -5  2 -3  1 -1  2  2  0  0  1 -5  2 -5 -4  4 -6  2 -6 -3 -1 -1 -5 -3  2  1 -5 -3  2 -2  0 -6  2 -6 -5 -5 -6 -3 -4 -2  0 -3  4  1  1 -4  0 -2 -2  0  3  2  0 -3  0  1 -2 -4 -2  3 -2 -4  3  2 -3 -4  1  0  0 -1 -2  0  1 -1 -1  0 -4 -5 -5 -5 -5 -5 -5 -4  5 -1 -5 -4 -5 -5 -4 -5 -5 -6  2 -4 -4 -1  2 -4 -2 -4 -3  7 -3 -4 -1  1 -2 -2 -1  0 -1 -3  0 -1 -1 -3  6  0 -5 -4 -4 -5 -2 -6 -5 -6 -4 -5 -2 -5 -6 -5 -3 -4 -2 -2 -5 -5  3 -4 -5 -5  1  2 -4  2 -6 -3 -3 -5 -6 -4 -6 -5 -4 -5 -4 -4  7  1 -3  1  8 -5 -4  3 -4 -6 -3 -5 -3 -4 -2 -6 -6 -2 -6 -6 -4 -6 -5 -4 -4  1  8  1 -2 -5 -3  2  0 -3 -5 -6 -4 -6 -6 -4 -4 -2 -4 -5 -4  0 -4 -4 -4 -2  0 -3 -2  1  0 -2  0  2  0 -1  1  0  1 -1 -2 -1 -1 -2  0 -1 -3 -1  0  0 -3  3  3  1 -3 -4  3 -1 -3 -4 -1 -4  0 -2  0  0 -5 -5 -7 -6 -7  3 -4 -6 -6  0 -2 -6  1  4 -4 -4  2 -5 -6 -5 -1 -5 -6 -4  1 -5 -5 -4 -1  0 -5 -2 -1 -2 -2 -3 -2  1 -5 -4 -3
 -5  3  1  2  0  2 -3  1  3 -2  5 -5 -2 -4 -3 -8 -6 -5 -4 -1  0 -2 -2 -2 -1  0  1  2 -1 -1 -5 -1 -2  1 -1  0  1 -1  2  2 -5 -1 -5 -2  0 -5  0 -6  4  1  3  0 -3 -2 -1 -6  2 -4 -3 -3 -4  3 -7 -6 -3 -6 -3 -2 -1  2 -5 -1  1  2  3  0  0 -2 -1  0  0  0 -2 -1  0 -3 -4 -3  1 -2 -5  0  0 -4 -4  0  0  0  3 -2  1  0  2 -1  1 -4 -6 -5 -5 -3 -6 -3  9 -2  5 -5 -3 -5 -2 -3 -6 -3 -5 -1 -4 -4  1  5 -4 -2 -4  0  0 -2 -5 -2  1 -1 -1  1  0  0 -3  0  0  1 -3  0  1 -5 -3 -4 -5 -2 -5 -3 -6 -5 -3 -3 -3 -4 -6 -4 -3 -2 -1 -5 -6 -1 -2 -5 -5  1  0 -3  1 -6  1 -5 -5 -6 -4 -6 -2 -4 -7 -5 -3 -2  2 -3  1 -2 -6  6 -1 -3 -6 -4 -6 -2  3 -2 -4 -7  2 -6 -4 -3 -4 -6 -2  9  2 -4  2 -2 -6  5 -1  0  1 -6 -5 -3 -6 -6  1 -4 -3 -2 -6 -4  4  1 -3 -5  1  0 -3 -2  1  1 -2  0  1  1 -1  1  1  1  0 -1  1 -1 -3  1  1 -3  2  0  2 -2 -1 -1  0 -3 -3  0  0 -2 -5  2 -2  0 -1  2  6 -6 -6 -7 -4 -6 -4  1 -7 -3 -2 -3 -6  0  3 -5 -4  3 -5 -7 -3  3 -4 -7  8 -1 -5 -7  0  0  2 -4  2 -1  0  5 -3  4 -1 -5 -2  5
 -6  2  0  1 -1  6 -4  1 -2 -6  0 -5 -6 -6  9 -8 -6  0 -1 -3 -2  3 -2 -2 -1  1  4 -1  1 -2 -5  0 -3  2  0  1  0  2  3  3 -6 -2 -6 -4 -1 -6  1 -6  4  4  1 -4 -3  0 -3 -6 -3 -5 -3 -3 -5 -1 -8 -6 -5 -6  3 -3  1  2 -6 -1  2  1  7  2  5 -1 -1  2  2 -1 -3  0 -1 -3 -5 -3  2 -2 -6  0  1 -5 -4  0  1 -1  1 -2  1  2  3  1 -1 -5 -6 -6 -5 -4 -7 -4 -2 -1  2 -5 -4 -5  8 -4 -6 -4 -4 -2 -5 -5  5  0 -4 -2 -4 -3 -3 -4 -5 -2  1 -2 -1 -2  3  1 -3  3  3  1 -3 -2 -1 -5 -3 -4 -5 -3 -5 -4 -7 -6 -4 -2 -4 -5 -6 -1 -4 -3  4 -5 -6 -2 -4 -6 -5  3 -1 -4 -1 -5  7 -5 -6 -6 -5 -6  8 -5 -7 -5 -4 -3  1 -4  2 -5 -6 -2 -3 -4 -6 -4 -6 -3  8 -4 -5 -6 -2 -5 -5 -3 -5 -6 -4 -2 -2 -5 -2 -1 -6  1 -2  2 -2 -6 -5 -4 -6 -6  7 -4 -3 -4 -6 -4 -1  8 -4 -5  5 -1 -3 -2  3 -1 -3 -1  0  1 -1  0  1  0  0 -2 -1 -1 -3  1  1 -4  2  2  2  3 -2 -1  0 -4 -3 -1  1 -3 -5  1 -2 -1  0 -1  3 -7 -6 -8 -6 -6 -5  5 -7  9  1 -1 -7  3  4 -5 -4  1 -5 -7 -4  0 -5 -7 -1 -2 -5 -7 -4  1  2 -4  4 -1  4  5 -4  1 -1 -6 -4 -2
 -4 -4 -2 -3 -3 -5 -3 -4 -2 -5 -3 -1 -8 -5 -8 -5 -4 -4 -8 -2 -3 -6 -3  0 -3 -5 -5 -1 -5 -6 -2 -2 -2 -4 -5 -5 -2 -3 -5 -3  1 -2 -4 -5 -2 -4 -4 -5 -3 -6 -5 -5  0 -5 -2 -3 -6 -7 -4 -1 -7 -2 -7 -4 -5 -4 -7  0 -2 -3 -3 -1 -2 -4 -5 -3 -4 -1 -3 -3 -5 -1 -1  0 -3 -1 -3  1 -4 -1 -4 -3 -2 -2 -3 -3 -1  0 -1 -2 -3 -3 -2 -2 -2  5 -4 -2 -3 -6 -4 -6 -6 -5 -2 -3 -4 -6 -7 -3 -4 -6 -6 -2 -1  1 -3 -4 -1  0 -3 -3 -5 -5 -3 -3 -4 -3 -2 -3 -4 -3 -1 -3 -2 -2 -2 -2  0 -3  6  0 -3  0 -6 -6 -4 -4 -5 -3 -4 -6 -2 -7 -2 -2 -6 -4 -3 -5 -4 -3  2 -5 -5 -3 -4 -4 -1  2 -2 -4  4 -4 -7 -3 -4 -1  1 -4 -4 -1 -4 -7 -3  5  3 -4 -4 -7 -4  2 -6 -4 -6 -4 -2 -7 -6 -4 -6 -4 -4 -6 -3 -7 -2 -2 -4 -4 -5 -6 -3 -4 -6 -4 -3  1 -6 -3 -3 -3 -4 -1 -1 -6  2 -3 -4 -2 -2 -1 -3 -3 -1 -2 -2 -3 -1 -2 -3 -2 -2 -2 -3 -2 -2 -2 -2 -2 -3 -1 -4 -5 -2 -3 -3 -3 -2 -2 -5 -2 -4 -2 -5 -2 -3 -4 -3 -5 -5 -5 -5 -7 -7 -7 -3 -8 -4 -2 -5 -4 -3 -2 -3 -4 -4 -5 -1 -1 -3 -5 -7 -1  1 -3 -7 -5 -4 -3 -4 -3 -5 -6 -3 -3 -3 -1 -3 -5
 -3  1  2  1 -1 -2 -2  1  2 -4  2 -4 -2 -5 -5 -6 -5 -5 -2 -1  0  1 -1 -3  2  2  2  1 -1 -4 -5  1 -1  1  0  1  2  1  0 -1 -5  0 -5 -4 -1 -5  1 -6 -2  0  3 -4  0  3  2 -5 -2 -2 -1  2 -6  0 -6 -5 -5 -5 -1 -3  2  0 -5 -1  1  2 -3  0  1 -1  4  3  2  0 -3  1  2 -2 -4 -2  2  3 -4  0  2 -3 -3  1  1  0  0 -2  1  1  1  0 -1 -4 -5 -5 -4 -5 -5 -5 -3 -1  1 -4 -4 -4 -4 -3 -5 -5 -5  1 -4 -4  0  1 -3  0 -4 -3 -1  0 -4  0  2  0  1 -1  1  2 -3  1  1 -1 -2 -1  0 -4 -3 -3 -4 -2 -5 -5 -6 -4 -4  5 -4 -5 -4 -1 -4  0 -1 -5 -5  2 -4 -5 -4  1  2 -3  2 -5 -2 -4 -5 -5 -4 -5 -4 -4 -5 -4 -3 -1 -2 -2  0 -2 -5 -3 -2 -4 -6  9 -5 -3 -3 -3 -5 -6  1 -5 -5 -3 -5 -5 -2 -3  1 -1  1 -1 -5 -2  3  2 -3 -4 -2 -4 -5 -5 -2 -3 -2 -3 -5 -4  0 -2 -3 -4  0  0 -3 -1  1  1 -1  1  2  3  0  1  1  2 -1 -1  0 -1 -1  1  1 -2  1  1  2  1  1  2  4 -3 -4  2  1 -3 -4  1  0  0  0  1  2 -5 -5 -6 -5 -6 -1 -2 -6 -5  1  0 -6  1  1 -4 -4  0 -5 -6 -2 -1 -5 -6 -4  1 -4 -5  5  0  0 -3 -1  2  0 -1 -3  0  0 -4 -3 -2
 -5  4  2  3  0  1 -4  2  0 -4  1 -5 -4 -5 -3 -7 -5 -5  8  1  0  7 -2 -3  2  4  4  0  2 -1 -4  2  1  4  6  3  4  3  3  1 -5  0 -3 -3  1 -6  3 -5 -1  5  5 -4  4  4  0 -6 -2 -3 -1  0 -6 -2 -7 -6 -5 -6  7 -3  1  1 -5 -2  2  1  0  3  4 -1  0  3  5 -1 -2  3  4 -1 -4 -1  2  5 -5  2  2 -4 -4  2  2 -1  0 -2  1  3  3  0  0 -4 -6 -5 -5 -5 -6 -5 -4  0  2 -4 -4 -4 -2 -3 -5 -5 -5  0 -4 -4  4  0 -4 -1 -4 -3 -2 -3 -4 -1  4  2 -1 -1  4  2 -2  2  4  0 -2 -2  1 -5 -3 -3 -5 -2 -5 -5 -6 -5 -5 -1 -4 -5 -5  8 -4 -2  7 -5 -5  0 -4 -5 -4  4  3 -3  0 -5  1 -4 -5 -6 -4 -6 -2 -4 -6 -4 -3 -3  0 -3  4 -3 -5 -3 -2 -4 -6 -2 -6 -3 -2 -4 -5 -7 -1 -5 -5 -2 -5 -5 -4 -4 -1 -3  0  5 -6 -3  4  6 -2 -5 -5 -4 -6 -5  1 -4 -2 -4 -6 -4 -1  1 -3 -4  4 -1 -2 -1  2  1 -1  0  2  3  1  1  3  1 -1 -2  0  0 -2  1  1 -2  1  4  4  6 -2  0  3 -2 -3  2  6 -2 -4  2  1  0 -1  0  0 -6 -6 -7 -5 -6 -3  6 -5 -2  4 -2 -5  4  0 -5 -4  1 -5 -7 -4  3 -5 -7 -4 -1 -4 -5 -2  2  1 -5  1  1  5  3 -3  1 -1 -5 -4 -2
 -6 -1 -2 -1 -4 -2 -4  0 -2 -6  0 -6 -6 -6 -6 -8 -4 -6 -6 -2 -3 -4 -4 -4  0  1 -2 -2 -1  7 -4 -3 -4 -3 -5 -4 -3 -2  2  4 -3 -3 -6 -5 -4 -6 -3 -7 -3 -4 -4  7 -1 -3 -3 -6  7 -5 -2 -4  8 -4 -8 -7 -6 -7 -5 -2 -3  2 -6 -2 -1 -1 -2  0 -1  0 -4 -2 -3 -1 -3 -1 -2 -3 -2  0 -1 -4 -6 -1 -1 -5 -4  0  0 -2  2 -2  0 -2 -1  2 -2 -3 -6 -6 -5  7 -7  7 -4 -3 -2 -5 -5 -5 -5 -3 -6  7 -6 -3 -5 -4 -2 -1 -4 -4 -4 -3 -4 -5 -5 -3 -1 -3 -1  2 -2 -2  0 -1  1  5 -2 -2 -1 -5 -3  1 -6 -2 -3  7 -7 -6  7 -4 -5  8 -6 -6 -4  2 -4 -6 -6 -3  6 -6 -4 -2 -3 -4 -3 -6 -2 -4 -6 -7 -3 -6 -5 -3 -7 -2 -3 -2 -2 -4 -2 -6 -6  2 -3 -5 -7 -6 -6  0 -4 -4  8 -7 -3 -6  8 -2  8 -6  7 -3 -3 -6 -1  3 -6 -3 -3 -3 -3 -6 -3 -5 -6 -6 -1  0 -1 -1 -6 -3 -1 -3 -3 -5 -2 -2 -3 -3  0 -2 -3  3 -1 -1 -1  0 -1  1  2 -2  4 -2 -3  3  0 -3 -1 -2 -1 -2 -3 -2 -1 -4 -4 -2 -3 -4 -5 -1 -2 -2  4  3  0 -7 -6 -8 -6 -3 -6 -3 -7 -6 -2 -4 -7 -2 -3 -4  0 -2 -5 -7  1  1  6 -7 -4 -2 -3 -7 -6 -3  3 -6 -1 -3  0 -4 -3  2 -2 -6 -5 -4
 -4 -2  6  1 -3 -2 -4  0  1 -3 -1 -5  1 -6 -6 -7 -6 -5 -4 -4  4 -4 -3 -2 -2  2 -2  1 -3 -5 -6  0 -1  1 -1 -1  1  1 -1  2 -5  1 -6 -2  2 -6  2 -6 -3 -1  1 -4 -4 -2 -2 -5 -2 -4 -4 -3 -6  3 -3 -5 -6 -6 -2 -3 -3 -1 -4 -1  1  2 -3 -1 -2 -1  6  0 -1 -1 -4 -1  1 -2 -4 -3  0  2 -5  1  1 -3  2 -1  0  0  1 -3 -1 -2  1 -1  0 -5 -5 -6 -5 -5 -6 -5 -3 -2  0 -5 -5 -5 -4 -4 -5 -5 -6  0 -5 -3  0  3 -4 -1 -4 -4 -1 11 -4  1  1  0  0 -1 -1  1 -3 -1 -1  0 -1  2 -1 -5 -4 -4 -4 -3 -6 -5 -6 -5 -5 -3 -5 -5 -5 -3 -5 -3 -3 -5 -6  1 -4 -5 -5 -1  1 -4  3 -6 -3 -4 -6 -6 -5 -6 -5 -5 -6 -5 -4 -3 -3 -4  1 -1 -5 -1 -2 -5 -6 -3 -6 -4 -4 -4 -5 -7  7 -6 -5 -4 -5 -6 -5 -3  6 -4  1 -3 -5 -3 -1  0 -2 -5 -6 -5 -6 -6  2 -4  0 -3 -6 -4  3 -3 -3 -3 -1  0 -2 -1 -1  6 -2 -1 -1  0 -1  0  0 -1 -2 -1 -2 -2 -2 -1  0 -2  0  0 -1 -3  0  1  0 -3 -4  2  0 -4 -2 -1 -2  2  0  5 -2 -6 -2 -7 -6 -7 -2 -4 -7 -6 -3 -4 -7  0  2 -2 -5  2 -4 -7 -5 -1 -5 -7  1 -1 -5 -6 10  1  1 -5 -3 -2 -1 -3 -3  0  0  0 -4 10
 -1 -4 -4 -3  3 -3  2 -4 -3 -1 -3  5 -7 -3 -8 -2  0  3 -7 -3 -2 -6  2  1 -2 -5 -4  4 -4 -7  4  1  2 -2 -2 -4 -2  1 -5 -4  6 -1  5 -3 -1  4  0  7 -4 -5 -4 -6 -4 -4  0  5 -7 -6 -4  2 -8 -1 -6  6 -5  6 -6  1 -5 -3  4 -2 -1 -3 -4 -2 -2  0 -2 -3 -5  2  3 -2 -4  3  1 -1 -4  0  3 -4 -3  2  4 -2 -1  1 -2  4 -3 -3 -3 -2 -3  4 -1  4  3 -7  0 -7 -7 -2 -4  4 -3 -6 -7 -4  2 -7 -6 -1  0  4 -5 -4  4  1  4 -3 -5 -5  3  1 -3  0  0 -3 -2 -2  2 -2 -3 -4  1 -3 -2  2 -2 -2  5  0 -6 -7  0 -1 -4  3 -4 -7  6 -7 -4 -2 -6  6  6 -3 -6  5  3 -5 -3  4 -5 -5 -5  1  5  7  0  7 -7 -4 -1 -4 -4 -6 -5  4 -5 -7  3 -4 -4 -4  8 -7  6 -4 -6 -1 -7  8 -2 -7 -7 -5 -7  4 -7 -7 -4 -7 -1 -5  5 -5 -3 -5 -1  2 -6 -4  0  3 -2 -3  0  0  7  2 -2 -5 -1  5 -4 -1  2  3 -3 -1  2  0 -2 -3  0 -2 -2 -2  0  0 -3  2  1 -2 -2  2 -3 -2 -3 -2 -1 -1 -3  1  5 -3 -5  2  3 -3 -4  0 -1 -4 -5 -2  4  0 -4 -7 -7 -7  7 -8 -2  1  7 -3 -3  4 -5 -2  5  7 -5 -3 -6  6 -5  2 -5  0 -6 -5 -4  4 -3  0 -5 -6  3 -3 -2 -3  0 -6
 -1 -4 -4 -3  3 -2  4 -3 -2 -1 -4  0 -6 -2 -8  7 -4  4 -7 -2 -3 -6  2  0 -1 -5 -5  0 -4 -6 -1 -1  1 -4 -4 -4 -3 -1 -5 -5  0 -2  0 -5 -2  0 -3 -1 -1 -5 -5 -6 -4 -5 -1  3 -7 -6 -3 -2 -8 -3 -6  2 -6  4 -5  0 -4 -2  5 -2 -2 -3 -4 -3 -3  2 -1 -3 -4  0  1 -2 -3  1  4 -2 -3 -2  5 -3 -2  4  4 -2 -1  1 -2  2 -3 -3 -4 -1 -2 -1  6  0 -1 -7  6 -7 -7 -3 -3 -1 -4 -6 -7 -4  6 -7 -6  1 -2  0 -5 -4  3  3 -1 -4 -4 -5  5  0 -2  3  0 -4 -2 -2  1  0 -3 -4  2 -3 -2 -1 -4 -3  3 -3 -6 -7 -2  4 -6  1 -5 -7  1 -6 -4 -1 -6  1  1 -2 -6  2 -2 -5 -3  0 -5 -6 -6  3  2  1 -2 -1 -7 -5  7 -5 -4 -4 -5  2 -5 -6  4 -4 -4 -4 -1 -6  3 -4 -7 -4 -7 -1 -4 -7 -7 -5 -7 -1 -6 -7 -4 -6 -2 -4  5 -5 -3 -5 -3  5 -7 -3 -2 -2 -5 -3 -2 -3  3 -1 -2 -6 -1  2 -4  1  3  3 -3 -3  3 -1 -1 -2  0 -2 -1 -2  0  2 -3  1  3 -3 -2  4 -3 -3 -3 -3 -2  0 -3  5  1 -3 -4  2  5 -3 -4  1  1 -2 -5  5 -1 -3 -6 -8 -7 -7 -2 -8  0  2 -1 -4 -5  3 -6 -3  2  2 -5 -2 -6  4 -6  1 -3  6 -6 -5 -4  3 -4  1 -5 -5  1 -3  0  2  4 -5
 -4  3  4  2 -2  0 -4  2  3 -5  0 -3 -1 -5 -5 -7 -5 -4 -3 -2  3 -2  0 -3  2  2  1 -2  2 -2 -4  2 -2  3  2  3  2  1  1 -1 -4  5 -4 -3  2 -5  3 -6 -2  2  2 -4 -2  5  1 -5 -2  8  4  3 -6  1 -7 -4 -5 -5 -3 -3  0  0 -5  2  1  1 -2  0 -1 -1 -1  1  3  0 -3  0  3 -2 -4 -1  3  0 -3  4  2 -4 -3  3  1  0  1 -1  2  3  1  1  3 -3 -4 -4 -4 -5 -5 -5 -4  0  0 -4 -4 -4 -4 -3 -5 -5 -4  3 -4 -4  0  3 -4 -1 -4 -3  1 -3 -4  1  2 -2 -1 -1  2  0 -3  1  1  1 -3  0  0 -5 -3 -3 -4 -2 -4 -3 -6 -4 -4 -1 -4 -5 -5 -2 -4 -1 -2 -5 -5  4 -3 -5 -4  2  4 -3  6 -5 -1 -4 -5 -5 -4 -5 -4 -4 -6 -3 -3  0  1 -3  2 -1 -5 -3  2 -4 -6 -2 -5 -3 -4 -3 -5 -6 -2 -5 -5 -3 -5 -5 -4 -2  4 -1  4 -1 -5 -3  4  2 -3 -5 -3 -4 -5 -5 -3 -3 -2 -3 -5 -4 -1 -3 -3 -4 -1  0 -3 -2  3  0 -2  0  2  1  0  2  1  2 -1 -2  1 -1 -2  2  1 -3  0  1  1 -1  5  1  1 -2 -3  3  0 -3 -3 -1 -2  0 -2 -1 -2 -6 -5 -7 -5 -6  8 -3 -6 -5 -1 -3 -6  3  1 -4 -3  3 -5 -6 -4  0 -5 -6 -4  0 -4 -6 -4  0  0 -4  0 -1  0 -2 -3 -1  1 -4 -4 -3
 10 -3 -3 -2  3 -2  5 -3  4  4 -4  1 -6 -4 -8  1 -3  1 -6 -2 -3 -5  5 -1 -1 -4 -3  0 -4 -6 -2 -1  2 -4 -4 -3 -1 -2 -4 -4  1 -2  0 -4 -2  1 -2 -2 -2 -4 -3 -4 -4 -2  0  7 -6 -5 -1  3 -7 -2 -6 -1 -5  2 -5  1 -3 -2  4 -1 -1 -1 -4 -3 -2  0  2 -1 -4  1  3 -1 -2  0  1 -3 -2 -1  2 -3 -1  4  2 -1  0  1 -1  0 -3 -2 -2  0 -2 -2  1 -1 -2 -6 -1 -6 -6 -2 -3  1 -4 -5 -7 -4  0 -6 -6  2 -1  0 -4 -1  1  4  1 -3 -3 -4  2 -1 -1  1  3 -2 -2 -2  1  0 -3 -2  3 -2 -1  0 -2  0  1 -2 -3 -6 -2  8 -5  0 -4 -6  6 -5 -3  0 -5  1 -1 -2 -5  0 -1 -3 -2  0 -4 -6 -5  1  0 -1 -2 -2 -7 -4  0 -3 -4 -1 -4  3 -4 -5  0 -3 -3 -3 -2 -4  2 -3 -6 -3 -6 -2 -3 -6 -6 -4 -6 -1 -5 -6  0 -5  2 -3  1 -4 -1 -4 -1  5 -6  1 -2 -1 -5  0 -2 -3  2 -2 -1 -5 -3  5 -4  2  4  2 -2 -2  3  0 -1 -2  2 -1 -1 -1 -1  3 -2  4  1 -2 -1  3 -3 -3 -1 -3  0 -1  0  2  2 -1 -2  1  1 -2 -4  0  2 -3 -4  8  7  0 -3 -7 -5 -5  0 -8  1  1  3 -2 -3  5 -5 -1  1 -2 -5  1 -2  0 -4  3 -4  3 -5 -5 -3  3 -4  2 -4 -5  2 -3  2 -2 -1 -4
 -3 -4 -4 -3  0 -1 -1 -4 -4  5 -5  1 -5 -6 -8 -2 -6 -3 -7 -4 -3 -6  0  3 -3 -5 -5 -2 -5 -6 -1 -3  1 -4 -5 -1 -4  0 -4 -5  1 -5 -2 -4 -3 -4 -3 -4 -4 -6 -5 -6 -5 -5 -3 -1 -6 -7 -6 -4 -7 -4 -1 -2 -7  0 -5  2 -6 -4  1 -3 -2 -1 -3 -3 -3  1  2 -3 -5 -1 -2 -3 -3 -2  4 -4 -4 -2  4 -4 -3  4  0 -3 -1  0 -2  0 -4 -3 -4 -2 -4 -2  0 -1 -3 -6 -2 -6 -7 -3 -2 -3 -5 -7 -7 -5 -2 -6 -7 -1 -3 -3 -5 -3 -1  2 -3 -4 -5 -4  1  5 -4  1  1 -3 -3 -1  2 -2 -2 -4  3 -4 -4 -1 -4 -3  2 -4 -7 -6 -4 -3 -6 -3 -6 -6  0 -7 -5 -1 -6  2 -3  0 -5 -3 -3 -5 -3  0 -5 -7 -6  4 -3 -2 -4 -2 -7 -5 -2 -5 -5 -6 -5 -2 -5 -6 -2 -4 -4 -5 -3 -7 -2 -5 -7 -5 -6 -3 -3 -7 -6 -5 -6 -3 -4 -7 -2 -6 -2 -5 -2 -5 -2 -6 -3 -2 -7 -5 -4 -4 -3 -4 -3 -3 -2 -3 -3 -6 -4  0 -4  1  1  2 -3 -3  4 -2 -2 -2  0 -2 -2 -2  3  3 -2  0  1 -3 -1  2 -3 -3 -4 -4 -1 -1 -4  2  2 -2 -5 -2  0 -3 -5  2  0 -1 -5  0  5 -4 -7 -8 -7 -5 -4 -8  0  3 -4 -5 -4 -1 -6  2 -3 -4 -6 -1 -6 -3 -4 -2 -3  1 -2 -5 -4  0 -3  0 -5 -6  1 -3  0  4 -3 -4
 -5 -2 -2  0 -3 -3 -5 -2 -1 -6 -3 -1 -6 -6 -6 -7 -5 -5 -5 -4 -4 -4 -2 -3  0 -2 -1 -3  5 -5 -5 -2 -3 -4 -4 -4 -3 -3 -1 -4 -5 -1 -5 -5 -4 -6 -3 -6 -3 -1 -2 -3 -3 -3 -2 -6 -5 -5  7  3 -6 -4 -8 -6 -5 -6 -5 -4  6  0 -5 -2 -2  1 -3  1 -1 -2 -4 -3 -2 -1 -3 -2 -3 -2 -4 -3 -3 -3 -5 -3 -2 -5 -4  2  0 -1 -1  0  3  2 -1  0 -1 -4 -6 -5 -5 -5 -6 -5 -5 -2 -3 -4 -4  8 -5 -3 -5 -5  9 -3 -4 -4 -3 -3 -4 -3 -4 -3 -4 -4 -4 -3 -2 -3 -1  6 -1 -2 -2  0  1 -2 -3  0  5 -5 -4 -3 -5 -3  9 -5 -6 -5 -5 -4 -5 -5 -5 -5 -4 -3 -4 -5 -5 -3 -4 -5 -4 -3 -3 -4 -4  9 -4 -4 -5 -6 -4 -5 -5 -4 -6 -4 -3 -5 -3 -2 -3 -6 -5 -4 -3 -4 -6 -5 -5 -3 -5 -4 -5 -6 -4  9 -5 -4 -5 -5 -5 -5 -3 -6 -2 -1 -5 -4 -3 -4 -4 -5  9 -4 -1 -5 -3 -4  1 -4 -5 -2 -3 -4 -3 -4 -2 -2 -3 -3 -2 -2 -2 -2 -1 -1  1  0 -1 -1 -1 -2 -1 -2 -2 -1 -1 -2  1  1 -2 -3 -3 -2 -2 -4 -2 -2 -3 -3 -4  0  8 -2 -2 -2 -1 -6 -6 -7 -6  9 -3 -5 -6 -6 -3 -4 -6 -4 -4 -5 -4 -4 -5 -6 -4 -3 -5 -6 -6 -3 -4 -6 -6  7 -3 -4 -1  2 -3 -4 -3 -3 -3 -6 -4 -4
 -4  0 -1  1 -2 -1 -3  3  0 -3  3 -4 -3 -2 -5 -7 -3 -3 -4  1 -2 -3  0 -1  0  0  0  0  1 -3 -4  1 -1  0 -2 -1  0 -1  0 -1 -4  0 -4  2 -1 -4 -1 -5  0 -1 -1 -1  2 -2  1 -4 -2 -4 -2 -2 -4  1 -6 -4 -2 -5 -1  2 -1  0 -5  1  0  0 -1  1  0 -1 -2 -1 -2  0  2  2 -1 -1 -3  2 -1 -1 -5  1  0 -4 -4  0  0  0  0 -2  1  0  0  1  3 -2 -5 -4 -3 -3 -5 -3 -3 -1  0 -1 -2 -1 -3  3 -5 -3 -4 -1 -1 -2  1  0 -2 -2 -3 -1 -1 -3 -4 -2 -1 -1 -1 -1  0  1 -1  0 -1  0 -2  0  1 -4  5  1 -4  2 -4 -2 -5 -4 -2 -2 -2 -3 -5 -3  2  3 -2 -3 -4 -1  1 -4 -1  0 -1  0 -2 -4  0 -3 -4 -5 -2 -5 -4  2 -6 -1  4  0  5  1  2 -4 -4  0  2  1 -5 -4 -5  4 -2  1 -3 -6  3 -4 -3  6 -3 -5 -2 -2 -1 -4  0  0 -5  4 -1 -1  2 -5 -4 -2 -5 -4 -1  0  1  1 -5 -1  2 -2  1 -3  0  0 -2 -2  0  1 -2  1  0  1  0  0  0  1  0 -2  0 -1 -2  1  1 -2  2  0  0 -2 -1 -1  0 -3 -3 -1 -2 -1 -3  2 -1  0 -1 -1  0 -4 -5 -6 -1 -2 -3 -3 -5 -5  0 -2 -5 -1  0 -3  5 -1 -4 -6  4  1  1 -6 -1 -1  1 -6 -3 -1  1 -4  2 -1  0 -2 -1  2  1 -4  0 -3
 -3 -1 -2  0 -2 -2 -2 -1 -1 -4  0 -2 -4  8 -6 -5 -4 -2 -5  0  0 -3 -1 -1  0 -2 -2  1 -2 -4 -3  0 -1  0  2  0  1 -1 -1 -3 -2  2  1  7  2 -2  1 -3  4 -1 -1 -3 -3 -2  1 -2 -5 -4 -3 -2 -6  4 -6 -2  8 -4  0  0 -1  0 -4  2  0 -1 -3  2 -2  0 -3 -1 -2  0 -1  1  0  0 -2  0 -1 -2 -4 -1 -1 -3 -1 -1 -1  0  0 -1  0 -1 -1  0  3  0 -4 -2 -2 -5 -4 -5 -3 -2  0 -2  8 -4 -4 -2 -4 -5 -3 -2  2  0 -2 -2  0 -2 -2  7 -3 -4 -3 -1 -1 -1 -1 -2 -2  1 -1 -1 -1 -1  0 -2 -1 -1 -1 -1 -3  1 -2 -5 -3  2 -4  2  8 -5 -3 -4  7 -1 -3 -2 -2 -2 -3 -2 -1 -1 -1  3 -3 -5 -2 -3 -2 -3 -1 -3 -4 -3 -4 -3  1 -3 -1  2 -1 -4 -3 -2  4  8 -4 -4 -3  4 -2  7 -5 -4  0 -5 -5 -2 -5 -2 -4 -3 -2 -5 -1 -2 -3  4 -2 -2  6 -3 -5  8 -3 -3 -3 -1  0  6 -3  2  0 -3  5 -2 -2  0 -2 -1 -1  0 -1 -1  0  0  1  1  0  0 -1 -1 -2  0 -1 -1  2 -2  1 -1 -1 -1 -1 -2  0 -2 -1 -1 -3 -1 -3  2 -3 -1 -1 -2 -1 -3 -1 -4  8 -3 -3 -5 -2 -6  0  1 -1 -2 -1  1 -1 -1  3 -3 -3  0 -3 -4 -2 -1 -1 -4 -5 -2 -1 -3  2  0 -2 -2  0  0  0 -4  5 -3
 -4 -4 -4 -4 -3 -2  1 -4 -4  3 -5 -5 -7 -7 -9 -6 -7 -5 -7 -3 -5 -6 -4  2 -4 -5 -5 -4 -5 -6 -6  0 -4 -3 -5  3 -4 -4 -3 -5 -4 -5 -5 -6  1 -6 -2 -6 -5 -6 -5 -6 -5 -5 -4 -5 -6 -7 -6 -5 -7 -5 -2  0 -7 -5 -6 -4 -6 -4 -4  0 -3 -3 -6 -4 -5 -1 -3 -4 -5 -2 -4 -4 -4 -3 -3 -5 -4 -4 -4 -4 -4 -3 -3 -3 -2 -1 -2  0 -2 -4 -4 -3 -5 -5 -4 -5 -5 -6 -4 -6 -7  9 -4 -5 -6 -7 -8 -5 -4 -6 -7 -2 -5 -5 -5 -4 -4 -1 -4 -4 -4 -5 -3 -1 -4 -2 -2 -4 -2 -3 -3 -2 -1 -4 -1 -4 -4 -5 -5 -5 -3 -5 -7 -6 -6 -4 -5 -4 -6 -6 -5 -6 -6 -3 -6 -4 -5 -4 -5 -5 -5 -5 -5 -4 -5 -7 -6 -2 -5 -5 -5 -5 -8 -6 -5 -6 -5 -6 -5 -4 -5 -6 -4 -6 -5 -6 -6 -6 -5 -5 -7 -5 -6 -6 -3 -7 -6 -6 -6 -6 -5 -7 -5 -6 -4 -5 -4 -6 -4 -5 -5 -4 -7 -6 -6 -6 -5 -5 -4 -5 -5 -5 -4 -6 -4 -4 -5 -1 -3 -2 -3 -3 -2 -3 -2 -3  1 -2 -3 -2 -1 -1 -3 -2  4 -3 -1  4 -3 -3 -2 -4 -4  0 -3 -2 -3 -3 -5 -4 -4 -3 -5 -2 -3 -1 -6 -1 -4 -7 -7 -8 -7 -7 -6 -9 -4  4 -6 -6 -5 -4 -6 -2 -5 -6 -6 -4 -6 -6 -8  1  3 -5 -6 -6 -5 -4 -5 -3 -5 -6  1 -4 -3 -1 -4 -5
 -4 -3 -2 -1 -2 -3  0 -3 -2  7 -4 -3 -1 -6 -8 -5 -6 -1 -6 -4 -2 -5 -2  4 -2 -4 -4 -2 -5 -3 -4 -3 -1 -4 -1  1  0  1 -4 -3  1 -3 -4 -5  0 -4 -3 -5 -4 -5 -4 -5 -4 -4 -2 -4 -6 -6 -5 -4 -7 -2 10 -1 -6 -2 -2 -2 -5 -3 -2 -2  0  2 -4 -1 -1  4  0 -3 -4 -1 -3 -3 -2 -1 -1 -3 -2  0 -2 -3 -2 -1 -3 -2 -1  0 -1 -1 -3 -2 -2  0 -3 -2 -3 -4 -4 -6 -4 -6 -6 -1  0 -3 -5 -6 -7 -4 -4 -6 -6  1 -4 -3 -4  0 -3  0 -3 -4 -3  0  1  2 -2  3  3 -3 -3  2  1 -2 -3 -3  4 -2 -3 -3 -2 -3  1 -4 -6 -6 -4 -4 -6 -3 -5 -6 -2 -5 -5 -2 -5  0 -4  0 -5 -4 -4 -4 -3 -2 -4 -6 -5  0 -4 -4 -4 -4 -7 -5 -4 -5 -4 -5 -4 -2 -4 -5 -3 -4 -4 -5 -4 -5 -4 -4 -6 -5 -6 -5  0 -7 -6 -5 -6 -4 -3 -6 -1 -5 -2 -4 -4 -4  1 -4 -2 -4 -7 -5 -4 -4  1 -4 -3 -4 -4 -4  0 -5 -2 -3 -3  2  0  0 -2  0  0 -2  0 -2 -1 -1 -2 -1  1  4 -2 -1  1 -2 -1  1 -2 -1 -2 -3 -1  4 -3 -1 -2  1 -4 -3 -2 -1 -3  3 -1  3 -5 -2  3 -5 -6 -8 -6 -6 -5 -8 -1 -1 -5 -4 -1  1 -5  2 -4 -5 -5  0 -6 -5 -6 -2 -5 -4  0 -2 -4 -1 -4  0 -4 -4  2 -2  1  8 -2  1
 -2 -3 -4 -2  0 -4  0 -3 -2 -3 -4  4 -7 -3 -8 -3 -1  4 -7 -1 -2 -5  0  2  0 -5 -2  1 -1 -6  6  0  4 -3 -1 -3 -3 -1 -4 -4  3 -2  5 -3 -1  6 -1  5 -3 -5 -3 -5 -2 -4 -1  0 -6 -6 -3  1 -7 -2 -6  3 -4  1 -6  2 -3 -2  1 -2 -1 -3 -4 -2 -2  0 -3 -3 -4  1  3 -2 -2  3  1 -1 -3 -1 -1 -3 -3  0  1 -2 -1  0 -2  1 -3 -2 -3 -2 -2  4 -2  6  6 -6 -2 -6 -6 -3 -4  5 -2 -5 -7 -3  1 -6 -4 -1  6  5 -4 -4  3  0  6 -3 -4 -5  1  0 -2  0  0 -3 -2 -1  3 -2 -3 -4  1 -3 -2  7 -2  0  2  1 -5 -6  8 -2 -5  1 -3 -7  1 -6 -2  0 -5  2  4 -3 -5  5  6 -4 -3  3 -5 -3 -5  2  5  2  4  4 -7 -3 -2 -3 -3 -5 -4  2 -4 -6  4 -3 -3 -1  3 -6  1 -3 -6 -3 -7  0 -1 -6 -7 -4 -7  7 -6 -6 -4 -6 -2 -3  0 -4 -3 -5  0  0 -6 -1  7  7 -3 -1  2  1  1  5 -1 -2  0  2 -3 -1  2  1 -2 -1  0 -1 -2 -2  0 -1 -2 -2 -1  0 -2  1  2 -3 -2  0 -2 -2 -2 -3 -2 -2 -3  0  2 -3 -4  5 -1 -2 -4 -1  0 -3 -5 -2  1  8 -4 -6 -6 -6  5 -8 -1  1  4 -4 -3  1 -4 -3  3  3 -4 -3 -4  0 -6  0 -2  0 -5 -3 -4  4 -3  1 -5 -5  3 -3 -2 -2  1 -5
