# Supplementary material for: Protein Secondary Structure Prediction Based on Data Partition and Semi-Random Subspace Method
Source: Sci Rep. 2018 Jun 29;8:9856. doi: 10.1038/s41598-018-28084-8 (PMC6026213; doi:10.1038/s41598-018-28084-8)
Supplement: Supplementary file 3 — Dataset 3 [file 41598_2018_28084_MOESM3_ESM.zip › ASTRAL_DATA/1c8u_A.pssm]

  S  Q  A  L  K  N  L  L  T  L  L  N  L  E  K  I  E  E  G  L  F  R  G  Q  S  E  D  L  G  L  R  Q  V  F  G  G  Q  V  V  G  Q  A  L  Y  A  A  K  E  T  V  P  E  E  R  L  V  H  S  F  H  S  Y  F  L  R  P  G  D  S  K  K  P  I  I  Y  D  V  E  T  L  R  D  G  N  S  F  S  A  R  R  V  A  A  I  Q  N  G  K  P  I  F  Y  M  T  A  S  F  Q  A  P  E  A  G  F  E  H  Q  K  T  M  P  S  A  P  A  P  D  G  L  P  S  E  T  Q  I  A  Q  S  L  A  H  L  L  P  P  V  L  K  D  K  F  I  C  D  R  P  L  E  V  R  P  V  E  F  H  N  P  L  K  G  H  V  A  E  P  H  R  Q  V  W  I  R  A  N  G  S  V  P  D  D  L  R  V  H  Q  Y  L  L  G  Y  A  S  D  L  N  F  L  P  V  A  L  Q  P  H  G  I  G  F  L  E  P  G  I  Q  I  A  T  I  D  H  S  M  W  F  H  R  P  F  N  L  N  E  W  L  L  Y  S  V  E  S  T  S  A  S  S  A  R  G  F  V  R  G  E  F  Y  T  Q  D  G  V  L  V  A  S  T  V  Q  E  G  V  M  R  N  H  N
  0 -1  2 -2 -2 -1 -2 -1  2 -2 -2  1 -2 -2 -1 -3 -2 -2 -1 -3 -4 -3 -1 -1 -1 -2 -3 -3 -1 -3 -2  2 -2 -4 -1 -1 -3 -2 -2 -1 -3  6 -3 -1  6  6 -1 -2 -2 -2  1  2  0 -3 -1 -1 -4 -1 -3 -4  0 -4 -4 -3 -3  1 -2 -4  2  0 -2  0 -3 -2 -4 -3 -2 -2 -2 -2 -3 -4 -2 -1 -1 -4 -1  4 -3 -3 -2  1  6 -3 -3 -3 -2 -2  0 -3 -4 -2 -3 -1  6 -1 -4 -3  2 -1  0 -1 -1 -3 -2 -4 -3  1  0 -3 -3 -1  1  0  1 -3 -2 -1 -3  1  0 -2 -1 -2 -2  4  0  0 -2  5 -1 -2 -2 -3  0  1  0 -2 -1 -1 -1 -2  2 -1 -1 -1 -3 -3 -2 -3 -3 -1 -1 -1 -2 -3 -3 -3  1 -1 -1  0  1  0  2 -1 -3 -3 -1 -5 -3 -3  6 -2 -1  1 -3 -1 -1 -3 -1  1 -2 -4 -2 -3 -3 -3  5 -4  6  0 -4 -4 -2 -4 -3 -2 -1  5 -1 -3 -3 -4  0  0  0 -3 -2 -1 -2 -2 -3 -3 -2  6 -1 -3 -4 -4  3 -3 -5 -4 -4 -2 -2 -4 -3  0 -3 -3 -5 -3 -3 -4  4 -2 -3 -1 -2  0  6  0 -1  4 -3 -1 -3 -1 -3 -1 -2 -3 -4 -2 -3  1 -1 -1 -3 -2  6 -1  3  1 -3 -3 -1 -2 -3 -3 -2 -3 -1
 -2  1 -2 -3  0  0 -3 -3 -1 -1 -3 -1 -3 -2  1 -4 -2 -1 -3 -2 -4  8 -4  2 -2 -1 -3 -4 -4 -4  5  0 -4 -4 -4 -4 -1 -4 -3 -4 -1 -3 -4 -3 -3 -3  3 -1 -3 -4 -2 -2 -2  8  0 -4 -2 -3 -4 -2 -3 -4 -5 -4  7 -4 -4 -3 -2  0  2 -3 -5 -4 -4 -2 -4 -2  2 -3  8 -4 -4  2 -3 -5 -3 -3  8  8 -4  0 -3 -5 -1 -1 -4  4 -4 -5 -5 -3 -3 -3 -3 -3 -4 -1 -1  0 -1 -1 -4 -4 -2 -2 -1 -1 -1 -4 -4 -1 -4 -3 -3 -4 -2 -2 -4  0 -2 -1  0 -2 -4 -3  4  2  0  1 -2  0 -4 -4 -1  2 -3  6  0  1 -4 -3  1 -2  3 -4 -4 -2 -3  8 -4 -4  0 -2 -1 -2 -4 -3  1 -3  0 -2 -1 -2 -4  0  6 -3 -4 -5 -4  6 -3 -1 -4  0 -3 -4 -3 -3  0  5 -4 -2  2 -4 -4 -4 -3 -4 -3 -3 -4 -4 -2 -5 -4 -3 -3 -3 -3 -1 -4 -2 -3  1 -2 -4 -3 -1  1 -1 -3  2 -4 -3 -3 -5 -4 -2 -2 -3 -5 -5 -2  7 -3 -4  6 -3 -3 -2 -5 -4 -4 -4 -2 -4 -2 -3 -4 -2 -3 -3 -3 -3  8 -4 -4 -4  7 -4  0 -4 -4 -2  6 -1 -4  0 -4 -4 -3 -2 -2 -3 -1 -2 -4 -4 -4  8  1  6 -1
  0 -1 -2 -5  3  4 -4 -4  3 -4 -4  2 -4 -2 -1 -5 -1 -1  4 -5 -4 -2 -2  0  0 -2  3 -5 -2 -5 -2 -2 -5 -5 -2 -2 -2 -5 -4 -2 -2 -3 -5 -2 -3 -3 -1 -2 -2 -4 -2  0  1 -2  0 -4  2 -1 -5 -2 -1 -4 -5 -5 -2 -4 -2  1 -2  1 -2 -4 -5 -4 -4  0 -5 -2  4 -4 -2  0 -2  3  0 -5 -1 -2 -2 -2 -5 -1 -3 -5 -2  6 -2 -1 -2 -5 -5 -3 -4 -1 -3 -1 -5 -2 -1  0 -2  0 -2 -5  1 -2 -2  4 -1 -4 -4  1 -4 -4 -2 -4 -1  4 -5 -2  2 -2 -1 -1 -4 -3  0  0  0 -2  0 -2 -5 -3 -2 -1 -4 -1  1 -1 -5 -3 -1 -1  0 -4 -5 -2 -4 -2 -4 -5  2 -3 -1  7 -4 -4  2 -1  0 -3 -1 -1 -4 -1 -1 -2 -4 -6 -4 -2 -3  7 -2  1 -4 -4  2  2 -2 -1 -4  0  1 -4 -5 -5 -2 -4 -3 -1  0 -5  6 -5 -5 -3 -2 -2 -5 -2 -4 -2 -2 -3 -1 -4 -4 -1 -3  3 -4 -2 -4 -3 -2 -5  0 -2 -1 -4 -6 -5 -2 -2  0 -5  2 -4  3 -1 -6 -5 -5 -4 -2 -3 -1 -1 -3  2 -3 -1  4 -2 -2 -2 -5 -4 -2 -2 -1 -5 -4  6 -2  0 -2  0 -5 -5 -3 -1 -2 -3 -2 -2 -2 -4 -4 -2  1  0  4
 -1 -1 -2 -5  4  4 -5 -4  2 -4 -4  0 -5  0 -2 -5  1  1 -1 -5 -5 -3 -3 -1 -2  0  7 -5 -3 -5 -3 -2 -5 -5 -3 -3 -2 -5 -4 -3 -2 -3 -5 -2 -4 -3 -2 -1 -3 -5  2  2  5 -4 -2 -5 -3 -2 -5 -3 -2 -5 -6 -5 -3 -3 -3  7 -2  0 -2 -3 -5 -2 -5  7 -5  3 -1 -5 -4  8 -3 -1 -2 -5 -2 -3 -4 -4 -5 -1 -4 -5 -2  0 -1 -2 -3 -5 -6 -4 -5 -3 -4 -2 -5 -2 -2  3  0  1 -3 -5  2 -3 -2  2 -1 -5 -4  5 -4 -3 -2 -4  3  1 -5 -2 -2  1  0  4 -5 -3 -1  0 -3 -2  4 -3 -5 -3  1 -1 -4 -3  4 -2 -5 -4 -2  4 -2 -4 -5  1 -5 -4 -4 -5  0 -3 -2  3 -4 -4  1 -3  0 -3  1  2 -3 -2 -3 -4 -4 -7 -5 -3 -3  3 -3  1 -5 -3  6  6 -2 -2 -4 -3  0 -5 -5 -5 -3 -5 -3 -2  8 -5  0 -5 -5 -3 -3 -3 -5 -2 -4 -3 -2 -4 -2 -5 -5  1 -2  3 -5 -2 -5 -4 -3 -5  8 -3 -2 -5 -7 -5 -3 -3  3 -5  2 -4  7  6 -7 -5 -5 -5 -2 -4  6 -2 -3 -2 -3 -2  0 -2 -4 -3 -5 -4 -3 -3 -1 -5 -5  2 -3  3 -3  0 -5 -5 -4 -2 -2 -4 -2  0 -3 -5 -5 -4 -1 -3  4
 -2 -4 -2 -2 -4 -4 -2 -2 -2 -2 -2 -2 -2 -5 -3 -3 -5 -4 -4 -2 -4 -5 -4 -4 -3 -5 -5 -3 -4 -3 -4 -4 -2 -4 -4 -4 -5 -2 -2 -4 -5  1 -3 -2 -2 -2 -4 -5 -3 -2 -3 -3 -4 -5 -3 -1 -5 -3  0 -5  1 -5 -4 -3 -5 -4 -4 -5 -2 -3 -4 -5 -3 -2 -5 -5 -3 -5 -3 -2 -6 -6 -4 -4 -3 -4 -3 -2 -5 -4 -2 -3 -2 -3 -5 -4 -4 -5 -4 -3 -4 -4  4 -3  4 -3 -4 -5 -1 -4 -5 -3 -4 -4 -3 -5 -5 -2 -1 -4 -5 -4 -2 -4 -3 -5 -5 -3 -3 -3 -2 -5 -2 -5 -2 -2 -3 -3 -2 -2 -4 -3 -2 -5 -4 -3 -2 -2 -4 -3 -4  4  6 -4 -1 -5 -3 -6 -3 -5 -4 -2 -3 -3  0 -4 -5 -3 -3 -2 -4 -3  1 -4 -4 -3 -2 -1 -2 -5  1 -5 -2 -4 -4 -2 -3 -5 -4 -4 -3 -2 -2 -5 -4  1 -3 -3 -2 -5 -2 -3 -6  1 -2 -2 -3 -3 -3 -2 -3 -4 -5 -5 -4 -2 -3 -3 -3 -3 -4 -4 -3 -5 -2 -2 -3 -3 -6 -5 -2 -3 -5 -4 -5 -5 -5 -2 -5 -3 -5 -5 -5 -3 -3 -5  1 -2 -5 -3 -4 -3 -2  0 -4 -2 -2 -4 -3  0 -5 -4 -4 -3 -4 -4 -2 -4 -4 -3 -3 -2 -2 -3  0  0 -5 -6 -4 -2 -3 -5 -3 -4 -3
 -1  5 -1 -3  3  0 -3 -3 -1  1 -3  1 -3  1  3 -4  0  4 -3 -3 -4 -1 -3  7 -2  6 -2 -4 -4 -4 -1  7 -4 -4 -4 -4  8 -4 -3 -3  8 -2 -4 -2 -3 -2  1  6 -3 -4 -1  0  0  0  2 -4 -2 -2 -4 -2 -2 -4 -5 -4 -1 -3 -4 -2 -1  3  1 -3 -4 -4 -4  1 -4  0 -1 -3 -1 -2 -4  1 -2 -5 -2 -2 -1 -1 -4  1 -3 -4  8 -1 -3  3 -2 -5 -5 -3 -3 -2 -3 -2 -5  8  0  1  1  1 -3 -5  0 -2  8 -1  1 -3 -3  3 -4 -3 -1 -3  0  0 -4 -1 -2  4  3  1 -3 -2  3  3 -1  1  2  1 -4 -3  1  1 -3  1  1  0 -4 -3  0  1  1 -3 -4  0 -3 -1 -3 -4  1 -1  1 -2 -3 -3  2 -3  2 -1  1  1 -3  0  3  2 -3 -5 -4  0 -2 -1 -4  2 -3 -3 -1 -2  2  1 -3 -1  5 -3 -4 -4 -3 -4 -2 -2 -2 -4 -2 -5 -4 -3 -3 -2 -3  7 -3 -2 -2 -2 -2 -4 -3  4 -1 -1 -3  8 -4 -3 -2 -4 -2 -2 -2 -3 -5 -5 -2  1 -2 -5  0 -3 -2  1 -5 -4 -4 -4 -1 -3  0 -2 -3 -2 -2 -2 -2 -2 -1 -4 -4 -3  0 -4  5 -4 -4 -2  5  4 -4  3 -4 -4 -3 -2 -2 -3  8  0 -3 -4 -3 -1  4  0  0
 -1  1  0 -4  2  2 -4 -3  0 -3 -4  1 -4  7  0 -5  7  6 -2 -4 -5 -2 -4  1 -2  5  0 -4 -4 -4 -2  0 -4 -5 -4 -4  0 -4 -4 -4  0 -2 -4 -2 -3 -3  0  4 -3 -4  3  3  4 -2 -1 -4 -2 -2 -5 -2 -2 -4 -5 -5 -2 -3 -4  0  1  2 -1 -3 -5 -4 -4  2 -4  7 -2 -4 -2  0 -4 -1 -2 -5 -2 -2 -2 -2 -4  0 -3 -5  0 -1 -3  0 -3 -5 -5 -4 -4 -2 -3 -2 -5  0  0  2  7  3 -4 -5  6 -2  0 -1  1 -4 -3  3 -4 -3 -1 -3  6  2 -4 -1 -2  6  0  6 -4 -2  0  1 -3  1  2 -2 -4 -3  5  0 -4 -1  4 -1 -5 -3 -2  5 -1 -3 -5  7 -4 -2 -3 -4  2 -1 -1 -1 -3 -4  1 -2  3 -1  2  5 -3  0 -1 -2 -4 -6 -4 -1 -2 -1 -4  3 -4 -2  2  1  0 -1 -4 -2  1 -4 -4 -5 -3 -4 -3 -2  0 -5  0 -5 -5 -3 -3 -2 -4  0 -3 -2 -1 -2 -2 -4 -4  4 -1 -1 -4  0 -4 -3 -2 -5  0 -2 -2 -4 -5 -5 -2 -1  0 -5 -1 -4  0  5 -6 -4 -5 -4 -2 -4  5 -2 -3 -2 -3 -2 -2 -2 -2 -4 -5 -4 -2 -4  4 -5 -4 -2 -1  2 -4  3 -5 -4 -3 -2 -2 -3  0  7 -4 -4 -4 -2  0 -1  0
 -1 -2 -2 -5 -2 -1 -5 -4  1 -4 -4 -1 -5 -4 -2 -5 -2 -3  6 -5 -5 -4  7 -3 -2 -4 -3 -5  7 -5  2 -3 -5 -5  7  7 -4 -5 -4  7 -4 -1 -5 -2 -2 -1 -2 -2 -3 -5 -3 -2  0 -4 -2 -4 -4 -2 -5 -4  2 -5 -5 -5 -4 -4  7 -3 -1 -1 -3 -4 -5 -5 -5 -3 -5 -4 -3 -5 -4 -3  7  3 -2 -5 -2 -2 -4 -4 -5 -2 -2 -5 -4 -2  7 -3 -4 -6 -5 -5 -5 -3 -1 -2 -5 -4  2 -2 -2 -1  7 -5 -3 -4 -4 -1 -2 -5 -4 -2 -4 -4  5 -4 -4  3 -5 -3 -2 -3 -2 -3 -5 -2 -3 -2 -4 -1 -3 -3 -5 -4 -2 -1 -4 -3 -2 -3 -5 -1  2 -3 -3 -4 -5 -4 -4 -4 -4 -5 -2 -3 -3 -2 -4 -4 -1  3 -2 -3  0 -3 -3 -3 -3 -4 -4 -5 -5 -4 -1 -2  7 -2 -5 -3 -2 -3 -3 -1 -5 -4 -3 -5 -5 -5  4 -5 -2 -2 -3 -5  3 -5 -5 -2 -3 -1 -5 -4 -4 -4  7 -4  4 -5 -4 -2 -4  4 -5 -4 -5 -2 -3 -5 -3 -4 -2 -5 -5 -5 -4 -1 -3 -5 -3 -4 -2 -3 -5 -5 -5 -5 -1 -5 -3 -2 -4 -2 -1  2  5  4 -4  7 -5 -4 -4  7 -3 -5 -5 -2 -4 -2  7 -3 -5 -5 -1 -2 -2 -3 -4 -4  7 -5 -5 -4 -3 -3 -1
 -2  1 -3 -4  0 -1 -4 -4  0 -3 -3  2 -4 -2 -2 -5 -2 -1 -2 -4 -2 -2 -4 -1 -3 -1  2 -4 -4 -3 -2  3 -5 -2 -4 -4 -1 -5 -4 -4 -2 -3 -4 -1 -3 -3 -1  0 -4 -5 -2 -2 -2 -1  4 -5 10 -3 -3 10 -3  0 -3 -5  0 -4 -4 -3 -2  3  1 -2 -5 -5  0 -1 -5 -1 -1 -4 -2 -3 -4  0 -3 -3 -3 -3 -2 -2 -5 -2 -3 -5 -2  4 -4  1 -4 -5 -3  2 -4 -3 -3 -3 -2  4  0  2 -1 -1 -4 -3  1 10  0 -1 -2 -4 -4 -1 -4 -4 -3 -4 -2  0 -4 -3 -2 -2 -1 -1 -2 -2  1  0  3 -2  7  1 -4 -4 -2  1 -4 -1 -1 -1 -3 -3 -2 -1 -2 -4 -4 -2 -4 -2 -4 -5  1 -2  6  1 -4 -1 -1 -1  4 -2  0 -1 -4  1 -2  5 -4 -5 -3 -2 -3 -1 -4 -1 -4 -4 -2 -1  1  1 -4 10  2  0 -4 -4 -3  0 -3 -3 -3 -3  3 -3 -5 -4 -4 -3 -4  4 -4 10 -3 -3 -2  0 -4  0  0  0 -3 -1 -4 -3 -3 -5 -3 10 -3 -4 -5 -3 10  2 -3 -3 -2 -3 -2 -2 -5 -4 -5  0 -3 -4 -2 -3 -4 -2 -3 -3 -1 -3 -2 -4 -3 -4 -1 -4  3 -3 -1 -2 -2 -1 -4  1 -4 -5 -3 -3 -3 -4 -2 -2 -4 -4 -4 -2  3  4  2
 -3 -3  1  1 -4 -4  1  3 -3  1  2 -3  1 -5 -3  6 -5 -3 -5  3 -2 -5 -6 -4 -4 -5 -5  0 -6  0 -4 -4  1 -2 -6 -6 -5  1  3 -6 -5 -3  2 -4 -3 -3 -4 -4 -3  3 -3 -2 -4 -5  0  3 -5 -4 -1 -6 -4 -4 -2  0 -4 -5 -6 -5 -2 -3 -2 -5  7  5 -4 -4  1 -5  2  3 -5 -5 -6 -4 -4 -1 -4 -2 -5 -5  3 -3 -3  7 -5 -4 -6 -4 -4  7 -2 -3  0 -2 -2 -4 -2 -5 -1 -3 -5 -3 -6 -1 -5 -6 -5 -1 -1 -1 -5 -2  3 -3 -4 -5 -5 -4  0  1 -4 -5 -1 -5  4  1 -3 -2  2 -3 -4  0  4 -5 -4 -2  3 -2 -4 -1  0  2 -3 -4 -3 -5  6 -5  4 -5 -3  2 -2  0  2 -5 -4  1 -3 -4 -3  1 -1 -4 -4  1 -4 -3  3 -5  4 -5 -3 -5 -6 -3  1 -5 -4 -1 -1 -3  5 -6 -4 -3  1  0 -4 -4 -2 -4 -5 -2 -5 -1  1  0 -2 -3  0 -3 -5 -6 -5  2 -4  0  0 -3 -4 -4  1 -5  3 -3 -3  7 -5 -6 -4  2 -5 -2 -6 -5 -5 -1 -4  1 -5 -5 -5  1  0 -3 -2  5 -5 -4 -4 -3 -3 -4 -5 -3 -5 -6  0  1 -5 -6 -4  5 -2 -4 -4 -4 -6  0  0  3 -3 -4 -1  2 -5 -5 -6  1  5 -5 -2 -4 -3
 -3 -2  0  5 -4 -4  5  3 -3  5  5 -3  5 -5 -3  2 -5 -3 -5  5 -2 -4 -5 -4 -4 -3 -5  6 -5  4 -4 -3  2 -1 -5 -5 -4 -1  2 -5 -4 -3  5 -4 -3 -3 -4 -4 -3  1 -3 -3 -3 -4  0  0 -5 -4  2 -5 -4 -3 -1  6 -1 -5 -6 -5 -2 -2  1 -5  0  0 -3 -4 -1 -5 -2  4 -4 -6 -6 -4 -4  0 -4 -3 -3 -4 -1 -3 -3  0 -4 -4 -6 -3 -5  0 -1 -3  3 -3 -3 -4 -2 -4 -2 -2 -4 -3 -5  0 -4 -5 -4 -2 -1  0 -5 -3  0 -3 -3 -5 -5 -4  5  0 -4 -4  1 -5  3 -1 -1 -2  2 -3 -4  3  4 -5 -4 -3  3  0 -4 -2  1  3 -3 -4 -2 -5  2 -5  0 -4  0 -1 -3  0 -1 -5 -2  3 -3 -5 -3 -1 -1 -3 -4 -1 -4 -2  2 -4  1 -4 -3 -5 -6 -3  3 -4 -5 -3  2  0  2 -5 -4 -2  5  6 -4 -3 -3 -4 -6  0 -5  1  6 -1 -3 -3  5  0 -5 -5 -5  0 -4  2  4 -3 -4 -4  1 -4  0 -3 -3  2 -6 -5 -4  2 -4 -1 -5 -4 -5  2 -4  3 -5 -5 -4  6  6 -3 -2  0 -5 -4 -4 -3 -3 -4 -5 -3 -4 -5  4 -1 -4 -5 -4  0 -2 -4 -3 -4 -6 -1  6  0 -3 -4 -2  0 -4 -5 -5  3  1 -4  0 -4 -4
 -1  3 -2 -4  2  0 -3 -3  0 -2 -3  1 -3 -1  5 -4 -1  0 -2 -3 -4  1 -3  0 -2  0 -2 -4 -3 -4  1 -1 -4 -5 -3 -3 -1 -4 -3 -3 -1 -2 -4 -2 -2 -2  5  0 -3 -4 -1  0 -1  0  0 -4 -3 -2 -4 -3 -2 -4 -5 -4  0 -3 -3 -1 -1  2  5 -3 -4 -4 -4 -1 -4 -1  0 -4  0 -3 -3  3 -2 -5 -2 -2  0  1 -4  4 -2 -4 -1  3 -3  5 -3 -5 -5 -3 -3 -2 -2 -2 -5  0 -1  0 -1  0 -3 -5 -1 -3 -1  1  0 -4 -3  0 -4 -2 -2 -3 -1 -1 -4  1 -2 -1  0 -1 -4 -2  2  2 -2  0 -1  1 -4 -3  1  4 -3  3  2  5 -4 -3 -1 -1  5 -3 -4 -1 -3  1 -3 -4  2 -3 -1 -2 -2 -4  4 -2  2  2 -1  0 -3  3  3 -3 -3 -6 -4  5 -2  0 -3  2 -3 -2 -1 -2 -1  0 -4 -3  3 -4 -4 -4 -2 -4 -2 -2 -3 -5 -2 -5 -4 -3 -3 -2 -4 -1 -3 -3 -2  2 -2 -4 -4 -1  3  1 -3  1 -4 -2 -2 -4 -3 -3 -2 -3 -6 -5 -3  1 -2 -5  3 -3 -2 -1 -6 -4 -4 -4 -2 -4 -1 -2 -3 -2 -2 -2 -2 -2  0 -3 -4 -4  2 -3  0 -4 -4 -2  1  1 -3  1 -4 -4 -2 -2 -2 -3 -1 -1 -3 -4 -4  0  2  1 -1
 -2 -2  0  1 -2 -3  2  1 -2  1  4 -2  2 -4 -2  0 -4 -2 -4  1 -2 -3 -4 -1 -3 -3 -5  1 -4  0 -3 -2  0 -2 -4 -4 -2 -1  5 -4 -3 -3  2 -3 -3 -1 -3 -2 -2  0 -3 -2 -3 -3  1  0 -4 -3  1 -4 -3 -3 -2  1 -3 -4 -5 -5 -2 -2  1 -4  0  0 -3 -4 -1 -4 -2  3 -3 -5 -5 -3 -3 -2 -3 -2 -3 -3 -1 -2 -3  0 -3 -3 -4 -3 -4  0 -2 -3  8 -1 -3 -3 -2 -2 -1 -3 -4 -3 -4 -1 -3 -4 -3 -1  0 10 -5 -2 -1 -3 -2 -5 -4 -3  1  2 -3 -3  0 -4  2  0  1 -1  3 -2 -3  2  1 -5 -3 -2  4 -1 -3  0  0  2 -2 -3  1 -4  0 -3  7 -3 -3 -1 -2 -1 -1 -4 -4  2 -2 -4 -2 -1  0 -3 -4 -1 -3 -2  1 -4  2 -3 -3 -4 -5 -2  7 -4 -4 -3 -1 -2  1 -4 -2 -3  2  1 -3 -3 -2 -3 -5 -2 -4 -1  1 -2 -2 -2  3 -1 -5 -4 -4  0 -3  0  6 -2 -4 -3  8 -2  3 -3 -3  0 -5 -4 -3  9 -4 -2 -4 -3 -4 -1 -3  7 -5 -4 -4  1  1 -3 -2  4 -4 -3 -4 -3 -3 -3 -4 -3 -3 -4  0 -1 -3 -4 -2  0 -2 -3 -1 -2 -5 -1  2 -1 -3 -3 -2  3 -2 -4 -4  1  6 -3  1 -3 -3
 -3 -4 -2  0 -4 -4  0 -1 -3  0  0 -3  0 -5 -4 -1 -5 -4 -5 -1  7 -5 -5 -5 -4 -5 -5 -1 -5  6 -4 -4 -2  8 -5 -5 -5 -2 -1 -5 -5 -4 -1 -1 -4 -4 -4 -3 -4 -2 -4 -4 -4 -5  1 -2 -3 -4  7 -4 -4  1  9 -1 -2 -5 -5 -5 -3 -3 -3 -6 -2 -2  1 -5 -3 -5 -2 -1 -5 -6 -5 -4 -4  8 -4 -4 -5 -5 -2 -4 -4 -2 -5  0 -5 -4 -5 -2  9  3 -2 -4 -4 -4  8 -5 -2 -2 -5 -4 -5  8 -5 -4 -5 -2 -3 -2 -6 -4 -2 -5 -2 -4 -5 -4  2 -2 -4 -3 -2 -5  2 -2 -2 -3  1 -3 -4  2 -1 -6 -4 -2  0 -3 -4 -3  7 -1 -2 -4 -4 -6  2 -5  1 -5 -1 -2 -3  5  0 -5 -5  5 -4 -5 -4 -3 -3 -4 -5  0 -4  1 -2 -1  6 -5 -4 -5 -5 -4 -1 -6 -5 -4  0  0 -1 -3 -4  1 -1 -1 -4  1 -4 -4 -6  7 -4  8 -1 -2 -4 -4 -1 -3 -6 -3 -5 -2 -4  7  2 -4 -5 -1  3 -5 -2 -4 -4 -2 -6 -4 -4 -2 -1  8 -4 -4 -5  8 -4  2 -5 -5 -1 -1 -1  3 -3 -2 -5 -4 -5 -3 -4 -4 -4 -4 -5 -5  6 -3 -5 -5 -4  6  7 -4 -4 -4 -5 -3 -1 -2 -4 -4 -3 -2 -5 -5 -5 -2 -2 -5 -1 -3 -3
 -2  1 -1 -4 -2 -2 -4 -3 -2 -4 -4 -2 -4 -3  2 -4 -3 -2 -3 -4 -5 -4 -4 -2 -3 -3 -3 -5 -4 -5  5 -3 -4 -5 -4 -4 -3 -4 -4 -4 -3 -2 -4 -3 -3 -3 -2 -3 -3 -4  5  2 -2 -4 -2 -4 -4 -3 -5 -4 -3 -5 -6 -5 -4  8 -4 -3  3 -2 -3  8 -4 -4 -5 -3 -4 -3 -2 -4 -4 -3 -4 -3 -3 -6 -3 -2 -4 -4 -4 -2 -3 -4 -3 -3 -4 -3  8 -5 -6 -4 -4 -3 -3 -3 -5 -3 -2  4 -3  4 -4 -5 -3 -4 -3 -2  2 -5  9 -1 -4  8  2  9 -3 -3 -4  4 -1 -3 -2 -3 -4 -3 -3  0 -3 -2 -1 -3 -4  8  4  1 -4 -3 -2 -1 -5 -3 -3  3 -1  8 -4 -3 -4 -4  8 -4 -2  2 -3 -2  8 -2 -2  7  0  4 -2  2  8 -3 -3 -3 -4 -6 -4 -3 -2 -4 -4  0 -4  8 -1 -3  5 -3 -4 -4 -3 -5 -4 -5 -3 -5 -2 -3 -3 -5 -3 -5 -5  6 -3 -2 -4 -3  9 -4 -4 -3 -3 -5 -4 -2  7 -3 -4 -3 -4 -3 -3 -4 -3 -4 -2 -4 -6 -6 -4 -4  7 -5 -3 -4 -3 -3 -6 -4 -5 -5 -2 -4 -3 -3  8 -3 -3 -3 -3 -2 -4 -4 -5 -4 -4 -4 -3 -5 -5 -3 -3 -2 -4 -2 -5 -4 -3 -3 -2 -3 -3 -3 -4 -4 -4 -4 -2 -3 -2
  5 -1  0 -4 -1  0 -3 -2  2 -3 -3  3 -3 -2  0 -4 -2 -1 -1 -4 -4 -3 -2 -1  6 -2 -2 -4 -2 -4 -2 -1 -3 -4 -2 -2 -2 -3 -3 -2 -2  2 -4  5  0  0  1 -2  0 -3  0  1  0 -3  0 -3 -3  7 -4 -3  6 -4 -4 -4 -3 -2 -2 -2  3  2 -2 -2 -4 -3 -4  0 -3 -2  0 -3 -3 -2 -2 -1  6 -4  6  0 -3 -2 -3  3  0 -4 -2 -1 -2 -2 -1 -4 -4 -3 -3  2  0  7 -4 -2  1 -1 -1  1  0 -4  0 -3 -2  1  1 -4 -3 -1 -3 -2  0 -3 -2  0 -4 -1  6  0  1 -1 -3  0  0  1 -2  1 -1 -1 -4 -1 -1  1 -3 -2  0 -1 -4 -1  1 -1 -1 -3 -4 -2 -3 -3 -3 -3  0 -2 -1  1 -3 -3 -1 -1  0 -1  1 -1 -1 -1 -1 -3 -2 -5 -4 -2  1 -1 -2  1 -3 -2  0 -1 -2  0 -3 -3 -1 -2 -4 -4  0 -4  0  7 -2 -4 -1 -4 -4 -2  0  2 -3 -2 -3 -3 -2 -2  4 -3 -3  1 -2  0 -3 -2 -3 -1  2 -4 -2 -3  5 -4 -5 -4 -3 -2 -2 -4 -1 -3 -1 -2 -5 -4 -4 -4  3 -3 -2  7 -1  5  0  6  1  2 -3 -2 -4  0 -2 -2  1 -4 -4  0 -2  0 -2 -1 -4 -3  0  6  2 -1 -2 -2 -1 -3 -3 -3 -1 -2  3
  2  0  0 -2 -1 -1 -2 -1  0 -2 -2  1 -2 -2  1 -2 -2 -1 -1 -2 -4 -3 -3 -2  0 -2 -2 -3 -3 -2 -2 -2 -2 -4 -3 -3 -3 -2 -2 -3 -3 -1 -3 -1 -2 -2 -1 -2  7 -1 -1 -1 -1 -3  1 -1 -3  0 -3 -4  0 -4 -4 -3 -3 -3 -3 -3  0  0 -2 -2 -2 -2 -4 -2 -2 -3  1 -2 -3 -3 -3 -1  1 -4  1  6 -3 -3 -2  2 -2 -2 -3 -2 -3 -2 -1 -2 -4  1 -2  7 -1  0 -4 -3  0 -2 -2  1 -3 -4 -1 -4 -3  0  3 -3 -3 -1 -1 -1 -1 -3 -2  0 -3 -1  0 -2  3 -2 -2  0 -1  1 -2  0 -2 -1 -2 -3 -1 -1 -1 -2 -1  1 -3  1 -1 -2  0 -3 -2 -3 -1 -3 -3 -2  3 -2 -2 -1 -3 -2 -1 -3  0 -1  1 -2 -3  0 -2 -3 -1 -5 -3 -3  0 -1 -3  1 -2 -3 -1 -1 -2 -2  0 -4 -1 -3 -2 -3 -2 -4  0  0 -3 -4 -2 -4 -3  2  7 -1 -2 -3 -3 -4 -3 -1  1 -3 -3  3 -2 -2 -3 -3 -1 -2  7 -2 -3 -4  0 -3 -5 -4 -4 -3 -3 -3 -2 -2 -2 -2 -5 -3 -3 -4  0 -1 -2  0  3  2 -1  0 -2  1 -3 -3 -3 -1 -2 -3 -2 -3 -4  4 -2 -1 -3  0 -3 -2 -2  2  4  2 -3 -3 -3 -2 -1 -3 -1  0  0
 -4 -3 -3 -3 -4 -4 -3 -3 -4 -2 -3 -3 -3 -5 -4 -4 -5 -4 -4  0  0 -5 -4 -4 -5 -4 -6 -3 -4 -1 -4 -4 -4  0 -4 -4 -4 -5 -3 -4 -4 -4 -3 -2 -4 -4 -4 -3 -4 -4 -4 -4 -4 -5 -2 -4 -5 -5 -1 -5 -4  0 -1 -3 -3 -6 -4 -6 -4 -3 -4 -6 -4 -4  0 -5 -5 -5 -4 -3 -5 -6 -4 -4 -5 -1 -5 -4 -5 -5 -5 -4 -4 -4 -4 -3 -4 -4 -5 -4 -1  0 -3 -4 -4 -5  0 -4 -2 -4 -5 -4 -4 -1 -5 -5 -4 -4 -3 -4 -6 -4 -4 -5 -3 -6 -5 -4 -3 -4 -5 -4 -3 -5 -2 -3 -3 -3 -3 -4 -4 -2 -3 -6 -4 -4 -3 -4 -4 -4 -1 -3 -3 -4 -4 -6 -3 -5 -1 -5 -5 -5 -4 -1 -2 -5  1 -1 -4 -5 -4 -4 -3 -4 -5 -3 -4  0 -4 13 -1 -5 -4 -5 -4 -4 -3 -6 -5 -5 -3 -3 -4 -5 -4  0 -3 -3 -4  0 -4 -5 -6  7 -5 -1 -3 -4 -4 -4 -3 -4 -6 -4 -4 -4 -4  0  7 -4 -5 -4 -3 -4 -4 -4 -4 -4 -6 -5 -4 -3 13 -1 -5 -4 -5 -1 -4 -3 -6 -5 13 -3 -3  0 -4 -4 -5 -5 -5  6 -4 -4 -4 -4 -5 -4 -1 -4 -5 -4 -4 -2  1 -5 -4 -4 -4 -3 -3 -4 -4 -5 -4 -4 -4 -5 -4 -4 -4 -5 -3 -4 -4
 -3 -2 -2 -2 -3 -3 -2 -2 -2 -2 -2 -2 -2 -4 -3 -3 -4 -2 -4 -2  6 -4 -5 -3 -3 -3 -4 -3 -5  1 -4 -3 -3  5 -5 -5 -3 -3 -2 -5 -4 -3 -2  5 -4 -4 -3  3 -4 -3 -3 -3 -3 -4  1 -3  0 -4  1  0 -4  9  1 -3  2 -5 -5 -5 -3 -2 -3 -5 -3 -3  9 -4 -3 -4 -3 -2 -4 -5 -5 -3 -4  1 -4 -3 -4 -4 -3 -3 -4 -1 -4  2 -5 -3 -5 -3  1  8 -3 -3 -3 -4  5 -3  1 -1 -4 -3 -5  3 -3  0 -4 -3 -2 -3 -5 -2 -3 -4 -2 -4 -4 -3  0 -3 -3 -2 -2 -4  0  2 -2 -2  0 -3 -1  1 -2 -5 -3 -2 -2 -2 -3  0  1 -2 -2 -3 -2 -5 -2 -4 -2 -4 -4 -3 -3  2  3 -4 -5  2 -2 -2 -2 -3 -2 -3 -5 -1 -3  7 -2  0  1 -3 -3 -4 -5 -3 -3 -5 -4 -4 -2 -1 -2  0 -2  9 -2 -3 -4  9 -3 -4 -5  3 -2  1 -3 -3 -3 -3 -2 -2 -5  1 -5 -2 -3  3 -1 -3 -4 -3 -2 -3 -3 -3 -3 -3 -5  0 -3 -3  0  4  0 -3 -5  1 -3 -2 -5 -4  0 -3 -3  9 -3 -3 -4 -4 -4 -2 -4 -3 -2 -3 -4 -5  2 -3 -3 -5 -3  0  7 -4 -3 -3 -5 -2 -3 -3 -4 -3 -3 -2 -4 -4 -5 -2 -3 -4  0  0 -2
 -2 -3  4  0 -3 -3  0  3 -2  0  0 -2  0 -4 -2  1 -4 -2 -4  0 -3 -4 -5 -2 -3 -4 -5 -1 -5 -1 -4 -3  6 -3 -5 -5 -4  7  3 -5 -4 -2  0 -3 -2 -2 -3 -4 -2  6 -2 -2 -3 -4  0  6 -5 -4 -1 -6 -3 -3 -3 -1 -3 -4 -5 -5 -1 -3 -2 -4  3  5 -3 -4  7 -4  1  2 -5 -5 -5 -3 -3 -1 -3 -2 -4 -5  6 -2 -2  3 -4 -4 -5 -4 -4  1 -3 -3 -1 -2 -1 -4 -3 -4  0 -2 -4 -2 -5 -1 -4 -6 -4 -2  0 -1 -5 -2  6  0 -3 -4 -4 -3 -1  0 -3 -4 -1 -4  1  1 -2 -2  1 -1 -4 -1  2 -4 -3 -2  3 -1 -3 -1 -1  1 -2 -4 -3 -4  1 -4  2 -4 -3  6 -1  1  2 -4 -4  0 -3 -4 -3  3 -1 -3 -4  2 -4 -3  5 -6  0 -4 -2 -4 -5 -2  2 -4 -4 -2 -2 -2  3 -5 -4 -3  1 -1 -2 -3 -1 -4 -5 -3 -4 -2 -1  2  1 -1 -1 -3 -5 -5 -5  5 -3  1 -1 -3 -4 -4  0 -4  6  0 -2  1 -5 -6 -3  0 -5 -3 -6 -4 -4 -1 -4  0 -5 -4 -6  0 -1 -3  1  4 -3 -4 -4 -1 -2 -3 -4 -2 -5 -5 -1  6 -4 -5 -4  1 -3 -3 -4 -3 -5  2 -1  6 -2 -3  1  4 -4 -4 -5  5  1 -4 -2 -4 -3
