# Supplementary material for: Protein Secondary Structure Prediction Based on Data Partition and Semi-Random Subspace Method
Source: Sci Rep. 2018 Jun 29;8:9856. doi: 10.1038/s41598-018-28084-8 (PMC6026213; doi:10.1038/s41598-018-28084-8)
Supplement: Supplementary file 3 — Dataset 3 [file 41598_2018_28084_MOESM3_ESM.zip › ASTRAL_DATA/1c9k_A.pssm]

  M  I  L  V  T  G  G  A  R  S  G  K  S  R  H  A  E  A  L  I  G  D  A  P  Q  V  L  Y  I  A  T  S  Q  I  A  R  I  Q  H  H  K  D  G  R  P  A  H  W  R  T  A  E  C  W  R  H  L  D  T  L  I  T  A  D  L  A  P  D  D  A  I  L  L  E  C  I  T  T  M  V  T  N  L  L  F  A  L  D  P  E  Q  W  D  Y  A  A  M  E  R  A  I  D  D  E  I  Q  I  L  I  A  A  C  Q  R  C  P  A  K  V  V  L  V  T  N  E  V  G  M  G  I  V  P  E  N  R  L  A  R  H  F  R  D  I  A  G  R  V  N  Q  R  L  A  A  A  A  D  E  V  W  L  V  V  S  G  I  G  V  K  I  K
 -4 -4 -5 -3 -4 -4 -4  7 -6 -3 -4 -5 -3  2 -6  7 -5  1 -5  5  3  2  1  0 -1 -2  1 -7 -5  7 -5  5 -4  6  2 -6 -3  4 -2 -5 -3  4 -3 -4 -2  4 -1 -9 -2 -4 -2 -4  4 -5 -3  1  0  3  2  4 -3  2  2  1  2  2  0  0 -1  3 -3 -6 -4 -6 -6 -4 -3 -4 -6 -2  0 -6 -4 -5 -4  3  0 -1  0 -1 -1  0  0  0  2  2  0 -1  2  1 -3  1  3  1  0  2  2 -4  1  3  5  2  2  2  1  0  3 -3 -2 -3 -2 -5  0 -7 -6 -5 -5 -1 -3 -5 -5 -4 -1 -6  4 -5  5 -7  0 -7 -3 -7  1  6 -5 -5  1 -6 -5  0 -3  7  5  3  6  0 -1  0 -5 -3 -2  3  5 -4 -5 -2 -4 -2 -5 -5
 -5 -6 -6 -7 -5 -7 -7 -6  9 -5 -7 -2 -5  5 -1 -6 -5  4  1 -5  1  1 -2 -1  3  1 -4 -7 -7 -6 -6 -5  2 -1  0  9 -7  1  4 -2  7  1  6  9 -6 -3  1 -9  4 -6  0 -5  0 -6  2 -1 -6 -3  1 -2 -6  3  2 -1 -1  1  0  0  3 -3 -1 -6 -6 -6 -9 -6 -6 -5 -6 -5 -5 -5 -3 -5 -5 -1 -1 -1  0 -1  0 -1 -2 -1 -2  0 -1 -2  3  1 -5  0  1  1 -1  0  2 -6 -3  1 -3 -5  3  3  1  2 -2  2 -5 -7 -6 -7 -5 -6 -5 -7 -7 -5 -7 -7 -7 -8 -4 -5  5 -6 -5  9  3 -7  8 -7 -5 -5 -7  7 -5 -5 -3  4 -6 -6  1  1 -6 -3  2 -7 -5 -6 -6 -6 -5 -7 -5 -6 -5  3 -6 -1
 -6 -5 -7 -7 -5 -5 -5 -6 -5 -4 -5 -5 -4  0 -6 -6 -5  1 -6 -5 -2  0  0  1  1 -4 -4 -7 -7 -6 -5 -4 -5 -4 -2 -5 -7 -2 -3 -5 -4 -2 -2 -6  0 -1  2-10 -1 -3 -5 -4 -3 -4 -3  3 -7 -2  0 -4 -7 -1  0 -2  1  0  0 -1  0 -1 -6 -8 -7 -4 -8 -6 -5 -3 -7 -5  0  9 -4 -6 -4 -1 -1  0 -1  0  1 -2  1 -1  1  0 -1 -2  0  0 -4  0  0 -2 -4  0 -1 -7 -5  0 -4 -4 -1  0 -1  2 -3  1 -6 -7 -6 -8 -4  9 -5 -7 -5 -6 -5 -8 -8 -7 -3  8 -4 -7 -5 -2 -3 -8 -5 -4 -4 -5 -5 -4 -6  9 -5 -3 -6 -6 -2 -1 -5  0 -2 -7 -6 -7 -6 -6 -4 -5 -7 -6 -4  0 -7 -5
 -6 -6 -7 -7 -6 -6 -6 -5 -6 -5 -6 -5 -5 -3 -7 -6 -3 -1 -6 -6 -2  2 -3  1  2 -6 -4 -6 -7 -6 -6 -5 -5 -5  3  0 -3  1 -3 -7 -5  1  2 -7 -1  1  2-10  0 -5 -6  1 -3 -6 -4  6 -5  2  1 -5 -5  0  0  0  3  0  2  2  3 -4 -7 -8 -4  8 -9 -6 -6 -6 -7 -6 -4 -3 -3 -7 -6  3  1  3  1  4  1  0  5 -1  3  0 -2 -1  0  4 -6  1  1 -2 -5  3  1 -7 -5  2 -4 -5 -2  0 -2  2 -4  1 -6 -7 -7 -8 -5 -4 -3 -8 -6 -3 -6 -8 -8 -7  5 -2 -4 -8 -5 -7 -1 -8 -6  9 -4 -6 -6 -5 -6 -4 -5 -2 -7 -6 -2 -3 -6  7  0 -8 -4 -7 -7 -5 -5 -6 -7 -4 -6  0 -7 -5
 -4 -4 -5 -2 -5 -7 -7 -5 -8 -2 -7 -8 -6 -4 -4 -5 -8 -5 -4  1 -4 -4  4 -5 -5 -1  0 -8 -5 -5 -6 -3 -6 -4 -5 -9 -5 -5 -4 -9 -7 -5 -6 -9 -7 -4 -2 -8 -4 -2 -4 -9  0 -7 -3 -3 -5 -1 -4 -1 -5 -2 -4 -3  0 -2 -4  0 -2  2 -5 -5 -5 -2 12 -4 -5 -4 -6 -2 -3 -7 -3 -5  2 -2 -1  0 -1 -3 -2  0 -3 -1 -2 -2  0 -2 -4 -2 -4 -3 -2 -3  0 -4 -4 -5  2 -2 -2  6 -4 -2  4 -5  1 -6 -1 -3 -3 -6 -5 -8 -9 -5 -8  0 -7 -5 -6 -8 -7 -7 -6 -6 -2 -9 -2 -7 -2 -9 -1 -2 -7 -7 -2 -8 -8 -2 -1 -5 -3 -1  5 -7 -2 -5 -6 -5  3  1  6 -7 -4 -7 -4 -6 -5 -8
 -5 -5 -6 -6 -5 -6 -6 -5 -4 -5 -6 -3 -5  0 -2 -5  2  3 -2 -5  0  2 -2  0  3 -4 -4 -7 -6 -5 -6 -4  6 -3  1 -4 -6  1  1 -5  5  3  3 -4 -6  1 -1 -8  3 -5 -4 -3 -2 -4  1  0 -6 -2  1 -1 -6  0  2  1 -1  0  1  0  0 -4 -6 -6 -6 -5 -8 -5 -5 -5 -6 -5 -4 -5 -4 -5 -5  1  0  0 -1  1  2  1  0  0 -1  0 -1 -1  2  0 -5  2  2  4 -4  1  1 -6 -4  0 -3 -4  2  2  0  0 -3  0 -5 -6 -6 -7 -5 -5 -2 -7 -7 -1 -6 -7 -7 -7 -2 -5 -2 -5 -5 -4 -1 -8 -2 -5 -4  2 -7 -2 -5 -5  9  3 -6 -5  2  1 -5  0  1 -7 -2 -6 -5 -5 -5 -6 -2 -5 -2  0 -6 -3
 -6 -6 -7 -7 -5 -7 -7 -5 -5 -5 -7 -4 -5 -1 -6 -5  8  1 -3 -5  2  2 -1  1  1 -5 -4 -7 -7 -6 -6 -4  1 -4  4 -5 -3  2 -1 -3 -2  4  0 -5 -5  1  2 -9  1 -2 -3  8  4 -4 -1  1 -6  1  3 -2 -6  2  3  0 -1  0  1  0  2 -4 -6 -7 -6  2 -9 -6 -5 -5 -7 -5 -4 -5 -4 -6 -5  3  1  1  1  3  2  2  3  0  1  2 -1  7  2  0 -4  2  1  6 -4  3  2 -5 -2  2 -1 -4  1  2 -1  1 -3  0 -6 -7 -6 -7 -5 -5  8 -7 -7 -6 -7 -7 -7 -7  6 -4 -3 -6 -5 -5  1 -8 -5 -3  0 -5 -7 -2 -5 -5 -2 -2 -6 -5  1  1 -5  1  6 -7 -2 -7 -6 -5 -5 -7 -6 -1 -6  1 -6 -4
 -7 -6 -7 -7 -6  8  8 -4 -7 -5  8 -6 -5 -2 -7 -2 -7 -1 -7 -4 -1  0  3  4 -2 -2 -3 -8 -8 -4 -7  2 -6 -4 -3 -7 -8 -2 -5 -8 -6 -3 -1 -7  4 -1  2 -6 -2 -7 -6 -7  2 -5 -5 -1 -7  1  1 -3 -7 -1  0 -2  1  2 -1  2  1  0 -7 -8 -7 -6 -8 -7 -5 -5 -7 -6 -3 -5 -6 -6 -5 -1  0  1  0 -2  0 -1 -2 -1 -1 -1 -2 -3 -2 -1 -6 -2 -1 -5 -2 -1 -1 -7 -4 -1 -3 -2 -2 -1 -1  0  3 -5 -5 -7 -7 -8 -3 -4 -7 -8  8 -5  7 -8 -8 -8 -2 -1 -5 -8  4 -7 -4 -8 -5 -6 -5 -4  8 -6 -5 -5 -7 -4 -7 -2 -2 -3 -4 -3 -5 -7 -7 -7 -6 -5 -4  8 -7  0 -7 -5 -7 -6
 -6 -6 -6 -7 -6 -7 -7 -6 -5 -6 -7 -5 -6 -1  5 -6 -5 -1 -5 -5 -2  2  0 -2  0 -5  3 -3 -7 -6 -7 -5 -3 -5  2 -5 -7 -2  5 11 -4 -3 -4 -5 -6 -2  6 -8  2 -7  4 -5 -4 -1  1  3 -6  0 -2 -2 -7  0 -1  4 -2 -1  0  3  0 -4 -6 -7 -6 -6 -8 -6 -6 -5 -6 -5 -5 -3  0 -6  1  1  1  0 -1 -1  0 -1 -2  0 -1  0 -1 -2  0  1 -5  1 -1 -1 -4  0 -2 -6 -5  0 -2 -5 -3  1 -1  0 -3  1 -6 -6 -6 -8 -6 -5 -5 -8 -7 -4 -7 -8 -4 -8 -4  1 -2 -7 -6 -5  4 -5 -5 -6  4 -4 -7 -3 -6  5 -5 -1 -6 -6 -3  0 -6 -2  1 -7  0 -6 -6 -6 -5 -7 -2 -6 -6 -4 -6 -5
  5  6 -2  5 -1 -8 -8 -5 -8 -7 -8 -7 -7 -5 -3 -6 -8 -5  1  2 -4 -4 -3 -5 -5  1  2 -6  7 -6 -6 -6  0  2 -4 -8  7 -4 -1 -9 -4 -4 -3 -8 -7 -4 -3 -9 -1 -6  2 -8 -1 -6  0 -6  2 -3 -2  2  6 -2 -3  1 -2 -3 -3 -2 -4  0  5  2  2 -8 -7  4 -5  2 -4  3 -5 -7  1  1 -2 -4  0 -2  0 -2 -2  0 -2  1 -1 -2  2 -3 -2 -2  6 -1 -2 -4  4 -2 -2  1  4 -2 -1  1 -3 -3 -1 -5 -1 -4  3  6  3  0 -6 -9 -9  2 -9 -3 -8  8 -1 -8 -5 -7 -6 -1 -6 -8  3 -5 -5 -8  5 -1 -9 -1  2 -8 -8  0  5 -6 -5 -1 -5 -6 -7 -1  0 -1  1  1 -5 -8  6 -7  1 -3  6 -7
  3 -2  6 -2  4 -8 -8 -6 -7 -7 -8 -7 -7 -4  0 -6 -5 -4  5  0 -2 -3 -1 -4 -5 -1  3 -6  2 -6 -6 -6 -3 -4 -2 -7 -3 -4  1 -8 -6 -3 -6 -7 -6 -4 -4 -8 -2 -4  1 -8 -5 -6  3 -5  6 -3 -4  0  4 -1 -3  1 -1 -3 -3 -4 -4 -1  0  6  4 -9 -7  5 -6  5  2  4 -5 -7  6  5  4 -3  1 -1  0 -2 -1  0 -2  0 -1 -1  2 -3 -3 -2  1  0 -2 -5  0 -3 -3  6  3 -3 -1  3 -2 -4  1 -5 -1 -4  3 -1  4 -4 -6 -9 -8  1 -9  4 -8  2 -4 -8 -4 -7 -4  6 -6 -7  0 -5 -6 -9  1 -1 -9  0  3 -8 -7  0  4 -6 -4  0 -6 -7 -6 -2 -3  5  0 -2 -5 -8  4 -7  4 -4  3 -7
 -5 -4 -6 -6 -5 -6 -6 -5 -2 -5 -6  8 -5 -1 -6 -5 -4  2 -3 -5  3  1 -1  1  1 -2 -4 -7 -6 -5 -6 -4 -1  3 -2 -3 -7  3  4 -6  3 -1 -2 -3 -5  0 -1 -9  1 -6 -3 -4 -2 -5  2 -2 -6 -2  1 -2 -5  1  1 -1 -1  2  0  0  2 -4 -6 -7 -6 -5 -8 -6 -5 -5 -6 -5 -4 -5 -5 -5 -5 -1  0  0 -1 -1  0 -1 -1 -1 -1  0 -1 -2  2  0 -5  1  1 -1 -4  0  3 -6 -3  0 -2 -4  2  1 -1  1  1  1 -5 -6 -6 -7 -5 -5 -4 -7 -6 -5 -6 -7 -7 -6 -4 -5  3 -6 -5 -3 -2 -8 -3 -6 -4 -5 -6 -1 -5 -5 -1  1 -6 -5  1  0 -5 -1 -1 -7 -6 -6 -6 -5 -5 -6 -6 -4 -3  6 -6  8
  6  1  2 -3 -3 -7 -7 -5 -6 -6 -7 -6 -6 -3 -4 -5 -6 -1  2 -2 -1 -3 -2 -4 -3  0 -1 -6 -1 -6 -6 -5  8 -4 -3 -6 -3 -4  2 -7 -5 -4 -2 -7 -7 -4 -3 -7 -1 -6 -2 -7 -3 -6 -1 -4 -1 -3 -3 -1 -1 -1 -2 -1 -1 -3 -4 -3 -3 -1  1  3 -1 -8 -7  1 -5  3  7  0 -5 -6  1  9  4 -2  0 -1 -1 -2 -1  1  0  1 -1 -1  2 -2 -1  0  2  0 -2 -2  1 -3 -2  1 -1 -3 -2 -1 -3 -2  0 -3 -2 -3  0 -2  3 -4 -5 -8 -7 -3 -8  8 -7 -3 -2 -8  0 -6 -4  5 -5 -7 -1 -5 -6 -8  0 -4 -8 -1  4 -7 -6  2  2 -6 -3 -1 -5 -6 -2 -4 -3  1  4 -2 -5 -7 -2 -7  6 -3  4 -6
 -3 -3  4 -2 -2 -8 -8 -6 -8 -7 -8 -8 -7 -5  8 -7 -8 -5 -2 -2 -4 -4  0 -6 -5 -4 -1  0 -4 -7 -7 -6 -5 -6 -1 -8 -4 -6 -4 -7 -7 -6 -6 -8 -8 -3 -3 -3 -4 -7  2 -8 -5  1  1 -4  0 -4 -5 -3 -2 -3 -4 -2 -1 -3 -4 -1 -5 -2 -2 -2  2 -8 -8 -3 -6 -3  0 -3 -6 -7 -1 -1  6 -4  0 -2 -1 -3 -1 -1 -3  2 -2 -2  0 -3 -4 -1  0 -1 -4 -6  3 -4 -4  0 -2 -4  0 -1 -5 -4  0 -5 -3 -5  2 -1  5 -6 -7 -8 -9 -5 -8  1 -8 -4 -6 -9 -7 -3 -6 -4 -6 -8 -2  9 -7 -9 -1 -6 -8  0 -3 -8 -8 -1 -2 -7 -6 -3 -6 -7 -5 -5  2  6 -4 -3 -6 -8 -3 -8 -3 -5 -2 -8
 -6 -6 -7 -6 -6 -7 -7 -5 -7 -5 -7 -6 -5 -4 -7 -5 -6 -4 -6 -5 -4 -3 -4  4  3  2 -5 -8 -7 -5 -6 -5 -3 -3 -4 -7 -7 -4 -5 -8 -6 -4 -5 -7  7  2 -4-10 -3 -6 -5 -6 -4  7 -3 -4 -3  2 -1 -4 -6 -1 -1 -2  0  1  5 -3  0  1 -6 -7 -6 -6 -8 -6 -6 -5 -7 -5 -5 -6 -6 -6 -5 -2 -1  1  3  1  1  0 -1 -1  1  0 -1 -2 -1 -3 -3 -1 -2 -3 -4 -3 -3 -6 -5 -3 -4 -5  2 -3 -1  4 -3  6 -6 -7 -6 -7 -5 -7 -6 -7 -7 -6 -7 -4 -7  9 -2 -7  2 -7 -5 -7 -4 -8 -7 -7 -5 -5 -7 -6 -5 -7 -6 -4 -6 -5 -4 -4 -5 -4 -5 -7 -7 -7 -6 -5 -5 -7 -7  8 -6 -3 -6 -6
 -5 -4 -6 -6 -3 -5 -5 -1 -5  8 -5 -5  8  3 -6 -2 -5  1 -5 -3  0  1  2 -1  1 -4 -3 -7 -6 -3 -2  4 -4 -3 -1 -6 -5 -1 -3 -6 -5  0  1 -5 -3  2  0 -9 -1 -3 -4 -4 -1 -3 -3 -2 -5 -1  0 -3 -6  0 -1  0  1  0  0 -1  0 -2 -5 -7 -6 -5 -6 -5 -1 -4 -6 -4  5 -4 -5 -6 -4  0  0  0  0 -1  0 -1 -1 -1  0  1 -1 -2 -1 -1 -5 -1  0 -3 -1  0  0 -6 -3  1 -1 -1  0  0  1  0  1 -3 -3 -6 -5 -7  5 -4 -5 -6 -4 -1  0 -7 -6 -6 -2 -2 -3 -4  2 -4 -1 -7 -4 -5 -4 -1 -5 -3 -3 -4 -5 -1 -5 -2  1 -1  2 -1 -2 -6 -5 -6 -4 -3  5 -4 -6 -3 -5 -3 -6 -5
 -4  4 -5 -4  7 -6 -6 -3 -6 -3 -6 -5 -3  2 -5 -3 -5 -1 -4 -2  0 -1  0 -2 -1 -1  1 -7 -4 -5  8 -3 -5 -3 -1 -6 -5 -3 -3 -7 -5 -2 -1 -6 -4  0 -1 -9  2  8 -3 -6 -2 -1 -2 -3 -3 -1 -1  0 -4  0 -1  0 -1  0 -1 -1 -1  1 -4 -5 -4 -6 -6 -4  8  2 -6  1  6 -4 -4 -5 -4 -1 -1  0  0 -1  0  0 -1 -1  0  0 -1 -3 -1 -1 -3 -1  0 -3  1  0 -1 -5 -1  0  0 -2 -1  0  0 -1  0  2  0 -4 -4 -5  6 -5 -6 -3 -6 -4 -6 -5 -2 -6 -3 -1 -3 -5  0 -6 -1 -7 -2 -6 -3 -3 -6 -3 -2 -5 -6 -1 -2 -5 -2 -1 -4 -2 -3 -3 -3 -4  1  1 -3 -6 -4 -3 -3  0 -4 -5
 -5 -6 -5 -7 -6 -7 -7 -7 -8 -8 -7 -8 -8 -5 -1 -7 -8 -4 -5 -6 -5 -5 -1 -5 -5  4 -2 -3 -6 -7 -8 -7 -3 -6 -5 -8 -7 -6 -5 -8 -7 -6 -6 -8 -8 -5 -5 13 -5 -8  4 -8 -6  4 -4 -7 -5 -5 -5 -2 -2 -4 -4 -1 -4 -3 -5 -1 -5 -5 -6 -6 -5 -9 -8 -5 -7 -5 11 -5 -6 -8  2 -5 -3 -5 -2  0 -2  3  2  5 -1  0 -3 -2 -1 -4 -4 -1  2 -4 -4 -5 -4 -5 -5 -5 -5 -5 -2 -5 -5 -3 -3 -6 -5 -6  0 -3 -4 -8 -7 -9 -8 -7 -8  2 -7 -7 -8 -9 -1 -6 -6 -6 -6 -8 -1 -3 -7-10 -3 -6 -7  4 -5 -9 -7 -2 -5 -7 -6 -2 -7 -8 -6 -7  6 -2 -6 -6 -7 -7 -6 -8 -5 -6  1 -8
 -4 -5 -1 -5 -5 -8 -8 -6 -6 -6 -8 -7 -6 -4  4 -6 -7 -3  3 -3 -4 -3  1 -5 -4 -3 -3 10 -5 -6 -7 -6 -5 -5  0 -7 -5 -5 -2 -4 -6 -5 -5 -7 -7 -3 -2 -4 -4 -7  4 -7 -5  6  1 -5 -4  0 -4 -1 -5 -3 -3  0 -2 -2 -2  2 -4 -2 -2 -5 -4 -8 -8 -4 -6 -4  3 -4 -5 -6 -2 -5  1 -4  1 -1  0 -2  0 -1 -3  2 -2 -1 -1  0 -2  2 -4 -2 -3 -4 -2 -2 -4 -5 -4 -3  0 -4 -4 -3 -1 -4 -3  0 -3  1 -3 -6 -6 -7 -7 -6 -8  1 -8 -6 -6 -8 -5  5 -5 -5 -6 -7 -1  6 -6 -8 -2 -6 -8 -4 -4 -6 -7  2 -4 -6 -5 -1 -6 -6 -4 -6  8 -2 -5 -3 -6 -8 -3 -7 -4 -5 -4 -7
  3  3 -2  7 -3 -8 -8 -1 -7 -6 -8 -7 -6 -3 -3 -3 -7 -4 -2  2 -3 -4 -3 -5 -4  5  3 -4  3 -3 -5 -5 -3  0 -3 -8  4 -4 -3 -9 -5 -4 -4 -8 -5 -3 -4 -9 -1 -4  3 -8  0 -5  0 -6  0  1 -3  3  2 -2 -2 -1 -1 -3 -4 -2 -4  4  6 -1  5 -8 -6  3 -5  2 -5  4 -4 -7 -1 -3 -3 -3  0 -2 -1 -2 -2 -1 -2  0 -1 -1  1 -3 -1 -2  3 -2 -2 -4  3 -2 -2 -1  2 -2  1  2 -3 -2  0 -5 -1 -4  5  5  2  8 -5 -8 -8  7 -8 -3 -8  2  8 -8 -5 -7 -4 -2 -4 -8  0 -6 -1 -8  1  0 -8 -5  4 -8 -6 -2  4 -4 -4  1 -1 -6 -5  8  1 -2  6  6 -4 -8 -1 -6  4 -1  2 -7
