# Supplementary material for: Protein Secondary Structure Prediction Based on Data Partition and Semi-Random Subspace Method
Source: Sci Rep. 2018 Jun 29;8:9856. doi: 10.1038/s41598-018-28084-8 (PMC6026213; doi:10.1038/s41598-018-28084-8)
Supplement: Supplementary file 3 — Dataset 3 [file 41598_2018_28084_MOESM3_ESM.zip › ASTRAL_DATA/1cb8_A.pssm]

  G  T  A  E  L  I  M  K  R  V  M  L  D  L  K  K  P  L  R  N  M  D  K  V  A  E  K  N  L  N  T  L  Q  P  D  G  S  W  K  D  V  P  Y  K  D  D  A  M  T  N  W  L  P  N  N  H  L  L  Q  L  E  T  I  I  Q  A  Y  I  E  K  D  S  H  Y  Y  G  D  D  K  V  F  D  Q  I  S  K  A  F  K  Y  W  Y  D  S  D  P  K  S  R  N  W  W  H  N  E  I  A  T  P  Q  A  L  G  E  M  L  I  L  M  R  Y  G  K  K  P  L  D  E  A  L  V  H  K  L  T  E  R  M  K  R  G  E  P  E  K  K  T  G  A  N  K  T  D  I  A  L  H  Y  F  Y  R  A  L  L  T  S  D  E  A  L  L  S  F  A  V  K  E  L  F  Y  P  V  Q  F  V  H  Y  E  E  G  L  Q  Y  D  Y  S  Y  L  Q  H  G  P  Q  L  Q  I  S  S  Y  G  A  V  F  I  T  G  V  L  K  L  A  N  Y  V  R  D  T  P  Y  A  L  S  T  E  K  L  A  I  F  S  K  Y  Y  R  D  S  Y  L  K  A  I  R  G  S  Y  M  D  F  N  V  E  G  R  G  V  S  R  P  D  I  L  N  K  K  A  E  K  K  R  L  L  V  A  K  M  I  D  L  K  H  T  E  E  W  A  D  A  I  A  R  T  D  S  T  V  A  A  G  Y  K  I  E  P  Y  H  H  Q  F  W  N  G  D  Y  V  Q  H  L  R  P  A  Y  S  F  N  V  R  M  V  S  K  R  T  R  R  S  E  S  G  N  K  E  N  L  L  G  R  Y  L  S  D  G  A  T  N  I  Q  L  R  G  P  E  Y  Y  N  I  M  P  V  W  E  W  D  K  I  P  G  I  T  S  R  D  Y  L  T  D  R  P  L  T  K  L  W  G  E  Q  G  S  N  D  F  A  G  G  V  S  D  G  V  Y  G  A  S  A  Y  A  L  D  Y  D  S  L  Q  A  K  K  A  W  F  F  F  D  K  E  I  V  C  L  G  A  G  I  N  S  N  A  P  E  N  I  T  T  T  L  N  Q  S  W  L  N  G  P  V  I  S  T  A  G  K  T  G  R  G  K  I  T  T  F  K  A  Q  G  Q  F  W  L  L  H  D  A  I  G  Y  Y  F  P  E  G  A  N  L  S  L  S  T  Q  S  Q  K  G  N  W  F  H  I  N  N  S  H  S  K  D  E  V  S  G  D  V  F  K  L  W  I  N  H  G  A  R  P  E  N  A  Q  Y  A  Y  I  V  L  P  G  I  N  K  P  E  E  I  K  K  Y  N  G  T  A  P  K  V  L  A  N  T  N  Q  L  Q  A  V  Y  H  Q  Q  L  D  M  V  Q  A  I  F  Y  T  A  G  K  L  S  V  A  G  I  E  I  E  T  D  K  P  C  A  V  L  I  K  H  I  N  G  K  Q  V  I  W  A  A  D  P  L  Q  K  E  K  T  A  V  L  S  I  R  D  L  K  T  G  K  T  N  R  V  K  I  D  F  P  Q  Q  E  F  A  G  A  T  V  E  L
  4 -5  0 -1 -1 -2 -1 -1 -3 -3  0  1 -3 -3  3  2  1 -1  2  1  0  0  1  0  5  1  0 -2 -2  2  1 -4  0  2 -1  0  0 -6  1 -6 -1 -2 -4  2 -1  1  1  1  3  1 -1 -1  3 -1  0  1 -1 -1 -5 -5 -1  1 -5  6  2  7 -5  3  0 -3  0  0  1 -3 -1 -2 -4  2  2 -2  1  3  4 -2 -1  1  5 -5 -1 -7 -6 -3  2  0  0 -3 -2 -1 -2 -7 -9 -8 -3 -5 -3 -6 -1  1 -2 -3  2 -3 -1 -1  1  1  1 -1 -4 -2  0  0 -2 -1  1  1 -2  1  4 -1  0  1  1 -1 -1  1  2  2 -1  0  0  0 -1  0  1  0 -3 -1  6 -7 -2  1 -7 -3  5 -2 -1 -1  3 -2  0  3 -1 -2 -1 -2 -1  2  3 -2 -3  3  0  6 -2  0  3 -1  1 -1 -2 -4  0 -3  1 -1  0  0 -5 -2 -5 -6  2 -7 -4 -4 -7 -2 -2 -7 -1  0 -4  2 -5 -3 -2 -2 -7 -4  1  0 -4  1  0  1  0  3 -1 -3  3  1 -2  2  3 -3 -4  0 -6  4  1 -1  0  1  1 -2  1  1 -3  1 -2  0 -2 -2 -2  2 -3  2 -4 -2 -3 -4 -3 -2  1 -2 -4 -3  0  2 -1 -4 -7  3 -3  2 -5  0  1  2 -1 -1 -1  3  3  1  1  1  0  1  0  0  3  1  0  3  0  0  2 -1  3  2  0 -1  2  2  2 -1  3 -1  0  0  1  0  1  1  3  2  1  0  0  1  0 -1 -2 -4 -3 -7  2  2 -2 -2 -6  3 -1 -5 -3 -2 -1 -1 -5  2  2  1 -2  1 -2  2 -3 -1 -6 -4  2  0 -1 -6  1 -3 -6 -2 -2 -5 -1 -4  0 -5 -6 -3  2  1 -3  3 -3 -1 -4 -2 -2 -1 -4 -1 -2 -7 -1 -2 -5 -1  3  2 -4 -7 -3  0 -5 -4 -2 -5 -3 -5  2 -1  0 -1  0  3  1  0  1  1  0  1  0  0  0  0  0 -2  0  0  1 -6  3 -4 -1  2  0 -2 -2 -2 -3  2  4  4  4 -6 -1 -5 -2 -1 -2 -2 -4 -1  6 -4 -5  4 -6 -5 -4 -2 -1 -6  2 -2 -2  4 -5 -3  5 -3 -6 -1  2  0  1  0  3  1 -2 -2 -5 -2 -3 -3 -5 -2 -1  1 -1  1  0  1 -1  0  0 -1  0  0  0  0  0  1  0  0  0  0  0  1  1  0  0  2 -1 -1  3 -4 -3  1 -2 -3  0 -8 -2 -6 -3  0  0  2  0 -1 -1  3 -1  0 -1  1 -4 -1 -2  1 -8  0  0 -4 -1  0  0  0  0  1  0  0 -1 -2 -1 -2 -2 -1  1  2 -1 -4 -2 -6 -3  0  1 -2  1  0  5  0 -6  4 -8  0 -3 -2 -4  2  3 -3  2  2  1  0  3  3 -1  5  3  1 -2 -1 -2 -2 -4 -2  4 -4 -4  2  0  1 -6  7  1  0 -2  0  0  0 -2 -3  0  4  5  1 -4 -8  0  4  0  0  1  0  0  1 -1 -1 -2 -4  0  3 -3  2  1  4  2 -2 -3 -2 -3 -2 -1  0  0 -1  1 -1 -4  3  0  5 -2 -6  0 -3  0  0  1 -1  0 -2 -4 -2 -4 -1 -1  0  1  0  1  0  0 -1 -2 -2 -1 -3  0 -3 -2  0  0  1 -1  5 -4  1 -2 -2 -1 -4
 -3 -5 -4 -1 -3 -6  2  0  8  4  1 -1 -1 -5  1  0  3 -3  0  0 -2 -3  0  0 -5  2  1 -3  1  0 -1 -5  2 -2 -4  0  0 -7 -3 -5 -3 -3 -5 -2 -2  0  0  4 -3 -2 -3 -1 -4  2  1 -4 -5  0  8 -6  3 -2 -6 -6  0 -6 -6  1  0 -1 -2 -4  0 -2 -2  1 -1 -3  0 -6  3 -2 -2 -7  0  3 -6 -6  0 -6 -8 -2  1  1  2 -2  2 -5 -2 -6 -9 -8 -4 -2 -2 -8 -5 -3 -7  4  2 -6 -3  0 -5 -6 -4 -6 -6  3 -2 -1 -3 -2  0 -2  1  2 -2  2  0 -2  2 -5 -3 -1  4 -1  2  3 -1  0 -3 -1  0  1 -4 -7 -5 -6  6 -5 -5 -1 -5  2 -5 -3 -5 -3  6 -6 -6 -5  0  3 -3 -2 -2  2 -6  1  0 -5  5  0  2 -4 -3 -1 -4 -6  1 -2 -3 -3  1 -3  0 -6 -6  1  2 -7 -4 -6 -8 -3 -4  0 -1  0  0 -5 -6 -5 -5 -5 -7 -7  0 -4 -6 -5  0 -2 -5 -2  3 -6 -4 -1 -4 -5  3 -3 -6  1 -5 -1 -5 -3 -1 -3  0  4  1 -2 -6  0  0 -5 -6  1  1 -4 -2  3 -2 -5 -5  5  2  0 -1 -5 -6 -5 -4 -6  3 -7  9 -3 -6 -4  7  0 -1 -2  0 -1  1  1  0 -2  2 -1  1 -4  1  0 -1  2 -3 -2  0  0  0  2  1  0  3 -4  2  0  1  0  1  5  0  0 -1  0 -1 -1 -2 -1  0  0 -1 -1 -2  0 -4  5 -3 -7 -5  3 -5 -6  6 -5 -6 -5  6  7 -2  0 -7 -3 -5 -5 -6  4 -5 -4 -6  0  9 -5  0  2 -5 -3 -3 -5 -6 -2 -3 -4  0  4 -6 -2 -4  0 -5 -5 -7 -5 -5 -5 -5 -2  2  2 -5  0 -4 -6  0 -4 -6 -7 -5 -4 -7 -6 -5  2  7 -6 -8 -7 -6 -7 -4  1  0  2  1  0 -1  0  0 -1 -2 -1 -1 -3  1  0  3 -4  0  0  1 -6 -6 -7 -7 -6 -4 -5 -5  2 -3 -7 -5 -5 -5 -6  2 -5  1  2 -1 -3 -6  3 -6  5 -2 -5 -9 -8 -6 -5 -5 -3 -1 -6 -5 -7 -6 -7 -5 -3 -8  1 -4  0 -1 -3  2 -2 -7 -1 -6 -6 -6 -5 -3  7  3  1  2 -4 -1 -4 -1 -1 -1 -2 -1  0  0 -1  1 -1  0  0 -1 -1  0  0  0  1  0 -1  2  0 -5 -5 -5 -3  0 -4 -4 -7 -6 -7 -4 -1 -2 -3  0 -4  2 -5  0  5 -1  0  7 -3 -7  1 -8  2  0 -6 -2  0 -2 -2  0 -1 -1  1  0 -1  5  3 -6 -2 -3 -6 -2 -5 -2 -4 -4 -1  0 -6  0 -3 -3 -1 -7 -3 -8 -4 -6 -3 -8 -4  0 -2  1  0  1 -3  1  2  3 -2  0  1  2  0 -5  3 -5 -5  3 -4 -5 -1 -1  0 -4 -6 -7  4 -2  1  1 -2  0 -2 -4 -4 -5 -5 -7 -3  1 -5 -5  0 -3  0 -3 -1 -2  0  0 -6  1 -5 -3  1 -4 -6 -5 -6 -5 -4  5  2  2 -1  2  2 -1  1 -6 -2 -6 -6 -6 -8 -2  5  0  0 -1  0 -5  1 -6  0 -6  0  1  0  1 -1 -1  3  0  1  4 -2  1 -5  0 -4 -3 -1 -2 -2  0 -1 -7  2 -4 -3 -2 -5
 -2 -2 -4  0 -4 -6 -3  1  1 -2 -2 -1  1 -5 -1  1  0 -2  1  1  0  1  0  2 -5  0  0 -1 -4  2  1 -6  4 -2  3 -3 -2 -9  0  0 -3  5 -4 -1  1  0  0  0  0  4 -3 -1 -2  0  0 -1 -5  2  2 -7  0 -1 -7 -6 -2 -4 -7 -1  2  0  1  2  0 -3 -3  3  6 -3 -1 -7 -4  3 -2 -7 -1  1 -5 -7  2 -3 -8  3  0  5  2 -5  2  4  0  9-10 -9  0  7 -4 -8 -3 -3 -4  0  0 -7  2  2 -5 -6 -6 -5 -6  0  1  1 -2  1 -2 -2  0 -2  0  2 -2  1  2 -5 -3  1  1 -3  1  1  1  1 -1  0  0 -2 -3 -5 -5  9 -2 -5 -4 -2 -2 -1  3 -2 -5 -2  0 -5 -6 -4  0  4  6 -1 -1 -3 -7 -1 -2 -4 -4  1  0 -6  0  2 -4 -6  1  0 -3  1  0 -1  0 -5 -7 -5 -2 -4  1 -5 -6 -4 -5 -5  1  1 -3 -3  0  5 -2  5 -8 -5  1 -3 -6 -5  4  1 -4 -3  1 -6 -3  0 -2 -5  1  2 -5 -2 -8 -3 -5  2  0 -2  2 -4  2  3 -6 -2  2 -3 -6 -1  3 -1 -5 -3 -1 -5 -3 -4  4  0 -2 -6 -2 -4  3 -2  2  1 -2  0 -7 -2 -4  0  2 -1  0  2  1 -1 -1 -2  0 -1  0 -4  2 -2 -1  0 -2 -3  0 -2  0  2 -1  0  0 -2  1  1 -1 -3  1  0  1  2  2  0 -1  1  1  3  0  0 -1 -1  1 -2  6 -2 -1 -8 -3  2  1 -1 -5 -5 -6 -3 -1  0  0  3 -7 -3 -5  1 -3 -2 -7  1 -5  3 -4  0  0  5 -2 -6  1 -4  9  1 -2  9 -1 -2  0 -1  0 -1 -1  0 -5 -4  1  2 -2 -6  4  3 -1  3 -3 -6 -2  6 -7 -8 -3 -4 -8  4 -2  3 -5 -7 -7 -5 -5 -5 -1 -1  0  1  1 -1 -1  0 -2  1 -1  2 -1 -1  0 -1  0  4  1  2  1 -6 -6 -5 -4 -5 -3  3  0  2  1 -4 -3 -2 -5 -6 -1 -6  3  3  1  2 -6  0 -6  1 -5 -4 -4 -8 -7 -7  0  3  0 -7 -7 -5 -8 -5  0  2 -7  2  1  2  1  2  0  1 -6  0 -5 -4 -7  6  6 -2  3 -5  4  0  2 -1 -2  2  3  2  2  0  2 -1  0  0  1  1  1  1 -1  1 -1  2  3 -1  1 -6 -5 -3  2  2  3 -3 -5 -8 -6 -5 -2  1  1 -1  3 -6  2 -5 -1  3 -1  1 -3 -2 -3  4 -8  0  0 -5  7  0  1  0 -1  0 -1  0 -4  0  1  3 -6 -6 -1 -6 -3 -6  4 -4 -3 -1  3  0  1  5 -3 -1 -7 -4 -8 -5 -7 -6 -8  4 -3  2  0  0 -1 -3 -1  0 -1 -3  0  3  2  1 -6 -1 -6 -6 -3  9  1 -1  1 -6 -3 -6 -7 -2  1  1  1  0  3 -3 -4 -4 -6  6 -5 -8  2 -1 -3 -1 -3  0 -2  0  0 -1 -1 -7 -2 -5  3  0  0 -5 -2 -7 -6 -6  0  0  1  2  2  1 -2 -1 -7 -2 -7 -5  2 -6 -3 -3  0  2  0  0 -4  2 -5  0 -7  4  0  0 -1  0  0  1  0  0  0 -4  1 -6  1 -4 -1 -1  0  0 -1 -3 -5 -1 -3 -6  0 -6
 -3  8 -2  5 -4 -6 -2  3 -5 -5 -2  1  5 -5 -2  0  0 -1  0  2 -1  4  1  0 -6  0  1 -2 -4  3 -1 -6  0 -1  6 -4 -4 -9  0  8 -6  5 -5  2  6  1  1 -1  1  0 -3  0 -4 -1  1 -5 -6  2 -4 -7 -4  1 -8 -6 -3 -6 -8 -3  0 -2  0 -1 -1 -5 -5 -2  5  1  1 -7 -4  3  3 -7 -1  1 -6 -8  6 -7 -9 -1  3 -2  5 -6 -2 -3  2 -4 -4 -7  3 -5  1 -8 -4 -4 -7 -3  0 -7 -3  4 -5 -6 -6 -7 -6  0  6  2 -2  1  0  0  2  0  2 -1  2  0 -2 -5 -5  3 -1 -3  2 -2  0  1 -4  3 -2 -2 -1 -6 -6  0 -4 -6  7 -5 -1 -2 -3 -5 -6  0 -3 -6 -7 -7 -1  1  6  1  2 -1 -7  0  2 -5 -5  5 -1 -6 -2  2 -3 -6 -1 -2 -1  0 -1  0  7 -6 -7 -6 -1  9 -4 -5 -9 -4 -2 -5  1  1 -5 -5 -7 -2 -4 -4 -9 -6 -1  3 -7 -6  2  4 -5 -4  1 -7 -4 -1 -4 -6  0  3 -6  1 -8 -1 -6  1  5  2  0 -5  3 -3 -7 -3  5 -6 -6  2  4  0 -3 -2 -6 -6 -6 -6  2 -1 -3 -6  6  5 -2 -5 -3 -2 -7 -1 -7 -3 -4 -1  2 -1  2  4 -1  1 -1 -1  0  0 -2 -2  0 -2 -1  0 -2 -3  5  0  1  0 -2  2  1 -5 -1  3 -1 -3  1 -2 -2  3  2  0  0  0 -1  2 -1  0 -1 -1  0 -3 -3 -4 -5 -8 -4  1 -5  8 -7 -5 -6 -6 -5 -4  1  2 -8 -3 -5 -2 -7 -5 -8 -2 -3  2 -5 -6 -3 -3 -5 -4 -3 -5 -2 -1  1 -2 -4 -4 -5 -5 -5 -5 -4  6 -6 -4 -5 -4 -6 -7 -1  3  5  5  0 -7  1  6 -7 -8 -6 -5 -9  8 -8 -1 -6 -7 -7 -6 -6 -6 -5  3  4  1  0  0  2  1 -2  0  0  2  1 -1 -1 -3 -1 -4  1  0  3 -7 -4 -6 -5 -6 -2  7  0  1 -3 -6 -5 -4 -5 -7  4 -7  3  1  3  0 -7 -2 -6 -5 -6 -5-10 -9 -7 -7  7  7  1 -7 -7 -7 -8 -6 -5  3 -7 -3 -3  2  4  1 -1 -1 -7 -2 -6 -6 -7  6 -4 -6 -4 -4  2  2  3 -4 -1 -3  4  2  0 -1  1 -2 -1 -1  0  1  0  1 -1  0 -1  1  1 -1  0 -6 -4 -6 -5  5  1 -6 -5 -8 -4 -6 -1  3  0 -1  2 -6 -2 -6 -1 -3  0  1 -5 -3 -3  1 -9 -2  6 -6  0 -1 -2 -2  1  2  3 -2 -4 -2 -1  4 -7 -7 -5 -7 -8 -6  6 -6  0 -2  3 -1  1  4  1  0 -8 -3 -9 -6 -7 -6 -7  0 -4  3 -1  1  1 -3 -2  1 -1 -4  2  2 -1  3 -6 -1 -6 -5 -3 -2  5  2  2 -6 -5 -6 -7 -3  3  1  1  0  0 -5 -5 -5 -6 -4 -8 -9 -1  1 -2 -2 -4  2 -2  3  2 -1 -1 -7 -2 -5  6 -2 -6 -6 -5 -7 -7 -6  2 -1  1  3  2 -1 -3 -1 -7 -4 -7 -5  8 -7 -2 -5 -2 -2  1 -1 -6 -1 -7  0 -7  1  0 -1 -1 -1 -2 -1  1  0 -1 -4 -1 -6  4 -5 -3  0  0  2 -1 -4 -6 -3 -5 -6 -1 -6
 -2 -6  1 -6 -4 -4 -3 -5 -7 -4 -3 -3 -6 -4 -3 -4 -3 -2 -3 -3 -3 -4 -4 -3 -3 -4 -3 -4 -5 -4 -4 -5 -4 -5 -6 -2 -2 -8 -6 -7 -1 -6 -3 -4 -2 -3  3 -4 -3 -3 -4 -3 -4 -3 -3 -2 -5 -4 -8 -5 -4 -2 -6  0  0 -2 -3  0 -3 -6 -5  1 -4 -1 -5 -4 -6 -5 -4 -5 -4 -5 -5 -3 -3 -2 -2 -1 -4 -2 -7 -3 -4 -5 -4 -6 -3  6 -5 -8 -9 -8 -4 -7 -5 -6 -6 -2 -4 -6 -2 -1 -1 -5  0  7 -2 -5  0 -4 -4 -2 -3 -4 -3 -3 -2 -3 -4 -4  5 -4 -4  1 -2 -3 -2 -2 -3 -3 -3  0 -4 -4 -3 -3 -5 -7 -5 -8 -6 -4 -8 -1  6 -4 -4 -2 -3 -2 -5 -4  4 -3 -3 -5 -7 -4 -4 -5 -5 -4 -4 -1 -4 -6 -3 -4 -3 -5 -5 -1 -3 -4 -4 -4 -3 -5 -8 -8 -5 -7 -3 -9 -6 -2 -7 -5 -4 -9 -5 -2 -5 -4 -8 -5 -7 -6 -8 -7 -3 -4 -5 -4 -2 -5 -3 -3 -4 -5 -1 -2 -4 -1 -4 -7 -2 -3 -4 -5 -3 -5 -5 -6 -4 -3 -3 -4 -5 -4 -5 -5 -4 -4 -6 -4 -5  1 -7 -4 -4 -7 -6 -2 -3  0 -7 -6  0 -3  3 -7 -9 -4 -5 -3 -7 -5 -3 -1 -2 -5 -4 -3 -2 -2 -3 -2 -3 -4 -4 -2 -3 -4 -3 -2 -4 -3 -4 -2 -3 -4 -3 -2 -3 -4 -1 -3 -2 -4 -3 -4 -4 -2  0 -3 -4 -4 -3 -3 -2 -3 -3 -3  0 -6 -1 -7 -3  0 -6 -8 -3 -4 -5 -8 -4 -3 -7 -5 -4 -1 -1 -5 -5 -6 -6  1 -6 -2 -9 -3 -2 -5  1 -9  7 -3 -8 -5 -8 -7 -4 -4 -6 -7 -7 -5 -5 -2 -8  1 -4 -6 -2 -6 -3 -5 -7 -5 -7 -8 -5 -7 -5 -7 -3 -1 -5 -8 -3  0 -2 -2 -8 -8 -2 -6  0 -3 -4 -3 -2 -3 -3 -2 -2 -1  5 -4 -3 -1 -2 -3 -1 -6 -4 -2 -4 -5 -2 -7 -7 -2 -4 -7 -5 -4  0 -7 -1  1 -3 -6 -5 -5 -3 -5 -5 -5 -5 -5 -2 -5 -8 -5 -5 -7  4 -2 -7 -8  0 -5 -5  9 -6 -7 -3 -7 -6 -2  3 -3 -5 -5 -4 -3 -5 -4 -6 -2 -5 -8 -8  6 -3 -3 -4 -5 -4 -3  0 -1 -4 -4 -4 -3 -2 -3 -2 -3 -3 -2 -1 -3 -2 -2 -1 -3 -3 -3 -2 -5 -2 -3 -7 -6 -6 -5 -7 -8 -2 -7 -7 -3 -5 -1 -2  1 -3 -4 -2  1 -6 -2 -7 -5 -7 -5 -7 -2 -5 -5 -5 -2 -4 -3 -4 -4 -5 -4 -2 -5 -5 -3 -5 -4 -5 -1 -3 -4 -6 -7 -5 -2 -2 -6 -3 -6 -5 -1 -5  0 -8 -4 -5 -3 -8  0 -2 -4 -3 -3 -5 -3 -4 -1 -4 -1 -4 -3 -3 -5 -4 -4 -5 -5 -2 -1 -2 -4 -3  2 -8 -5 -5 -4 -3 -3 -3 -2 -3 -2  0  0  0 -5 -2 -8 -3 -5 -1 -4 -2 -4 -1 -3 -2 -1 -3 -5 -2  2 -6 -5 -7  8  0 -5 -3  0 -3 -2 -4 -4 -5 -4 -3 -4 -5  3 -2 -2 -8 -8 -1 -1 -2 -4 -4 -3 -4 -2 -5 -5 -1 -3 -3 -2 -2 -2 -3 -4 -3 -2 -4 -1 -2  1 -3 -2 -5 -4 -2 -4  0 -4 -7 -5 -5  2 -4 -4
 -2 -3 -2  3 -1 -5  0  5  2 -2 -2  1  1 -2  1  2  2 -2  0  1 -1 -2  1  2 -5  3  2 -3  0  1 -2  2  3 -1 -1 -2  0 -8 -2 -5 -4 -3 -4  0 -1  0  1  0 -1 -1 -2  2 -2  2  2 -2 -5  2 -2 -6  1  0 -6 -5  2 -3 -6  0  2  1  0 -1  2 -2 -1  3 -1  0  1 -6 -2  1 -1 -6  0  1 -4 -6  0 -4 -7 -3  1  1  1 -5  2 -3 -3 -4 -8 -8 -2  0  5 -8 -3 -2  2  5  0 -4 -4  1 -5 -5 -4 -2 -5 -1 -2  1 -1 -1  2 -1  4  0  1  2 -1  1  0 -5 -3  0  1 -2  0 -1 -3  0 -2 -2 -2 -1 -2 -6  3 -5 -2 -4 -2 -2 -5  2 -4 -1 -5 -1  0 -6 -6 -5  2  1 -4 -1  1  0 -6  1  2 -5 -1  1  0 -5 -2  1  0 -6  3 -2  0  1  0 -1 -4 -7 -6  6 -1 -6 -6 -5 -8  1  9 -4 -2 -2  5  1  3 -3 -5 -3 -7 -7  1 -2 -4 -5 -1 -3 -4 -3  2 -3 -2 -1  0 -5  0 -3 -5  3 -7  3 -5 -2  2  1  3  2  3 -1 -6 -2 -1 -4 -5 -1  1 -4  1  2  0 -2 -5 -2  0 -1  0 -3 -2 -5 -2 -4 -2 -6 -4  2 -6 -4 -2  0 -1  1  1  0  3  0 -2 -2  0 -1  0 -2 -1 -1 -1  2 -2  1  1 -1  1  1  0  2  1  0  2  1 -1 -1  0  0 -1  1  0  0  0  0 -1 -2 -1 -1  0  0 -1 -3 -1  0  2 -2 -6  1 -3 -5 -2 -4 -4  3  3 -2 -1  0 -7 -1 -5 -4 -6 -2 -6 -4 -5 -1 -3 -5  0 -1 -3 -2 -2 -3 -2 -1  3 -5 -1 -1 -5 -2 -4 -1 -5  0 -7 -5 -2 -2 -2  1  1  1 -2  0  3  4 -2 -4 -6 -7 -5 -5 -7 -4 -7  1 -1 -6 -7 -7 -5 -6 -4 -2  3  0  0 -1  0 -1 -2  0 -3  1  0 -2  2  0  1 -1  0  1  0 -7 -5 -7 -6 -5 -2 -3 -3  1 -1 -6 -5 -4 -5  3  1  0  1  0  0 -1 -5  3 -5  2 -4 -5 -8 -8 -6 -5 -4 -2  0 -4  2 -3 -6 -5 -3 -2 -8  1 -4 -1 -2 -1  0  0 -6 -2 -6 -5 -6 -4  8 -3 -1 -2  0 -4  0 -4 -1 -2  1 -2  0  1  1  1  1  1  2  0  1 -1  0  0 -1  1  0  0  2 -5 -4 -4 -2 -3  0 -5 -5 -7 -4 -7 -5  2 -1  2  0 -5  2 -5  1 -1  3  1  5  0 -6 -1 -6  0  0 -4 -3  0 -1  2 -1  2  0  0  0  0  0  0 -6  1 -1 -5 -5 -2 -1 -4 -2  0  2 -3  2  0  0 -1 -7  3 -7 -2 -3 -3 -7 -3 -2 -3  1  1  3 -1  1  2 -1 -2  2  1 -1  1 -5  2 -5 -6  1 -3 -2  0  2  0  8 -6 -7  1 -1  0  0 -2  0  0 -4  3 -5 -4 -7 -7  4 -4 -1  0 -2  0 -2 -1 -1 -1  0 -6  0 -4 -1  3 -1 -5 -4 -6 -2 -4  2  0  1 -1 -1  1 -2  0 -4 -3 -5 -5 -5 -7 -3  7  1  4  0  0 -4  2 -6  0 -5  0 -1 -1  0  0  0  2 -1  1  2 -2  0 -5  1 -3 -4  3 -1 -1  0  0 -6  2 -2 -4  0 -5
 -2 -1 -4  4 -3 -6 -2  3 -2 -4 -3  1  3 -4 -2  0  0 -1 -1  1 -2  1  2  1 -4  1  1 -4 -4  1 -3 -4  0  1  1 -4 -3 -8 -1 -1 -4 -2 -5  0 -1 -1  0 -2 -1 -1 -3  1 -3 -1  1 -4 -6  1 -5 -7 -1  1 -7 -5 -1 -5 -7 -2 -1  1  0 -1  0 -4 -2 -2 -2  3  3 -6 -2  2 -2 -6  0  0 -6 -7  2 -7 -8 -4  2 -2 -1 -4  0 -2 -1 -6 -9 -9  2 -6  5 -8 -4 -1 -6 -1  0 -6 -4  1 -5 -6 -5 -6 -6  2  1  3 -2  0  2  2  3  1  3 -1  0  0  0 -5 -4  2 -2 -4  0 -1 -2 -2 -2 -1 -1  1 -4 -6 -5 -5 -4 -5 -3 -2 -5  0 -4 -4 -5 -3 -1 -5 -6 -6  1  2 -3  2  2  0 -6  1  1 -5 -4  2  0 -6  1  1  4 -5  0 -4 -2 -1  1  0  5 -7 -7 -4  1 -4 -5 -5 -8 -4 -3 -6 -1 -2 -2 -4 -6 -4 -2 -5 -8 -7  0  1 -6 -4  0 -1 -2 -3  1 -6  1 -1  0 -5 -1 -1 -5  0 -8  3 -5 -2  1  4 -1 -3  2 -3 -6  0  0 -5 -6  3  2 -4 -1  1 -5 -5 -5 -4 -2 -1 -2 -3 -1 -2 -4 -5 -2 -6 -5  0 -7 -3 -3  1 -1  0  0 -1 -2  0 -3 -1  0  0 -1  0  0 -3  0  1  0 -2  1  0  2  2 -1  3  3 -3  1  2 -2 -3 -1 -1 -2  1  0  0  0 -1 -2 -1  0  0  1  0  0 -2 -4 -3 -4 -8 -6 -2 -5  1 -5 -4 -6 -5 -3 -4  1  0 -7 -4 -5 -4 -6 -3 -7 -4 -5  0 -4 -6 -1 -4 -5  8 -2 -5 -5  1  7 -5 -3 -3 -5 -5 -6 -5 -5 -1 -7 -5 -4 -5 -6 -5 -3 -1 -5 -1  6 -6  2 -1 -7 -7 -6 -5 -8 -1 -7 -3 -4 -7 -5 -7 -6 -6 -4 -1  1 -1  0  0  0 -1  0  0  0  1  0 -3  0  0 -1 -4 -1  1  0 -5 -6 -7 -7 -5 -2 -2 -1  2 -5 -6 -5 -4 -5 -4  3 -6  1 -2 -1 -2 -5  1 -5 -3 -4 -5 -9 -8 -7 -7  1  0  5 -6 -5 -6 -7 -7 -5 -3 -8 -2 -4 -1  1  0  1  1 -7  5 -6 -5 -6  4 -4 -5 -3 -4 -1 -1  1 -4 -2 -3 -1 -1 -1  1  0  0  1 -1  1  0 -1  1  0  0 -1  1  0 -1 -1 -5 -5 -3  0  1 -2 -5 -7 -8 -5 -8 -4  3  0  0  1 -6 -1 -5  0 -2  5  2 -2  0 -6 -3 -8 -3  2 -6 -3 -1 -2 -1 -1  0  3  2 -1  1  0  2 -6 -6 -1 -6 -4 -5  1 -5 -4 -1  0 -5  0 -1 -1 -1 -7  2 -8 -5 -6 -6 -7 -2 -3 -3  1  2  4  0  1  1 -1 -3  1  1 -2  0 -5  3 -5 -5  1 -4 -3  2  1 -5 -4 -6 -7  1  1  1  1 -1 -2 -3 -4 -1 -5 -5 -8 -8  2 -1 -3  1 -4  1 -2  1  0 -2  0 -7  1 -5  0 -1 -5 -6 -4 -6 -6 -5  2  4  1  0 -1  2 -2  2 -6 -3 -6 -5  1 -7 -2 -2  0  0  1  1 -4  2 -5  2 -6  0 -1  0 -1 -1 -2  1  1  0  1 -4  0 -6  1 -4 -4  1 -2  1  0 -3 -7 -1 -3 -6  0 -5
  4 -5 -5 -3 -5 -6 -3 -3 -5 -5 -4 -2 -2 -5 -3  0 -1 -1 -1  0 -2  2  0 -2 -2  0  1 -5 -6 -2 -2 -7  0 -3 -2  7 -2 -8 -3  1 -5 -3 -5 -1 -2  1 -2  1 -1  3 -2 -3 -4  1  0 -3 -6  0 -6 -7 -3 -3 -8 -3 -2 -1 -7 -1 -1  0  5  0  2 -3 -5  4 -4 -2  0 -7 -2 -2  0 -7 -4 -1  5 -8  0 -5 -8 -4 -2  0 -3 -7 -2 -2  4 -5 -9 -9 -3 -4 -3 -9  7 -2 -7 -2 -3 -7  5 -3 -3 -2 -6 -7 -5  1  0  1 -1  0 -1 -2 -2 -2  0 -1 -2 -3 -2 -3 -4  1 -2 -2  0 -1  2 -1  0  4  0 -1 -4  7  0 -6 -2 -5 -5 -5 -2  1 -1  1 -3 -1 -2  6 -7 -7  2  1 -4  0 -1 -3 -7 -2 -3  3 -5 -1  1 -6 -2  0 -4 -6 -2 -5 -3  1  0  5 -6  8 -7 -7 -3 -7  6 -2 -8 -1 -7 -5  5  2 -5 -4 -8 -5  7  5 -9  8 -2 -1 -7 -5  1  4 -5  2 -2 -7 -1  0 -5 -5  0  6 -6 -2 -8 -3 -5  0 -1 -3  0 -5 -1 -4 -7 -1 -1 -4 -6 -3  2  5 -6 -3 -4 -5 -3 -6  4  6 -3 -4 -6 -5  1 -5 -1  7 -8  2 -7 -3 -5  1  1  1 -1  1  0  0  1  3  0  0 -1 -3 -3 -3 -1  0  0 -3 -1 -3  2 -1 -1 -2 -2 -5 -2 -2 -1 -4 -2 -1 -2 -2  2 -1 -1  0  0  3  0  2  0 -1 -2  6 -3 -6 -3 -8 -2  0 -1 -3 -7 -3 -6 -7 -5  3 -4  4 -7  1 -4  3 -7 -1 -4 -4 -4 -3 -7 -6  0  3 -1 -8 -3  5 -5  5 -6  1 -4 -5  7 -3 -7 -5  5 -4  8 -4 -3 -5 -6 -6 -2  0  6 -2  1 -6 -4  0 -7 -4 -2 -5 -8 -6 -7 -4 -5 -7 -8  8 -6 -6 -4 -3 -2 -1  1  0  0  0 -1  2  3  1  0  3  3 -2 -2  5  0 -1 -2 -8 -3  8  7 -5 -3 -4  7 -2 -6  7 -4 -3  5 -7 -4 -6 -2  3 -2  3 -7 -2  2 -5 -7  0 -9 -6 -7 -7  1  0 -1 -7 -7 -6 -8  7 -3  6 -9 -3  1 -2 -1  4 -2 -2 -7 -5 -6 -5 -7 -6 -6 -4 -4 -5  1  5 -1  2 -3 -3 -1  4  4  0 -1  3 -1  3  1  1  3  0 -2  0 -1 -1  3 -1  0 -5 -4 -5 -2  3  5  1  7 -8 -6 -8 -3  2  4  2 -2 -2 -3 -1 -2 -3  2 -2 -6 -4  7 -4 -8 -2 -3 -7  3 -1  3  3 -1 -3  1 -3 -5 -5  1 -4 -7 -7 -4 -6 -3 -6 -2 -7  7 -3 -2 -4 -2  2  2  1 -8 -2 -9 -4 -7 -5 -7  5 -3 -3 -2  0 -2 -4 -2 -2 -4 -3 -2 -2 -2  1 -5 -4 -6 -7 -3 -6 -3  1  0 -4 -4  1 -7 -3 -3 -1  1 -2  5 -5 -5  3 -2 -4 -8 -8 -3  1  7  0  0  2 -2  2  4  0  0 -7 -2 -4 -2  2 -1  1 -3 -7 -6 -5 -4 -2 -2  4  4  1 -2 -4 -7 -1 -7 -4 -5 -8  0 -6 -2  2  0  0 -5 -3 -7 -1 -6 -1  2  1  1  0  5 -1  1 -1 -3 -3 -3 -5 -3 -4  1  2  6  3  0 -3  7 -4 -2 -6 -3 -6
 -3 -4 -4 -1 -4 -6  1 -1 -2 -4  1 -2 -2 -3 -1  0 -2 -3 -1 -2 -3 -2 -1 -1 -6 -1  0  2 -4 -3 -4 -5  0 -2 -3 -5 -2 -8 -4 -4  0 -4 -3 -1 -4  1 -2 -2 -1 -1 -4  1  1 -1 -1  9 -3 -2 -2 -7  0 -1 -7 -6 -1 -4  0  3  2 -3 -2 -2 -1  2  4  4 -2 -4 -3 -7 -1 -2 -3 -7  3 -1 -6 -7 -4  6 -7  4 -2  4 -1 -1 -1  0 -1 -3 -4  0  5 -3 -3 -8 -6 -4 -7 -3 -2 -6 -2 -3 -6 -6 -6 -5 -6  2 -1  2 -1 -3  1 -3 -3 -1 -4 -1 -2  4  1 -1 -5  1 -1 -3  1  2 -2 -1 -4 -1  1  0 -2 -7 -6 -5 -4 -6 -4 -5 -6 -2  4  1 -6  1 -1 -6 -6 -5 -3  1 -4 -2 -2 -3 -6 -2  1 -6 -4 -1 -2 -6  4 -3 -4 -6 -2 -1 -1 -3  0 -4 -5 -7 -6  1  2 -7 -3 -6 -6  6  2 11 -2 -1  2 -5  1 -4 -3 -1 -1 -7 -2 -3 -4 -3 -1 -4 -5 -4 -1 -5 -3  0 -3 -5  1 -6 -6 -3 -2 -2 -5 -2 -2 -2 -2 -3 -1  0 -6 -1 -1  0 -3 -2  2 -3  0 -4 -6 -5 -1  4  0 -3  5 -3 -2 -3 -3 -6 -3 -6 -5 -4 -7 -3  1 -1  2 -1  1  2  6  0  0 -1  3 -2  0 -4 -3 -4 -3 -1 -2 -3 -3 -2 -3  4 -2 -1 -2 -4  0 -3 -2 -3  0  1 -1  0  1  0 -1 -1 -2 -1 -1 -1 -2 -2 -2 -2  8  2  6 -2 -1  1 -5 -3  1 -5 -6 10  5 -4 -2  0  1 -2 -5 -3 -6 -3 -7  2 -6 -3 -5 -6 -1  2 -1 -5 -1 -5 -5 -2 -4  0 -4  3 -6  3  9 -4 -5 -3 -7 -6 -3  1 -6  2 -2 -1 -6 -1 -1  3  3 -5 -5 -6 -7 -3 -7 -6 -3  0  3 -5 -8 -7 -6 -7 -5 -3  0  0 -1 -2 -2 -2 -2  0 -2 -2 -1 -1 -1  1 -1 -4 -1 -1 -1  1 -6 -7 -7 -6 -4  0 -2 -1 -1 -6 -4 -4 -6 -3  4  1 -2  2 -1 -1 -6  0 -6  2 -6 -5 -7 -5 -4 -6 -5 -1 -3 -6 -4  1 -7 -7 -3 -5 -8  1 -5 -2  0 -2  1 -2 -7  3 -4 -6 -7 -5 -1 -3  2  2  2 -3 -2 -3 -2  0 -2  0 -1 -2  0  0 -1 -3 -2 -1 -1 -1  0  0 -1 -2  1  0  0 -3  1  8  9 -2  4 -5 -7 -4 -3 -6 -4 -1 -1 -2 -2 -6  4 -5 -1 -2 -3 -2 -3 -4 -5 -2 -7  2 -2 -4 -2  0 -1 -1 -2 -3 -3 -4 -2 -1 -2 -1 -2 -4 -5 -6 -1  0 -2 11 -5 -3  1 -6  0 -2 -3  0 -2 -1 -2 -5 -6 -4 -8 -3 -2 -3  0 -1 -2 -4 -2 -2 -1 -2 -2  0  0 -1 -3  0 -7 -4 -1 -2 -4 -2  1 -6  5 -6 -7  1  6  0 -2  3  1 -4 -5 -4 -6  1 -6  3  0 -5 -6 -2 -3 -2  0 -1 -2 -1 -2 -7 -1 -5 -1 -1 -5 -6 -5 -6 -6 -5  1  1  1 -2 -1 -1 -3 -1 -6  2 -7 -6 -6 -8 -5  4 -3 -1  0 -3 -5  2 -6 -1 -6 -2  0  0 -2 -1 -3  1 -2  0 -1 -3  0 -5 -1 -3 -5 -3 -4 -1 -1 -2 -7  1 -5  0  2 -5
 -3 -6  4 -5  3  6  0 -5 -7  4  2 -1 -2  4  1 -3 -2  3 -2 -1  1 -3 -3 -1  4 -3 -3 -2  1 -4 -4  2 -3 -5 -5 -7 -3 -8 -5 -7  5 -4 -3 -3 -4 -1 -3 -2 -1 -2 -2 -2  3 -1  0 -6 -1 -3 -6  4  0 -1  1 -4  1 -4 -6 -2 -3 -5 -4 -5 -2 -3 -4 -6 -6 -4 -3  0 -1 -4 -2  7  3 -3 -4  1 -4 -5 -3 -1 -3 -3 -5 -5 -1 -4 -4 -9 -9 -5 -6 -6 -1  8 -6  3 -8 -1 -1  1 -2 -2  5 -1  4  1  1 -4 -3 -2  1 -3 -3  0 -4  0 -4  0  1  1 -3  4  2 -4  0  2 -2 -1 -3 -2 -2 -2 -2 -1 -5 -8 -6 -5  0  2 -7  4 -3 -1  4  0  4  1 -5 -7  4  2 -1 -5 -7 -1 -4  0  5 -2 -2 -3  1 -6 -2  5 -3 -4  0  5 -3  2  1 -2 -3 -5 -8 -9  6 -7 -1 -9 -7 -7 -4  3 -8 -9 -2 -2  3  1 -7  2 -7 -6 -7 -9 -1 -1 -1  2 -4 -3  2  0 -2  3  1  0  2 -1 -3 -8 -5 -4 -4 -5  2 -4 -4 -6 -4  3 -5  3  3 -1 -5 -2  4 -1 -6 -5  1 -1 -6  3  5 -4 -6 -4  0  1 -5 -1 -3  0  1 -8 -8 -4  7 -6 -4 -2 -2  0  0 -5 -4 -2  0  0 -1  1  2  2  0  1  0 -1  1  3 -4 -2 -3 -3 -1 -4 -2 -1 -1 -1  1  3 -2 -2  2  0 -2  0  0  0 -2 -4 -1 -2  1 -1  0 -3 -6 -3 -1 -5 -6 -4 -3 -8 -3 -2  2 -7 -2 -6 -6 -6 -6 -1  1 -5  4 -6 -1 -1 -8 -4 -8  5  1 -6 -2 -9 -1  3 -7 -6 -3 -8  0 -4 -5 -6 -7 -1 -7 -2 -9 -4 -1 -5  4 -2  0 -5 -8 -4 -7 -5 -3 -7  5 -6 -7 -1  0 -8 -8 -5 -3  5 -8 -9  4 -6  0 -1 -3 -1 -1 -2 -1  0 -3 -1 -2 -3 -3  0 -4  0 -2 -5 -1 -3 -4 -5 -2 -4 -8  0 -4 -4 -8 -1  1 -8  2  1 -4 -4 -3 -1 -2 -5 -5 -5  0 -4 -6 -6 -8 -6 -8 -1 -2 -2 -7 -8 -3  5  3 -4 -1 -1 -5 -6  8 -4 -6 -4 -3 -4 -2 -5  4 -1 -6  4  4 -8 -7 -6 -2  0 -4 -5 -4  2  1  1 -1 -2 -2 -1  0 -2 -1 -1 -1 -1 -2 -3  0 -3  0 -2 -3  0 -2 -3  3 -1 -5 -6 -6  4 -8 -3  3 -1 -4 -5 -5 -3 -4  2 -2  2 -1 -2 -4 -1 -6 -4 -8 -5 -8 -3 -4  8 -3  0 -2 -2 -4 -4 -5 -1  3 -3 -4 -5  2 -1 -4  2 -5  5 -5 -8 -4  0 -4 -2 -1 -5 -5 -4  0 -4 -7  4  4  0 -8 -6  2 -6 -2 -4 -5  0 -2 -3 -4 -1 -4 -3 -2 -4  5 -2  6  4 -1 -8 -4 -5 -2  3 -8 -3  3 -1 -1 -3 -3 -2 -5  4  1 -4  3  0 -2 -7 -4 -5 -4 -4  2 -3  3 -3 -3  2 -1  5 -3 -1 -5 -3 -7 -1  2  3  3  4 -5 -2 -2 -5 -4 -2  0  0  5 -4  3 -6 -8 -8 -4 -6 -3 -3 -3 -3  4  0  4 -3  4 -4  0 -1 -1 -1 -3 -3 -3 -1 -3  3 -2  4 -2 -1 -5 -4 -5 -1 -2 -3 -8 -5 -6  3 -3  1
 -3 -4  2 -5  2  3  1 -5 -5  2  1 -1 -4  3  0 -2 -2  2 -2 -2  2 -4 -3  1 -2 -2 -3  2  4 -4 -1  4 -2 -4 -6 -6  1 -7 -4 -8  3 -5  0 -2 -5 -2 -4 -3 -3 -2 -3 -2 -2 -1  0 -6  3 -2 -7  5  2 -1  4 -6  1 -2 -3 -3 -1 -5 -4 -5 -4  3 -4 -3 -7 -5 -3  6  3 -4 -3  2  2  0 -6  6 -3 -4  1  0 -4 -4 -5 -2 -4 -5 -3 -9 -8 -7 -5 -7 -5 -1  0 -2 -8  0  1  5  0 -3  1  3  3  6  5 -3 -3 -2  5 -3 -2  3 -2  1 -4  2  0 -1 -2  1  2 -2 -2  1 -1 -1 -2 -2 -2 -3 -3  0 -5 -7 -6 -9  1  2 -3  3 -5  1 -2  0  2  2 -1 -3  4  5 -1 -5 -8 -3 -4  2  3 -3  1 -4  0 -4 -2  3 -2 -4 -1  2 -1  0 -2 -3 -3 -5 -8 -9  2 -5 -4 -9 -3 -5 -3  0 -6 -9 -4 -4  0  3 -5 -3 -5 -7 -7 -9  1 -3  4  4 -3 -4  3  1 -2  4  1 -1  4  4 -2 -8 -4 -4 -1 -4  1 -5 -5 -6 -3  2 -5  1  4  0 -4  2  1  3 -4 -6 -1 -1 -2  3  1 -5 -6 -3  2  0  0 -1 -2 -1  1 -6 -6 -3  1 -6 -5 -4 -3 -1  1 -2 -3 -3 -1  0 -1  0  1  3  2  3  0 -2  1  2 -3  2 -3 -3  0 -3 -3  0 -1 -2  0  3  0  0  2 -2 -3 -1  0 -1 -3 -4 -1  0  0  2 -2 -2 -6 -5  1 -2 -6 -3 -4 -5 -4 -1  0 -4 -1 -6 -6 -5 -5 -1  0 -6  4 -6  1 -1 -8 -5 -7 -3 -1 -5 -4 -8 -1  0 -5 -5 -7 -7  4  1 -5 -5 -3  4 -7 -3 -9 -3  2 -1  4 -2  0 -4 -8  1 -5 -6 -1 -7  0 -5 -7  0 -3 -9 -6 -4  1  4 -8 -9 -4 -7 -2  0 -3 -1  1 -1 -2  0  1  0 -2 -4 -3 -3 -2 -2  0 -6 -1 -4 -5 -3 -4 -7 -8 -1 -3  0 -8  0 -2 -6 -1 -2 -5 -1 -3  4 -4 -4 -3 -4  5 -4 -5 -2 -8 -6 -8 -2  0  3 -8 -8 -3 -1  0 -5  6 -7 -5 -7 -1 -5 -6 -4 -4 -4 -1 -5 -1 -2 -7 -3  3 -7 -8 -6  2  4 -4 -5 -4  1  2 -1 -2  0 -2 -2 -1 -2 -1 -1 -1  0 -2 -1  1 -2  1 -2 -3 -1 -1 -4  2  0  2 -7 -6 -2 -6 -7  1  1  1 -4 -4 -2 -4  4 -3  2  2 -2 -5 -2 -6 -5 -8 -5 -6 -4 -4 -1 -5 -2 -3 -2 -4 -4 -5 -3  1 -5 -3 -5  1  2 -5  5 -3  3 -5 -7 -6 -1 -4 -6 -1 -6 -5 -4 -2 -5 -7  1  4  4 -7 -7 -1 -6 -1 -3 -4  0 -1 -3 -2 -2 -2 -3 -1 -3  2 -4 -2  5 -4 -5 -5 -4 -3  1 -7 -4 -1 -2 -2 -3 -3  4 -4  3  2 -3  0 -2 -2 -7 -4 -6 -6 -3  2 -3  2 -3 -3  2 -2  4 -4 -2 -5 -4 -7 -2  0  3  4  3 -5 -1 -2 -5 -4 -3  2 -3  3 -4  1 -7 -8 -8 -1 -5  0  2 -2 -4  3 -3  4 -4  4 -4  0  0 -1 -1 -3 -3 -2  0 -3  3 -1  0 -3  5 -4 -3 -3 -3  1  0 -8 -5 -5  0 -5  4
 -2 -4 -4 -1  0 -5  1  2  1 -3 -2  0 -2 -2  1  1  0 -2  1  0 -1 -2  2  1 -4  1  2 -5 -3  1  0 -5  1  1 -3 -5  1 -8 -1 -4 -5 -2 -4  0 -2  0  1 -1 -3 -2 -2  0 -4  0  0 -4 -6  1  0 -6  2  0 -7 -5  2 -5 -7  1  1  2  0 -3  1 -5  0  2  0  1  1 -6  2  1  2 -6 -1  2 -5 -7 -1 -6 -8 -4  1  0  2 -2  1 -4  0 -6 -9 -9 -4 -5 -2 -8 -5 -1 -6  3  0 -6 -4  0 -5 -5 -5 -6 -6  1 -1  0 -1  0  1 -1 -2  1  0  0 -1  0  2 -5 -3  2 -1 -2  1  1 -2 -1 -1  0  1  0 -3 -6 -2 -6  3 -5 -2  2 -5  1 -4 -3 -5 -1  1 -4 -6 -6 -1  3 -4 -1 -1  4 -6  2  1 -5 -1  1 -1 -5 -1 -1 -3 -6  2 -3 -2 -2  2  1 -4 -7 -6  3  0 -6 -6 -5 -8 -4 -4 -6 -2  0 -3 -4 -6 -4 -6 -4 -7 -6  2 -4 -5 -5  1 -2 -5 -3  2 -6 -3 -2 -3 -5  1 -3 -5  0 -7 -1 -5 -1  1 -1  3  0  1 -2 -6 -3  1 -5 -5 -1  1 -4 -4 -1  0 -5 -4 -1  2  0 -2 -4 -5 -5 -4 -5  0 -6 -3 -3 -6 -2  0  1 -1 -1 -1  1  2  0 -2 -2  0  0  1 -3  0  0  1  2 -2 -3 -1  0  0 -1  0  2  0 -4  2  0 -2  0  2  1 -1  1 -1  1  0  0 -1 -2 -1  0  0 -1 -1 -2 -4  5 -4 -8 -5  0 -5 -5 -1 -5 -6 -2 -1 -1  1 -1 -7 -4 -5 -4 -6  5 -5 -3 -5  2 -2 -5  1  0 -5 -4 -3 -5 -5  0 -4 -5  1  4 -5 -4 -4 -4 -5 -4 -7 -5 -4 -5 -5 -5 -2  0 -5  0 -3 -6 -1 -4 -6 -7 -4 -4 -7 -5 -6  0  3 -6 -6 -7 -5 -6 -4 -2  1  1  0  0  0  0  0 -1 -2  2 -1 -1  0  1  1 -3  2  1 -1 -6 -6 -7 -6 -5 -3 -4 -4  2 -5 -6 -5 -4 -5 -6  0 -6  2  1  1 -2 -6  2 -5  5  8 -4 -9 -8 -7 -6 -1  0 -1 -6 -6 -6 -7 -6 -5 -5 -8  1 -2  0 -1 -1 -1 -2 -6 -3 -6 -5 -6 -4 -4  1  3 -1  2 -2  1 -3 -3 -3 -1 -1  0  2  0  0  1 -1  1  0 -1  0 -1  1 -1  1  0 -1  1 -5 -4 -5 -5 -4  0 -5 -6 -8 -5 -7 -5  0  1 -2  1 -5  2 -5  1  0  1  1  2  1 -5  0 -8  3  0 -6 -4  0 -2  0 -1  2  1  0 -2  1  2  0 -6 -6  2 -4 -7 -3 -1 -6 -3  1  2 -4  1 -2 -3  0 -7 -3 -8 -5 -6 -5 -7 -4  3 -3  0  0  1 -1  0  1  3 -2  1  2  0 -1 -4  2 -5 -5 -1 -4 -3  1  0 -4 -4 -5 -7  2 -2  3  2 -1  1 -1 -4 -4 -5 -5 -6 -8  2 -2 -3  0 -2  1 -2  1 -1 -1  1 -6  1 -4 -1  3  1 -5 -4 -6 -6 -3  4  1  2  0  0  2 -1  1 -6 -3 -6 -5 -5 -7 -3 -2  3 -2  2  1 -4  1 -6  1 -6  1  0  1  1  0  0  4 -1  2  1 -3  1 -5  0 -4 -1  0 -1 -1 -1  0 -6  4 -4 -5  0 -5
 -3 -6  1 -4  0  0  3 -4 -4  2 -1  0 -3  0  0 -2  0  0 -3 -2  0 -2 -3 -1 -2 -2 -3 -1  3 -4 -2  7 -3 -5 -4 -6 -3 -7 -5 -7 -1 -5 -1 -2 -5 -1 -3 -1 -3 -2 -3  0  0 -1 -1 -2 -1 -2 -5  3 -1 -1  9 -5  0 -4 -6 -3 -1 -5 -5 -2 -2 -2 -4 -2 -6 -3 -3  1 -1 -4 -4 -1  0 -2 -4  6 -4 -5  5 -2 -3  0 -1 -2 -3 -5 -5 -8 -8 -7 -3 -6 -2 -1 -6 -1 -7  1 -1  3  3 -4 -1  3  1  3  7 -4 -3 -2  1 -3 -2 -1 -3  0 -2  0  0 -1 -2  2  4 -3 -2  4 -3  0 -3 -2 -2 -2 -3  4 -4 -7 -4 -8  0  0 -7  1 -1  2  0  0  2  2 -2 -6  0 -1 -1 -4 -7 -2 -3  1  2 -1  1 -2  1 -5 -3  3  0 -3 -3  1 -2 -2 -3 -4  0 -5 -5 -8  2 -5 -3 -9 -1 -7 -5  0  2 -7 -2 -3  1 -1 -6  0 -7 -6 -7 -8  2 -3  3  0 -3 -2  5 -1  0  2  3  0  2 -2 -3 -7 -6 -4 -2 -2  2 -5 -5 -5 -3  1 -4  0  2 -2 -4  1  3 -1 -5 -5 -1  0  5  5  3 -5 -5 -4 -1  8  8 -1  5 -1  0 -2 -7  1  0 -4 -5 -3 -2 -1 -1 -4 -1 -1 -2  0 -2  0  0  4  1  0  4  0  3  1 -3 -2 -3 -1 -1 -3 -2  1 -2 -2  2  1 -1  1  1 -2 -1 -2 -1  0 -3 -4 -2 -2 -1  0 -1 -3 -4 -1  5  1 -6 -1  8 -8  1  6 -1 -1  1 -2 -6 -5 -6  3  0 -3 -1 -5 10 -3 -7 -4 -7 -2 -1 -5  2 -7  1  3 -7 -5 -6 -7  1 -1 -4 -5 -6  3 -6 -2 -8  8  2 -3 -1  3 -1 -4 -7 -3 -4 -6 -3 -7  1  2 -7 -2  0 -8  1 -1  0  1 -8 -8 -4 -6 -3 -1 -1 -1 -1 -1 -1  1  0  0 -2 -3 -3 -3 -3 -2  0 -2 -3 -1 -4 -5 -3 -7 -7 -3 -5 -5 -7 -1 -3 -7  2  0 -4  9 -2  3 -2 -2 -3 -5  1 -2 -4 -5 -6 -5 -7 -3  6  0 -7 -7 -1  3 -2 -1  4 -2 -5 -7 -3 -4 -4 -4 -2 -4 -3 -4 -3 -1 -6 -3 -1 -5 -6 -5 -1  0 -3 -5 -3 -1  0 -1 -2 -2 -3 -2 -1 -2 -1 -1  0 -1 -3 -2  0 -1  0 -1 -3 -2 -2 -3  0 -4 -5 -6 -5  0 -4 -7 -2 -1 -3 -3 -4 -2 -3  0 -1  1 -1 -2 -3 -2 -4 -5 -7 -5 -7 -3 -4 -3  2 -2  1 -3 -4 -3 -4  0  0 -4 -1 -4  2 -1  0  2 -4  0 -4 -6 -5 -2 -3 -6 -2 -5 -4 -4 -5 -3 -7  3  1  4 -8 -6  0 -2 -2 -2 -3  1  1 -3 -3 -2 -4 -2 -1 -1 -1 -3 -3 -1 -3 -7 -6 -4 -3  2 -3 -3 -3 -1 -1 -3 -3 -2 -5  3  0  5  2 -3 -2 -7 -4 -4 -6 -3 -1 -2  1  0 -3  1 -1 -2 -4  1 -3 -3 -4  0  2  0  7  2 -2  0 -3 -3 -2 -3  0 -2 -1 -4  0 -6 -7 -8  0  1 -1 -1 -2 -3  2 -2  0 -3  0 -3 -1 -2 -1 -1 -3 -2 -2 -2 -2  1 -2 -2 -2  3 -5 -3 -4 -3  3  0 -7 -2 -5  2 -2  2
 -4 -7  5 -6 -3  0  0 -6 -7 -1  1 -2 -1  4 -2 -4 -2 -1 -4 -1 -2 -2 -4 -3 -5 -4 -3  2 -2 -4 -5  0 -5 -6 -7 -4 -3  4 -6 -7 -2 -4  3 -4 -4 -2 -3 -1 -3 -2  3 -3 -3 -1 -1 -5  3 -3 -7 -2  0 -4  1 -7 -1 -6  2 -4 -3 -5 -5 -6 -4  3  1 -5 -7 -6 -5 -2  0 -5 -4 -2 -2 -4 -7 -2 -6  5  0  5 -5 -4 -5  5 -2 -1 -4 -9 -4  3  1 -2 -5 -4 -4 -4 -9 -5 -1  1 -5 -5 -4  1 -2  1  0 -1 -2 -3 -1 -4 -3 -3 -4 -3 -5 -2  0 -4  2  1 -3 -4 -3  0 -1  1  3  1 -3 -3  0 -1 -4 -8 -7 -8 -5 -4 -6  0 -6 -2 -4 -2  1  0 -5 -7 -2  2 -3 -5 -8 -2 -5 -4  1 -2 -2 -6  2 -6 -4  0  1 -4 -5  6 -4  2 -4 -5 -4 -6 -8 -8  5 -2 -2 -9  1 -8  9  1 -8 -7 -5 -3 -1 -2 -2  2 -2 -6 -3 -8 -3 -4  5  2 -5 -5  1 -2  1  1  3  0  0  2 -4 -7 -7 -6  6 -5  5 -6 -6 -6 -5 -2 -4 -2  4  2 -1  3  2  0 -6 -5  5 -2 -5  3  2  3 -6 -6  1  0 -2  5 -2 -2  0 -7 -4  3 -2  1  3 -4 -2  1 -2 -4 -3 -2 -1 -2 -2  0  0  0 -1 -1 -3 -3  0 -1 -4 -2 -4 -3  0 -4 -3  3 -2 -3  1  0 -4  0 -1 -1 -4 -2 -1 -2 -4 -4  1 -1 -2  1 -3  2  0  0  1  9  1 -4 -3 -8  2  1 -2  0 -5 -7 -7 -6  5  1  5 -1 -3 -7 -2  3 -8 -5 -5 -5 -1 -2  3 -9 -1 -5 -8 -4 -7 -7 -3  2 -6  4  2 -4 -7  1 -8 -5 -1  3 -1  0 -3 -5 -8 -5 -4  0  4 -7  5  6 -8  0  2 -8 -4  0 -6 -3 -9 -8 -6 -8 -5 -1 -4 -1 -2 -3 -2 -1 -2 -1 -3 -4  0 -3 -3  1 -1 -5 -4 -4 -5  7 -5 -8 -8 -5 -6 -4 -7 -3  2 -7 -3 -2 -4  4 -3  4 -4 -2 -1 -5 -1 -4  1 -3 -8 -4 -5  9  7  7 -8 -8 -1  0 -2 -4 -4 -7 -6 -6 -5 -5 -6 -5 -5 -5 -1 -5 -4  2 -7 -5 -3 -8 -8 -7  1  0 -4 -4 -4 -1  2 -1 -2 -1 -3 -3 -2 -2 -2 -3 -2  0 -2 -2  2 -3  1 -3 -3 -3  0 -3  0  1 -5 -7 -3 -2 -8 -1  1  9 -3 -5 -5 -1 -5  0 -1 -2 -1 -3 -6 -4 -6 -5 -7 -5 -4 -2 -5  0 -5 -3  0  0 -5 -5 -5 -5 -2 -6 -5 -3  2  7 -6  0 -2  4 -6 -6 -6 -3 -5 -6 -3 -6 -6 -5 -1 -3 -2 -2 -2  3 -9 -6 -3 -6 -2 -3 -5  3 -1 -5  2  1 -4 -4 -5 -2  0 -4 -2 -4 -5 -8 -7 -5 -3 -4 -8 -7 -4  0 -1 -5 -5 -3 -4 -1 -1 -3  0 -4  9  3 -3 -6 -6 -5  1 -3  1 -3 -3  1 -3  0 -5 -2 -5 -4 -7 -6 -3  0 -3  0 -6 -3 -4 -5 -4 -4  0 -4 -1 -2 -1 -7 -8 -9 -5 -4 -3 -3 -5 -4 -2 -5  1 -5  2 -5 -1 -2 -2  0 -4 -4 -3 -1 -2  1 -3  5 -3  3 -6 -4 -5 -4  1 -5 -8 -6 -6 -2 -5  4
 -2 -5 -5 -4 -2 -6 -4 -4 -6 -5 -3  2 -4 -4 -3 -3  1  0  2 -2 -2  0 -2 -2 -3 -2 -3 -6 -6 -4 -3 -6 -4  6 -4 -2 -3 -9  6 -6 -5  4 -3 -2  1  2  1  0 -2 -2 -4  4  5 -3 -2 -3 -5 -2 -7 -7 -4 -3 -7 -5 -4 -5 -8 -4 -3  6 -2 -1  2 -6 -5 -4 -5  5 -3 -6 -4 -3 -4 -7 -4 -4 -6 -7 -5 -8 -9 -6  0 -2 -4  5 -2 -5  1 -8 -8 -9 -5 -6 -5 -8 -3 -3  8 -5 -1 -6 -4  1 -2 -6 -5 -6 -6 -3 -1 -2 -2  2  4 -2  3  0 -4 -4 -4 -4  0 -5  3 -1  0 -4 -2 -3  1  1  6 -1  2 -3  0 -7 -5 -7 -5 -5 -7 -5 -5 -4 -4 -5 -5 -4 -5 -6 -6 -7 -4 -3 -6  3 -2 -2 -6 -3 -4 -5 -5 -4 -4 -6 -2  3  1 -6  3 -2 -4  0 -2 -2 -6 -7 -6 -6  4 -7 -6 -6 -9 -5 -7 -8 -5  3 -5  4 -8 -4 -6 -5 -8 -7 -2 -4 -7 -4 -3 -4 -5 -4 -2 -6 -3 -3 -4 -5 -2 -6 -6  4 -8 -1 -2  2  1  5 -2 -5 -3 -4 -5 -4 -3 -6 -6 -4 -5 -5 -6 -4  6 -5 -5 -7 -5 -3 -4 -2 -5  1 -5 -5 -4 -3 -7  0 -2 -3 -4  5  0 -1 -1 -3  0 -2 -2 -1 -1  0 -1 -4  0 -4 -3 -1 -1 -4  2  5 -1 -1  1 -1  1 -4 -3 -3 -3 -4 -3 -4 -1 -3 -1  1  1  2  3  3  0  2  3  2  4 -5 -4 -5 -5 -7  3 -4 -6 -6 -7 -5 -6 -7 -6 -6  7 -5 -8 -4 -5 -5 -6 -5 -7 -5 -6 -1 -7 -6 -3 -1 -2 -7 -5  0 -7 -3 -3 -7  4 -4 -4 -7 -7 -5  1 -5 -7 -5 -5 -5 -6 -6 -3 -2 -6 -1 -5 -8 -5 -3 -7 -8  8 -5 -8 -7  4 -5 -6 -4  9 -7 -6 -6 -5  4 -2 -1  2  2  3  3  5 -1  1 -2 -4 -2 -3  2  0  3  2 -3 -1 -8 -6 -7 -5 -5 -5 -5 -5 -4 -6 -6 -5 -4 -5 -7 -4 -6 -1 -4  1  0 -6 -3 -5 -5 -6 -5-10 -9 -7 -7  1 -6 -4 -6 -6 -6 -7 -7 -3 -5 -8 -4 -5 -1 -2  1 -3  6 -6 -5 -6 -6 -7 -6 -7 -6 -5 -5 -3 -3  3 -3 -3 -3 -3 -3 -3  1 -1  2  2  1  0  2 -1 -1 -1  0 -1  1 -2  3 -2 -5 -5 -4 -6 -5 -5 -6 -7 -9 -6 -4  8 -2  3 -1  1 -5 -4 -5 -4 -5 -4  0 -6 -4 -6 -4 -8 -4 -4 -6 -5 -1 -3 -2  3  2  2  5 -4 -3 -2  1 -6 -7 -5 -3 -8 -6 -1 -5 -3  0 -3  8 -2 -2 -4  2 -8 -4 -9 -5 -6 -6  9 -5 -3 -2  1  0 -4 -4 -3 -3 -5 -4 -3 -2  5  3  0 -2 -2 -6 -4 -7 -5  2 -3 -5 -6 -6 -7 -4 -4  3 -1 -3 -5 -5 -5 -5 -5 -5 -8 -9 -1  5 -5 -2 -3 -1 -2  1  1 -2  2 -6 -4 -4 -4 -4  7 -6 -5 -6 -6 -6 -4 -1 -2 -1 -3 -1  0 -3 -6 -5 -6 -5 -6  9  0 -4 -1 -2 -2  2 -3 -4 -6 -4 -6 -1 -2  3 -2 -2 -2  0  0 -1 -3 -4 -4 -6 -1 -2  8 -2 -3  1 -3 -2 -7 -4 -3 -6 -3 -5
  0 -2 -2  0 -2 -3  0  0 -4 -3 -2  1 -1 -5 -1  2  1 -1  1  2  0  1  2  0 -2  1  1 -3 -4  3  4 -4  1  1 -1  0  4 -8  2 -4 -3 -1 -2  1  2  0  3  1  3  1 -2  1 -2  0  0  3 -5  1 -5 -6 -1  1 -7  0 -2 -2 -6  2  0 -1  0  5  2 -2 -1 -3  2  1  1 -5 -2  1 -1 -6  1  1 -1 -6 -2 -6 -8 -3  1 -1 -1 -3  0  3  1 -3 -8 -8  2 -5 -2 -7  0  1 -1 -1  0 -3  1  0  0 -2 -3 -4 -5 -1  0  0 -3  3  0  0  0  0  0 -1 -2  1  0 -3 -2  0  0  0 -1 -1  1  0  2  0  0  2 -1 -1 -1 -4 -3  0 -5 -3  2  0  0 -1 -4 -1 -1  0 -4 -5  0 -1  0  1  2 -3 -5  1  0 -1 -1  0  0 -2  3  3 -2 -4 -1 -2 -2  1  2 -1 -5 -5 -6 -5  1 -6 -3  7 -6 -3 -4 -7  0 -1 -4 -3 -5  2 -2  3 -7 -4  0  2 -6 -1  1  0 -2  2 -1 -4  0  1 -3 -1  0 -3  4  2 -7  1 -3  3  0 -1  1 -2  1 -1 -5  1  1  0 -5 -1 -2  3 -2 -1 -4 -1 -1 -3 -1 -1 -1 -3 -4 -1  4 -1  0 -3 -6  1 -5  6 -4  0  0  1  0  1  0  1  2  1  1  0 -1 -1 -2 -1  1  0  0 -1  2 -1  1 -1  1  0  0 -2 -1  1  0 -1  0 -2 -1  0  1  2  1  1  1  1  0  0 -1 -1  1 -2 -1 -3 -2 -7 -3  1  5 -5 -5  1  0 -4 -2 -1  0  0 -5  1 -1  4 -4  4 -4  2  8  3 -5 -2  1  0  1 -5  2 -2 -4  2 -4 -2 -3 -4 -2 -5 -6 -2  4  1 -5  1 -2  0 -3 -1 -1  1 -4 -2 -3 -5 -2 -1 -6 -4 -4 -2 -7 -5 -1 -1 -5 -6 -3 -5 -3 -3  2 -1 -1  0  0  0  0 -1 -1  0  0  2  1 -1 -1  0 -1  1  0  2  2 -7 -1 -5 -2  0  6 -1  0 -1 -3 -2  0  2 -1 -6 -1 -5 -1 -1  3  2 -4  2 -4 -4 -5  6 -9 -6 -3 -5 -3 -3 -1 -6 -6 -3 -5 -4  3 -1 -5  3  6  2  3  1 -1  0 -6 -3  2  1 -6 -4 -3  0 -2 -2  1  0  1 -3  0  0  0 -1  0 -1  0  0  1  1  0  0  1  2  0  1  1  1  0  0  1  0 -3 -3 -4  1  0 -4 -3 -7 -3 -4 -4  0  1  1  1 -4  2 -3  3  0 -2  0 -2  2 -2  4 -7  4  0 -4 -1  0  3  1  4  1 -1 -1 -2  2 -2 -1 -5 -6  3 -4  0 -5  0 -6 -1  1  1 -1  1  1  0  4 -4  2 -8 -1 -5 -3 -6 -1 -1  5  1  1  0 -2  0  1 -3  2  1  0  1  0 -5  0 -2 -6  2 -3  3  1  2 -3  2 -2 -6  0  0  0  2  0 -1 -3 -1 -1 -3 -2 -7 -5  0  0 -2  3 -2  1 -1  0  0 -1  1 -6  2  3  3  1 -2  1  4 -5 -5 -5 -1 -1  1  1  0  0 -2  1 -6  3 -5  6 -3 -5  3 -4  1 -1  2  2 -4  1 -6  2 -6  1  0  0  0  1  2  0  2  0  1 -3  1 -4  1 -3  0  1  0 -1 -1  0 -1  4  6 -4  3 -5
 -2  1 -2 -3  5 -3  1 -2 -4 -2 -1  1 -1 -3 -1  1  0  0  1  1  2  1  1  1 -1  0  2 -4 -3  0  5 -4  0  1  1 -3  3 -8  0 -2 -3 -3 -5  3  1  2  2  1  3 -1 -1  0 -1  2  2 -1 -2  1 -6 -2 -2  4 -4  2  0 -3 -6  1  3 -2 -2  4  0 -3  2 -4 -4  0  1 -2 -2  1 -1 -1 -1  0 -4 -3 -1 -5 -6 -3  1  1  0  0  3  1  3 -6 -9 -8 -3 -1 -3 -5 -3  2 -5  0  1 -4 -1 -1  4  0 -1 -4 -3 -3 -2  0 -2  3 -1  1  1 -1  1 -2 -2  2 -1  0  3 -1  0  1 -1  0  1  0  0  0  3 -1  7 -6 -3 -5  0  3 -6 -3 -1  1 -1  0 -2 -2 -2 -5 -3 -4  3 -2 -2  0  2 -1 -1  1  0 -4 -3 -1  0 -2 -1  0  2 -2  1 -1  3  5  2 -1 -3 -7 -5 -5 -1 -7 -5 -2 -7 -4 -6 -7  3  0 -2 -4 -7  4  0  2 -7 -6  0 -2 -5  0  0  0 -1  1 -1 -3 -2  0 -2  2 -1 -4  7  1 -7 -1 -3  4 -1  0 -1 -1  0  0 -2  1  2 -2 -2  0 -3  2  1 -3 -5  1 -1 -4 -2 -1 -1 -2 -4 -4  0  1 -1 -6 -6 -3 -4  1 -2 -3  0  0  1  0 -1  1  2  1  0  0  0 -1 -1 -1  1 -1 -1 -1 -1 -1  0  1  0  0 -1 -3 -2  0  0 -2 -1 -1  0 -1  0  2  1  0  1 -2  1  0  0  0  2 -2  0  1 -2 -7 -3 -3  0 -6 -6  3  1 -4 -4  1 -3 -1 -2  1  2  4 -1 -4 -1 -1 -4  3 -3  5  1 -1  3 -6  1  1 -5 -1 -5 -5 -2 -1  0 -3 -6  5 -2 -3 -7  2  6 -1  1 -3  1  3 -3 -1  0 -7  2 -1 -3 -4 -5  6 -6 -6 -7  0 -5 -4 -6 -7  7  8  3  1  1  0  0  0  3  0 -1  0  1  0  1  2  0  1  2 -2  2  3  2 -7  2 -7 -5  2  4 -2 -3  1 -1 -4  0  2  0 -4 -1 -4  2 -1  0  4  3  2 -4 -4 -5  1 -8 -7 -2  0 -5 -4  0 -3 -4 -4 -3 -3  2 -5 -4  5  0  4  1  2  0  1 -1  1  8  5 -4 -5 -5  0 -3 -2 -1  0 -1 -1  2  1  0 -1  2  0  1  1  1  0  1  0  2  3  0  3  0  2 -1  1  0 -2 -3 -4 -5 -3 -3  3 -5 -7 -1 -4 -3  0 -2  3  3 -4  1  0 -1  1 -2  2 -3  6 -6  1 -8 -2 -1 -4 -1  5  1  1  2  3  2  1  0  6 -2 -2 -2 -2  6 -4 -1 -3 -2 -6 -3  4  1 -2  2 -1 -1  3 -5 -2 -8  1 -2 -4 -7 -3  1  4  0  0  0  4  0  0 -2 -1 -1  0  0  0 -3  2  1 -3 -2 -5  5  1  2 -3 -5 -4 -5 -1 -2  1  1 -1 -2  1  4 -3 -4  0 -7 -8  2 -3 -1  4 -1  3  0 -1 -1  0  3 -4  5  1 -1  0 -4 -4  1 -4  0 -1 -3  0  2 -1  0  3 -1  4 -4  4 -4 -3 -1 -7  6 -3  3 -1  3  3 -2  3 -4  4 -4  3  0  0  0  3  0 -1  3  2  3  0  4 -3  2  0 -3  3  0 -1 -1  0 -2 -1  5 -2  5 -3
 -4 -7 -3 -6 -5 -5 -3 -6 -7 -4 -1  1 -5 -2 -2 -5 -4 -3 -4 -4  1 -5 -4 -4 -6 -3 -2  8  7 -6 -6 -3 -3 -6 -7 -4 -5 13 -7  0 -5 -6 -1 -4 -1 -2 -5 -4 -4 -4 11 -4 -5 -3 -2 -5  7 -4 -3 -6  3 -5 -6 -7 -4 -7  8 -4 -4 -6  1 -6 -5  3 -3 -2 -7 -6 -5 -6  1 -6 -6 -6 -4 -4 -7 -6 -6  8 11 -3 -5 -3 -6 -2  3 -2  1 -9 13 12  6 10 -6 -8 -7 -5 -9 -6 -1 -3 -5 -6 -6 -5 -5 -4 -5 -3 -4 -3 -2 -4 -4 -4 -5 -2 -6 -3 -1 -2 -2  1 -5 -3  0 -2  0 -1 -2 -1  1 -2 -3  3 -7 -7 -7 -9 -6 -6  9 -5 -7 -3 -6  3 -5 -1 -4 -7 -6 -5 -3 -6 -8 -2 -6 -5 -5 -2 -4 -6 -4 -6 -5 -5  0 -5 -5  0 -4 -3 -5 -6 -3 -6 -8 -8 -3 -4 -3-10  4 -8 -2  2 -7 -8 -4  4 -1 -5 -3 -6 -7 -7 -3 -7 -3 -6  2 -2 -5 -6 -4 -5 -1  8 -4  1  1 -5 -3 -7 -7 -6 10 -6 -4 -6 -6 -6 -5 -3 -5 -5 -4  1 -6  7 -3 -2 -6 -6  3  6  8 -1 -4  5 -6 -6  0  8 -7  0 -5 -6 -3 -7 -8 -5 -6 -6  0 -5 -4 -2 -1 -5 -5 -1  0 -1 -1  1 -1 -3 -2  1 -4  0  4 -1 -5 -2 -1 -4 -1  3 -4  8 -4 -5 -1  0 -4  1  2 -3 -4 -1 -2 -4 -5 -5 -2 -2 -3 -3 -4 -4 -6 -6 -4 -4 10 -5 -7 -9 -2 -5 -6 -4 -6 -7 -7 -6  9 -4  0 -6 -6 -7 -7 -3 -8 -6 -3 -7 -3 -1 -3 -8  0 -3 -9 -6 -7 -8 -5 -2 -6 10  6 -6 -7 -6 -8 -3 -5 -1  5  5  2  2 -7 -6 -7 -4  0 -8 -4 10 -8 -6 11 -9 11 -1 -6 -5 -9 -8 -7 -8 -6 -3 -4 -1 -3 -3 -4 -2 -4 -1 -1 -2  8  7 -4  2  0 -6 -4 -4 -6 10 -7 -7 -7 -6 -7 -7 -7 -5  2 -7 -6 -5 -6 -5 -1 -3  0 -4 -5 -6 -6 -5  4 -4 -8 -7 13 -4 -1 -1 -8 -8 -5 -4 -7 -7 -6 -7 -7 -7 -8 -6 -7 -4 -6 -5 -4 -6 -7 -3 -8 -6 -6 -8 -8 -7  2 -1 -5 -5 -5 -4  2 -1  0 -3 -3 -2  0  1 -1 -4 -2 -3  3  2 -1 -2  2 -4 -3 -2  3 12 -4  7 -7 -7 -6  0 -3  4 -1 -3 -2 -5 -5  1 -5 -5 -2 -3 -5 -3 -6 -5 -7 -6 -7 -6 13  0 -6 -6 -3 -4 -1 -3 -5 -5 -5 -5 -4 -6 -4 -6  3  0 -7 -5 11 -4 -6 -7 -5  0 -5 -7 -4 -5 -6 -5 -3 -6 -1 -5 -6 -4 -9 -6 -3 -6 -4 -4 -5 -2 -5 -5  2 -5 -5 -1 -4  4  3 -5 -7 -4 -2 -9 -7 -5 -4 -5 -7 -7 -7  1 -2 -5 -3 -4 -5 -4  3  0 -4 -6 -4 11 -5 -7 -7  0 -4 -5  0 -3 -3  0 -2 -6 -2 -6 -7 -5 -8 -6 -6 -5 -5  1 -4 -4 -4 -5 -5 -5  4 -5 -6  2 -6 -7 -9 -9 -6 -3 -5 -3 -5 -5 -5 -5 -5 -6  3 -4  0  2  1  0 -4 -3 -4 -3 -4 -1 -5 -3 -4 -2 -6 -4 -5 -5 -2 -5 -7 -6 -7 -6 -6 -4
 -3 -6  2 -5 -2 -4  3 -5 -5  1  1 -2 -1  5 -1 -4  0  0 -3 -2 -2 -3 -3 -1 -5 -1 -2  6 -1 -5 -4 -3 -4 -5 -6 -2 -2 -2 -5 -5 -2 -5  9 -4 -3 -2 -4 -3 -2 -2  0 -2 -3  2 -2 -1  6  0 -4 -5  1 -3 -5 -6 -2 -3  9  0 -2 -3 -3 -3 -3  6  7 -4 -6 -4 -4 -4  1 -5 -4 -1 -3  0 -7 -2 -3  7  4  5 -4 -2 -3  6  0  5 -5 -8 -3  4  4 -2 -2 -6 -6 -1 -8 -4  0  0 -5 -3 -4 -3 -3 -4 -4  5 -2 -1 -3 -3  0 -2 -3 -2 -4 -3  2 -2  0  4 -4 -2 -1  0  3  2  1  3 -2 -2  2  0 -6 -8 -6 -8 -5 -5 -5  0 -6 -3 -2  2 -4  4 -1 -3 -5 -2 -3 -4 -7  0 -5 -3 -4 -2 -1 -6  3 -5 -2  0  1 -2 -1  0 -2  6 -4 -4 -3 -5 -7 -8  0  7  0 -9  3 -7  5  0 -5 -4 -1  0 -1 -4  9 -4 -2 -3 10 -8 -1 -5  5 -1 -3 -3 -2 -2  1  2 -2  4  3 -3 -3 -7 -6 -4  5 -3  1 -5 -4 -4 -2 -3 -3 -3 -2  4 -4  5  1  0 -4 -6  6 -1 -2 -3  2  6 -5 -5  4  1 -6  3  0 -3 -3  0 -7 -3 -1 -3  0  0  0  1  0 -3  0  1 -1 -2  0  0  0 -3 -2 -1 -2 -2 -1 -1 -3  0 -2  2 -1 -2 -2  6  0 -2  1 -1 -2 -1 -1 -2 -3 -1 -2 -1 -4 -1  2 -2 -2 -1 -2  1  2  0  3  5  4  0 -6 -8  7 -3 -5  2 -4 -5 -6 -5  8  2  1 -5 -5 -6 -6  4 -7 -3 -4 -6  2  1  6 -7  2 -5 -7 -5 -2 -7 -2  2 -6  6  6 -2 -6 -2 -8 -5 -2  8 -2  8 -3 -4 -7 -3 -5  9  5 -7  5  3 -6 -3  1 -8  1  6 -4  0 -8 -8 -6 -7 -5  1  0  4 -1 -2 -2 -2 -3 -1 -2 -2 -2  2  1  3  0 -6 -2 -2 -3  3 -5 -8 -7 -5 -6 -4 -6 -4  8 -7 -4 -1 -6  4 -1  5 -4  2  1 -4 -5 -3 -1 -1 -7 -5  4 -1  2 -1 -7 -7  0  2 -4 -6 -5 -7 -6 -7 -6 -2 -4 -4 -3 -4  0 -1 -5  2 -7 -4 -5 -7 -7 -6  0  0 -4 -5 -4 -2  2  2 -3 -2 -4 -3  0 -2 -2 -3 -2  0 -2 -1  1 -2  1 -2 -3 -3 -2  0 -2  4 -1 -6 -2 -5 -7 10  5 -1 -6 -4 -3 -4 -2 -2  0 -3 -4 -3 -4 -3 -4 -5 -7 -4  0  2 -3 -4 -4 -2  0  3 -4 -4 -5 -4  1 -4 -4 -4  6 -1 -6 -5  4 -2 -3 -4 -5 -3 -4 -6 -3 -5 -5 -4 10 -4 10 -2 -4  1 -8 -4 -2 -5  0 -3 -3 -3 -3 -4  6  2 -4 -3 -4 -3 -1 -3 -5 -4 -3 -5 -6 -5 -3 -5 -6 -6 -6  3 -1 -2 -4 -2 -3  1  1  0 -3 -5 -1  6 -4 -6 -6 -4  1 -3  0 -3 -2  0 -2 -5 -1 -5 -2 -4 -7 -6 -5  3  0  1 -3  0 -1 -5 -4 -4  2 -4 -1  1 -3 -6 -8 -8 -5  0 -3 -3 -4 -3 -3 -3 -3 -4 -2 -3 -1 -1  2 -1 -4 -2 -1 -2 -4  0 -4  0 -2 -2 -4 -3 -5 -4  4 -5 -8 -5 -3 -2 -4 -2
 -2 -6 -1 -4  2  2 -1 -4 -6  2  3  0 -4  1  1 -2 -2  2  0 -1  1 -2 -2 -1  3 -3 -3 -2  0 -4 -3 -2 -3 -4 -6 -6 -3 -7 -3 -6  4 -2 -4 -1 -3  0 -3 -1 -2 -2 -2 -3  0 -1  0 -4  0 -2 -6  1  0  0 -3 -1  0 -1 -5  0 -2 -2 -3 -4 -2 -2  0 -5 -6 -3 -1  3 -1 -4 -1  3  2 -3 -5 -2 -4 -5 -3  0 -2  0 -2 -5  0 -3 -4 -8 -9 -8 -6 -4  0  0 -6  3 -7 -3 -1  2  0 -1  1  0  3  0  1 -4 -3 -1  0 -3 -2  0 -4 -1 -3  1  0  0 -3  3  1 -2 -1  2 -1 -2 -3  0 -1 -2 -2 -1 -1 -8 -3 -8 -2  4 -4  2 -3 -1  3  4  2  1 -3 -6  3  1 -1 -5 -7 -1 -2 -1  4 -2 -2  0  1 -4 -1  2  0 -3  4  2  0  2  5 -1 -1 -1 -6 -8  2 -6 -1 -9 -6 -7 -4  2 -5 -9 -2 -2  3  0 -4 -2 -7 -6 -7 -8  0  5 -2  1 -3 -2  3  0 -3  1 -1  0  1  2 -2 -7 -5 -3 -4 -3  3 -4 -3 -3 -1  2 -3  2  3  0 -4 -2  4 -2 -5 -4 -1 -1 -6  2  3 -3 -5 -1 -1  1 -4 -1 -3  6 -1 -7 -8 -4  3 -4 -6 -2  1  0 -1 -4 -3 -1 -1 -1  0  0  0  0 -1  1 -1 -2  2  1 -2 -2 -2 -3 -1 -3 -2  0 -1 -2  0  2 -1 -1  0 -2 -3 -1  0  1 -1 -3  0 -1  0 -1  1 -1 -5 -4  1 -4 -6 -3 -4 -8 -4  2  6 -5 -1 -6 -6 -5 -5  2  1 -4  5 -6 -2  0 -7 -3 -8  2  0 -5 -3 -8 -1  1 -7 -5 -6 -7 -1 -4 -5 -5 -6 -2 -6 -5 -8  0  1 -5 -1 -3  2 -4 -8 -4 -3 -7 -2 -7  1 -2 -5  3  5 -8 -8 -5 -5  2 -8 -8  3 -5  4  0 -3  0  0  0 -2  0 -2  0 -3 -3 -2  0 -3  0 -1 -4 -1 -1 -2 -3  6 -8 -3  6 -4 -4 -7 -2  1 -7  3  2  2 -4 -3 -1 -1 -3 -4 -5  2 -3 -3 -4 -7 -3 -6 -3 -2 -1 -7 -7 -1  5  6  1  0  1 -3 -4  0 -3 -5 -3 -3 -3  1 -3  7  1 -5  4  5 -7 -8 -3 -2 -1 -2 -5 -3  4  1  4  1 -1  0  2  0  0  0 -1 -1 -1 -2 -2  1 -1  0 -1 -3  2 -2 -4  3 -2 -4 -6 -6  4 -6 -6  4 -1 -6 -3 -4 -1 -3  4 -1  4 -2  0 -3 -1 -2 -4 -7 -4 -8 -4 -4  2 -4 -1 -2 -2 -2 -3 -3  0  4 -3  1 -5  4  0 -5  0 -2  1 -3 -7 -4  2 -4 -2  0 -6 -3 -4 -2 -1 -6  4  5  2 -6 -5  1 -5 -1 -2 -3  2  0 -3 -3  0 -3 -2 -3 -3  4 -2  5  2 -2 -8 -5 -3 -1  5 -7  0  7 -2  1 -2 -2 -2 -5  3  1 -4  3  4 -1 -6 -3 -3 -5 -2  3 -1  2 -2 -3  1 -1  4 -3  4 -4 -4 -5 -1  2  6  1  4 -3 -2 -2 -4 -4 -3  1  0  5 -3  6 -3 -6 -8 -3 -6 -2 -2 -2 -2  4  0  5 -1  3 -3  0 -1  0  0 -3 -1 -1  0 -1  3  1  4 -1  0 -4 -2 -4 -1 -1 -2 -8 -4 -4  6 -2  4
