# Supplementary material for: Protein Secondary Structure Prediction Based on Data Partition and Semi-Random Subspace Method
Source: Sci Rep. 2018 Jun 29;8:9856. doi: 10.1038/s41598-018-28084-8 (PMC6026213; doi:10.1038/s41598-018-28084-8)
Supplement: Supplementary file 3 — Dataset 3 [file 41598_2018_28084_MOESM3_ESM.zip › ASTRAL_DATA/1cbh_A.pssm]

  T  Q  S  H  Y  G  Q  a  G  G  I  G  Y  S  G  P  T  V  b  A  S  G  T  T  a  Q  V  L  N  P  Y  Y  S  Q  b  L
 -2  1  2 -1 -5  0 -4 -1 -1 -1 -2 -2 -5 -1 -2  1 -2  2 -3  4  2 -2  0  0 -1 -1  1 -1 -3  1 -5 -5  0 -4 -3 -3
 -3 -1 -3  1 -5 -4 -1 -4 -5 -5 -2 -4 -5 -3 -5 -4 -3 -2 -6 -3 -3 -4 -3 -2 -6  0 -2 -2 -3 -3 -5 -5 -3  0 -6 -4
 -2 -2 -1 -2 -6 -3 -3 -6 -3 -3  0 -1 -6  0 -3 -3 -2 -1 -5 -3 -1 -2 -2 -2 -6 -1 -3 -1  8 -2 -5 -5 -1 -3 -4 -6
 -3 -3 -3 -2 -6 -3 -3 -7 -2 -4 -3 -1 -7 -3 -4 -3 -4 -3 -5 -3 -1 -2 -3 -3 -7 -2 -4 -2  0  3 -6 -6 -3 -3 -5 -6
 -3 -4 -3 -4 -5 -5 -6 11 -5 -5 -3 -5  1 -3 -5  3 -3  2 11  1 -3 -5 -3  0 11 -3 -3 -3 -5 -4 -5 -5 -3 -6 11 -3
 -2  7  0  2 -4 -3  9 -6 -4 -4  4 -4 -5 -1 -4 -3 -2  0 -6  0 -1 -4 -3 -3 -6  5 -1  3 -3  1 -4 -4 -2  9 -5 -4
 -3 -1 -2  0 -3 -3 -1 -7 -4 -5 -2 -3 -6 -2 -5 -3 -3 -2 -6  0 -2 -4 -3 -3 -7 -1 -2 -1 -3  0 -5 -5 -3 -1 -6 -5
 -3 -4 -2 -2 -6  7 -5 -5  7  7 -4  7 -6 -3  7 -3 -4 -2 -3 -2 -1  6 -3 -4 -5 -3 -4 -1 -2 -3 -4 -6 -3 -5 -5 -6
 -3 -2 -3  6 -2 -4  1 -6 -5 -5 -3 -4 -4 -3 -5 -4 -3 -3 -6 -3 -3 -4 -2 -4 -6  0 -1 -1 -2 -3  0  0 -1  0 -5 -5
 -3 -2 -2 -1 -5 -6 -6 -4 -6 -6  5 -6 -5 -1 -6 -4 -3  0 -4 -1 -2 -6 -3 -1 -4 -2  0  0 -6 -4 -4 -4 -5 -6 -4  0
 -3 -3 -3 -1 -4 -6 -5 -4 -6 -6 -1 -6 -2 -3 -6 -4 -4 -1 -4 -2 -4 -6 -3 -3 -4 -3 -1  2 -6 -5 -4 -4 -5 -5 -4  6
 -2 -1 -2  2 -5 -4 -1 -6 -4 -4 -2 -4 -6 -3 -4 -3 -1 -2 -6 -2 -2 -3 -3 -1 -6  2  0 -2 -3 -2 -5 -5 -3 -1 -6 -5
 -3 -2 -2  0 -4 -5 -3 -4 -5 -5  0 -5 -4 -3 -5 -4 -3 -1 -4 -2 -3 -5 -3 -3 -4 -2 -1 -1 -5 -4 -4 -4 -4 -3 -4  0
 -4 -5 -4 -3  1 -5 -6 -5 -6 -6 -3 -5  1 -4 -6 -4 -3 -2 -5 -3 -4 -5  1 -3 -5 -3  1 -2 -6 -5  1  2 -2 -6 -5 -1
 -3 -2  4 -2 -6 -4 -4 -6 -5 -5 -4 -4 -6 -3 -5  8 -4 -3 -6  0  0  5 -3 -3 -6 -3 -2 -3 -1  6 -6 -6 -3 -4 -5 -5
  2 -1  2 -2 -5 -1 -2 -4 -3 -3 -1 -2 -5  3 -2 -1 -1  0 -4 -1  5 -2  3  0 -4  1 -1  3 -1 -1 -5 -5  7 -3 -3 -5
  7 -1  4 -2 -5 -4 -3 -4 -4 -4  0 -2 -5  6 -4 -3  7  4 -4  0  1 -3  2  7 -4  3  0 -1 -3 -2 -5 -5 -1 -3 -3 -3
 -4 -4 -4 -4 11 -5 -5 -5 -5 -5 -4 -5 12 -5 -5 -6 -5 -4 -5 -4 -2 -5  4 -4 -5 -4 -2 -2 -6 -5  9  2 -1 -5 -5 -4
 -4 -3 -3 -1  7 -5 -4 -5 -6 -6 -3 -3  5 -4 -6 -5 -4 -3 -5 -3 -4 -5  6  0 -6 -3  5 -2 -5 -4  8 10  1 -4 -2 -3
 -2  1 -1  0 -5 -5 -5 -4 -6 -6  0 -5 -5 -2 -6 -4 -2  3 -4  3 -3 -5 -3  0 -4  0  3  0 -6 -4 -4 -4 -4 -5 -3 -1
