# Supplementary material for: Protein Secondary Structure Prediction Based on Data Partition and Semi-Random Subspace Method
Source: Sci Rep. 2018 Jun 29;8:9856. doi: 10.1038/s41598-018-28084-8 (PMC6026213; doi:10.1038/s41598-018-28084-8)
Supplement: Supplementary file 3 — Dataset 3 [file 41598_2018_28084_MOESM3_ESM.zip › ASTRAL_DATA/1cby_A.pssm]

  C  S  A  P  I  I  R  K  P  F  K  H  I  V  L  T  V  P  S  S  D  L  D  N  F  N  T  V  F  Y  V  Q  P  Q  Y  I  N  Q  A  L  H  L  A  N  A  F  Q  G  A  I  D  P  L  N  L  N  F  N  F  E  K  A  L  Q  I  A  N  G  I  P  N  S  A  I  V  K  T  L  N  Q  S  V  I  Q  Q  T  V  E  I  S  V  M  V  E  Q  L  K  K  I  I  Q  E  V  L  G  L  V  I  N  S  T  S  F  W  N  S  V  E  A  T  I  K  G  T  F  T  N  L  D  T  Q  I  D  E  A  W  I  F  W  H  S  L  S  A  H  N  T  S  Y  Y  Y  N  I  L  F  S  I  Q  N  E  D  T  G  A  V  M  A  V  L  P  L  A  F  E  V  S  V  D  V  E  K  Q  K  V  L  F  F  T  I  K  D  S  A  R  Y  E  V  K  M  K  A  L  T  L  V  Q  A  L  H  S  S  N  A  P  I  V  D  I  F  N  V  N  N  Y  N  L  Y
 -1  1  3 -1 -1 -1 -1  0 -1  1 -1 -1  1  1 -2  1  1  1  2  1 -2  0 -1 -1 -4 -2 -1 -2 -2 -2 -2  0  0  1 -1 -1  1 -3  5 -1  2  0  3 -1  2 -2 -1 -1  5 -2  1  0  2 -2 -1 -2 -4 -3 -4  1  1  3 -2 -1  3  5  0  2 -2  0 -3  0  4 -2 -2  0 -2 -2 -2  0 -2 -2  1 -2 -2 -1  2 -1 -2 -1  2  0 -1 -1 -1 -3  1 -2  1 -3 -1 -1  2  0  0  0  1  0  2  2  1  1 -2 -2  0  2  0  1  2  3  0  1  1  4 -4 -2 -2 -3  0  1  0 -1  0 -1  1 -3  0  0 -3 -1 -1 -1  1  2 -1 -1  0  1 -4 -1 -4 -3 -2 -2 -4  4 -1 -1 -1  0 -1  0  0  0 -1 -3  1  3 -1  2 -1  0 -1 -2 -2 -1  3  0 -1  1  0  1 -1  1 -3  1 -3 -1  0 -1 -2 -1  3 -2 -4  2  2 -1 -2 -3  4 -3  0 -1  2  0  3 -2  0  2  1  0  3 -1 -1  1 -2  0 -2 -1  2 -1 -1 -1  0 -2 -2
 -4 -1  3 -2 -3  1  3  0  2 -1  5  0 -1 -2 -2  1 -2 -1 -1 -1 -1  1 -2 -2 -4  3 -2 -3 -3 -1 -4 -2 -2  1 -2 -3 -1  0 -3  1  1 -3 -2  3 -2 -5 -1  0 -2 -3 -3 -3 -1 -2 -2  3 -5 -1 -4 -1  2 -3  1  2 -3 -3 -1 -1  2 -3 -1 -2 -1 -4 -3  1 -3 -2  2 -1 -2 -4 -1  2  0 -2 -1 -2 -4 -1 -3 -4 -4 -2  2 -4  1 -1 -2 -4  4  1 -3 -3 -3 -1 -2 -2 -2 -1 -2 -1 -2  1  0  1 -3  0  1 -1 -4  0 -1 -3 -5 -3 -2 -3 -1  1 -1  0 -2  0 -1 -3 -3 -2 -3  0  1 -1 -2 -2 -2  2 -3  1 -4 -1  3  4 -4 -3 -4 -3 -3 -2 -2  0 -1  0 -2  0 -1 -4 -3 -3 -3 -4 -3 -3 -4  0 -4  0 -4  0 -1 -1  0  0  2 -3  0 -2 -4 -3 -1  0 -3  2  1  2 -4  0 -4  3 -4 -1 -3 -4  2 -4  3  1 -2 -3  1 -2  0  0 -1 -1 -3  0 -2 -3 -3 -1 -2  1  1 -1  1 -1 -2
 -3  0 -1  2 -3 -3  1  2 -1 -1 -1  2 -3  0 -3 -1 -2  0  1  2  2  0  3  5 -2  3  2 -3  0  3 -4  1 -3  2 -2 -4  2 -2 -3 -3  2 -4 -1  3 -1 -5  1  1 -2 -4  2 -2  0  3 -2  3 -5  4 -5  1 -1 -3 -2  1 -3 -3  4  3 -1 -3  2 -1 -1 -3 -2  2 -3  0  4  2  1 -4  2 -2  0  3  3  0 -4 -1 -2 -4 -4  2 -1 -5 -2  2 -3 -5  2  0 -2 -4  1 -2 -1 -3  1  3  1  1  0 -2  2 -1 -4  0  2 -1 -5 -1  4 -2 -5 -2  6 -4  4 -1  0 -1  3  1  1 -3 -3  0 -1  1  2  0 -1 -1  2  4 -2  1 -4  0 -4  5 -4 -2 -1 -2 -3 -2  5  2  3 -2  1  2 -1 -5 -2 -2 -4 -4 -3 -2 -4  1 -5  1 -4  2 -3  0 -1 -2  2 -2 -4 -3 -5  0 -1  2 -1 -1 -2  4 -4  0 -4  3 -4  4 -2 -5  0 -5 -3 -1 -3 -5  0  1  1  4  0 -1 -4  0  1 -3 -2  5 -3  1  4 -1  2 -3 -2
 -4 -1 -2 -1 -4 -3 -1 -1 -2 -2 -2 -1 -3 -2 -3 -2 -3  0  0  2  4  0  1 -1 -5  0  0 -4 -1  1 -4  4 -2  2 -4 -4  1 -2 -3 -3 -1 -4  1  1 -3 -6  0  2  1 -4  3  1  0  2 -3  1 -5  6 -5  1 -1 -4 -3  3 -1 -4  3  0 -2  2  6 -3 -1 -1  3  0 -2  1  2 -1 -1 -4  0 -2  0  1  0  0 -5  0 -1 -5 -5  5  0 -5 -2  3 -3 -5  1  2 -4 -4 -2 -2  0 -3  3  0  1  1  1 -3  2 -2 -4 -1  2 -2 -5 -1  2 -3 -5 -3  3 -5  2 -1 -2  0  3  1 -1 -4 -3 -1 -4 -1  0  1  1  1  4 -1 -2 -2 -5 -1 -5  2 -5 -4  0 -1 -4 -1  3  1  3 -2  1  2  2 -5 -1 -3 -4 -4 -3 -3 -5  4 -5 -2 -4  5 -2  1  2  0  1  0 -5 -4 -5  0 -3  1  6 -2 -2  1 -5 -2 -4  1 -5  3 -3 -5 -2 -5 -3 -1 -2 -5  1  1 -1  1 -2 -2 -4 -1  6 -4 -3  1 -3 -2  0 -2 -1 -3 -3
  9 -1 -2 -3 -1 -2 -3 -2 -3 -2 -3 -2 -1 -1 -2 -2 -2 -3  1 -2 -4 -2 -2 -3 -4 -3 -3 -2 -3 -4 -2 -4 -4 -3 -3 -2 -3 -5 -2 -3 -3 -2 -2 -4 -2 -4 -3 -3 -2  1 -3  1 -2 -3 -3 -4 -4 -5 -4 -3 -4  1 -3 -3 -2 -2 -4 -3 -3 -4 -5  1 -2 -3 -3 -4 -3 -3 -4 -3 -3 -3 -2 -4 -4 -3 -2 -3 -3 -3 -2 -3 -3 -4 -4 -3 -2 -5 -2 -3 -4 -3 -2 -3 -3 -2 -2  2 -2 -3 -2 -2 -2 -3 -3 -2 -2 -3 -2 -2 -3 -3 -3 -2 -4  3 -4 -3 -3 -2 -1 -3 -3 -2 -2  3 -2 -1 -3  2 -3 -3  1 -3 -3 -3 -2 -2 -4 -3  2 -4 -2 -3 -4 -2 -2 -5 -4 -3 -3 -2 -3 -2 -3 -3  0  3  0 -3  1  5 -3 -4 -3 -3 -2 -4 -2 -3 -4 -4 -4 -2  1 -3 -3 -3 -2 -3 -4 -3 -2  0  4 -2  1 -3 -1 -4  1 -3 -3 -3 -2 -4 -2 -2 -3 -2 -2 -3 -2 -3 -2 -1 -4  3 -2 -3 -1 -2 -2 -3 -2 -2 -3
 -3 -1  0 -1 -3 -1  3  0  1  2  0 -1 -2 -2 -2  1 -2 -1  0  0  2  0 -1  0 -4  1  0 -3 -3  3 -3  0  1  3 -2 -3  0  7 -3  1  2 -3 -1  3 -2 -5  6  0 -2 -3 -2 -2  2 -1  2  3 -5  0 -4  2  0 -3  0  2 -2 -3  2 -1  1 -2 -1 -2 -2 -4 -2  3 -1 -1  1  3 -1 -4 -1  6  4 -1  0  4 -2  1 -2 -3 -4  1  3 -4  1  0  0 -4  0  3 -2  0 -2  0 -1 -1 -1  2  0  0 -2 -2  1  3 -3  1  0 -1 -4  1  1 -2 -5 -3 -2 -3  0  0  7  1  0  1 -1 -3 -3 -2 -3 -1  0  2  1 -1 -1  3 -2 -1 -3  2 -3 -1 -3 -1 -4 -2 -3  7  2  1  3 -1 -1  0 -2 -4 -2 -2  1 -3 -3 -3 -4  0 -4 -1 -3 -1 -1  1  0  3  3 -2 -3 -3 -4 -1 -1  1 -2 -1  1  1  1 -1 -3  1 -3  2 -2 -3  2 -4 -2  6 -2 -3  2 -1  0  0  0 -1 -3 -1 -1 -3 -2  0 -2 -1  0 -1 -1 -2 -1
 -4 -1 -1 -1 -3 -2  0 -1 -1 -1  0 -1 -2 -2 -3 -1 -1  0 -1  2  3  0 -1 -1 -5  0  2 -3 -3  3 -4  2  2  1 -3 -3  0  0 -3 -2  0 -4 -1  0 -1 -5  1  2  0 -4 -1 -1  1  2 -1  1 -5 -1 -5  3  2 -3 -2  2 -3 -3 -1 -1 -2  1  1 -2 -2 -4  2  0 -2  1  1 -1 -2 -4  0 -1  3  2 -1  2 -4  0 -1 -4 -4  1  0 -4 -1  4 -1 -4 -1  1 -3 -3 -2 -1  0 -2 -1  1  0  1 -2 -2  2  0 -4  3  1  0 -4  2  1 -2 -5 -3 -2 -4  2  3  1  3  1  2  0 -4 -3 -2 -3  0  2  4  1  0  1 -1 -2 -1 -4  2 -4 -1 -4 -3 -4 -1 -3 -1  0  3  2  0  0  0  0 -4 -3 -3 -3 -3 -3 -3 -4  2 -4  1 -3  1 -3  1  3  4  2 -1 -4 -3 -5  0 -2  0  0 -1  1  2 -4  0 -4  1 -4  0 -1 -5  1 -4 -2  3 -1 -4  1  0  2  0 -1 -1 -3  0  1 -3 -3  1 -2 -1  1 -1 -1 -2 -2
 -3 -1  1 -2 -4 -4 -2 -2 -2 -2 -2 -2 -3 -2 -3 -2 -3 -2 -1  0 -1 -2  0 -2 -5 -2 -3 -4 -1 -2 -5  2 -2 -1 -4 -4  0 -4 -1 -4 -1 -4 -1  1 -2 -5  0  1 -1 -2 -1  0 -1 -1  1  1 -5 -3 -5  1 -1  1 -3 -1 -2 -1  1  2 -3 -2  1  0  0 -5 -4  2 -3 -3 -2  2 -3  2 -1 -2 -2 -1 -1 -3 -5  2 -3 -4 -5 -2 -3 -5  0 -1 -3 -5 -1  1 -2 -1  5  0 -1 -2  2 -2  1  1 -3 -3  0 -2 -4  0 -2 -2 -5 -3 -1  1 -5 -4  3 -5  1 -2 -3 -2  2  1  3  2 -3 -2 -3  0  1 -3  0  3  0  1 -1  0 -4 -3 -5 -1 -5 -4 -5 -1 -4 -4  0 -2  0 -3  4  0 -3 -5 -4  1 -2 -4 -4  2 -5 -3 -5 -3 -3  0 -4 -1 -2 -2 -2 -1  0 -1  0 -1 -1  0 -3 -3 -2 -2 -5  0 -3 -1 -5 -3  3 -5 -2 -5 -3 -3 -1 -5 -1  2 -1  3  2 -2 -4 -2  2 -3 -3 -1 -2 -3 -1  3  1 -4 -3
 -3 -1 -1 -1 -3 -2 -1 -1 -2  0 -1  3 -3 -2 -3 -2 -3 -2 -2 -1 -1 -2 -2  4 -3  1 -2 -3 -2 -1 -4 -2 -3  1  6 -3  0 -2 -3 -3  0 -3 -2  0 -2 -3 -1  4 -2 -3 -2 -3 -1 -2 -2  2 -3 -2 -4 -1  0 -3  1 -2 -3 -3 -2  0  3 -3 -2 -3 -3 -4 -3 -2  0  1 -1  0  2 -4 -2  1  0  2 -2 -2 -4 -2 -3 -4 -5  0 -2 -5 -2 -2  1 -5  0 -2 -4 -3 -1  1 -2 -1  1 -1  1  0 -2 -2 -1 -1 -3 -2 -2 -2 -4 -2  2 -3 -3 -4 -1 -4  0  1  0 -2 -1  0  1  2 -3  2  1  2  0 -1 -2 -2  4  0 -3 -1 -1 -1  0  2 -4  0 -3 -3 -3 -1  1 -1  2 -2  1  0  1 -4  3 -3 -4 -4 -3 -3 -1 -2 -5 -1 -4  0 -3  1 -2 -2 -1 -3 -2 -3 -4 -3  0  0 -3  1  2  1 -2  2 -4  0 -4  1  0 -4 -2 -4 -3 -1 -3 -4  1 -2 -1  2 -1 -2 -3 -2 -2 -3 -1  0 -3  2  0  0 -1 -3  4
 -1  1 -2 -3  3  3 -2  1 -3 -2 -3  1  4  1  2  0  1 -3 -2 -3 -4  0  0 -3 -1 -3 -1  3  0 -4  3 -4 -3 -3 -1  3 -3 -4 -2  3 -3  3 -2 -4  1 -2 -3 -3 -2  4  0 -1 -1 -3  0 -2  1 -5 -1 -3 -4  2  2 -3  3  3 -3 -3  2 -5 -4  0 -1  4  2 -4  1  3 -4 -2 -2  5  0 -5 -4 -2  0 -2  2 -3  1  0  4 -3 -4  5  0 -4  2  3 -3 -3  1  1 -4  2  1  2 -2 -3 -2 -2  1  0 -3 -2  2  0 -1  1  5 -1 -3 -2 -2  2 -5  0 -3  0 -4 -2 -1 -2 -3 -3  3 -2  1 -3 -4 -3 -2 -4 -3 -3 -1 -3 -3 -3 -4 -5  4  0  2  0  3 -4 -1 -3 -4  0 -3 -2 -1  1  1  0  2  1  3  0  4 -2  4 -1  3 -4  4 -3  0 -4 -4  2 -2 -1  3 -2  2 -4 -4  0  0 -4  0 -3  3 -3  4 -4 -3  5 -1  3  0 -3 -2  1 -2 -3 -2 -3 -2 -3  4  2 -4  3 -1 -3  2  3 -2 -3  0  1 -2
 -1 -1 -2 -3  2  2 -2 -1 -3 -1 -2 -1  1 -1  4 -1  2 -3 -3 -2 -4  0  0 -3  1  0 -3  1  1 -4  2 -3  0 -3  0  3 -1 -1 -3  2 -2  3 -1 -4  0 -2 -3 -3 -2  3 -1 -2  0 -4  3 -3  0 -5 -1 -2 -4 -1  2 -3  1 -2 -4 -3  1 -5 -5  3 -2 -1  0 -4 -2  0 -4 -2 -3  1  1 -4 -4 -3 -1 -3  2 -1 -1  1  0  0 -3  3  0 -4  1  4 -3 -2  0  4 -4  0 -1  2 -3 -3 -2 -2  0  0 -3 -1  3 -1 -3 -2  3 -1 -3 -3 -2  0 -5  6 -3 -2 -3 -3 -3 -3 -2 -3  3 -2 -2 -2 -4 -1 -3 -4 -3 -3 -1 -3 -2 -3 -3 -4  3  4  0 -2  2 -4 -4 -3 -3 -1 -3 -1 -1  2 -1 -3  4  0  2 -3  1 -1  3 -3  0 -4  2 -3 -3 -4 -4  0  3 -2  4  0  2 -4 -5 -2 -2 -4 -1 -2  0 -3  3 -3 -3  3 -1  3 -1 -1 -2  5 -3 -3 -2 -3 -2 -3  2 -1 -4  2 -1 -3  0  1 -3 -2 -1  4 -1
 -3 -1  1 -1 -3 -1  3  2  1 -1  3 -1 -2 -2 -3 -1 -1  0 -1 -1 -1  2  0  0 -5  2 -1 -3 -3  0 -4  0 -2  1 -3 -3  0  0 -3 -1  2 -3  0  2 -2 -5 -1  1 -1 -3 -2 -1  1  0  0  0 -5 -2 -5  0  5 -3  1  1 -1 -3  2 -1 -1 -2  0 -3 -2 -4 -3  3 -3  2  0 -1  1 -4  0  2 -1 -1 -1 -1 -2 -1 -2 -4 -4 -2  4 -4  2  2 -1 -4  3  1 -3 -3 -2 -1 -1 -2 -1  1  0 -1 -2  2  1  3 -3  0  0  0 -4  2  0 -2 -5 -3 -2 -4  1  0  2  4 -1  1 -1 -3 -3 -2 -3  0  2  1 -1  0  0  1 -2 -1 -4 -1 -3  0 -4 -3 -4 -1 -3 -1 -1  1 -1  1 -1 -1 -2 -4 -1 -2 -3 -3 -3 -3 -4  3 -4 -1 -3 -1  0  0  4  3  3 -2 -2 -2 -4 -2 -1  3 -2  2  1 -1 -4  0 -3  1 -2  4 -2 -4  2 -4 -1  0 -1 -4  2  0 -1 -1  0  1 -3 -1 -1 -3 -2  0 -2  1  0  1  0  0 -2
 -2 -1 -1 -3  1  3 -1  1 -2 -1 -2 -1  2 -1  3  1  2 -3 -2 -2 -3 -1 -1 -2 -1 -1 -2  1 -1 -3  1 -3 -3 -2 -2  1 -2 -2 -2  3  1  4  1 -3  1 -2 -2 -2 -2  0 -2 -3 -1 -3  1 -2 -2 -4  4 -2 -3 -1  1 -1 -1 -2 -3 -1  0 -4 -1  4 -2  1 -1 -3  2 -1 -3  1 -3 -1 -1 -3 -3 -2 -1 -3 -1 -2  1  9 -1  0  0  0  1 -3  0  1 -2  1 -1  1 -3  0 -1  1 -2 -2 -2 -2  1 -2  0 -1  2 -2 -2 -2  0 -2 -3  0 -2 -2 -4  0 -2 -2 -2 -2 -3 -2 -2 -3  0 -2 -2 -2 -3 -2 -2 -3 -2 -2 -2 -2 -2 -2 -3 -3  3  1 -1 -2  1 -3 -3 -2 -3 -2 -3 -2  1  6  0 -2  0 -2  2 -3  3 -2  2  1 -1 -4  0 -2 -3 -1 -3 -1 -1 -2  0 -2  1 -2 -4 -2 -2 -3  0 -2  2  0  3 -3 -3  6 -1  0  0 -2  0  1 -2 -2 -2 -2 -2 -2  1  0 -4  1 -1 -2  0  0 -2 -2 -1  2 -1
 -3 -2 -3 -4  0  0 -3 -2 -4  3 -3 -2 -1 -1  0 -2 -1 -4 -3 -3 -4 -2 -2 -3  8 -3 -3  1  6 -3 -2 -4 -4 -4  1 -1 -3 -5 -4  0 -3  2 -3 -4  3  8 -4 -2  1 -1 -3 -4 -2 -4  0 -3  8 -5  6 -4 -4  3  0 -4 -2 -3 -4 -2 -1 -5 -5  0 -1  3 -3 -4  3 -2 -4  1 -3 -1 -2 -5 -5  0 -3 -4 -2 -3 -2 -2 -2 -3 -4 -2 -2 -2  3  0 -4 -4  0  2 -4  0 -1  3 -3 -3 -1  0  4 -1 -3 -3  2 -3 -3 -3 -2 -3 -3 -1  9 -3 -5 -1 -3 -1 -4 -3 -3 -3 -3  3  4  5  4  2 -3 -4 -3 -4 -3 -1 -3 -3  4  0  1 -4 -1  5  8 -3  2 -5 -3 -2 -3 -2 -1 -2  3  5  0 -3  1 -3  2 -4  4 -1 -2 -4 -3 -2 -1 -2 -4 -4 -4 -3 -2  5  3 -3 -1 -4 -5 -3 -3 -4  6 -4 -2 -4  2 -4 -4  2 -3  2 -1 -4 -4 -1 -3 -3 -2  0 -1 -4  1 -2 -4  1  6 -2 -1 -1 -3  1 -2  0  3
 -3 -1 -2  7 -3 -3 -2  2  7 -2 -2 -2 -2 -2 -3 -2 -2  6 -1 -2 -2  3 -2  0 -5 -2  1 -3 -4 -2 -4  3  6  0 -4 -3  3  0 -3 -3 -2 -4 -2 -3 -3 -6 -2 -2 -2 -4 -3  6 -2 -3 -3 -3 -2 -3 -5  2 -3 -1 -3 -2 -3 -3 -3 -2 -3  7 -1 -3 -3 -4 -3 -1 -4 -3  0 -3 -2 -4 -2 -3 -3 -3  0  4 -2 -3 -3 -4 -4 -3 -3 -4 -2 -3 -3 -4 -3 -2 -3 -4  2  0  2 -3 -1 -1  2  0 -2 -3 -2 -2 -4 -2 -2 -2 -4 -2 -2 -2 -5 -3 -3 -4 -2  0 -3 -2 -2 -2  3 -4 -3 -3 -4 -3 -2 -2  0  2 -2 -2  0 -2 -4  0 -5 -3 -4 -4 -5 -2 -3  5 -3  3 -2 -2  2 -2 -3 -5 -1 -3 -4  6 -3 -3 -4 -3 -4 -3  0 -3 -3  1 -3 -2 -2 -3 -4 -2 -5 -3 -1 -2 -3 -2 -2  2 -5 -2 -3 -2 -4 -3 -3 -5 -2 -4 -3 -2  6 -4  0  1 -2 -2 -2  7 -3 -2 -2 -3 -3 -2  2 -3 -2 -2 -2 -3 -3
 -1  4  0 -1 -2 -2 -1  2  0  1 -1  1 -1  1 -2  1 -1  2  3  2  0  0  0  2 -3  1  1 -2  0  1 -3 -1 -1  0 -3 -3  1 -1  1 -2  1 -3  2 -1 -1 -2  0 -1  0 -3 -1  1  0  2 -2  1 -4  1 -4  0 -1 -1  0  1  0 -1  0  1 -1 -1  0  0  1 -3 -2  0 -1 -2  1  0  1 -2  1  1  3  1  1  0 -3  4  0 -3 -3  0  2 -4  1  0 -1 -4  0  1 -2 -3  1 -1  2 -2  1  2  0  2 -2 -2  1  1 -3  0  1  1 -3  1  0  1 -4 -1  0 -4  0  0 -1  2  2  2  0 -3 -1  1  0  1  1  2  3  2  1  1  2  4 -3  1 -3  0 -3 -3 -4  2 -1 -2  1  0  1  2  0  2  0 -4 -2  2 -3 -2  0  2 -3 -1 -4  1 -2  0 -1  1  0  0  2  1 -3  0 -4  1 -1  2  4  2  0  1 -4  3 -1  0 -3 -1  2 -4  0 -3  0 -1  0 -3  1  3  2  0  1  1 -3  2 -1 -2  0  1 -1 -1  1  0  2 -2 -2
 -1  1 -1 -1 -1 -1 -1  0 -1 -1  1  0 -1  3 -1  3  1 -1  2  0  1  0  3  2 -3 -1  4  1  0  1  0 -2 -1 -1 -3 -2  0 -1  0 -2  0 -2  2 -1  1 -2 -2 -2 -1 -1  1 -2  2  4 -2 -2 -4 -2  0  0 -2 -2 -2  1  0 -1 -1  1 -2 -3  0 -1  2  1  0 -2  3  0  1  0  4 -2  1 -1  1  3  0  3 -2  1  2 -2  1  0  0 -1  0 -1  0 -2 -1  0 -1 -2  0 -1  0 -1  0  0  1  0 -1  0  0  1 -2  2  1  3 -2  3  1  4 -4  6 -1 -3 -1  2 -2 -1 -1 -1  0 -3 -2  1 -2  0  0  1  2 -1  1  0  5  1 -3  3 -3 -2 -1 -2 -3  0  1 -3  0 -1 -1  4 -1  2  0 -1 -1  0 -2 -2  3  4 -2  1 -2  5 -2  0  0  1 -1 -1  0  1 -2 -1 -3  5  1  2  0  3 -1  0 -3  2 -2  1 -2  0  1 -3  1 -2 -1  0 -1 -2  0  0  2 -1 -1  0 -1  1 -2 -1  1  0 -1 -1  3 -1  2 -1 -2
 -3 -3 -3 -4 -3 -2 -3 -3 -4  0 -3 -3 -3 -2 -2 -3 -3 -4 -4 -4 -4 -3 -3 -4 -1 -4 -4 -3 -1 -3 -4 -4 -4 -4 -1 -2 -4 -4 -4 -3 -3 -3 -4 -4 -2 -1 -3 -2 -3 -3 -4 -4 -3 -4 -3  0 -1 -6  8 -4  1 -2  0 -4 -4 -4 -4 -4 -2 -5 -5 -3 -4 -3 -4 -4 -1 -4 -4 -3  7 -4 -3 -4 -4 -3 -4 -4 -4  4 -4 -4 -5 -4 -4 -4 -3 -4 -2 -4 -1 -4 -4 -3 -4 -2 -3 -2 -3 -3 -2 -3 -1  9 -3 -3 -3 -3 -3 -4 -4 -4 -4 -4 -1 -4 -5 -3 -3 -1 -3 -3 -4 -3 -3  9 -2 -1  9 -1 -3 -4 -4 -4 -4 -3 -4 -4  7 -1  0 -5 -3 -2 -1 -4 -3 -4 -4 -4 -3 -3 -3 -3  1 -2 -1 -4 -3 -5 -3 -4 -3 -4 -4 -4 -4 -4 -4 -3 -4 -4 -4 -4  9  8 -3 -4 -3 -4 -5 -3  1 -4 -1 -4 -4 -4 -3 -5 -4 -3  0 -3 -4 -3 -4 -3 -3 -3 -2 -2 -2 -4 -2 -3 -4 -2  0 -2 -3 -3 -3  0 -3 -2  2
 -3 -2 -2 -3 -1 -1 -2 -2 -3  4 -2 -1 -2  1 -1 -2 -2 -3 -3 -3 -3 -2 -2 -2  3 -2 -3  1  2  1 -2 -4 -4 -2  7  1 -3 -4 -3 -2 -2 -1 -3 -3  1  1 -3  3  0  1 -3 -3 -2 -3 -2  0  1 -5  1 -3 -3  2 -1 -3 -3  0 -3 -2  2 -4 -4 -2 -3 -1 -3 -3  5 -2 -1 -2 -2 -3 -2 -3 -3  0 -3 -3 -3 -3 -3 -3 -3 -3 -1 -3 -1 -2  0 -3 -2 -3 -1 -2 -1 -1 -2  0 -1 -1  1 -2  0  1 -2 -2 -1 -3 -1 -3 -3 -3 -1 -3  2 -1 -4 -2  1 -2 -3 -3 -3 -1 -2  3 -1  1  3  5  0 -3 -3 -3 -2 -2 -3 -3  8  4  8 -3 -2  0  1 -3 -1 -4  0 -3  0  1 -2  0  2 -1  6 -3 -2 -4 -1 -4 -1 -1 -3 -3 -3 -1 -2  1 -3 -3 -3 -3 -1  0 -2 -3 -2 -3 -4  0  0 -1  6 -3 -3 -3 -2 -3 -3 -2 -2 -2 -2 -3 -3 -2 -2 -3  1  1  2 -3 -1 -2 -4 -1  4  1 -2 -1 -2  5 -2 -1  7
 -1  0 -1 -3  3  1  0  0 -3 -1 -2  2  2  2  1  1  3 -3 -1 -2 -3 -1  1 -1 -2 -3  0  4  0 -3  5 -3 -3 -3 -1  3 -2 -4  1  1 -2  1 -1 -4  2 -1 -1 -3 -1  2  2  0 -1 -3  1 -3 -2 -5  0 -1 -4 -1  0 -3  1  1 -2 -1  1 -4 -4 -1  1  4  4 -3  0  2 -2  0 -2  3  0 -4 -4 -1  0 -3  5 -3  4  0  5 -3 -3  4  1 -3  1  3 -2 -2  4  0 -3  2  2  1 -2 -2 -1 -1  1 -1 -2 -1  3 -1 -2  0  3  1 -3 -1 -3  1 -4 -1 -3 -1 -3 -1 -3 -1 -2 -3  1 -1  0 -2 -3 -3  0 -3 -2 -3 -1 -2 -3 -2 -3 -4  3  0 -2  1  3 -3 -3 -2 -3  1 -2 -2  1  0  0  1  2  3  0 -1  3 -3  4  0  4 -4  3 -1 -2 -2 -3  4 -2 -2  0  0  2 -3 -4  1  0 -3 -2 -2  4 -3  3 -4 -2  0  1  4  4 -3 -2  1 -2 -2  0 -3 -1 -3  3  1 -4  3 -1 -3  2  1 -2 -2  0  0 -2
