# Supplementary material for: Protein Secondary Structure Prediction Based on Data Partition and Semi-Random Subspace Method
Source: Sci Rep. 2018 Jun 29;8:9856. doi: 10.1038/s41598-018-28084-8 (PMC6026213; doi:10.1038/s41598-018-28084-8)
Supplement: Supplementary file 3 — Dataset 3 [file 41598_2018_28084_MOESM3_ESM.zip › ASTRAL_DATA/1cc8_A.pssm]

  A  E  I  K  H  Y  Q  F  N  V  V  M  T  C  S  G  C  S  G  A  V  N  K  V  L  T  K  L  E  P  D  V  S  K  I  D  I  S  L  E  K  Q  L  V  D  V  Y  T  T  L  P  Y  D  F  I  L  E  K  I  K  K  T  G  K  E  V  R  S  G  K  Q  L
  4  0 -2 -2 -1 -3 -3 -5  1 -2  1 -4 -1 -4 -2 -1 -4  2 -1  6 -1 -1 -2  2 -4  0 -3 -1 -1  1 -1 -2 -1 -1 -3 -3 -1 -2 -3 -1 -1 -4 -2  0 -1 -3 -2  0  0  1 -2  0 -2  0 -3 -3  2  2 -3  0 -2 -2 -3 -4  1  1 -1  1  0 -1 -1 -2
 -2 -1 -3  0 -1 -3 -1 -6  0 -1  0 -5 -3 -6 -2 -3 -6 -2 -1 -2 -4  2  6 -3 -5  0  3 -3 -1 -1 -3 -4  0 -1 -4 -2 -5 -4 -3 -2  0 -1  1 -6  0 -5 -1 -4 -2 -2 -3 -2 -2 -2 -5 -2  0  0 -5  1  0 -4 -3  4 -1 -5  3 -1 -4  2 -2 -4
 -2  1 -2 -1  0 -4 -2 -6  4 -6  1 -5 -1 -6  0 -1 -5 -2  3 -2 -5  1  2 -3 -6  3 -1 -3  0  0 -1 -3  1  2 -5  1 -5  3 -6  0  4  0 -1 -6 -1 -6  0 -2  2 -3  0 -3  1 -1 -5 -4  0 -2 -5  0 -1 -3 -3 -3  0 -5  2 -1 -3 -1 -2 -5
 -2  3 -3 -2 -3 -5 -1 -7  2 -6  3 -6  0 -6  1 -2 -6 -3  1 -2 -5  1 -2 -4 -6  0 -1 -4  2  1  1 -4  1  2 -4  5 -5  6 -6  2  1 -3 -3 -6  0 -4  1 -1  2 -4  2 -3  5  1 -5 -4  1 -3 -5 -2 -2 -4 -4 -4 -1 -5 -2 -2 -4  0 -1 -5
 -2 -3 -3 -4 -3 -5 -5 -3 -3 -4 -3 -5 -3 11 -4 -4 11 -3 -4 -3  0 -3 -5 -2 -2 -3 -5 -3 -3 -2 -5 -2 -3 -4 -4 -5  1 -1 -4 -5 -4 -6 -4 -4  3  0 -3 -2 -3 -3 -4 -4 -5 -3 -2 -4 -4 -1 -4 -4 -6 -1 -3 -7 -4  4 -3 -3 -1 -5 -3 -2
 -2  3 -1  4  3 -3  2 -6 -1 -5  2 -4 -2 -6  3 -3 -6 -2  0 -2 -4  1  0 -3 -5  2  0 -2  1 -1 -3  0  2  0 -4  0 -5  0 -5  0  0  7  1 -5 -1 -5  1 -3 -1 -2 -1 -1  2  0 -4  2  2 -1 -5  2  2 -4 -3 -2  2 -4  1 -2 -2  2  1 -4
 -2  3 -1  0 -1 -4  5 -6  1 -5  1 -5 -1 -6  4 -4 -6  0  0 -2 -4  2 -1 -3 -6  0  0 -3  3  0 -2 -3  2  1 -5  4 -4 -2 -6  5  2 -1  0 -6 -1 -5  3 -2  2 -3 -1 -2  3  2 -5 -3  5 -2 -5  3 -1 -4 -5 -3  2 -4 -1 -1 -4  5  3 -4
  1 -2 -3 -3 -3 -5 -4 -6 -2 -6  0 -6 -2 -6  2  7 -5 -3  4 -2 -5 -2 -3 -4 -6  1  0 -3  2  2  6 -4 -2 -1 -5 -3 -5 -3 -6 -3 -1 -2 -4 -6 -3 -6 -3  4 -2 -4 -2 -3 -3 -3 -5 -5 -2 -3 -6 -1 -2 -5  7 -5 -3 -5 -2  1  6 -3 -3 -5
 -2  0 -3  6  2  6  0 -4 -1 -6  2 -5  1 -6 -1 -4 -6 -3 -1 -3 -5  0  0 -3 -6  1 -3 -4  0 -1 -4 -4 -1  0  0  0 -5 -2 -5 -1 -2 -2 -3 -6 -2 -6 -1 -4 -2  3 -4 -1 -3 -2 -5 -2 -1 -3 -5 -1 -4 -5 -3 -4 -3 -5  1  0 -4 -2 -2 -4
 -3 -3  0 -4  0 -2 -3 -2 -3  1 -3 -1 -3 -5 -4 -5 -4 -2 -4 -3  4 -3 -5  1  0 -3 -5  2 -2 -1 -4  4 -2 -3  3 -4  5 -5  0 -5 -4 -6 -2  1  0  3  0 -4 -3  1 -5 -1 -5 -1  4  0 -4 -1  6 -4 -6 -4 -7 -6 -4  3 -1 -3 -5 -4  0  4
 -3 -3  1 -4 -3 -3 -3  1 -3 -1 -3 -1 -4 -5 -4 -5 -4 -3 -3 -2 -1 -3 -5 -1  6 -3 -5  4 -2 -2 -5 -1 -3 -4 -1 -5 -1 -4  6 -5 -4 -6 -1 -2  1 -1 -1 -5 -4  4 -4 -2 -4 -2  2  5 -3 -1  4 -3 -5 -4 -7 -6 -3 -2 -1 -4 -5 -4 -1  3
 -2  0 -2  1  3 -4  2 -6  2 -5  1 -5  0 -6  0 -1 -6 -2  1  0 -4  3  3 -1 -5  2  6 -3  1 -1 -1 -2  2  2 -4  0 -5 -2 -5  1  2  4  4 -5  0 -5  1 -3 -1 -1 -2 -2  1  1 -5 -2  1  3 -5  4  7 -2 -4  7  4 -4  2  1 -2  3  0 -4
 -2 -1  7 -2 -2 -3 -3  0  1  1 -1 11 -2 -5 -3 -4 -4 -2 -3 -2 -2 -2 -3 -2  1 -2 -3  3 -2 -1 -4 -1 -2 -3 -1 -4 -2 -5  2 -3 -1 -4  1 -2 -1 -2 -2 -4 -3  0 -4 -1 -4 -2  3  1 -2 -1 -1 -3 -3 -4 -6 -5 -3 -2 -1 -3 -4 -3 -1  0
 -3 -4 -2 -4 -4  1 -4  8 -1 -4 -3 -3 -4 -6 -4 -5 -5 -3 -4 -4 -3 -4 -5 -3 -2 -4 -4 -1 -2 -1 -5 -3 -1 -4  5 -4 -2 -5  0 -5 -5 -6 -4 -4  0 -4 -2 -5 -3 -1 -5  1 -4 -2 -3  0 -5 -4 -2 -4 -6 -5 -6 -6 -5 -3 -3  1 -4 -5 -1 -1
 -2 -2 -2  3 -3 -5 -3 -7 -3 -5  0 -5 -2 -6 -2 -4 -5 -3 -1 -3 -4 -1 -4 -4 -6 -3 -3 -4 -2  2 -4 -2 -1 -3 -5 -3 -5 -4 -6  4 -3 -4 -3 -5 -3 -5 -3 -1 -1 -1  6  3 -3 -3 -5 -3 -3 -3 -3 -3 -4 -2 -5 -5  1 -4 -2 -3 -4 -3 -3 -4
  3  1 -1 -1  0 -4 -1 -5  1 -4  0 -5  3 -4  1  1 -4  4  1  1 -4  1 -1  1 -5  1 -1 -3 -1  0 -3 -3  1  4 -3 -1 -3  4 -5 -1  1 -3  0 -4  0 -4 -1  3  2 -1  3  1  1  0 -4 -2 -1 -1 -4  1  0  0 -2 -4 -1 -3  2  5 -1 -2  1 -3
  0 -1  3  1  4  0  0 -5 -1 -3  0 -4  6 -4 -1 -3 -4 -1  0  0 -2  2 -2 -1 -4  1 -1  0 -2  0 -3 -2  1  0 -2  0  0 -2 -4 -2  1 -4  3 -3  3 -2  3  4  3 -2  0 -1 -2  4 -3  0 -1  4 -3 -2 -2  7 -5 -3  2  0  1 -1 -3  0  2 -2
 -4 -4 -4 -4 -4 -2 -5 -2 -4 -6 -4 -5 -5 -5 -4 -5 -5 -4 -4 -4 -5 -4 -5 -5 -4 -4 -5  1 -3 -2 -1 -4 -3 -5 -2 -5 -5 -6 -4 -5 -5 -6 -4 -6  0 -6  0 -5  0 -4 -5 -2 -5 -4 -5 -3 -5 -4 -5 -4 -6  2 -6 -6 -5 -5 -4 -2  6 -4 -4 -4
 -3 -3 -3 -2 -3  8 -4  3 -3 -4 -2 -4 -3 -6 -3 -5 -5 -3 -3 -4 -3 -3 -4 -4 -3 -2 -4 -3 -2 -1 -5 -2 -1 -3  5 -4 -4 -4 -2 -4 -4 -5 -2 -4 -1 -4 -1 -4 -1 -2 -5  5 -3 -3 -3  0 -4 -3 -4 -3 -5 -5 -6 -5 -4 -4 -2 -1 -4 -3 -2 -2
 -2 -3  0 -3  0  2  0 -3 -3  7 -1 -3 -3 -4 -4 -5 -4  3 -4 -2  6 -3 -5  5  0 -3 -5  2 -2 -1  1  6 -1 -4  4 -2  5 -4  1 -4 -4 -6  0  7  1  7  0 -3 -3  2 -4  2 -4  0  5  0 -3 -1  2 -3 -4 -2 -6 -6 -2  5 -2 -3 -5 -2  2  4
