# Supplementary material for: Protein Secondary Structure Prediction Based on Data Partition and Semi-Random Subspace Method
Source: Sci Rep. 2018 Jun 29;8:9856. doi: 10.1038/s41598-018-28084-8 (PMC6026213; doi:10.1038/s41598-018-28084-8)
Supplement: Supplementary file 3 — Dataset 3 [file 41598_2018_28084_MOESM3_ESM.zip › ASTRAL_DATA/1ccw_A.pssm]

  M  E  K  K  T  I  V  L  G  V  I  G  S  D  C  H  A  V  G  N  K  I  L  D  H  A  F  T  N  A  G  F  N  V  V  N  I  G  V  L  S  P  Q  E  L  F  I  K  A  A  I  E  T  K  A  D  A  I  L  V  S  S  L  Y  G  Q  G  E  I  D  C  K  G  L  R  Q  K  C  D  E  A  G  L  E  G  I  L  L  Y  V  G  G  N  I  V  V  G  K  Q  H  W  P  D  V  E  K  R  F  K  D  M  G  Y  D  R  V  Y  A  P  G  T  P  P  E  V  G  I  A  D  L  K  K  D  L  N  I  E
 -3 -1 -2 -2 -2 -2 -2 -2  5 -3 -2 -2  2 -5  2 -5  3 -3 -2  5 -3 -3 -3  5 -2  6 -4 -2  0  6 -2 -4 -3 -3 -3 -3 -2 -2  0 -3 -1 -1 -3 -1 -2 -4  1  0  6  7 -1 -1 -3 -3  5 -2  5 -3  1 -3 -1 -2 -4 -2 -2  5  1 -3 -1 -3 -3  0 -1 -3 -2 -1 -1 -3  0 -1  3 -2  3 -1 -1 -2 -2 -2 -3  1 -2 -2 -3 -3  1  0  0 -1  0 -1 -1  0  0 -3 -1  0  0 -4 -2  1  1 -3 -2  3  1 -1 -5  0 -2 -2  1 -2 -1 -1 -1  1  0  1  0 -3 -2  1 -1 -2 -2 -1 -2
 -4  3  4  1  6 -5 -4 -4 -4 -1 -5 -5 -3 -4 -3 -3 -4  6 -5 -3  2 -5 -4 -3  6 -4 -5  6 -2 -3 -5 -5 -2 -5 -2 -4 -4 -5 -4  5  0 -3 -3 -2 -2 -5 -5  0 -4 -4 -4 -2 -3 -2 -4 -3 -4 -5 -4 -4 -4 -4 -5 -4 -5 -2 -3 -2 -2 -4 -5  3  3 -4  4  0  1 -5  3 -2  3 -3 -3 -1 -3 -4 -2 -4 -4 -4 -5 -5 -3 -5 -4 -1 -1  0  0 -1 -1 -2 -2 -4  2  1  3 -4  2  0 -3 -5 -5 -1  5 -5 -5 -2 -5 -4 -4 -2 -4 -1 -2 -4 -5 -1 -3 -4  5  0 -1 -4 -1 -3  0
 -4  0  0 -2  0 -5 -5 -5 -3 -3 -5 -3 -3 -1 -3 -3 -1 -3 -3  5 -2 -5 -5 -1 -1 -4 -6 -1  0  0 -1 -5  2 -6 -5  6 -3 -3 -5 -2 -2 -2 -4 -2 -2 -5 -5  3 -3 -4 -4 -2 -2  3 -4  1 -4 -6 -3 -5 -2 -3 -6 -1 -3 -3 -2  3 -2 -2 -5 -2 -2 -5 -2  0 -2 -5  0 -1  1  1 -3  1  2 -5 -4 -4 -4 -3 -3 -3  5 -5 -4 -1  0  0  0  1 -1 -1 -1 -2 -2 -1 -2 -5 -2  0 -2 -3 -5  1 -2 -5 -6 -1 -3 -2 -3 -1 -3  0 -1 -4 -5  0 -3 -5  0  1  5 -5  1 -4  0
 -5  2 -2 -3 -3 -5 -5 -5 -4 -4 -4 -4 -3  8 -4 -4  6 -4 -3 -3 -3 -5 -5  2 -3 -4 -6 -2  6 -2 -2 -6  3 -6 -5 -2 -4 -4 -5 -4 -3 -3 -4  2  2 -6 -5  2 -3 -4 -3  0 -1  7 -5  7 -4 -6 -4 -5 -3 -4 -6 -4 -4 -4 -4  0 -3  5 -6 -2 -2 -5 -4  3 -3 -6  2  1 -1  2 -4  3  7 -5 -4 -4 -5 -4 -4 -4 -2 -5 -3 -1 -1  0  1  4 -1  3  4  6 -2  0 -2 -6 -2  2 -4 -4 -5  4 -1 -5 -6  1 -4 -1 -3  3 -4  2  3 -3 -5  3  3 -5 -1  0  5 -5  1 -4  4
 -4 -4 -5 -2 -4 -2 -3 -3 -3 -4 -3 -5 -3 -6  6 -6 -4 -4 -5 -3 -5 -2 -3 -3 -4 -1 -4 -5 -5 -3 -5 -4 -6 -3 -3 -5 -3 -5 -2 -5 -1 -3 -3 -6 -5 -4 -3 -4 -3 -3 -3 -5 -5 -6 -3 -4  1 -3 -1 -2 -4  1 -4 -4 -5 -4 -5 -4 -3 -3  9 -4 -5 -3  0 -5 -3  7 -3 -5 -3 -5 -2 -4 -5 -2 -2 -3 -1  0 -5 -5 -3 -3 -4 -1 -2 -2 -1 -2 -1 -2 -4 -4 -3 -4 -3 -4 -4 -4 -2 -5 -2 -3 -3 -1 -5 -3 -6 -5 -2 -4 -2 -4 -4 -1  2 -4 -2 -3 -4 -4 -5 -3 -4 -2 -4
 -3  2  2  0 -1 -4 -4 -4 -3 -2 -4 -4 -3 -3 -4 -3 -2 -2 -5 -3 -1 -5 -4 -1  2 -2 -5  0  1 -1 -4 -4  0 -5 -4 -3 -3 -5 -4  3  6 -3  6  1  5 -5 -4  2 -3 -3 -2  7 -1 -2 -4  1 -3 -5 -3 -4 -3 -3 -5 -3 -5  0 -2 -1  2 -2 -5  2 -1 -4 -1  2 -1 -4  1  1  1 -2 -3  0 -2 -4 -2 -3 -4 -3 -4 -4 -3 -4 -3 -1 -1  2  3  0 -1  0  1 -3  0  1  0 -4  0  1 -1 -5 -5 -1  0 -5 -6 -2 -3 -3 -2 -2 -3  2  0 -3 -5  1 -2 -4  0  2 -1 -4  2 -3  2
 -4  3  0 -2 -2 -5 -5 -4 -3 -2 -4 -5 -2 -1 -4 -3  0 -3 -5 -3 -2 -5 -5  2 -2 -3 -5  1  3 -2 -5 -5  6 -5 -4 -4 -4 -5 -4 -2 -1 -3 -2  7  4 -5 -4  4 -3 -3 -3  5  6 -1 -4  1 -4 -5 -4 -5 -3 -3 -5 -3 -5 -3 -3  4  0 -2 -6  0  0 -4 -2  5 -1 -5  2  7  0 -1 -3  3  0 -4 -3 -4 -4 -4 -4 -4 -3 -5 -3 -1 -1  0  1  1 -1  4  5 -1  3  2  1 -5  2  5 -3 -5 -5 -1  3 -5 -6 -1 -4  1 -2 -1 -3  5  4 -4 -5  4 -2 -5  0  4  0 -5  1 -3  4
 -5 -2 -2 -4 -4 -5 -5 -5  5 -4 -5  7 -3 -4  5 -5 -3 -5  7 -2 -4 -6 -6 -2 -4 -1 -6 -2 -3 -2  7 -6 -3 -6 -6 -4 -4  7 -5 -4 -4 -3 -4 -4 -4 -6 -5 -2 -2 -2 -5 -4 -4  0 -3 -3 -1 -6  5 -5 -3 -4 -6 -4  7 -3  4 -3 -4 -4 -5 -3  4 -5 -4 -2 -1 -5 -2 -4 -2  6 -3  2  0 -5 -3 -4 -5  4  7  7 -2 -4 -2 -1  5  0 -1 -1 -1 -3 -2 -4 -4 -3 -1 -5 -4 -1 -2  7 -5  1 -1 -6 -4  3 -5  7 -4 -3 -4 -1 -3 -2 -5 -2 -4 -6 -4 -2 -3 -5  3 -4 -3
 -4 -1 -2 -1 -3 -5 -5 -5 -4 -4 -5 -5 -4 -4 -4 11 -3 -3 -5 -3  0 -5 -5  1  4 -4 -4 -2  0  1 -5 -3 -1 -6 -2 -1 -4 -5 -5  6 -2 -4 -4 -3 -2 -4 -5  0 -2 -4 -4 -2  3 -3 -4  0 -4 -6 -4 -5 -4 -4 -3 -2 -5  7  9 -2  3 -2 -5 -3  0 -4  3 -1 -2 -5 -1 -2 -1 -2 -4 -1  1 -5 -3 -4 -2 -4 -4 -4 -3 -5 -4 -2 -1  0  1  0 -1 -1 -2 -4 -1 -2 -1 -4 -2 -2 -1 -5 -3 -2  0 -5 -3 -2 -5 -2 -2 -3 -4  0 -2 -4 -5 -1 -1 -5  0 -1  3 -5  1 -4 -1
 -1 -4 -4  4 -4  4  2  4 -4 -1  5 -7 -1 -6 -1 -7 -3  0 -7  1 -5  6  5 -4 -3 -1  0 -4 -5 -4 -7 -1 -6  0  6 -5  2 -7  2 -3 -3 -4 -5 -3 -4  6  4 -4 -3 -4  5 -5 -4 -6 -1 -5 -1  6  1  3 -5  5  1 -5 -7 -4 -6 -1  2  0  0 -3 -5  3  2 -5 -1  0  0 -5 -3 -6  2 -4 -5  6  2  2  2  2 -6 -6  4  6 -1  1 -2 -2 -1  0  0 -4 -4  0  3 -3 -2 -1 -2 -4  0 -7  2 -3 -5  4 -3 -3 -6 -6 -2 -4  2 -4 -2  4  6 -3 -2  4 -4 -4 -1  2 -4  4 -4
  0 -4 -4 -1 -4  1  4  2 -5 -3 -1 -6  4 -7 -4 -6 -4 -3 -7 -3 -4  0  3 -4 -3 -3  5 -4 -5 -3 -6 -1 -5 -2 -1 -5  3 -7  4  1 -3 -4 -5 -5 -3 -1 -1 -4 -4 -4  2 -5 -5 -6 -2 -6 -1  1  2  4 -5  0  6 -4 -7 -4 -5 -1  0  4  0 -3 -4  3  0 -5  4  5 -3 -5 -3 -6  3 -4 -6  0  4  3  1  0 -6 -6 -2  3 -3  0 -2 -1 -1 -1  0 -4 -4 -2 -1 -3 -1  4  1 -4  2 -6 -1 -4 -4  0 -3 -2 -6 -6 -4 -2  2 -4 -3 -1 -1 -4 -1  4 -4 -3 -4  4 -4  3 -4
 -4  3  5  3  2 -4 -4 -4 -3  6 -4 -4 -3 -3 -4 -4 -3 -1 -4 -3  7 -5 -4 -2  0 -2 -5  1 -1 -3 -4 -5  0 -5 -4 -4 -3 -4 -4 -1 -1 -3 -1 -1 -1 -5 -4  1 -3 -3 -2 -1 -2 -1 -4 -1 -3 -5 -3 -4 -3 -3 -5 -3 -4 -2 -3  0 -2 -3 -5  1  3 -4  0  1  3 -5  4  0  2 -2 -3  1 -3 -3  0 -4 -4 -3 -4 -4 -3 -5 -3 -1 -1  3  0  0 -1  0  0 -3  0  2  3 -4  5  2 -2 -4 -5  0  2 -5 -6  0 -4 -3 -3 -2 -3  0  1 -3 -5  1 -2 -4  5  2 -1 -4  4 -2  2
 10 -1 -3 -1 -3  0  1  1 -4 -2 -1 -5  1 -6 -3 -5 -2 -2 -6 -3 -4 -1  0 -3 -1 -2  0 -2 -2 -3 -5  7 -4 -2 -1 -4 -1 -6  0  4 -2 -2 -4 -4  4 -1 -1 -1 -3 -3  0 -3 -4 -5 -2 -5 -1 -1  0  3 -4 -1  1 -4 -6 -1 -4  6  1 -1  0 -1 -2  3  3 -4  1  3 -2 -4 -2 -5  3 -3 -5 -1  1  1  0 -1 -5 -5 -2  0 -3  0 -1 -1 -1 -1  0 -3 -3 -2  0 -3 -2  0 -1 -3  8 -6 -2 -3 -3 -1 -2 -3 -5 -5 -1  0  1 -2 -2 -1 -1 -3 -2  2 -3 -2 -4  0 -1  3 -3
 -2 -4 -5 -1 -5 -2 -2 -2 -5 -4 -3 -6 -2 -6 -4 -4 -5 -4 -6 -4 -5 -2 -2 -4 -1 -2  5 -5 -5 -4 -6  7 -6 -4 -3  0 -3 -6 -2 -2 -5 -5 -6 -5 -5  6 -3 -4 -4 -5 -2 -6 -5 -6 -4 -6 -3 -2 -2 -2 -5 -3 -2 -1 -6 -4 -4 -3 -2 -2  6 -5 -4  3 -2 -5 -2  0 -4 -6 -2 -5 -2 -1 -5 -2 -2 -1  5 -3 -5 -5 -3 -2 -4 -1 -2 -2 -1 -1  4 -4 -4 -4 -2 -4  1  6 -4 -4 -2 -6  6 -4 -4 -2  8 -4 -7 -6 -5 -5 -1 -5 -4 -3 -3 -4  4 -2 -5 -4 -5  1 -4  0 -4
 -5 -2 -1  2 -4 -5 -4 -4 -3 -4  6 -5 -3 -4 -4 -6 -3 -4 -5 -3 -4 -5 -5 -3 -4 -3 -5 -4 -2 -3 -5 -6 -3 -5 -5 -5 -4 -5 -4 -4 -4  3  7 -3 -3 -5 -4 -3 -3 -3 -4 -4 -3 -4 -4 -4 -3 -5 -4 -5 -4 -4 -5 -4 -5 -4 -5 -2 -3 -4 -5  6 -2 -4 -4 -3 -3 -5 -3 -3 -3 -4 -4 -2 -4  0  2 -4 -4 -3 -4 -4 -4 -5  7  0  2 -1 -1  0  1  3 -2 -4 -3  5  0 -5 -3 -3 -4 -5 -5 -3 -3 -5 -6  4  8 -4 -4  6  4 -3 -2 -2 -5 -3 -4 -5 -4 -3 -4 -5 -3 -2 -2
 -4  0 -1 -2 -1 -4 -4 -3 -1 -3 -4 -3  2 -3 -2 -4 -1 -3 -3 -1 -2 -4 -4  0 -1  0 -5  0 -2  0 -3 -5 -2 -4 -4 -3  0 -3 -4 -2  1  4 -3 -1 -1 -5 -3  0  0  0 -3 -1  0 -2 -1 -2 -2 -4 -2 -4  7  4 -5  5 -3 -1 -3 -1 -1 -3 -3 -1 -2 -4 -2 -2 -2 -4 -1 -1  0 -1 -2  1 -2 -4 -2 -3 -3 -2 -3 -3 -2 -4 -1  0  0  0  0  0 -1  0 -1 -2 -2 -1 -1 -4 -2  0 -2 -3 -4  0 -2 -4 -5 -1  0 -2  1  2 -1  1  0 -2 -4  0 -3 -4 -2  0 -1 -4 -1 -2 -1
 -3 -1 -2 -1  4 -2 -2  0 -3  0 -3 -4 -2 -4 -3 -5 -1 -1 -4 -1  1 -2 -2 -1 -2 -2 -4  2 -3 -2 -4 -4 -2 -3 -1 -4  6 -4 -2 -3  1  6 -3 -2 -2 -3 -2 -1  3 -2 -1 -2  3 -3 -2 -2 -2 -3 -3 -2 -1 -1 -4 -2 -4 -3 -4 -2  4 -3 -3 -2 -2 -2 -1 -2 -2 -3 -2 -3 -1 -3 -2 -1 -3  0  0  1 -1 -2 -4 -4  1 -3 -2  0 -1 -1  0  0 -1 -1 -1  1 -2 -1  0 -4 -1 -2 -2 -4 -3  0 -2 -2 -5  3 -3 -2  7  1  4  1  1  3 -2 -1 -2 -2 -2  0 -2 -2 -2  0 -2
 -4 -4 -5 -3 -5 -5 -4 -4 -5 -5 -5 -5 -4 -7 -4 -6 -6 -5 -5 -5 -1 -5 -4 -4 -4 -5 -3 -5 -6 -5 -5 -2 -5 -6 -5 -2 -4 -5 -4 -4 -4 -5 -6 -5 -5 -3 -5 -5 -5 -5 -4 -5 -5 -7 -5 -6 -5 -5 -2 -4 -6 -5 -4 -2 -5 -5 -5 -4 -3 -4 -3 -5 -4 -3 -4 -5 -4 -4 -4 -5 -2 -5 -4 -4 -6 -5 -3 -4  0 -4 -5 -5 -4 -4 -5 -2 -1 -1 -1 -1  7 -4 -4 -5 -4 -4 -3 -2 -4 -4 -3 -5 -3 -5 -5 -5 -1 -4 -7 -5 -5 -5 -4 -4 -5 -4 -5 -5  8 -4 -5 -4 -3 -4 -4 -3 -4
 -3 -3 -3  0 -4 -3 -3 -3 -4 -4 -4 -6 -3 -6 -4 -1 -4 -4 -6 -4 -4 -3 -3 -1  2 -3  0 -4 -4 -4 -6  2 -4 -4 -3  8 -3 -6 -3 -2 -4 -4 -5 -4 -4  2 -3 -3 -2 -4 -3 -4 -4 -5 -4 -5 -4 -4 -3 -3 -5 -4 -3  7 -6  0 -2 -4  0  0 -1 -4 -3 -2 -2 -4 -2 -3 -3 -4  1 -5 -2 -2 -2 -3 -3 -3  6 -3 -5 -5 -1 -3 -4 -1 -2 -1 -1 -1  1 -3 -2 -4 -1 -3 -1  1 -3 -4 -3 -3  1 -3 -2 -3  6 -2 -6 -5 -4 -4 -3 -3 -3 -3 -4 -4  3 -3 -2 -3 -4 -3 -3 -2 -3
 -1 -3 -4  1 -3  6  5  4 -3  4  1 -6 -1 -6  1 -7  1  4 -6 -1 -4  5  3 -2 -4  1 -2 -3 -4 -3 -6 -1 -5  7  4 -5 -1 -6  4 -3  2 -3 -4 -4 -4  1  6 -3 -1 -1  3 -5 -3 -6  5 -5  4  4  0  4 -5  1 -1 -4 -6 -3 -5 -2  0 -1  1 -3 -4  4  2 -4 -1 -1 -2 -4 -3 -5  2 -3 -5  4  1  4  1  4 -5 -5  2  2  3  3 -2 -1  0 -1 -1 -3 -3  3  1 -3 -2 -2 -3 -3 -1 -6  5 -2 -4  6 -4 -3 -5 -5 -1 -3  0 -3  0  3  4 -2 -3  3 -3 -3 -3  5 -4  3 -3
