# Supplementary material for: Protein Secondary Structure Prediction Based on Data Partition and Semi-Random Subspace Method
Source: Sci Rep. 2018 Jun 29;8:9856. doi: 10.1038/s41598-018-28084-8 (PMC6026213; doi:10.1038/s41598-018-28084-8)
Supplement: Supplementary file 3 — Dataset 3 [file 41598_2018_28084_MOESM3_ESM.zip › ASTRAL_DATA/1ccz_A.pssm]

  F  S  Q  Q  I  Y  G  V  V  Y  G  N  V  T  F  H  V  P  S  N  V  P  L  K  E  V  L  W  K  K  Q  K  D  K  V  A  E  L  E  N  S  E  F  R  A  F  S  S  F  K  N  R  V  Y  L  D  T  V  S  G  S  L  T  I  Y  N  L  T  S  S  D  E  D  E  Y  E  M  E  S  P  N  I  T  D  T  M  K  F  F  L  Y  V  L  E  M  V  S  K  P  M  I  Y  W  E  a  S  N  A  T  L  T  b  E  V  L  E  G  T  D  V  E  L  K  L  Y  Q  G  K  E  H  L  R  S  L  R  Q  K  T  M  S  Y  Q  W  T  N  L  R  A  P  F  K  b  K  A  V  N  R  V  S  Q  E  S  E  M  E  V  V  N  a  P  E
 -4  2 -2 -3 -4 -2  2  3 -3 -5 -3 -3  0 -4 -6 -3 -2 -1  0 -1 -1 -1 -3 -2 -3 -1 -1 -6 -3 -4 -3 -1 -4 -1  0  5 -3 -3 -3 -2 -1 -1 -1 -2 -2 -3  0 -1 -4 -3 -3 -5  0 -2 -3 -3 -1 -1 -4 -2  1 -6 -3 -6 -3 -3 -2 -3 -1 -1 -6  2 -2 -1 -7 -3  1 -3 -1 -2 -3 -1 -2 -2 -2 -2 -2 -2 -2 -3 -1 -3 -5  2  0 -1 -1 -1 -5 -1 -2 -2 -1 -1  0 -1 -2 -1 -3 -3 -2 -3 -1 -1 -1 -2 -1  0  0  0 -2 -2 -1 -4 -4 -2 -2 -2 -1 -1 -1 -2  0 -1 -2 -1 -3 -3 -1 -3 -4 -1 -3 -2 -3 -3 -2  0 -1 -6 -3 -5 -3  4 -2 -4 -3 -2 -5 -3 -3 -2  1 -2 -1 -1 -3 -4  0 -1 -4
 -4 -4  0 -1 -6 -3 -2 -2 -3 -6 -1 -4 -7 -4 -7 -2 -5 -4 -1 -1 -2  0 -4 -1 -1 -7  2 -9  0  2 -2  1 -2  2 -6 -5  1 -1  1  1 -1  0 -2  0 -3 -2  0  2 -2  3 -3  7  0  1 -4 -4 -1 -1 -4 -4 -2 -7  0 -7  2  0 -6  2  2 -2 -6 -3 -6 -2 -7  1 -5  1 -5 -2 -1  1 -1 -2  0  1  1 -5  1 -5  2 -4 -5  0  0 -5 -2  0 -6 -1 -5 -1  0  0 -2 -2 -2  1 -1 -4 -3 -4 -3 -4 -2 -1 -2  1 -1 -2 -1 -3 -1 -4 -3  2 -2 -1  1  1 -2  1 -2 -1  0  0  0 -2 -4  0  0  1 -4 -1  1 -1  0  0 -2 -7  2 -4  0 -4  2 -5 -1 -4 -6 -1 -1 -1  0 -2 -3 -4 -3 -3 -4 -3 -3
 -4  0 -2 -1 -5 -2 -3 -3 -6  3 -2  5 -6  2 -8  3 -3  2  0  2  0  2 -1  0  1 -7 -3 -9  0 -3  5  1  4 -2 -7 -6 -2 -5  1  2  3  1 -1  0 -1  0  1  2  0  1  5 -3 -2  0 -2  4  1  0  6 -3  0 -8 -2 -8  1  6 -7 -1  0  4 -2  2  0  0 -7  0 -6 -1 -3  4  4  0  2 -1  0 -2  0 -6  2 -7 -1 -7 -5 -2  0 -5 -1  0 -2  0 -5  2 -2  3 -2  2  6 -2  2 -1 -2  1 -2 -2 -1  5 -1  1  1 -3  1 -1  0 -3 -3 -1  3  2  2 -1  0  2  1  0  1  0  0  1 -5  3 -4 -1  0  1  4 -1  2  0 -1 -6  1  2  0 -5  1  9 -1 -7 -1  2  2  3 -1 -1 -2  1 -3  6 -6 -3 -3
 -5 -3 -1  3 -6 -6 -5 -4 -6  0  3  3 -7 -2 -8  2 -5  0  0  2  2  1 -4  4  4 -7 -4-10 -2 -5  2  0  4 -4 -7 -6  1 -7  3  1  2  1 -2  0 -2 -1  0  0 -3 -1  4 -3 -3 -1 -1  5  0  0  0 -6  0 -8 -3 -8 -1  1 -7 -2 -2  1  8 -2  1  0 -8 -2 -6  2 -2 -2  3 -1  2  0  0 -3 -2 -7  1 -7 -1 -5 -6  4  0 -1  0 -1 -6  0 -5 -1 -4  1 -1 -1  1 -1 -1 -1  1  2 -2 -2 -1  0  0  1  4 -1  0 -1 -2 -3 -2  0  2  0  1  0 -1 -1 -1  1  0 -1 -2  2 -6 -2 -3 -3 -5 -1  2  2  3 -1 -4 -8 -4 -1 -3 -4 -2 -2  2 -5 -2 -3 -2 -2  1  1 -3  0 -4  1 -5 -5  3
 -4  6 -6 -5 -1 -2 -1 -2 -5 -7 -6 -4 -5 -3 -6 -4 -1 -5 -2 -4 -4 -5 -3 -5 -6 -3 -4 -4 -5 -2 -6 -5 -5 -5 -5 -4 -6 -2 -6 -5 -5 -5 -2 -4 -3 -5 -3 -3 -3 -3 -6  3  1  3 -4 -3 -2 -4 -6 -3  2 -6 -1 -6 -2 -4 -5 -5 -4 -5 -8 -3 -3 -3 -7 -3 -4 -6 -3 -5 -5 -4  0 -4 -5 -3 -5 -6 -4 -3  0 -6 -5 -7  2  2 -5 -4  0 -3  0  0  6 -2  7  4 -5  7  0  2  2  8  6  4  4  1  5  0  0 -2 -4  2 -4  3 -1  1 -2 -2 -2  0  2 -2 -5 -1 -4 -5 -4 -4 -2 -1 -6 -5 -6  2  3 -3 -4 -2  0  4 -5 11 -5 -1 -6 -8 -5 -4 -7 -2 -7 -5 -4  5 -5  1 -5 -1 11 -5 -7
 -4  1  4  1 -3 -4 -2 -3 -3 -3  2 -3 -6 -1 -7  0 -4  0 -1  0  3  0 -1  0  1 -5  0 -8 -2 -1  0  1  0 -2 -6 -4  4 -2  0  2  1  1  0 -1 -3  0  0  1 -2  2  1 -1 -3  0 -3 -3  0  3 -4 -5 -1 -7  2 -7  0  2 -6  3 -1  0 -3 -2 -4 -1 -7  1 -4  2 -3 -2  0  1  0  2  0  2  1 -5  1 -6  1 -7  2 -3  0 -5  0  1 -2  1 -2 -2  0 -1 -2  0  0 -2 -2 -3 -1  0 -2 -5 -1  1 -2  0 -1 -3  2 -3  0 -2 -2  2 -2  0  1 -1  0 -1  2 -1  1  4  0  0 -1 -1 -2  0 -3  2  1  1 -2  0  0 -6  1 -4  2 -4  1 -6  2  0 -6  5  3 -4  2 -1 -1 -3 -4 -1 -3 -4  0
 -4 -3  5  3 -4 -5 -5 -2 -1 -4  4 -1 -7 -2 -7 -1 -5 -1  0  0  1  1 -3  2  4 -7 -2 -9  1 -2 -1  0 -1 -3 -4 -5  5 -5  3  1 -1  2 -1  0 -1 -1  0 -1 -2  1  1  0 -2  0  1 -1  0  2 -4 -4  0 -8  0 -8  0 -1 -6  2 -1  4 -2  1 -4  1 -7  2 -6  5 -4 -3  0  1  1  0  2  0  1 -6  1 -7  0 -5 -4  5  0 -5 -2  1 -3  1 -5 -2 -2  2 -3 -2 -1  0 -1 -3 -1 -1  3 -5  1  1  0  1  2 -1  3 -3  0 -2 -2  1 -1  1  2  0  0  0  3  1 -1  1  0  0 -4  0 -3  0 -2  0  2  0  0  0  0 -5  0 -4  1 -4  1 -5  0 -6 -3  4  5 -2 -1  2  1 -2 -1 -4 -6 -3  7
 -5 -2 -3 -3 -7 -6  6 -3 -6  7  4 -4 -7 -5 -8 -4 -6 -1 -1 -2  2 -1 -4 -1 -3 -4 -5 -8 -3 -2  4  1 -4 -4 -7 -4 -4 -4 -3  2  3  0 -2 -4 -3 -3  1 -3 -4 -2  4 -3  0 -4 -6 -3 -2 -1 -3  7 -4 -8 -5 -8 -4 -1 -6 -4 -3 -2 -6 -1  7 -4 -8 -4 -5 -4 -3 -3  2 -1 -2  3 -3 -3 -4 -5 -3 -7 -3 -6 -6 -3 -1 -6 -2 -2 -6 -2 -2 -3 -1 -1 -3 -1 -1  0 -1 -1 -1 -3 -3 -4 -2 -2  4 -3 -1 -1 -2 -3 -3 -4 -3 -1  3  3 -1  0 -1 -1 -2  2  0  0 -1 -3 -6 -4 -3 -3 -2 -1 -1 -1 -2  2 -3 -7 -5 -5 -3 -3 -4 -4 -3 -6 -5 -4 -4 -4 -2 -3 -4 -4 -5 -3 -5 -5 -5
 -1 -4 -1 -2 -6 -4 -2 -5 -6  1  3 -3 -7 -2 -7  2 -6 -3  1 -1 -3  1 -2  0  3 -7 -3 -8 -2  5 -1 -2 -1 -3 -7 -4 -2 -3 -1 -2 -1  1 -3  0  0  0 -1  1 -1 -1  0 -3 -3  3 -2 -2  1  1 -2 -2 -3 -7  2 -8 -1  3 -7 -3 -1 -1  3 -2 -4 -2 -4 -2 -6 -2 -3  3  1 -1 -1  2 -2  1  0  1  2 -7  3 -7  1 -3  1  2  0 -1 -6 -1 -5 -1 -1 -1 -2  0  0 -4 -3 -3 -2 -2 -2 -3 -2 -2 -2 -1  1 -2  1 -2 -1 -2  0 -2 -2 -3 -1  2  0  1 -1  1  4 -2 -2  0 -1  0  4  0  0 -1 -1  1 -2 -2 -2 -2 -3 -1 -2 -5 -2 -3  2 -2 -2 -1 -3 -2 -1  1 -2  0 -2 -3 -6 -5 -3
 -2 -4 -4 -2  4 -1 -6  4  1 -8 -6 -6  3 -1 -2 -5  5 -3  1 -3 -1 -4  5 -3 -3  7  2 -8 -1 -4 -4 -4  0  0  5  0 -2  2 -1 -4 -4 -1  2  0  0 -2 -2 -2 -2 -3 -6 -4  1 -3  1  2 -1 -2 -6 -5 -2 -1 -1  8 -3 -5  1 -3 -1 -5 -6 -5 -7  2 -6 -1  1 -1  5 -2 -5 -1 -1 -2 -2 -1 -2  3  0  0  0  3  3 -7  0  1  0 -1 -6  0  6  0  0 -1 -1  0 -5  1 -3  2 -1 -4 -2  2  0 -2 -2 -3 -2  0 -2  0  0  0  0 -1 -3 -1 -3  1  0 -2 -3  1 -1 -1 -1  1  5 -3  3 -1 -2 -4 -3 -2 -4  1 -3 -1  1 -5  0  0 -2 -5 -5  3 -6 -6 -7  1 -1  0  2  3  4 -3 -5 -5 -6
 -2 -4 -4 -4  2 -2 -5 -1  4 -8 -6 -6  0 -1  6 -5  1 -4  0 -3 -1 -3  0 -4 -5  1  2 -5 -1 -3 -5 -4 -4  2  2  1 -4  0 -4 -3 -4 -3  0 -2 -2 -1 -2 -2  1 -2 -5 -5  1  0  4 -1  0 -2 -5 -6 -3  7 -4  2 -3 -6  6 -4  0 -4 -4 -6 -6  1 -6 -3  2 -3 -1 -1 -5 -2 -1  0 -3  2 -4 -2 -3  6 -2 -1  3 -6 -1  3 -2 -2 -2 -1  2 -3 -1 -3  0 -2 -5 -2 -3  3  0 -2  0 -1  1 -4 -2 -4 -4  0 -3  3 -2  2 -1 -1 -1 -1 -3  0  2 -3 -4  0 -2 -3  1  0  4 -3 -2 -2  2 -3 -3  1 -3  0 -2  0 -4 -4 -3  0 -5 -6 -5  1 -5 -6 -6 -3 -4 -2  0  0 -1 -6 -3 -5 -6
 -4 -3  4  1 -4 -3  0  1 -3 -6 -1 -1 -6 -3 -7  0 -5  1  0  0 -1  3 -2  2 -2 -7 -1 -9  4  4 -1  4  0  5 -6 -5  0 -1  4  2  1  3 -1  3 -2 -1  1  0  0  5 -1  1 -1  1  0 -3  1  1 -4 -5 -3 -7  3 -7  3  2 -6  2  4  0 -5 -3 -5 -1 -7  3 -5  1 -4 -1  1  3  1 -1  3  3  4 -6  1 -5  2 -5 -3  0  0 -5 -2  4 -5  1 -5  1 -2  0 -1 -1  0  2  0 -2 -2 -1  0 -4  1  2  0  0  0 -1  1 -2  1 -5 -1  2 -3  1  1  0  0  2  2  0 -1  0  4 -3 -4 -2  1  2 -1  3  1  0  0  1  0 -3  2 -4  2  0  4 -5  1 -6 -6  3  4 -3 -2 -1  2 -1  0  2 -6 -3 -2
 -2 -4  0 -1  1 -4 -2  0  0 -7 -3 -6 -2 -3 -2 -5 -2 -2  1 -3 -2 -4  1 -2 -5 -1  1 -7  1 -4 -5 -2  0  0 -1  0 -2  0 -3 -3 -1 -1  0 -1  0 -1 -2 -1 -2 -1 -5 -5 -1 -2  1  0  0 -2 -5 -6 -2  1 -4 -1 -1 -5  3  1  2 -5 -7 -4 -6  0 -6  0  3 -1 -1 -3 -5 -2 -2 -1 -1 -1 -3  1  0  0  0 -1  0 -6  1 -2 -4 -1  1  0  3  0  0  1  0  1 -5 -2 -1  0 -1 -4  0  0  1 -3 -3 -1 -4 -1 -2 -2 -1  0  0 -2 -3 -2 -1  0 -1 -1 -3 -2 -3 -2 -1 -2  0 -3 -3  0 -3 -1 -3 -2 -1  2  0 -3 -3 -7  1  1 -4 -8 -6  0 -7 -1 -4  1 -4  0 -1 -1 -2 -5 -5 -6 -5
  7 -5 -6 -5 -4  4 -2 -3 -3 -8 -6 -5  3  0  6 -6  0 -3 -1  0 -3 -5  1 -4 -6 -3 -2 -4  1  4 -6 -3 -3 -3 -3 -2 -3  4 -1 -3 -3 -4  0 -1  1  5 -2 -3  7 -5 -6 -6 -3  0  1 -2  2 -4 -6 -2 -4  0 -3 -1  2 -6 -4 -5 -1 -3 -3 -6 -7 -3  1 -4 -2 -4 -1  0 -6 -1 -2 -3 -4 -1 -3  7  0 -1  1 -4  2 -7  0 -3  1 -2 -2 -2 -2  0  1 -4 -2 -4 -4 -4 -4 -2 -4 -3 -2  0 -1 -4 -4 -3 -3  0 -3  0  1 -1  1 -1 -4 -2 -3 -1  0 -3 -2 -2  1 -4 -3 -2 -1 -2  0 -1 -1 -4 -2 -1  0 -3 -1  7 -4 -4 -4 -3 -5 -8 -5  0 -5 -5 -5 -1 -3 -4 -1 -2  4 -5 -6 -7 -6
 -5 -2 -3  1 -6 -5 -4 -2 -3 -7 -4 -2 -7 -5 -8  5  4  5 -1  1  0  3 -1 -3 -4 -6 -4 -9 -4 -4 -2  0 -4 -3 -6 -4 -3 -2 -2 -1 -2 -2  3 -1  1 -4  2  2 -5 -3 -3 -4 -2 -4 -4 -1  0  0 -5 -5 -4 -8 -5 -7 -4 -4 -5 -4 -2 -4 -6 -5 -6 -2 -8 -4 -1 -4 -4  0 -3 -2 -2 -2 -2 -3 -1 -7 -2 -7 -3 -7 -6 -3  0  1  5 -1  8 -2 -5 -3 -2 -1 -1  0  1 -2 -3  0 -3 -1 -3 -3 -1 -2 -1 -1  0  2 -3  2 -2 -6 -2 -2 -1 -2  0  0 -1  0 -2 -2  1  0  1  3 -4 -2 -6 -2  1 -3 -2  2  0 -1  4 -8 -2 -6 -5 -2 -5 -8  6 -7 -4 -6 -6 -5 -2 -4  4 -1 -4 -3 -1  6 -4
 -4  4 -1 -1 -4  0 -3 -1 -1 -4  1  5 -6  1 -7  2 -2  3  0  3 -1  1 -2 -1  3 -4 -1 -9 -1 -2  0  1  1 -2 -5 -3 -3 -4 -2  0  1 -1  0  0  0 -3  1  3 -3 -2 -1 -4  0  0 -4 -1  1  1  3 -4  4 -7 -1 -7  3  0 -4  0  0  2 -2  5  0  0 -7  1 -3  0  1  0  2  1  0  0  1  0  0 -5  1 -4  0 -6 -4 -1  0 -4  3  2 -3  1 -2  2 -1  2  2  3  2 -1  4  0  1  1  3 -2  0  1  0  2  1 -1  1 -1  3 -2 -1  1  0  0  1  0  1  2  2  1  3  2  1  0 -3  3 -2  3 -3  1  0  1  4  0  2 -7  2 -2  0 -1  3 -2  0 -6  7  2  0  3  4  0 -2 -2  2  3 -1  5 -3
 -3  2 -1  2 -1  0 -4  0 -2 -4 -3  1 -4  6 -5  0  0  0  0  1  1  0 -1  2 -1 -3  3 -8  2 -2  1  2  3 -2 -3 -1  0 -3 -1  0 -1  0  1  3  2 -3  1  1 -3 -1 -3 -3  2  2 -3 -2  1  2  5 -5  4 -6  5 -4  1 -2 -2  4  0  0 -6  0 -5  3 -7  3 -3  0 -1 -1 -1  1  2  0  3 -1  4 -3  2 -3  2 -4 -4 -3  0 -4  0  0 -1  2 -2  4  0  1  1  1 -1 -1  4 -1  4  0 -1  1  0  0  0  4 -1 -1  2  0  2  1 -1  1 -2  1  1  0  1  0  0  1  0 -1  1  2 -2  4 -2  3  0  3  0 -1  0  0  3 -5  4 -3  4 -3  0 -2 -1 -3  1 -3 -1  3  2  3  0  1  0  2 -5  1 -4
  5 -5 -6 -3 -6  7 -6 -5 -6 -7 -6 -7 -6 -6 -5 -6 -6 -6 -3 -5 -3 -6 -4 -5 -4 -7 -5 13 -1 -2 -6 -5 -6 -6 -3 -3 -6  9 -5 -2 -3 -5 -4 -4  2 -1 -1 -4 -3 -5 -6 -6 -4 -1  1 -5  1 -1 -7 -6 -6 -6 -3 -7 -4 -7 -6 -3 -1 -6 -8 -6 -7 -3 -3 -5 -3 -6 -5  1 -3 -4 -5  0 -5  5 -5 -4 -4 -6 -3 -7 -2 -4 -3 -5  2 -5 -7 -4 -5 -1  6  0 -1 -2 -2  0 -2 -4 -2 -5 -5 -2 -4 -5 -5 -5 -4 -4  0 -1 -1 10  2  1  8 -4 -1 -1 -1  6 -5 -2 -2 -5 -2 -5 -6 -6  4 -1 10 -4 -3  2 -3 -4 -3  2 -3 -8 -6 -6 -1 -9 -7 -4 -8 -1 -7 -6 -1 -6 -6 -5 -5 -7 -6 -7 -6
  6 -3 -5 -4 -5  6 -6 -3 -5 -3 -4 -6 -3 -2 -4 -1 -4 -5 -1 -3 -2 -4  2  1 -1 -5 -2 -1  0  4 -4 -3 -3 -4 -5 -4 -5  2 -1 -3 -3 -3 -2 -1  6  6 -1 -3  4 -3 -2 -5 -3  4 -3 -3  0 -3 -4  2 -3 -5 -1 -6  1 -4 -5 -4 -1 -3 -3 -4 -7 -2 10  0 -2 -3  0  5 -4 -2 -2 -1 -1 -1 -3  5 -2 -5  0 -6  6 -4  1  2 -3 -4 -6 -1 -4  0  1 -2 -4 -3 -2 -3 -3 -4 -3 -2 -2  0 -3 -3 -4 -2  0 -2 -2  4  0 -1  7 -1 -3  0 -3  1  0 -1 -1 -2 -3 -4 -3 -3 -4 -3  6 -2 -3  0 -3  3 -2 -2 -3  6 -2 -3 -5 -5 -5 -8 -4 -3 -7 -4 -6 -1 -2 -5 -4 -1 -2 -6 -3 -6 -5
 -3 -4 -3  1  5  2 -1  2  5 -8 -6 -5  6  1 -2 -5  2 -3  1 -2  0 -3  2 -1 -4  3  1 -9 -1 -4 -6 -3 -3 -1  5  3 -1  0 -2 -3 -3 -1  2  0 -1 -1  0 -2 -3 -3 -4 -4  2 -1  1  0 -2 -1 -5 -6 -1 -4 -2 -1 -3 -6  3 -1 -1 -5 -6 -4 -7  2 -6  0  5 -2  3 -3 -5  0  1 -3 -1 -1 -2 -1 -1  1  0  7 -2 -5  0  4 -4  0 -1  2  3 -2  0 -2  0 -1 -3  0 -2  2  2  0 -2  5  1 -1  0 -3 -2  4 -1 -1  2 -2 -1 -2 -2 -2 -2  1  0 -2 -3 -1 -4  0 -3  1  3 -3  0 -2 -3 -3 -4 -2 -2 -2 -1  0 -2 -5  2  4 -3 -5 -6  6 -7 -5 -5  1 -1  0  2  4  2 -3  0 -5 -6
