# Supplementary material for: Protein Secondary Structure Prediction Based on Data Partition and Semi-Random Subspace Method
Source: Sci Rep. 2018 Jun 29;8:9856. doi: 10.1038/s41598-018-28084-8 (PMC6026213; doi:10.1038/s41598-018-28084-8)
Supplement: Supplementary file 3 — Dataset 3 [file 41598_2018_28084_MOESM3_ESM.zip › ASTRAL_DATA/1cdw_A.pssm]

  S  G  I  V  P  Q  L  Q  N  I  V  S  T  V  N  L  G  C  K  L  D  L  K  T  I  A  L  R  A  R  N  A  E  Y  N  P  K  R  F  A  A  V  I  M  R  I  R  E  P  R  T  T  A  L  I  F  S  S  G  K  M  V  C  T  G  A  K  S  E  E  N  S  R  L  A  A  R  K  Y  A  R  V  V  Q  K  L  G  F  P  A  K  F  L  D  F  K  I  Q  N  M  V  G  S  C  D  V  K  F  P  I  R  L  E  G  L  V  L  T  H  Q  Q  F  S  S  Y  E  P  E  L  F  P  G  L  I  Y  R  M  I  K  P  R  I  V  L  L  I  F  V  S  G  K  V  V  L  T  G  A  K  V  R  A  E  I  Y  E  A  F  E  N  I  Y  P  I  L  K  G  F  R  K
  1  0 -2 -1 -2  0 -2 -2 -2 -2  0  3 -1  0 -2 -2  1 -1 -1 -2 -2 -2 -1  1 -2  5 -2 -2  5 -2 -2  5 -2 -3 -2 -2 -1 -2 -3  5  5  0 -2 -2 -2 -2 -2 -1 -2 -2 -1 -1  5 -2 -2 -3  4  1  0 -1 -2 -1 -1 -1  0  5 -1  1 -2 -1  0  1 -2 -2  5  5 -2 -1 -3  5 -2 -1 -1 -1 -1 -2  0 -3  0  5 -1 -3 -1 -2 -3 -1 -2 -2 -2 -2 -1  1  1 -1 -2 -1 -1 -3 -1 -2 -2 -2 -2  0 -2  3 -1  2 -2  0  1 -3  1  0 -3 -2 -2 -2 -2 -3 -2  0 -2 -2 -3 -2 -2 -1 -1 -1 -2 -2 -1 -2 -2 -2 -3  1  1  0 -1 -1 -1 -2  0  0  5 -1  0 -2  0 -2 -2 -3  0  5 -3 -1 -2 -2 -3 -1 -1 -2  0 -1 -3 -2 -2
 -1 -3 -3 -3 -3  0 -3  1 -1 -3 -3 -2 -2 -3 -1 -3 -2 -4  3 -3 -2 -3  2  0 -4 -2 -3  2 -2  7 -1 -2 -1 -3 -1 -3  2  7 -4 -2 -2 -3 -4 -2  7 -4  7 -1 -3  5 -2 -2 -2 -3 -4 -4 -1 -1 -3  2 -2 -3 -4 -2 -3 -2  2 -1 -1 -1 -1 -1  5 -3 -2 -2  7  2 -2 -2  6 -3 -3  1  2 -3 -3 -3 -1 -2  3 -4  0 -2 -4  2 -4  0 -1 -3 -3 -3 -1 -4 -2 -2  3 -4 -3 -4  7 -3 -1 -1 -3 -2 -2 -1  0  0 -1 -3 -2  0 -3 -1 -3 -1 -3 -4 -3 -3 -3 -4 -3  7 -2  0  2 -3  4 -4 -3 -3 -3 -4 -4 -3 -1 -3  2 -3 -3 -3 -2 -2 -2  2 -1  6  0 -1 -3 -2  1 -2 -4 -1 -1 -4 -3 -3 -3 -3  1  0 -3  5  2
  0 -1 -4 -3 -3  0 -4 -1  7 -4 -3  0 -1 -3  7 -4  1 -3 -1 -4  1 -4 -1  1 -4 -2 -2  0 -2 -1  7 -2 -1 -3  7 -3  0 -1 -4 -2 -2 -4 -4 -3 -1 -4 -1  0 -3 -1 -1 -1 -2 -4 -4 -4 -1  0 -1 -1 -3 -4 -4 -1 -1 -2 -1  0 -1  0  0  0  0 -4 -2 -2 -1 -1 -3 -2 -1 -4 -4  0 -1 -4 -1 -3  1 -2 -1 -4 -1  2 -4 -1 -4 -1  7 -3 -4 -1  0 -4  1 -3 -1 -4 -1 -4 -1 -4 -1 -1 -4  0 -2  0  0  0  2 -2 -1  1 -3 -1 -3 -1 -4 -4 -3 -1 -4 -4 -3 -1 -3 -2  0 -3 -1 -4 -4 -4 -4 -4 -4 -3  0 -1 -1 -4 -4 -4 -1 -1 -2 -1 -1 -1  0  0 -3 -2  0 -2 -4  2  6 -4 -3 -3 -3 -4  0  1 -4 -1 -1
 -1 -1 -4 -4 -2 -1 -4 -1  1 -4 -4 -1 -2 -4  1 -4  4 -4 -1 -4  7 -4 -1  0 -4 -2 -4 -1 -2 -2  1 -2  1 -4  1 -2 -1 -2 -4 -1 -2 -4 -4 -4 -2 -4 -2  3 -2 -2 -2 -2 -2 -4 -4 -4 -1 -1 -2 -1 -4 -4 -4 -2 -2 -2 -1  0  1  4  3 -1 -2 -4 -2 -2 -2 -1 -4 -2 -2 -4 -4 -1 -1 -4 -1 -4  1 -2 -1 -4 -1  6 -4 -1 -4 -1  1 -4 -4 -2 -1 -5  7 -4 -1 -4 -2 -4 -2 -4  1 -2 -4 -2 -3 -1 -2  0 -1 -4 -1 -1 -4  1 -2  1 -4 -4 -2 -2 -4 -4 -4 -2 -4 -3  1 -2 -2 -4 -4 -4 -4 -4 -4 -4 -1 -2 -1 -4 -4 -4 -2 -2 -2 -1 -2 -2  3  4 -3 -1  2 -3 -5  3  0 -4 -4 -2 -4 -4 -1  1 -4 -2 -1
 -1 -3 -2 -1 -4 -2 -2 -4 -3 -2 -1  3 -2 -1 -3 -2  1 10 -4 -2 -4 -2 -4 -2 -2 -1 -2 -3 -1 -4 -4 -1 -5 -3 -4 -4 -4 -4 -3 -1 -1 -1 -2 -2 -4 -2 -4 -4 -4 -4 -2 -2 -1 -2 -2 -3 -1 -2 -3 -4 -2 -1  9 -2 -3 -1 -4 -1 -5 -2 -3  1 -4 -2 -1 -1 -4 -4 -3  0 -4 -2 -1 -4 -4 -2 -3 -3 -3 -1 -3 -3 -2 -4 -3 -4 -2 -4 -4 -2 -1 -2 -2 10 -4 -1  0 -3 -2 -2 -4 -2 -4 -3  0  2  2 -1 -4  1 -2 -3  5  0 -3 -4 -4 -5 -2 -3 -4 -3 -2 -2 -3 -4 -2 -2 -4 -4 -4 -2 -1 -2 -2 -2 -3 -1 -2 -3 -4 -2 -1 -2 -2 -3 -1 -4 -2 -2 -2 -4 -2 -1 -3 -1 -3 -4 -3 -2 -3 -4 -1 -2 -1 -3 -3 -4 -4
 -1 -2 -3 -3 -2  3 -3  7 -1 -3 -3 -1 -1 -3 -1 -2 -1 -3  1 -3 -1 -3  2  1 -4 -1 -1  3 -1  0 -1 -1  1 -2 -1 -2  1  0 -4 -1 -1 -3 -4 -1  0 -4  0  1 -2  1 -1 -1 -1 -3 -3 -4 -1 -1 -3  1 -1 -3 -4 -1 -3 -1  1 -1  1  3  4 -1  1 -2 -1 -1  2  1 -2 -1  1 -3 -3  7  1 -3 -2 -4  0 -1  2 -4  0  0 -4  1 -3  7 -1 -2 -3 -2 -1 -4 -1 -3  1 -4 -2 -4  2 -3  1 -2 -3 -1 -2  0  0  1  3 -3 -1  0 -2  1 -2  1 -3 -4 -2 -3 -3 -4 -2  0 -1  0  3 -2  1 -3 -3 -3 -3 -3 -4 -3 -1 -3  1 -3 -3 -3 -1 -2 -1  1  0  1  2  2 -3 -2  3 -1 -4  1  2 -4 -2 -2 -3 -3  1  3 -4  1  1
 -1 -2 -4 -3 -2  0 -4  2 -1 -4 -3 -1 -2 -3 -1 -3  1 -4  1 -4  1 -4  1  1 -4 -2 -3  0 -2 -1 -1 -1  6 -3 -1 -2  0 -1 -4 -1 -1 -3 -4 -3 -1 -4 -1  5 -2  0 -2 -2 -2 -4 -4 -4 -1 -1 -3  0 -3 -3 -4 -2 -3 -2  0 -1  6  4  2 -1  0 -3 -2 -1  0  0 -3 -1 -1 -4 -3  1  0 -3 -2 -4  1 -1  0 -4  0  3 -4  0 -4  1 -1 -3 -3 -2 -1 -5  1 -3  0 -4 -2 -4  0 -3  6 -2 -3 -2 -3 -1 -1 -1  0 -4 -1 -1 -3  6 -2  6 -4 -4 -2 -3 -4 -4 -3 -1 -3 -1  1 -2  0 -4 -3 -4 -4 -4 -4 -3 -1 -3  0 -3 -3 -3 -2 -3 -1  0  1  0  3  5 -3 -2  4 -2 -4  5 -1 -4 -3 -2 -3 -4  0  3 -4  0  0
 -1  6 -4 -3 -3 -2 -4 -3 -1 -4 -4 -1 -2 -4 -1 -4  3 -3 -2 -4 -1 -4 -2 -1 -5  0 -4 -1  0 -3 -1  0 -3 -4 -1 -3 -2 -3 -4  0  0 -4 -5 -4 -3 -5 -3 -3 -3 -2 -2 -2  0 -4 -4 -4  0 -1  7 -2 -4 -4 -4 -2  7  0 -2  0 -3 -2 -2 -1 -3 -4  0  0 -3 -2 -4  0 -3 -4 -4 -2 -2 -4  6 -4 -2 -1 -2 -4 -2 -2 -4 -2 -5 -3 -1 -4 -4  6 -1 -3 -2 -4 -1 -4 -3 -5 -3 -4 -3  6 -4 -1 -2  0 -3  3 -1 -4 -1 -1 -4 -3 -3 -3 -4 -4 -3  7 -4 -5 -4 -3 -4 -3 -1 -3 -2 -4 -4 -4 -4 -5 -4 -3 -1  7 -2 -4 -3 -4 -2  7  0 -2 -3 -3 -1 -3 -4 -4 -2  0 -4 -2 -1 -5 -4 -3 -4 -4 -2  2 -4 -3 -2
 -1 -3 -4 -4 -3 -1 -3  1  0 -4 -4 -2 -2 -4  0 -3 -1 -4 -1 -4 -2 -4 -1  1 -4 -2 -3  7 -2 -1  0 -2 -1  1  0 -3 -1 -1 -2 -2 -2 -4 -4 -3 -1 -4 -1 -1 -3 -1 -2 -2 -2 -4 -4 -2 -1 -2 -3 -1 -3 -4 -4 -2 -3 -2 -1 -2 -1  0  2 -2  0 -3 -2 -2 -1 -1  1 -2 -1 -4 -4  2 -1 -3 -3 -2 -2 -2  0 -2 -2 -1 -2 -1 -4  2  0 -3 -4 -2 -2 -4 -2 -4 -1 -2 -1 -4 -1 -3 -1 -2 -3 -1 -1  0  9  2  3 -1 -2 -1  1 -1 -3 -1 -4 -2 -3 -3 -3 -4  1 -1 -3 -2  1 -3 -1 -4 -4 -3 -4 -4 -2 -4 -2 -3 -1 -4 -4 -3 -2 -3 -2 -1  0 -1 -1  0 -4  2  0 -2 -2  0  0 -4  2 -3 -4 -4 -2 -1  0 -1 -1
 -3 -4  5  3 -3  0  2 -4 -4  5  2 -2 -1  2 -4  1 -3 -1 -3  1 -4  1 -3 -2  6 -2  1 -3 -2 -4 -4 -2 -4 -2 -4 -4 -4 -4 -1 -2 -2  2  6  1 -4  6 -4 -4 -4 -4 -1 -1 -2  1  5 -1 -2 -3 -5 -4  2  2  0 -1 -5 -2 -4 -3 -4 -4 -2 -3 -4  2 -2 -2 -4 -4 -2 -2 -3  5  4 -4 -3  1 -4 -1 -3 -1 -2 -1  0 -4 -1 -3  6 -4 -4  4  2 -4 -3 -2 -4  3 -3 -1 -4  6 -4  1 -4 -2  1  0  0 -2 -4 -3 -1 -1 -2 -3 -2 -4 -4 -4  3 -1 -4 -5  1  6 -2 -4  0  2 -3 -4 -4  5  2  2  1  6 -1  2 -3 -5 -4  4  2  2 -1 -5 -2 -4  1 -4 -3 -4  5 -2 -3 -2 -1 -4 -3  6 -2 -4  4  1 -1 -3 -1 -3 -4
 -3 -4  2  1 -3 -1  5 -3 -4  1  0 -3 -2  0 -4  5 -3 -2 -3  5 -4  5 -3 -2  1 -2  5 -2 -2 -3 -4 -2 -4 -2 -4 -4 -3 -3  0 -2 -2  0  1  1 -3  1 -2 -4 -4 -3 -2 -2 -2  5  1  0 -2 -3 -5 -3  2  0 -1 -2 -5 -2 -3 -3 -4 -3 -1 -3 -3  4 -2 -2 -3 -3 -2 -2 -3  1  1 -3 -3  5 -4  0 -3 -2 -3  0  1 -4  0 -3  1 -3 -4  2  1 -4 -2 -2 -5  1 -3  0 -4  1 -3  5 -3 -3  5 -1  2 -2 -4 -3 -1  0 -2 -3 -2 -4 -4 -4  4  0 -4 -5  5  1 -2 -3  1  0 -3 -4 -3  1  0  5  5  1  0  0 -3 -5 -3  1  0  4 -2 -4 -2 -3  0 -3 -3 -4  1 -2 -3 -2  0 -3 -2  1 -2 -4  1  5 -1 -3  0 -3 -3
 -1 -2 -3 -3 -2  0 -3  1 -1 -3 -3 -1 -1 -3 -1 -3 -1 -4  5 -3 -1 -3  6  2 -3 -1 -3  1 -1  2 -1 -1  0 -3 -1 -2  6  2 -4 -1 -1 -3 -3 -2  2 -4  2  0 -2  5 -1 -1 -1 -3 -3 -4  0 -1 -2  6 -2 -3 -4 -1 -2 -1  6 -1  0  1  0 -1  4 -2 -1 -1  2  6 -3 -1  2 -3 -3  1  6 -3 -2 -4 -1 -1  5 -4  3 -1 -4  6 -3  1 -1 -3 -3 -2 -1 -4 -1 -3  5 -4 -2 -3  2 -3  0 -2 -3 -2 -3 -1 -1  0  0 -3 -1 -1 -3  0 -2  0 -3 -4 -2 -2 -3 -3 -3  2 -2  2  4 -2  5 -3 -3 -3 -3 -3 -4 -3 -1 -2  6 -3 -3 -3 -1 -2 -1  6  0  2  1  0 -3 -2  1 -1 -4  0  0 -4 -2 -2 -3 -3  3  1 -4  4  6
 -2 -3  2  1 -3  0  2 -1 -3  1  0 -2 -1  0 -3  3 -3 -2 -2  2 -4  2 -2  0  1 -2  2 -2 -2 -2 -3 -1 -3 -2 -3 -3 -2 -2  0 -2 -2  0  1  8 -2  1 -2 -3 -3 -2 -1 -1 -2  2  1 -1 -2 -2 -3 -2  8  0 -1 -1 -3 -2 -2 -2 -3 -2 -1 -2 -2  2 -2 -2 -2 -2 -2 -2 -2  1  1 -1 -2  2 -3 -1 -3 -1 -2 -1  1 -3 -1 -1  1 -1 -3  6  0 -3 -2 -2 -4  0 -2 -1 -3  1 -2  2 -3 -3  2 -1  0 -1 -2 -2 -1 -1 -2 -2 -2 -3 -3 -3  2 -1 -3 -3  2  1 -2 -2  9  0 -1 -3 -2  1  0  2  2  1 -1  0 -2 -3 -2  1  0  2 -1 -3 -2 -2  0 -2 -2 -3  1 -2 -1 -1 -1 -2 -2  1 -2 -3  1  2 -1 -2 -1 -1 -2
 -3 -4  0 -1 -2 -3  0 -4 -4 -1 -1 -3 -3 -1 -4  0 -3 -3 -4  0 -4  0 -4 -3 -1 -3  0 -2 -3 -4 -4 -3 -4  3 -4 -5 -4 -4  8 -3 -3 -1 -1 -1 -4 -1 -4 -4 -5 -4 -3 -3 -3  0 -1  8 -3 -3 -4 -4 -1 -1 -3 -3 -4 -3 -4 -3 -4 -4 -1 -3 -4  0 -3 -3 -4 -4  4 -3 -3 -1 -1 -4 -4  0 -4  7 -4 -3 -3  8 -1 -4  8 -4 -1 -4 -4 -1 -1 -4 -3 -3 -4 -1 -4  8 -4 -1 -4  0 -4 -3  1 -2  3 -2 -2 -2 -1  7 -3 -3  3 -4 -5 -4  0  8 -5 -4  0 -1  2 -4 -1 -2 -4 -5 -4 -1 -1  0  0 -1  8 -2 -3 -4 -4 -1 -1  0 -3 -4 -3 -4 -1 -3 -3 -4 -1  2 -3 -3  8 -4 -4 -1  3 -5 -1  0 -3 -4  7 -4 -4
 -1 -3 -3 -3  8 -2 -4 -2 -3 -3 -3 -1 -2 -3 -3 -3 -2 -3  0 -4 -2 -4 -1 -1 -4 -1 -3 -2 -1 -3 -3 -1 -2 -4 -3  8 -2 -3 -5 -1  0 -3 -4 -4 -3 -4 -3 -2  8 -2 -2 -2 -1 -4 -3 -5 -1 -1 -3 -2 -3 -3 -4 -2 -3 -1 -2 -2 -2 -2 -2 -1 -2 -3 -1 -1 -3 -2 -4 -1 -3 -3 -3 -2 -2 -3 -3 -4  6 -1 -2 -4 -2 -2 -5 -2 -3 -2 -3 -3 -3 -2 -2 -4 -2 -3 -2 -5  8 -4 -3 -3 -2 -1 -3 -2 -3 -1 -3 -1 -1 -4 -1 -2 -4 -2  8 -2 -3 -5  8 -3 -4 -4 -4 -3 -4 -2 -2  8 -2 -3 -3 -4 -4 -3 -2 -3  0 -3 -2 -3 -3 -3 -2 -3 -1 -2 -2 -3 -2 -2 -3 -4 -2 -2 -5 -2 -3 -4 -4  8 -3 -4 -2 -2 -4 -2 -2
  5 -1 -3 -2 -2  0 -3 -1  0 -3 -2  4  1 -2  0 -3  0 -1 -1 -3 -1 -3 -1  1 -3  1 -2  0  1 -1  0  1 -1 -3  0 -2 -1 -1 -3  1  1 -2 -3 -2 -1 -3 -1 -1 -2 -1  1  1  1 -3 -3 -3  3  5 -1 -1 -2 -2 -2  1 -1  1 -1  5 -1  0  0  5 -1 -2  1  2 -1 -1 -2  1 -1 -3 -2  0 -1 -3 -1 -3  0  1  0 -3  0  0 -3 -1 -3 -1  0 -3 -2  1  5 -1 -1 -2 -1 -3  0 -3 -1 -3 -1 -1 -3  1 -1  3 -1  1  0 -2  4  5 -3 -1 -2 -1 -3 -3 -2 -1 -3 -3 -3 -1 -2 -1 -1 -1 -1 -3 -2 -3 -3 -3 -3 -2  5 -1 -1 -3 -2 -3  1 -1  1 -1  0 -1  1 -1 -2 -2  0  1 -3  0  1 -3 -3  0 -2 -3  1  0 -3 -1 -1
  1 -2 -1  0 -2  3 -2 -1 -1 -1 -1  1  6 -1  0 -2 -1  0 -1 -2 -2 -2 -1  2 -1 -1 -2 -2 -1 -2 -1  0 -2 -3 -1 -2 -1 -2 -3 -1 -1 -1 -1 -2 -2 -1 -2 -1 -2 -1  6  6 -1 -2 -1 -3  0  1 -2 -1 -1 -1 -1  6 -2  0 -1  2 -2 -1 -1  1 -1 -1 -1  0 -2 -1 -2  0 -2 -1 -1 -1 -1 -2 -2 -3 -1  0  0 -3  2 -1 -3  0 -1 -1 -1 -1 -1 -1  1 -2 -2  0 -1 -2 -1 -1 -2 -2 -2 -2 -2  0 -1  3 -2  0  0 -2  1  2 -3 -2 -2 -2 -2 -3 -2 -2 -2 -1 -3 -2 -2  0 -1 -2 -1 -1 -1 -2 -2 -1 -3 -1  1 -2 -1 -1 -1 -2  6 -2 -1 -1  0 -2  0 -1  2 -2  1 -1 -3 -1  0 -1 -3 -1  0 -2  3 -1 -3 -2 -1
 -3 -3 -3 -3 -4 -3 -2 -3 -4 -3 -3 -3 -3 -3 -4 -2 -3 -3 -3 -2 -5 -2 -4 -3 -3 -3 -2 -3 -3 -4 -5 -3 -4  2 -5 -5 -4 -4  0 -3 -3 -4 -3 -2 -4 -3 -4 -4 -5 -4 -3 -3 -3 -2 -3  0 -3 -4 -3 -4 -2 -4 -3 -3 -3 -3 -4 -4 -4 -4 -3 -4 -3 -2 -3 -3 -3 -4  2 -3 -3 -3 -3 -3 -4 -2 -3  0 -4 -3 -3  0 -3 -5  0 -4 -3 -3 -5 -3 -4 -3 -4 -3 -5 -3 -4  0 -4 -3 -3 -2 -4 -3 -2 -3  1 -3 -3 -3 -3  0 -3 -3  2 -4 -5 -4 -2  0 -5 -3 -2 -3  2 -4 -2 -3 -3 -5 -4 -3 -4 -2 -2 -3  0 -4 -4 -3 -4 -3 -4 -2 -3 -3 -3 -4 -3 -3 -3 -4 -3  1 -3 -3  0 -4 -4 -3  1 -5 -3 -2 -3 -3  1 -3 -4
 -2 -4 -2 -2 -3 -2 -1 -2 -3 -2 -2 -2 -2 -2 -2 -2 -3 -3 -2 -2 -4 -2 -3 -2 -2 -2 -1  0 -2 -2 -3 -2 -3  8 -3 -4 -3 -2  2 -2 -3 -2 -2 -2 -3 -2 -2 -2 -4 -2 -2 -2 -2 -2 -2  3 -2 -2 -4 -3 -2 -2 -3 -2 -4 -2 -3 -2 -3 -3 -1 -2 -2 -1 -2 -2 -2 -3  8 -2 -2 -2 -2 -2 -2 -2 -4  3 -3 -2 -1  3 -2 -3  3 -3 -2 -2 -3 -2 -2 -3 -2 -3 -4 -2 -2  3 -3 -2 -2 -1 -3 -3 -1 -2  4  0  1  0 -1  4 -2 -2  8 -3 -4 -3 -2  3 -4 -4 -2 -2  8 -2 -2 -2 -2 -4 -2 -2 -2 -2 -2 -2  2 -2 -2 -4 -3 -2 -2 -2 -2 -4 -2 -3 -1 -2 -2 -3 -2  8 -2 -3  3 -3 -3 -2  8 -4 -2 -2 -2 -3  5 -2 -3
 -2 -4  2  4 -3  0  1 -3 -4  3  5 -2 -1  5 -4  1 -3 -1 -3  1 -4  0 -3 -1  2 -1  0 -3 -1 -3 -4  0 -3 -2 -4 -3 -3 -3 -1 -1 -1  5  2  0 -3  2 -3 -3 -3 -3 -1 -1 -1  0  3 -2 -1 -2 -4 -3  1  5  2 -1 -4 -1 -3 -2 -3 -3 -2 -2 -3  0 -1 -1 -3 -3 -2 -1 -3  3  4 -3 -3  1 -4 -2 -3  1 -2 -2 -1 -4 -2 -3  3 -3 -4  2  5 -3 -2 -1 -4  5 -2 -2 -3  2 -3  0 -3 -3  0  2  0 -1 -4 -2 -1 -1 -2 -2 -2 -2 -3 -3  1 -2 -3 -4  0  3 -2 -3  0  3 -2 -3 -3  3  5  1  0  3 -2  5 -2 -4 -3  4  5  1 -1 -4 -1 -3  3 -3 -3 -3  2 -2 -2 -1 -2 -3 -3  2 -2 -3  4  1  0 -2 -2 -3 -3
