# Supplementary material for: Protein Secondary Structure Prediction Based on Data Partition and Semi-Random Subspace Method
Source: Sci Rep. 2018 Jun 29;8:9856. doi: 10.1038/s41598-018-28084-8 (PMC6026213; doi:10.1038/s41598-018-28084-8)
Supplement: Supplementary file 3 — Dataset 3 [file 41598_2018_28084_MOESM3_ESM.zip › ASTRAL_DATA/1cf2_A.pssm]

  M  K  A  V  A  I  N  G  Y  G  T  V  G  K  R  V  A  D  A  I  A  Q  Q  D  D  M  K  V  I  G  V  S  K  T  R  P  D  F  E  A  R  M  A  L  K  K  G  Y  D  L  Y  V  A  I  P  E  R  V  K  L  F  E  K  A  G  I  E  V  A  G  T  V  D  D  M  L  D  E  A  D  I  V  I  D  C  T  P  E  G  I  G  A  K  N  L  K  M  Y  K  E  K  G  I  K  A  I  F  Q  G  G  E  K  H  E  D  I  G  L  S  F  N  S  L  S  N  Y  E  E  S  Y  G  K  D  Y  T  R  V  V  S  C  N  T  T  G  L  C  R  T  L  K  P  L  H  D  S  F  G  I  K  K  V  R  A  V  I  V  R  R  G  A  D  P  A  Q  V  S  K  G  P  I  N  A  I  I  P  N  P  P  K  L  P  S  H  H  G  P  D  V  K  T  V  L  D  I  N  I  D  T  M  A  V  I  V  P  T  T  L  M  H  Q  H  N  V  M  V  E  V  E  E  T  P  T  V  D  D  I  I  D  V  F  E  D  T  P  R  V  I  L  I  S  A  E  D  G  L  T  S  T  A  E  I  M  E  Y  A  K  E  L  G  R  S  R  N  D  L  F  E  I  P  V  W  R  E  S  I  T  V  V  D  N  E  I  Y  Y  M  Q  A  V  H  Q  E  S  D  I  V  P  E  N  V  D  A  V  R  A  I  L  E  M  E  E  D  K  Y  K  S  I  N  K  T  N  K  A  M  N  I  L
 -4 -3 -2 -3  3 -3 -1 -3 -5 -3 -3 -5 -3 -3 -4 -1  6 -2  6  2  2  2 -4 -2 -5 -4 -2 -3  1  1 -3  3 -3 -1  0  0 -3 -2 -1  5 -1  1  5  1 -1 -2 -2 -4 -1 -2 -4  3  4 -1  0  0  0  1  0  2 -3  0  1  4 -2 -4 -1 -1  3  2 -1 -2 -2 -2  3 -2  1  1  4 -4 -2 -2 -1 -4  4  1 -3  0 -2 -2  1  4  0 -3  2  0 -1 -5 -2  1  4 -2  2 -3  5 -3 -4 -4 -2  2 -4 -1  2  1  0  4 -3  0 -1 -5 -2  4 -1  4 -4 -4  1  0  5  1 -2  1  0  0 -1 -3 -1  3 -2 -4 -4 -2 -3  1 -4  3 -4 -1  2  1  3 -3 -2 -2  2 -2 -1 -3 -2 -2  3 -1  3 -2 -3 -1 -4  2  4  4  2 -3  0 -3 -1 -2 -2 -1 -2 -1 -3  3 -2 -1 -2 -2 -2  0 -1  3  3 -1  3 -4  2 -2 -3  2 -2 -1 -1 -3 -3  0 -2 -2 -2  0  0  6 -1  0  1 -2  0 -1 -3 -1 -4 -2 -4  0 -2 -2  0 -3 -3 -1 -1  1  4 -2  1  1  0 -1 -2  2  4 -3  1  2  2 -1 -4 -3  2 -3 -1 -2  0  2  0  0 -2 -1  2  0  3 -1 -2 -2 -3  0  5  0 -2  0 -3 -4  2 -3  3 -4 -3  1 -4 -2  3 -2 -6  1 -3 -1 -2  1 -1 -2 -2 -3 -3 -1 -3 -4  1 -3  4 -3 -4 -4 -3  4 -3 -3 -3  1 -4 -4 -3 -1  6 -3 -4  6  0  1 -1 -1  0  1 -2  2  2  0  2 -2  3 -1 -3 -4  1  3 -4 -2 -3 -2
 -4 -3  5 -6 -4 -6 -4 -6 -5 -6  4 -6 -6  5  7 -5 -4  4 -4 -5  1  0  2 -3 -3 -5 -1 -5 -4 -5 -6 -3 -2  0  2 -5 -4 -5  3 -4  3 -1 -4 -1  2  4  3 -5  1 -4 -5 -4 -2 -2 -1 -2  4  0 -1  0 -5  2  0  0 -1 -5  4 -5 -2 -5 -3  2 -1 -3 -4 -4  0  0 -4 -4 -5 -5 -5 -4 -4 -4 -5 -2 -2 -3 -4 -1  1 -3  2  2  0 -5  2  1  0 -1 -1  2 -2 -5 -5 -2 -5 -5 -3 -1 -1 -2 -3 -4 -3 -2 -2 -6 -3 -3  3 -3 -3 -4 -1  0 -4  0 -4  4  1 -3 -4  7 -4 -4 -4 -7 -3 -4 -4 -4 -5 -3  7 -4 -4 -1 -4 -5  2  2  0 -4 -3 -4  2  5 -4  6 -4 -4 -4 -5  8  7 -2 -4 -4 -3 -1 -1 -2 -1  4 -4 -3 -4 -3 -3 -5 -2 -3 -2 -3 -1  0 -3 -5 -2 -4 -3 -5 -1 -3 -5  2 -3 -4 -4 -3 -3 -1 -5 -3 -4  0 -4 -4  4 -5 -5 -3  1 -1 -4 -4 -4 -4 -3 -4 -2 -5  3 -4  0  3  0 -3 -2  3 -2 -2 -5  1 -1 -2 -5  3 -1 -1  0  7 -5  1 -4 -4  2 -2 -1 -1 -1 -3 -1 -3 -4 -2 -2  2  2 -1 -3  0  5 -4 -1 -3  7 -2  6 -3 -4 -4 -4 -3 -4 -3 -4 -6  0 -2 -3 -5  0 -4 -1 -3  1  0 -4 -3 -5 -3 -3 -2 -5 -3  0 -3 -3  2 -5 -5 -5 -2 -3 -4 -4 -4 -5  8 -4 -4 -3  0 -2  0  2 -3  2  0  0 -4 -2  2  3 -4 -3  2 -2 -4 -1 -5 -3
 -5 -5 -1 -6 -3 -6  8 -4 -6 -4 -1 -7 -4 -2 -1 -6 -4 -1 -4 -5 -1  0  1  1 -1 -6 -2 -6 -5 -3 -6  4 -2 -2 -1 -4  4 -5 -2 -4 -1 -2 -4 -2  0  0  0 -5  3 -4 -4 -4 -2 -1  0  0  2  1 -1 -1 -4  4  0 -1  1 -5  0 -5 -1 -3  0 -3  2 -1 -4 -4  1  0 -3 -1 -5 -5 -5 -2 -4 -3 -2  0 -1 -2 -3 -2 -1  7 -3 -1 -3 -4 -2 -1 -1  1 -3 -1 -3 -6 -5 -3 -3 -3 -3 -1  1  0 -2 -3 -1 -3 -1 -6  6 -2 -2 -1  8 -3  1 -1 -1 -2  2 -2  2 -3 -4 -3  3 -4 -2 -6  8 -3  4 -3 -6 -1 -4 -3 -5  1 -3 -6  4  0  1 -4 -2 -4 -1  0 -3 -1 -4 -3 -4 -5 -3 -3 -3 -3 -1 -4  2 -2 -1  0 -1 -3 -4 -4  7  4 -5 -3 -3  3 -2 -2 -1 -1 -5 -1 -3 -3 -3 -3 -1 -5  1 -2 -4 -5  4 -3  3 -5  0 -3 -4 -4 -5 -3 -5 -5 -2  0  0 -2 -3 -3 -3  0 -5  4 -5  1 -5  2  1  0 -4 -1 -2 -1 -2 -5 -3  1 -3 -5  0  3 -1 -1 -3 -4 -3 -5 -4  1 -1  0  0 -1 -3  0 -1  2  3 -1 -1 -2 -2 -3 -3 -2  0 -4 -1  0  0 -2  2  2 -4  2 -4  4 -2 -1 -6 -2  2 -2 -5  1 -4  0  0  6  0 -5 -2 -5 -3  3  1 -5 -1  3 -3 -3 -2 -5 -6 -5 -2  8 -5 -2 -4 -6 -3 -4 -4 -3  1 -2 -1 -1  1 -1 -1 -1 -2 -4 -1 -2 -3  7  0 -1 -5  2 -5 -4
 -6 -5 -3 -6 -4 -6 -2 -5 -7 -5 -4 -7 -5 -4 -5 -6 -5  6 -5 -5 -1  1  3  5  8 -7  1 -6 -5 -4 -6 -2  6 -4  1 -2  7  0 -1 -4  0 -2 -4 -2  1 -1 -1 -6  4 -5  1 -4 -2  2  2  5  0 -1  2 -1 -4  2  2 -3  0 -6  2 -5 -2 -3  1 -4  5  6 -4 -1  3  2 -3  8 -5 -6 -6  7 -4 -4 -4 -1 -1 -4 -1  1  1 -2 -3  0 -3 -6  0  1 -3  2 -4 -3 -4 -6 -6 -4 -4 -4 -2  3 -2  5  2 -4  4 -2 -2 -7 -2 -3 -2 -4 -2  0  3  2 -3 -2  1 -2  5 -4 -5 -4 -4 -5 -3 -7 -2 -4 -3 -4 -6 -3 -4 -4 -5  0 -4 -6  3  4 -1 -2  0 -1  1 -1 -4  0 -4 -4 -5 -5 -4 -4 -4 -4  7 -4 -1  4  0  2  3 -2 -4 -3  3  2 -5 -3 -3  3 -3  0  0 -3 -4 -2 -4 -4 -4  0  7 -5 -3 -1 -3 -5  4 -3  5 -5  1 -4 -2 -4 -5 -3 -6 -5 -3 -3  3 -5 -4 -5 -5  3 -5  1 -5  1 -6  2  0  2 -4  1 -3  5  4 -6 -4  4 -3 -6  0  1 -2 -1 -4 -4 -4 -5 -4  0 -1  2  5  0 -4  2 -2 -3  4  2 -4 -3  4 -4 -3 -2  6 -5 -3  4  0 -1 -1  7 -5 -4 -2  2  0 -4 -7 -1  6 -3 -5 -2 -5  1  5  4  3 -5 -4 -6 -4 -3 -3  1  3  0 -2 -3  4 -6 -6 -4 -1 -2 -5  7 -4 -6 -4 -4 -5 -3  0 -3  2 -1  6 -3  1  2 -3 -5 -1 -2 -4  5  1 -3 -6 -2 -5 -4
 -4 -4 -6 -4 -2 -4 -6 -6 -6 -6 -4 -5 -6 -6 -4 -4 -3 -3 -3 -3 -1 -1 -6 -5 -7 -5 -5 -3 -2 -5 -4  2 -6 -3 -2 -5 -6 -5 -4  1 -4 -3 -3 -2 -3 -5 -5 -5 -5 -3 -5  2 -3 -2 -4 -5 -4 -2 -3 -2 -4 -4 -4 -2 -5 -4 -5  1 -3 -4 -4 -3 -5 -5 -3  0 -3 -4  3 -7 -3 -3 -3 -7  8  0 -6 -3 -5 -3 -4 -3 -4 -5  3 -4 -3 -6 -4 -4 -3 -5 -2 -5 -3 -3 -4 -6 -5 -5 -6 -3 -4 -4 -3 -3 -5 -1 -2 -6 -2 -1 -2  4 -6 -3 -4 -4  1 -2 -3 -4 -4 -1 -3 -5 -3 -3 -4 12 -5 -4 -4  6 -4  4 -6 -3 -3  2  2 -2 -4 -5 -3  1 -4 -3 -4 -5 -2 -4  1 -3 -3 -3 -6  0 -3 -3 -5 -5 -4 -5 -3 -4 -5 -5 -5 -3 -5 -3 -3 -2 -4 -4 -3 -2 -3 -2 -5 -3 -5 -5 -5 -4 -4 -3 -3 -3 -3 -4 -5 -3 -5 -3 -3 -4 -4 -3 -2 -4 -3 -6 -3 -4 -3 -4 -6 -3 -6  0 -3 -3  0 -5 -4 -4 -4 -4  1 -3 -4 -5 -5 -3  6 -4  1 -4 -3 -3 -2 -4 -6 -3 -2 -3 -3 -4 -3 -3 -3 -5 -2 -3 -3 -2 -4 -4 -3 -4  0 -1  3 -4 -5 -3 -2 -6 -2 -5 -3 -6 -3 -4 -6 -3  5 -3 -6 -4 -6 -2 -2 -2 -2 -4 -5 -5 -5 -2 -2  1 -2  0 -1  2 -2 -6 -5 -2 -4 -4 -3 -5 -7 -5 -3 -6  4 -4 -6 -3 -3  1 -2 -2 -3 -3 -5 -3 -3 -4 -3 -3 -3 -4 -4 -6 -4 -2 -4 -2 -3 -2
 -3 -3  0 -5 -4 -5 -3 -5 -5 -5 -3 -6 -5  1 -2 -5 -4 -1 -4 -4  2  1  7 -2 -2 -4  2 -5 -4 -5 -5 -3 -2 -2 -1 -4 -3 -4  0 -3  2 -1 -3  0  1 -1 -2 -5 -1 -4 -4 -4 -2 -1  0  0 -1  0  0  0 -5  0  0  0 -2 -5 -1 -4 -1 -1 -2 -2  0 -2 -3 -3  1  2 -3 -3 -5 -5 -5 -2 -4 -3 -4 -1 -3 -2 -4 -1  2 -3 -1  3 -2 -4  1  1 -1 -2 -2 -1 -2 -5 -5  8 -4 -4 -1 -1 -2 -1 -2 -3 -1 -2 -2 -6 -3 -3  1 -3 -3 -3  0  1 -3 -1 -4  4  1 -3 -4 -2  2 -4 -3 -7 -3 -4 -3 -4 -4 -3 -2 -3 -4  0 -3 -5  0  1 -1 -3 -3 -4  0 -1 -3 -1 -3 -3 -4 -4 -2 -2 -3 -3 -3 -3  4  3 -2 -1 -1 -1 -4 -3  1 -2 -4 -2 -3  0 -2 -2  0 -2 -4 -2 -3  4 -1 -2 -2 -4  4 -3 -2 -4 -2 -3 -1 -5 -2 -3 -1 -3 -4 -1 -5 -4 -1 -3  2 -3 -3 -1 -1 -1 -4 -1 -4  2 -4  0  0  0 -3 -2 -1  0  1 -5 -2  1 -2 -4  0  0  2 -2 -1 -4 -2 -4 -4 -1 -2  0  1 -2 -3 -1 -2 -2 -2  2 -3 -1  0 -3 -2  0 -2 -3 -4 -2 -2 -2 -3 -3 -4  0 -1 -3 -1 -4 -5  0 -1 -3 -4 -1 -4  1 -2 -2  0 -4  1 -4 -3  6  0 -4 -3  7  3 -3 -2 -5 -5 -4 -1 -3 -4 -3 -3 -5  3 -3 -3  0  2 -2  3  0 -2 -1  1  0 -3 -4  1  0 -4 -2  1 -2 -4 -1 -4 -3
 -5 -4 -2 -6 -4 -6 -4 -5 -6 -5 -3 -7 -5 -2 -3 -5 -4  0 -4 -5 -1  1  0  1  1 -6  6 -5 -4 -5 -6 -3 -1 -3  1 -4  1 -2  3 -4  0 -1 -3 -2  3 -1 -2 -5 -1 -5 -1 -4  1 -1  4  4  0  0  2  1 -5  3  2 -1 -1 -5  2 -5  1 -4  3 -3  4  2 -4  0  2  3 -3  1 -5 -5 -5  4 -4 -3 -4  1 -3 -3 -4  2  4 -3 -2  3 -2 -5  4  2 -2 -2 -3 -2 -3 -5 -5  0 -4 -5  7  2 -1  3 -2 -3  3 -3 -2 -6 -3 -3  1 -3 -3 -4  3  3 -3 -1 -2  1  1 -4 -4 -3 -3 -4 -3 -7 -3 -4 -3 -4 -5 -3 -3 -4 -4  0 -3 -5  0  4  1 -3 -2 -4  3  0 -4 -1 -4 -2 -4 -5 -3 -3 -3 -3  0 -4  2  4 -3 -1 -1 -3 -4 -4  1 -2 -5  0 -3  3 -1 -2  2 -3 -4 -2 -3 -3 -4  0 -1 -5 -1 -1  2 -4  2 -3  0 -5  0 -4 -4 -4 -5 -2 -5 -4  0 -3 -2 -4 -3 -4 -4 -2 -5 -2 -5  4 -5  3  1  3 -3  0 -1  5  6 -5 -3  4  0 -5  3  2  4 -3 -1 -5 -2 -4 -4  0  0  3  2 -2 -4  0 -2 -3 -2  2 -4 -3  6 -3 -3  0  2 -4 -4 -2 -1  0 -2 -2 -5 -4  6 -3 -2 -4 -6  4  4 -3 -3 -1 -2  1  0 -1  6 -5 -3 -5 -3 -2 -2 -4 -3  2  6 -3 -2 -4 -5 -4  7 -3 -4 -1 -4 -5  0 -3 -4 -2  2 -1  4  0  0 -2  3  4 -3 -4  3  0 -4  1  3 -2 -5 -3 -5 -4
 -6 -5 -3 -6  5 -6 -4  7 -6  7 -4 -7  8 -4 -5 -6 -3 -4  0 -5 -2 -2 -5 -1 -4 -6 -4 -6 -5  7 -6  1 -3 -4 -1 -5 -3 -5  0 -3 -4 -2 -2 -2 -2  3  6 -6 -3  3 -6 -1 -2 -2 -1  2  1 -2 -1 -2 -5 -1  3 -2  6 -6 -3 -5 -2  7 -1 -4 -2 -4 -3 -5  0  0 -3 -4 -6 -5 -5 -4 -1 -4  3  3  5 -2  6 -2 -1 -3 -3 -2 -3 -6 -4 -2 -2  6 -3 -4 -2 -6 -5 -5  7  7 -5 -3 -3 -2 -3 -2  3 -4 -2 -6 -4  0  3 -2 -3 -5 -1 -2  0 -3  7 -3 -2 -2 -5 -4 -4  1 -3 -6 -4 -5 -4  5 -6  1 -5 -4 -4  0 -3 -6 -3 -3 -2  1  6 -5 -2 -4  3 -4  2 -4 -5 -5 -5 -4  3  2 -4 -5  2 -4 -3 -1 -2  7  1 -4 -2 -1 -5 -3 -4 -2 -3 -2  3 -3 -4 -2 -5 -5  7 -3 -3 -5 -3 -4 -5 -5 -3  2 -3 -6 -3  3 -4  2 -4 -4 -2 -5 -4 -4 -3 -2 -5 -1 -6 -2 -4 -3 -4 -4 -4 -1  1 -1 -3 -1 -3 -2 -3 -6 -5 -2 -3 -5 -2  0 -3 -2  1  2 -1 -5  2 -2  1  1 -3  6 -4 -1  2 -2  2 -3 -5  2 -5 -3  0 -3 -3 -4  6 -5 -2 -3  4  3 -5 -4 -5 -4  1 -5 -6 -1 -3 -1 -5 -2 -3 -3  5  0 -3 -5  3 -6 -2 -4  0 -5 -4 -4 -5  1 -4 -6 -6 -5 -5 -3 -5 -4 -1 -6 -5 -2 -4 -3  4 -3 -1 -1 -3  1 -2 -3  0 -5 -2 -4 -5 -3 -2 -2 -6  6 -6 -4
 -4 -5  0 -6 -4 -6 -3 -5 -2 -5 -4 -7 -5 -3 -3 -6 -4  0 -5 -5 -1 -2 -2 -2 -4 -5 -1 -5 -4 -5 -6 -3 -4  0 -1 -3 -3  1 -2 -4  0 -1 -4  0  6 -1 -1 -3 -2 -4 -1 -4 -3 -1 -2 -3  1  2  0 -2 -4 -1 -1  0 -3 -3 -2 -5 -1 -5 -2 -4  1 -2 -4 -4 -1 -1 -4 -3 -5 -6 -5 -4 -4 -4 -5 -2 -1  0 -4 -2 -2 -2 -3 -2 -2  7 -2 -2  4 -2 -4 -2 -1 -6 -3  1 -4 -5 -3 -3  7 -2 -2 -4 -3  4 -2  0  2 -2 -1 -4 -3  5 -2 -1 -3 -2 -4 -1 -2  3 -5 -3 -4 -5 -4 -7 -3 -5 -4 -4 -5 -3 -3 -4 -4  0 -4 -5  4  0  0 -1 -4 -5 -2 -1 -4 -1 -4 -3 -5 -5  6 -3 -4 -4 -4  0 -1 -2 -1  5 -2 -4 -5 -4 -2 -2 -5 -3 -4 -1 -3 -3 -1 -1 -5 -3 10  9 -5 -2 -3 -5 -2 -2 -4 -4  2 -3  1 -5 -2 -4 -4 -4 -4 -2 -6  2  2 -4  0  0 10 -4 10 -1 -5 -1 -5 -2 -5 -2  1 -2 -3 -2 -2 -2 -1 -6  2 -1 -3 -4 -1 -2  3 -2 -3 -5  0 -4 -4  0 -2 -1 -2 -4 -3 -2 -3 -4 -3  0 -4 -3 -2 -2 -2 -1 -3 -4 -1  0 -2  2 -2 -4 -5  1 -3 -3  3 -4  4 -2 -3 -4 -5  0 -4  0 -1 -2 -1 -4  1 -2 -3  0 -1 -5  9 -2 -3 -4 -4  0 -6 -5 -3  0  3 -4 -4 -5 -3 -4 -4 -3 -1 -3 -2  0 -3 -1 -1 -2 -4 -5 -2  2 -5 -2 -2 -2 -5  2 -5 -4
 -2  6 -5  3 -4  6 -2 -7 -2 -7 -2  8 -7 -6 -1  2 -3 -5 -4  4 -1 -1 -5 -5 -6  5 -3  3  3 -7  6 -2 -6  2 -1 -3 -6 -4 -2  1 -3  1 -3  2 -5 -4 -6  2 -5  3 -4  1 -3  2 -3 -5 -4  1 -2  1 -1 -4 -4 -3 -5  6 -4  3 -3 -6 -2  3 -5 -5  0  3 -2 -2 -1 -6  5  4  4 -6 -4 -4 -6 -1 -4  4 -5 -3 -3 -5 -1 -4  3 -5  2 -3 -2 -6  2 -5 -3  6  2 -4 -6 -6 -6 -5 -5 -5  1 -1 -5  1 -1 -3 -1 -3 -3 -1 -6 -4 -4 -3 -3  2 -6 -4 -4  3  3 -2  0  0 -6 -5 -5 -3 -4 -5  3  1 -6  3  2 -3 -1  3 -2 -4 -1 -1 -4  6 -2 -4  0 -3  1 -1  3  4 -6 -5 -3 -3 -5 -1 -4 -5  0 -2 -4 -6  1  5 -5 -4  6  4 -2 -4 -2  1 -3  4 -5 -4 -6 -3 -6 -2 -4  0  2 -3  3  2 -5  3 -5  5  1 -3  0 -4  3  0  1 -6 -3 -3  1 -1 -6  1 -3  1  3 -1  3 -4  0 -4 -4 -4  1 -4 -1 -5 -5  5  2 -4  1  1 -4 -4 -3 -4 -6  5  2  2  4 -4 -1 -3 -4 -5  4  0 -4 -1 -4 -3  4  2 -5 -1 -3 -3 -5  3 -4 -3 -3 -5 -4 -6  4 -4 -3  3 -1  4 -3 -1 -6  0  5 -2  1  0 -6 -5 -5  3 -3  0  1 -1 -3  4 -3 -6 -4 -2  5  0  6 -5 -6 -5  6 -3 -3  7 -6 -1  2 -1 -3  2 -2 -2 -4 -3 -2 -3 -5  5 -3 -1 -4 -6 -4 -1  1 -6  6  3
 -1  0 -5 -1 -2  0 -5 -7 -4 -7 -3 -2 -7 -5 -3  1 -2 -5 -4  0 -1  1 -5 -5 -7 -1 -4  4 -1 -6 -1 -3 -6  2 -3 -4 -6 -1  1  0 -2  1 -1  0 -4 -2 -5 -1 -4  3 -4 -1 -3 -1 -3 -5 -4  0  1  0 -1 -4 -4 -3 -5  1 -4  2 -3 -6 -3  3 -4 -5  4  3 -1 -3 -2 -7  2 -1  0 -6 -4 -4 -6  1 -4  2 -5 -2 -3 -4  0 -3  3 -5 -1 -3 -1 -6  0 -4 -3  1  1 -1 -6 -6 -6 -5 -4 -5  1 -3 -5  1  0 -3 -3 -3  0 -2 -7 -3 -4 -3 -4  2 -6 -3 -4 -1  1 -3  0 -2 -6 -5 -6 -4 -4 -5  5  0 -5  2  4 -3 -2  5 -3 -3 -1 -2  0  2 -1 -2 -2  2 -1 -3  4  1 -5 -5 -4 -4 -6 -1 -4 -5 -2 -3 -1 -6 -1  1 -5 -3  2  1  0 -4 -2  0 -3  0 -5 -4 -4 -4 -6 -2 -4  1  0 -2 -1  4 -5  3 -5  3 -1 -3  1 -4  1  0 -1 -6 -4 -3  3 -1 -6  3 -5 -2  3 -2  0 -3  5 -4 -4 -4 -1 -4 -2 -5 -5  0  3 -4  2  3 -3 -4 -4 -3 -5  1  1  4  1 -3 -2 -4 -1 -5  2 -1 -4  0 -4 -3  3 -1 -5  2 -2  0 -6  4 -3 -5 -2 -3 -4 -7  3 -3  2  0 -3  2 -3 -2 -6  1  2 -3  0 -2 -6 -6 -5  4 -2  3 -1 -3 -3 -1  1 -5 -2 -4 -2 -2 -1 -5 -6 -5 -1 -5  0  1 -5 -4  3  2 -3  2 -2  0 -5 -3 -2 -4 -5  1 -3  0 -4 -6 -3  0  5 -6  2  3
 -4  3  6 -5 -4 -5 -3 -5 -5 -5 -2 -6 -5  6 -1 -5 -4  0 -4 -4  1  2 -1  1 -4 -5  1 -5 -4 -4 -5 -3  6 -3  2 -4 -3 -4  1 -3  2 -3 -3  0  1  4 -1 -5  2 -4 -4 -4 -1 -2  2  0  2  1  1  1 -5  1  2  4  2 -5  2 -4  1 -4 -2  0  0 -2 -3 -4  1  2 -3 -3 -5 -5 -5 -3 -4 -3 -2  2  2 -2 -4  2  3 -2  5  3  3 -5  2  3  1  0  1  6  3 -5 -5 -2 -4 -3 -2  4  3 -1 -3 -3 -2 -3 -2 -6 -3 -2 -1 -3 -3 -4  2  2 -3  0 -3  4  1 -3 -4  1 -3 -4 -3 -7 -3 -4 -3 -4 -5 -3 -1 -3 -4  3 -3 -5  2  1  3 -3 -1 -4  4  4 -3 -1 -3 -3 -4 -4 -1 -1 -3 -3 -3 -4  1  3 -2  3  4 -3 -4 -3 -2 -2 -4  0 -3 -1 -2 -1  2 -2 -4  3 -4 -3 -4  2  0 -4  3 -3 -3 -4  1  0  4 -5 -2 -3 -3 -3 -4  5 -5 -4 -2 -2 -3 -4 -4 -4 -4 -2 -4 -2 -4  1 -4  3  4  1 -3  0  3  0 -1 -5  0  1 -2 -5  4  2 -1 -2  3 -4 -1 -4 -4  0  0  1  2  2 -3  1 -2 -3  0  1 -3  3  1 -1 -3  1 -2 -3 -1 -1  0  1  0 -4 -4 -3 -2 -3 -1 -3 -6  1  3 -3 -4  1 -3  0 -2  0  0 -4 -1 -5 -3 -2  3 -5 -4 -2 -2 -3 -1 -5 -5 -4  2 -3 -2 -4 -3 -5 -1 -3 -4 -3  1 -2  1  2 -2  2  0  3 -3 -3  2  4 -4 -2  4 -1 -5 -1 -4 -3
 11 -1 -4 -2 -4 -1 -2 -6 -4 -6 -3 -2 -6 -4  4 -1 -3 -4 -4 -2  1  1  1 -5 -6  9 -4 -1 -2 -6 -2 -3 -5 -1 -2 -5 -5 -3  3 -1 -2  6 -1  0 -3 -1 -4 -2 -4  1 -4 -1 -3 -1 -2 -3 -1  0  0 -1  5 -2 -3 -2 -4  2 -4  0 -2 -5 -2  1 -4 -5  4  1 -2 -2 -2 -6 -1  2 -1 -6 -4 -3 -5 -2 -4  2 -4 -2 -2 -4 -1 -3  2 -4 -2 -3  1 -5 -1  1 -2  0 -2  4 -5 -5 -5 -4 -1 -4  0 -3 -5  6 -2 -3 -3  1 -2 -2 -5 -4 -3 -2 -3  0 -5 -2 -2 -1 -1  2 -2 -2 -5 -5 -5 -3 -4 -4  4 -2 -5  1  2 -2 -2  0 -2 -3 -2 -2 -3 -1 -3 -2 -2 -1  5 -2  4  2 -4 -4 -3 -3 -5 -3 -3 -4 -2 -3 -3 -5 -2  1  0 -3  1  0 -2 -3  2 -1 -3 -1 -5 -3 -4 -3 -5 -3 -4 -2  3 -2 -2  4 -4  0 -4  0 -1 -3  8 -4  3 -3 -2 -6 -3 -3  2  8 -5  4 -4  0  3  3  2 -3  2 -3 -3 -2 -1 -3 -2 -4 -1 -1  0 -3  0  5 -3 -3 -2  1 -4  0  1  1  1 -3  2 -3 -1 -4  0 -1 -3 -2 -4 -3  0  4 -5  2  4  1 -5  4 -4 -4 -1 -4 -1 -6  6  0  4 -2 -1 -1 -4 -2 -5  4  0 -2  1 -2 -5 -5 -3  0  2  1  5 -1  2 -1 -2 -4  5 -3  0 -2 -1 -5 -5 -4  2  3 -3  2 -4 -3  7  4  1  3  0  0 -4 -2  0 -3 -4  3 -2  2 -4 -5 -3 -2  4 -5  5  3
 -3 -3 -6 -4  2 -3 -6 -6  6 -6 -4 -3 -7 -6 -1 -3  4 -5  2 -3 -3 -2  0 -6 -7 -1 -5 -1 -3 -6 -3 -4 -6 -1 -4 -4 -6  4 -3 -4  1 -2 -4 -2 -4 -5 -5  7 -5 -1  4 -3 -3 -1 -4 -5 -1 -2 -3 -2  7 -4 -1 -4 -5  2 -5 -3 -4 -6 -4  0 -3 -5 -1 -1 -4 -4 -4 -7 -2 -3 -3 -6 -5 -5 -6  0  4 -1 -5  1 -4 -4 -4 -5 -2 -1 -3 -4 -1 -5 -3 -5  2 -3  6 -5 -6 -6 -6 -5 -4 -5 -2 -4 -6  0  1  9 -4 -1  0 -2 -6  4 -4 -4 -2  1 -6 -5 -5  3 -3 -5 -3 -4 -6 -6 -6 -5 -5 -5 -2 -3 -6 -2  0 -1 -4 -1 -3 -4 -3  5 -4 -2 -4 -4 -1 -2 -3 -2 -2 -2 -5 -6 -4 -4 -6 -5 -3 -5 -2 -4 -4 -6 -5 -2 -5 -4 -2 -2 -3 -4 -3 -2 -4 -1 -6 -4 -4 -4 -6 -4 -4 -3 -3 -3 -1  3 -5 -2 -5 -2  2 -5 -3 -5  5 -4 -4 -7 -4 -5 -1 -2 -5  0 -4  0 -1  0 -2 -5  3 -5 -5 -4 -3 -5 -2 -5 -5 -2 -2 -5 -3  6 -4 -4 -3  0 -6 -2  1  2  0 -1 -3 -4 -3 -5  3 -3 -3 -4 -5  4  0  1 -5  3 -1 -4 -6 -1  4  2 -4  1 -4 -6 -1  1 -4 -3 -1 -2  6 -4 -6 -3 -2 -2 -1  0 -6 -6 -5  0  4  3  4 -1 -4 -3 -2 -6 -4 -4 -3 -4 -3 -6 -6 -2 -2  0 -4  1 -5 -5 -2  2 -3  2 -3 -3  0  0 -2 -4 -5  0 -4 -3 -5 -6 -4 -2  3 -5 -1  1
 -5 -5 -4 -5 -4 -5 -5 -5 -6 -5 -4 -6 -5 -4 -5 -5 -4 -4 -4 -5 -3 -3 -4  5 -5 -6 -4 -5 -4 -5 -5 -3 -4 -2 -3  8 -4 -6 -2 -3 -4 -2 -4 -3 -3 -4 -4 -6  4 -4 -5 -4  4 -2  3 -3 -3 -2  1 -2 -5 -3 -2 -3 -3 -5  3 -1 -3 -5 -1 -4 -2  4 -3 -4 -2 -3 -3 -4 -5 -5 -5 -4 -4 -4  8 -2 -3 -4 -4 -2 -3 -4 -3  3 -3 -6 -3  2 -3 -4 -3  4 -3 -5 -5 -4 -4 -5  4 -2  0 -2 -3 -3  4 -4 -2 -7 -4 -2 -3 -3 -5 -6 -2 -3 -4 -3 -5 -3 -1 -4 -4 -4 -4 -2 -4 -7 -5 -4 -4 -4 -5 -3  4 -4 -4 -3  5 -5 -3 -2 -2 -5 -3 -5 -3 -4 -4 -4 -4 -4 -4 -5 -5 -5 -3 -3 -4  7 -3 -3 -2 -3 -3 -4  7 -2 -4 -3 -5 -3  8 -1  6  1 -2 -3  8 -3 -5 -5 -5  6 -3 -4 -3  4 -4  3  3 -3  2 -5 -3 -4 -4 -4 -5 -4 -5  8 -4  2 -4 -5 -5 -4 -6 -3 -5 -3 -5 -3 -2  0 -3  4  4 -2  0 -3 -4 -5 -4 -3 -3 -5 -3 -3 -3  5 -5 -5 -3 -3 -4  2 -1 -3 -2 -4 -3 -2 -3 -3 -2 -3 -4 -4 -4 -2 -3  0 -4 -4 -4 -5  6 -4 -3 -4 -5  0 -4 -4  1 -4 -7 -2 -4 -4 -5 -3 -4 -3 -4 -4 -4 -5 -5 -6 -4 -5 -3 -5  1 -4 -4 -3 -4 -5 -5  8 -4 -5 -5 -4  0 -5 -5 -3 -4 -3 -2 -3 -2  1  0  2 -1 -2 -3 -4 -3 -3 -4 -4 -3 -3 -5 -4 -5 -4
 -4 -4 -2 -5 -2 -5 -3 -3 -4 -3  1 -6 -3  0 -4 -4 -2 -1 -1 -3  1  0 -3  0 -3 -5 -1 -4 -1 -3 -5  1 -2 -2  2  0  0 -4 -1 -1 -2 -1  3 -1  1 -2 -2 -5  0 -3 -3 -1  1  0  0  0  0  0  0  0 -4 -1  0  0 -1 -5 -1 -3  2 -2  2 -2 -1  0 -2 -3  0  0  2 -2 -4 -4 -4 -3  2  2 -2  0 -2 -3 -2 -1 -1  0 -2  0 -2 -5 -1  0 -1 -2 -2 -2  0 -4 -4 -3  2 -3 -3  3 -1  1 -1  1 -2 -2  5 -6  1  3 -1  1  1 -4  1  1  0 -1 -2 -2 -1  1 -2  3 -3 -3  7 -5 -2 -2  0  1 -5  1 -4 -1 -2  1 -1 -5 -1  0  0 -2 -1 -1 -1  0 -2 -1 -2  0 -3 -4 -4 -2 -1  0 -2 -3  0 -2  3  0 -2 -1 -3  1 -2  1 -3 -2 -3  3  3 -1  1 -1 -3  6 -3 -4 -3 -2 -2 -3 -2  2 -2 -4 -1 -2 -1 -4 -1  0 -1  1 -4 -2 -4 -1  0  2 -2  0  3 -3 -4  2 -4  0 -4 -1 -4  0  1  0 -2  4 -1 -1 -1 -4 -3 -1 -1 -4  0  1  1  4 -3 -3 -1 -4 -3  1  1  1  0 -2 -3  0  5  0  0  1 -3 -2 -3  0 -1 -1  3 -2 -2 -3  0 -3  0 -2 -4 -2 -3 -2  0 -2 -6  0 -2  4 -4  3 -1  0 -2 -1 -2 -4 -2 -4  2 -2  1 -4 -3 -3 -3  4 -3 -4 -4 -1 -3  0 -4 -3 -2 -5 -3  1 -1 -1 -1 -1 -1  1  1 -1  0 -1  6 -3  0 -2 -1 -2  1  3 -5 -2 -4 -3
 -4 -2 -3 -3 -3 -3 -3 -5 -5 -5  5 -4 -5 -3 -4 -3  0 -2 -3 -2  0 -1 -4 -2 -4 -4  0 -3  0 -4 -3  2 -3  4  1  0  0 -4 -1 -1 -2  1 -2  1 -2 -3 -4 -4 -2 -3  1  0 -1  1 -1 -2 -2  1 -1 -1 -3 -2 -2 -1  0 -3  0 -1  4 -4  4 -1 -2 -2 -2 -2 -1 -1 -2 -4 -3 -2 -2 -4  0  7 -4 -2 -3 -1  3 -1 -1  2 -2 -2 -1 -5 -2  0 -2 -3  2 -2 -2 -2 -3 -4  0 -4 -4 -2 -2 -1  0  5 -3  0  0 -5  0 -1 -2 -1 -2 -4  0  2 -2 -1 -4 -2  0 -2  3 -3 -2  0 -2 -5  4  7  7 -3 -2  0 -4  3 -2  1  0 -3 -2 -1  0 -2 -3 -2 -2 -3 -2 -2 -2  7  3 -2 -4 -4  1  5 -3  3 -2 -3  5 -2 -1 -2 -2  1 -3  3 -1 -1 -3 -1 -2  4  2 -1 -4  0 -4 -4 -4 -2 -3 -2 -2  5 -2 -3 -3 -1 -2 -3  4  6  1 -2 -3 -2 -2 -4  7  6 -2  0 -4  0 -4  0 -3  4 -2  2 -1  2  0  0  0  5  0 -2 -3 -2 -2 -2  0 -4 -2  0  2  0 -4 -2 -1  0 -2 -1  4 -1  0 -3 -2  1  0  6 -2  1  0 -2 -3  0 -2  2 -2  0 -4 -4 -2 -2 -1 -4  1 -3 -4  0 -2  2 -6 -1 -3  0  0  3 -1 -1 -4 -2  1 -2 -2 -4  1 -3 -1 -2 -4 -3  1 -1 -3  0 -2 -4 -4  3 -3 -4 -3 -3 -4 -2 -2  2 -2  1 -1  1  1 -2 -1  0  0  0 -1  0  8 -3 -1  2 -3 -3 -3 -1
 -4 -5 -5 -6 -4 -5 -7 -6 -1 -6 -5 -6 -6 -6 -5 -5 -4 -3 -5 -5 -4 -4 -5 -6 -7 -5 -5 -4 -5 -6 -6 -3 -6 -3 -4 -6 -7  7 -4 -5 -1 -4 -5 -4 -5 -5 -2 -1 -5 -4  0 -5 -5 -3 -4 -5 -4 -1 -4 -3  1 -5 -4 -5 -5 -3 -5 -5 -3 -5 -5 -4 -5  1 -4  5 -4 -1 -5 -7 -4 -5 -5 -7 -5 -5 -6 -3 -3 -4 -5 -3 -4 -5 -4 -4 -4 -1 -4 -4 -3 -5 -4 -6 -1 -5  4 -5 -5 -5 -6 -5 -5 -5 -4 -5 -5 -4 -3 -2 -5 -3 -3  1 -7 -1 -5 -4 -3  2 -5 -5 -5 -2 -5 -5 -5 -5 -6 -6 -6 -6 -6 -5 -4 -4 -6 -4 -4 -3 -5 -4 -3 -5 -4  6 -3 -5 -5 -3  0 -4 -4 -5 -4 -5 -6 -6  6 -5 -7 -6  6 -5 -4 -5 -5 -5 -6 -4 -6 -5 -4 -3 -4 -4  2 -3 -4 -4 -6 -4 -5 -5 -5 -5 -4 -5 -4 -5 -4 -3 -6 -3 -6 -4 -3 -5 -4 -5 -3 -5 -6 -7 -5 -5 -4 -5 -6 -4 -6 -3  6 -1 -5 -5 -3 -5 -3 -4 -4 -5 -2 -5 -5 -5 -4 -5 -4  4 -2 -4 -2 -4 -6 -5  0 -3 -4  5 -3 -1 -4 -5 -3 -3 -4 -5  1 -3 -4 -4 -6  2 -4 -4 -6 -4 -3 -5 -5  4 -4 -7 -4  8 -5 -5 -4 -4 11 -4 -6 -4 -5 -4  8 -2 -6 -6 -5  5  0  1 -3  1 -4 -5 -5 -5 -5 -5 -5 -6 -5 -6 -6 -6 -4 -6 -5 -5 -5 -5 -4 -3 -3 -2 -3 -3 -5  2  3 -5 -5 -4 -4 -4 -6 -6 -4 -3 -3 -5 -4 -3
 -4 -4 -3 -4 -3 -4 -5 -6  9 -6 -4 -5 -6 -4 -4 -4 -2  0 -4 -4 -3 -2 -4 -5 -6 -4 -3 -3 -4 -6 -4 -3 -5  2 -3 -5 -5  7 -3 -3  5 -2 -4 -1 -2 -3 -4  7 -4 -2  8 -3 -4 -1 -4 -4 -2 -2 -3 -2 -1 -4 -3 -2 -5  3 -3 -2 -3 -6 -2 -3 -4 -3 -3 -1 -3 -3 -4 -6 -1 -4 -2 -6 -4 -4 -6 -2 -2 -2 -5  1 -3  2 -3 -4 -2  9 -1 -3  2 -5 -3 -4 -1 -4  4 -4 -5 -6 -5 -4 -2 -4 -2 -4 -5 -1 -2  2 -4  3  2 -3 -5  8 -3 -3  5  1 -6 -4 -4  6 -3 -4 -4 -4 -5 -6 -5 -5 -5 -5 -3 -3 -5 -3 -3  1 -4 -3  0 -4 -1  5 -4 -3 -3  0 -2  0 -3 -3 -3 -3 -3 -5 -3 -4 -6 -5 -2 -3  1 -2 -4 -5 -5 -3 -4 -4 -3 -2 -4 -3 -3 -2 -3 -2 -5 -3 -1 -2 -6 -4 -4 -4 -3 -4  2 -2 -3 -3 -4 -3  1 -4 -4 -5 -1 -4 -4 -6 -4 -4 -2 -2 -1 -3 -2  3 -2  0 -3 -3 -2 -4 -3 -4 -2 -4  4 -4 -4 -4 -3 -4 -3  0 -3 -3  0  0 -5 -3 -1 -2 -3  5  0 -2 -2 -5 -1 -3 -3 -4 -4 -1 -2 -2 -4  4 -1 -3 -5 -2 -2 -3 -3 -1  1 -6 -3  6 -4 -4 -3 -3  0 -2 -5 -4 -3 -1 -2  5 -5 -5 -3  1  6  7  1  6 -3 -4 -1 -5 -4 -4 -4 -2 -4 -6 -5 -2  0 -5 -4 -3 -2 -4 -3 -2 -3 -1 -3 -2 -3  2 -2 -4 -4 -3 -3 -3 -5 -5 -3  1 -2 -4 -3 -1
 -2  3 -5  7 -4  5 -2 -6 -4 -7  2  0 -7 -5 -4  7 -2 -5 -3  6  0 -1 -5 -5 -6 -1 -2  4  6 -6  6  0 -6  2 -1 -1 -5 -4 -1  2 -2  1 -1  3 -4 -4 -5 -2 -4  3 -4  4 -1  3 -3 -4 -3  0 -2  1  3 -3 -3 -2 -5  2 -4  5 -2 -5 -1  2 -4 -4  0  2 -1 -2  3 -6  5  6  6 -6 -3 -3 -5 -2 -4  3 -4 -2 -2 -4  0 -3  0 -5 -1 -3 -2 -5  3 -5 -1  4  3 -4 -5 -5 -5 -4 -4 -4  4  1 -5  2 -2 -4  4 -3 -3  4 -6 -4 -3 -3 -3  1 -6 -2 -3 -1  5 -4  5  6 -5 -4 -5  1 -3 -4 -1  1 -5  3  1 -2  3  0 -3 -4 -1 -1 -4  3 -1 -4  4 -3  3  2  0  5 -6 -5  0 -1 -5 -3 -3 -3  0  2 -4 -5 -1  2 -5 -3  2  4 -2 -4  0  2 -3  3 -4 -3 -5  3 -5  1 -4  6 -1 -3  5 -1 -5  1 -5  3  2  0  0 -2  4  0  7 -6 -1 -2  0  3 -6  4  3  0  2 -1  6 -2  0 -3 -4 -3  2 -3 -1 -4 -5  5  0 -4  1 -1 -3 -3 -3 -4 -5  3  2  2  3 -4 -1 -3 -3 -4  3  3 -3 -2 -4 -3  3  0 -3  0 -2 -3 -4  2 -4 -5 -3 -5 -3 -6  0 -4 -4  3  0  4 -5  2 -5  2  5  0  4  1 -6 -5 -3  2 -3 -2 -1 -4 -1  6 -4 -5 -4  1  1  7  5 -3 -5 -5  4 -5 -2  2 -5 -3  1  0 -3  0 -1 -1 -4 -3 -2  0 -3  3 -2 -2 -2 -6 -3  0 -1 -5  2  3
