# Supplementary material for: Protein Secondary Structure Prediction Based on Data Partition and Semi-Random Subspace Method
Source: Sci Rep. 2018 Jun 29;8:9856. doi: 10.1038/s41598-018-28084-8 (PMC6026213; doi:10.1038/s41598-018-28084-8)
Supplement: Supplementary file 3 — Dataset 3 [file 41598_2018_28084_MOESM3_ESM.zip › ASTRAL_DATA/1cf7_A.pssm]

  S  R  H  E  K  S  L  G  L  L  T  T  K  F  V  S  L  L  Q  E  A  K  D  G  V  L  D  L  K  L  A  A  D  T  L  A  V  R  Q  K  R  R  I  Y  D  I  T  N  V  L  E  G  I  G  L  I  E  K  K  S  K  N  S  I  Q  W  K
  0 -3 -2 -2  0  0 -2  0 -2 -2 -1 -1 -2 -3 -1  0 -2 -2 -1  0  5 -1 -3 -1 -1 -2 -3 -2 -2 -1  5  5 -2  0 -2  1 -1  0 -2 -2 -3 -3 -2 -3 -3 -2 -1 -3 -1 -2 -2 -1 -2 -1 -2 -2 -1 -2 -1  0 -2 -3 -1 -2 -2 -4 -2
 -1  7 -2 -2  0 -2 -3 -3 -3 -3 -2  1  3 -4 -3  1 -3 -3  3  0 -2  1 -3 -2 -3 -3 -3 -3  0  2 -2 -2 -1 -1 -3  0 -3  3  0  1  7  7 -4 -3 -3 -4 -2 -2 -4 -3 -1 -3 -4 -2 -3 -4  1  1  2 -2  1 -2  2 -4  4 -4  3
  1 -1 -1  0  0  0 -4 -1 -4 -4 -1 -1 -1 -4 -4  3 -4 -4  0  1 -2 -1  1 -1 -2 -4  1 -4  7  1 -2 -2  0  0 -4  0 -4  0 -1 -1 -2 -2 -4 -3  0 -4 -1  8 -4 -4 -1 -1 -4  0 -4 -4 -1 -1  0  0 -1  8  4 -4 -1 -5 -1
 -1 -3 -3  6 -1 -1 -5 -2 -5 -5 -2 -2 -2 -5 -4  1 -5 -4  0  1 -2  0  7 -2 -2 -4  7 -5  0 -2 -3 -3  4 -1 -5  1 -4  0 -1 -2 -3 -3 -4 -4  7 -4 -2  0 -4 -5  1 -2 -4  0 -5 -4  0 -2 -1 -1 -2  0 -1 -4 -2 -6 -2
 -1 -5 -3 -5  0 -2 -2 -3 -2 -2 -2 -3 -4 -4 -2 -1 -2 -2 -3 -1 -1 -3 -5 -4  0  0 -5 -2 -4 -3  1 -1 -4 -2 -2 -3 -2 -1 -4 -4 -5 -5 -2 -4 -5 -2 -2 -4 -2 -2 -5 -4 -2 -3 -2 -2 -2 -4 -3 -2 -4 -4 -3 -2 -1 -4 -4
 -1  0  0  0  0 -1 -3 -3 -3 -3 -2  1  0 -4 -3  1 -3 -3  4  3 -1  1 -1 -3 -2 -3 -1 -3  0  1 -2 -2  0  0 -3  2 -3  0  8  0  0  0 -4 -3 -1 -4 -2 -1 -3 -3  1 -3 -4  1 -3 -4  1  0  0 -1  0 -1  0 -4  6 -4  1
 -1 -1 -2  3 -1  0 -4 -3 -4 -4 -2  0  0 -5 -3  0 -4 -4  1  4 -1  3  1 -3 -2 -4  1 -4 -1  0 -2 -2  5 -1 -4  4 -2  0  1  0 -1 -1 -4 -3  1 -4 -2 -1 -4 -4  7 -3 -4 -1 -4 -4  6  0  0 -1  0 -1 -1 -4  1 -5  0
 -1 -3 -4 -2 -2 -1 -5  6 -5 -5 -3 -2 -3 -4 -4  1 -5 -4 -2 -1 -1 -2  0  7 -3 -4 -2 -5 -2 -2 -1 -1 -2 -2 -5  0 -4  0 -3 -3 -4 -4 -5 -4 -2 -5 -3 -2 -4 -5 -3  7 -5  6 -5 -5 -3 -3 -2 -2 -3 -2 -2 -5 -3 -4 -2
 -2 -1  4 -2 -2 -2 -4 -3 -4 -4 -3 -2 -2 -2 -4  0 -4 -4  1  3 -2 -1 -2 -3 -3 -4 -1 -4 -1  0 -3 -3 -1 -1 -4 -1 -4  0 -1 -2 -1 -1 -4  1 -2 -4 -3  0 -4 -4 -1 -3 -4  0 -4 -4 -1 -2 -2 -2 -2  0  5 -4  0 -4 -1
 -2 -4 -2 -4 -3 -4  1 -5  1  1 -2 -3 -4 -1  4 -3  1  3 -3 -3 -2 -3 -4 -5  3  1 -4  1 -4  0 -2 -2 -3  1  1 -3  2 -1 -4 -4 -4 -4  6 -3 -4  6 -2 -5  2  1 -4 -5  6 -4  1  6 -4 -4 -3 -1 -4 -5 -1  6 -3 -4 -4
 -2 -3 -2 -4 -3 -4  5 -5  5  5 -2 -3 -3 -1  1 -3  5  4 -3 -3 -2 -3 -5 -5  0  5 -5  5 -4  0 -2 -2 -4  0  5 -3  0 -1 -3 -4 -3 -3  1 -2 -5  1 -2 -5  0  5 -4 -5  1 -4  5  1 -4 -4 -3  1 -4 -5 -3  1 -2 -3 -3
 -1  1 -2 -1  3 -1 -3 -2 -3 -3 -2  5  6 -4 -3  0 -3 -3  3  1 -1  3 -2 -2 -2 -3 -2 -3  3  2 -2 -2  0  0 -3  1 -3  1  0  7  1  1 -4 -3 -2 -4 -2 -1 -3 -3  0 -3 -4 -1 -3 -4  1  7  5 -1  7 -1  0 -4  1 -5  6
 -2 -2 -2 -4 -2 -3  1 -4  2  1 -2 -1 -2 -1  0 -2  1  2 -1 -2 -2 -2 -4 -4  1  1 -4  1 -3  0 -2 -2 -3  0  1 -2  0 -1 -2 -2 -3 -3  0 -2 -4  0 -2 -3  0  1 -3 -4  0 -3  2  0 -3 -2 -2 -1 -2 -3 -1  0 -1 -3 -2
 -3 -4  3 -4 -3 -4  0 -4  1  0 -3 -4 -4  8 -1 -3  0  0 -4 -3 -3 -4 -5 -4 -1  0 -5  0 -4 -1 -3 -3 -4 -1  0 -3 -2 -1 -5 -4 -4 -4 -1  2 -5 -1 -3 -4 -2  0 -4 -4 -1 -4  0 -1 -4 -4 -4 -1 -4 -4 -3 -1 -3  0 -4
 -2 -3 -4 -2 -2 -2 -4 -3 -4 -4 -2 -2 -2 -5 -3 -2 -4 -4 -2 -2 -2  4 -2 -3 -3 -4 -3 -4 -3 -2 -2 -2 -2 -2 -4 -2 -3  0 -3 -2 -3 -3 -4 -4 -3 -4 -2 -3 -3 -4 -2 -3 -4 -3 -4 -4 -2 -2 -1 -2 -2 -3 -2 -4 -2 -5 -2
  3 -2 -2 -1  3  6 -3  0 -3 -3  0  0 -1 -4 -3  2 -3 -3  1  0  3  0 -1 -1 -1 -3 -1 -3  0 -1  0  1  0  1 -3  0 -3  0 -1 -1 -2 -2 -3 -3 -1 -3  0  0 -3 -3 -1 -1 -3 -1 -3 -3 -1 -1 -1  4 -1  0  2 -3 -1 -4 -1
  4 -2 -2 -2  3  0 -2 -2 -1 -2  7  2 -2 -3 -1  1 -2 -2 -1  0  0  0 -2 -3  1 -2 -2 -2 -1  0  1  0 -1  3 -2 -1 -1  0 -2 -2 -2 -2 -2 -3 -2 -2  7 -1 -1 -2 -2 -3 -1 -2 -2 -2 -1 -2  2  2 -1 -1  0 -2 -2 -4 -2
 -3 -4  1 -5 -3 -4 -3 -4 -2 -3 -4 -4 -4  0 -4 -3 -3 -3 -3 -3 -3 -4 -5 -4 -3 -3 -5 -3 -5  0 -4 -4 -4 -3 -3 -3 -4  2 -3 -4 -4 -4 -4  1 -6 -4 -4 -5 -4 -3 -4 -4 -4 -3 -3 -4 -4 -4 -4 -3 -4 -5 -4 -4 -3 12 -4
 -2 -3  7 -4 -2 -3 -2 -4 -2 -2 -3 -3 -3  2 -2 -2 -2 -2 -2 -2 -3 -3 -4 -4 -2 -2 -4 -2 -3  1 -3 -3 -3  0 -2 -2 -2  0 -3 -3 -3 -3 -2  9 -4 -2 -3 -3 -2 -2 -3 -4 -2 -3 -2 -2 -3 -3 -3 -2 -3 -3 -1 -2 -1  1 -3
 -1 -4 -2 -4 -2 -3  0 -4  0  0 -1 -2 -3 -2  4 -2  0  2 -3 -3 -1 -3 -4 -4  4  2 -4  0 -4  0 -1  0 -2  2  0 -2  6 -1 -4 -3 -4 -4  2 -2 -4  2 -1 -4  6  0 -4 -4  3 -4  0  2 -3 -3 -3 -1 -3 -4 -2  2 -3 -5 -3
