# Supplementary material for: Protein Secondary Structure Prediction Based on Data Partition and Semi-Random Subspace Method
Source: Sci Rep. 2018 Jun 29;8:9856. doi: 10.1038/s41598-018-28084-8 (PMC6026213; doi:10.1038/s41598-018-28084-8)
Supplement: Supplementary file 3 — Dataset 3 [file 41598_2018_28084_MOESM3_ESM.zip › ASTRAL_DATA/1cfb_A.pssm]

  I  V  Q  D  V  P  N  A  P  K  L  T  G  I  T  a  Q  A  D  K  A  E  I  H  W  E  Q  Q  G  D  N  R  S  P  I  L  H  Y  T  I  Q  F  N  T  S  F  T  P  A  S  W  D  A  A  Y  E  K  V  P  N  T  D  S  S  F  V  V  Q  M  S  P  W  A  N  Y  T  F  R  V  I  A  F  N  K  I  G  A  S  P  P  S  A  H  S  D  S  a  T  T  Q  P  D  V  P  F  K  N  P  D  N  V  V  G  Q  G  T  E  P  N  N  L  V  I  S  W  T  P  M  P  E  I  E  H  N  A  P  N  F  H  Y  Y  V  S  W  K  R  D  I  P  A  A  A  W  E  N  N  N  I  F  D  W  R  Q  N  N  I  V  I  A  D  Q  P  T  F  V  K  Y  L  I  K  V  V  A  I  N  D  R  G  E  S  N  V  A  A  E  E  V  V  G  Y  S  G  E  D  R
 -2 -2 -2 -1 -1 -3  1  3 -3 -1 -2 -2 -1 -1 -1 -2 -2  0 -1 -1  5 -1 -2 -1 -5  0  1  1 -1 -3 -3 -2  3 -2 -3 -2 -2 -4 -1 -3 -2 -3 -2 -2  2 -4 -1 -2  1  0 -5 -2  0  3  0 -1 -1 -2 -1  3  0 -1 -1 -1  1 -1 -2  0 -3 -1 -3 -5  3 -4 -4 -1 -4 -3 -2 -2  6 -2 -4 -1 -3 -2  0 -1 -2 -3  0  1  2 -1  0  0 -2 -1 -2 -1  2  2 -1 -3 -3 -2 -4 -3 -1  0 -2 -1  2  0 -1  0 -2 -1 -2 -3 -3 -2 -3  0 -4 -1  0 -3 -1 -1 -3 -2 -2 -3  4 -1 -1 -3 -2 -4 -2 -2 -1 -4 -3 -3 -3 -2 -1  0  2  1 -5 -2 -1  0 -2 -2 -1 -2  2 -2  1 -2 -2 -2 -1 -2  0 -2 -2 -3 -2 -4 -1 -2 -4 -2 -3 -2 -2 -1  6 -2 -4  0 -1 -2 -1  4 -2  0  1  2  1 -1 -2 -2 -1 -4 -1 -1 -3 -4 -1
 -4 -4 -1 -3  2 -4 -2 -2 -4  2 -3 -2  0 -3  0 -5  0 -1  4  3 -3  0 -4  3 -5  1  0 -1 -2 -3  1  5 -2  0 -5 -2  3 -4 -3 -4 -1 -3 -2 -3 -2 -4  1 -1 -2 -2 -5 -2  1 -2  0 -2 -1 -3 -2 -2 -2  1  1  2 -3  0 -4 -1 -3 -2 -4 -5 -3 -2 -4 -3 -5  8 -4 -2 -3  2 -2  1  0 -4  4 -3 -2 -4 -2 -2 -2 -2 -2  0 -5  0 -3  2 -3 -3 -3 -4 -3  0 -2 -4 -2 -2 -4  1 -3  1 -4 -2  0 -3 -2 -2 -3 -4 -4  0 -5  0 -2 -3 -2  0 -4 -2 -2 -2 -3 -3  1 -4  1 -4  4 -4  3 -4  6  5 -1 -3 -2 -2 -2  0 -5 -1  0 -1  0 -4  1  0 -4  3 -1 -2  1 -3 -3 -4  3 -2 -1 -4 -3 -4  3  3 -4  3 -4  0 -4  1 -3 -3 -2  1  3 -4  0 -3  2 -2 -1 -3 -1 -2 -4 -3 -4 -3 -3 -4 -2 -3  4
 -4 -5 -2  0 -3 -4  7 -2 -4  0  0 -3  0 -2  1  0  3  0  2  0 -2 -1 -4  1 -6 -1 -3  1  1  0  7  4 -1 -3 -5 -2  2 -4 -2 -5 -2 -4  6 -1 -1 -5  2 -3  2 -1 -6 -1 -1 -2 -1  1  4 -4  2  0  1  0 -1  1 -3  0 -4  1 -4 -1 -4 -6 -1  8 -4 -1 -5 -2 -5 -4 -3 -1  8  0 -4 -2 -1 -1  0 -4  1 -1 -1  0 -1 -2 -5  0 -2 -2 -3  0 -2 -4 -1  0  8 -4  0  6 -5 -2 -2  0  0 -1 -1 -3  3  8 -5 -4 -4 -1 -5  0 -3 -4  2 -1 -4 -1 -2  8 -2 -4  2 -5 -2 -4 -1 -5 -1 -5 -2 -2  4 -2 -3 -1  0  1 -6  3  1 -1  0 -5  1  2 -4  3 -2  5  2 -3 -4 -4  0  4 -2 -4 -2 -4 -2 -2 -4 -2 -5 -2 -5 -2 -3 -1  8 -1 -2 -2 -2 -2  3 -2 -1 -4  0 -2 -4 -3 -2 -3 -1 -2 -2  1 -1
 -4 -5 -2  7 -4 -4  3 -3 -4 -2  3 -2  0 -4  1  2  1  1  3  1 -3 -1 -5 -1 -7 -2 -3 -2  3  7 -1 -2  2 -1 -5 -3 -1 -5 -3 -3 -1 -5  0  4  1 -5  0 -2  5 -2 -7  2  1 -2 -2  4  1 -3 -2 -2  1  4  0 -2 -1 -1 -5  1 -5 -2 -4 -6 -3 -1 -5 -2 -6 -4 -5 -4 -4 -3 -1 -1 -4 -3  0 -2  1 -4 -2  0 -1 -2  3 -3 -6 -2 -3 -2 -2  5 -3 -4  4  0 -1 -4  5  1 -5 -1 -3  0 -3  1  2 -3  5 -1 -5 -4 -4 -2 -6 -1 -3 -5  1 -1 -3  3 -3 -1 -2 -2  0 -5 -2 -5 -3 -5 -3 -6 -3 -3  6  4 -3  3  4  2 -6 -1 -1 -1  4 -5  0  6 -4  1 -2  2 -1 -4 -4 -4  1  4 -2 -3 -3 -2 -2 -2 -5 -1 -5 -2 -5 -2 -3 -4 -1  4 -3 -3  0 -3 -1 -2  1 -3  1  0 -4 -4 -3 -4 -2 -3  0  8 -1
 -2 -2 -4 -5 -3 -5 -4 -3 -5 -2 -3 -2 -3 -2 -3 10 -3 -3 -4 -3 -2 -3 -2 -3 -5 -3 -4 -3 -4 -5 -5 -4 -2 -5 -3 -2 -4 -4 -2 -3 -5 -4 -4 -3 -2 -4 -3 -5 -4 -2 -4 -4 -2 -2 -2 -3 -4 -2 -4 -2 -2 -4 -3 -2  0 -3 -2 -3 -3 -3 -5 -5 -2 -5 -5 -3 -4 -5 -2 -2 -2 -3 -5 -4 -3 -4 -3 -3 -3 -5 -3 -3 -3 -3 -3 -2 10 -2 -3 -4 -3 -3 -3 -5 -4 -4 -1 -5 -3 -4 -2  1 -3 -3 -4 -2 -4 -4 -4 -4 -3 -2 -3 -2 -4 -3 -4 -3 -4 -4 -3  0  1 -5 -3 -5 -4 -3 -4 -5 -4 -2 -3 -5 -5 -4 -5 -3 -4  0 -3 -3 -5 -3 -3 -2 -3 -2 -2 -3 -3 -3 -3 -3 -3 -3 -2 -2 -3 -4 -4 -5 -3 -4 -3 -4 -5 -3 -3 -5 -3 -3 -2 -2 -5 -4 -3 -4 -4  4 -3 -1 -3 -4 -3 -3 -2 -3 -4 -4 -3 -4 -6 -5 -4
 -4 -4  6 -2 -2 -3 -1 -1 -3  0 -2  0  0 -3  1 -4  3  0  0  1 -2  3 -4  1 -5  2 -1  1 -2 -1 -2  0 -1  0 -5 -2  1 -4 -1 -4  6 -3 -1 -2 -1 -4 -1 -1 -1 -2 -4  1 -1  0  2  0  0 -3 -1 -1 -2  4  2 -1 -3  3 -4  2 -3 -2 -3 -4 -2 -2 -4 -1 -5 -1 -4 -3 -3 -1 -2  0 -3 -4  1 -2  1 -1 -2  0 -1 -2  1  3 -5  2 -3  4 -1 -2 -2 -3 -2  0 -2 -3 -1 -2 -4  2 -3  2 -3 -2  1 -3  3  0 -3 -4 -4 -1 -4  1 -3 -3 -1  4 -3  3  2 -2 -3 -3 -1 -4  5 -4  0 -4 -1 -4  2  4 -1 -2 -2 -2  1  0 -4  0 -1  1  0 -4  1 -1 -3  1  4 -1  1 -3 -2 -3 -1 -1  7 -3 -3 -4  4  0 -4  1 -4  4 -4  4 -2 -2 -2  0 -1 -4  1 -2 -1 -1  0  0  1  0 -3 -3 -3 -3 -2 -3  1 -2  3
 -4 -4  0  0 -3 -3  0 -2 -3 -1 -2  1  3 -3  2 -4 -1  2  1  1 -2  2 -4  2 -6  1 -1 -2 -1  3 -2 -2  0 -2 -5 -2 -1 -4 -3 -4  5 -4  3 -2  0 -5  1  2  0 -1 -5  4 -1 -2 -1  3  4  0 -1 -2 -1  2  1 -1 -3  2 -4  1 -4 -2 -3 -5 -3 -2 -4 -2 -5 -2 -4 -4 -3  0 -2  1 -4 -4  0 -2  2 -3 -2  3  0 -2  4 -1 -5 -1 -3  1  1 -1  1 -3 -1  1 -2 -3  1 -2 -4  3 -3  3 -3 -2  5 -3  0 -2 -4 -4 -4  0 -5  1 -3 -4 -1  2  0  5 -2 -2 -3  0 -1 -5  0 -4 -1 -4 -2 -5 -1 -1  0  2 -1  0  3  3 -2  2  3  2  2 -4  2  1 -3  0  0 -1  1 -3 -2 -2  1  2  0 -1 -3 -4  0  1 -4  1 -5 -1 -4  2 -2 -3 -2  3 -1 -4  4 -2 -2 -1  3 -3  2  4 -4 -3 -4 -3 -2 -2  7  0  2
 -5 -5 -4 -3 -4 -4 -2 -2 -4 -2 -4 -4  3 -4 -3 -2 -1  0 -3 -3 -1 -3 -5 -2 -5 -3 -3  3  5 -3 -2  2 -2 -4 -6 -3 -3 -5 -3 -5 -4 -5 -2 -3 -1 -5 -3 -4  2  1 -5 -3 -3 -2 -3 -3 -2 -4 -3  3 -2 -2 -3 -2 -3 -3 -5 -2 -5 -2 -4 -5  0 -2 -5 -3 -5 -4 -5 -5 -2 -3 -2 -1 -5  7 -3 -1 -3 -4  1  2 -2  0 -2 -3 -5 -3 -4 -3 -3 -1 -4 -4 -4 -1 -2 -4 -2  2 -5 -3  6 -3  7 -2 -3 -4 -2 -2 -5 -4 -5 -2 -4 -2 -4 -5 -3  2 -5 -3 -3 -2  5 -4  5 -5 -3 -5 -3 -5 -3 -5 -3 -4 -3 -4  2  4 -1 -1 -5 -3 -2 -3 -3 -5 -2 -2 -3 -2 -3 -1 -2 -4 -4 -5 -2  3 -4 -4 -4 -5 -3 -3 -5 -3 -5 -3 -5 -1 -1 -4 -2 -1 -3  7 -3 -2 -3 -1  0 -3 -2 -3 -5 -4  7 -5 -2  7 -4 -3 -2
 -4 -5 -1 -3 -2 -4 -1  3 -4 -2 -3 -3  1 -4  1 -4  4 -2  0  0 -3 -1 -4  3 -5  1 -3 -2 -2 -3  5  2 -2 -1 -5 -3  5 -1 -2 -5  0  1  3 -3 -2 -3  5 -3 -1 -3 -5  2  4  3  0 -2  2 -4 -1 -2 -3 -1  1  0  0 -1 -4 -2 -4 -3 -4 -1 -3 -1  0 -3 -3  1 -5 -4 -3 -2 -1 -2  3 -4 -2 -3 -2 -4 -2 -1  8 -3  0  1 -3  0 -4 -2 -3 -2 -2 -4  4  1 -1 -4 -2 -1 -5 -2 -3 -1 -3 -3  0 -4  2 -1 -4 -4 -4 -2 -4 -2 -4 -4 -2 -2 -2 -1  8  0 -3 -4  0 -3  4  0 -2 -5 -1 -2 -2 -2 -2 -3 -3  2  0 -1 -4 -2  0 -2  0 -5  2 -2 -3  0 -2  0  4  2 -4 -4 -1 -2 -2 -4 -4 -2  0  0  0  2 -5 -2 -5 -2 -3  2 -1 -2 -1 -4 -1 -3  2 -2  0 -4 -1 -2 -1 -3 -4  6 -3 -4 -2 -3 -1
  6  3 -2 -5  1 -5 -5 -4 -5  0  2  2 -4  3  0 -3 -3 -1 -3 -1 -2  0  4 -3 -5  2 -4 -1 -4 -5 -5 -4 -3 -5  7  0 -4 -2  4  6 -5 -2 -5 -3 -3 -1 -3 -4 -4  0 -2 -2  1  0 -1 -3 -3  3 -4 -2  1 -3 -2 -2 -2  0  3 -3  0 -3 -5 -5  0 -5 -3 -3 -2 -5  2  5 -3  0 -5 -4  6 -6 -3 -4 -1 -4 -4 -3 -4 -3 -2  1 -3 -2 -2 -3 -4 -4  1 -5 -3 -4 -5 -5 -2 -4  2  0 -4  0 -5 -2 -3 -4 -4 -5  1  2  7 -2 -5 -3 -2  0 -4 -4  5 -4 -4 -5 -4 -5 -5 -1 -2 -4  0  2 -3 -4 -4 -3 -5  4 -3 -2 -3 -2 -5 -1  0  1  1  5 -2 -3 -4 -2  0 -4 -4  1  4  5 -3 -5 -3 -5  0 -2 -1 -4 -3 -1  6 -4  2  0 -3  3 -5 -4  2 -6 -3 -3  1  1 -2 -4 -2  1  3  5 -5 -3 -4 -6 -5 -5 -3
  1  0 -1 -5 -1 -5 -5 -4 -5 -1  3  3 -4  2 -2 -4 -3  1 -1 -2 -3  1  3 -3 -4 -1 -4 -1 -4 -5 -5 -4 -3 -5  0  3 -4 -2  0  0 -4 -2 -5 -3 -3  0 -3 -4 -4 -1  0 -2 -1 -1 -1 -3 -2  0 -4 -3 -2 -3  0 -2 -1 -2  2 -3  4 -3 -5 -4 -1 -6 -3 -3 -1 -4 -1  2 -3  0 -6 -4  0 -6 -2 -4  2 -2 -4 -1 -3 -1 -2 -1 -3  1 -3 -1 -4 -4 -1 -5 -3 -4 -5 -5 -4 -5  0 -1 -4  0 -5 -2 -2 -4 -4 -5  5 -1  0 -2 -4 -3 -4  3 -4 -3  0 -4 -4 -5 -4 -5 -4  3 -2 -3  1 -1 -3 -4 -4  1 -5 -1 -2 -4 -3 -2 -4 -2 -3 -1  0  0 -1 -3 -3  1 -1 -4 -3  2  1  0 -3 -5 -2 -5 -3 -2 -2 -4 -3  2  0 -4 -1 -1 -3  3 -6 -4  1 -6 -2 -3 -1  0 -2 -4 -1 -1 -1  0 -5 -3 -4 -5 -5 -6 -3
 -4 -4  2 -2  0 -3 -2 -1 -3  1 -3 -2  0 -3  1 -4  0 -1  1  3 -2  0 -4  1 -6  1 -2 -1  0 -2 -2  0 -2 -2 -4  1  3 -4 -1 -4  0 -4 -1 -2 -1 -4  0  2 -2 -1 -5 -1 -1 -2  1  0  2 -3 -1 -2 -2  1  0  0 -1  1 -4  2 -3 -2 -3 -5 -2 -1 -4 -2 -5  0 -4 -3 -2  0 -2  5 -3 -3  1 -2 -1 -3 -1  0 -2 -1 -1 -1 -5 -1 -3  3 -2 -2 -1 -3 -3  5 -2 -3  1  0 -4  1 -3  2 -3 -1  0  1 -1 -1 -4 -4 -4  0 -5  3 -1 -4  1  3 -3 -1 -2 -2 -2 -3  2 -4  1 -4  4 -4  0 -5  5  0  3 -1 -2 -2  0  0 -5  0 -1  1 -1 -4  0 -1 -3  2  1 -1  3 -3 -2 -2  0 -2 -1 -3 -3 -4  2  2 -4  2 -4  6 -4  0 -2 -3 -2  0  3 -3  0 -2  0 -2  0 -2  2 -1 -2  1 -3 -3 -2 -3 -1 -2  3
  1 -1  1 -5 -1 -5 -4 -3 -5 -1  2  0 -3  1 -2 -4  0 -1  0  0 -2  2  0 -2 -4  0 -4  4 -3 -5 -4 -3 -3 -4  0  0 -3 -2  1  0 -3  4 -4 -3 -2  4 -2 -4 -2 -1 -3 -2 -1 -1  1 -3 -2 -1 -3 -2  0 -2 -1  0 -2 -1  0 -2  7 -3 -5 -4 -1 -4 -3 -2 -2 -3 -1  3 -3  0 -4 -3  0 -5 -2 -3  0 -4 -3 -2 -3 -3 -1  0 -3  1 -3 -2 -3 -3 -1 -5 -3 -3 -4 -5 -2 -3 -1  3 -3  0 -4 -2 -3 -4 -3 -4  3 -1  0 -1 -4 -2 -3  9 -3  0 -1 -3 -3 -4 -3 -4 -3  1  2 -3 -1 -1 -1 -3 -3 -1 -4 -1 -3 -3 -3 -2 -4 -1 -2  0 -1  0  0 -3 -3  0 -1 -3 -2  0  1  0 -3 -4  0 -5 -2 -2 -1 -3 -3 -1  0 -3 -1 -1 -3  1 -4 -3  1 -5 -2 -3 -2  1 -1 -4  0  1 -1  3 -4 -3 -3 -4 -4 -5 -2
 -1 -1 -2 -5 -3 -6 -5 -4 -6  3 -2 -1 -4 -1 -3 -4 -2 -2 -3 -3 -4 -2 -1 -3 -2 -2 -5 -3 -3 -5 -4 -1 -4 -5 -2 -2 -3  6 -2 -2 -5  4 -2 -4 -4  8 -3 -5 -4 -3 -1 -2  0 -2  2 -4 -2 -2 -5 -3 -3 -3  1  1  4 -3 -2 -4 -1 -4 -6  1 -3 -5  2 -4  8 -5 -2  0 -4  1 -5 -4 -1 -5 -4 -4 -2 -5 -4 -2 -3 -4 -4 -2 -2  0 -4 -4 -5 -3  3 -6  3 -4 -5 -6 -4 -4 -2 -3 -4 -2 -5 -3 -4 -5 -4 -5 -1 -2 -2  0 -1 -4 -5 -2 -5 -4  4 -1 -2 -5 -4 -6 -4  7  1  1 -3 -2  3  0 -5 -2 -5 -3 -2 -4 -4 -3 -1 -1 -1  2 -2 -2  0 -3 -2 -3 -3 -4 -1  1 -2 -2 -3 -4 -4 -6 -4  8 -3 -5  3 -2 -2 -4 -3 -3 -4  1 -5 -2  0 -5  2 -4 -3 -1 -3 -5 -2 -3 -2 -1 -5  3 -4 -5 -5 -5 -3
 -4 -4 -1 -3 -3  9 -3  6  9 -3 -3 -3  1 -1 -2 -4 -1 -1 -3 -2 -2 -2 -4 -2 -6 -2  7  0 -3 -3 -4 -3  0  8 -5 -3 -3 -5 -3 -4 -3 -5 -3 -3 -2 -5 -3  7  1 -2 -6 -3 -1 -1 -2 -2 -2 -4  7  0  1 -2 -2 -2 -3 -2 -2  4 -4 -3  9 -6 -3 -4 -5 -3 -6 -4 -4 -4 -3 -3 -4 -1 -4 -4  4 -3  2  8 -3  2  2 -3 -2 -3 -5 -3 -3  3  7 -2 -3  9 -4 -2 -4  9 -2 -3 -4 -2 -3 -2 -4 -2 -2  8 -3 -4 -4 -4 -4 -2 -5 -2  7 -5  6  1 -4 -3 -4 -4 -3  8 -3 -5 -3 -5 -3 -4 -3 -6 -3 -3 -3 -3  7 -3 -2  1 -6 -2 -1 -2 -2 -4 -1 -2  2 -3 -3 -3 -2 -4 -3 -4  3 -3 -3  8 -3 -5 -3  6 -5 -3 -4 -3 -4 -3 -2 -4 -4 -2 -3 -4  2 -2  4 -2  2  8 -2 -2 -4 -4 -4 -5 -3 -4 -3 -3 -2
 -3 -3 -2 -2 -2 -3 -1  1 -3  0 -2 -1  1 -3  0 -1  0  0 -1  0  3  0 -3  3 -5 -1  1  0  0 -2 -1 -2  4  0 -4  0  1 -4  0 -4 -2 -3 -1  0  4 -4  0 -2  0  1 -5  0  0  1  0  0 -1 -2  1  1  1 -1  0  2 -1  0 -3  1 -3  6 -3 -5  0 -1 -4  3 -4 -3 -3 -3 -1 -1 -1  2 -3 -2  0  6 -1 -3  6  0  0  6  1  1 -3  1  0 -1  0  3 -2 -3 -3  0 -1 -3  2 -1 -3  0 -1 -1 -1  3 -1 -2  0 -1 -4 -3 -4  3 -5  0 -1 -4  0 -1 -3 -2  2 -1 -1 -3 -1 -4 -2 -4 -2 -3  3 -5 -2 -2 -1 -2 -2 -1  1  1 -2  0  3 -1 -1 -3  0 -1  0 -1 -1  3  1 -2 -2 -3  2 -1 -1 -3  0 -4 -1 -2 -4 -1 -4 -2 -3 -2  1 -2 -1  1 -2 -2 -1  4 -1  0  0 -2  0  0 -3 -2 -2 -3  7 -2 -2 -2 -1
 -2 -2 -2 -2 -1 -3 -2 -2 -3  0 -2  1 -1 -1  4 -3  0  0 -1  1  1  1 -2  1 -5  2 -2  0 -2 -3 -2 -2 -1 -3 -2  3 -1 -4  4 -2 -2 -3 -2  6  2 -3  4 -2 -2  3 -4  0  2  0  0  2 -1 -1 -1  1  5 -1  4  4 -1  1 -2  1  0  3 -3 -5  0 -2 -4  6 -4 -3 -2 -1 -2 -1 -2 -1 -2 -3  0  0  0 -3  0 -1 -1  0  1  1 -3  4  7 -2 -1 -1 -1 -3 -3  1 -2 -3  2 -1 -2 -1 -1 -1 -3  5  2 -3  1 -2 -2 -2 -2  3 -4  4  0 -3  0 -2 -2 -2 -2 -2 -2 -3 -2 -3 -1 -4 -2 -2  0 -4 -2 -2 -2  0 -1 -2  0  0 -5  4  2 -1 -1 -2  1 -2 -3  0 -1  0  0  2  0 -2  0 -2  3 -3  7 -4  0 -2 -4 -2 -2 -2 -2  0 -1 -2 -2 -1 -1 -3 -1 -1 -2  1  0 -2  0  1  0  0 -3 -3  0 -3 -3 -3 -1
 -4 -4 -2 -6 -4 -6 -5 -4 -6 -2 -3 -3  2 -3 -4 -5 -2 -3 -4 -4 -4 -3 -3 -4 13 -3 -5 -3 -3 -6 -5 -4 -4 -5 -4 -3 -4  0 -4 -4 -4  0 -5 -5 -4 -1 -4 -5 -4 -3 12  6 -3 -3  1  1 -3 -4 -5 -4 -4 -4 -3 -3  4 -3 -4 -4 -3 -4 -6 12 -4 -6  0 -4 -1 -5 -5 -3 -4  6 -6  1 -4 -4 -4 -5 -3 -6 -4 -3 -4  1 -4 -3 -2 -3 -4 -4 -5 -4 -2 -6 -1 -4 -6 -6 -4 -5 -5 -3 -4 -3 -4 -4 -4 -5 -4 -5 -3 -4 -4 -2 12 -4 -5 -3 -5 -4 -2 -3  7 -6 -4 -6 -4 -1 -2  0 -3 -5 -1 11 -4 -4 -5 -4 -4 -4 -4 -4 12 -4 -4 -2 -4 -4  1 -3 10 -4 -4  2 -3 -1 -4 -4 -3 -4 -4 -6 -4  0 -4 -4  0 -3 -4 -4 -5 -3 -4 -3 -6 -4 -3 -4 -2 -4 -4 -2 -4 -5  2 -4 -4 -3 -4  6 -5 -4 -5 -6 -3
 -2 -3  4 -5 -3 -5 -4 -3 -5  0 -3 -2 -3 -2 -2 -4  2 -2 -1 -2 -3 -1 -2 -2  0 -2 -4 -3  1 -5 -3  0 -3 -4 -3 -2 -1  8 -2 -3 -3  8 -3 -4 -3  2 -2 -4 -4 -3  1  1  0  1  2 -3  0 -3 -4 -3 -3 -3 -2  0  5 -2 -2 -3 -3 -3 -5  5 -3 -4  9 -3  2 -3 -3 -2 -4  0 -4 -3 -2 -5 -3 -4 -2 -5 -3  1 -1 -3 -3 -1  5 -2 -4 -3 -4  0  1 -5  7 -3 -4 -5 -3 -4 -3 -2 -4 -1 -4 -3 -3 -4 -3 -4 -2 -3 -3  2  0 -3 -4 -3 -4 -3  3  2  0 -4 -4 -5 -4  1  2  9 -1 -3  5  7 -3 -3 -4 -3 -4 -3 -3 -3  1 -2 -2 -1 -2 -3  1 -3  1 -2 -3 -3  0  5 -2 -3  0 -2 -3 -5 -3  6 -2 -3  9  0 -3  0 -3 -2 -3 -1 -4 -2 -2 -5  2 -3 -2 -1 -3 -4 -2 -3  0  0 -5  8 -4 -5 -4 -5 -2
  3  6  0 -5  5 -5 -4 -3 -5  0  1  2 -3  3  0 -3 -3 -1 -3 -1 -1  0  3 -2 -6  0 -3 -2 -3 -5 -5 -4 -2 -4  2  0 -4 -3  1  3 -4 -3 -4 -2 -1 -2 -2 -2 -3  1 -2 -3  1  1  1 -1 -3  5 -4  0 -1 -2 -2 -2 -1  1  5 -3 -1 -3 -5 -5  4 -5 -3 -2 -3 -5  6  2 -2  3 -5 -3  2 -5 -3 -4 -1 -4 -3 -2 -2 -3 -2  3 -3 -1 -1 -3 -3 -3  4 -5 -3 -3 -5 -5 -3 -4  6  1 -2 -1 -5 -1 -3 -4 -4 -5  0  6  2 -2 -5 -2  0 -1 -3 -3  1 -4 -4 -5 -3 -4 -4 -1 -3 -3 -1  6 -3 -4 -4 -3 -4  0  0 -1 -3  0 -5 -1 -1  2  1  5 -2 -1 -3 -2  3 -4 -3  0  4  5 -3 -4 -3 -4 -1 -3  2 -4 -3 -1  3 -4  7  3 -2  3 -5 -3  2 -5 -3 -2  0  3 -1 -3  0  1  6  1 -2 -3 -4 -5 -4 -5 -3
