# Supplementary material for: Protein Secondary Structure Prediction Based on Data Partition and Semi-Random Subspace Method
Source: Sci Rep. 2018 Jun 29;8:9856. doi: 10.1038/s41598-018-28084-8 (PMC6026213; doi:10.1038/s41598-018-28084-8)
Supplement: Supplementary file 3 — Dataset 3 [file 41598_2018_28084_MOESM3_ESM.zip › ASTRAL_DATA/1cfr_A.pssm]

  M  D  I  I  S  K  S  G  E  G  N  K  Y  T  I  N  S  A  I  A  F  V  A  Y  A  S  H  I  D  I  N  T  T  E  F  S  K  V  L  S  G  L  R  D  F  I  N  D  E  A  I  R  L  G  G  K  I  S  D  G  S  F  N  K  C  N  G  D  W  Y  E  W  L  I  G  I  R  A  I  E  F  F  L  E  S  E  T  N  F  I  V  V  K  M  P  N  A  T  S  F  D  V  M  S  I  Y  K  S  C  L  S  E  F  I  Y  D  L  R  S  K  L  S  L  N  N  V  N  L  I  T  S  N  P  D  F  S  I  I  D  I  R  G  R  R  E  E  L  K  S  M  L  K  D  I  S  F  S  N  I  S  L  S  T  I  S  E  I  D  N  L  Y  K  N  F  I  D  Y  A  E  L  E  H  I  K  S  F  L  S  V  K  T  T  F  R  P  D  R  R  L  Q  L  A  H  E  G  S  L  M  K  A  L  Y  T  H  L  Q  T  R  T  W  T  I  N  P  T  G  I  R  Y  Y  A  A  A  T  S  I  G  N  A  D  V  I  G  L  K  T  V  A  T  H  S  I  T  D  V  K  S  L  P  Q  S  A  V  D  E  I  F  K  I  N  S  V  L  D  V  D  S  C  L  S  H  I  L
 -1  1  1 -1  0 -1  0 -1  0  0 -1 -2 -2 -1 -2 -1  1  2  0  3 -3  0  0 -1  0 -1  0 -1 -1 -1 -1 -1 -1 -1 -2  0  0 -1 -2 -1 -1 -2 -1 -1  0 -1 -2  1  1  2 -1  2 -2  0  1  0 -1  2 -1  2  5 -2  1 -2  1  2  0 -2 -1 -3 -2 -3 -1  1  4  1  0  3 -3 -3  0  0  2 -2 -2  0 -1 -1 -2  3  0 -2 -1 -3 -3 -2  0 -1 -1 -1 -3  0  1 -1 -3 -3 -1 -2  0  0 -2  1 -2 -2 -1  1  0 -1  2  1 -2 -1 -1  2 -2 -1 -1 -2 -2 -1  0 -1 -3 -3 -1  1 -2 -2 -1 -1 -1 -1 -1 -1 -1  0 -2  0  0 -1 -1 -1 -2 -1  1 -2  0 -1 -2 -1  0  1  0 -1  0  0  0 -1 -1  2 -3 -1 -1 -3 -2 -1 -2  0 -2  0 -1  0 -2 -1  3  3 -2  3 -2 -2 -2  0 -2 -3 -1 -3 -3 -3 -3 -3 -2  2 -3 -2  4  1 -2  0 -2  3 -2 -2  2 -2 -2 -1  0 -2 -1 -3 -1 -1 -1 -1  1  2 -1 -2 -3 -3  3  2  3  0  0 -2  0 -1  5 -3 -1 -1  4 -1 -1  1  4  5 -1 -2  0 -2  2  0 -1 -1  0  0 -1 -1  1  5 -1 -3  0 -1 -3 -1  1 -1  0 -2  0 -2  0  0 -1  3 -2  0  0  1 -2
 -2 -1  0 -3 -3  0 -1 -1  0 -1 -2  4 -3  3 -3  0 -2  2 -2 -2 -3  2 -1 -2 -2  0 -1 -2 -1 -1 -2  0  2 -2 -2  1 -1 -2 -3  0  1 -3  2  1 -2 -3  3  0 -1 -1  2  1 -1  2 -1  0 -3 -1  2 -2 -2 -3 -2  0 -3  3 -4  3 -4 -3 -1 -4 -3 -2 -2  0  0 -2 -4  1  0  2 -1  3  1  1  1  2 -2  0 -3 -3  0 -3 -4 -1  1  4  2 -3 -2 -3  1  2 -3 -3  1 -1  0 -2  4 -1 -1 -3  0 -2 -3  4 -1  0 -3  0  0  1 -1 -3  2 -3 -3 -2 -2 -2 -4 -3 -3 -3 -4  0  1 -2  0 -1  1  1  1  1 -2  1 -1 -1 -3 -1  2 -1  0  1 -1 -1 -3 -2  0 -1 -1  0  1 -1 -2  0  0 -3 -3  1  1 -4  1 -1  3 -4 -1 -3  0 -1 -4  1 -3 -3 -4 -2 -3  1  2 -2 -3  8 -3 -3  8  6 -3 -1 -3 -3 -2 -2 -3 -2 -3 -3  1 -2 -3 -3 -1 -1 -2  2 -1  5  1 -4 -2 -1  3 -2  2 -2 -2  4 -3 -3 -3 -2 -2 -2  0 -3  0 -2 -2 -3  3  2 -2 -1  0 -2 -3 -2 -2 -2 -2 -3 -2  0  1 -1 -2 -1 -2  0  5 -2 -4 -3 -1 -3 -3  0 -3 -1  2  2  1 -1 -3 -1  1 -2 -3  0  0 -3 -3
 -3  0  0 -3 -3  0 -1  2  1  5  3 -1 -3 -1 -4  4  2  0  2 -1 -4  0  2 -2 -1  2  1 -1 -1 -2  4  1 -2  3  0  4 -1  2 -4  3  1 -4 -1  4 -2 -3  0  3  1 -1  0 -1 -2  2  0  1 -3  0 -1  0 -2 -4  5  6 -3  3 -2  0 -5  3 -2 -4 -4  0 -1 -2 -1  0 -4  7 -2 -2 -3  0  5  2  0  2 -1 -3 -3 -4  3 -4 -4  6 -1  2 -1 -3  4 -3 -2  3  0 -4  1  1  2 -2  2  3  1 -3  3  2 -3 -1  1 -1 -4  1  0  2  3  0  4 -4 -3 -2 -1  6 -4  0 -4 -4 -4 -4  1  1  0  0  1 -1 -1 -1 -3  3 -1 -1  0 -1  3  0 -2 -2  1  4 -3  2 -1  0  4 -2  0  0 -3  0  3 -3 -3  3  1 -4 -2  3 -1 -4  0 -3  3  3 -4 -2 -2 -3 -4 -1 -4 -2  1 -1  2 -2 -2  0 -2 -2 -4 -2 -4 -4 -2 -2 -2  5 -3 -3 -2 -2 -4 -3 -2 -1 -3  0 -1 -1  1 -4  0 -2  4 -1  0  1 -2 -1 -4 -3 -2 -2 -1  1  0 -4  0  2 -2  3  0  1 -2 -3  1 -1 -3 -2 -1 -1 -1 -3 -2  3 -2  2  3 -2 -2 -1 -1 -2 -4  0  1 -3 -4  1 -3  3  3 -2  0  2 -3  1  0 -2 -4  3 -1 -3 -4
 -3  3  1 -3 -3 -1 -1  4  1  0  1 -2 -3 -2 -4  0 -1 -2 -1 -2 -4 -2  2 -3 -2  3  0  3  2 -2 -1  3  0  5  0  2  2 -2 -3  3  2 -4  0  3 -3 -3  1  1  0 -1  0 -1 -2  1 -1  1 -3 -1  1 -2 -2 -4 -1  0 -3 -1 -3  4 -6 -2  0 -5 -4 -2 -2 -3  1 -2 -5  1 -3 -3 -3  1 -1  2 -1 -1 -1 -3 -3 -4 -1 -5 -3  1 -1 -1  0 -3  6 -3 -2  0 -4 -5  0  1  2 -2 -1  2 -2 -3  0  5 -4 -1  0 -2 -4 -1 -2  0  2  1 -1 -5 -3 -3 -2 -1 -3  8 -4 -4 -4 -4  4  0  1  3  1  2  0  2  0  0  1 -1 -3  2  2 -1  0 -2  2  2  2  2  0  2  0 -2  1 -1 -3  4  0 -3 -4 -1  1 -5 -1  1 -2 -4  3 -3  3  2 -4 -2 -3 -3 -4 -2 -4 -2 -2 -2 -2 -3 -2  8 -3 -3 -4 -2 -4 -4 -3  0 -3  1 -4 -4 -2 -2 -4 -4 -2 -2 -3  1 -1 -2  1 -5  1 -2  1  1 -1 -1 -3 -2 -5 -4 -3 -3 -2 -1  1 -4  1  1 -3  7  1  4 -3 -4 -1 -2 -3 -3 -2 -2 -2 -4 -3  1 -2 -2 -1 -2 -2  1 -2 -3 -4  7  2 -3 -4 -1 -4  0 -1 -2  1  5 -3  4  1 -3 -4  3  0 -4 -4
 -2 -1 -2 -1 -1 -2 -2 -3  1 -3 -3 -4 -3 -2 -2 -3 -2 -2  2 -1 -3  4  2  2  3 -2 -3 -2 -2 -2 -3 -3 -3 -3 -3 -3 -3  1 -2 -3 -4 -2 -3 -3  2  2 -3 -2 -2  2 -2 -2 -2 -3 -2 -2 -2 -2 -3 -3 -2 -2 -3 -4  7 -3 -4 -4 -4 -3 -5 -3 -2 -2 -2 -2 -2 -2 -3 -4 -3 -2 -2 -4 -3 -3 -2  4 -2 -2 -2 -2  1 -3 -5 -2 -1 -3 -3 -3 -4 -2 -2 -3 -2 -3 -2 -4  1 -2 -3 -3 -3 -2 -3 -3 -2 -3 -2 -3 -2 -2 -2 -2 -4 -2 -3 -2 -3 -2 -3 -3 -5 -5 -3 -2 -2 -2 -2 -2  1 -2 -2 -2 -3 -2 -2 -3  3 -2 -3 -3 -3 -2 -3 -2 -2  1 -2 -2 -2 -2 -2 -2  2 -2 -2 -3 -2  1 -4 -3  0 -3 -3 -4 -4  8 -4 -2 -3 -3 -2 -2  2 -2 -2 -2 -2 -5 -3 -2 -2 -5 -3 -5 -5 -4 -3 -5 -3 -2 -4 -5 -3 -3 -2 -2 -5 -2 -2 -3 -2 -2 -2 -3 -1 -3 -2 -3 -1 -1 -3 -2 -2 -2 -2 -4 -4 -4 -2 -2 -1 -2 -3 -2 -2 -3 -2 -5 -2 -3 -2 -2 -3 -2 -2 -1 -2 -3 -2 -2 -1 -2 -2 -3 -2 -2 -3 -3 -3 -1 -2 -5 -3 -2 -3 -2  3 -2 -2 -3 -2 -4 -2 -3 -3  3 -2 -3 -3 -2 -2
 -1  0  0 -2 -2  0  0 -1  0 -1 -1  0 -2  3  1  2 -1 -1 -1 -2 -3 -1  0 -1 -1  0  0 -2  1 -1 -1  1 -1 -1  2  0  0 -1 -2  0  1 -3  2  2 -2 -2  0  2  0 -1  1  0  2 -1  0  1 -3  1  3  0 -2 -3 -1 -1 -3  0 -3  0 -4 -3  1 -3 -3 -2 -1 -2  1 -2 -3 -1  0  1 -2  2 -1  0  0  2 -1 -2 -3 -3  1 -3 -3  0 -1  1  0 -3  2 -3  0  1 -3 -3  0  1  0 -2  0  0 -1 -2  3  2  0  1  2  1 -3  1  0 -1 -1 -2  4 -3 -3 -2 -2 -1 -3 -2 -3 -3 -4 -3 -1 -1  1  0  0  2  0  0  0  1  2  0 -2  2  3  3 -1 -2  0  1 -3 -1 -1  1 -1  1  1  0 -2  2  1 -2 -3  2 -1 -4  1 -2  3 -4  2 -2 -1  1 -4  1 -2 -2 -4 -2 -3  0 -1 -2 -2 -1 -2 -2 -1 -1 -3  8 -3 -3 -2  0 -2 -1 -2 -2  2 -2 -3 -3  2 -1 -2  5  0  3  0 -3 -1 -1  0 -1  0 -1 -2  0 -3 -3 -2 -2 -1  0  0 -3  0  0 -2 -1  0  0  0 -2  3 -2 -2 -2 -2 -1 -1 -3 -2 -1 -1  3 -1 -1 -2  4  0 -2 -3 -2  0 -2 -3  1 -3 -1  1 -1  1  4 -2  0  3  1 -3  3  3 -2 -3
 -2  0  0 -3 -3  1  2  0  2 -1 -1  0 -3  0 -3  0 -1 -2  2 -2 -4 -1  1 -2 -2  1  2 -1  0  0  0  2 -1  1 -2  2  3 -2 -1  0  3 -4  1  1 -2 -3 -1  1  3  1  0  1 -1  0  1  1 -3 -1  0  0 -2 -4 -1 -1 -3  1 -3  0 -4 -3  7 -4 -4 -1 -2 -2  0 -2 -4  2 -2 -2 -2  3 -1  1  0  1 -2 -3 -3 -4  0 -4 -3 -1 -1 -1 -1  0  0 -3 -2  0 -4 -4  0  3  4  0 -1  2 -1 -1  2  2 -3  3  1 -1 -4  2  0 -1  1 -2  0 -4 -3 -2 -2 -1 -3  0 -4 -3 -4 -3  1 -1  1  1  0  0  3  1 -2 -1 -1  1  0  1  0  3  0 -1  1  0 -2 -1  0  2 -1 -1  0  1 -2  3  3 -3 -3  0 -1 -4  4 -2  0 -4  4 -3  1  3 -4  0 -3 -3 -4 -2 -4 -1 -2 -2 -3 -2 -2  0 -2 -2 -4  0 -3 -3 -2  7 -3 -1 -3 -3  0 -2 -4 -3  0 -1 -2  1 -1  0  2 -4 -1 -2  2  0  0 -1 -2  0 -4 -3 -2 -2 -2  0  4 -3  2  1 -2  0 -1  2 -2 -3  1 -2 -2 -2 -2 -1 -1 -3 -2 -1  1 -1 -2 -2 -2  3 -1 -2 -4  0  2 -3 -4  1 -3 -1 -1 -1  2  2 -3  2  0 -2 -3  1  3 -3 -4
 -3 -1 -1 -4 -3 -2 -2  0 -1  2  3 -3 -3 -3 -4 -2  0  0 -2 -1 -4 -2 -2  2 -2  0  0 -3 -1 -3  1 -2  1 -1 -3 -1 -2 -2 -4  1  0 -4 -1 -1 -2 -4  0  0  2 -1 -2 -1 -3  4  1 -1 -4 -1  1  5 -1 -4 -1 -2 -3 -2  7  0 -4 -3 -3 -4 -4 -2  1 -2 -1  0 -4 -2 -3 -3 -2 -3 -2  2 -2 -2 -4 -2 -1 -4 -1 -5 -4 -1 -1 -2  2 -3 -2 -3 -2 -2 -4 -4 -2 -3 -1 -3 -3  1 -3 -1  0 -2 -4 -3 -1  1 -5  0 -1 -2  3 -3  1 -5  1 -3 -2 -2 -4 -3 -4 -3  0 -4 -2 -2 -1  0 -2 -1 -3 -2 -1  1 -1 -3 -3 -1  0 -2  0 -3 -1  0 -4  0 -2  0 -1 -2 -2 -2 -3 -2  0 -3 -4 -2  0 -4 -4  5 -3 -4 -1 -1  2  0 -5 -3  3  1 -4  2 -4 -3 -3 -2 -3 -4 -2 -3 -4 -4 -4 -4 -4 -3 -4 -4  5 -1 -4 -4 -3 -1 -4  1  0 -2 -3 -2 -1 -2 -1 -4 -2 -2 -1  2 -1  4  0 -3 -4 -4  3  0 -1  0 -2 -4  1  3 -1 -2 -3 -2  3 -4 -2 -2  1 -1 -2  0  2 -4 -2 -2 -1  2  2  1  0  0 -2 -1 -4 -3  2 -4 -4 -2 -3 -2 -1 -3 -2 -2 -3 -1 -2 -2 -4 -1 -2 -3 -4
 -2 -1 -1 -3 -3  3  0 -1 -1 -1 -1 -1  2 -1 -3 -1 -2 -2 -2 -2 -1 -2  1 -2 -1 -1  4  1 -1 -2 -1 -1 -2 -1 -1 -1 -1 -1 -3 -1  1 -3 -1 -1  2  2 -2 -1 -1 -2 -1 -1  1  1 -1 -1 -2 -2 -1 -2 -3 -3 -1 -1 -4  4 -3 -2 -4 -1 -1 -3 -3 -2 -2 -3 -1 -2 -3 -1  3 -2 -3 -1 -1 -1  2 -1 -2 -3 -3 -3 -1 -4 -4  0 -1 -1  2 -1 -2 -3 -2 -1 -4 -1  1 -2 -1 -2  1 -1  3 -3  1 -2  2 -1  2 -2 -4  1 -2  3  2 -3 -1 -4 -3 -3 -2 -1 -4 -3 -1 -4 -4 -4 -1 -2  1 -1 -1 -1 -2 -2 -3 -1 -2  1 -2  3  2 -1 -2 -2 -1 -1 -3 -2  3  1 -1 -2  0  2 -3 -1  2 -3  4 -1  2 -3 -2 -2 -1 -4  2 -2 -1  1 -4 -2 -3 -1 -4 -2 -4 -2 -2 -2 -2 -2 -3 -3 -2 -2 -1 -1 -4 -3  8 -2 -3 -1  1 -3 -2 -2 -4 -1 -1  7 -2  2 -1 -1  1 -3 -2 -1  0 -2 -1 -1 -2 -2  0  3 -3  5 -2 -2  1 -3 -2 -2 -3 -2 -2 -1 -3  1 -1 -3 -3 -3 -2  9 -2 -4 -2 -1 -2 -1 -2 -2 -2 -1 -1 -3 -4 -2  4 -3 -1  3 -2 -1 -1 -2 -1 -1 -3 -1  1 -2 -3 -1  1 -3 -4
  1 -2  1  4  4 -2 -3 -2 -3 -4 -3 -4  2 -1  6 -3 -1 -1  2  2 -1  2 -3  0  0 -2 -3  2 -2  2 -4 -3  0 -3  2 -3 -1  1  2 -3 -3  4  0 -4 -1  3 -1 -2 -1  0 -1 -2  0 -4 -2 -2  3 -2 -3 -4 -2  1 -4 -3  0 -3 -5 -3  0 -2 -5  1  4  3 -2  4 -1 -1  0 -5  1 -1  2 -4 -1 -3 -1 -3  3  2  3  3 -2  0 -5 -3  2 -1 -3 -2 -4  1  1 -3  3  0 -1 -4 -4  2 -3 -3 -1  4 -3 -3  1 -3 -2 -4  3 -1  0 -2 -4  2 -4  3  4 -1 -4 -4 -5 -5  3  2  5  4  0  2 -2 -1  0  0 -3  1  2 -1 -2 -1  1 -2 -1  1 -3  4 -2 -3  2 -3 -1 -3  0  3  0  0  2 -2 -3  1 -3 -3 -1  2  3 -5 -3  2 -4  1 -4 -3  5  1 -2 -1  4 -3  2 -4 -2 -3  1 -5 -4 -5 -5 -2 -1 -5  2  0 -3 -5 -4 -3  2  2 -4 -2  3  2  0 -1  2 -3  0 -3 -1 -3  1  2 -3 -3 -1 -2  2 -4 -2 -2 -2  1 -1 -2 -3  2 -3 -3 -2 -4  1 -2  2  0 -3 -2  1 -2 -1 -3 -1  5  1  0  1 -2 -2  0 -3 -2 -3 -2  2 -5 -3  2  1 -1  3 -1 -3  0 -1 -4  3 -3 -3 -1  2 -3 -2  4  4
  2 -2 -1  1  2 -2 -2 -1 -3 -4 -2 -3 -1 -1  0 -3 -2  0  0 -1  2 -1 -3  3  0 -2 -3  1 -2  2 -4 -3  1 -3  1 -3  1  0  3 -2 -2  3  0 -4 -2  1  1 -2 -2 -1  0 -1  1 -3 -1 -2  0 -2 -3 -4 -2  3 -4 -4 -1 -3 -5 -3 -3 -2 -4  2  2  1 -2  0  1  2 -3 -5 -1  1  2 -3 -3 -2 -1 -3  1  2  1  3  0  5 -5 -3 -1 -3 -3 -1 -5  1  1 -3  5  1 -1 -4 -4  2 -2 -3  0  2 -2 -4  4 -1 -1 -3  4  0  0 -2 -4  1 -3  5  0  2 -4 -4 -5 -5  2  1  1  2  0  0 -2 -2  0  0 -3 -1  3 -1  0  2  3  0 -3  0 -3  0 -2 -3  3 -3  1 -3 -2  2  0  1  4 -1 -3  3 -2 -3  1  3 -1 -5 -3  1 -4  1 -4 -4  2  1  1 -2  2 -3  3 -4 -3 -4  3 -4 -4 -5 -4  2  3 -4  1  3 -3 -5 -4 -4  3  3 -4  0  4  1 -1 -1  4 -2  0 -2 -2  0  1  2 -3 -3  0 -2  2 -4 -2 -2 -1 -1  0  1 -3  2 -3 -3 -3 -5 -1 -3 -2  4 -2 -2 -1  0 -1  0 -3  2  0  1  0 -1  1  2 -3 -2 -3  1  0 -5 -3  3 -1  1  2  0 -3  1 -1 -4  3 -1 -3  0  3 -3  0  1  3
 -2 -1  2 -3 -2  2  1  0  1  1  0  5 -2  1 -3  3  0 -1 -1 -2 -4  1 -1 -2 -1  0  1 -2 -1 -2 -1  2 -1 -1 -2  2  0 -2 -3  1  2 -3  2  0 -1 -3  3  0  1 -1  2  3  1 -1  0  3 -3  1  0 -2 -2 -3 -1  4 -3  0 -3  1 -5 -3 -1 -4 -3 -2 -2 -2 -1 -2 -4 -1 -2 -1 -2  3  0  0  1  3 -1 -2 -3 -3  3 -3 -3  1  1  1 -1 -3  0 -3 -1  3 -3 -4  2  1  1 -2  0  0  1 -3  1 -1 -3  1  1  5 -3  1  1  0  3 -2  1 -3 -1 -2 -2 -1 -3 -2 -3 -3 -4 -3 -1 -1  1  1  0  0  2  0 -1  1  1  0 -2  1  1  0  1  0  0  1 -3  0  0 -1 -1  0  0  1 -2  0  0 -2 -3  4 -1 -4  1 -2  4 -4  1 -2  0 -1 -4  2 -2 -2 -4 -2 -3  7  0 -2 -2  1 -2 -2  1  0 -3  0 -3 -3 -3 -1 -2 -1 -3 -3  7 -2 -3 -3 -1 -2 -2  2 -1  1  0 -4 -1 -1  1 -1  2 -1 -2  6 -4 -3 -2 -2 -1 -1  0 -3 -1  0  0 -2  1  1 -2 -3  3  0 -2 -2 -2 -2 -1 -3 -2 -1 -1  2 -1  2 -2  0  3 -2 -3 -2  1 -3 -4  0 -3  1  1  2  1  0 -3  0  3 -2 -3  1  1 -3 -3
  7 -2 -1  3  1 -1 -2 -2 -2 -3 -2 -2 -1  1  0 -2  0 -1  2 -1  0 -1 -2  2 -1 -2 -2  1 -2  1 -3 -2 -1 -3  0 -2 -1 -1  1 -2 -2  3  0 -3 -1  3  1 -2 -2 -1 -1 -1  0 -3  0  0  0 -2 -2 -3 -2  2 -3 -3 -1 -2 -4 -3 -3 -2 -3  0  5  0  1  0 -1  2 -2 -3 -1  0  1 -2 -2 -2  0 -2  0  0  1  2 -1  5 -4 -2  0 -2 -2 -2 -3  0  1 -2  1 -1 -1 -3 -3  0 -2 -2  0  0 -2 -3  1 -2 -1 -2  2 -1  1 -2 -3  2 -2  4  0  3 -3 -3 -4 -5  0  0  0  0 -1  0 -2 -1 -1  1 -2 -1  1  1 -1  1  2 -1 -2 -1 -3  0 -2 -2  1 -2  0 -2 -2  1  1  0  1 -2 -2  1 -2 -2 -1  0 -1 -3 -2 -1 -3  0 -3 -3  0  0 -1 -2  0 -3  1 -3 -2 -3  0 -3 -3 -5 -3 -1  0 -2 -1  0 -2 -4 -3 -3  4  4 -3 -1  3 -1 -1 -1  1 -1  3 -1 -1 -2  0  3 -2 -2 -1 -2  0 -2 -2 -2  3 -1  1  1 -2  4 -2 -3 -2 -4 -1 -2 -1  1  1 -2 -1 -1 -1 -2 -2  2  0 -1  0  4 -1  1 -3 -1 -2 -1  0 -4 -1  1 -1 -1  0 -1 -2  0 -1 -3  1 -2 -2  3  2 -2 -1  4  2
  0 -3 -2  0 -1 -3  0 -3 -3 -4  3 -4  3 -3 -1 -4 -3  2 -2 -2  6 -2 -2 -1  1 -2  1 -1 -2  1 -4  0 -1 -3  4 -3 -2  0  2 -3 -3  2  0 -4  2  0 -2 -3 -3 -2 -2 -3  4 -3 -1 -3 -1 -3 -3 -4 -3  5 -3 -4 -3 -3 -4 -1 -1  6 -5  1  1 -1 -3 -2  1 -2  0 -4  3  2  0 -4 -2 -3  0 -3  1 -1 -1  3 -3 -1 -5 -3 -1 -3 -2  6 -5  4  0 -4 -1  6 -2 -4 -4 -1  3 -3  3 -1 -2 -4  2 -3 -3 -4 -1  0 -2  2 -4 -2 -4 -1  3 -2 -4 -4 -5 -5  4 -2 -1 -1 -2 -1 -2 -1  0 -2 -4  0 -1 -2 -2  1  4 -1 -3  1 -4  2 -3 -3  3 -3 -2 -3 -2  0 -2  0 -1 -3 -3 -1  4 -4  2  5 -3 -4 -3 -2 -4  2 -4 -4  3 -1  1  3  3 -4  2 -5 -4 -4  2 -4 -4 -5 -4 -3  2 -5 -2 -1  5 -5 -4 -4 -1 -1 -5  1 -1  3  0 -1  0 -3 -1 -2 -2  3 -1  0 -3 -3 -2 -2  4 -4  6  5 -3  1  0 -2 -3  3 -3 -1 -3 -5 -2 -3 -3  3 -1 -3 -2 -3 -3 -2 -3 -1 -1 -2 -2 -1 -3 -2 -3 -3 -3 -3 -2 -5 -3 -1  6 -2  1 -2 -3  3 -3 -4 -1 -3 -4  1  3 -3 -2 -1  0
 -3 -1 -1 -3 -3 -2 -2 -2 -2 -2 -3  1  4 -2 -4 -2  4 -2 -2 -2 -4 -2  3 -3 -2 -1 -2 -2  6 -3  5 -2  0 -2 -3 -2 -2 -2 -3 -2 -2 -4 -2 -2 -3 -3 -2 -1 -2 -1 -1  1 -2  1  2 -1  4 -2  1 -2 -2 -4 -2 -3 -3 -2 -3 -2 -5 -4 -2 -4 -4 -3 -2 -2 -2 -2 -4 -3 -3 -3  1 -2  0  0 -2 -2 -3 -3  1 -4  1 -4  8 -2 -1 -2 -2 -4 -3 -3 -2  1 -4 -4 -2  6 -2 -2 -3 -2 -3  1 -2 -2 -3 -2 -2 -2 -4 -2  3 -2 -2 -3 -2 -4  2 -3  3 -3  8 -3 -4 -3 -4 -4 -2  3  3  2  1  2  4 -2 -3 -2  1 -3 -3  0 -2 -2  6  1  1  3 -3 -2  1  2 -2 -2 -1 -2 -2 -2 -2 -3 -4 -2 -3 -4 -3 -3 -2 -4  1  3 -2 -2 -4 -2 -3 -3 -4 -2 -4 -3 -3 -2 -3 -4  6 -3 -4 -4 -4 -3  6  2 -4 -3 -3 -2 -4 -3 -2 -2 -4 -4 -2 -2 -2 -1 -1 -2  1 -4 -1 -2 -2  5 -1 -1 -2 -2 -4 -4 -2 -2 -2 -2 -2 -3 -2  4  0 -3 -2 -2 -2 -4 -2 -2 -2 -2  3 -3 -2 -3 -2 -2  1 -3 -2 -2  7 -1  0 -2 -4 -3 -2  1 -4 -2 -3 -2 -2  2 -2 -2 -3  0  2 -2 -3 -2 -2 -3 -3
 -2  3  1 -2  0  1  3  1  2  1 -1 -1 -2  0 -3  1  2  0 -1  3 -3 -1  1 -2  2  1  2 -2 -1 -2  0  0 -1  2 -2  1  0  2 -3  2 -1 -3  0  1  1 -2 -1  1  0  0  2  0 -2 -1  0  2 -2  4  2  1  2 -3  3 -1  0  0 -1 -1 -4 -2  0 -3 -3  0  2  0  0  1  1 -1  1 -2 -1 -1  1  0  2 -1 -2 -1 -2 -3  0 -3 -3  0  2  2  3  1  0  1  0  2 -3 -3  1  0  0  1  1  0  0 -2  1  0 -2  1  1  1 -3  1  1  1 -1  0  0 -3 -2  1  6  4 -3 -2 -3 -1 -3 -3 -1 -1  0  0 -1  1  1  1 -1  0  1  0 -2 -1 -1 -1  0 -2  1  0 -3  3  0  2  2 -1  0  0 -2  0  1  0 -3  0  0 -3 -2  1  0 -2  0  0  1  2 -3 -1  0 -1 -3  4 -3 -2  0  6 -2 -2  4 -2 -2 -2 -2 -2 -3 -2 -3 -2 -1  3 -3 -2 -2  2 -3 -1 -1 -1 -2 -1  0 -1  2 -4 -1 -1  0  1  1  0 -2 -1 -3 -3 -1 -1  2  3  3 -3  3  0  1 -1 -1  1  0 -3  0  1 -1  1  1 -2  4  0  0  2 -2 -1  3 -1  0 -1  0  1 -3 -1 -1 -2 -3  2 -2  1  3 -1  1 -1 -2  0  1  0 -3  2  0 -2 -3
 -1  2  0 -1 -1  4  0  0  2 -1  0 -2 -2  2 -2  1  0  0  0  1 -3 -1  0 -1  1  1 -1 -1  0  0  0  1  0  1 -2 -1  0  0 -1  0 -1 -2 -1 -1  0  0 -1  1  0  3  1 -1 -2 -2  0  1 -1  1  1 -1 -1 -2 -1 -1  2  1 -3  1 -4  0 -2 -2 -2 -1  2  1  0 -1 -3 -1 -1 -1 -1  0  0 -1  1  1 -1 -1  0 -2  0 -2 -3 -1  0  0  1 -2 -2 -1  1  0 -2 -3  2 -1 -1  1 -1  0  1 -1  0  0 -2 -1  0 -1 -2  1  1  0 -2  0  0 -2 -2  5  0  2 -3 -3 -2 -1 -2 -1 -1  1 -1 -1  0 -1  1  0 -1 -1  0  0 -2 -1 -1  0 -1 -1  2 -1 -2  4  1  1  2  0 -1  0 -1 -1  1 -1 -3  1 -1 -2 -2 -2  1 -2 -1 -1  1  1 -2 -1 -1 -2 -2  0 -2 -2  6  3  1 -3 -1 -3 -3 -2 -2 -2 -2 -1 -3 -2 -2  0 -2  1 -2  1  1 -2  0  0 -1 -1  4 -1  1 -3  1  0 -1 -1  0  0 -1 -2 -3 -3 -1 -1  1  2  0 -1  3 -1  0 -2  0  1 -1 -2  0  6 -1  1  4  0  3 -1  3  2 -1 -2  0  2 -1  0 -2 -1 -1 -2 -2  2 -3  1 -1  2  1  0  1 -2  1 -1 -1 -1 -1  0 -1 -1 -1
 -2 -3 -3 -3 -3 -3  0 -3 -3 -4 -2 -4 -1 -3 -3 -4 -3 -2 -3 -3  0 -3 -3 -2 -1 -2 -2 -3 -2 -2 -4 -3  6 -4 -1 -4 -3 -1 -2 -4 -4 -2 -3 -4  6 -3 -3 -3 -3 -2 -2 -3 -1 -3 -1 -3 -2 -3 -3 -3 -4 -1  4 -5 -4 -4 -4 -4 12  0 -4  9 -3 -2 -3 -3 -1 -3 11 -5  0  5 -3 -4  3 -3 -2 -3 -2 -3 -2 -2 -4 -3 -6 -3 -2 -4 -3  0 -5  5 -3 -4 -3  0 -3 -4 -4 -2 -1 -3 -1 -2 -3 -4 -2 -3 -3 -4 -3 -3 -3 -2 -4 -3 -4 -3 -3 -3 -4 -4 -6 -6  0 -4 -4 -3 -3 -2 -2 -2 -2 -2 -4 -3 -3 -3 -3  3  4  3 -3 -2 -4 -2 -3 -4 -2 -4 -3 -3 -3 -2 -2 -1 -2 -3 -3 -3  0 -4 -2 -1 -4 -4 -3 -3 -4  6 -4 -4 -2 -3 -3 -1 -3 -4 -3 -5 -4 -4 -2 -4 -5 -6 -4 -4  0 -4  6 -3 -2 -5 -4 -4 -3 -3 -4 -2 -3  0 -1  4 -2 -2 -2 -2 -2 11 -2 -1 -3 -2 -2 -2 -1 -4  1  1 -3 -3 -3 -3 -4 -2 -3 -3 -4 -6 -3 -4 -3 -1 -2 -4 -3 -3 -3 -3 -4 -3 -3 -3 -3 -3 -3 -3 -3 -2  4 -3 -4 -6 -3 -3  0 -3 -2 -3 -4 -2 -3 -4 -3 -3 -3 -2 -2 -3 -3 -3 -3
 -1 -2 -2 -1 -2 -1  5 -2 -2 -3 -1 -3  3 -2 -2 -3 -2 -1 -2 -2  5 -2  0  0  2 -2 -1 -2 -2 -1 -3  0 -1 -3  3 -2 -2  4 -1 -3 -2 -1 -1 -3  3 -1 -2 -2 -2 -2 -2 -2  2 -3  2 -2  2 -2 -3 -3 -3  0 -2 -3 -3 -2 -4 -3  0  5 -3  2 -2  1 -3 -2  2 -2  3 -3  5  0 -2 -3  2 -3  0  0  2 -2  1 -1 -3 -2 -5 -2 -1 -3  1  5 -4  0 -1 -3 -2  6 -2 -3 -3  0  3  0  3  0  1 -3 -1 -2 -2 -3 -2 -1 -2  0 -3 -2 -3 -2 -1 -3 -3 -3 -5 -5  5 -2 -2 -2 -2 -2 -1  1  0 -2 -3 -2 -2  0 -1  1  0  1 -2 -1 -3 -1 -2 -3 -1 -3 -1 -2 -2 -1 -1  2 -2 -2 -2 -2  8 -3  1  0 -3 -4  1 -3 -2  1 -3 -3 -1  0 -2  5 -1 -3 -1 -3 -3 -3 -1 -3 -4 -5 -3 -3  6 -3 -2 -2  4 -4 -4 -3 -2 -2 -3  2 -2  5  3  0 -1 -1 -1  1  1  2 -1  1 -2 -2 -2  0  0 -3  7  7 -3 -1 -2 -2 -2  1 -3 -2 -3 -4 -2 -3 -3  2  3 -3 -2 -3 -2  0 -3 -2  1 -2 -2 -2 -3 -2 -3 -2 -2 -3 -2 -4 -1 -2  6 -1  2 -2 -2  0 -2 -3 -2  0 -2 -1  0 -2 -2 -2 -2
  0 -1  0  3  2 -1 -2 -2 -2 -3 -3 -3  1  1  2 -3  1  0  0  1 -1  2 -2  1  1 -2 -2  2 -2  2 -3 -2 -1 -3  0 -3 -1  0  2 -3 -3  2 -1 -3  0  3 -2 -2  0  1 -1 -1 -1 -3 -2 -2  3 -2 -1 -3  0  1 -3 -1  3 -2 -4 -3 -1 -2 -4  1  1  2 -1  2  0 -1 -1 -4 -1  1  2 -3 -2 -3 -1 -2  3  2  3  3 -2  0 -4 -2  2 -1 -3 -2 -4  0  1 -3  0 -1  1 -3 -3  1 -3 -2 -1  2 -2 -3  0 -2 -2 -3  2 -1  0 -2 -4  3 -3  0  2 -1 -3 -3 -4 -5  0  5  3  3  0  1 -2 -1  0  0 -1  0  2 -1 -2 -1 -1 -1 -2  0 -2  1 -1 -2  1 -2  0 -2 -1  1  0  0  0 -1 -2  0 -3 -3 -1  1  0 -4 -3  2 -3  0 -3 -3  2  2 -1 -1  3 -2  4 -4 -2 -3  1 -4 -3 -5 -4 -3 -1 -4  0  2 -3 -4 -3 -3  3  1 -4 -1  0 -1  1  1  0 -2  1 -2 -2 -3  2  1 -2 -2  0 -2  1 -3 -2 -2  0  2  0 -1 -3  2 -2 -3 -1 -4  2 -2 -1  0 -2 -1  3 -1  0 -3 -1  2  2 -1  3 -2 -2 -1 -3  0 -3 -1  6 -5 -3  2 -1 -1  1  0 -2  0 -1 -4  1 -2 -3 -1  2 -3 -1  1  2
