# Supplementary material for: Protein Secondary Structure Prediction Based on Data Partition and Semi-Random Subspace Method
Source: Sci Rep. 2018 Jun 29;8:9856. doi: 10.1038/s41598-018-28084-8 (PMC6026213; doi:10.1038/s41598-018-28084-8)
Supplement: Supplementary file 3 — Dataset 3 [file 41598_2018_28084_MOESM3_ESM.zip › ASTRAL_DATA/1cfz_A.pssm]

  M  R  I  L  V  L  G  V  G  N  I  L  L  T  D  E  A  I  G  V  R  I  V  E  A  L  E  Q  R  Y  I  L  P  D  Y  V  E  I  L  D  G  G  T  A  G  M  E  L  L  G  D  M  A  N  R  D  H  L  I  I  A  D  A  I  V  S  K  K  N  A  P  G  T  M  M  I  L  R  D  E  E  V  P  A  L  F  T  N  K  I  S  P  H  Q  L  G  L  A  D  V  L  S  A  L  R  F  T  G  E  F  P  K  K  L  T  L  V  G  V  I  P  E  S  L  E  P  H  I  G  L  T  P  T  V  E  A  M  I  E  P  A  L  E  Q  V  L  A  A  L  R  E  S  G  V  E  A  I  P  R  S  D  S
 -3 -2 -1 -2 -3 -4 -3 -2 -3 -5 -3 -4 -5  3 -6 -4  1 -2 -3 -3 -5  3  1 -3  3 -4  0  1  0 -4  1 -3  0  1 -1 -3 -1 -2 -3 -5 -2 -2 -3  1 -2 -3 -2 -4 -3 -2  0 -3  2  0  4 -2 -1 -4 -3 -3  1 -5  6 -2 -1  1  0 -2  0  3 -1 -1 -2 -3 -1 -2 -2  0 -3 -1  1 -3 -3  3  0 -3  3 -1 -3 -3 -2 -1 -6 -4 -1 -2 -4  0 -4 -1 -3  4  3  4  0 -3 -2 -3 -1  0 -3  0 -2 -1  1 -3 -3 -3 -1 -4 -3  1 -1 -4 -1 -1 -2 -1 -1 -4 -2  1  1 -1  2  5  3 -3  0  0  4  0  2  2  3  0  2  0 -4  3  1 -1 -3  0  1  3  0  1 -2  2  0  3
 -4  5 -5 -3 -5 -5 -6 -5 -6 -4 -3 -5 -4  1 -5 -4 -6 -5 -6 -6  7 -4 -5  0  2 -5  0  4  5 -3  2 -5 -3 -3 -1 -5  2 -4 -4 -5 -5 -5 -4 -1 -6 -4  0 -5 -4 -2 -1 -5  1 -1  2  0  3 -5 -5 -5 -4 -5 -4 -5  2 -2 -2 -3  0 -3 -4 -5 -3 -3  1  4 -3  3 -2 -2 -1 -3 -1  2 -1 -4  1  3  1 -4 -4 -4 -4 -2 -4 -5 -5 -2 -4 -5 -5 -1 -3 -1  2 -5  3 -4  3 -1 -3  3  3 -4 -2 -5 -5 -6 -5 -2 -6 -1 -1 -5 -3 -3  0 -4 -3 -5  2 -2 -1 -5  3  0  2 -5 -4  0 -4 -3  0  2 -4 -1  0 -2 -5  3  2 -2 -5 -4  0 -4  2  2  7 -2  0 -2
 -4  3 -5 -3 -6 -6 -4 -6 -4  9 -5 -6 -6 -2 -2 -4 -4 -6 -4 -6 -3 -4 -5  0 -3 -6  0 -1  1 -5 -1 -5 -2 -2  4 -5 -1 -5 -5 -2 -3 -3 -3 -3 -4 -4  0 -6 -5  0 -2 -5 -2  2 -2 -1  0 -6 -6 -5 -5 -2 -4 -5  1  2  0 -1  1 -2 -3 -3 -2 -5 -3 -3 -5 -1  3  0 -2 -5 -2  0 -4 -4 -1  0 -2  0 -3 -3 -2 -3 -1 -2 -6  0 -2 -5 -6 -2 -4 -2  0 -6 -2 -2  0 -3 -6 -1  1 -5 -4 -5 -5 -4 -5 -3 -6 -2  1 -6 -1 -1 -2 -2 -3 -6 -3 -3 -2 -2 -1 -1 -1 -5 -2 -2 -4 -4  0 -2 -5 -3  0 -3 -6 -1  0 -5 -1 -4 -1 -4 -1 -3 -2  0  0  1
 -5 -2 -5 -5 -6 -7 -5 -6 -5 -2 -5 -7 -7 -3  9  1 -5 -6 -5 -6 -5 -5 -6 -1 -1 -7  0  0  0 -5  2 -1  0  4  1 -6  2 -5 -5  8 -4 -4 -4  0 -5 -5  2 -7 -6  2  0 -6  0  2 -3  6 -2 -6 -6 -6 -5  8 -4 -5 -1  5 -2  2  0 -2 -4 -4  0 -5 -4 -3 -5  1  5  6  4 -5 -4 -2 -5 -5 -2  0 -4 -2 -4 -4 -5 -2 -4  1 -6 -3  7 -6 -7 -3 -4 -4  2 -6 -4  4  1 -3 -5  1  1 -5 -4 -6 -5 -5 -6 -3 -5 -1  3 -6  4  4 -2 -4  1 -7 -4  2 -2 -5 -1  0 -3 -6  2  1 -5 -4  2 -2 -5 -4  2 -2 -7  0  1 -5 -2 -5  0 -4 -2 -3 -3  1  2 -2
 -4 -5 -3 -1 -4 -4 -6 -3 -6 -2 -3 -4 -5 -3 -7 -7 -6 -4 -6 -1 -7  5 -2 -6 -2 -4 -4 -2 -3 -2 -2  0 -3 -4  0 -4 -3  0 -3 -6 -5 -5 -4  3 -6 -4 -4 -1 -3 -4 -2 -3 -3 -2  2 -6  1 -4 -4 -2 -1 -7  4 -3  1 -2 -3 -5 -3 -4 -5 -2 -4  0 -2  0 -3 -2 -5 -6 -5 -3 -6 -2 -4 -1 -2 -3 -2 -4 -4 -4 -7 -7 -3 -5 -4  3 -7 -3 -4 -1 -1  4 -3 -4 -3 -5  0  4 -6 -3 -3  0  1 -3 -1 -6  5 -6 -7 -2  0 -4 -6 -4 -5 -3 -5 -1 -4 -5 -2  0 -4 -1  0 -3 -5 -4 -1  0 -3 -1 -2  2 -3 -1 -3 -3 -4 -5 -6  0 -3  1 -3 -4 -4 -2 -2 -2
 -3  1 -5 -4 -5 -5 -5 -5 -5 -4 -4 -5 -5  0 -4 -2 -5 -5 -5 -5 -2 -4 -5  2  1 -5  2  4  0 -4  1 -4 -3 -1  0 -5  2 -4 -4 -3 -5 -5 -4  5 -5 -2 -1 -5 -4  2 -1 -4  3  1 -2 -1  0 -5 -5 -5 -4 -4 -3 -5  0 -1 -2 -1  1  0 -4 -5 -2 -4 -1 -1 -4  0 -2  0  2 -4 -2  0 -2 -4  1  1 -2 -2 -3 -2 -3  8 -2 -4 -5  6 -2 -5 -5 -2 -2 -3  3 -4  1 -2  1 -1 -5  1  2 -3 -3 -4 -5 -5 -5  7 -5  1  0 -5  0 -3 -2 -3 -1 -4 -3 -1  0 -4  3  1  4 -4 -1  1 -3 -3  2  2 -4 -1  1  3 -5  1  1 -2 -2 -4  1 -3  2 -2  0  1  3 -2
 -4 -1 -5 -4 -5 -6 -5 -5 -5 -4 -5 -6 -6 -2 -2  8 -5 -6 -6 -6 -1 -4 -5  7  2 -6  4  3  1 -5  2 -3 -2  4  2 -5  4 -5 -3  1 -5 -5 -4 -1 -5 -5  4 -6 -4  2  0 -5  4  3 -3  2 -2 -6 -5 -5 -4 -2 -3 -5  0  0 -2  0  1  3 -4 -5  1 -5 -2  0 -5  3 -2  5  5 -5 -1 -1 -4 -5 -1  1 -2 -4 -3 -4 -4  2 -3 -3 -5 -2  6 -5 -6 -3 -3 -4  3 -5 -3  1  2 -2 -5  3  3 -5 -4 -5 -5 -6 -5  4 -5  4  2 -5  6 -2 -3 -4  4 -6 -3  2  2 -5  2  1 -2 -5  4  3 -4 -1  4  1 -4 -2  2  4 -6  2  3 -4 -5 -4  3 -4  1  0 -2  3  4 -2
 -5 -3 -5 -2 -6 -7  8 -6  8 -4 -6 -7 -6  1 -5 -6  7 -6  8 -5 -6 -4 -5 -4 -3 -7 -1 -4 -1 -6 -2 -4 -2 -2  1 -6 -3 -5 -5 -4  7  7 -5 -2  7 -5 -4 -7 -6  2 -4 -6 -3  2 -3 -3 -2 -6 -6 -6 -4 -5 -2 -5 -1 -2  3  6  0 -2 -3  7 -3 -5 -4 -4 -5 -3  4 -2 -3 -6 -4 -1 -3 -4  2 -2 -5 -5 -3 -5 -6 -5 -3  7 -6 -4 -5 -6 -7  0 -3 -3 -3 -6 -4  6 -2 -3 -6 -1 -3 -5 -4 -6 -6  8 -6 -5 -6 -2 -3 -6 -2 -3  5  4  5 -7 -4 -3 -2 -4 -2 -1 -1 -6 -1 -2 -3 -4  0 -2  0 -3  0 -4 -7 -2  0 -5  7 -1 -2 -2 -2 -4 -4 -2 -2 -1
 -4 -1 -5 -5 -6 -6 -5 -6 -5 -3 -5 -6 -4 -3 -5 -4 -5 -5 -6 -6  6 -5 -5 -3  2 -5  4 -2  3  2  1 -3 -4 -1  3 -6 -2 -5 -4 -4 -5 -3 -5 -3 -5 -2 -2 -6 -5  3  3 -5 -2 -1  1 -3  6 -6 -5 -5 -4 -5 -4 -5  0 -2 -1 -1  0 -1 -5 -5 -3 -5  2 -1 -4  2  1 -1 -1 -5 -5 -2  2 -4 -1 -1  0 -4 -4 -4 11  1 -4 -5 -4 -2 -4 -6 -6 -3 -2 -4  1 -5  1 -4  3 -1 -6 -2  4 -5 -3 -5 -5 -6 -5 -3 -6  0 -2 -5 -3 -2  2 -4 -1 -6 -4 -4 -3 -5 -2 -2 -3 -5 -3  0 -4 -4 -1  1 -5 -4  0 -1 -6  0  0 -1 -2 -1  1 -4 -1 -1 -1 -2 -2 -2
 -1 -5  6  1  5  1 -7  6 -7 -7  6  2 -2 -4 -7 -7 -7  2 -7  2 -6  2  3 -6 -2  0 -4 -5 -4 -4 -1  0 -4 -5 -4  2 -3  4  4 -6 -6 -6 -3 -2 -7  3 -3 -1  1 -5 -1  4 -3 -4 -1 -5 -2  2  6  5  3 -7 -4  5  0 -4 -2 -6 -2 -3 -5 -6 -4  3  2  1  2 -2 -6 -5 -5  5 -5 -2 -2  1 -2 -1 -6  4 -6  0 -7 -6  2 -6  2 -3 -6  2  0 -2  1 -2 -3  2  0 -6 -3 -1  0 -4 -4  4  1  2  6 -7  4 -1 -7 -1 -3  2 -6  0 -5  3 -6 -1 -4 -5  0  3 -4 -3 -2  4 -4 -3  1  3 -4  0  2  2 -3  1  1 -3 -4 -3 -7  4 -2  1  0 -4 -3 -4 -4 -3
  1 -4 -1  4  0  6 -7  2 -7 -7  3  6  4 -4 -8 -7 -7  1 -7 -2 -4  0  1 -6 -1  6 -3 -3 -2 -1 -2  2 -4 -5 -4 -1 -2  4  3 -7 -6 -5 -4  2 -7  3 -4  6  5 -5 -1  3 -3 -4 -1 -6 -2  6  4  2  1 -7 -4  0  1 -3 -2 -6  2 -3 -5 -6 -4  4 -1  1  4 -2 -5 -5 -5  2 -3 -1  0  2 -2 -2 -6  3 -6  3 -7 -6  3 -6  4 -1 -6  1  6 -2  3  3 -3  5  2 -6 -3  1 -2 -4 -4  3  0  5  2 -7  0 -4 -5  0 -2  5 -5  1 -3  2 -5  6 -5 -5 -1  1 -3 -3 -1  4 -5 -2  2  2 -3  1  0  4 -3  0  6 -3 -2  1 -7  1 -3  0 -1 -1 -1 -4 -4 -3
 -4  4 -5 -4 -5 -5 -5 -5 -5 -4 -4 -5 -5 -1 -4 -3 -5 -5 -5 -5  1 -4 -5  0 -1 -5  0  2  1 -5  0 -3 -4 -2 -1 -5  0 -4 -4 -4 -4 -4 -4 -2 -5 -4  0 -5 -4 -2 -1 -4 -1  0 -1  1  2 -5 -5 -4 -4 -4 -3 -5  0  0 -1  3  0  0 -4 -4 -1 -4  2  0 -3  1  0 -1 -1 -5 -1  2 -2 -4  0  3  8 -4 -4 -4 -5 -2 -3 -4 -5 -1 -3 -5 -5 -3 -3 -3  2 -5 -1 -3  1 -1 -5  3  1 -4 -2 -5 -5 -5 -5 -2 -5  1 -2 -5 -1 -3 -3 -3 -3 -5 -3 -2  0 -5  2  0  1 -5 -2  1 -4 -1  0  0 -4 -3  1 -2 -5  2  0 -5 -3 -4  0 -3  1  1  4 -1  1 -2
 10 -3  0  2 -2  3 -6 -1 -6 -6 -1  0  4 -2 -7 -6 -6 -2 -6 -1 -3 -1  0 -5 -1  2 -3 -3 -2 -3 -1  0 -2 -5 -3 -2 -3  0  4 -6 -6 -5 -4  2 -6  7  0  2  4 -4 -1  5  1 -3  1 -5 -2  0  0  2  0 -7 -3  1  0 -3 -1 -5  1 -3 -5 -6 -3  3  0 -1  0 -2 -5 -5 -4  0  1 -2 -1  4 -2 -1 -5  7 -5  3 -6 -4  2 -5  2 -1 -6  1  1  2  1  0 -2  4  3 -5 -2  2 -5 -3 -3  3  0  2  0 -6  3 -3 -6 -1 -2  3 -4  2 -4  3 -3  2 -4 -5 -2  2 -1 -2  0  5 -3 -3  3  2 -2  2 -1  1 -2 -2  1 -2 -2 -3 -6  0 -1 -1  0 -4 -3 -3 -3 -2
 -2 -5 -3 -2 -3 -1 -7 -3 -7 -7 -2 -2  2 -5 -7 -7 -6  7 -7 -4 -6 -1 -3 -6 -2  3 -3 -5 -3  4 -2  7 -4 -6 -3 -1 -4 -1 -2 -6 -6 -6 -5 -3 -6  1  0 -2 -2 -4  3  1 -5 -4 -2 -6 -1 -1 -1 -3  4 -7 -4 -3  0 -4  2 -6 -2 -4 -2 -6 -3 -1  2 -2  3 -2 -5 -6 -6 -3 -6 -3  6  6 -3  0 -6 -2 -6 -3 -5 -7 -2 -6  6 -5 -7 -3 -1  0 -2 -3 -4  2 -3 -6 -2  2 -7 -5 -4 -1 -2  0  2 -7 -3 -6 -7 -1 -3  1 -6 -2  1 -1 -5 -3 -5 -6 -4 -3 -3 -3 -4  0 -6 -4 -1 -1 -5 -3 -3 -2 -4 -1 -3 -4 -4  1 -7  0 -3 -1 -3 -5 -5 -4 -5 -4
 -5 -2 -1 -4 -5 -6 -6 -5 -6 -6 -3 -6 -6 -3 -5 -5 -5 -6 -6 -1 -5 -4 -5  1 -3 -6 -2 -3 -4 -3 -2 -3  7  5 -2 -5 -3 -5 -4 -5 -5 -5 -3 -3 -5 -2 -3 -6 -5  4  2 -5 -3 -3 -2 -3 -4 -5 -5 -5 -4 -5 -3 -5 -1 -1 -2 -3 -2  5  8 -5 -4 -2 -4 -4 -5 -1 -4 -3 -4 -5  8 -1 -5 -5 -1 -2 -4 -5 -4  5 -6 -5 -4 -5 -6 -3 -4 -5 -6 -3 -3 -4 -2 -5 -4 -4 -2  1  8  1 -3 -5 -4 -5 -5 -6 -5 -2  9 -3 -3 -5 -4  3 -5 -3 -4  0 -4  7  3 -5 -3 -3 -3 -5  6  4 -4 -4 -2 -3 -4 -4 -3 -4 -6 -3 -3 -6 -5 -4  2  4 -2  6 -4  1  2 -2
 -4  0 -4 -3 -5 -5 -4 -4 -4 -3 -3 -5 -5  3 -4 -4 -3 -5 -4 -4 -4 -2 -4 -3 -1 -5 -1  0 -1 -4  1 -4  0 -1  0 -3  0 -4 -4 -3 -3 -1 -2  1 -3 -4 -1 -5 -2  0 -2 -4  0  1  0 -1 -2 -5 -5 -4 -3 -4  0 -4 -1  2 -1 -2  0 -1 -3 -3  2 -4 -2 -2 -4 -1 -2 -1 -2 -3 -2  0 -1 -2  1  0 -3 -4  7 -1 -5 -3 -1  1 -5  3 -3 -3 -5  2  0 -1  0 -5 -1 -2  0  0 -4  0  0 -4 -1 -4 -4 -4 -4 -3 -4 -1  4 -5 -1 -1  0 -2 -1 -5  5 -1  0 -4  0  0 -1 -4 -2 -1 -2 -3 -1 -1 -3 -3  0 -2 -5 -1  1 -1 -3 -2  0 -2  0 -1 -3  2 -1  4
 -3 -2  1  2 -3 -4 -5 -3 -5 -4  0 -4 -4  2 -5 -4 -5 -4 -5 -3 -4  0 -2 -2 -1 -4 -2 -2 -2 -5  0 -2  0 -3 -1 -3  2 -3 -3 -4 -4 -4  8 -1 -5 -2 -2 -4  0 -1  0 -3  1 -1  2 -1 -2 -4 -3 -3 -2 -5 -2 -3  0  1 -1 -3 -1 -1 -4 -4  6 -2 -1  1 -3  0 -3 -2 -2 -2 -3  0 -3  0  2  2 -4 -2 -1 -3 -6 -4  4 -3 -4 -2 -4  0 -4  0  1 -2  0 -3  4 -4  0 -1 -5 -1  0 -2  3 -3 -3 -5 -3 -3 -5 -1  0 -3 -1  0 -3  0 -1 -4  5 -2  2 -2  0 -2 -2 -3 -3 -1 -2 -1 -1 -1 -2 -2  0 -2 -4  0 -1 -5 -5 -2  1 -2  2 -2 -3  3 -2  2
 -4 -5 -5 -4 -5 -4 -6 -1 -6 -7 -5 -5  9 -5 -8 -7 -6 -3 -6 -6 -6 -5 -5 -3 -3 -4 -4 -5 -3  5 -4  3 -6 -6 -3 -5 -4 -4 -4 -7 -5 -5 -6 -4 -6 -4  1 -5 -4 -5  0 -4 -5 -1 -4 -6 -4 -4 -4 -5 -3 -8 -5 -5 -1 -5  0 -5 -3 -5 -5 -5 -5 -4 -2 -4 -2 -4 -1 -6 -6 -5 -6 -4  3 -2 -4 -3 -6 -4 -6 -5 -6 -6 -4 -6 -3 -5 -7 -5 -5 -4  1 -4 -3 -4 -4 -6 -1 -2 -7 -5 -4 -4 -4 -4  1 -6 -5 -5 -7 -4 -5 -2 -6  2  5 -4 -5 -5 -6 -6 -4 -5 -4 -5 -4 -4 -6 -5 -4 -4 -5 -2 -5 -4 -4  2 -5 -5 -4 11 -6 -4 -4 -1 -2 -5 -5 -4 -4 -4
 -3 -4 -4 -3 -4 -4 -6 -4 -6 -6 -3 -4  3 -4 -7 -6 -6 -1 -7 -4 -3 -4 -3 -2  2 -2  1 -4 -2  8 -2  0 -1 -5 -1 -4 -3 -3 -1 -6 -6 -6 -5 -3 -6 -3  5 -4 -3 -2  5 -3 -4 -2 -1 -5  2 -4 -2 -4  0 -7 -4 -4 -1 -4  4 -5 -1 -3 -5 -6 -4 -3  4 -3  2 -1 -4 -5 -5 -3 -6 -2  5  0 -1 -1 -5 -3 -5 -4 -2 -5 -3 -6 -1 -4 -6 -4 -4 -1 -2 -4 -3 -3 -3 -6  1  3 -6 -4  0 -3 -2 -3 -1 -7 -4 -5 -2  0 -3  1 -5 -2  4 -2 -3 -4 -5 -3 -3 -4 -3 -4 -3 -2 -4 -3 -3 -3 -4 -3 -4 -3 -3  0 -4 -3 -3  2 -6  0 -3  1 -3 -4 -4 -3 -4 -3
 -1 -4  4  2  6 -2 -7  4 -7 -7  2 -1 -2 -3 -7 -6 -6  4 -7  7 -6  4  6 -5 -2 -2 -3 -4 -4 -4 -1  0 -4 -4 -4  7 -2  4  3 -6 -6 -6  0 -2 -6  0 -4 -1  1 -4 -1  4 -3 -4  0 -5 -1  1  2  5  3 -7 -2  6  1 -3 -1 -5 -1 -2 -5 -6 -3  3  2  2  2 -1 -5 -4 -5  5 -5  0 -1  0 -2 -1 -6  1 -5  1 -7 -6  2 -6  0 -3 -6  6 -2 -1  0 -2 -3  1 -2 -6 -3 -1 -3 -3 -3  3  4  3  3 -7  5  1 -6  0 -2  1 -4 -1 -5  1 -5 -2 -4 -4  1  6 -2 -2 -1  2 -3 -1  2  3 -3 -1  4  3 -2  1  0 -2 -3 -3 -7  4  0  3  1 -3 -2 -3 -4 -2
