# Supplementary material for: Protein Secondary Structure Prediction Based on Data Partition and Semi-Random Subspace Method
Source: Sci Rep. 2018 Jun 29;8:9856. doi: 10.1038/s41598-018-28084-8 (PMC6026213; doi:10.1038/s41598-018-28084-8)
Supplement: Supplementary file 3 — Dataset 3 [file 41598_2018_28084_MOESM3_ESM.zip › ASTRAL_DATA/1cg2_A.pssm]

  Q  K  R  D  N  V  L  F  Q  A  A  T  D  E  Q  P  A  V  I  K  T  L  E  K  L  V  N  I  E  T  G  T  G  D  A  E  G  I  A  A  A  G  N  F  L  E  A  E  L  K  N  L  G  F  T  V  T  R  S  K  S  A  G  L  V  V  G  D  N  I  V  G  K  I  K  G  R  G  G  K  N  L  L  L  M  S  H  M  D  T  V  Y  L  K  G  I  L  A  K  A  P  F  R  V  E  G  D  K  A  Y  G  P  G  I  A  D  D  K  G  G  N  A  V  I  L  H  T  L  K  L  L  K  E  Y  G  V  R  D  Y  G  T  I  T  V  L  F  N  T  D  E  E  K  G  S  F  G  S  R  D  L  I  Q  E  E  A  K  L  A  D  Y  V  L  S  F  E  P  T  S  A  G  D  E  K  L  S  L  G  T  S  G  I  A  Y  V  Q  V  N  I  T  G  K  A  S  H  A  G  A  A  P  E  L  G  V  N  A  L  V  E  A  S  D  L  V  L  R  T  M  N  I  D  D  K  A  K  N  L  R  F  N  W  T  I  A  K  A  G  N  V  S  N  I  I  P  A  S  A  T  L  N  A  D  V  R  Y  A  R  N  E  D  F  D  A  A  M  K  T  L  E  E  R  A  Q  Q  K  K  L  P  E  A  D  V  K  V  I  V  T  R  G  R  P  A  F  N  A  G  E  G  G  K  K  L  V  D  K  A  V  A  Y  Y  K  E  A  G  G  T  L  G  V  E  E  R  T  G  G  G  T  D  A  A  Y  A  A  L  S  G  K  P  V  I  E  S  L  G  L  P  G  F  G  Y  H  S  D  K  A  E  Y  V  D  I  S  A  I  P  R  R  L  Y  M  A  A  R  L  I  M  D  L  G  A  G
 -2  2  0 -1  1  1 -3 -2  2  3  5  0  3  0 -2  1  3 -1 -4  1 -2 -4  0  1 -4 -3  0 -2 -5 -1 -3 -2 -1 -3  2  2  1 -3  2  1 -1  5  2 -2 -1  3  1 -1 -3  0  3 -1 -3  3  0  0 -1 -2 -2  0  0  2  1  0  0  1  0 -3 -1 -3 -2  4 -2 -2 -1 -2  1  0 -1  1 -2 -3 -3 -3  0  5 -6 -2 -5 -4 -3 -5  0  0 -3 -1  4  5  1 -1 -3 -5 -1 -2 -2 -1 -2 -4  6 -4 -3 -3 -3 -3  3 -5  0 -4  2 -2 -2  4  2  1 -3 -1  6 -2  2  3 -2  0  2  1 -1 -2 -1  1 -3  2  0 -3 -1 -3  0  0 -4  0 -5 -4 -4 -3 -2 -1  0  1  1 -2  2 -2 -4  2  2  0  6  2 -1  2 -1  3  3 -4 -1 -1 -4  2  4  0  3  0 -1 -2  2 -3 -1 -2  5  0  0 -2 -2  4  0  2 -2 -3 -1  0 -2 -3 -4  6  6 -6  6 -3  2  4 -4 -2  1 -3  1 -3  7  1 -2  1  2  6 -4 -2 -3 -2  3 -2 -1  3 -4  2 -3  0  2 -1 -3 -1 -2 -3 -4 -2 -3 -3  3 -1  4 -3 -1  2  1 -5 -3 -3  3  3 -1  7 -2  5 -1  3 -5  0 -5  2  2 -1  1  2  0  2  0  1  0 -1  3  4  0  0  2  0  3  2 -1  0 -1 -3  1 -2  2 -1  0 -1 -1 -1 -2 -1  0 -2 -4 -4  1 -4  1  2 -2  2  4  0  1  4 -3  3  3 -1  5 -1  3  1  3  2  0 -1 -2 -2  0 -3  0 -1  3  0  3 -1 -3 -1  2  0 -4  6  2 -3  4  6  4  0 -1  0  3 -2 -4 -5 -1 -4 -3  1  0 -3  2  0  4 -6  3  0 -1  2 -4 -5  0 -3 -3  1  0 -3  2 -2 -5  0  3 -4  0  4  1 -3 -4  1  0 -3  3  1  3
  2  0  2 -2 -1  1 -4  0 -1  0 -4  2 -1  2  2 -2 -1 -4 -3  1 -2 -5  4  2 -5 -6  0 -2 -4 -4 -5 -4  2 -3  0 -2 -4 -5 -1  4 -5 -1  0 -1 -4  1  1  5 -5  3  2 -3 -5 -4  1 -4  0  6  0  1 -1 -1  0  0  1 -1 -5 -2 -2 -2  2 -4  4  1  2 -2  0 -3  0  4  4 -5 -5 -5 -4 -4 -4 -5 -5 -5 -6 -5 -2  2 -6 -2 -4 -1  2  7 -5 -6  6 -1  0 -2 -2  7 -4 -1 -6 -6 -6 -5 -3 -5 -5 -1 -4 -5 -4 -4 -3 -4 -4 -4 -4 -5  4 -3 -5  1  0  0 -1  0  3 -1  1  1  1 -5 -2 -5 -4 -4 -4 -4 -5 -4 -4 -1 -5 -4  0 -3 -4  7  0 -3 -6  0  3 -1 -4  4  2 -2  2 -3 -5 -5 -4 -4 -4 -5 -4  5 -1 -1 -2 -2  0 -4  0 -1 -3  7  2 -6 -4 -3  2 -4  2 -5  0 -5  1 -6  5 -4 -4 -4 -4 -6 -3  0 -6 -2  3 -6  6 -4 -5 -5 -1 -3 -4 -4  1 -2 -5 -4  2 -4  2 -1 -5 -3  1  0 -1  2 -4 -1  0 -5 -4 -5 -4 -2 -4  3 -4 -5 -3  3  3 -4 -4 -6 -5 -3  1 -5  1 -4  1 -4 -5 -5  8 -4 -1  1 -1 -1 -3 -3  1  6 -4  1  2  0 -4  3  2  2 -3  1  2  0 -1 -4 -2 -3 -4  3 -4  0 -4  2  0  0  2  2  7 -6 -5 -5 -2  3 -3 -3  1 -3  4  2 -5 -4  1  2 -4  3  1 -4 -4  2  0 -4 -5  3  0 -4  0 -2 -3 -1  3 -4 -5 -5 -4 -4 -5 -4 -3 -4 -4 -4  1 -2 -3 -1 -5 -4 -5 -4 -1 -5 -6 -5  0 -5 -4 -1 -3 -4 -3 -2  2 -1 -4 -4 -4 -1 -3 -3 -1 -5 -3  1  8 -4  2 -5 -4 -2  6 -4 -5  0  3 -5 -2  3 -3
 -1 -1 -3  3  1 -1 -5 -3  0 -2 -4 -2  0  0 -1 -1 -1 -5 -6  0 -1 -6 -3 -1 -6 -6  6 -5 -2 -3 -3 -3  0  3 -3 -2 -4 -4  3 -2 -5 -2  1 -4 -5 -2  0 -2 -6 -1 -1 -5 -2 -4  0 -4 -2 -3 -3 -1  2 -2  0 -1  0 -1 -3  4  3 -4 -3 -1 -2  1 -2 -1  1 -1  1 -3  1 -6 -6 -6 -5 -3 -3 -5 -2 -4 -6 -6 -3 -1 -1 -3 -4 -1 -1 -3 -5 -6 -2 -4 -1 -1  3 -3 -5 -5 -4 -6 -4 -6 -2 -2 -2 -4 -1 -1 -2 -3  1 -4 -5 -3 -4 -5 -2 -3 -3 -1  1 -1  2 -1  1  0 -2 -2  2 -6 -3 -5 -5 -5  7 -3  0 -4 -4 -4 -2 -3 -4 -1 -3 -3 -1 -5 -6 -2 -1 -3 -4 -2  0 -1 -2 -3 -5 -6  1 -5 -4 -4 -3 -2 -2  3  1 -2 -1 -5 -3 -1 -3 -3  1 -4 -1  1 -1 -5 -1 -5  1 -6 -1 -4 -3 -4 -3 -3 -4 -4  3 -1 -5 -3  0 -4 -4  7 -5 -4 -1 -4 -5 -4  1 -3 -5 -4 -2 -4  2  0 -6  3  3 -3 -2  0 -1 -3 -1 -6  8 -6  0 -4 -4  1 -3 -2  0  1 -2  9 -4 -6 -5 -1  0 -5 -2 -4  0 -4 -1 -5 -4 -4 -2  0  2 -1 -2 -3 -1 -2 -5  0 -1 -2 -5  0 -1 -3 -3 -1  2 -3 -2 -5 -3 -2 -3 -1 -4 -2 -5 -1 -3  0 -1  4 -2 -6 -5 -6  0 -2  4 -2 -2  0  0 -2 -6 -4 -1 -2 -4 -2 -1 -5 -4 -1 -2 -5 -1 -3  0 -5  0 -2 -2 -2 -2 -3 -3 -3 -2 -2 -2 -3  6 -3 -3 -2 -2 -2 -3 -3 -5 -4 -6 -2 -2 -6 -4 -5 -3 -4 -2  2 -2 -1 -2  2  1  0 -4 -3 -5 -1 -5  2 -2 -6 -4 -4 -4 -3 -3 -6 -4 -2  1 -5 -6 -1 -1 -6 -2 -1 -2
 -1  0 -3  5  2  2 -5 -3  2 -1 -4 -1  0  0 -2  2  2 -5 -6  3  4 -7 -2  2 -6 -7  0 -5  7 -4 -4 -4  0  6 -3  2 -3 -6  5 -2 -5 -4  4 -5 -5 -1  2 -3 -6 -1  0 -4 -2 -5  1 -5  1 -4 -1  2  2  0  2  0  0 -2 -4  5 -2 -6 -3 -3 -3 -3 -1  0  1  0  2 -2  2 -6 -6 -6 -5 -4 -5 -6  8 -5 -7 -6  1  1 -4 -1 -5 -2  1 -3 -5 -7 -3 -4  5  3  4 -4 -5 -6 -5 -5 -5 -6 -4  8  5 -4 -4 -4 -5 -5 -3 -4 -6 -5 -4 -6  0 -3 -6  1  3 -1  2 -1  2  5 -2  0 -1 -6 -2 -6 -5 -5  0 -3  8 -2 -2 -5 -4 -3 -2 -2 -4 -3  2 -5 -6 -2 -1 -3 -5  0  1 -3  6 -5 -5 -7 -4 -5 -2 -4 -3  1  0  0  5  4 -1 -6 -4 -3 -4 -4 -3 -5 -4 -3  1 -5 -1 -6  2 -6 -2 -5 -4 -4 -4 -5 -4 -5 -3  2 -5  1  0 -5 -5 -2 -5 -5 -2 -1 -6 -4 -1 -4 -5 -5 -1 -5  0  4 -6  0  6 -1  2  0  0 -4 -3 -6 -2 -6 -3 -5 -5 -1 -4 -4  2 -2 -1 -2 -5 -6 -5  4  0 -5 -1 -5  0 -5  8 -5 -5 -4 -2  3 -1  3  4 -3  5 -2 -5  1  0  2 -5  0  1 -4 -3  0  0 -3  0 -2  2  4 -4 -1 -5  0 -5  0 -4  1  0 -1 -5 -5 -5 -6 -1  0  0  2 -1 -3  1 -1 -6 -4  2 -2 -4 -2 -1 -5 -5 -1  0 -4  2 -3  2 -4  0 -1  3  0 -2 -4 -5 -4 -4 -2  8 -4 -2 -6 -4 -3 -2 -3 -1 -4 -4 -4 -6  7 -4 -6 -5 -5 -3 -5  1  0  1 -5 -2  3  4  2 -2 -6 -5  4 -5  5 -2 -6 -3 -1 -5 -4 -4 -7 -5 -3 -2 -5 -6 -1  3 -6 -3  2 -3
 -4 -3 -4 -4 -3 -3 -3 -3 -3 -3  0 -5 -3 -4 -4 -4 -4 -4 -4 -4 -4 -4 -5 -4 -1 -4 -3 -4 -7  5 -2 -4 -3 -4 -3 -4 -5 -2 -4 -4  1 -3 -4 -3 -1 -1 -4 -3  0 -4 -3 -4 -6 -1 -3  0 -4 -4 -2 -4  1 -3 -3 -2  0 -1 -5 -1 -1 -3 -3  1 -1 -3 -3 -5 -2 -5 -4 -3 -5 -4 -4 -2 -3  2 -7 -5 -7 -4 -4 -6 -5 -4 -6 -4 -3 -3 -4 -5 -6 -2 -2 -3 -5 -5 -5 -6 -3 -3 -6 -2 -6 -4  2 -7  0 -7 -4 -5 -3 -3 -1 -2 -1 -4 -3 -3 -4 -2 -1 -2 -4 -1 -3 -2 -4 -3 -2 -3 -4 -3  2 -2  2  0 -2  1 -7 -7 -7 -4 -5 -4 -4 -4 -4 -5 -4 -3 -4 -3 -4 -1 -1 -2 -3  2 -5  3 -3 -4  3  5 -7  4 -2 -4 -3 -3 -4 -5 -2 -3 -3 -3 -3 -5 -5 -6  1 -4 -3 -2 -3 -3 -3 -2 -2 -6 -5 -3 -3 -7 -3 -6 -3 -2 -7 -6 -4 -6  0 -5 -4 -3 -3 -6 -3 -3 -4 -5 -3 -3 -4 -2 -4 -4 -4 -3 -6 -4 -4 -4 -6 -3 -4 -3 -6 -1 -2 -3 -3 -4 -4 -6 -3 -3 -3 -6 -3 -4  3 -4 -3  0 -4 -1 -4 -3 -7 -1 -7 -3 -3 -2 -3 -4 -6 -3 -3 -5 -3 -4 -3 -3 -3 -4 -3 -3  5 -3 -2 -2 -3 -3 -5 -1 -2 -3 -2 -2 -3 -3 -4 -4 -3 -4  4 -7 -6 -5 -4 -4 -4 -4 -3 -2 -4 -3 -4 -2 -3 -3 -3 -2 -2  0 -4 -2 -5 -1 -5 -3 -4 -3 -3 -1 -4 -2 -3 -1 -6 -5 -1 -4 -7 -4 -4 -5 -3 -3 -3  0 -5 -2 -4 -4 -4 -2 -1 -4 -6  0 -1 -6 -4 -3 -3 -7 -3 -3 -4 -1 -7 -1 -3 -5 -3 -4 -1 -3 -3 -5 -7  1 -4 -4 -3  1 -3 -1 -2 -3 -4 -4 -3 -3 -3
  6  1  0 -1  3  1 -4  0  1  1 -3  5  3  2  5  3  1 -4 -5  3 -1 -5  0  2 -5 -6 -1 -2 -2 -4 -4 -3  0  0  0  0 -3 -5 -1  4 -4 -2  0 -2 -4  2  2  2 -4  2  2 -2 -3 -4  2 -4  2 -1 -2 -1  2  0  0  0  1 -2 -2 -1 -1 -4 -1 -3  1 -2  1 -3  1 -3  2  0  1 -5 -4 -5 -2 -3 -3 -4 -4 -4 -6 -5  1  0 -5 -3 -4 -1  1  4 -3 -6 -1 -1  0 -2 -1 -1 -4 -4 -5 -5 -5 -5 -3 -4 -3 -1  1 -4 -2 -4  2 -4 -4 -1 -3 -4  1 -2 -5  4  2  2  0 -2  1  1 -2  0  2 -5  0 -5 -3 -4 -3 -3 -4 -1 -1 -4 -4 -3 -2 -3 -3 -1  0 -3 -5  1  1  0 -4  0  3  2 -1 -2 -4 -5 -3 -4 -1 -4 -3  0 -1  0 -1 -1 -1 -4 -3 -2 -1 -2 -1 -5 -3 -3  0 -4  1 -4  0 -5  2 -5 -1 -3 -3 -3  0 -5 -3 -1 -5  2  1 -5 -2 -3 -4 -4  0 -1 -4 -4 -2  7 -4  1  5 -4  3  1 -5  0 -1 -1  0  1 -1 -3  1 -5 -3 -5 -4 -2 -4  3 -2 -4 -2 -1 -1 -4  2 -5 -4 -2  2 -4  1 -4  2 -4 -3 -4 -2 -3 -1  0 -1  1  3 -2  1  1 -4  2  2  1 -4  4  1 -1 -3  2  2  2 -1 -4 -2 -1 -3  2 -4  1 -4  0  1  0 -1 -2 -2 -5 -5 -4 -1  0 -3  0  2 -2  2  2 -5 -3  2  1 -3  6  2 -2 -4  2  1 -3 -3 -1  1 -4  0 -1  0  1  0 -3 -5 -4 -4 -3 -4 -4 -3 -5 -3 -3 -2 -1 -4 -2 -4 -4 -5 -2 -4 -5 -5 -4 -1 -5 -3 -3 -1 -3  0 -1  1  0 -1 -2 -4  1 -4 -1 -1 -5 -2  0 -2 -3 -1 -5 -4 -2  0 -4 -5  2  1 -2 -3  3 -3
  3  3 -2  0  2  2 -5 -2  2 -2 -3  4  1  3  2  1  3 -5 -4  3  1 -6  5  2 -5 -6  1 -5  5 -4 -5 -4 -2 -1  0  4 -4 -5  1  0 -5 -1  1 -2 -4  3  3  1 -5  3  1 -2 -4 -4  2 -4  5 -1 -1  2 -1  2  2  2  1 -2 -4 -1 -1 -5 -1 -3  0 -2  1  0  1 -2  1 -1  0 -5 -5 -5 -4 -4 -4 -5 -2 -4 -6 -6  1  2 -5  0 -4  0  3  0 -4 -6 -2 -1  4  0  1 -3 -4 -5 -6 -5 -5 -5 -3 -2 -2 -3 -3 -5 -4 -4 -1 -4 -4 -2 -3 -5  2 -2 -6  1  3  0 -2 -2  1  0 -4 -1  2 -5  1 -5 -5 -5 -3 -3 -1  8  8 -5 -5 -2 -2 -1 -3 -1  3 -4 -6  5  4  2 -4  0  2 -2  0 -4 -4 -6 -4 -5  8 -3 -3 -1  2  0  0  2 -1 -5 -3 -3  0 -3 -2 -5 -4 -4 -1 -4  1 -5  3 -5  1 -6 -2 -2 -3 -4 -3 -5 -3  5 -5  7  0 -6 -3 -3 -4 -5  2  7 -5 -4 -3 -2 -5 -3  0 -5  0  1 -5 -1 -1 -1  4  0 -2 -4 -3 -5 -4 -5 -4 -3 -4  2 -4 -5  1 -2 -1 -4 -4 -6 -4  3  3 -4  3 -4  3 -4  1 -5 -4 -4 -1  0 -1  4  5 -1  4  2 -5  4  2  0 -5  2  4 -3 -3  1  1 -1 -1 -3  2  1 -4  3 -4  3 -5  2 -2  3 -1 -2 -3 -5 -4 -5  5  0 -3  3  1 -3  2  1 -6 -2  3  0 -3  1  2 -1 -4  1  6 -1 -4 -1  3 -3  0 -1  4  2 -1 -3 -5 -4 -4 -3 -2 -4 -3 -5 -4 -3 -2 -1 -4 -3 -4 -4 -5  4 -4 -6 -5 -4 -3 -5 -1 -3 -2 -4 -2  2  3  0  8 -5 -5  4 -5  2  0 -5  1  3 -3 -4 -1 -6 -4 -3 -1 -5 -5  2  3 -5 -3  0 -3
 -3 -2 -3 -3 -2  0 -5 -4 -1 -2 -3 -3 -1 -3 -4 -1 -1 -5 -6 -2 -3 -7 -3 -2 -6 -7 -1 -6 -5 -4  7 -4  2 -4 -2 -3  7 -4 -1 -3 -5  3  0 -5 -5 -1  1 -4 -4 -2 -1 -5  7  2 -2 -5 -4 -4 -4 -2  0  0  2  2  0  0  7 -2 -1 -6 -4  3 -4 -4 -2  6 -1  6  2 -1 -2 -6 -6 -6 -5  4 -6 -6 -5 -5 -7 -6  0 -3  7 -4 -3 -1 -2 -4 -5 -6 -3 -5 -4  6  3 -4 -2 -6  8 -6  7 -6 -2 -5 -4 -5  6  7 -4 -4 -3  2 -6 -4 -1 -6 -2 -1 -6 -2 -2 -2  5 -1 -2  0 -5  3 -1 -6 -3 -6 -5 -5 -4  1 -5 -6 -6 -5  7 -3 -2  4 -1  1 -1 -5 -7 -1 -2 -3  1 -2  2 -3 -1 -4 -3 -6 -2 -4 -6  1  3  1 -1  2  4  5  0 -6 -3 -3  3 -5 -4  7  0  5  0 -3 -3 -6 -3 -6 -3  8 -5 -2 -3 -6 -3  7 -1 -3 -6 -4 -1  8 -5 -3 -3 -4 -3 -5 -5 -2 -5 -5 -6 -4 -3 -5 -1  1 -6  2  0 -2 -1 -2  7 -4 -3 -6 -1 -6  5 -4 -3 -2  6  7  0  0 -2 -4 -5 -6 -4 -1 -3 -3 -3 -1 -1  1 -5 -5 -6 -3 -2 -3 -3  0  0  0 -3 -3 -5 -3 -1 -1 -3 -3  0 -3 -1 -1 -1 -2 -3 -5 -4  6 -4 -3 -5 -3 -5 -3  4  3 -3  4 -5 -6 -5 -6 -4 -3 -1 -3  2  1 -1 -1 -6 -2 -1 -3  0 -4  1 -5  3  1 -2 -5  7 -2 -3 -4  3  0 -2  1  0 -2  7  7  6  0 -5  4  2 -6 -3  1  1 -3  7 -4 -3 -4 -6 -5  6 -6  7 -5 -3  7  5  6 -2 -6 -1 -2 -2  0 -6 -6 -5 -4 -5 -1 -1 -6 -3 -3 -6 -4 -4 -7 -4 -3  1 -5 -6 -2 -3 -6  4  0  6
  1 -2 -1  3 -1  0 -5  2 -1  1 -4  1 -1  3  0 -2 -1 -3 -4  0 -2 -6 -1 -1 -5 -7  0 -3 -4 -4 -4 -4  3  2 -3 -1 -3 -5 -2 -2 -2 -3 -1 -2 -4 -2  0  1 -4  0 -1 -5 -2 -4  2 -5 -1 -3  4  0 -1  0 -1  2  0 -1 -3 -1  6 -5  1 -4 -1  3  0 -3 -2 -2  1  0 -1 -5 -5 -5 -5 -4 11  1 -5 -5 -7  3 -4 -1 -5 -4 -4 -2 -1 -2 -5 -4  3 -3 -1 -4 -2 -1 -5  1 -5 -6 -5 -6 -3 -5 -4 -4 -2 -5  2 -4 -3 -4 -1  8 -4 -5 -1  2 -5  1  0  1  0 -2  0 -2  0 -2  1 -4  0 -3 -5 -3 -3 -4 -4 -4 -4 -4 -2 -2 -1  3 -4  2  0 -3 -3 -2 -2  0 -5 -3 -2  7  2  0 -5 -5 -4 -2 -4 -5 -4 -2 -1 -1 -1 -1  0 -5 -3 -4 -4 -4 -1 -5 -4 -4  1 -2  1 -5  1 -5  4 -5 -3 -4 -4 11 -4 -5 -3  0  3  0 -2 -5 -3  0 -5 -5 -2 -3 -5 -4 10  0 -5 -4 -1 -5  5 -2 -3 -2 -2  3 -3  0 -4 -4  0 -5 -2 -5 -4 -4 -5  1 -4 -5 -3 -1 -2 -3 -5 -6 -5 -3  5 -5  0 -4  2 -5 -4 -5 -4 -3 -3 -1 -1 -3 -2 -2  0 -2 -5  1  0 -1 -5  1 -1 -3 -3 -1  1  0  2 -2 -3 -4 -4 -1 -5 -1 -5  1 -3 -1 -3  3 -2 -6 -5 -4 -2 -1 -3 -2 -2 -4 -1  0 -5 -3  1  3 -4 -1 -2 -5 -2 -1 -3 -4 -4 -1 -2 -5  0 -2  0 -2  0 -4 -5 -4 -4 -4 -4 -5 -3  2 -4 -4  0 -1 -3 -4 -5 -5 -6 -4 -4 -5 -5 -5 -2 -5 -3  0 -3 11  0 -2  3  0 -4  4 -5 -1 -5 -1 -1 -5 -3 -2 -2 -4  1 -6 -4 -2 -1 -5 -5 -1 -1 -5 -3 -2 -3
 -4 -2 -4 -3 -3 -2  3  0 -3 -2  0 -4 -3 -3 -2 -5 -3  1  3 -4 -2  1 -5 -4  1  1 -5  6 -7 -5 -7 -4 -4 -4  0 -3 -6  3 -4 -4  3 -3 -4  2  3  0 -4 -3 -1 -3 -4  2 -7 -3 -3  3 -4 -1  2 -3 -2 -2 -2 -2 -1  1 -6 -5  1  3  2  2 -3  0 -3 -6 -3 -4 -4 -2 -5  6  0  3  4 -1 -7 -1 -7 -4  0 -4 -4 -1 -7  1  0 -4 -3 -4 -6  0 -5  5 -2 -6 -5 -2  1 -3 -7 -5 -7  5  1 -7 -3 -6 -5 -7  4  1  0  4  2 -5 -3  2 -4  3  1 -1 -4 -1 -4 -1 -3 -3 -3 -3 -4  5 -2  3  1  2 -3 -5 -7 -7 -7  6 -7 -6  1 -3 -5 -3 -4  2  7 -3 -4  0 -4 -3 -4 -3 -5 -1  0 -1  1  0 -7 -5 -4 -3 -2 -2 -4 -5 -2  2  0  1 -4 -5 -5 -7  4 -4 -1 -1 -1  3 -2  3 -3 -7 -2 -4 -5 -7 -4 -7  3 -5 -6 -6 -2 -7  2 -6 -5  5  1 -6  0 -3 -6 -2  5  3 -4  3 -4 -4  1 -4 -5 -3 -1 -2 -7  2 -4  2 -4  0 -5  2  4 -5 -5 -7 -1 -2 -1 -7  4  6 -5 -3 -4 -4 -2 -2  0  4 -6  2 -7  2 -2 -2 -1 -4 -6  1 -2 -4  4 -2 -4 -2  4 -3 -3  3  2 -2 -2 -4  0  4 -5 -6 -1 -3  3 -2  1 -2  0 -1  2 -4 -5 -6 -6 -1 -1 -3 -4 -4 -3  0 -2 -4  0  1 -4  1  1 -2 -4  6 -2 -4 -5  3 -6  2 -4  3 -2  3 -2 -1 -2 -1 -7 -6 -3 -4 -6 -3 -5 -1  1 -4 -2  0 -6  3 -5 -1  3 -6 -6 -1 -7  1  3 -7 -4 -5  0 -7 -4 -2 -4 -1 -7 -5  4 -2  4 -5 -5  6  0 -5 -7  3 -3 -1 -1 -2 -4  2  6 -1 -3  3 -5 -4 -4
 -3  0 -3 -2 -3 -2  4  4 -3  1  1 -4 -3 -2  1 -5 -4  2  5 -3  2  6 -5 -3  5 -2 -3  0 -7 -5 -7 -5 -2 -4  0 -4 -2  4 -4 -3  0 -4 -4  2  3 -2 -4  0  4 -2 -3  5 -7 -2 -3 -1 -4 -1  1 -4 -2 -1 -3 -2 -2  0 -6 -3 -1  4  2  0 -4  1 -3 -5 -3 -5 -4 -3 -4  1  5  5  3 -3 -7  1 -7 -5 -2 -3 -1 -1 -7 -3  3 -3 -3 -2 -6 -1 -4  1 -4 -6 -5 -2  0 -3 -7  0 -7 -2  0 -7 -2 -3 -5 -6  3  2  0  1  5 -4 -4  5 -4  2  6 -2 -4  2 -4  0 -2 -2  0  0 -4  4 -3  1  5  3 -5 -5 -7 -7 -7 -1 -6 -6 -1 -4 -6 -5 -4  4  1 -4 -4  3 -4 -2 -3 -4 -5 -1 -2  6 -2  3 -6 -5 -4 -3 -2 -2 -4 -5 -2  5  0  2 -4 -5 -5 -7 -1 -4 -1  0 -1  5 -2 -1 -3 -7 -3 -5 -5 -7 -5 -7 -1 -5 -6 -5  0 -7 -3 -6 -5  3  2 -6  5 -4 -4  1  2  4 -4  4 -4 -4  6 -4 -6 -1 -3 -2 -6  1 -4  3 -6 -3 -5  2  1 -4 -5 -7 -3 -2 -2 -7 -2 -1 -5 -5 -2 -4 -3  1 -1  0 -5  2 -6  0  0 -2  1 -4 -5  0 -3 -3  3  0 -3 -1  4 -2 -3  2 -1  0 -3 -4  2  3 -5 -6 -3 -4  2 -3  3 -2  1 -1  1 -2 -2 -5 -5  2 -2 -3 -4 -4 -3 -3 -1 -3  6  1 -3  1 -2 -3 -3  2 -3 -3 -4  4 -5  2 -3  5 -2  1 -4 -2 -3 -3 -7 -6 -4 -5 -7 -5 -5  2 -3 -4  0  2 -6 -1 -5 -3  5 -7 -6  5 -7  3 -1 -7 -4 -2  0 -7 -4 -2 -3 -1 -7 -4  3  1  4 -5 -4  3 -2 -5 -6  3 -1  6  5 -3 -2  4  3 -1 -3  5 -5 -4 -4
  1  1  0 -2  1  1 -4  0  1  0 -3  2  1  1  2 -1 -1 -4 -4  2 -2 -5  3  1 -5 -6 -1 -3 -3 -4 -5 -4  0 -3  3  0 -4 -5  0  3 -4 -3  0 -3 -4  0  1  2 -5  4  1 -4 -3 -4  1 -4  1  0 -1  2 -1  0  0  0  2 -1 -3 -1 -3 -4  0 -3  1  0  4 -3  0 -1  3  3  3 -5 -5 -5 -4 -3 -5 -5 -4 -4 -6 -5  1  2 -5 -3 -4  1  2  0 -4 -6  2 -3  2 -3 -1  4 -4 -3 -5 -5 -5 -5 -3 -4 -4  8 -3 -4 -4 -4 -2 -4 -5 -4 -3 -5  4 -3 -5  3  2 -1  0 -2  3 -1  0  2  1 -5 -1 -5 -4 -4 -3 -3 -4 -3 -3 -1 -4 -3 -1 -3 -3  2  1 -4 -5  1  2 -2 -4  4  2  2  1 -3 -4 -5 -4 -4 -3 -4 -3 -1  0  2 -1 -3  1 -5  2  1 -3 -1  6 -5 -2 -3  0 -4  1 -5  1 -5  4 -5  6 -3 -3 -5 -3 -5 -3 -1 -5 -2  4 -5 -2 -3 -4 -4 -2 -2 -4 -4 -3  3 -5 -4  1 -4  2  1 -4 -2  2 -1 -1  4 -1 -3  1 -5 -3 -5 -4 -2 -4  3 -4 -5 -2  1 -1 -4 -4 -5 -4 -2  1 -4  0 -4  1 -4 -4 -4 -1 -4 -1  1  0 -1 -2 -1  0  2 -4  0  2  2 -4  1  1  2 -3  2  2  3 -1 -4 -1 -3 -3  3 -4  1 -4  2 -2 -1  0 -1  2 -5 -4 -5 -2  2 -3 -1  2 -3  0  2 -5 -3  1  1 -3  2  1 -4 -4  2  1 -4 -3  0  1 -4  1 -2 -2  0  1 -3 -5 -4 -3 -3 -4 -4 -3 -4 -3 -3 -2  0 -3  2 -4 -4 -5 -3 -4 -5 -5 -4 -2 -2 -3 -2 -2 -5 -3 -1  1 -1 -3 -4 -4 -2 -3 -2 -1 -5 -3 -1  0 -4  0 -5 -4 -1  2 -4 -5  0  1 -5 -3  2 -3
 -2 -1 -3 -2 -2 -2  4  0 -2 -1  2 -3 -3 -3  0 -4 -3  6  1 -3  0  1 -4 -3  4 -3 -1  2 -6 -5 -6 -4 -3 -4 -1 -4 -5  1 -3 -2  5 -2 -3  2  3 -2 -3 -3 -1 -2 -3  3 -6  1 -3 -1 -3 -1  2 -3 -1 -1 -2 -2 -1  0 -5 -4  3  0  0 -2 -2 -1 -2 -5 -3 -4 -3 -3 -3 -1  7  2  5 -3 -6  9 -7 -4 -3 -3 -4 -1 -6  3 -1 -3 -3 -1 -6  3 -2  0 -4 -5 -4 -2 -3 -2 -6 -5 -6 -2  2 -7  8 -5 -4 -5  0 -1  4  1  1 -3 -3  4 -3  2  1 -2 -3  1 -4  0 -2 -2 -3 -2 -3 -1 -3  0  1  3 -3 -4 -6 -6 -6  2 -5 -5 -1 -3 -5 -4 -3  1 -2 -1 -3  0 -4 -2 -3  0 -4 -1 -2  0 -2  4 -5 -5 -4 -1  1 -2 -3 -4 -2  0 -2 -1 -4 -4 -4 -6  3 -3  0 -2 -1  4 -3 -2 -2 -6 -3 -4 -4 -6 -4 -6 -1 -4 -6 -5 -2 -6 -3 -5 -4  0  2 -5  3 -4 -5 -3  1  0 -2  3 -1 -3  3 -3 -5 -2 -2 -2 -5 -2 -3  0 -5 -3 -4  3  0 -3 -4 -6 -3 -2 -2 -6  0 -2 -5 -4 -2 -4 -2  1 -2  0 -6  3 -2  1 -1 -3  2 -4 -4  0 -2 -3  2  0 -2 -1  3 -2 -3  1 -1 -2 -2 -4  0  0 -5 -5 -3 -3  0 -3  0 -2  1 -2  3 -2 -4 -3 -3  9 -2 -2 -4 -3 -3 -3 -2 -2  2  3 -3  2 -1 -3 -3 -1 -3 -2 -4  1 -5  1 -3  2 -2  0 -1  2  0 -2 -6 -5 -4 -4 -6 -4 -4 -2 -3 -4 -2  1 -5 -2 -5 -3 -1 -6 -5  5 -6 -1 -1 -6 -4 -4 -2 -6 -3 -2 -3 -1 -6 -4  1 -1  0 -4 -4  2 -2 -5 -5  0 -3  2  3 -2 -2  6  1  5 -1  0 -4 -3 -4
 -4 -3 -4 -4 -4 -3 -1  1 -4  0 -1 -5 -3 -3 -3 -5 -5  3 -2 -5  0 -2 -6 -4  1 -4 -5 -3 -7 -6 -6 -6  0 -3 -3 -4 -6 -3 -5 -4 -2 -5 -5  2  1 -4 -5 -3  5 -4 -4 -1 -6  5 -4 -3 -5 -3  0 -3 -2 -2 -3 -2 -2  1 -6 -3 -3 -1  0 -1 -4  4 -4 -4 -4 -5 -4 -3 -5  1 -1 -1 -1 -5 -5  2 -7 -6 -4  7 -5 -4 -6 -2  0 -5 -4 -4 -6  8 -4 -2 -5 -6 -5 -4 -4  3 -7 -6 -7 -3  1 -7 -4 -6 -5 -6 -2 -3 -1 -2  0  2 -5 -1 -5 -2 -1 -3 -4 -2 -4  5 -3 -4  3 -3 -4 -2 -4  4  0  6 -6 -5 -7 -7 -7 -3 -6 -6 -1 -2 -5 -5 -4  0 -2 -5 -5 -1 -5 -4 -5 -4 -5  1 -4  4 -4  3 -7 -3 -5 -4 -3 -3 -4 -5 -2  0 -3 -3 -2 -6 -5 -6 -3 -5 -2  5 -1 -1 -3  2 -3 -7 -5 -5 -5 -5 -5 -6 -3 -5 -7 -6 -4 -7 -4 -6 -6 -2 -2 -6 -2 -5 -3 -5 -2 -2 -2 -1 -4 -4 -1 -4 -6  1 -3 -4 -6 -2 -5  1 -6  2 -5 -3 -1 -5 -5 -6 -4 -4 -3 -7 -3 -3 -6 -5 -1 -5 -2 -4 -1 -2 -7 -2 -6  2 -1 -4 -2 -5 -6  3 -5 -4  0 -4 -4 -3  1 -4 -3 -2 -3 -3 -3 -5  2 -2 -6 -6 -4 -4 -3 -4  0 -4  2 -4 -1 -2 -2 -7 -7  4 -4 -3 -5 -5 -4 -4 -3 -4 -2  4 -3 -2 -4 -5 -4 -1 -1 -4 -5 -1 -6  2 -4 -1 -4 -1 -4 -3 -3  1 -5 -5 -4 -5 -7 -5 -4  7 -5 -3 -3 -2 -6 -3 -6 -4 -2 -7 -4  5 -7 -4 -1 -7  3 -2  2 -5 -4 -3 -4 -1 -7  2 -2 -3 -2 -5 -5 -1 -3 -4 -5 -1 -1 -2  0 -3 -5  0  0 -3 -4 -1 -5 -4 -4
 -2  1  7  2  0  0 -5 -4 -1 -3 -3 -3  0 -3 -3  5  2 -5 -5 -3 -3 -6 -4  1 -5 -6 -4 -5 -5 -4  4 -4 -4 -4  1  3 -5 -5 -2 -3 -5 -4 -3 -5 -4 -3 -2 -4 -6 -3  1 -5 -4 -4 -2 -4 -3 -3 -4  5  2  1  3  3  2 -1 -3  4 -4 -5 -3 -3 -2 -3  3  0 -1 -4 -1  4  0 -5 -6 -5 -5 -4 -6 -6 -5 -5 -6 -6  6  2 -5 -4 -4 -1 -3 -4  9 -6 -4 -4 -4 -4 -1 -5 -4 -6 -6  8 -6 -5 -3 -5 -5 -4 -4 -5 -5 -4 -3 -4 -5 -5 -4 -5 -2 -3 -6 -1 -1 -2 -3 -2  0  1 -1  0  1 -5 -4 -5 -5 -5 -5  6 -5 -5 -5 -5 -5 -4  6 -3 -4 -4  3 -5 -6 -3 -3 -3 -4 -1 -3 -4 -4 -4 -4 -6 -4 -4 -5  7  3 -3  3  2 -2 -2 -1 -5 -4 -3 -4 -5 -4 -5 -4 -4 -3 -3 -3 -5 -3 -5 -3 -6 -4  1 -4 -6 -4 -5 -3 -3  9 -4 -3 -6 -5 -5 -4 -5 -3 -4 -5 -4 -5 -4 -5 -3 -3 -5 -3 -3 -5 -3 -4  5 -2  2 -5 -4 -4 -5 -5  2 -4 -4 -4 -3 -4 -5 -3 -1  2 -6 -5 -5  7  3 -3 -4 -3 -4 -3 -4 -5 -5 -6 -4  0 -3  3 -3 -4 -2 -2 -2 -4 -3 -2 -3 -5 -3 -2 -3 -2 -2 -3  6 -3 -4  7 -4 -4 -3 -4 -3 -5 -3 -2 -2  0 -1 -5  9  8 -6  2  3 -4  5 -3 -3 -3 -2 -6 -4 -3 -3 -3 -3 -3 -4 -4 -2 -3 -4 -5 -4  3 -2  1 -2  0  0 -2 -3 -5 -4 -4 -4 -5 -4 -4 -6 -3 -4 -2  1 -5 -2  8 -4 -5 -4 -4 -6 -6  6  1 -5 -4 -4  0 -5 -3  4 -1 -1 -5 -6 -4 -4 -5  2 -3 -5  4  7 -6 -4 -4 -6 -4 -3 -4 -5 -5 -3 -3 -5 -2 -3 -3
 -1 -1 -1 -1  0  0 -4 -3  1 -1  0 -2  1  0 -2  0  0 -3 -5  0  0 -5 -2  0 -3 -5  2 -4 -3  6 -3  6 -1  0 -1 -1 -3 -4  0 -1 -2  1  1 -4 -3  0 -1 -2 -5 -1  1 -3 -3 -2  1 -2  0 -3 -1 -1  1  0  0  0  1 -1 -1 -1 -2 -4 -2 -1 -1 -2  0 -2  1 -1  1 -1  0 -5 -5 -5 -3  0 -5 -4 -4 -2 -5 -5 -3 -1 -3  0 -2  0  0 -3 -3 -5  1 -3 -2 -2  0 -3 -2 -4 -4 -4 -4 -3  2 -4 -4 -4  1  2 -4 -2  0 -2 -4 -3  1 -4 -1 -1 -5 -1 -1  0 -1  0  0  0 -3 -1  1 -5 -1 -4 -3 -3 -2  3 -1 -4 -4 -3  1  7 -2  2  7 -1  1 -3 -5 -1  0 -2  0 -1 -1  2 -1 -3 -1 -5  3 -3 -4 -2  1 -1 -1  0  0 -2  3 -4 -1  0  0 -2  2 -3  1 -1  0 -3  0 -4  0 -4  0 -4 -3  2  4 -5  2 -4  1 -1 -4 -3 -1 -4 -3  5 -1 -3 -2 -3 -4  3 -4 -2 -4 -4 -2 -3 -1  0 -5  2 -2  0  0  0 -3 -1  2 -4  0 -5 -2 -3 -1  2 -1 -3  2  1  2 -2 -3 -5  0  0  1 -2  2 -2 -1 -2 -4 -4 -4 -1  2  1 -1  1 -2 -1 -1 -2 -3 -1  0 -1 -4 -1  0 -2  1  1  1 -1 -1 -4 -1 -3  1  0 -2  1 -4  2 -2 -1 -2 -1 -2 -4 -2 -5 -1 -1  3 -1 -1  4 -1  0 -5 -2  0 -2 -2 -2  0 -3 -2  0 -1 -4 -3 -2  1 -3  0 -1 -1 -1  1  2 -4 -2 -1  5 -4 -1  3 -4  0  2  0  1 -2  0 -2  0 -5 -3  2 -5 -3 -3  0 -3 -2 -2 -1 -5  5  0 -2  1 -4 -5 -3 -1 -3  2  6 -4 -1 -1 -3 -1 -3 -5 -2  2  0 -4 -5 -1  0 -5  4  0 -1
 -1 -1 -2 -1  1 -1 -3 -1  0 -2 -1  0  0 -2 -2  0 -1 -3 -2 -1  3 -3 -3  2 -4 -3 -2  0 -4  2 -5  4 -1  1 -1 -2 -4 -2  0  0 -3 -2  0 -2  1  0 -1 -3 -4  0 -1 -2 -4 -3  3  2  1  1  0  0  0  3  0  0  0  0 -4 -1 -2 -2 -1 -2  4 -3  0 -3  3 -2  1 -2 -2 -3 -4 -3 -3 -1 -6 -2 -5  8 -3 -5 -2 -1 -5  6 -1 -2  1 -3 -4 -5  1 -1 -2 -4  0 -1 -3 -1 -5 -5 -5 -1 -1 -5 -4 -4 -3 -4 -3 -1  1 -1 -3  0  2 -3 -2  0 -4 -2 -1  0 -2 -2  0 -1 -4 -1  3 -3  5 -3 -3 -2  4  1 -4 -4 -4  2 -4 -2 -1  2 -1 -1  0  1  0  1  0  1 -2 -2 -1 -2 -3 -2  0 -4 -1 -2 -4 -4  1 -1 -1  0  0 -3  1 -3  2  4 -3  3 -3 -4  1 -3  2 -3  2 -3  3 -3  3 -5 -3 -1 -2 -6 -3 -5 -1 -3 -5 -4 -2 -5 -3 -2 -3 -3  2 -2 -3 -3 -5 -3  1 -2 -2  2 -2 -2 -3  3 -2 -2 -1  0 -4  5  6 -3  0 -3  5  1 -2 -2 -3 -4  5  0  2 -4  2 -2 -1 -3  0 -2  3 -3  0 -2 -4 -2 -5  0  2  4  0 -1 -3 -1 -1 -2 -1  0 -1  0 -3  0 -1 -2  0 -1  2  1 -1 -1 -3 -4  6  2  2  4  0  3 -2  0 -1  0 -2 -5 -4 -3 -2 -1  5 -2 -1  4 -2 -1 -4 -3 -1  1 -2 -1  0 -2 -3 -1 -2 -2 -4 -2  2 -3  2 -1 -1  2 -1  5 -4 -4 -3  4 -4 -3 -2 -3  5 -2 -2  0  0  2 -3  6 -3 -4  0 -4 -5 -3 -2 -5 -3 -3 -2 -6  3  0 -2  0 -4 -4 -2 -2  0  0  2 -3  0 -2 -4  3 -1 -4  1  3 -2  0 -3  1  0 -3 -2  0 -2
 -3 -3 -4 -5 -4 -4 -4 -3 -4  3 -4 -4 -4 -3 -4 -5 -5  0 -4 -5 -4  0 -5 -4  2 -6 -6 -5 -7 -6 -6 -6 -1 -5 -4 -5 -6 -5 -5 -5 -5 -5 -5  6 -1 -3 -4  3  2 -4 -4 -4 -6  6 -4 -5 -5 -4 -4 -4 -3 -3 -3 -3 -2 -1 -5 -5 -5 -4 -3 -2 -2  5 -4 -5 -4 -5 -4 -4 -5 -5 -4 -4 -4 -5 -6 -3 -8 -6 -6  6 -5 -4 -6 -5 -2 -5 -4 -1 -6  3 -5 -5 -6 -5 -5 -1 -5 -1 -6 -7 -6 -6 -3 -8 -5 -6 -5 -6 -4 -4 -4 -4 -4  6 -5 -4 -5 -2 -4 -4 -4 -3 -4  6 -1 -5  0 -4 -4 -5 -1  0 -4 -1 -6 -6 -8 -7 -7 -5 -6 -6 -5 -4  1 -5 -5  6 -5 -5 -5 -1 -6 -5 -4 -5 -6 -2 -5 -4 -5 -3 -6 -6 -5 -4 -3 -3 -4 -5 -2 -4 -5 -3  4 -6 -6 -6 -4 -5  1 -2 -2 -4 -4 -5  0 -6 -6 -6 -6 -6 -6 -6 -5 -5 -7 -6 -4 -6 -5 -7 -6 -4 -3 -6 -4 -6 -5  4 -5 -4 -1 -4 -4 -5  0 -5 -6  2  4 -4 -6 -5 -5 -4 -7  9 -5 -5 -4 -5 -5 -6 -5 -4 -4 -7 -5 -6 -6 -5 -4 -6  3 -5 -1 -5 -8 -5 -6 -3  7 -4 -2 -5 -5 -2 -5 -1 -4 -4 -4 -4 -4 -3 -3 -3 -4 -2 -3 -5  1 -4 -6 -6 -5 -4 -5 -5 -4 -4 -3 -4 -4 -4 -2 -7 -7  1 -5 -3 -5 -5 -4 -5 -4 -2 -4 -1 -4 -3 -4 -4 -4 -4 -2 -4 -5 -4 -3 -3 -4 -4 -4  4 -4 -3 -2 -4 -6 -5 -4 -5 -7 -5 -6  1 -5 -5 -4 -4 -5 -5 -6 -5 -4 -7 -5 -3 -6 -5 -4 -6  1 -4 -3 -6 -5 -3 -4 -1 -7  7 -4 -3 -4 -5 -5 -1 -5 -6 -6 -4 -2 -5 -2 -5 -5 -4 -4 -4 -5 -4 -5 -4 -4
 -2 -3 -1 -3 -3 -2 -3  2 -2  4 -3 -3 -3  2 -1 -4 -4  5 -3 -4 -3 -4 -4 -2 -2 -5 -4 -3 -6 -5 -6 -5  4  2 -3 -4 -6 -4 -4 -3 -2 -4 -4  3 -1 -3 -4 -1  4 -3 -3 -3 -6  1 -1 -4 -2 -2 -1 -3 -2 -2 -3 -2 -1  2 -5 -4 -2 -1 -2 -2 -2  1 -3 -5 -3 -5 -3 -1 -4 -3 -4 -3 -3 -4 -2  4 -7 -5 -5  6 -5 -3 -6 -4 -3 -4 -3 -4 -6  3 -1 -3 -4 -5 -4 -1 -4  9 -7 -6 -6 -4  3 -7 -5 -5 -5 -6 -3 -2 -3 -3  1  6 -4 -2 -4  0 -4 -1 -3 -1 -4  1 -3 -4  7 -3 -3 -3 -4  0 -3 -1 -5 -5 -6 -6 -6 -4 -6 -5 -4 -1 -5 -4 -4  0 -4 -4 -4  0 -5 -4 -4 -2 -4  6 -2 -2 -4  2 -5 -5 -4 -2 -3 -2 -3 -3 -1 -3 -3 -3 -4 -5 -4 -6 -3 -5  1  6  1 -3 -3 -3 -1 -7 -4 -5 -5 -2 -5 -6 -3 -2 -6 -5 -3 -7 -4 -5 -5 -3  2 -5 -4 -5  4 -4 -3 -3 -1 -3 -2 -4 -3 -4 -5  3 -3 -3 -6 -4 -4 -3 -5 -2 -5 -3 -3 -3 -5 -6 -4 -3 -3 -3 -4 -4 -5 -5  1 -5 -1 -4  0 -3 -6 -3 -5  3 -2 -3 -3 -4 -5  3 -4 -3 -2 -3 -3 -3 -3 -2 -3 -2 -3 -3 -2 -4  1 -3 -5 -5 -4 -3 -3 -3 -3 -2 -2 -3 -3  0 -4 -7 -6  1 -4 -2 -4 -4 -4 -4 -3 -3 -2  2 -3  0 -4 -3 -3 -2  7 -3 -4 -2 -5  0 -3 -2 -3 -1 -3 -3 -2 -3 -6 -4 -4 -4 -5 -5 -3  5 -4  2 -3 -3 -5 -3 -6 -4 -4 -6 -5 -2 -7 -4 -2 -6  0  0  3 -2 -4 -3 -2  0 -6  8 -3 -1 -3 -4 -3 -3 -4 -5 -5 -3  7 -4 -3 -3 -4 -3 -2 -2 -4 -3 -4 -3 -4
 -3 -2 -3 -2 -2 -1  3  0 -2 -1  1 -3 -2 -3 -1 -4 -3  1  1 -4 -2  0 -5 -3  0  7 -4  2 -6 -5 -6 -4 -3 -3  1 -2 -5  5 -4 -1  5 -3 -3  1  3  0 -3 -2 -1 -2 -3 -1 -6 -2 -2  5 -1  1  3 -2 -1 -2 -2 -2  0  2 -5 -4  0  4  3  0  0 -1 -3 -5 -2 -3 -3 -3 -4  4 -1  2  2 -1 -7 -2 -7 -4  8 -4 -3  1 -7 -2  2 -2 -3 -4 -5 -3 -3  4 -2 -6 -4 -3 -1 -3 -7 -5 -7  6 -1 -7 -3 -6 -4 -6  3  4  2  2  1 -4 -1  2 -4  0 -2 -2 -3 -1 -4  0 -3 -3 -2 -2 -3  4  2  5  1  0 -2 -4 -7 -6 -6  3 -6 -5  1 -2 -5 -3 -3  1  0 -3 -3  1 -3 -1 -4 -2 -4  3  6 -2  5  0 -6 -5 -3  0 -1 -2 -3 -5 -1  3  5  2 -3 -5 -5 -6  4 -3 -2  1  0  3 -1  6 -3 -7  1 -3 -3 -7 -3 -7  3 -4 -6 -5 -3 -7  3 -6 -3  2  1 -5 -1 -3 -6 -2  4  2 -3  1 -2 -3  0 -3 -5 -3 -1 -2 -6  2 -3  5 -5  5 -4  5  3 -4 -4 -6 -1  1  1 -7  5  5 -3 -4 -3 -2  0  1  0  4 -6  5 -6  3 -1  0  1 -3 -5  0 -2 -3  4 -2 -2 -2  1 -2 -3  1  2 -2 -2 -3  1  4 -4 -6  2 -2  5 -1  5 -1  1 -1  1 -3 -5 -6 -5 -2  2 -2 -3 -3 -2  0 -1 -3  0  1 -3  0  1 -1 -3  2 -1 -2 -4  0 -6  0 -2  2 -1  2 -2  1 -2  3 -7 -5  1 -4 -6 -3 -5 -3 -1 -3  0  1 -5  4 -4  4  3 -6 -5 -2 -7  1  4 -7 -4 -5 -2 -7 -3 -2 -4 -1 -6 -5  4  0  3 -4 -4  3  3 -3 -6  2 -3 -1  1  1 -4  2  2 -1 -3  1 -4 -3 -3
