# Supplementary material for: Protein Secondary Structure Prediction Based on Data Partition and Semi-Random Subspace Method
Source: Sci Rep. 2018 Jun 29;8:9856. doi: 10.1038/s41598-018-28084-8 (PMC6026213; doi:10.1038/s41598-018-28084-8)
Supplement: Supplementary file 3 — Dataset 3 [file 41598_2018_28084_MOESM3_ESM.zip › ASTRAL_DATA/1chd_A.pssm]

  L  L  S  S  E  K  L  I  A  I  G  A  S  T  G  G  T  E  A  I  R  H  V  L  Q  P  L  P  L  S  S  P  A  V  I  I  T  Q  H  M  P  P  G  F  T  R  S  F  A  E  R  L  N  K  L  C  Q  I  S  V  K  E  A  E  D  G  E  R  V  L  P  G  H  A  Y  I  A  P  G  D  K  H  M  E  L  A  R  S  G  A  N  Y  Q  I  K  I  H  D  G  P  P  V  N  R  H  R  P  S  V  D  V  L  F  H  S  V  A  K  H  A  G  R  N  A  V  G  V  I  L  T  G  M  G  N  D  G  A  A  G  M  L  A  M  Y  Q  A  G  A  W  T  I  A  Q  N  E  A  S  C  V  V  F  G  M  P  R  E  A  I  N  M  G  G  V  S  E  V  V  D  L  S  Q  V  S  Q  Q  M  L  A  K  I  S  A  G  Q  A  I  R  I
 -2 -1  0  0 -2 -2 -2 -2  3 -2 -1  6  0 -2 -1 -1 -2 -2  6 -2 -2  0 -2 -3 -1  1 -3 -3  4 -2  2 -3  4 -2 -1 -3  2 -3 -4 -3 -3  2 -1 -4 -2  1  2 -4  6  1 -3 -3 -3  0 -2 -2  0 -2  1 -2 -1 -3  6  0 -2 -1 -2 -2 -1 -3 -2 -1 -3  5 -3 -3  6 -2 -1  0  0 -3 -3 -1 -2  2 -3  0 -1  6 -3 -4 -1  2  0 -2 -1 -1  1 -1  0 -2 -2 -3 -4 -3 -3  1 -1 -3 -1 -3 -4 -2  0  4  6  0  0  5 -1  0 -3  6 -1  0  1 -3 -3 -2 -1 -3 -1  0 -4 -1  6  3  2 -3 -2  2 -3 -2 -2  6 -1  5  0 -2 -2  6 -3 -3 -2  5  0 -2 -2 -2 -4 -1 -3 -3 -2 -1  6 -1  4  0 -1  4  4 -1 -2 -1  0  0 -3 -1  1 -2  3  1  1 -1 -2  3 -1  0  2  3  0 -1  4 -2 -3 -2
 -3 -2 -2 -2 -1  2 -3 -4 -3 -4 -4 -3 -2 -3 -4 -4 -3 -2 -3 -4  6  0 -4 -3 -1  0 -3 -4 -2 -2 -3 -4 -3 -4 -3 -4 -3 -1 -2 -3 -4 -2 -1 -5 -3  5 -2 -5 -3  1  8 -4 -2  2 -3 -5  4 -4  2 -4  2 -2 -3  1 -2 -3 -2  7 -4 -2  1 -4  0 -3 -3 -4 -3 -4 -4 -2  3 -2 -3  1 -3  0  7 -1 -3 -3  2 -4 -2 -3  3 -3  1 -1 -2 -3 -3 -4 -1  7 -2  7 -4 -2 -4 -3 -4 -4 -5  5 -2 -3 -3  4 -2 -3 -2  5 -2 -3 -4 -4 -4 -4 -3 -3 -4 -3 -4  2 -3 -4 -3  3 -4 -3  1  1 -3  5  2 -2 -4 -3 -1 -2 -1 -3 -1 -3 -2 -1 -2 -5 -4 -4 -4 -4 -3 -4  6 -2 -3 -4 -1  0 -4 -3 -3 -2  0 -4 -2 -3 -4  0  1 -4 -2  2  5 -3 -3  0  3 -3  2 -1 -2  5 -1  1  8 -4
 -4 -2 -1 -1 -2 -2 -4 -4 -3 -4 -2 -2 -1 -2 -2 -2 -2 -2 -3 -4 -1  0 -4 -5 -2 -1 -4 -4 -2  4 -2 -3 -2 -4 -4 -5 -2 -2 -1 -4 -4 -2  0 -5 -2 -1 -1 -5 -3  1 -2 -5  6  0 -4 -4 -1 -5  0 -5 -1 -2 -3 -1  2  1 -1 -2 -4 -4 -3 -2 -1 -3 -4 -5 -3 -4 -2  2 -1 -1 -4 -2 -5 -1 -2  1 -1 -3  7 -4 -2 -3 -1 -4  3  1 -1 -3 -4 -4  7 -2 -1 -2 -4 -1 -4  0 -4 -5 -5  1 -1 -3 -3  1  0 -3 -2  0  8 -3 -4 -2 -4 -4 -5 -2 -2 -4 -2  3  0 -2 -3 -1 -2 -4 -3 -1 -4 -1  1 -2 -1 -2 -3  5 -4 -3 -2  3 -2 -2 -1 -4 -4 -5 -4 -2 -4 -4 -1 -2 -3 -5  0 -2 -1 -2 -3  1 -1 -4 -3 -2 -5  2  0 -4 -2 -1 -1 -4 -4  1  0 -3 -1 -1  0 -1 -2  1 -2 -4
 -4 -3 -2 -2  1 -2 -4 -4 -3 -4 -3 -3 -2 -3 -3 -3 -3  0 -3 -4 -2  2 -4 -5 -1 -2 -5 -3 -3  5 -3 -3 -3 -4 -4 -5 -3 -2 -3 -5 -3 -1 -2 -5 -3 -2 -2 -5 -3  2 -3 -5  6 -1 -5 -5 -1 -5 -1 -5 -2  0 -3  0  5 -2  4 -3 -4 -5 -3 -1 -3 -3 -5 -5 -3 -3 -3  3 -2 -3 -5 -1 -5 -1 -3 -2 -3 -3  0 -5 -3 -3 -1 -5  3  6 -1  0 -3 -5  0 -3 -3 -3 -3 -2 -5  7 -5 -5 -5  1 -2 -3 -3 -1 -3 -3 -3 -1  0 -3 -4 -3 -4 -5 -5 -3 -3 -5 -3  3  8 -3 -3 -1 -3 -5 -4  1 -5 -2  3 -3 -3 -3 -4 -2 -4 -3 -2  7  0 -1 -2 -5 -5 -5 -5 -3 -5 -3 -3  0 -3 -5 -2 -3 -1 -3 -3  4  2 -4 -4  3 -5  3  2 -5 -2 -1 -2 -4 -5  0 -2 -4 -2 -2  0 -2 -2 -1 -3 -4
 -2 -2 -2 -2 -5 -4 -2 -2  4 -2 -4 -2 -2 -2 -4 -4 -3 -5 -2 -2 -5 -4 -2 -3 -2 -3 -3 -5 -2 -4  7 -5 -2 -2 -1 -3 -2 -5 -5 -3 -5 -3 -4 -4 -3 -2 -2 -4 -2 -3 -5 -1 -5 -3 -2 11 -4 -2 -2 -2 -4 -6 -2 -3 -4 -4 -5 -4 -2  1 -5 -4  1 -1 -4 -3 -2 -5 -4 -3 -3 -5 -3 -3 -2  0 -5 -2 -4 -2 -4 -4 -2  2 -3 -2 -3 -4 -3 -4 -4 -2 -4 -5 -5 -5 -5 -2 -2 -5 -2 -3 -4 -3 -3  0 -2 -1  4 -2 -4 -3 -5 -1 -1 -4 -2 -3 -3 -3 -4 -3 -4 -4 -5 -4 -2 -2 -4 -3 -3 -4 -3 -5 -4 -2 -4 -2 -3 -1 -1  1 -5 -4 -5 -2 -2 11 -2 -2 -4 -4 -3 -5 -5 -5 -2 -2 -2 -1 -4 -2 -1  4 -5 -2 -1 -4 -3 -2 -3 -3 -1 -3 -2 -2 -2 -2 -1  2 -2 -2 -3 -4 -2 -3 -5 -2
 -3  1 -1 -2  1  0 -3 -4 -3 -4 -3 -2 -2 -2 -3 -3 -2  1 -2 -4  0  2 -3 -4  3  2 -3 -3 -1 -1 -2 -3 -2 -4 -3 -4 -2  8 -1 -2 -3  0 -2 -5 -2  0 -2 -5 -2  3 -1 -4 -2  0 -3 -5  4 -4  1 -4  1  0 -2  2  1 -3  1 -1 -4 -1 -2 -3  0 -2 -3 -4 -2 -3 -3 -1  1  1 -3  1 -3  1 -1  0 -3 -1 -1 -3  2 -3  2 -3  0  3 -1 -1 -1 -4 -1 -1 -1  0 -3 -2 -4 -1 -3 -3 -5  1 -2 -2 -2  3  0 -2 -3  0 -2 -2 -3 -3 -3 -4 -3 -2 -3 -2 -3  0 -2 -3 -2  2 -3 -3 -1  1 -2  0  5 -1 -3 -2 -1 -2 -3 -2  8 -2  1  0 -2 -5 -4 -4 -4 -3 -2 -3  0  0 -2 -4  1 -1 -3 -2 -2 -1  1 -2 -3 -2 -4  1  4 -3 -2  3  1 -3 -3  1  2 -2  1 -1 -1  5 -2  2  0 -4
 -4 -2 -2 -2  7 -1 -4 -4 -3 -4 -4 -2 -2 -2 -4 -4 -3  7 -2 -4  0  4 -4 -4  3 -1 -4 -3 -2  0 -2 -3 -3 -4 -4 -5 -2  0 -2 -4 -3  3 -3 -5 -3 -1 -2 -5 -2  4 -2 -4 -1 -1 -4 -5  1 -4  0 -4  0  7 -2  5  1 -3  6 -2 -4 -4 -3 -4 -2 -2 -4 -5 -2 -3 -4 -1 -1 -2 -4  2 -4  1 -2 -1 -4 -2 -1 -4 -1 -3  2 -4  1  2 -1  2 -3 -3 -2 -2 -2 -1 -3 -2 -4  3 -3 -4 -5  1 -2 -3 -2  1 -2 -2 -4 -1 -2 -2 -4 -4 -4 -4 -4 -3 -4 -4 -4  0  0 -4 -2  0 -3 -4 -3  5 -4 -1  2 -2 -4 -2 -3 -2 -4 -2  0  0  7  1 -2 -5 -4 -4 -5 -4 -4 -3 -1  7 -2 -4  0 -2 -3 -3 -3  1  6 -2 -3 -1 -4  2  2 -4 -2  1  2 -4 -4  1  0 -3 -1 -2 -1  0 -2 -1 -1 -4
 -4 -3  1 -2 -3 -3 -5 -5 -2 -5  7 -1 -2 -3  7  7 -3 -4 -1 -5 -3 -3 -4 -5 -3  0 -5 -4 -2 -2 -2 -4  5 -5 -4 -5 -3 -4 -4 -5 -4  0  6 -5 -3 -2 -1 -5 -1 -2 -4 -5 -2  3 -4 -4 -3 -5 -1 -5 -3 -4  0 -3  1  6 -3 -2 -5 -5 -4  7 -4 -1 -5 -5 -1 -4  7  3 -1 -4 -5 -3 -5  1 -3 -2  7  0 -1 -5 -4 -3 -2 -5 -2 -2  5 -3 -3 -5 -2 -1 -4 -4 -4 -2 -5 -3 -4 -5 -5 -3 -2 -1 -1 -3 -2  0  7 -1 -2 -1 -4  7 -3 -5 -5 -3  7 -5  7 -1 -3  7 -1 -1  6 -5 -4 -2 -5 -3 -3 -1  7  0 -4 -3 -4 -1 -4 -2 -4 -1 -2 -4 -5 -4 -5  7 -5 -4 -3 -4 -1 -5  0 -3  7  4 -2 -2 -3 -4 -2 -2 -5  1 -2 -5  1  1 -3 -4 -5  0 -3 -3  0  3  5 -1  2 -3 -4 -5
 -3 -3 -2 -3 -2 -1 -4 -4 -3 -4 -4 -3 -2 -3 -4 -4 -3 -2 -3 -4 -2  3 -4 -4 -2  0 -4 -4 -3  0 -3 -4 -3 -4 -4 -5 -3 -1 10 -4 -4 -2  0 -3 -3  1 -2 -3 -3 -1 -2 -4 -2 -1 -3 -5  0 -4  1 -5  0 -2 -3 -2  5 -3 -2 -2 -4 -4 -4 -4  9 -3  0 -5  0 -4 -4  4  1 10 -3  0 -4 -2 -2 -1 -4 -3  2  1  3 -3  2 -4  3 -1 -2 -3 -4 -5  1  0 10 -2 -4 -2 -5 -2 -4 -4 -3  4 -3 -3 -3  0  4 -3 -4 -1  1 -3 -4 -4 -4 -4 -4 -3 -4 -4 -4  0 -3 -4 -3 -1 -3 -4 -3 -2 -4  5  0 -3 -4 -3  3 -2 -3 -3 -1 -2 -2 -2 -2 -5 -5 -5 -1 -4 -4 -4 -2 -2 -3 -5 -1  3 -3 -3 -3  4  0 -4 -3 -1 -4  1  1 -4 -3  0  3 -4 -4 -1  3 -2 -1 -1 -2  1 -2  3 -2 -4
  2  2 -3 -3 -5 -3  4  6  3  6 -5 -3 -4 -2 -5 -5 -2 -5 -3  5 -4 -3  2  0  0 -3  1 -5 -2 -3 -2 -5 -3  6  1  7 -1 -5 -5 -1 -5 -4 -4 -2 -2 -4 -3 -2 -3 -4 -5  0 -5 -4  2 -3 -4  6 -2  2 -3 -5 -3 -2 -4 -5 -5 -4  4  1 -4 -5 -4 -2 -1  6 -3 -5 -5 -2 -2 -5  0 -1  2 -1 -4 -3 -5 -3 -5 -3  2  3 -2  3 -3 -4 -4 -4 -3  2 -5 -5 -5 -5 -5 -4  1 -5  1  0 -2 -4 -4  0 -3 -3 -1 -1 -5 -4 -5 -1  4 -5  3  6  0 -2 -6 -1 -6 -4 -5 -6 -3 -2 -5  0  0 -4  1 -4 -3 -3 -5 -3 -2 -3  3 -2 -5 -5 -5 -3 -3 -3  3  1 -2 -6 -1 -5 -4 -5 -3  6 -2  1 -5 -3  0 -3 -3  3  1 -4  1 -3 -3  6 -3 -3 -3  3  2 -2 -2  2 -2 -1 -4 -3 -2  1 -5  5
  4  3 -3 -3 -4 -3  4  1  0  1 -5 -3 -4 -3 -5 -5 -3 -5 -3  3 -3 -3  1  6  0 -3  5 -5 -1 -4 -3 -5 -4  2  4  0 -2 -4 -5  0 -5 -4 -3 -1 -3 -3 -3 -1 -3 -3 -4  6 -5 -3  5 -3 -3  2 -3 -1 -3 -5 -3 -3 -5 -5 -4 -3  1  5 -4 -5 -3 -2  1  2 -3 -5 -5 -4 -1 -5  4  2  5 -2 -3 -4 -5 -2 -4 -3  0  0 -2  4 -3 -4 -3 -3  0  0 -5 -4 -5 -4 -5 -4 -1 -5 -1  6  0 -3 -4 -1 -3 -2 -1 -2 -5 -3 -5 -1  2 -5  0  2  5 -3 -5  0 -5 -4 -6 -5 -3 -2 -5  4  4 -3  1 -3 -4 -1 -5 -3 -2 -3  3 -3 -4 -5 -5 -2 -4 -3  0 -1 -1 -5  0 -5 -4 -4 -3  1 -1  3 -5 -3 -1 -3 -3  0  3 -4  6 -3 -3  2 -3 -3 -2  3  5 -2  0  3 -2 -2 -4 -3 -2  2 -4  0
 -3 -2 -1 -2  0  6 -3 -4 -3 -4 -3 -2 -2 -2 -3 -3 -2 -1 -2 -4  4  0 -4 -4 -1 -1 -3 -3 -1 -2 -2 -3 -2 -4 -3 -4 -2  0 -3 -3 -3 -1 -1 -5 -2  3 -2 -5 -2  2  1 -4 -2  3 -4 -5  2 -4  0 -4  6 -1 -2  0 -2 -3 -1  1 -4 -3 -2 -3 -2 -2 -4 -4 -2 -3 -3 -2  2 -2 -3  1 -4  1  1 -1 -3 -2 -1 -4 -2 -3  2 -4  1 -1 -2 -2 -3 -4 -2  1 -3  3 -3 -2 -4 -2 -4 -4 -5  2 -2 -2 -2  2 -2 -2 -3  3 -2 -2 -3 -3 -3 -4 -4 -2 -3 -3 -3  4 -2 -3 -2  1 -3 -3  0  0 -3  4  2 -2 -3 -2 -2 -2 -3 -2  0 -2 -1  1 -2 -5 -4 -4 -4 -3 -3 -3  4 -1 -2 -4  1 -1 -3 -2 -2 -1  1 -3 -2 -2 -4  0  1 -4 -2  1  1 -3 -3  0  2 -3  0 -1 -1  1 -1 -1  1 -4
  4  1 -2 -2 -4  1  1  1  0  1 -4 -2 -3 -2 -4 -4 -2 -4 -2  1 -3 -2  1  1  3 -2  6 -4 -1 -3  0 -4 -3  1  3  1 -2 -2 -4 10 -4 -3 -1 -2 -2 -2 -1 -2 -2 -2 -3  2 -4 -2  1 -3 -2  2 -2 -1 -2 -4 -2 -2 -4 -4 -4 -3  0  2 -4 -4 -3 -2 -2  0 -2 -4 -4 -3  1 -3  7  1  1 -1 -3 -2 -4 -2 -3 -3  2  0  0  1 -2 -3 -3 -3 -3  0 -4 -3 -4 -2 -4 -3  0 -4  1  3 -1 -2 -3 -1 -2 -2 -1 -2 -4 -2 -4 -2  1 -4  0  4  4 -2 -4 10 -4 -3 -5 -4 -2 -1 -4  8  1 -2  9 -3 -2 -2 -4 -2 -1 -3  1 -2 -2 -4 -4 -2 -3 -3  0 -1 -2 -4 10 -4 -3 -3 -2  0 -2  3 -4 -3 -1 -3 -3  0  1 -4  1 -2 -1  5 -3 -2  0  4  5 -1 -1  1  0 -2 -2 -2 -1  1 -3  0
  0  0 -4 -4 -5 -4 -1 -1  1 -1 -5 -4 -4 -4 -5 -5 -4 -5 -4 -1 -4 -3  4 -1 -2 -4  0 -6 -3 -4 -2 -6 -4 -1 -1 -2 -3 -5 -3 -2 -6 -4 -4  9 -4 -4 -4  8 -4 -4 -5 -1 -5 -4 -1 -4 -4 -1 -3 -2 -4 -5 -4 -4 -4 -5 -5 -4 -1 -1 -5 -5 -3 -3  2 -1 -4 -6 -5 -4  0 -3  2 -2 -1 -3 -4 -4 -5 -4 -4  1  0 -2 -3 -1 -3 -4 -4 -5 -4 -2 -5 -5 -3 -4 -6 -4 -2 -5 -2 -1  8 -4 -4 -2 -4 -4  1 -3 -5 -4 -5 -3  1 -5 -2 -1 -1 -4 -5 -2 -5 -4 -5 -5 -4 -3 -4 -1 -1 -4 -2 -4 -4 -3 -5 -4  2 -4  3 -4 -5 -5 -5 -4 -4 -4 -2 -2  8 -5 -2 -6 -4 -5 -4 -1 -3 -1 -5 -4 -3 -4 -3 -2 -1 -5 -1 -3 -4 -1 -4 -3 -3 -1  0 -3 -1  0 -3 -3 -4 -3 -3  0 -4 -2
 -4 -3 -2 -2 -3 -3 -4 -4 -3 -4 -4 -2 -2 -3 -4 -4 -2 -3 -2 -4 -3 -2 -4 -4 -2  6 -4  9  4 -3 -3  9  0 -4 -4 -4 -2 -3 -4 -5  9  6 -3 -6 -3 -3 -2 -5 -2 -2 -4 -4 -3 -2 -4 -5 -2 -4 -2 -4 -2 -3 -2 -2 -3 -4 -3  1 -4 -3  8 -4 -4  0 -5 -4 -2  9 -4 -3 -2 -4 -4 -2 -4 -2 -4 -2 -1 -2 -3 -5 -3 -3 -2 -4 -2 -2 -3  7  8 -4 -3 -4 -4 -3  9 -2 -4 -3 -3 -4 -5 -3 -2 -2 -2 -2 -3 -2 -3  2 -4 -2 -4 -4 -3 -4 -4 -3 -4 -5 -4 -2 -3 -4 -2 -2 -3 -4 -4 -2 -4 -2 -2 -2 -4 -2 -1 -3 -4 -2 -3 -3 -3 -2 -2 -5 -4 -4 -5 -4 -5  9 -3 -3 -2 -4 -2 -3 -4 -2 -3 -3 -2 -4 -3  6 -4  0 -2 -4  3  3 -3 -4 -4 -2 -3 -3 -2 -2 -3 -1 -1 -3 -4 -4
 -3 -1  5  4 -2 -1 -3 -3 -1 -3 -2  2  6  0 -2 -2  0 -2  0 -3 -2  0 -3 -4 -1  0 -3 -2  1  0  3 -3  0 -3 -3 -4  0 -2 -3 -4 -3 -1 -1 -4  0 -1  5 -4  0 -1 -2 -4 -1  2 -3 -1  0 -4  3 -3  0 -2  0  0 -1 -2 -1 -1 -3 -3 -2 -2 -2  0 -3 -4  0 -3 -2 -1  1 -3 -3  0 -4  1 -2  6 -2  0 -1 -4 -2 -1  0 -3  2  0  1 -1 -2 -3  2 -2 -3 -2 -3  6 -3 -2 -3 -4 -4 -1  6 -1  0 -1  0  0 -2  0 -1  0 -2 -2 -2 -4 -4  0 -2 -4 -2  0 -2 -2  0  0 -1 -3 -3 -1 -3 -2 -1  0 -2  2 -2  0 -3  0 -2  1 -1  1  6  0 -3 -3 -4 -2 -4 -3 -2 -2  0 -3  0 -2 -2  0 -1  1 -1 -2 -2  1 -4  1  0 -3  3  0  0 -3 -3  1 -1 -2  2  2  1  0  1 -1 -2 -3
 -2  0  3  5 -2 -2 -2 -2 -1 -2 -3 -1  0  7 -3 -3  7 -2 -1  0 -2  0 -1 -3  1  0 -2 -3 -1  2  0 -3 -2 -1 -2 -2  5 -2 -4 -3 -3 -2 -2 -4  7  1  1 -4 -1 -1 -3 -3 -2  0 -2 -1 -1 -2  3 -2 -1 -3 -1  0 -2 -3 -2  0 -1 -2 -3 -3 -1 -1 -3 -2 -1 -3 -3 -2  0 -2 -2 -1 -2  0 -3  0 -3 -1 -2 -4 -1  1 -1 -2  0 -2  0 -2 -2 -2 -1 -3 -4 -3 -3  0 -1 -3 -1 -3 -4 -2  0 -1 -1 -1 -1 -1 -3 -2 -2 -1 -1 -3 -1 -2 -2  7 -3 -3 -3 -1 -3 -3 -2 -1 -3 -2 -2 -2 -3 -2 -2 -1 -3 -1 -2  6 -2 -1 -3 -2 -2 -1  3 -2 -1 -2 -4 -3 -3 -3 -2 -2 -2 -2 -1 -1 -3 -2  0 -1 -2  0 -1 -2 -3  0 -1 -2  0 -1 -1 -1 -2  0 -2 -1  0  0  0 -2  0 -1 -3 -1
 -2 -2 -4 -4 -4 -4 -3 -4 -3 -4 -4 -4 -4 -4 -4 -4 -4 -5 -4 -3 -4 -4 -2 -3 -3 -4 -3 -6 -4 -5 -4 -6 -4 -4 -3 -4 -4 -4 -4 -3 -6 -4 -4 -1 -4 -4 -4  1 -4 -4 -5 -3 -6 -4 -3 -4 -4 -4 -3 -5 -4 -5 -4 -4 -5 -4 -5 -4 -4 -3 -5 -4 -2 -4  0 -4 -4 -6 -4 -4 -1 -4  2 -1 -3 -3 -4 -4 -4 -4 -5  0 -3 -4 -3 -3 -4 -4 -4 -5 -5 -4 -5 -4 -4 -4 -6 -4 -4 -6 -4 -3 -1 -4 -5 -4 -4 -3 -2 -4 -4 -4 -6 -4 -3 -4 -4 -4 -3 -4 -4 -3 -4 -4 -6 -4 -4 -3 -4 -3 -3 -4 -3 -4 -4 -4 -4 -4  6 -4 -2 -4 -4 -5 -5 -4 -4 -4 -4 -5  0 -4 -3 -6 -4 -5 -4 -4 -4 -3 -4 -4 -4 -4 -4 -4 -3 -5 -3 -3 -4 -4 -4 -3 -4 -3 -3 -3  4 -2 -3 -3 -3 -3 -4 -3 -4 -4
 -2 -1 -3 -3 -4 -3 -2 -2 -2 -2 -5 -3 -3 -3 -5 -5 -3 -4 -3 -2 -2 -2  0 -2 -2 -3 -2 -5 -3 -3 -3 -5 -4 -2 -2 -3 -3 -3  0 -3 -5 -4 -4  1 -3 -3 -3  3 -3 -3 -3 -2 -4 -3 -2 -4 -3 -3 -2 -3 -3 -4 -3 -3 -2 -4 -4 -3  0 -2 -4 -5  1 -3  8 -3 -3 -5 -5 -2  0  0 -2 -2 -2 -2 -3 -2 -5 -3 -3  9  1 -2 -2 -2 -2 -2 -3 -4 -4 -3 -3 -3  0 -3 -5 -3 -3 -5 -3 -2  1 -2 -3 -3 -3 -2  3 -3 -5 -3 -4 -3  0 -5 -2 -3 -2 -3 -5 -3 -5 -3 -5 -5 -3 -2 -4 -2 -2 -3 -3 -1 -3 -3 -5 -3  6 -3  2 -3 -3 -4 -4 -3 -3 -4 -3 -3  5 -5 -3 -5 -3 -4 -3 -3 -3 -1 -5 -4 -3 -2 -2 -2 -2 -4 -2 -2 -3 -3 -3 -2 -2 -2 -2 -2  2 -1 -2 -3 -3 -1 -3 -1 -3 -2
  1  2 -2 -2 -4 -3  2  3  1  3 -5 -1 -3 -1 -5 -5 -2 -4 -2  1 -4 -1  4  0  1 -1  0 -4 -1 -3 -1 -4 -2  3  3  2  2 -4 -5 -1 -4 -3 -4 -3 -2 -3 -3 -3 -1 -3 -4  0 -5 -3  0 -3 -3  2 -2  6 -2 -4 -2  1 -4 -3 -4 -3  5  0 -4 -5 -4  1 -2  2 -2 -4 -3 -3 -2 -5 -1 -1  2  0 -3 -3 -5 -1 -4 -3  3  3 -1  3 -2 -3 -3 -4 -3  6 -4 -4 -5 -4 -4 -3  6 -5  6  0 -2 -4 -3  3 -2 -2  1  1 -5 -3 -5  0  4 -4  5  1  0 -2 -5 -1 -5 -3 -5 -5 -2 -1 -4 -1  0 -3 -1 -4 -3 -1 -5 -2 -2 -2  1  0 -4 -4 -4 -1 -3 -3  6  6 -2 -5 -1 -4 -4 -3 -2  3 -1  0 -5 -2  4 -2 -3  5  3 -3  0 -3 -3  2 -2 -3 -3  3  1 -1 -2  2 -2  0 -3 -2 -1  0 -4  5
