# Supplementary material for: Protein Secondary Structure Prediction Based on Data Partition and Semi-Random Subspace Method
Source: Sci Rep. 2018 Jun 29;8:9856. doi: 10.1038/s41598-018-28084-8 (PMC6026213; doi:10.1038/s41598-018-28084-8)
Supplement: Supplementary file 3 — Dataset 3 [file 41598_2018_28084_MOESM3_ESM.zip › ASTRAL_DATA/1chm_A.pssm]

  Q  M  P  K  T  L  R  I  R  N  G  D  K  V  R  S  T  F  S  A  Q  E  Y  A  N  R  Q  A  R  L  R  A  H  L  A  A  E  N  I  D  A  A  I  F  T  S  Y  H  N  I  N  Y  Y  S  D  F  L  Y  C  S  F  G  R  P  Y  A  L  V  V  T  E  D  D  V  I  S  I  S  A  N  I  D  G  G  Q  P  W  R  R  T  V  G  T  D  N  I  V  Y  T  D  W  Q  R  D  N  Y  F  A  A  I  Q  Q  A  L  P  K  A  R  R  I  G  I  E  H  D  H  L  N  L  Q  N  R  D  K  L  A  A  R  Y  P  D  A  E  L  V  D  V  A  A  A  C  M  R  M  R  M  I  K  S  A  E  E  H  V  M  I  R  H  G  A  R  I  A  D  I  G  G  A  A  V  V  E  A  L  G  D  Q  V  P  E  Y  E  V  A  L  H  A  T  Q  A  M  V  R  A  I  A  D  T  F  E  D  V  E  L  M  D  T  W  T  W  F  Q  S  G  I  N  T  D  G  A  H  N  P  V  T  T  R  K  V  N  K  G  D  I  L  S  L  N  C  F  P  M  I  A  G  Y  Y  T  A  L  E  R  T  L  F  L  D  H  C  S  D  D  H  L  R  L  W  Q  V  N  V  E  V  H  E  A  G  L  K  L  I  K  P  G  A  R  C  S  D  I  A  R  E  L  N  E  I  F  L  K  H  D  V  L  Q  Y  R  T  F  G  Y  G  H  S  F  G  T  L  S  H  Y  Y  G  R  E  A  G  L  E  L  R  E  D  I  D  T  V  L  E  P  G  M  V  V  S  M  E  P  M  I  M  L  P  E  G  L  P  G  A  G  G  Y  R  E  H  D  I  L  I  V  N  E  N  G  A  E  N  I  T  K  F  P  Y  G  P  E  K  N  I  I  R
 -2 -3 -2 -1 -2 -2 -2 -3 -1 -3 -2 -1 -3  3  0 -1 -2 -4  2  1  3 -3 -4  0  0 -5 -3  1  0 -3 -1  2 -1 -4  3  1  0 -2 -1 -4  5  4 -4 -3 -2 -2 -2 -1 -4 -3  1 -6 -4  0 -3 -6 -2 -1 -2  1 -3 -2 -4  0 -1  3 -1  0 -2 -2  1 -3 -1  3 -1 -2 -4 -1  4  1 -4 -4  2  0 -1  5  0  1  3  1 -1  1 -1 -2 -1 -3 -1 -4  0 -3 -1  0 -2 -3 -3 -1 -1  0  4 -2  1  0  1  0  0 -1  1 -1 -1 -2  3 -3 -4 -1 -2 -1 -3 -2 -1  1 -1 -1  0  2 -3  0  2  2 -3  0  0  3  0 -3 -1 -1  2  2  1  1  0 -2  0 -3 -4 -1 -3 -4 -2  3  1 -4 -3  3 -2 -3 -3 -1  5  6  1 -3  6 -4  0  4 -1  2  4  0  0  1  4 -2  2  1 -2  0 -2 -4 -2 -3 -3  4  3  3  0 -3 -1  4 -3 -2 -1  0 -1  5  0  0 -1 -1 -1  1 -1 -1 -2  0 -3 -1 -1 -4 -2  2  1 -2  0 -4  1  4 -1  4 -5 -3 -2  2 -2  0 -2  0 -3 -1  0 -2 -4 -3 -2 -2 -3 -4 -2 -3  2 -2 -1  1 -2 -5 -1  0  4 -3 -3 -4 -3 -2  3 -1 -2 -2  2 -2  0  2 -2 -2  0 -1 -5 -2  2 -3 -2  2  5 -3 -3  4  4 -3  1  3 -1 -2  0 -2  3 -1  2  2 -1  0  3  2  2  4 -4  0 -2 -4  2  0  3 -2 -4 -2  0 -3 -3 -2 -5 -2 -3 -2 -5 -1 -3 -2 -2 -1 -1 -5 -4 -2 -2 -1 -1  4  0 -1 -1 -2 -2 -1  0 -2 -2 -1 -1 -3 -1  0 -2 -4 -2 -3 -2 -3 -4 -4 -2 -3 -3 -2  0 -1  0  0  0 -1  4  1 -1 -3 -4 -3 -3 -4 -3 -2 -1 -2 -2  0 -2 -2  3 -3 -1 -3 -3 -1 -1 -3 -3 -1 -2 -1 -2 -2 -3 -3 -2
  0  5 -3  4 -3  0  4 -2  1 -2 -4  0  3 -2  1 -3 -3 -5 -2  0 -1 -2 -5  0  4  8 -3 -1  3 -5  7  1  0 -5  0 -1  1 -2 -5 -4 -4 -4 -5 -5 -4 -1 -3 -2 -4  2  2 -6 -4 -4 -4 -6  0 -3 -3 -2 -3 -4  8 -1 -4 -4 -4 -4 -5 -3  0 -2  2 -4 -4 -4 -5 -4 -4 -2  3 -4  0 -3 -1 -5  2  5  5 -4 -3 -2 -2  0 -4 -5 -2 -4 -2 -4 -2  1  5 -3 -2 -4 -3  3 -2 -4  2  1  1 -2  0  1  0  3  5 -5 -5 -5 -3 -1 -3 -3 -4 -3 -4 -2  5  2  2  1 -4  0 -1  0 -4 -1 -1 -1  1 -3 -1 -1 -4 -2 -1 -1 -3  2  4 -3  8 -4 -2 -1 -3 -2 -1 -3 -3  0  0 -5  6  1 -4 -4  4 -4 -4 -3 -1 -4 -4  1 -2 -4  2  0 -2 -4  3 -3 -4  0  1 -3 -1 -3 -5 -3 -2 -1 -4  2 -2 -2 -4  3  5  0 -2 -2  3  2 -1  0 -2 -1  1 -1  4 -3 -4 -4 -4 -5 -5 -2 -3 -5 -2  4 -3 -3 -3 -4 -3 -4 -2 -4 -3 -2  7  3 -4  2  3 -4 -4 -4 -4 -3 -4 -3 -1 -5 -4 -4 -4 -1 -2 -5 -1 -3 -4 -4 -3  8 -4 -4 -4 -4 -2 -1 -4 -3 -3  2 -2  4  3 -5 -5 -1 -3 -4  0  1 -4 -2  3  4 -4 -3 -1 -3 -4  4 -5 -5 -2  4 -5  1 -3 -4 -4  2 -1 -4  6  1 -3 -5  2  0  2 -4 -4 -4  0 -2  5 -3 -4  5 -4 -5 -3 -4 -4 -5 -2 -3 -3 -3 -3 -3 -4  5 -1 -1 -1 -1 -1 -3  5 -1  1 -3 -2 -1 -2 -4  0 -3 -5 -4 -5 -4 -3 -4 -3 -5 -4 -5 -3 -4 -2 -1 -1  0 -2 -2 -3 -4 -5 -4  8 -4 -3 -4 -4 -4 -4 -5 -3 -2 -2 -5 -3  1 -2 -4 -4  1 -4 -5  0 -2 -3 -1 -2 -2 -5 -4  4
 -1 -3 -2  1 -2 -3  0 -4  0  8 -2  0 -1 -2 -1 -2 -2 -5 -1  1 -1 -2 -5  3  2 -2 -3  2  1 -6 -3  1 -3 -6  0 -1  3  4 -5 -1 -4 -4 -5 -5 -1  2 -3 -2  8 -5  3 -6 -5 -2  2 -6 -3 -2  1 -2 -2 -2 -3 -1 -4 -3 -5 -5 -6 -3 -1  2  0 -2 -4 -2 -6 -3 -4  3 -5 -2 -3  0 -2 -5 -2  2 -3 -1 -4  1  0  0  5 -4 -2 -4 -1 -1 -2  0 -1  0  7 -4 -5 -1 -3 -5 -1  0 -2 -3  0  2 -2  1  0 -5 -3 -5 -4 -1  1 -1 -5  3 -5  0  1 -3  0 -1 -5  1  0 -2 -5 -1  2 -2  0 -4 -4  1 -4 -1  0 -1 -3  3  1 -4 -3 -4 -4 -3 -1 -1 -1 -3 -5 -1 -3 -5 -2  0 -3 -4  0 -5 -4 -1 -2 -3 -3 -1 -2 -3 -3  2 -2 -5 -1 -3 -1 -3 -2 -3 -3 -2 -5 -3  0 -1 -3  0  1 -3 -5 -2 -2  0 -2 -2  0  1 -1 -2  0 -1 -1 -2 -3  0 -4 -2 -3 -5 -5 -3 -2 -3 -2  7 -2  0 -2 -4 -3  6  2 -4  0  2  0 -2 -5 -1  0 -1 -1 -5 -5 -2 -5  6 -4 -3 -4 -4 -4  2 -3 -5 -4 -2 -2 -5 -2 -3 -3 -5 -4 -4  0 -1 -4  2 -1 -2 -1 -2 -1 -5 -6  3 -3  6 -4 -1 -4  2 -2 -2 -3 -3  0 -3 -4 -1 -5 -2 -1 -2 -4 -1 -1 -5  0 -1 -2 -4  6  2 -4 -5 -2  0 -2  1 -5 -2 -1  1 -4 -2 -3 -2 -4 -3 -3 -2 -4 -3 -4  0 -2 -2 -3 -3 -3 -1 -1 -1 -1 -2  1 -4  1 -1  1  5  1 -2 -3 -5 -2 -3  2 -5 -5 -5 -2 -5 -3 -5 -3 -5 -3 -4 -2  2  0  0 -2 -1 -3 -3 -3 -5 -3 -4 -2 -1 -1 -5 -4 -5  1  0  3 -2  2 -2  5 -5 -3 -1 -4 -4 -3  0 -4 -2 -1  6 -5 -5 -1
  0 -4 -2  2 -4 -3  0 -4 -1  0 -3  3 -2 -1  0 -3 -3 -6 -1  3  0 -1 -6  1  0 -5 -5  2 -1 -6 -4  0 -3 -7  0  2  0  3 -5  7 -4 -4 -6 -6 -4  0 -2  2 -2 -5 -3 -7 -6 -3  4 -7 -3 -3  4 -2 -3 -2 -3 -2 -5 -4 -5 -5 -6 -1 -1  5  3 -3 -4 -4 -6 -4  3 -2 -5  6 -3 -1  3 -5 -4  0 -3 -1 -1  0  1  5 -3 -5 -2 -5  0  7 -1  0 -2  6  2 -5 -5  1 -3 -5  0  0 -2 -3  0  1 -3 -1 -3 -5 -4 -5 -2  0  6 -1 -6 -2 -5  3  0 -4  1 -2 -6  0  2 -3 -5  0  1 -2  1 -4 -4  6 -4  2  2  1 -4 -1  0 -5 -5 -5 -5 -4  5  2  2 -1 -5  0 -4 -5 -3  0 -4 -4  0 -5 -4  8 -1 -4 -4  0 -3 -4 -4  3 -2 -5 -2  0 -3 -4 -3 -1 -4  4 -5 -1 -3 -2 -4 -1  2 -2 -6 -2 -2  0 -2 -2  0 -1 -1 -2  3 -1  0 -1 -4  5 -5  4 -4 -6 -5 -3 -3 -3 -1 -2 -3  5 -1 -4 -4 -2 -3 -4 -2  2 -2 -2 -5 -2 -1 -4  8 -5 -5 -3 -5  6 -5 -4 -4 -5 -5  3 -4 -6 -5 -3  6 -5 -2 -5 -4 -5 -5 -5  1  2 -4  4  6  0 -3 -3  1 -5 -7  3 -4 -3 -5  0 -4 -2  0 -2 -4 -5  2 -4 -4 -3 -4 -4 -4 -3 -5 -2  6 -5  6 -1 -2 -4 -2  4 -5 -5 -1  3 -3  3 -6 -1  3 -3 -5 -3 -5 -3 -5 -4 -4 -3 -5 -4 -5  1 -3 -4 -2 -3 -3 -1  0 -1 -1 -2  0 -4 -2  0  5 -1  5  1 -4 -6 -1 -3 -3 -6 -5 -5 -3 -2 -1 -4 -4 -5 -5 -1 -2  3  0  0 -2 -2 -3 -4 -4 -5 -4 -2 -2  8  5 -5 -5 -5 -2  2  6 -3 -3  0  1 -5 -4 -2 -5 -4 -3  2 -3  1 -3 -1 -5 -5 -2
 -4 -4 -4 -4 -2 -3 -3  0 -4 -5 -5 -4 -5 -2 -3 -3 -3 -5 -2 -3 -2 -6 -4 -4 -4 -7 -4 -4 -4 -4 -4 -3 -3 -5 -3 -5 -4 -5 -3 -6 -2  3 -4 -4 -4 -4 -4 -4  0 -4  0 -6 -3 -1 -5 -6 -3  3  7 -3 -4 -5 -6 -3 -4 -2  2 -2 -4 -4 -4 -5 -5  3 -1 -3 -4  7 -5 -4 -4 -6 -3 -5 -6 -4 -5 -4 -4  3 -3 -2  2 -5 -3 -3 -3 -5 -3 -5 -3 -2 -3 -5 -5 -4 -4 -4 -3 -2 -4 -4 -1 -1 -3 -4 -1 -4 -3 -2 -4 -1 -7 -4 -5 -5 -2 -3 -3 -4 -4 -3 -4 -3 -4 -1 -3  0 -4 -3 -4 -1 -4 -3 -2 -5 -1 -2 -4 -3  2 -4 -3 -4 -7 -3 -3 -6 -4 -4 -4 -7 -3 -3 -2 -3 -5 -5 -1  3 -4 -2  3 -6 -3 -3 -3 -4 -3  3  2 -3 -2 -3 -3 -4 -5 -2 -3 -7 -3 -6 -3 -2 -2 -3 -3 -5 -4 -3 -4 -4 -5 -2 -2  0 -2 -2 -1 -3 -2 -1 -3 -2 -4 -4 -4 -4  0 -4 -3 -4 -3 -5 -3 -5 -3 -2 -3 -4 -6 -5 -3 -3 -3 -3 -5 -4 -2 -5 -4 -5 -6 -3 -3 -3 -4 -5  7 -5 -2 -3 -1 -3 -5 -6  8 -3 -4  1 -4 -6 -4 -3 -2  2 -5 -5  3 -3 -5 -3 -2 -4 -4 -2 -5 -5 -3 -4  5 -4 -3 -5 -4 -2 -3 -2 -4 -2  3 -3 -5 -5 -2 -3  9  4 -5 -2  1 -3 -3 -2 -6 -4 -3 -4 -3 -5 -3 -5 -4 -4 -5 -3 -5 -3 -5 -5 -4 -5 -6 -4 -3 -5 -3 -3  3 -6 -6 -4 -4 -2 -2 -1 -2 -1 -3 -3 -4 -4 -3  0 -5 -3 -2 -3 -5 -5 -5 -5  0 -3  1 -3 -6 -5 -3 -3 -4 -3 -2 -2 -1 -1 -3 -3 -2 -4 -5 -4 -6 -4 -6 -6 -4 -3 -1 -3 -3 -5 -4 -5  3 -4 -3 -3 -4 -3 -4 -5 -4 -4 -3 -5 -3 -3 -3 -3 -4
  4 -1 -2  2 -2  1  1 -1  1  2 -4  2  1  1  2 -1 -1 -5 -2  0  1  0 -4  3  2 -2  1  2  2 -5  3  3 -1 -4  2  2  3  1 -4 -1 -3 -3 -5 -5 -2 -3 -2  1 -3 -1 -2 -5 -4 -3 -3 -6 -2 -2 -2 -1 -2 -2 -2 -1 -4 -4 -4 -4 -5 -3  5  0  1  0 -4 -4 -5 -4 -4  0 -3 -2 -2 -1  7 -4 -1  1  3 -3 -1 -1  0  0 -2 -5  0 -2  0 -2 -2  4  0 -1 -1 -4 -3  1 -1 -4  4  3 -1 -2  1  1 -2  1  1 -4 -4 -5 -1  1 -1  0 -4 -3 -4  1  2 -1  2  2 -4  4  2 -1 -4 -1  1 -2  2 -3 -3 -1 -3  0  2  0 -3  1  2  3 -2 -1 -3 -2 -2  0  1 -1 -2  1 -3 -4  0  3 -3 -3  3 -4 -3 -3 -2 -3 -4  1  0 -3 -2  0 -1 -4  1 -1 -1  0 -2 -1 -2  0 -4 -2 -1  0 -3  0  2  0 -2  0  1  1 -2 -2  0  0 -1  0  0 -1  1  0 -2 -2 -4 -2 -3 -4 -5  6 -3 -4 -2 -2 -3 -2 -1 -3 -3 -3 -3 -3 -3  0 -1  2 -4  5  1 -4 -2 -4 -4 -3 -4 -2 -4 -1 -3 -3 -3  2 -3 -4 -4 -2 -3 -4 -1 -2 -4 -3 -4 -4  0  1 -3 -2  0  1  6  0  0 -4 -5  2 -3 -3 -3  2 -3  5  2  0 -3 -1  1 -2 -3  1 -4 -3 -3 -1 -4  0  0 -4 -3  2  0 -3 -2  1 -3 -5  0  2  0 -2 -4 -4  4 -2 -3 -3 -3 -2 -4 -4 -3 -3 -4 -4 -4 -2 -1 -3 -1 -3 -3  0  0 -1 -1 -1  0 -2 -1  0 -1 -2  0 -1 -2 -4  4 -1 -4 -3 -4 -4 -3 -4 -1 -4 -3 -5 -3 -4 -1  1 -1  2 -2 -2 -2 -4 -4 -4 -2 -2 -1 -3 -3 -4 -4 -4 -2  0 -1 -4 -2  0 -2 -4 -3  1 -4 -4 -1 -1 -3  5 -2  1 -4 -4  1
  5 -3  3  2 -3 -2  2 -3  1 -2 -3  5 -1  0  0 -3 -3 -5 -1  1  2  7 -5  3  2 -3 -4  3  0 -5 -2  1 -2 -6  2  5  2  1 -4  3 -4 -4 -5 -5 -4 -3 -1  3 -4 -4 -3 -6 -5 -3 -3 -7 -3 -2  1 -1 -3  5 -3 -1 -4 -4 -5 -5 -5 -1  1  4  4 -3 -4 -4 -6 -4 -3 -2 -5  5  0  3 -1 -4 -1  1 -1 -3 -2  0 -1  5 -4 -4  0 -4 -1  0 -2  1 -1  4  1 -3 -3  2 -1 -4  1  3  0 -3  0  1 -3  0 -2 -5 -4 -5  8  0  3 -3 -5 -3 -4  4 -1 -3  4  0 -5  2  3 -1 -4  0  1 -2  4 -4 -2 -1 -4  3  3  0 -3  1  2 -3 -3 -3 -4 -2 -1  4  5  8 -4  3 -3 -5 -1  4 -3 -3  2 -4 -3  1  0 -3 -4  4  0 -4 -3  3  2 -5  0  5 -4 -2 -2  8 -1  7 -5 -3 -3  3 -4  5  1  3 -5  1  1  4 -2 -2  1 -1 -1 -1  0 -1  5  1 -3 -1 -4  0 -3 -5 -5 -2 -3 -5  2 -2 -3 -1 -2 -3 -3 -3 -3 -3 -3  1 -2  0 -5  3  1 -4  3 -5 -5 -3 -5 -1 -4 -4 -4 -4 -4  1 -5 -5 -5 -3  0 -5  5 -3 -4 -4 -4 -4  0  5 -4  0  3  4 -1 -1  4 -5 -5  5 -3 -4 -4  4 -3  2  4 -1 -3 -4  4 -2 -4 -1 -3 -5 -3 -1 -5 -2  4 -4 -1  0  3 -3 -3  3 -4 -5  3  5  0 -3 -5 -4  4 -4 -4 -3 -4 -3 -4 -5 -3 -3 -5 -5 -4  2 -3 -3  6 -1 -3 -1  4 -1 -1 -1  5 -3 -1  5  0 -1  4 -1 -1 -5  5  2 -4 -5 -5 -5 -3 -4  8 -4 -4 -5 -4 -4 -1  4 -1  1 -2 -2 -3 -4 -5 -5 -3  5  6  0 -2 -4 -4 -5 -2  6  1 -4 -3  7 -2 -5 -4  1 -4 -2 -2  3 -3  5 -1 -2 -5 -5  0
 -3 -4 -3 -3 -4 -4 -3 -4 -2 -2  7 -3 -3 -2 -2  0 -4 -5 -2 -1  0 -4 -6 -3 -1 -6 -6 -2  1 -6 -4 -1 -4 -6 -2 -3 -3  4 -5 -4  1 -3 -6 -6 -5 -2 -3 -4 -1 -3 -3 -7 -6 -2  6 -7 -4 -1 -3 -2 -3  6 -2 -3  1  5 -5 -4 -6 -3 -2 -1 -1 -3 -4 -5 -6 -3 -4  3 -6 -5  2  5 -5 -2 -2 -3 -3  4 -4  4  1 -3 -4 -6  3 -5 -2  0 -2 -1 -1 -1 -3 -5 -4 -2 -1 -5 -1 -1 -2 -1  2  2  1  2 -3 -5  6 -6 -5  1 -1 -2 -6 -3 -4 -1 -2 -3 -1 -1 -6 -2  0 -2 -5  1  3 -2 -3 -4 -5 -1 -3  1  1 -2 -4 -3 -2 -5 -5 -5 -5 -5 -3 -3 -3 -5 -5 -1 -4 -6 -4 -3  4  0 -3 -5  0 -4 -1  5  4 -2 -3  3 -4 -1 -2 -5 -1 -3  7 -4 -3 -5 -4 -4 -6 -1 -2 -2  3 -4 -3 -2 -6 -4 -4 -2  3 -1 -1  1 -1 -2  3  0 -2 -1 -4 -3 -5 -4 -4 -5 -5 -4 -3  7 -4 -3  0  0  4 -2 -5  5 -4 -3  4 -1 -4 -3 -5 -3 -2  7 -4 -4 -5 -3 -5 -3 -4  5 -4 -2 -5 -1  7 -6 -5 -3 -3 -6 -4 -5 -4 -5 -3 -5  6 -3 -3 -2 -3 -3 -4 -4 -3 -5 -6 -2 -3 -4 -5 -2 -1 -4 -4 -2  5 -5 -2 -1 -4 -3 -4  7 -3 -3  2  2 -2 -4 -3 -2 -2 -3 -4 -1 -5 -6 -2 -1 -2  6 -6  5 -2 -5 -5  2 -5  5 -5  7 -5  5 -5  7 -5 -1 -3 -5 -5 -3  5 -1 -1  0  5 -2 -1 -4 -3  1 -1 -1 -2 -1 -4 -6 -4 -4  7 -6 -5 -5 -3 -5 -5 -5  6 -6 -5 -5  0 -1  4 -1 -2  6 -2  7  7 -5 -5 -5 -3 -4 -4 -5 -5 -5  0 -3 -2  7 -2 -4 -3 -6 -4  2 -4 -2 -4  4 -4 -2 -3 -2 -5 -5 -3
  2 -3 -3  3 -1  0 -1 -3  7 -1 -4 -2 -2 -3 -2  0 -3 -3 -3 -1 -1 -2 -3 -1  1 -4 -1 -1  0 -5 -1  0  3 -5 -2 -1  2  1 -2 -3 -3 -4 -5 -5  1 -2 -2  7  2 -5 -1 -1 -3 -4 -3 -4  2 -1 -1 -1  8 -4 -3 -3 -2 -4 -5 -4 -6 -3  2 -1  0 -1 -4 -4 -6 -4 -5 -3 -4 -3 -3  0  1 -5 -2 -1 -3 -4  3  1  3 -1 -1  1 -3  6  1 -2 -1  1  3 -2 -1  0  2  3 -1 -5  0  1 -1 -3  0  0 -1  0 -2 -5 -3 -4 -3  1 -1 10 -5 -3 -2 -1 -1  2 -1 -1 -3 -1  1 -1 -3 -2  0  1 -1 -3 -1 -2 -4 -2  0 -1 -4  0  0 -3 -3 -4  1 -4 -3 -3 -1 -3  1 -2  1 -5 -3  4 -4 -4  0 -4 -4 -4  0 -4 -4  0  5 -4 -1  0  2 -5  0 -3 -4 -3 -2 -3  3 -3 -5 -4 -2  4 -4 -2  1 -2 -4 -3  1  1 -3 -2 -1 -1  2 -2  4 -2  0  0 -3 -3 -4 -4 -4 -5 -4 -3 -3 -5 -2 -1 -4 -3  0 -4 11  0 -2 -4 -3 -2 -2 -2 -5 -2  1 -3 -3 -4 -5 -3  1 -3 -4 -4 -4 -2  1 -1 -5  1  0 -2 -3 -5 -3 -3 -5 -4 -3 -3 -3  5 -4 -3 -2 -1  5 -1  0 -4 -2  0 -3 -3 -4 -1 -4  8 -2 -1 -4 -4 -1  0 -4 -3 -5 -5 -3 -2 -5 -3  0 -5 -3  2 -2 -4 -2 -1 -1 -3 -2 -2  5 -4 -2 -4 -1  1 -3 -4  9 -3 -2 -5 11 -4 -4 -5 -4 -3 -4 11 -2 -1 -4 -1 -1  0  2 -2 -2 -4  4 -1 -2 -2  0 -2 -4 -5 -2 -4 -4 -2 -5 -3 -4 -5 -3 -5 -2 -5 -1 -3 -2 -1  0  0 -2 -2 -2 -4 -5 -2 -3  0  8 -4 -4 -5 -2 -5 -1 -2  0 -3  1 -1 -2 -5 -4  3 -2 -5 -2 -2 -4 -2  7  0 -5 -5 -2
 -4 -1 -1 -4  1  1 -1  3 -4 -5 -6 -4 -5  0 -2 -1 -2 -2 -4 -2 -3 -5 -1 -4 -4 -6  4 -3 -3  2 -4 -3  1 -1 -3 -4 -3 -4  5 -6 -2  0  2  5 -3 -5 -1 -3 -7  5 -3 -5  0 -5 -6 -3 -1 -3 -1 -3 -3 -6 -6 -1  0 -1  1  1  5 -3 -4 -5 -4 -2  2 -1  6 -1 -5 -4  5 -6  1 -5 -4 -3 -4 -5 -3 -3 -2 -2 -2 -4  5  6  1 -3 -3 -5  1  0 -2 -5 -4  0 -2 -3  0  4 -3 -4  1  3 -2 -4  2 -4 -3  5 -5  5 -7 -4 -5 -5  2 -2  1 -3 -2 -2 -3 -2  2 -3 -3  0  0 -4 -4  0 -3  1  2 -5  4 -4 -3  0  2 -2 -3  0 -6  0  6 -6 -5 -3 -4 -6  6 -3  3  6 -4 -3 -4 -1 -4  4 -1 -6  2 -4  2 -4  0  4  1 -4 -3  6 -3 -1 -6  2 -3 -6  2 -6  5  0  1  0  4 -4 -3 -3  0  0 -3 -2  5 -2 -2 -2 -1 -2 -3  2 -3  0 -2 -5 -3 -4  0  3  1 -2 -4 -6  4 -5 -3 -4 -2 -5 -7 -5 -1 -2 -4 -3 -5 -1  5 -3 -1 -6 -6  5  2  0  0 -6  0 -4 -1  2  4 -4 -6 -4 -3 -3 -5  5 -4 -6 -4  2 -2  1 -5 -5  3 -4 -5 -4 -4 -1 -4  6 -5 -5  4 -1  0 -4 -1 -5 -2 -3 -4  4 -4  0  5 -4 -3 -7  1 -1  1 -3 -5  5 -4 -1  1  2 -5 -4  4  6 -2 -5 -4 -6 -2 -2 -5 -4 -3 -3 -1 -5  1 -7 -7 -5  2 -6  5 -1  2 -6 -5 -3 -4 -2 -1 -1 -2  0 -4  2 -4 -3 -3  4 -4 -1  2  1 -4 -5 -6 -2  1  3 -4  5 -6 -5 -3  7 -3  5 -2 -2 -2 -1 -3 -3  2 -5 -6  0 -6  6 -6 -6  5  2  3  5 -3 -5 -4 -6  0 -3  2  5 -3 -4 -2 -5 -3 -4 -1 -5 -2  0  6  6 -4
 -4  2 -1 -3  3  1 -2  2 -4 -5 -6 -3 -4 -1 -2  3 -3 -2 -4 -2 -3 -5 -1 -3 -4 -5  4 -3 -3  5 -2 -3  0  4 -2 -4 -1 -5  3 -6 -3  0  4  3 -3 -4 -3 -5 -7 -1 -3 -5  3 -5 -6 -2  3 -3 -3 -3 -3 -6 -5  2  3 -3  4  2  0 -3 -3 -5 -5 -3  0  4  0 -2 -5 -3  1 -6 -2 -5 -4 -3 -4 -4 -4 -4 -3 -3 -1 -5 -1  1 -2 -4 -3 -5 -2 -1 -3 -5 -4 -1 -1 -3  1  3 -2 -4  2  3 -2 -4  0 -4 -3  3 -5  0 -6 -3 -6 -5  5 -4  3 -2  0  1 -3  0  5 -1 -3  1  3 -3 -4 -1 -4  3  0 -5  1 -4 -3  0  3 -1 -2  4 -5  3  0 -6 -5 -4 -4 -6  3 -3  3  3 -4 -4 -4 -3 -3  3 -3 -6  1 -4  0 -3 -2 -1  2 -4 -3  2 -4 -3 -6 -1 -4 -6  2 -6  1  1  2 -3  2 -4 -2 -2  3 -2 -1  0 -1 -2 -2 -2  0 -2 -2 -1 -2  2  0 -5 -2 -4 -2 -1 -1  3 -4 -6  1 -5 -4 -4  2 -5 -6 -5 -3 -2 -4 -1 -4 -3  3 -4 -3 -6 -6  3  4  3  4 -6  3 -3 -3  0  1 -4 -6 -4 -3 -4 -5  4 -4 -5 -4  3 -2  2 -5 -4 -1 -4 -5 -4  0  3 -3  2 -4 -4 -1 -2  4 -4 -3 -3  2 -1 -5  4 -4  3  2 -4 -5 -6 -1 -2 -1 -3 -5  2 -5  0 -1  3 -3 -4  1  0 -2 -4 -2 -6  4  3 -4 -2 -2 -3 -4 -5  3 -6 -6 -5  4 -6  2  3 -1 -6 -4 -2 -4 -2 -1 -1 -2  3 -3  4 -3 -3 -4 -2 -4  1  0  6 -3 -5 -6 -1 -1  0 -4  0 -6 -6 -2  2 -2  2 -2 -2 -1  0 -3 -3  0 -5 -6 -2 -5 -1 -5 -6 -1  4  2  0 -4 -5 -5 -6 -2 -3 -1  5 -4 -4 -2 -5 -3 -4  4 -4  1  0  0  1 -4
  2 -1 -1  1 -3  1  1 -3  1 -2 -3  0  7 -1  2 -2 -2 -5 -2  2  0 -1 -5  1  2  2 -4  1  3 -5  0  1 -1 -5  3  1  2  0 -4 -3 -3 -3 -5 -5 -4 -1  0 -1 -4 -3  0 -6 -5 -3 -3 -6  0 -2 -2 -2 -3 -3 -1 -1 -4 -3 -4 -4 -5 -3  2 -1  3 -3 -3 -4 -5 -4 -3  1 -3 -3  0 -1 -1 -4  4  1  0 -3 -2 -1 -1 -1 -4 -5  0 -4 -1 -3 -1  1  1 -2 -2 -4 -2  1  0 -3  3  2 -1 -2  1  2 -1  3  3 -4 -4 -5 -2  4 -2 -3 -4 -2 -4 -1  0  0  1  3 -5  2  1  0 -4  0 -1 -1  0 -3 -2 -2 -3 -1  0  2 -3 -1  2 -3 -1 -4 -2  8 -3  0  1 -2 -3  2  0 -5  4  2 -3 -3  2 -4 -3 -3 -1 -3 -4  1 -2 -3  0  2  0 -4  4 -1 -4  2 -1 -2 -2 -2 -4 -3 -2  0 -3 -1 -2 -2 -4  4  4  1 -2 -2  3  0 -1  3 -1 -1  0  0 -2 -2 -4 -3 -3 -5 -5 -2 -3 -4  0  3 -3 -3 -3 -3 -4 -3  0 -2 -3 -1  3  5 -4  3  4 -4 -3 -4 -4 -2 -4 -3 -4 -4 -3 -3 -4  2 -4 -5 -4 -3 -3 -4 -2 -1 -4 -4 -4 -4 -1  0 -3 -2 -1  3 -1  3  2 -4 -5  1 -1 -3 -2  3 -3 -2  1  0 -3 -1  1 -2 -4  6 -3 -4 -1  2 -4  3 -1 -4 -3  1  0 -3 -1  1 -3 -5  1  1  1 -3 -4 -4  1 -3 -2 -3 -4 -1 -4 -4 -4 -3 -5 -4 -4 -2 -3 -4 -2 -3 -3  0  0 -1 -1 -1 -1 -3  0  0  0 -3 -1 -2 -1 -5  2 -1 -4 -4 -4 -4 -3 -4 -2 -4 -4 -5 -4 -2 -2  0 -1  0 -2 -2 -2 -4 -4 -4  0 -3 -2 -3 -3 -4 -4 -4 -1  2 -1 -4 -2  0 -2 -5 -3  4 -4 -3  5 -1 -2 -1 -2 -1 -4 -4  6
 -2  6 -3 -2  2  1 -2  2 -3 -4 -5 -3 -3  0 -2  0 -2 -2 -3 -2 -2 -4  9  0 -3 -5  1 -2 -2  2  0 -3 -1  9 -3 -2 -1 -4  0 -5 -1  2  0 -1 -1 -4  4 -3 -5 -2 -2 -5  3 -4 -5 -3  0 -2 -3 -3 -2 -5 -4 -1  3 -3  3  2 -2 -2  0 -4 -4 -3  0  1  0 -3 -5 -3  7 -5  1 -4  3 -4 -3 -3 -3 -3 -3 -3 -1 -3 -1  0 -2 -4 -2 -5 -2  0 -1 -4 -2 -2 -1 -2  2  1 -2 -3  1  0 -1 -3 -1 -3 -2  1 -4 -1 -3 -2 -5 -4  5 -3  1 -1 -1 -1 -2 -1  2 -2 -3  0  0 -3 -3  1 -3  1  0 -4  0 -3 -3  0  1  7 -1  6 -4  7  0 -4 -4 -3 -3 -5  0 -2  2  4 -3 -3  0 -2 -3  2 -3 -6  0 -4 -2 -2 -2 -1  0 -2 -2  0 -3 -3 -5  2  0 -5  3 -5  0  0  3 -2  1 -4 -1 -2  9 -1 -1  0 -1 -2 -2 -1  0 -2 -2  0 -2  0  8 -4 -3 -4 -1  7 -2 -1 -3 -5 -1 -3 -3 -4  2 -4 -5 -4 -3 -1 -3  0 -3 -1  1 -1 -2 -5 -5  1  0  0  3 -5  0 -3 -2  7  1 -2 -5 -4 -3 -3 -4  3 -4 -4 -4  4 -1 -1 -4 -3 -2 -4 -4 -3  0  0 -3  0 -4 -4 -1  1  0 -3 -2 -2  0 -2 -4  4 -3  1  0 -3 -5 -5  3 -2 -1  1 -4  0 -4 -1 -2 -1 -4 -3  3 -1 -2 -3 -3 -5  0 -1 -3 -3 -3 -1 -3 -4 -1 -5 -5 -4  1 -5  3  0 -2 -5 -4 -1 -4 -1  1 -1 -2  1 -3  3 -2 -2 -2 -2 -3  3 -1  1 -3 -4 -5 10 -1 -1 -3  7 -5 -5  7 -1  5  0 -1 -2 -1  2 -3 -3 -1 -4 -5 -2 -4 -2 -4 -6  1  1  0  1 -3 -4 -3 -3 -2 -4 -2  0 -3 -2 -2 -5 -3 -3 -1 -3 -1  2  0  0 -2
 -4 -2 -4 -4  3  3 -3  4 -3 -5 -5 -4 -5 -2  0 -2 -4  9 -4 -3 -4 -4  2 -4 -4 -6 -2 -4 -4  1 -3 -4  0  1 -4 -5 -4 -5 -2 -6  0  0  5  4 -1 -5  0 -2 -6 -1  5 -1  4 -5 -6  9  0  1 -3 -3  6 -6 -6  1  1 -3  0  2 -2  5 -4 -4 -5 -3  4  3  0 -4 -6  3 -3 -3 -3 -5 -6 -5 -3 -5 -5 -4  3 -4  3 -5 -3 -2 -3  1 -4 -5 -2 -2 -3 -5 -4  4  5 -2 -1  1 -4 -5 -1 -1 -3 -4 -2 -3 -4  0 -4  4 -7  4 -6 -1 -2 -5  2 -4 -2  3 -4 -4  2 -3 -4  2  6 -4 -3 -2 -4  5 -1 -5 -2 -3 -4 -3 -1 -3 -3 -2 -6 -2 -1 -6 -5 -5 -5 -6 -2 -2 -1 -2 -5 -3 -5 -4 -4 -1 -4 -6  2 -5  3 -1 -2 -3 -2 -4  1 -2 -4 -5 -6 -3 -4 -6  0 -6 -2 -3 -1 -4 -2 -5  3  2 -2 -1 -4 -2 -2 -2 -2 -2  4 -3  0 -2 -3  0 -3 -5  7  1 -1 -2  6 -3  2 -6 -2 -5 -4 -5 -3 -5 -4 -5  0 -4 -5 -3 -5 -4 -2 -5 -4 -6 -6  5 -2 -3  6 -6  3  6 -4 -1  0  0 -6  0  0 -4 -5 -1 -5 -6 -5  2  6  4 -5 -4 -3 -5 -5 -5 -4 -3 -4 -1  1 -5 -2 -4 -2 -4 -4 -3 -3 -3 -5 -2 -4  0 -2 -5 -6 -6 -3 -4 -1 -3 -5 -2 -5 -3 -3 -3 -5 -4  3  4 -3 -5 -3 -6  1 -3 -5  2  7 -4  6 -5  0 -6 -4 -5  6 -6 -2 -2 -3 -4  0  4 -4 -2 -1 -1 -2 -1 -3  1 -4  1 -4 -3 -5 -1 -3 -2 -5 -5 -6 -3 -3  5 -5 -2 -6 -6 -4 -2  0 -2 -3 -2 -1 -1 -3 -3  0 -5 -6  1 -6 -3 -5 -6 -3 -1  0 -2 -5 -5 -5 -6 -2 -5 -3  0 -5 -4  7 -6  3 -4 -2 -5  4 -3 -2 -2 -4
 -2 -4  7 -2 -3 -3 -3 -4  1 -4 -4  0 -2 -1  4  4  6 -6  0  2 -2 -3 -6 -3 -3 -5 -5 -3 -3 -5 -4 -3 -4 -6 -3 -3 -3 -3 -5 -2 -4 -4 -5 -5 -4 -4  5  0 -5 -5 -4 -7 -5 -4 -5 -7 -4 -1 -3  6 -3 -4 -5  4 -5 -4 -5 -5 -5  1  4 -3 -3  6 -4 -3 -5 -4  6 -4 -5 -4 -3  1 -4  6 -3 -4 -4 -3  2 -1 -2  0 -5 -4 -3 -5 -3 -1  0  0 -2 -2 -4  5 -3 -3 -3 -5 -3 -3 -3 -3  3 -2  1 -3 -3 -5 -4 -5 -4 -3 -4 -5 -5  2 -3 -2 -4 -4 -3 -3 -5 -3 -2 -3 -5  6  2  0 -2 -4 -4  3 -4  0  2  3 -3 -4 -2 -5 -5 -4 -5 -4 -3  3 -3 -4 -5 -2 -4 -5 -4 -3 -3 -3 -3 -4 -3 -4 -3 -3 -4 -3 -3 -4 -3 -1 -3 -4 -3  4 -5 -3  4 -4 -4 -4 -5 -3 -3 -3 -4 -3 -3 -2 -5 -3 -1 -2 -2 -1 -1 -1 -1  6 -2 -1 -2 -2  1 -3 -5 -1 -3 -5 -5  0 -3 -5  1 -4 -3 -3 -4  7 -5 -4  5  6 -3 -2 -4 -2 -5 -3  1 -5 -4 -5 -5 -3 -5 -4 -4 -5  6 -5 -3 -2 -5 -6 -5 -3 -3 -5 -3 -5 -4 -4 -4 -4 -4 -3  5  0  1 -2 -3 -4 -3 -5 -6 -3 -3 -5 -4 -3 -3 -4 -3 -3 -3 -4 -3 -3 -4 -3  8 -5 -3 -1 -4 -3 -3 -4 -3 -3 -3 -3 -5 -3 -4 -5 -2 -3 -3 -4 -5 -4  1 -5 -5  4 -5 -4 -5 -5 -5 -4 -5 -5 -4 -3 -3 -2 -4 -4  6 -1 -1 -1 -1  2 -2 -4 -3 -2 -3 -4  0 -3  1 -5 -3  7 -5 -6 -5 -5 -3 -5 -4  9 -4 -5 -4 -2  7 -1 -1  0  7 -2 -3 -4 -5 -5 -5 -4 -4 -4 -4 -4 -4 -4 -3 -1 -3 -4  0 -3 -2 -5 -4 -3 -5  8 -4 -3  6 -3 -3 -3 -4 -4 -2
 -1 -3 -2  0 -2 -2  0 -3 -2 -1 -2  0 -2  0 -1  1 -1 -5  6  0  1 -2 -5  0  1 -4 -4  1  0 -5  0  1 -1 -5  0  0  0  0 -3  0  0 -1 -4 -4  0  6 -1 -3 -1 -4 -2 -6 -4  6 -2 -6 -1  2 -1  2 -2 -1  0  0 -3 -2 -4 -3 -5  1 -2  0 -1  1 -1  0 -5  3 -2 -1 -4 -3 -1 -1 -3 -2 -1 -1  1  3 -1  0 -1 -2 -3 -4 -1 -4  2 -2 -1 -1 -1 -2 -1 -3 -4  0 -1 -4  0  1 -1 -1  0  0  0  1 -1 -4 -2 -4 -3 -1  1 -2 -4  3 -3  0 -1 -1  0  0 -4  0  1  0 -4  1  0  0  1 -2 -2  1 -2  2 -1 -1 -1 -2 -1 -3 -4 -1 -4 -3  5 -1  0 -3 -4  0 -3 -4 -2 -1  0 -1 -1 -4 -1 -1 -2 -1 -3  0 -1 -2 -2  1  0 -1  0 -2 -3 -2  2 -3 -3 -2 -4  0 -1 -1  0 -1 -1  0 -4 -2 -2 -1 -2  1  1  2 -1 -1  0  1  0 -1  0  5 -1  1 -1 -3 -2 -2  6 -3 -2 -2  4  0  2 -2 -4 -2 -2 -1  2  2 -2 -2 -4 -1  0 -3 -2 -4 -4  4 -4 -1 -2 -3 -1 -3 -3  2 -3 -5 -3  5 -1 -4 -1 -4 -1 -4 -1 -3 -2  1 -2  4 -1 -1  2 -3 -1 -4 -5 -1 -1 -3 -3 -1 -1 -3 -2 -1  0 -3  1 -1  1 -2 -3 -3 -1  1 -2  2  0 -3 -2 -1 -1 -1 -2  0 -3 -4  0  0 -1 -2 -4 -3 -1 -3 -4  2 -4  1 -3 -3 -4  5 -4 -3 -3  2  3 -4 -3 -3 -2  1 -1  1  0 -1  3 -3  1  0  0  1 -1  0 -2 -4 -2 -1 -2 -5 -3 -4  4 -4 -3 -3 -3 -4 -2 -3 -1 -1  0  0 -1  0 -1 -2 -3 -4 -3 -3 -1 -2 -2 -3 -3 -4 -1 -1  1 -2  0 -2 -1 -4  0  0  1 -2 -2 -1 -2 -2 -1 -1 -4 -4 -1
 -2 -2 -2 -1  2 -1  2 -2 -2 -2 -4  0 -2  0  0 -1  5 -4  0 -1  0 -3 -4  0  0 -4 -2  1 -1 -4 -1  1 -1 -4  0  0 -1 -2 -1 -2 -2 -1 -3 -3  7  0  1 -3 -3 -3 -2 -6 -3  4 -4 -5  2  2  1  0 -2 -4  0 -1 -3 -1 -3 -2 -3  5 -3  1 -1  0  2  3 -3  4 -2 -2 -3 -4  0 -1 -3 -3 -2 -2  0  2 -2 -1 -1 -1 -2 -3  3 -4  6 -3  0 -1  2 -1  0 -3 -3 -1  0 -2 -1 -1 -1  1 -1  0 -1  0  1 -2 -4 -3 -4 -2 -2 -2 -2  5 -2 -2  0 -2 -1 -1 -3  0  0  0 -2  0 -1  0  1 -1  0 -2 -1  0 -1  0  2 -2  0 -3 -4 -1 -2 -4  1 -2 -1 -4 -2 -1 -1 -2  0 -2 -2 -1 -2 -1 -1 -3 -2 -1 -3 -2  0  0 -1 -1  0 -2 -1 -1 -4  0  5 -4 -2 -3 -2 -2  0  0 -1  4 -1  0 -3  0 -2 -1 -2 -1  0  2 -1  0 -1  0  1 -1 -2 -2  5 -3  6  0 -2 -3  2 -4  0 -3  6 -2 -2 -3 -5 -3  2 -1  5  3  1  0 -2 -2 -1 -4 -3 -3 -2  2 -3 -3  2 -4 -2 -3 -1 -1 -4 -5 -1  4 -3 -2  6 -4  8 -2 -2 -2 -3  0 -2  2 -2 -2 -1 -2 -1 -3 -5 -2  4 -2 -2 -1 -2 -3 -2 -1 -2 -2 -2 -2 -1 -3 -3 -4  1  3 -2 -1 -2 -2  1 -1  1  0 -3 -1 -1 -3  2 -2 -2 -4 -4 -3 -2 -4 -4  5 -4 -3  1 -4 -5 -2 -3 -4 -1 -1 -1 -5 -4 -2 -3 -1 -1  0 -1 -1  0 -2  2 -1  2 -2  0  5 -1 -3 -1 -2 -4 -2  1 -3  6 -3 -3 -4 -3 -3  3 -2 -1 -1 -1  0 -2 -2 -1 -1 -4 -3 -4 -3 -3 -4  0  0 -2 -2  7 -2  0 -4 -1 -2  1 -3  8 -1 -1 -1 -2 -1 -2 -2 -2  0 -2 -2 -2
 -4 -4 -5 -4 -2 -1 -4  4 -3 -6 -4 -4 -5 -4  0 -3 -5 -1 -5 -4 -4 -4 -3 -4 -4 -6 -2 -4 -4 -4 -5 -4  8 -4 -4 -5 -4 -5 -1 -7 -1 -4 -2 -3 -5 -6 -3 -4 -7 -5 -3 -1 -1 -6 -6  2 -1 -1 -3 -2 -2 -5 -6  0 -2 -2 -4 -3 -5 -4 -5 -5 -5 -5 -3 -3 -5 -5 -6  0 -5 -4 -4 -5 -5 -6  9 -5 -3 -5  9 -4  0 -5 -5 -5 -4 -2 -4 -6 10 -2  2 -5 -2 -2  9 -3 -4 -4 -4 -4  0 -3 -3 -4 -4 -4 -5 -1 -2 -3 -6 -3 -6 -5 -4 -5 -2 -4 -4  0 -4 -4 -2 -4 -4  1 -2 -4 -4 -4 -4  2 -4 -6 -4 -4 -3 -4 -4 -4  2 -4 -6 -3 -3 -6 -6 -5 -5 -6 -4 -4 -3 -4 -5 -4 -5 -5 -4 -1 -5 -7 -1 -5 -3  2 -4 -4 -4 -4 -3 -4 -4 -5 -5 -4 -5 -6 -2 -6 -5 -4  0 -4 -4 -5 -1 -3 -4 -4 -4 -1 -2 -2 -2 -2  2 -3 -2 -2 -2 -1 -4 -6 -2 10 -4 10 -3 -4 -4 -5 -2 -6 -5 -5 -4 -6 -6 -5  5 -5 -5 -4 -5 -4 -4 -4 -4 -5 -7 -3 -4 -4 -2 -6 -3 -3 -5 -3  3 -4 -5 -1 -2 -5 -6 -4 -5 -6 -5 -3 -2 -1 -3 -4 -5 -5 -5 -4 -4 -4 -4 -4 10 -5 -4 -5 -4 -4 -5 -4 -4 -3 -5 -4 -4 -3 -4 -5 -6 -5 -4 -4 -4 -4 -5 -4 -6 -1 -4 -4 -6 -5 -3 -2 -4 -5  2 -5 -1 -4 -5 -1 -2 -5 -3 -5 -1 -5 -6 -5 -2 -5 -4 -4 -4 -5 -2  1 -4 -2 -1 -1 -2 -1 -3 -3 -4 -2 -4 -4 -5 -4 -4 -4 -5 -6 -5 -5 -5 -2 -5 -4 -6 -6 -4 -4  1 -4 -3 -2  3 -1 -3 -3  1 -5 -5 -2 -6 -5 -5 -7 -5 -4 -3 -5 -5 -5 -5 -5 -3 -5 -5 -4 -5 -4 -1 -6 -2 -4 -4 -4 -2 -4 -4 -4 -4
 -2 -3 -4 -2  1  4 -3  2  1 -4 -5 -3 -4 -2  0 -3 -4  2 -3 -2 -3  2  6 -3 -3 -5 -3 -3 -3 -3 -3 -3  3 -4 -3 -4 -2 -4 -2 -6 -3  0 -1 -2 -3 -5  4  2 -5 -4  3 10  6 -5 -6  3  3  6 -3  1  1 -3 -5 -2  6 -1 -3  0 -4 -2 -3 -4 -4 -4  1 -2 -2 -4 -5 -2 -4  4 -3 -4 -4 -5  0 -4 -4 -4  3 -3  4 -1 -4 -1 -3  9 -3 -3  0 -2 -1 -4 -4  5  5  0 -3 -3 -3 -3 -1 -2 -3 -3 -2 -3 -3 -3 -5  1 -5  0 -5  1 -3 -4  4 -3 -2  5 -3 -3  2 -3 -3  0  2 -4 -3 -3 -3  2 -2 -5 -3 -2 -3 -2 -3 -3 -2 -2 -5 -3 -1 -5 -4 -4 -4 -5 -2 -1 -2 -3 -4 -2 -4 -4 -2 -1 -4 -6  3 -4 -1  1 -2 -3 -2 -3  0 -3 -2 -4 -6 -3 -4 -5  4 -5 -3 -3  0 -2 -3 -4  5  1 -4 -3 -3 -2 -2 -1 -2 -2  3 -2  0 -2 -2  2 -3 -4  1 -1 -2 -2 -1 -3 -3 -6  0 -4 -4 -4 -3 -5 -1 -5 -2 -4 -4 -3 -3 -3 -3 -4 -3 -6 -5 -1 -3 -3 -1 -5 -1  0 -4  2  5 -3 -6 10  7 -4 -5 -3 -4 -5 -5  0  0  4 -4 -2 -3 -4 -4 -3 -1 -3 -3  0  8 -4 -3 -4 -2 -3 -4  0 -2  2 -4 -3 -3 -2 -3 -4 -6 -6 -3 -3 -4 -3 -4 -3 -5 -2 -3 -3 -4 -4  2  5 -2 -4  1 -5  8 -4 -4  9  0 -4  0 -4  7 -6 -1 -5  0 -6 -3 -2 -3 -1  7  8 -4 -1 -1 -1 -2 -1 -1 -2 -2 -2 -3 -3 -4 -3 -3 -3 -4 -5 -5 -4 -3  3 -4 -3 -5 -6 -4 -3  8 -3 -2 -2  0 -1 -3 -3 -2 -5 -6  7 -4 -4 -2 -6 -4 -3  2 -3 -4 -4 -3 -5  1 -3 -3 -3 -4 -2  6 -5  5 -3 -3 -4  2 -3 -3 -3 -3
 -3  0 -3 -3  1  0  0  0 -4 -5 -5 -3 -4  3 -1 -1 -2 -3 -3 -1 -2 -4 -3 -3 -3 -6  1 -3 -3  1 -4 -3  0 -2 -2 -4 -3 -4  3 -5  0  3  3  3 -3 -4 -2 -2 -6  5 -3 -5 -1 -3 -6 -3  0 -2 -3 -3 -2 -5 -5  0 -1 -1  3  5  6 -3 -4 -4 -4  0  4 -1  4  1 -4 -3  0 -5  2 -4 -5  0 -4 -3 -3 -1  0 -1 -2 -4  2  4  2 -2 -2 -5  0 -1 -2 -5 -3  0 -3 -2  0  4 -1 -3  2  2 -2 -4  2 -3  0  3 -4  3 -6 -4 -5 -2  3 -3  3 -1 -2 -1 -3 -2  0 -3 -3  0  1 -3 -3  2 -2  0  5 -5  4 -3 -2 -1  2 -1 -3 -2 -6  2  3 -5 -4 -3 -3 -5  2 -1  2  0 -4 -3 -3  0 -3  3  0 -6  2 -2  2 -3  2  2  3 -3 -1  3 -2  0 -6  4 -3 -5 -1 -4  5  2 -1 -1  0 -3 -3 -2 -1  2 -3 -2  0 -1 -2 -1 -1 -2 -2  2 -2  0 -2 -4 -3 -4  3 -2  5 -2 -3 -6  1 -5 -3 -3 -3 -4 -7 -2  2  3 -3 -2 -4  1  3 -3 -3 -6 -6  1  4 -1 -1 -5 -1 -4  4  3  2 -3 -6 -4 -1 -1 -4  0 -3 -5 -3  4  1  2 -5 -4  3 -4 -4 -3 -4 -2 -3  2 -5 -4  2  5  3 -3  3 -5 -2 -2 -3  2 -3  0  3 -2 -3 -6  4  0 -1 -2 -4  4 -4 -2  0 -1 -5 -4  3  0 -1 -4 -3 -5 -1 -2 -4 -4 -1 -3 -4 -5  0 -6 -7 -5  0 -6  4 -2  4 -6 -4 -3 -4 -2 -1 -1 -2  1 -3  1 -3 -2 -3  1 -4 -1  5  0 -2 -3 -6 -2  7  4 -3  3 -5 -5 -3  2 -3  4 -2 -1 -1  0 -2 -3  3 -3 -6  5 -5 -1 -5 -6  0  4  4  5 -3 -4 -4 -5  2 -3  3  0 -3 -4 -3 -5 -1 -3 -2 -4 -2  0  3  3 -4
