# Supplementary material for: Protein Secondary Structure Prediction Based on Data Partition and Semi-Random Subspace Method
Source: Sci Rep. 2018 Jun 29;8:9856. doi: 10.1038/s41598-018-28084-8 (PMC6026213; doi:10.1038/s41598-018-28084-8)
Supplement: Supplementary file 3 — Dataset 3 [file 41598_2018_28084_MOESM3_ESM.zip › ASTRAL_DATA/1chu_A.pssm]

  N  T  L  P  E  H  S  C  D  V  L  I  I  G  S  G  A  A  G  L  S  L  A  L  R  L  A  D  Q  H  Q  V  I  V  L  S  K  G  P  V  T  E  F  D  E  T  D  S  I  D  S  H  V  E  D  T  L  I  A  G  A  G  I  C  D  R  H  A  V  E  F  V  A  S  N  A  R  S  C  V  Q  W  L  I  D  Q  G  V  L  T  T  L  V  S  K  A  L  N  H  P  N  I  R  V  L  E  R  T  N  A  V  D  L  I  V  S  D  K  I  G  L  P  G  T  R  R  V  V  G  A  W  V  W  N  R  N  K  E  T  V  E  T  C  H  A  K  A  V  V  L  A  T  G  G  A  S  K  V  Y  Q  Y  T  T  N  P  D  I  S  S  G  D  G  I  A  M  A  W  R  A  G  C  R  V  A  N  L  E  F  N  Q  F  H  P  T  A  L  Y  H  P  Q  A  R  N  F  L  L  T  E  A  L  R  G  E  G  A  Y  L  K  R  P  D  G  T  R  F  M  P  D  F  D  E  R  G  E  L  A  P  R  D  I  V  A  R  A  I  D  H  E  M  K  R  L  G  A  D  C  M  F  L  D  I  S  H  K  P  A  D  F  I  R  Q  H  F  P  M  I  Y  E  K  L  L  G  L  G  I  D  L  T  Q  E  P  V  P  I  V  P  A  A  H  Y  T  C  G  G  V  M  V  D  D  H  G  R  T  D  V  E  G  L  Y  A  I  G  E  V  S  Y  T  G  L  H  G  A  N  R  M  A  S  N  S  L  L  E  C  L  V  Y  G  W  S  A  A  E  D  I  T  R  R  M  H  D  I  S  T  L  P  P  W  D  E  S  R  V  E  N  P  D  E  R  V  V  I  Q  H  N  W  H  E  L  R  L  F  M  W  D  Y  V  G  I  V  R  T  T  K  R  L  E  R  A  L  R  R  I  T  M  L  Q  Q  E  I  D  E  Y  Y  A  H  F  R  V  S  N  N  L  L  E  L  R  N  L  V  Q  V  A  E  L  I  V  R  C  A  M  M  R  K  E  S  R  G  L  H  F  T  L  D  Y  P  E  L  L  T  H  S  G  P  S  I  L  S  P
 -2  2  0 -1 -1 -2  0 -1 -2 -1 -2 -1 -1  0  1  0  5  5  0 -2  1 -1  5 -2 -2 -2  5  0 -1  1 -1 -1 -1 -1 -2  1 -1  1 -1 -1  0 -1 -3 -2 -1  1 -2  1 -2  1  1 -2 -1 -1 -2 -1 -2 -1  5  0  4  0 -2 -1 -2 -1 -1  3  0  0 -3 -1  5  0 -2  5 -1 -1 -1 -1 -1 -3 -2 -2 -2 -1  0 -1  0 -1  0 -2 -1  0 -1  4 -1  0 -2 -1 -2 -2 -1 -1 -2 -1 -2 -1 -2  5 -1 -2 -2 -2 -1  0 -1 -1 -1  0 -1  0  0  1 -1 -2  0 -1  0  5 -3 -1 -3 -2 -2 -1  0 -1  0 -1 -1  0 -1 -1  5 -1  2 -1  0 -2  5  0  0  0  5  3 -1 -1 -2 -1 -2  0  0 -2 -1 -2 -1  2  1  0 -2  0 -2  5 -2  5 -3 -2  5  0 -1 -2 -1  5 -2 -2 -1 -3 -2 -1 -3 -2 -1  0  2 -2 -3 -2 -1 -1  5 -2 -2 -3 -2 -2  0 -1  5 -2 -2  0 -1  0  5 -2 -2 -1 -2 -1 -2  0  1 -2 -3 -2 -1 -2 -3 -2  1 -2  3 -1 -2  5 -1 -2 -2 -1 -1  5 -2  5 -2 -2 -2 -1 -2 -1 -2 -2  0  4 -2 -1 -1 -2 -2 -2 -2  1 -2 -1 -1  3  0 -3 -1 -1  0 -2 -3 -1 -1 -2 -2  1 -1 -2 -2  0 -2  0 -2 -2 -2  0 -1 -1  1 -1 -1 -1 -1 -1  5  5 -2 -2  0 -1  0  0 -1 -1 -1 -2 -1 -1  0 -1  0 -2 -1 -1 -1 -2 -2  5 -2  0 -1 -1  1 -2  0  0 -2 -2  0  5 -2 -2 -2  5  1 -2  1 -2 -2 -1 -1 -1 -1 -2  3 -3  2  5  5 -1 -2 -2  0  1 -1 -1 -1  0  2  0  1 -2 -1  2 -3 -2 -1  1 -1 -1 -1 -2  2 -2 -1 -1 -1 -1 -2 -1 -2 -2 -3 -2 -1 -2 -2 -2 -3 -2 -3 -2 -2 -1  0 -2 -1 -2  0 -1 -1 -2 -2 -1 -2  5 -2 -2 -2 -2 -1 -2 -2 -1 -1 -1 -1 -2 -1 -2 -2  3 -2 -3 -2 -1  1 -2 -2 -2 -2 -1 -2 -2 -2 -2 -1 -1 -1  5 -1 -2 -2 -1 -2 -1  5 -2  1 -2 -1 -1  1 -2  0 -2 -2 -2 -1 -2 -2 -2 -1 -1 -1  1  1 -1  2  0 -1  0 -1 -2  0 -1
 -1 -1 -1  2  0 -1  0 -3 -2 -3 -3 -3 -3 -3 -1 -3 -2 -2 -3 -3 -1 -3 -2 -3  6 -3 -2  0  0 -2  2 -3 -2 -3 -3 -1  2 -2 -2  2 -1 -1 -3 -2  0 -1 -2 -1 -3 -1 -1 -1 -3  0 -2 -2 -2 -3 -2 -3 -2 -3 -3 -4 -1  5  0 -2 -3  2 -3 -3 -2  1 -1 -2  5 -1 -4 -3  1 -4 -3 -4 -2  0 -3 -3 -1 -1 -1 -3 -1 -1  2 -2  1  0 -1 -3  0 -4  3 -3 -1 -1  7 -1 -1 -2 -3 -2 -3 -4 -1  0 -1  2 -3 -2 -1 -2 -2 -1  4  6 -3 -3 -3 -2 -3 -3 -4 -1  7 -1  3  0  2 -3 -1 -2 -3  5 -2  4 -2 -3 -3 -3 -2 -2 -3 -3 -2 -1  2 -3 -2  0 -2 -2 -1 -1 -3 -2 -3 -1 -1 -3 -2 -3 -4 -2 -2 -2 -4  7 -2 -3 -4  6 -3 -2 -1 -2 -1 -3 -1  1 -3 -1 -3 -2 -3 -3 -3 -1 -3  0 -2  6 -1 -3 -3 -3 -2 -1 -2 -3  7 -3 -1 -3 -2 -2 -3  4  7 -3 -2 -3 -1  7 -3 -2 -2 -2 -3 -2 -1  7 -2 -1 -3 -2 -3  7 -2 -3 -3 -2  7 -2 -4 -2 -1 -1 -2  2  7 -3 -3 -2 -2 -4 -2 -2 -3 -2 -4 -1 -1  2 -2 -1 -1 -3 -3  4  1 -1 -3 -3 -2 -4 -2 -1  4 -3 -1 -2 -3 -3 -3 -2 -2 -2  3 -1 -1 -3 -3 -3 -3 -3 -2 -2 -1 -2 -2 -4 -3 -3 -3 -1 -3 -2  1  0 -3  5 -2 -2 -3 -1 -2 -3 -2 -2 -4 -3 -1 -3 -1 -2 -2 -3 -3 -1 -3 -2 -1  7 -2 -2 -1 -1 -1 -3 -3 -1 -4 -3 -3 -2 -2 -1 -1 -2 -2  0 -2 -3  0  3  4 -2 -1  0 -2  0  0 -3 -3 -1 -4 -2 -1 -1  5 -3 -1 -2 -1 -2 -1  4 -3 -3 -3  1 -1 -1 -4 -1 -1 -3  7 -3 -3 -2 -4 -2 -2 -3 -3 -4 -3  7 -2 -2  3  7 -3 -1  7 -2 -2  6  7 -4  0 -2 -3  1  1 -1 -3 -1 -1 -2 -2  0  1 -3  6 -3 -1 -1 -1 -3 -3 -1 -3  7 -1 -3 -3  0 -3 -2 -1 -3 -3 -3  6 -4 -2 -2  0  7  2 -1 -1  6 -3 -3 -1 -2 -2  0 -2 -2 -3 -1  0 -2 -1  0 -1  0 -3 -1 -3 -3 -1 -3
  6  0  3  0  0 -1  0 -2  1 -4 -4 -4 -4 -1  0 -1 -2 -2 -1 -4  0 -4 -2 -4 -1 -4 -2  1  0 -1  2 -4 -2 -4 -4  0 -1 -1 -1 -2  4 -1 -4  1  0  0  1  0 -4  0  0  0 -3  1  1 -1 -3 -2 -2 -1 -1 -1 -4 -3  1 -1  1 -1 -3  0 -4 -3 -2  0  7 -2 -1  0 -3 -3 -1 -5 -4 -4  1  2 -1 -3 -1  2  0 -4 -2  1  4 -2  0  4  0 -3  7 -4  0 -4 -3 -1 -1 -1  7 -2 -4  1 -4 -4 -1  0  2 -1 -3  1  0 -1  0  0  3 -1 -3 -3 -1 -2 -3 -3 -5  7 -1  5  0 -1  0 -3 -1 -1 -3  0 -2 -1 -2 -3 -3 -4 -2  0 -1 -1 -2  0 -1 -3 -3 -1 -3  0  0  7 -3  1 -4  0  0 -1  1 -1 -4 -2 -3 -2 -5 -1 -2 -1 -3 -1 -3 -2  7 -4 -1 -4  7 -1 -4  0 -3  0 -3 -4 -3  0 -3  0 -2 -1  7 -4 -4 -4  0 -1 -2 -4 -1 -1 -1 -1 -2 -2 -4 -1 -1 -3  1 -1  0 -1 -4 -3 -2  1 -3  1 -1 -1 -1 -1 -4 -2 -3 -1  1 -4 -3 -2 -1 -2 -4  1 -1 -1 -3 -1 -1 -4 -1 -2  2 -3 -3 -3 -4  1 -4  0  0 -1 -2 -1  1 -4 -4 -1  0  0 -4 -3 -1 -4  0  0 -1 -4 -3  0 -4  0 -4  2 -3  0  0  0 -2 -4 -3 -4 -3 -3 -2 -2  0 -3  0 -3 -1 -1 -3 -3 -3  3  0  2 -1 -1  0  1 -4  2  2 -4 -3 -2 -4 -1 -1 -3  0 -3  0 -1 -4  0 -1 -2  7 -1 -3 -2  0  7  0 -4 -4 -1 -3 -4 -3 -3 -1 -4  0 -2 -2  0  2 -4 -1  0  1 -3  0  1 -2  0  0 -4 -3  0 -5  1 -1  0 -1 -3  1  5  0  1 -1 -1 -3 -3 -4  0  0  7 -5  0 -1 -4 -1 -4 -4 -3 -5  1 -3 -3 -1 -4 -3 -1  0  1 -1 -1 -4 -1 -1 -2 -4  0 -1 -4  2 -3 -4  0  0 -1 -2  2  0 -3 -3 -1  5 -4 -1 -3  0  7  7 -4 -4 -1 -4 -1  7 -4 -3 -1 -3 -2 -1 -4 -3 -3 -1 -3 -2 -3 -1 -1 -1 -1  0 -1 -1 -4  0 -3  0 -4  1 -2 -3  2 -1 -2 -1  3  0 -1 -3  0 -4 -4  0 -3
  2  0  0 -1  3 -2  0 -3  7 -4 -4 -4 -4 -2 -1 -2 -2 -2 -2 -4 -1 -4 -2 -4 -2 -4 -2  1 -1 -2  0 -4 -3 -4 -4 -1 -1 -1 -2 -3  0  1 -4  7  2 -1  7 -1 -4  3 -1 -2 -4  2  7 -2 -3 -3 -2 -2  1 -2 -4 -4  6  0  4 -2 -4  0 -4 -3 -2  0  1 -2 -2  1 -4 -4 -1 -5 -4 -4  6 -1 -2 -4 -2 -1 -1 -4 -2  4  0 -3 -2  1 -2 -2  1 -4 -1 -4 -3  1 -2 -2  1 -2 -4  7 -4 -4 -2  1  5 -1 -3 -1 -2  0  3  0  1 -2 -4 -4 -2 -2 -4 -4 -5  1 -2  2  0  1 -1 -4  1 -2 -4 -2 -2 -1 -2 -4 -4 -4 -2 -2 -2 -2 -2 -1 -1 -4 -4 -1 -4 -2 -1  1 -2  7 -4 -1 -1 -2  7 -2 -4 -2 -4 -2 -5 -2 -2 -2 -4 -2 -4 -2  1 -4  1 -4  1 -1 -4 -2 -2 -2 -3 -4 -4 -2 -2  2 -2 -2  1 -4 -4 -4 -2  1 -2 -4 -2 -2  1 -2 -2 -4 -4 -2 -2 -2  7 -2 -1 -2 -4 -4 -2  6 -4  7  1 -2 -2  1 -4 -2 -2 -2  7 -4 -4 -2 -2 -2 -4  7 -2  1 -4 -1 -2 -4 -2 -2  7 -4 -4 -4 -4  7 -4 -1 -2 -1  0  0  5 -4 -4 -1  0 -2 -4 -2 -2 -4  0  2 -1 -4 -3  3 -4 -1 -4  7 -4 -2 -1  3 -2 -4 -2 -4 -4 -2 -2 -2 -2 -4 -2 -4 -2 -2 -4 -4 -4  6  2  0 -2 -1 -2  7 -4  5 -1 -4 -4 -2 -4 -2  1 -4 -1 -4 -2 -2 -4 -2 -2 -2  1 -2 -4 -2 -1  1 -1 -4 -4  1 -4 -4 -4 -4 -2 -5 -1 -2 -2  1  6 -4 -1 -1 -1 -4  2  2 -3  2 -1 -4 -2  1 -5  7  2 -1 -1 -4  4  4 -1  7  1  0 -4 -4 -4 -1 -2  1 -5 -2  1 -4 -2 -4 -4 -4 -5  7 -4 -4 -2 -4 -4 -2 -1  2 -1 -2 -4  1 -2 -2 -4 -2 -2 -4  0 -4 -4 -1  0  1 -3  5  2 -4 -4 -1  0 -4 -2 -4 -1  1  1 -4 -4  1 -4 -2  1 -4 -4  0 -4 -2  2 -4 -4 -4 -2 -4 -2 -4  0 -2 -1  1 -1 -2 -2 -4 -2 -4 -2 -4  7 -4 -2  4 -2 -2  2  3 -1 -1 -2 -1 -4 -4  0 -2
 -3 -1 -2 -2 -4 -3 -2  9 -4 -1 -2 -1 -2 -3 -1 -3 -1 -1 -3 -2 -1 -2 -1 -2 -4 -2 -1 -3 -3  5 -3 -1 -1 -1 -2  1 -4 -3 -3 -2 -1 -4 -3 -4 -4 -1 -4 -1 -2 -3 -1 -4 -1 -4 -4 -1 -2 -2 -1 -3 -1 -3 -2 10 -4 -4 -3 -1 -1 -3 -3 -1 -1 -2 -3 -1 -4 -3 10 -1 -4 -3 -2 -2 -4 -3 -3 -1 -2 -2 -1 -2 -2 -3 -3 -1 -2 -2 -4 -4 -3 -2  2 -1 -1 -4 -4  4 -3 -1 -1 -4 -2 -2 -1 -2 -4 -4 -1 -3 -1 -2 -3 -2 -3 -4  1 -1 -3 -1 -3 -1 -3 -3 -4 -3 -3 -4 -3 -1 -4 -1  7 -3 -1 -4 -1 -1 -1 -2 -1 -1 -3 -3 -1 -1 -4 -1 -3 -4 -3 -1 -1 -3 -3 -4 -1 -1 -1 -3 -4 -3 -2 -1 -2 -1 -3 -4 -1 -3 10 -4 -1 -1 -3 -2 -4 -3 -3 -4 -3 -4 -3 -1  9 -2 -3 -4 -3 -4 -1 -4 -3 -3 -2 -2 -1 -4 -1 -2 -4 -3 -4 -3 -1 -3 -2 -3 -4 -3 -4 -3 -1 -4 -3 -2 -3 -4 -3 -4 -3 -4  0 -4 -2 -1 -3 -4 -4 -1 -1 -1 -4 -1 -2 -4 -3 -4 -2 -4 -4 -2 -3 -1 -4 10 -2 -3 -2 -4 -2 -1 -4 -4 -3 -2 -3 -3 -1 -3 -3 -4 -3 -3 -2 -2 -3 -3 -4  2 -2 -2 -2 -3 -2 -4 -2 -1 -3 -4 -3 -2 -3 -2 -1 -3 -1 -1 -4 -3 -1 10 -3 -3 -1 -2 -1 -4 -3 -3 -3 -3 -1 -4 -1 -3 -2 -2 -3 -1 -2 -3 -4 -1 -1  0 -1 -3 -2 -4 -3 -1 -3 -4 -2 -1 -1 -3 -1 -2 -2 -4 10 -1 -1 -3 -2 -3 -1 -1 -1 -4 -4 -2 -2 -2 -1 -2 -3 -3  0 -3 -1 -2 -3  2 -3 -4 -4 -1 -4 -1 -1  4 -1 -4 -4 -4 -1 -1 -2 -3 -4 -3 -3 -4 -4 -2 -4 -2 -3 -2 -3 -4 -3 -1 -3 -2 -1 -4 -1 -2 -4 -4 -2 -4 -4 -1 -2 -4 -4 -2 -2 -2 -2 -4 -4 -4 -1 -4 -4 -3 -3 -1 -3 -3 -4 -1  0 -3 -3 -2 -2 -4 -2 -4 -3 -2 -1 -4 -1 -1 -4 -2 -2 -1 -2 10 -1 -2 -3 -4 -4 -4 -1 -2 -3 -2 -4 -3 -1 -2 -4 -3 -3 -4 -2 -2 -3 -3 -1 -3 -3 -1 -1 -2 -1 -3
  0  0 -1  0  3  0  3 -3 -1 -3 -3 -3 -3 -2 -1 -2 -1 -1 -2 -3 -1 -3 -1 -3  1 -3 -1  1  1  0  3 -3 -2 -3 -3 -1  1 -2  1 -1  0  1 -4 -1  1 -1 -1 -1 -3  1 -1  0 -3  3 -1 -1  1 -3 -1 -2 -1 -2 -3 -4  1  2  2 -1 -3  1 -4 -3 -1  1  0 -1  1  1 -4 -3  7 -3 -3 -3 -1  5 -2 -3  4 -1 -1 -3  3  0  3 -2  0  1  0 -2  0 -3  2 -3 -2  1  1 -1 -1 -1 -3 -1 -3 -3 -2  0  0  1 -3 -1  0 -1 -1  0  2  1 -3 -2 -2 -1 -2 -3 -3  0  1  2  2  2  3 -3  2 -1 -3  2 -1  1 -2 -3 -3 -3 -1 -1 -2 -2 -1 -1  1 -3 -2  7 -2 -1 -1  0 -2 -1 -3 -1 -1 -2 -1 -2 -3 -1 -1 -1 -3  1 -1 -2 -4  1 -3 -1  0 -2  2 -4  0  7 -4  0 -2 -1 -2 -3 -3  0 -2  5 -1  2  0 -4 -3 -3 -1  2 -1 -3  1 -2  2 -2 -1 -2 -3  1  1 -2 -1 -2 -1  1 -4 -1 -1  0 -4 -1  1  1 -1  2 -3 -1 -2  1 -1 -3 -3 -1  1 -1 -3 -1 -1  2 -1  1  1 -3 -2 -1 -1 -4 -1 -2 -3 -1 -3 -1  0  3 -2  0  0 -4 -3  1  3  0 -4 -2 -1 -3 -2  1  1 -3  0 -1 -3 -2 -3 -1 -2 -1  2  2 -1 -3 -2 -3 -3 -2 -1 -1  0 -2 -1 -4 -2 -2 -3 -1 -3 -1  4  3 -2  3 -1 -1 -3  0  1 -3 -2 -1 -3 -2  2 -3 -1 -2 -1 -2 -3  0 -2 -1  0  1 -1 -1 -1  0 -1 -3 -3  2 -4 -3 -3 -2 -2 -1 -1 -1 -1  2 -1 -3 -1  2  2 -2  0  3 -2  0  1 -3 -2  0 -3 -1  1 -1  4 -3  0 -1 -1 -1  2  3 -3 -3 -3  7  0  0 -3  0  2 -3  1 -3 -4 -1 -3 -1 -2 -2 -2 -3 -3  1 -1 -1  1  1 -3  2  1 -1 -2  1  1 -3  3 -2 -3  6  6  2 -2  0  1 -2 -2 -1  0 -4  1 -3 -1  0  0 -3 -3  2 -3  1  0 -3 -3  7 -3 -1  2 -3 -2 -3  1 -3 -1 -1  3  1  1  2 -1  1 -2 -3  0 -2 -1 -2 -1 -2 -2  2  3 -1  1  1 -1  2 -2 -1 -3 -2  1 -2
 -1  0 -1 -1  5 -1  1 -3  1 -3 -3 -3 -3 -3 -1 -3 -1 -1 -3 -3 -1 -3 -1 -3  0 -3 -1  2  0 -1  1 -3 -2 -3 -3 -1  0 -1 -1 -2  0  6 -4  1  6  0  1 -1 -4  5 -1 -1 -3  5  1 -1 -2 -3 -1 -3 -1 -2 -3 -4  3  2  3 -1 -3  4 -4 -3 -1  3 -1 -1  0  2 -4 -3  2 -4 -3 -4  2  0 -3 -3  1 -1 -1 -3 -1  1  0 -2 -1  0 -1 -1 -1 -4  1 -3 -2  6 -1 -1 -1 -1 -3  1 -3 -4 -2  3  1  1 -3 -2 -1 -1  0  1  0  0 -3 -3 -3 -1 -3 -3 -4 -1 -1  2  2  6  1 -3  6 -1 -4  0 -1  0 -2 -3 -3 -3 -1 -1 -3 -3 -1 -1  0 -3 -3  1 -3 -1 -1 -1 -2  1 -3 -1 -1 -3  1 -3 -4 -1 -3 -1 -4 -1 -1 -3 -4 -1 -3 -1 -1 -3  6 -4 -1  1 -4 -1 -2 -1 -3 -3 -3 -1 -2  4 -1  0 -1 -4 -3 -3 -1  6 -1 -3 -1 -3  6 -3 -1 -2 -3  0 -1 -2  1 -3 -1 -1 -4 -3 -1  2 -4  1  4 -1  0  6 -3 -1 -2 -1  1 -3 -3 -1 -1 -1 -4  1 -1  6 -3  0 -1 -3 -3 -2  1 -4 -3 -3 -3  1 -4 -1 -1  1 -1  2  3 -4 -3  1  1 -1 -4 -2 -2 -4 -2  4  0 -3 -2  0 -3 -2 -4  1 -3 -1  0  5 -1 -3 -2 -4 -3 -2 -1 -1 -1 -3 -1 -4 -3 -3 -3 -3 -3  1  2  1 -3  1 -1  1 -3  2 -1 -3 -3 -1 -4 -3  6 -3 -1 -3 -1 -3 -3 -1 -3 -1 -1 -1 -3 -1 -1 -1 -1 -3 -3  6 -4 -3 -3 -3 -2 -3 -1 -1 -1  5  1 -4 -2  1  0 -3  1  2 -2  1  0 -3 -2  0 -4  1  6 -1  1 -3  2  0 -1  1  6  3 -3 -3 -4  1 -1 -1 -4 -1  6 -3 -1 -3 -4 -3 -4  1 -3 -3 -3 -4 -2 -1 -1  0  0 -1 -3  6 -1 -1 -3 -1 -1 -4  2 -3 -3  1  1  6 -3  1  6 -3 -3 -1 -1 -4 -1 -3 -1 -1 -1 -3 -3  6 -3 -1 -1 -3 -3  1 -3 -1  6 -3 -3 -3  0 -4 -1 -3  3 -1  0  6 -1 -1 -3 -3 -1 -3 -1 -3  1 -3 -2  4  0 -2  3  3 -1  0 -2 -1 -3 -3  0 -2
 -1 -1 -1 -2 -2 -3 -2 -3 -2 -4 -4 -4 -4  6 -1  6  0  0  6 -4 -1 -4  0 -4 -3 -4  0 -1 -2  1 -2 -4 -3 -4 -4 -1 -2  6 -3 -3 -1 -3 -4 -2 -3 -1 -2 -1 -4 -2 -1 -3 -4 -2 -2 -2 -4 -4  0  6  2  6 -4 -3 -2 -2 -2 -1 -3 -2 -4 -4  0  0 -1  0 -2 -2 -3 -4 -2 -3 -4 -4 -1  3  6 -4 -3 -2 -2 -4 -3  1 -2 -1 -3 -1 -3 -3 -1 -4 -2 -4 -4 -3 -3 -2 -1  0 -4 -2 -4 -4 -3 -1 -1 -2 -4  6 -2  2  5 -1 -2 -3 -3 -4  6  0 -3 -4 -3 -1 -3 -1 -2 -3 -2 -4 -3 -2 -3 -1  0 -2 -1 -4 -3 -4  0 -2  6  6  0  0 -2 -4 -4 -2 -4 -2 -1 -1 -3 -2 -4 -1 -1  6 -2  6 -4  0 -3  0 -3 -3  0  6 -3 -3 -4  0 -1 -4 -3 -4 -1 -2 -4 -3 -3 -2 -2 -4 -4 -3 -3 -2  0 -3 -1 -4 -4 -4 -2 -3  0 -4 -3  6 -3  6  0 -3 -4 -2 -3 -3 -2  6 -1 -3 -4 -3 -3 -2 -4 -2 -2 -3  4 -3 -4  0 -3 -3 -2 -4 -4  0 -3  0 -4 -2 -2 -3 -3 -2 -3 -4  6 -1 -2 -3 -3 -4 -4 -2 -4 -1 -3 -2 -2 -1 -2 -4 -4 -2 -2 -3 -4 -3 -3 -4 -3 -2 -2 -4 -4  2 -4  6 -4 -2 -4 -2 -2 -2 -2 -4 -3 -4 -4 -3  0  0 -3 -4 -2 -3  6  6 -4 -3 -4 -1 -2 -2  6 -2 -2 -2 -4 -1  5 -4 -4  0 -4  6 -3 -4 -1 -4 -2  6 -4 -3  6  0 -1 -3 -3  0 -1 -1 -1 -4 -4 -3 -3 -4 -4 -4  5 -3 -1  0  0 -2 -2 -4 -1 -1 -2 -4 -2 -1 -2 -2 -1 -4 -3  0 -3 -2 -3 -1 -3 -4 -1 -1 -1 -2 -3 -3 -4 -4 -4 -2 -3 -1 -3 -3 -3 -4 -3 -4 -4 -3 -3 -2 -4 -4  6 -4 -4 -3 -2 -2 -2 -3 -4 -3 -3  0 -4 -3 -3 -4 -2 -4 -4 -2 -2 -3 -3 -2 -3 -4 -4  0 -1 -4 -3 -4 -1 -1 -1 -4 -4 -3 -4 -3 -1 -4 -4 -2 -4  0 -3 -4 -4 -4 -3 -3  0 -4 -2 -3 -2 -3 -1 -3  6 -4 -3 -4 -2 -4 -2 -4 -3 -2 -3 -3 -1 -1 -1  5 -3 -2 -4 -4 -2 -3
  1 -2  0  0 -1  7  2 -3 -2 -4 -3 -4 -4 -3 -1 -3 -2 -2 -3 -3 -1 -3 -2 -3  2 -3 -2 -1  6  4  1 -4 -3 -4 -3 -1 -1 -2 -2 -2 -1 -1 -2 -2 -1 -2 -2 -1 -4 -1 -1  9 -4  0 -2 -2 -3 -4 -2 -3 -2  2 -3 -4 -1 -1  4 -2 -4  1 -2 -4 -2 -1  3 -2 -1  6 -4 -4  0 -3 -3 -4  0  0 -3 -4 -1 -2 -2 -3 -2 -1  0 -2  4  1  9 -3  0 -4  3 -4 -3 -1 -1  6  0 -2 -4 -2 -3 -4 -3  0  1 -1 -3 -2  0 -2 -2  1  0  0 -4  0 -3 -2  0 -4 -3  0 -1  0  0 -1  5 -4 -1 -2 -2  2 -2 -1 -2 -4 -4 -3 -2 -2 -3 -3 -2 -1 -1 -4  1  0  1 -2 -2  0 -3 -2 -4 -1 -1 -3 -2 -3 -4 -2 -2 -2 -3 -1 -2 -3 -4 -1 -4 -2  0 -3 -1 -2  0  0 -2  9 -3 -2 -3 -3  0  9 -3  0 -2 -1  0 -2 -3 -3 -2 -1 -2 -3 -1 -3 -1 -3 -2  3 -3 -1 -1 -3 -2 -3 -1 -1 -2 -2 -3 -1 -1 -2 -1 -1 -2 -1 -3 -2 -3 -1 -2 -4 -4 -2 -1 -2 -4 -2  7 -1 -2 -1 -1 -3 -3 -2 -1 -4 -2  1 -3 -2 -4 -1  9 -1 -3 -1 -1 -2 -4  0  3  9 -2 -3 -2 -4  3 -1 -1 -3 -2 -2 -2 -2 -3 -2 -3 -2 -1  0 -2 -4 -3 -4 -4 -3 -2 -2  9  1 -2 -4 -3 -3 -4 -2 -4 -1  1  5 -3  1 -2 -2 -3 -1  0 -3  1 -2 -4 -3 -1 -4 -1  1 -2 -3 -3  9 -3 -2  0 -1 -2 -2 -1  0 -1 -3 -3 -1 -4 -3 -4  1 -2 -3 -1 -2 -2  0  2 -4 -1  0  3  0  0  2 -3 -1  1 -3 -3  1 -3 -2 -1 -1  0 -4  2  1 -2 -2 -1  0 -4 -4 -4  0  9  0 -3  9 -1 -3 -1 -3 -2 -2 -3 -2  1 -3 -3 -4 -4 -1 -2 -2 -1 -1 -3 -1 -1 -2 -3  1 -1 -4  2 -3 -3  0  1 -1 -3  5 -1  2  1 -1  6 -2 -1 -4 -1  0  1 -3 -3 -1 -3 -1  0 -3 -3  0 -4 -2 -1 -3 -3 -4  0 -3 -2 -2 -1 -1 -1 -1 -1 -1 -3 -3  9  1 -2 -3 -2  2 -3  0 -1 -2 -1  2 -2 -1 -3 -2 -4 -3  2 -3
 -4 -1 -1 -2 -4 -2  0 -2 -4  3  1  4  5 -4 -3 -4 -1 -2 -4  1 -3  1 -2  1 -3  2 -2 -3 -2 -2 -3  3  3  3  1 -3 -3 -4 -2  2 -3 -4 -1 -4 -4 -2 -4 -3  5 -3 -3 -4  3 -4 -4 -1  1  5 -2 -4 -2 -4  4 -1 -4 -3 -3  0  2 -3 -1  4 -2 -3 -4 -2 -3 -3 -2  2 -4 -4  1  6 -4 -4 -4  2  0 -1 -2  1  2 -3 -3  0  0 -3 -4 -3 -4  6 -2  4  2 -4 -4 -2 -4 -2  2 -4  1  5  2 -3 -4 -3  4 -4  1 -3 -4 -2 -3 -3  3  3 -4 -2 -2  4 -3 -4 -4 -3 -2 -4 -2  2 -4  0  2 -3 -2 -3  0  3  3  1 -2 -1 -4 -4 -2 -2 -3  2 -2 -3 -2 -1 -2 -4 -3 -4  4 -3 -3 -4 -4 -4  5 -2  2 -2 -3 -4 -1 -4 -2 -4  2 -2 -4  1 -4 -1 -4 -3 -1 -4 -3 -1 -2  1 -1 -4 -3 -3 -2 -4 -4 -1  1  2 -1 -4 -2  1 -4 -4 -4 -4 -2 -1  1 -2 -4 -3 -4 -4 -2 -4 -1  1 -3 -4  0 -4 -3 -4 -2 -4  1 -2 -3 -4 -4  4  2 -2 -4 -2  5 -4 -3 -4  1 -3 -4  1 -4  0 -4 -2  1 -2  2 -4  5 -3 -4 -3 -3 -2 -3 -1  5  0 -3 -4 -1 -3  0  5 -2 -2 -3  1  1 -2  1 -4  4 -4  2 -1 -3 -4 -3  5 -3  5  2 -3 -2 -2 -4 -2 -1 -2 -4 -4  2  1  2 -4 -3 -3 -4 -3 -1 -4  3 -3 -4  1 -2 -2  5 -4 -4  2 -3 -2 -1 -4  1 -4 -4 -2 -4 -4  1 -2 -3 -4 -3  1  1 -4 -2  2  2 -2 -3 -3 -3 -2 -2 -3 -4  5  2 -3 -2  2 -3 -3  2 -3 -1  2 -3 -2 -3 -4 -4 -3 -3  2 -3 -3 -3 -4 -4 -3  3  3  5 -3 -4 -4 -3 -4 -4  1 -4  1  0  1 -3 -4 -2  2 -4  5  2 -4 -1 -2 -3 -4  1 -4 -4 -2  1 -4 -4  5 -2  1  1 -3 -3 -4  4 -4 -4 -2 -2 -2 -4 -1 -4  3 -3 -4 -4  1  2 -4  1 -4 -4  1  2 -3  2 -2 -4  1  4  3 -3 -2 -2  1 -1 -4 -3 -4 -3 -4 -4  1 -4 -2  0  1 -4 -2 -3 -4  0  1 -3 -3 -2 -3 -3 -1  5  1 -1 -3
 -4 -2 -1 -3 -3  1 -1 -2 -4  0  5  1  1 -4 -3 -4 -2 -2 -4  5 -3  4 -2  5 -3  4 -2 -3 -1 -2 -3  0  1  1  5 -3 -3 -4 -1  2 -3 -3  0 -4 -3 -2 -4 -3  1 -3 -3 -4  1 -3 -4 -2  4  1 -2 -4 -2 -4  4 -2 -4 -3 -3 -1  0 -3  0  1 -2 -3 -4 -2 -3 -3 -2  1 -3 -3  5  1 -4 -3 -4  0  2 -2 -2  5  0 -3 -1 -1  2 -3 -4 -4 -4  1 -2  2  3 -4 -3 -2 -4 -2  3 -4  5  1  1 -3 -4 -3  2 -4  3 -3 -4 -2 -3 -3  1  2 -4 -1 -2  1 -2 -4 -2 -3 -1 -3 -2  0 -3 -1  0 -3 -2 -3 -1  1  1  5 -2 -2 -4 -4 -2 -3 -3  0 -2 -2 -2 -2 -2 -4 -4 -4  1 -3 -3 -4 -4 -4  1 -2  2 -2 -2 -3 -2 -4 -2 -3  1 -2 -4  4 -3  0 -4 -3  0 -4 -4 -2 -2  5  0 -4 -4 -3 -1 -3 -4  0  5  5 -2 -3 -2  5 -3 -4 -3 -4 -2 -1  5 -1 -3 -4 -4 -4 -3 -3  0  2 -2 -4  0 -4 -3 -3 -2 -3  5 -2 -4 -3 -4  1  0 -2 -3 -2  1 -4 -2 -3  2 -3 -3  5 -4 -1 -4 -2  2 -1  5 -4  1 -3 -4 -3 -3 -2 -3  0  1 -1 -3 -4  0 -4  0  1 -2 -2 -3  5  4 -3  4 -4  2 -4  4 -2 -3 -3 -3  1 -4  1  1 -4 -2 -2 -4 -2 -2 -2 -4 -4  0  2  0 -4 -3 -2 -4 -2 -2 -4  3 -3 -4  5 -2 -2  1 -4 -3  0 -3 -2 -2 -4  5 -4 -4 -2 -4 -3  2 -2 -3 -4 -3  5  5 -3 -2  3  0 -2 -3 -2 -3 -2 -2 -3 -4  2  2 -2 -2  3 -3 -3  0 -3 -2  4 -4 -2 -2 -4 -3 -3 -2  0 -3 -3 -3 -4 -3 -1  1  1  2 -3 -4 -4 -2 -4 -3  5 -3  5  1  2 -2 -4 -2  1 -4  1  0 -3 -2 -2 -3 -3  5 -3 -3 -2  4 -3 -3  1 -2  4  5 -3 -3 -3  1 -4 -4 -2 -2 -2 -4  0 -3  2 -3 -4 -4  5  5 -3  5 -3 -4  5  2 -2  0 -2 -3  5  2  1 -2 -2 -2  3 -1 -3 -3 -3 -3 -2 -4  5 -4 -1 -2  4 -4 -2 -4 -3  2  3 -3 -3 -2 -2 -3 -2  1  5 -1 -4
 -1  0 -1  0  0 -2  0 -3 -1 -3 -3 -3 -3 -2 -1 -2 -1 -1 -2 -3 -1 -3 -1 -3  2 -3 -1  1  0 -1  3 -3 -2 -3 -3 -1  6 -2 -1 -1  0  0 -4 -1  1 -1 -1 -1 -3  0 -1 -1 -3  0 -1 -1 -2 -3 -1 -2 -1 -2 -3 -4 -1  2  0 -1 -3  1 -4 -3 -1  1 -1 -1  4  0 -4 -3  1 -4 -3 -3 -1  0 -2 -3  0 -1 -1 -3 -1  0  3 -2  0  0 -1 -1 -1 -3  1 -3  0  0  2 -1 -1 -1 -3 -1 -3 -3 -1  0  0  5 -3 -2 -1 -1 -1  1  2  3 -3 -3 -2 -1 -3 -3 -4 -1  2  0  3  1  1 -3  0 -1 -3  2 -1  5 -2 -3 -3 -3 -1 -1 -2 -2 -1 -1  6 -3 -2  1 -2 -1 -1 -1 -2 -1 -3 -1 -1 -2 -1 -2 -3 -1 -2 -1 -4  2 -1 -2 -4  2 -3 -1 -1 -3  0 -4 -1  1 -4 -1 -2 -1 -3 -3 -3 -1 -2  1 -1  2 -1 -4 -3 -3 -1  0 -1 -3  2 -2  0 -2 -1 -2 -3  4  2 -2 -1 -2 -1  2 -4 -2 -1 -1 -4 -1  0  2  0  0 -3 -1 -2  2 -1 -3 -3 -1  2 -1 -3 -1 -2  0 -2  6  2 -3 -2 -1 -1 -4 -2 -3 -3 -1 -3 -1 -1  5 -1  0  0 -4 -3  2  3 -1 -4 -2 -1 -3 -2  0  5 -3 -1 -1 -3 -2 -3 -1 -3 -1  5  0 -1 -3 -2 -3 -3 -2 -1 -1 -1 -2 -1 -4 -2 -2 -3 -2 -3 -1  2  0 -2  2 -1 -1 -3  1 -1 -3 -2 -1 -3 -2  0 -3 -1 -2 -1 -2 -3 -1 -2 -1 -1  2 -2 -1 -1 -1 -1 -3 -3  0 -4 -3 -3 -2 -2 -3 -1 -1 -1  2 -1 -3 -1  2  2 -2  0  1 -2  1  0 -3 -2 -1 -4 -1  0 -1  2 -3 -1 -1 -1 -1  0  1 -3 -3 -3  1 -1 -1 -4 -1  0 -3  2 -3 -4 -2 -4 -1 -2 -2 -2 -3 -3  2 -1 -1  5  2 -3  0  2 -1 -2  2  2 -3  0 -2 -3  2  1  0 -2 -1  0 -2 -2 -1  0 -4  2 -3 -1 -1 -1 -3 -3  0 -3  2 -1 -3 -3  1 -3 -1  0 -3 -2 -3  2 -3 -1 -2  0  2  6  0 -1  2 -2 -3 -1 -3 -1 -2 -1 -2 -2  0  0 -1  0  0 -1  1 -2 -1 -3 -3  0 -2
 -3 -1 -1 -2 -2 -1  0 -2 -4  0  2  1  1 -3 -2 -3 -1 -1 -3  2 -2  2 -1  2 -2  2 -1 -2  0 -2 -2  0  2  0  2 -2 -2 -3 -2  1 -2 -3 -1 -4 -3 -1 -4 -2  1 -2 -2 -2  1 -2 -4 -1  2  1 -1 -3 -2 -3  1 -2 -3 -2 -2 -1  0 -2 -1  1 -1 -2 -3 -1 -2 -2 -2  1 -1 -2  2  1 -4 -2 -3  1  2 -1 -1  2  0 -3 -1 -1  1 -2 -2 -3 -3  1 -1  1  2 -3 -2 -2 -3 -1  1 -4  2  1  0 -2 -3 -2  2 -3  1 -2 -3 -1 -2 -2  0  1 -3 -1 -2  1 -2 -3 -2 -2 -1 -3 -1  0 -3 -1  0 -2 -1 -2 -1  0  0  2 -1 -1 -3 -3 -1 -2 -2  0 -2 -1 -2 -1 -1 -3 -3 -4  1 -2 -2 -3 -4 -3  1 -1  8 -1 -2 -2 -1 -3 -2 -2  0 -1 -3  3 -3  0 -3 -1  0 -2 -3 -1 -2  2 -1 -2 -3 -1 -1 -2 -3  0  2  2 -1 -3 -1  2 -2 -3 -3 -3 -1 -1  2 -1 -2 -3 -4 -3 -2 -2  0  8 -2 -4  0 -4 -2 -2 -2 -3  2 -1 -3 -2 -4  1  0 -1 -2 -1  1 -4 -2 -3  8 -2 -2  2 -3 -1 -4 -2  8 -1  2 -4  1 -2 -2 -1 -3 -2 -3  0  1  0 -1 -2  0 -3  5  1 -2  0 -2  2  3 -2  1 -3  1 -4  4 -1 -2 -2 -3  1 -3  1  0 -3 -1 -1 -2 -2 -1 -2 -3 -3  0  7  0 -3 -1 -1 -3  1 -1 -4  1 -2 -3  2 -2 -1  1 -3 -3  0 -2 -2 -1 -3  2 -2 -3 -1 -3 -2  7 -1 -2 -3 -2  2  2 -3 -2  1  0 -2 -2 -2 -2 -1 -1  0 -3  1  1 -1 -1  3 -3 -1  0 -2 -1  2 -3 -1 -2 -4 -3 -2 -1  0 -2 -3 -2 -4 -3 -1  0  1  1 -1 -2 -3 -2 -2 -3  2 -2  2  0  8 -2 -4 -2  5 -3  1  0 -2 -1 -2 -2 -2  2 -3 -2 -1  3 -2 -2  1 -1  4  2 -1 -1 -3  1 -3 -3 -2 -2 -1 -2  0 -2  1 -2 -3 -3  2  2 -3  2 -2 -3  2  1 -1  0 -1 -3  2  5  0 -2 -2 -1  6  3 -2 -2 -3 -2 -2 -3  2 -2 -1 -1  2 -4 -2 -3 -3  2  1 -2 -2 -2 -2 -3 -1  1  2 -1 -3
 -3 -3 -2 -3 -4  1 -1 -3 -4 -1  0 -1 -1 -4 -3 -4 -3 -3 -4  0 -3  0 -3  0 -3  0 -3 -4  1 -1 -3 -1 -1 -1  0 -3 -4 -3 -3 -1 -3 -4  7 -4 -4 -3 -4 -3 -1 -4 -3 -2 -1 -4 -4 -3  0 -1 -3 -4 -3 -3  0 -3 -4 -3 -3 -2 -1 -3  7 -1 -3 -3 -3 -3 -3 -3 -3 -1 -4  0  0 -1 -4 -3 -4 -1 -1 -3 -3  0 -2 -3 -3 -2  0 -2 -2 -4 -4 -1 -3  0  1 -4 -3  1 -4 -3 -1 -4  0 -1 -1 -3 -4 -4  0 -4  0 -3 -4 -2 -3 -3 -1 -1 -4 -3  2  0  0 -4 -3 -3 -3 -4 -2 -1 -4 -2  0 -3 -3 -4  4 -1 -1  0 -3 -3 -4 -4 -3 -3 -4 -1  3 -4  3 -3 -3 -4 -4 -4 -1 -3 -3 -4 -4 -4 -1 -3 -1 -3  0 -3 -3 -4 -3 -3 -1 -3 -4  0 -4  7 -4 -4  7 -2 -4 -3 -3  0  6 -2 -4 -4 -3 -3 -4  7  0  0 -3 -4 -3  0 -3 -4 -4 -4 -3  3  0 -3 -3 -4 -4 -4 -3 -3  7 -1 -2 -4  7 -4 -3 -3 -2 -4  0 -3 -4 -3 -4 -1 -1 -3 -3 -3 -1 -4  3 -4 -1 -4 -3  0 -4 -2 -4 -3 -1  4  0 -4 -1 -3 -2 -4 -4 -3 -4  7 -1 -2 -3 -2  7 -4 -1 -1  2 -3 -4  0  0 -3  3 -4  2 -4  0 -3 -3 -4 -4 -1 -4 -1 -1 -4 -3 -3 -2  3 -3 -3 -4 -4 -1 -1 -1 -4 -1 -1 -4 -3 -3 -4  0 -4 -3  0  3 -3 -1 -4 -4 -1 -3  3 -3 -4  0 -2 -4 -3 -4 -3  0 -3 -3 -4 -3  0  0 -4 -3  0 -1  3 -3  0 -2 -3 -3 -3 -3  0 -1 -3 -3  0 -4 -2 -2 -3 -2  0 -4 -2  0 -4 -4 -3 -3 -1 -3 -3 -3 -4 -4 -3 -1 -1  0 -4 -2 -4  0 -2 -4  0 -3  0  7 -1  0 -4  3 -1 -4 -1 -1 -3 -3 -3 -4 -3  0 -4 -3 -3  0 -3 -3 -1 -3  0  0 -4 -4 -4 -1 -3 -4  3  3 -3 -3  7 -3 -1 -3 -4 -4  0  0 -4  0 -3 -4  0 -1 -4 -1 -3 -4  0  0 -1 -3 -3 -3  0 -2 -3 -4 -4 -3 -3 -4  0 -2  4 -3  0 -4  3 -4 -4 -1  0 -3 -3 -3 -3 -4 -3 -1  0 -2 -4
 -2  0 -1  5 -2 -3 -2 -3 -2 -3 -3 -3 -3 -3 -1 -3 -1 -1 -3 -3 -1 -3 -1 -3 -3 -3 -1  4 -2 -2 -2 -3 -2 -3 -3 -1 -2 -2  7 -3 -2 -2 -4 -2 -2 -1 -2 -1 -3 -2 -1 -3 -3 -2 -2 -2 -3 -3 -1 -3 -1 -3 -3 -4 -2  0 -2 -1 -3 -2 -4 -3 -1 -1 -3 -1 -2  0 -4 -3 -2 -5 -3 -3 -2 -2 -3 -3 -2 -2 -1 -3 -2 -2 -2 -2 -3 -2 -3  8 -3 -3 -2 -3 -3 -2 -3 -2 -3 -1 -3 -2 -3 -3 -2 -1 -2 -1 -3 -2 -1  6 -2  4 -2 -2 -3 -3 -3 -1 -4 -3 -5 -3 -3 -2 -2 -2 -2 -3 -2 -2 -3 -2 -1 -2 -2 -3 -3 -3 -1 -2 -3 -3 -1 -1 -2 -3 -4 -2 -4 -2 -1 -3  8 -2 -3 -1 -1 -3 -2 -3 -3 -1 -3 -1 -5 -3 -1 -3 -4 -3 -3 -1 -3 -3 -2 -4 -3 -2 -4 -3  8 -2 -3 -3 -4 -3  8 -2 -1 -1 -3 -4 -3 -3 -2 -2 -1 -3 -3 -3 -2 -3 -1 -3 -3 -2 -3  8 -2 -3 -1 -3 -4 -3  8 -2 -4 -2  3 -3 -2 -2 -3 -1  8 -3 -2 -3 -3 -1 -3 -1 -3 -2 -3 -2 -3 -2 -3 -3 -3 -1 -2 -4 -3 -4 -3 -2 -3 -1 -3 -2  8  2 -1 -4 -3 -2 -2 -3 -4  8 -2 -3 -3 -1 -2 -3 -3 -2 -3 -3 -3 -2 -3 -2 -2 -2  7 -3  8 -3 -3  8 -1 -1 -3 -4 -2 -4 -3 -3 -3 -3 -3 -2  0 -2 -3 -2 -2 -2 -3  0 -2 -3 -4 -1 -3 -3 -2 -3 -1 -4 -2 -3 -3 -3 -3 -1 -3 -3 -3 -1 -1 -3 -1 -3 -3 -2 -4 -3 -3 -4 -2 -4 -1 -1 -1 -2 -2 -3 -2 -1 -2 -3  6 -1  1  5 -1 -3  8  2 -5 -2 -2 -1 -2 -3 -2 -2  3 -2 -2 -2 -3 -3 -3 -2 -3 -3 -5 -3 -2 -3 -3 -3 -4 -3 -5 -2 -4 -3 -3 -3 -3 -3 -2 -2 -2 -3 -3 -2 -3 -1 -3 -3 -3 -3 -2 -3 -3 -2 -2 -2 -3 -2 -2 -4 -4 -1 -3 -4 -3 -3 -1 -3 -3 -3 -3 -2 -3 -3 -3 -3 -3 -2 -3 -1 -2 -3 -3 -3 -3 -3 -1 -3 -2 -3 -2 -2 -1 -3 -3 -3 -3 -4 -2 -2 -2 -4  8 -2  1 -2  4 -1  3 -2  8 -1 -3 -3 -2  8
  0  2  2  2  0 -2  2  1 -1 -2 -3 -3 -3 -1  5 -1  1  1 -1 -3  5 -2  1 -3 -1 -3  1  1  0  1  1 -2 -1 -2 -3  5 -1  1 -1 -1  4 -1 -3 -1 -1  3 -1  5 -3  0  5 -2 -2  0 -1  1 -2 -2  1 -1  1 -1 -3 -2 -1 -1  0  1 -2  1 -3 -2  1  3  0  1 -1  0 -1 -2 -1 -4 -3 -3 -1  0 -1 -2 -1  1  3 -3 -1  2  0  0 -1  2 -2 -1  0 -3  0 -2 -2 -1 -1  1  0  1 -2 -1 -3 -3  0  4  0 -1 -2  0 -1  1  0  1  0 -1 -2 -2 -1  1 -3 -2 -4  0 -1  0  0 -1  0 -2 -1  1 -2  0  1 -1  1 -2 -2 -3  1  1 -1 -1  1  4 -1 -2 -2 -1 -2  1  3  0 -1 -1 -2  4  5 -1 -1 -1 -3  1 -2  1 -4 -1  1 -1 -2 -1 -2  1  0 -3 -1 -3  0 -1 -3 -2 -1  1  0 -3 -3 -2 -1  0  1 -1  1 -3 -3 -3  1 -1  1 -3 -1 -1 -1 -1  1 -2 -3 -1 -1 -1 -1 -1  4 -1 -3 -2 -1 -1 -3 -1  0 -1  0 -1 -3  1 -1 -1 -1 -2 -2  1 -1  1 -3 -1 -2 -1 -2 -1 -1 -3 -1  0 -1 -2 -2 -2 -3 -1 -3  5 -2 -1  0  1  0 -3 -3  0  1 -2 -3 -1  0 -3 -2  1 -1 -3 -2  2 -3  0 -3 -1 -3  1  0 -1 -1 -3 -1 -3 -2 -1  1  1 -2 -2  1 -2 -1 -1 -2 -2 -2  0  0  0 -1 -1  1 -1 -2  1  0 -3 -2  1 -3 -1 -1 -2  5 -2  1 -1 -3 -2 -1  1  0 -1 -2  1  5  0  5 -3 -3 -1 -2 -2 -2 -2  0 -3  5  1  1  0  0 -3 -1  1  0 -2  0  1  0  1  2 -3 -1  0 -4 -1 -1  5 -1 -2  1  0  4 -1 -1 -1 -2 -2 -3 -1 -2  0 -4 -2 -1 -3 -1 -3 -3 -2 -4 -1 -2 -2 -1 -3 -2 -1  2  1 -1 -1 -3 -1 -1  1 -2 -1 -1 -3  0 -2 -3 -1 -1 -1 -1 -1 -1 -2 -2  3  0 -3 -1 -2  5  0  0 -3 -3 -1 -3 -1  0 -3 -2 -1 -2  1 -1 -3 -2 -2 -1  0  1 -2  0 -1 -1 -1  5 -1 -1 -3 -2 -2  1 -3 -1 -2 -1  0 -1 -1  0  0  4  0 -1  3 -3 -3  2 -1
  0  3  3  1 -1 -2  1  1 -2 -1 -2 -1 -1 -2  1 -2  0  0 -2 -2  2 -1  0 -2 -1 -1  0 -1  0 -1 -1 -1  3 -1 -2  1 -1 -1  0 -1  1 -1 -3 -2 -1  4 -2  2 -1 -1  1 -2 -1 -1 -2  6 -1 -1  0 -2 -1 -2 -1 -1 -1 -1 -1  2  0  0 -3  0  0  0 -1  0 -1  0 -1 -1 -1 -3 -2 -1 -2 -1 -2  0 -1  5  5 -2 -1  0 -1  0 -1  1 -2 -2 -1 -1  1 -1 -1 -1 -2  1 -1  0 -1 -2 -2 -1  4  1 -1 -1 -1 -2 -1  1 -1  2 -1 -1  0  0 -2  0 -2 -1 -3 -1 -2 -1  0 -1  0  0 -1  5 -1 -1  0 -1  1  0  0 -2  0  6 -2 -2  0  1 -1  0 -2 -1 -2  6  5 -1 -2 -2 -1  1  1 -2 -2 -2 -1  0 -1  0 -3 -2  0 -2 -1 -2  0  0 -1 -2 -1 -3 -1 -1 -3 -2 -2  6 -1 -2 -2 -2 -2 -1  0 -2  0 -3 -2 -2  6 -1  0 -2 -2 -2 -1 -2  0 -2 -2 -1 -2 -2 -2 -2  3 -2 -3 -1 -1 -1 -2 -2 -1 -2 -1 -1 -2  0 -2 -2 -2 -1  0  0 -2  0 -1 -2 -2 -1 -1 -1 -2 -2 -2  0 -1 -1 -1 -2 -2 -1 -1  1 -2 -1 -1  0 -1 -3 -1  1 -1 -2 -3 -2  4 -1 -2  0 -1 -2 -1  2 -2 -2 -1 -1 -1  6  0 -1 -1 -1 -2 -1  0 -2  0  0 -2 -2  6 -1 -2 -2  0 -1  0 -1 -1 -1 -2 -1  6 -2 -1  0 -1 -2 -2  0 -1 -2 -1  0  2 -2  6 -2 -2 -2 -2  0 -1 -2 -1  0  1 -1  1 -2 -2 -1 -1 -1  0 -2 -1 -2  1  0  0 -1 -1 -1  0  0  0 -1 -1  0  1  0  2 -1 -2  0 -3 -2 -1  1 -1  0  2 -1  1 -2 -1 -1  0 -1 -1  0 -2 -1 -3 -2 -1 -2 -2 -2 -3 -1 -3 -2 -2 -1 -2 -1  0 -2  5  5 -1 -2 -2 -1 -2  0 -1 -2 -2 -1  2  0 -2 -1 -1 -1  2 -1 -1 -2 -2  1 -1 -3 -2 -1  1  0 -1 -2 -2 -1 -2 -2 -1 -2  0 -1  0  0 -1 -2 -1  0 -2 -1  0 -1 -1 -2 -1 -1  1 -2 -2 -2 -2 -2  6 -2 -2 -2 -2 -1  0 -1  0  0  1 -1 -1  5 -1 -2  2 -2
 -4 -3 -3 -3 -3 -1 -2 -3 -5 -3 -2 -3 -3 -3 -3 -3 -3 -3 -3 -2 -3 -2 -3 -2 -3 -2 -3 -3 -2 -2 -3 -3 -3 -3 -2 -3 -4 -3 -4 -1 -3 -4  0 -5 -4 -3 -5 -3 -3 -4 -3 -3 -3 -3 -5 -3 -2 -3 -3 -3 -3 -3 -2 -3 -4 -3 -3 -3 -3 -3  1 -3 -3 -3 -4 -3 -3 -3 -3 -3 -3 12 -2 -3 -5 -3 -3 -3 -2 -3 -3 -2 -3 -4 -3 -3 -2 -3 -3 -4 -4 -3 -3 -3 -2 -4 -3 -1 -4 -3 -3 -5 -2 -3 -3 -3 -4 -4 -3 -3 -2 -3 -3 -3 -3 -3 -3 -3 -3 -3  9 -3 12 -4 -3 -4 -3 -3  1 -3 -3 -3 -1 -3 -3 -3 -1 -3 -3 -2 -3 -3 -3 -3 -3 -3 -4 -3  2 -3  2 -3 -3 -4 -4 -5 -3 -3 -3 -3 -5 -3 -3 -3 -2 -3 12 -3 -3 -3 -3 -3 -3 -3 -4 -2 -3  1 -4 -3  1 -3 -4 -3 -3 -2  1 -3 -4 -3 -3 -3 -4  1 -2 -2 -3 -3 -3 -2 -3 -3 -3 -3 -3  5 -2 -3 -3 -4 -5 -3 -3 -3  1 -2 -4 -5  1 -5 -3 -3 -3 -3 -2 -3 -4 -3 -5 -3 -3 -3 -3 -3 -3 -5 -1 -3 -2 -4 -3 -2 -3 -3 -5 -3 -2  2 -2 -5 -3 -3 -3 -3 -4 -3 -4  1 -3 -3 -3 -3  1 -4 -2 -3  1 -3 -3 -2 -2 -3 -1 -3 -2 -5 -2 -3 -3 -4 -4 -3 -4 -3 -3 -4 -3 -3 -3  2 -3 -3 -3 -3 -3 -2 -3 -5 -3 -2 -3 -3 -3 -5 -2 -4 -3 -2  2 -3 -3 -3 -3 -3 -3  2 -3 -3 -2 -3 -3 -3 -4 -3 -2 -3 -3 -4 -3 -2 -2 -3 -3 -2 -3  2 -3 11 -3 -3 -3 -3 -4 -3 -3 -3 -1  0 -4 -3 -3 -4 -3 -2 -4 -3 12 -5 -4 -3 -3 -3 -3 -4 -3 -5 -3 -3 -3 -3 -3 -3 -3 -4 12 -3 -3 -2 -3 -2  0 -2 12 -5  2 -3 -3 -3 -3 -3 -3 -3 -4 -3 -2 -3 -3 -3 -2 -3 -3 -3 -3 -2 -2 -3 -3 -3 -3 -4 -4  2  2 -3 -4  1 -3 -3 -3 -4 -4 -2 -2 -3 -2 -3 -4 -2 -3 -3 -3 -3 -3 -2 -2 -3 -3 -3 -3 -2 -3 -3 -4 -3 -3 -3 -3 -2 -3  2 -3 -2 -5  2 -4 -4 -2 -2 -3 -3 -3 -3 -4 -3 -3 -2 -3 -4
 -2 -2 -1 -2 -3  4  1 -3 -4 -2 -2 -2 -2 -4 -2 -4 -2 -2 -4 -2 -2 -1 -2 -2 -2 -1 -2 -3  2  2 -2 -2 -2 -2 -2 -2 -2 -3 -3 -1 -2 -3  3 -4 -3 -2 -4 -2 -2 -3 -2  1 -2 -2 -4 -2 -2 -2 -2 -4 -3 -3 -2 -3 -3 -2 -1 -2 -2 -2  3 -2 -2 -2 -2 -2 -2  0 -3 -2 -2  2 -2 -2 -3 -2 -4 -2 -2 -2 -2 -2 -2 -3 -2 -2  0 -2  1 -4 -3 -2 -1 -1 -1 -3 -2  4 -3 -2 -2 -4 -1 -2 -2 -2 -3 -2 -2 -3 -1 -3 -3 -1 -2 -2 -2 -1 -4 -2  7 -2  2 -3 -2 -2 -2 -3  0 -2 -3 -2  0 -2 -2 -2  1 -2 -2 -1 -2 -2 -4 -4 -2 -2 -2 -2  8 -2  8 -2 -2 -3 -4 -4 -2 -2 -2 -4 -4 -4 -2 -2 -2 -2  2 -2 -2 -4 -3 -2 -2 -2 -3 -1 -3  3 -3 -2  3  1 -4 -2 -3 -1  6  1 -4 -2 -2 -2 -3  3 -1 -1 -2 -3 -2 -1 -2 -4 -3 -4 -2  7 -1 -2 -2 -4 -4 -4 -2 -2  3 -2 -3 -4  3 -4 -2 -2 -2 -3 -1 -2 -4 -2 -4 -2 -2 -2 -2 -2 -2 -4  4 -3 -2 -2 -2 -1 -4 -2 -4 -3 -2  8 -1 -4 -2 -2  1 -2 -3 -2 -3  3 -2 -2 -1  1  3 -4 -2 -2  7 -2 -2 -2 -1 -3  1 -4  0 -4 -1 -2 -2 -3 -3 -2 -4 -2 -2 -4 -2 -2  1  8 -2 -3 -4 -4 -2 -2 -2 -3 -1  1 -4 -2 -2 -4 -1 -3 -3 -1  8 -2 -2 -4 -3 -2 -2  8 -2 -4 -1  1 -4 -2 -3 -2 -2 -2 -2 -3 -2 -1 -1 -3 -3 -1 -2  8 -3  2 -2 -2 -2 -2 -2 -2 -2 -2 -1 -1 -3 -1 -2 -3 -1 -1 -4 -1  2 -4 -3 -2 -2 -2 -2 -3 -2 -4 -3 -2 -2 -2 -2 -2  1 -3  2  1 -3 -1 -2 -1  2 -2  2 -4  8 -2 -4 -2 -2 -2 -2 -2 -2 -2 -1 -3 -2 -2 -1 -2 -2 -2 -2 -1 -1 -2 -2 -3 -2 -1 -3  8  8 -2  0  3 -2 -2 -2 -3 -2 -1 -1 -3 -1 -2 -3 -1 -2 -2 -2 -2 -3 -1 -2 -2 -2 -3 -2 -1 -2 -2 -2 -3 -2 -2 -4 -1  1  7 -2 -1 -4  8 -4 -3 -2 -1 -3 -1 -2 -2 -4 -2 -2 -1  0 -4
 -3  0 -1 -2 -3 -2  0 -1 -4  5  1  4  3 -4 -2 -4  0 -1 -4  0 -2  1 -1  0 -3  2 -1 -3 -2 -2 -3  5  2  5  1 -2 -3 -3 -2  2 -2 -3 -1 -4 -3 -1 -4 -2  3 -2 -2 -4  5 -3 -4 -1  0  3 -1 -4 -1 -4  2  0 -3 -3 -3  1  5 -3 -1  3 -1 -2 -4 -1 -3 -3 -2  5 -3 -4  0  2 -4 -3 -4  5 -1 -1 -1  0  4 -3 -2  2  0 -2 -4 -3 -4  2 -2  4  0 -3 -3 -2 -4 -1  4 -4  0  2  1 -2 -3 -3  2 -3  0 -2 -3 -1 -3 -3  4  4 -4 -1 -2  4 -4 -4 -3 -3 -2 -3 -2  5 -3  0  2 -3 -1 -3 -1  5  5  1 -1 -1 -4 -4 -1 -1 -3  5 -2 -3 -2 -1 -1 -4 -3 -4  4 -2 -2 -4 -4 -4  2 -1  0 -1 -4 -3  0 -4 -1 -3  5 -1 -4  1 -3 -1 -4 -3 -1 -4 -3 -1 -1  1 -1 -4 -3 -3 -1 -3 -3 -1  1  1 -1 -3 -1  1 -3 -4 -3 -4 -1 -1  1 -1 -3 -3 -4 -4 -2 -3 -1  0 -2 -4 -1 -4 -2 -3 -2 -3  1 -1 -3 -3 -4  4  5 -1 -3 -1  2 -4 -3 -3  0 -3 -3  1 -4  2 -4 -1  1 -2  1 -4  2 -2 -4 -3 -3 -1 -3 -1  3 -1 -2 -4 -1 -3  0  2 -2 -2 -3  0  0 -2  1 -4  2 -4  1 -1 -2 -3 -3  3 -3  3  5 -3 -1 -1 -4 -2 -1 -1 -4 -4  5  2  5 -4 -3 -2 -4 -2 -1 -4  3 -3 -3  1 -2 -1  3 -4 -3  5 -2 -2 -1 -4  1 -4 -4 -1 -4 -3  0 -1 -2 -4 -2  1  1 -3 -1  3  5 -2 -2 -3 -2 -1 -1 -2 -4  2  1 -2 -2  1 -3 -2  3 -2 -1  1 -3 -1 -4 -4 -3 -2 -3  5 -2 -3 -2 -4 -3 -2  5  4  2 -3 -4 -4 -4 -4 -3  1 -3  1 -1  0 -4 -4 -2  4 -4  2  5 -3 -1 -1 -3 -3  1 -3 -3 -1  0 -3 -3  2 -2  1  1 -3 -3 -3  2 -4 -3 -2 -2 -1 -3 -1 -3  4 -2 -4 -4  1  1 -3  1 -3 -4  1  4 -3  5 -1 -3  1  2  5 -3 -1 -1  0 -1 -3 -3 -3 -2 -3 -4  1 -4 -2  0  0 -4 -2 -3 -3 -1  0 -2 -3 -2 -3 -3 -1  3  0  1 -3
