# Supplementary material for: Protein Secondary Structure Prediction Based on Data Partition and Semi-Random Subspace Method
Source: Sci Rep. 2018 Jun 29;8:9856. doi: 10.1038/s41598-018-28084-8 (PMC6026213; doi:10.1038/s41598-018-28084-8)
Supplement: Supplementary file 3 — Dataset 3 [file 41598_2018_28084_MOESM3_ESM.zip › ASTRAL_DATA/1ci0_A.pssm]

  F  T  L  N  E  K  Q  L  T  D  D  P  I  D  L  F  T  K  W  F  N  E  A  K  E  D  P  R  E  T  L  P  E  A  I  T  F  S  S  A  E  L  P  S  G  R  V  S  S  R  I  L  L  F  K  E  L  D  H  R  G  F  T  I  Y  S  N  W  G  T  S  R  K  A  H  D  I  A  T  N  P  N  A  A  I  V  F  F  W  K  D  L  Q  R  Q  V  R  V  E  G  I  T  E  H  V  N  R  E  T  S  E  R  Y  F  K  T  R  P  R  G  S  K  I  G  A  W  A  S  R  Q  S  D  V  I  K  N  R  E  E  L  D  E  L  T  Q  K  N  T  E  R  F  K  D  A  E  D  I  P  C  P  D  Y  W  G  G  L  R  I  V  P  L  E  I  E  F  W  Q  G  R  P  S  R  L  H  D  R  F  V  Y  R  R  K  T  E  N  D  P  W  K  V  V  R  L  A  P
 -3  0 -4  0 -1  3 -2  2  3  3 -2 -3 -3  1 -4 -5  2 -1 -6 -5  1 -2  6  1  3  0  4  0 -2 -1 -3  0 -4  6 -3 -1 -3  5 -3  5 -2  0  3 -1 -2 -3 -3 -1  4 -4 -2 -3 -4 -3 -3 -1 -3 -5  1 -1 -2 -5 -2 -4 -5 -2 -4 -5  0 -1 -1  1 -4  3  0 -3 -3  4  3 -4 -3 -2  6  5 -4 -2 -5 -4 -6  1  1 -3  2 -4 -4 -3 -4 -2 -2 -2 -1  3  0 -3 -1  0  2  2 -3 -1  2  4 -5 -5  1 -1 -4 -1 -2 -2 -1 -3 -3 -2  7 -6  6 -2  0 -4 -1  1 -1 -3  2 -1 -4  3  0 -4 -3  2  0 -2  3  1 -1  2  3 -3 -4  1 -1  0 -1 -1 -2 -3  0 -4 -1 -4 -6 -2 -2 -3 -4 -2  0 -2 -1  1 -3 -4 -5 -6 -4 -2 -4 -1 -2 -4 -4 -5 -5 -4 -4 -1 -5 -2  0  0  1  0  0  0  1 -6 -1 -3 -2 -4 -4  4 -4
 -3 -1 -5 -1  2 -1 -2 -4 -3 -1 -3 -5 -4  2 -2 -6  1  4 -6 -6  1 -1 -4  0  0 -1 -2  1 -3 -2 -2 -5 -3 -4 -4 -3 -4 -3 -4 -4 -2  0 -3 -1 -5  7 -5 -2 -3  8 -4 -5 -4 -4  0 -1 -4 -4 -1  7 -5 -6 -4 -5 -5 -4 -3 -5  0 -1 -4  7  0 -4  5 -2 -4  0 -2  0 -5  2 -4 -3 -4 -4 -6 -5 -6  0 -2 -4 -2  8 -2 -5  7 -5 -2 -5  4 -4  1  6 -4 -3  5 -2 -3 -3 -3  2 -5 -5  4 -2  8 -5  5 -4 -4  6 -4 -5 -4 -6 -4 -4  2 -2 -4  2 -3 -5  0 -2  8 -1 -2 -5 -3  2  5 -3  2 -2 -2  1  1  7 -5  0 -1 -1 -1  0 -4 -3  5 -5 -4 -3 -6 -5 -5 -4  8 -4 -1 -5  0  3 -5 -3 -6 -6 -2 -5  8 -1 -3  8 -5 -3 -4  8 -4  5 -5  4  6  0 -1 -1 -2 -1 -1 -7  4  2 -2  8 -5 -3 -5
 -3 -1 -6  1 -3  0  1 -4  1 -2  4 -5 -5 -1 -3 -6  0 -1 -8 -6  0 -2 -4 -1 -1  1 -2 -1 -4 -2 -3 -5  8 -4 -5 -1 -5 -3 -3 -4  0  0 -3  0 -3 -2 -5 -2 -3 -3 -3 -5 -6 -5 -3 -1 -5 -1  0 -2 -3 -6 -4 -6 -5 -2  9 -5  0  2 -2 -2 -3 -2 -2 -1 -5 -2 -1  8 -2  0 -4 -3 -5 -1 -6 -5 -7 -2  0 -5 -2 -3 -3 -6 -3 -5 -2 -3 -1 -4 -2 -2 -4  0 -2 -1 -3 -1 -1 -2 -5 -6  0 -2 -3 -5 -2  1 -2 -3 -5 -3 -4 -7 -4 -2  1 -3 -2 -1 -4 -5 -1  2 -3 -1 -2 -6 -1  0 -1 -4 -1 -2  0 -2 -1 -2 -5 -2  2 -1 -2  1 -4 -4 -3 -5 -3  0 -8 -3 -3 -5 -3 -5 -3 -5 -1 -1 -5 -3 -6 -8 -3 -3 -3 -2  5 -3 -6 -3 -1 -3 -5  1 -5 -2 -2  0 -1  0  2  0  0 -8 -1 -4 -2 -3 -6 -2 -5
 -4 -2 -6  3 -1  1  6 -5  3  2  6 -5 -5  2 -3 -7  0 -2 -8 -7  3  3 -4 -2 -1  3 -2  0 -3 -1 -1 -4 -1 -4 -6 -3 -5 -3 -4 -4  5  0 -2  5 -4 -4 -4 -1 -3 -5 -4 -6 -6 -6 -3  2 -5  8  3 -2 -4 -7 -5 -6 -6 -3 -1 -6  0  3 -3 -2 -3 -3 -2  5 -6  0 -1 -1 -4 -3 -4 -3 -6 -4 -7 -5 -8 -1  1 -6 -1 -5 -3 -6 -4 -5 -1 -4 -2 -5 -1 -3 -4 -1  0  4  0 -3  5 -2 -6 -6  2 -3 -5 -4 -4 -2 -3 -3 -6 -4 -4 -8 -4 -3  1 -3 -3 -1 -4 -5  1  3 -4  2  0 -6  4  0 -3 -3  0  2 -4 -1 -1 -3 -6 -1  4 -1  2  3 -4 -3 -4 -4  2 -3 -8 -4 -4 -5 -4 -5 -4 -4  3 -2 -5 -1 -7 -8 -3 -4 -4 -1  0 -5 -6 -4  8 -5 -4 -2 -6 -2 -3  1  0  4  3  3  0 -8 -2 -5  1 -5 -6 -3 -5
 -3 -2 -4 -2 -5 -3 -5 -2 -3 -3 -3 -6 -3 -3 -6 -5 -3 -4 -6 -5 -3 -5 -3 -2 -2 -1 -2 -3 -3 -3 -5 -5 -6 -1  1 -1 -2 -1 -4  0 -4 -1 -3 -4 -5 -4 -5 -4  4 -6 -3 -3 -4 -3 -6 -4 -3 -6 -4 -5 -5 -5 -2 -4 -5 -2 -2 -5 -1 -3 -4 -5 -6 -4 -4 -4 -3 -3 -3 -3 -6 -3 -1  2 -3  1 -5 -5 -6 -4 -4 -3 -5 -6 -6 -3 -5 -3  1 -5 -3  0 -5 -5 -1 -3 -4 -4 -6 -3 -4 -3 -6 -5 -4 -3 -6 -5 -4 -5 -4 -6 -3 -5 -3 -6 -3 -2 -4 -6 -4 -3 -3 -3 -3 -3 -6 -3 -4 -4 -6 -3 -4 -3 -3 -5 -3 -3 -3 -5 -5 -3 -4 -3 -5 -3 -3 -6  6 -6 -5 -5 -6 -5 -5 -4 -4 -3 -2 -6 -4 -2 -3 -7 -5 -6 -3 -5 -6 -5 -2 -6 -4 -6 -6 -7 -3  0 -6 -1 -3 -2 -2 -3 -4 -3 -2 -6 -4 -3 -5 -7 -4  4 -6
 -3  0 -5 -1  0  0  4 -3 -2 -1 -1 -4 -4  1  8 -6  2  2 -6 -6  2  5 -3  2  1  0  2  2 -3 -2  1 -4 -2 -3 -3 -3 -4 -3 -3 -3 -1  0 -2  1 -4  2 -4 -2 -3 -2 -3 -5 -4 -4 -1  1 -4 -3  0  3 -4 -6 -3 -6 -5 -3 -3 -4  0  1 -3  1 -1 -4  4  3 -4  1  1 -2 -3  2 -3 -3 -4 -3 -6 -4 -6  0  0 -4  3 -1  9 -5 -2 -5  0 -4  0 -4  0  1 -4 -2  0  2  0 -3  3 -1 -5 -5  3 -2 -2 -4 -1 -4 -3  6 -4 -4 -3 -6 -3 -3  1  9 -3  4 -3 -5  0 -2 -2  0  1 -5  0  3  1 -1  2  2 -3  2  3  2 -4  1  0  2  3  3 -3 -3 -2 -4 -1  0 -6 -4 -4 -3 -2 -4 -3 -4  2  0 -4 -1 -6 -6  9 -4 -1 -1 -2 -2 -5 -3 -3 -2 -4  0 -5  0 -1  2 -1  0 -1  0  1 -6  2 -3  1 -2 -5 -1 -5
 -4 -1 -5  0  6  1  2 -4  0 -1  2 -4 -5  2 -1 -6  0  0 -7 -6  2  5 -3 -1  2  2 -1  1  0 -2  7 -4  3 -3 -5 -3 -5 -3 -4 -3  1  0  0  3 -5 -2 -4 -2 -3 -3 -4 -5 -5 -5 -2  3 -4 -1  5 -1 -5 -6 -4 -6 -5 -3 -3 -5  0  3 -3 -2 -2 -4  1  5 -5  1  3 -2 -4 -2 -3 -3 -5 -4 -6 -4 -7  0  4 -5  6 -3 -1 -5 -3 -5  6 -5 -1 -4  6 -1 -4 -2  1  5  7 -3  2  1 -5 -6  0 -3 -3 -4 -2 -1 -3 -1 -5 -5 -3 -6 -3 -3  3 -1 -3  2 -1 -5  2 -2 -2  4  5 -5  6  1 -1  1  2  6 -3  4  2  1 -4  2  4  0  6  1 -3 -3 -3 -4  2 -1 -7 -5 -5 -5 -3 -5 -2 -4  4  2 -5  8 -6 -7 -1 -5 -3  4 -2 -3 -5 -3 -1 -3 -5 -1 -5  0 -2  2  0  4  0  1  1 -7  1 -4  6 -3 -5 -3 -4
 -4 -2 -6 -2 -4 -1 -2 -4 -2 -1 -3 -5 -5 -1 -5 -6  0 -3 -6 -6  0 -4 -2 -2 -1  0  2  2 -4 -3 -5 -5 -3 -2 -6 -4 -5 -2 -4 -3  0  0 -2 -2  7 -4 -5 -2 -1 -5 -5 -6 -6 -6 -4  4 -5 -3 -1 -3  7 -6 -5 -6 -6 -3 -3 -6  3 -2 -2 -3 -4  6 -3 -4 -6 -1 -1 -3 -4 -4 -1 -2 -6 -4 -6 -5 -6 -2 -1 -6 -2 -5 -5 -6 -5 -6 -3  7 -3 -4 -4 -4 -5  3 -2 -2 -5 -3 -3  0 -6 -6 -3 -3 -5 -5 -4  7 -3 -4 -6  7 -2 -6 -2 -3 -2 -5 -3 -3 -5 -6  0  2 -5 -1 -3 -6 -4  0 -3 -4 -2 -3 -4 -2 -2 -4 -6  0  2  4 -3 -1 -4 -5 -4 -5 -4 -4 -6  7  7 -5 -5 -5 -4 -5 -3 -3 -6 -5 -6 -6 -5  7 -5 -3 -2 -5 -6 -5 -4 -5 -6 -4 -6 -4 -3 -1  1  0  4  4  2 -6 -3 -5 -3 -5 -6 -2 -5
 -1 -2 -5  1 -3  0  0 -4 -1 -2  1 -5 -3 -1 -3 -4  4  1 -6 -4 -1  1 -4 -2  0  0 -2  1 -3  4  1 -5 -2 -4 -5 -1 -5 -4 -4 -4 -1 -1 -3 -1 -5 -2 -5  4 -3 -3 -4 -6 -4 -5 -3  2 -1 -4  2  0 -5 -4 -3 -4 -1 -4 -2 -1  0 -1 -4  2 -4 -4  2 -1 -5 -2 -1  1 -5  6 -4 -4 -5 -4 -4  2 -6  6 -3 -5 -2 -3 -3 -6 -1 -5 -2 -5  0 -4 -1  2 -5 -3 -2 -2 -3 -3 -3 -2 -1 -3  4 -4 -3 -5  6 -3 -4 -1 -5 -5 -4 -3 -4 -4  0 -3 -4  0 -5 -5 -1 -1 -3 -2 -2 -5 -3 -1 -2 -1 -2 -2 -3 -1 -2 -2  1 -2 -2 -1 -2  1 -4  3 -3 -5 -4  9 -6 -5 -5 -2 -3 -5 -4 -5  1 -2 -5 -3 -4 -6 -3 -5  3 -3 -3 -3 -5 11 -4 -1 -5 -2 -1 -2 -1  0 -1  0  1  0 -1 -6 -1 -3 -1 -3 -5 -3 -5
 -1 -3 -1 -2 -2 -2 -5  1 -3 -3 -5 -6  3  0 -5 -3 -3 -1 -6 -3 -3 -5 -3  0 -2 -2 -3 -2  2 -1 -1 -6 -6 -4  1  1  1 -4 -4 -1 -4  0 -3 -4 -7 -3 -2 -5 -3 -6  4  0 -1  2 -6 -5  0 -6 -4 -5 -7 -2  1  3 -3 -4 -6 -4 -1 -2 -5 -5 -6 -5 -4 -5  3 -2 -3 -6 -6 -4 -1 -4  2  0 -3 -4 -6  0 -4  2 -5 -6 -6  1  3  6 -3 -7  0  1 -4 -5  3 -4 -3 -4 -5 -4 -4 -2 -4 -3 -4 -2 -6 -1 -2 -6 -5 -5  5 -6 -4 -6 -3 -5 -4 -6 -5 -4  1  6 -3 -4 -6 -4 -1  0 -4 -3 -3  0 -3 -5  1 -3 -3 -4 -3 -3 -4 -2 -4 -3  4 -5 -1 -6 -5 -4 -6 -7 -7  0 -6  3  3 -6 -3 -2  6 -6 -3 -6 -6 -7 -6 -4 -5 -6 -1 -7 -6 -6  2 -2 -4 -1 -3 -1 -1 -3 -5 -3 -2 -6 -1  5 -2 -6  0 -4 -6
  0 -3  6 -1 -3 -3 -5  4 -2 -3 -5 -6  1 -2  0 -2 -3 -1 -5 -1 -3 -4 -4  2 -1 -2 -3 -1  4 -1 -2 -6 -6 -4 -1 -2  5 -4 -4 -2 -4  1 -3 -4 -6 -4 -4 -5 -2 -5 -1  2  6  5 -5 -4  3 -7 -4 -4 -6 -2 -2  0 -3 -4 -6 -2 -1 -2 -5 -4 -5 -5 -2 -5  5 -2 -3 -6 -5 -3 -3 -4  6  4 -2 -3 -5 -2 -4  5 -5 -5 -5 -2 -2 -1 -4 -6 -1 -1 -4 -3  1 -4 -4 -4 -4 -4 -3 -3 -4 -2 -3 -3 -5 -5  2 -5 -5 -5  5 -6 -4 -4 -3 -5 -4 -5 -5 -3 -2  2 -3 -5 -5 -3 -1  6 -2 -3  0  2 -3 -4  4 -3 -3 -4 -3 -2 -3 -3 -4 -3 -1 -5 -1 -6 -5 -4 -5 -6 -6  2 -3  3  1 -6  0 -1  0 -6 -2 -5 -5 -6 -5 -3 -5 -5  6 -6 -6 -5  5  0 -3 -1  1 -1  0 -3 -5 -3 -2 -5 -1  1 -3 -5  6 -4 -6
 -3 -1 -5 -1 -1  0 -2 -4 -1 -1 -2 -4 -4  0 -2 -6  1  2 -7 -6  2 -1 -3  1  0 -1 -2  1 -3 -2 -2 -4 -3 -3 -4 -3 -4 -3 -3 -3 -2  0 -2 -1 -4  3 -4 -2 -3 -1 -4 -5 -5 -5  8 -1 -4 -3 -1  1 -4 -6 -4 -5 -5 -3 -3 -5  0 -1 -3  1  8 -3  1 -2 -4  0 -1 -2 -1 -1 -3 -3 -5 -3 -6 -4 -7  1 -2 -4 -1 -1 -2 -5 -1 -5 -2 -4  1 -4 -1  5 -4 -2  0 -1 -2 -3 -2 -1 -5 -6  1 -3 -1 -4 -1 -3 -3  2 -5 -4 -3 -7 -3 -3 -1 -2 -3  0 -3 -5  1 -2 -1 -1 -1 -5 -1  1  1 -3  2  0 -3  0  1  3 -5  0 -1  0  0  1 -3 -3 -1 -4 -3 -3 -7 -4 -4 -4  0 -4 -1 -4 -1  0 -5 -2 -6 -7 -2 -4 -1 -2 -3 -1 -5 -4 -4 -1 -5  0 -5  0  1  1 -1  0 -1 -1  0 -7  3 -3 -1 -1 -5 -3 -4
 -1 -3  0 -2 -4 -2 -4  1 -3 -3 -4 -6  4 -2 -3 -3 -2 -1 -5 -3 -3 -3 -3  0 -2 -2 -3 -1  0 -1 -2 -5 -5 -3 10 -1  0 -3 -3 -2 -4  0 -3 -4 -5 -1 -4 -4 -2 -4  5  0  0  3 -4 -3  0 -6 -3 -3 -5 -3 -2 -2 -3 -3 -5 -4 -1 -2 -4 -3 -4 -4 -2 -4  1 -2 -2 -5 -5 -3 -3 -3  4  0 -3 -3 -5 -2 -3  3 -3 -4 -3 -2 -2 -1 -3 -5 -1 -1 -4 -3  0 -3 -3 -3 -4 -4 -3 -2 -4 -3 -3 -1 -4 -5 -2 -5 -4 -3  1 -5 -4 -5 -3 -4 -3 -3 -4 -2 -2 -1 -3 -4 -4 -3 -1  0 -3 -2  0  1 -2 -4  1 -3 -2 -3 -3 -2 -3 -2 -3 -2 -1 -5 -2 -6 -5 -3 -5 -5 -5 -1 -4 -1  0 -5 -2  1  1 -5 -3 -5 -3 -5 -4 -3 -4 -4  1 -5 -6 -4  0 -2 -4 -2 -2 -1 -1 -3 -4 -3 -2 -5 -1  1 -2 -4  0 -3 -6
  7 -4 -1 -3 -5 -4 -5 -1 -4 -4 -5 -7  6 -3 -3  9 -4 -3 -3  9 -4 -5 -5 -2 -3 -2 -4 -3 -2  1 -5 -6 -6 -5 -3 -4  2 -5 -5 -4 -5  0 -4 -5 -6 -3 -6 -4 -4 -6 -3 -3 -1  2 -6 -4  5 -6 -4 -5 -6  9 -3  8  7 -5 -6  2 -1 -3 -5 -5 -6 -5 -4 -6 -1 -3 -4 -6 -7  2 -4 -4 -1 -2  9  5 -2 -2 -5 -1 -5 -6 -6 -3 -4 -3 -5 -6 -1 -2 -5 -2 -2 -4 -4 -5 -6 -5 -4 -4  0  8 -3 -4 -6 -6 -1 -5 -5 -5 -2 -6 -5 -2 -4 -5 -5 -6 -5 -4 -3 -2 -4 -4 -6 -4 -1 -1 -5 -4 -3  1 -4 -5  2 -4 -3 -5  7 -3 -3 -3 -5 -3 -2 -6 -4 -7 -6  5 -3 -6 -6  5 -6 -2 -2 -7 -3 -2  1 -6  9 -3 -6 -6 -6 -5 -5 -6 -2 -4 -6 -6  4 -3  3 -3 -3 -2 -2 -3 -4 -3 -3 -2 -4 -2 -4 -6 -2 -4 -7
 -4 -2 -6 -2 -2 -2 -3 -4  2  5 -3  9 -5 -1 -4 -7 -3 -3 -7 -7 -2 -3 -1 -2 -1 -1  1  0  2  5 -4  8 -4 -3 -5 -3 -5 -3 -4 -3 -3  0  6 -3 -5 -4  8 -3 -3 -5 -4 -5 -5 -5 -4 -3 -5 -4 -1 -4 -5 -7 -4 -6 -6 -4 -5 -6 -1 -2 -4 -4 -4 -4 -3 -3 -5 -3 -2 -5  8 -4 -3 -3 -5 -4 -7  5 -7  3  5 -5 -3 -5 -4 -5 -5 -5 -3 -5 -1 -4 -3 -2 -4  1  3 -2 -4 -3 -3 -3 -6 -6 -3 -3 -5  8 -2 -4 -4 -4 -5 -5 -3 -7 -3 -4  5 -4 -4 -3  2 -5  3 -3 -5 -3 -3 -5 -3 -2 -4 -4 -3 -3 -4 -3 -3 -4 -6  5 -1 -2 -2  3  3  8 -3  9  7 -5 -7 -5 -5 -5 -5 -5 -4  9 -3 -3 -5 -4 -7 -7 -4 -5 -5  6 -4 -5 -5 -5 -4 -5 -5 -4 -6 -3 -2 -2  2  0 -1 -2  1 -8 -3 -4 -3 -5 -5 -3  9
 -3  5 -5  2 -2  3 -1 -2  1  0  1 -4 -4  0 -3 -5  0  0 -6 -5  0 -2 -1  0  0  1  0  0 -2 -1 -3 -3 -2  0 -4  0 -4  5  0 -1  2  0  0  2 -3 -3 -3  6  4 -4 -2 -4 -5 -4 -3 -1 -4 -2  0 -2 -3 -5 -2 -5 -5  3 -2 -5  0  0  7 -2 -3  0 -1 -2 -4  0  2 -2 -2 -3 -1  4 -5 -2 -5 -4 -6 -2 -1 -3 -1 -4 -3 -4 -3 -4  0 -3  0 -2 -1 -3 -3  4  0 -1 -2  6 -1 -1 -5 -5 -1  4 -4 -3 -3 -2  7 -3 -4 -2 -1 -6  1  7 -1 -3  7  2 -3 -4  0  4 -4  0 -2 -5 -2  0  0 -3 -1 -2 -2  0  0 -3 -4  0 -1  0 -1 -1 -3 -3 -3 -4 -2 -3 -6 -3 -3 -4 -4 -4 -2 -4  0  1 -4 -3 -5 -6 -3 -2 -3  0  6 -4 -5 -4 -3 -4 -4 -2 -5  0 -2  0  1  0 -1  1  1 -7  0 -4 -1 -4 -5  4 -4
 -3  4 -4  1 -2  2 -1 -2 -1 -1  0 -4 -2  0 -4 -5  1  1 -6 -5  0 -3 -1 -1  2  0 -1  0 -2  0 -3 -4 -2  2 -2  6 -3 -1  8 -1  3  0  0 -1 -4 -2 -3  0 -1 -4  4 -2 -4 -3 -3 -3 -3 -4 -1 -2 -4 -5  4 -4 -5  7 -3 -4 -1  3 -1 -3 -3 -3  0 -3 -3  1  1 -1 -4 -3 -2 -1 -3  3 -5 -4 -6 -2  0 -3 -2 -4 -4 -3 -3 -2  3 -4  3  1 -1 -3  3  2 -1 -1  1  4 -1 -1 -5 -5 -2  5 -4 -3 -3 -3 -1 -3 -3 -4 -2 -6 -1 -1 -2 -4  0  1 -1 -3  0 -1 -4  0  0 -4 -2  0 -2 -1 -1 -2  1  0  0 -3 -4 -1 -2  0 -1 -1 -2 -3 -2 -4 -3 -4 -6 -4 -4 -4 -4 -2  0 -4  1  2 -2 -4 -5 -6 -4 -4 -4 -2 -1 -4 -4 -5 -4 -4 -3 -1 -5  3 -2  0  1 -1 -2 -1  1 -6  1 -2 -2 -4 -4 -1 -4
  1 -4 -4 -4 -5 -4 -5 -4 -5 -5 -5 -2 -2 -4 -5 -2 -4 -4 13 -2 -4 -5 -5 -3 -3 -2 -4 -3 -4 -3 -5 -7 -6 -5 -4 -5 -3 -5 -5 -4 -5 -1 -4 -5 -5 -5 -6 -5 -5 -6 -4 -5 -3 -3 -6 -4 -1 -7 -5 -5 -5  0 -5 -2 -1 -5 -7  7 -1 -3 -6 -5 -6 -5 -4 -5 -4 -4 -4 -6 -7  5 -5 -5 -4 -4 -2  8 13 -4 -5 -4 -5 -6 -5 -6 -5 -5 -5 -5 -4 -5 -5 -5 -4 -5 -4 -5 -5 -5 -5 -4 -1 -1 -3 -5 -6 -6 -1 -5 -6 -5 -2 -5 -5 13 -5 -6 -5 -5 -6 -4 -5 -5 -4 -5 -6 -4 -2 -4 -5 -4  3 -1 -4 -5 -3 -4 -4 -5  2 -3 -4 -3 -4 -3 -4 -6 -5 -7 -6 -2 13 -5 -5  0 -6 -4 -4 -7 -3 -2 -2 -6 -2 13 -5 -5 -6 -2 -6 -6 -4 -6 -7 -6 -3 -3 -1 -2 -2 -2 -2 -3 -4 -3 -3 13 -4 -4 -5 -6 -4 -3 -7
  5 -3 -3 -3 -4 -3 -4 -3 -3 -4 -4 -6  1 -3 -4  1 -2 -3 -1  0 -3 -4 -4 -2 -2 -2 -3 -2 -3  1 -3 -6 -5 -4 -4 -3 -2 -4 -4 -3 -4 -1 -3 -4 -6 -3 -5 -3 -4 -5 -3 -3  3 -2 -5 -2  4 -6 -3 -4 -6  1 -3  0  7 -4 -5  9 -1 -2 -5 -4 -5 -5 -3 -4 -3 -3 -3 -4 -6  4 -4 -4 -3 -3  0  2  0 -1 -4 -3 -4 -5 -5 -4 -4 -3 -3 -6 -2 -3 -4 -2 -3 -4 -2 -3 -5 -4 -4 -2 10  5  0 -4 -5 -6  0 -4 -5 -4 -3 -6 -4 -1 -4 -5 -4 -5 -4 -3 -4 -3 -3 -3 -3 -4 -3 -3 -4 -3 -2  5 -3 -4  0 -3 -3 -4  8 -3 -3 -3 -4 -2 -3 -5 -3 -6 -5  2 -1 -6 -6  7 -5 -3 -3 -6 -3  0 -3 -5  0 -1 -5 -6 -4 -4 -4 -5 -3 -1 -6 -5 -2 -3 10 -3 -1 -2 -1 -3 -3 -3 -2 -1 -3 -3 -4 -5 -4 -3 -6
 -2 -2 -2 -1 -1 -2 -5  3 -2 -2 -4 -5  2  0 -4 -4 -2 -1 -7 -4 -3 -4 -1  1 -1 -1 -2 -1  3  1 -3 -4 -6 -2  2  3  3 -3 -3  4 -3  0 -3 -4 -6 -2  2 -4 -2 -5  3  6 -2  0 -5 -4  2 -6 -3 -4 -6 -4  6  0 -4 -3 -6 -4 -1 -2 -4 -4 -5 -4 -3 -5  1 -2 -1 -5 -5 -3  3 -2 -1  3 -4 -4 -7 -1 -3  0 -4 -5 -5  7  0  5 -2 -6  0  5  0 -3  5 -3 -3 -3 -5 -3 -1  0 -4 -4 -3  1 -5 -3 -2 -5 -4 -5  0 -6 -3 -6  0 -4 -3 -5 -4 -3  6  3 -2 -4 -5 -3  2 -1 -3 -2 -3  2 -2 -4  2 -2 -2 -5 -3 -2 -3 -1 -3 -2  5 -5  3 -5 -5 -5 -7 -6 -6 -1 -4  5  4 -5 -2 -1  4 -5 -4 -7 -5 -6 -5 -3 -4 -5 -1 -6 -6 -6  0  1 -4  2 -3  0 -1 -2 -4 -3 -2 -7  0  4  0 -6 -1 -3 -6
