# Supplementary material for: Protein Secondary Structure Prediction Based on Data Partition and Semi-Random Subspace Method
Source: Sci Rep. 2018 Jun 29;8:9856. doi: 10.1038/s41598-018-28084-8 (PMC6026213; doi:10.1038/s41598-018-28084-8)
Supplement: Supplementary file 3 — Dataset 3 [file 41598_2018_28084_MOESM3_ESM.zip › ASTRAL_DATA/1ci4_A.pssm]

  X  T  T  S  Q  K  H  R  D  F  V  A  E  P  X  G  E  K  P  V  G  S  L  A  G  I  G  E  V  L  G  K  K  L  E  E  R  G  F  D  K  A  Y  V  V  L  G  Q  F  L  V  L  K  K  D  E  D  L  F  R  E  W  L  K  D  T  C  G  A  N  A  K  Q  S  R  D  C  F  G  C  L  R  E  W  C  D  A  F  L
 -1  0  0 -1 -2 -3 -4 -1  1 -5 -2  2 -2 -3 -1 -1 -2 -3 -1 -1  1  2 -2  4 -2 -3 -1 -2  0  0  1 -1 -1 -4  1  1  0 -3 -3  0  0  1 -1 -1 -2 -2  0 -2 -3 -1 -1 -2 -1 -2 -2 -1  1 -1 -4 -1 -1 -4 -2 -2 -2  0  2 -1  6 -2  3 -2 -3  5 -1  0  2  1 -2  1 -4 -1 -1 -6  1  0  2 -5 -4
 -1 -2  0 -3 -1  3 -2  5 -1 -5 -3  0 -2 -2 -1 -1  0  2 -3 -4  0  0 -4 -3  1 -5 -3  1 -1 -2 -1  2  5 -5  1  1  2 -5 -4 -3  2 -1  0 -1 -3 -3 -3  2 -3 -2 -2  0  1  3 -1  0 -1  0 -4  2  1 -4 -3  1 -1 -2 -2 -3 -4 -2  0  2 -2 -1  4 -1 -5 -2  1 -4 -4  3 -1 -6 -3  0 -2 -5 -4
 -1 -1 -2 -1 -2 -2 -1  0  5 -5 -4  1 -2 -4 -1 -2  2 -3  0 -4  0 -2 -5 -1 -3 -5 -1  0 -2  1 -1  0  1 -6  0  2 -1  1 -4  1 -1 -1 -2  1 -3 -3  1 -1 -3 -3 -2 -3  1 -1  4 -1 -1 -2 -4 -1  1  1 -4 -1  1  0 -3 -1 -4  6  0 -1  1 -3  1 -1 -5 -3  4 -5 -6  2 -1 -7 -4  1  3  0 -6
 -1 -2 -3 -2 -2 -3 -4  1  3 -6 -4 -2 -1 -4 -1 -1  4 -3  4 -4  1  2 -5  3  0  0 -1  2 -1 -2 -2  0 -2 -6 -1  2 -1 -2 -5  4 -1 -2  0  1 -3 -3 -2  1 -4 -3 -2 -3  0 -2  5  0  3 -1 -4 -1  4 -5 -4 -2  5 -2 -4 -1 -4 -1 -1 -2 -2 -3 -1  6 -5 -4  2 -6 -6 -2  3 -8 -5  5 -2 -5 -6
 -1 -2 -3 -3  1 -5 -1 -4 -4  0 -1  1 -5 -5 -1 -4 -5 -6  0 -3  1  1  0 -3 -5 -3 -4 -2 -1 -2 -3 -2 -5 -4 -1 -4 -1 -5  3 -4 -2  4  1  3  3 -2 -3 -3 -3 -2 -2  0 -3 -1 -2 -2 -3 -1 -4 -1 -4 -4 -3 -4  4  4  8 -4 -3 -4 -3  3 -6 -1 -4 -4 10  0 -4 11 -4 -1 -5 -6 10  0  5 -5 -3
 -1 -2 -2 -2  5 -1  0  2 -1 -5 -3 -1  1 -1 -1 -3  1 -1 -2 -4 -1  0 -4 -2 -4 -5 -3  1  0  0  3  0  0 -5  1  0  1 -4 -4  0  2  1 -1  3 -3 -2 -2  5 -3 -2 -1 -2  0  1 -1  2  1  1 -4  4  2 -2 -3  1  0 -1 -3 -1 -3 -2  0  1  7  2  2  2 -5 -3  2 -5 -4  1  0 -6 -2 -1  3 -5 -4
 -1 -2 -2 -2  0 -1 -3  0  1 -6 -2 -2  7 -3 -1 -2  5 -2  1 -4 -1  3 -4 -2 -4 -5 -2  4  2 -2 -1  1  1 -5  3  4  1 -2 -4  0  1 -1 -2 -1 -3 -2 -2  1 -3 -3 -1 -2 -1  1  1  5  3  1 -4  1  3 -4 -4  0  3  0 -4 -2 -3 -2  1  0  3 -2  1  1 -5 -3  0 -6 -5 -1  6 -7 -5  3  1 -5 -5
 -1 -2 -3 -2 -4 -3 -5 -3 -2 -6 -4  1 -1 -4 -1  6 -2 -4 -3 -4  1 -3 -5  1  7 -6  6 -1 -2 -1  4  1 -4 -6 -2 -3 -3  7 -5 -1 -2  1 -1 -1 -3 -4  5 -2 -4  1 -3 -3  3 -2 -1 -2  0 -3 -4 -1 -1 -4 -4 -3 -1 -3 -2  6 -2 -3 -1 -3 -4 -2  1 -2 -4 -4  1  1 -6 -3 -1 -6 -4 -2 -2 -5 -6
 -1 -3 -3 -3 -2 -3  9 -2 -1 -4 -4 -2 -2 -4 -1 -4 -2 -3 -2 -4 -2 -2 -5 -3 -4 -5 -4  2 -3  4 -2 -1 -1 -5  0  0  1 -5 -3  3 -1 -2  2  3 -3 -3 -2  0 -1 -3 -2 -1  4 -1 -1  1 -2 -1 -3 -1 -1 -3 -4 -1 -2 -3 -4 -1 -4 -2 -2  0  5 -3  1 -3 -5  2  1 -6 -5  0 -3 -5 -5 -1 -2  4 -5
 -1 -3 -2 -4  0 -5 -4 -4 -3 -3  3 -3 -5 -5 -1 -3 -5 -5 -4  2 -2 -3  3 -4 -6  7 -5 -3  1  1 -4  1  0 -1 -1 -4 -2 -7  2 -1 -2 -1  0  0  1  1  0 -2 -1  0  3  0 -3 -3 -4 -3 -3  0 -2 -1 -3 -4  1  1 -3  0  0 -5  0 -5 -2 -5 -6 -4 -4 -3 -2 -2 -3 -4  1 -4 -5 -6 -4 -3 -3 -3  2
 -1 -3 -3 -4 -3 -3  1 -3 -3 -1  2 -3 -3 -5 -1 -4 -5 -5 -2 -1 -3 -3  4 -4 -6  0 -5 -4 -2  2 -4 -2 -4  6 -3 -4  0 -7  0 -2 -1 -1 -2 -1  2  4 -3 -2 -1  4  2  4 -3 -2 -4 -3 -3  2 -1 -1 -3 -4  5 -1 -3 -1 -2 -5 -1 -4 -3 -4 -5 -2 -2 -3 -3 -3 -4 -5  5 -3 -5 -5 -2 -4 -2 -2  6
 -1 -2 -2 -2  2  7 -3  3 -2 -2 -2  0 -1 -3 -1 -2  0  8 -2 -4 -1  0 -4 -2 -3 -5 -3  1  0 -2  1  3  4 -5  2  1  4 -4 -1 -1  1 -1  0  0 -3 -3 -2  2 -3 -1 -1 -2  3  5 -1  2 -1  1 -4  2  1 -4 -3  5 -1  0 -3 -1 -2  0  1  6 -2 -1  2 -2 -5 -3  1 -5 -5  4 -1 -7 -4 -2 -2 -5 -5
 -1 -2 -2 -3 -2 -3 -3 -3 -1 -2  1 -3 -1 -4 -1 -4 -4 -4 -2 -1 -1 -3  1 -4 -5 -1 -4 -3  0  0 -2 -1 -3 -1 -1 -3  0 -5  2 -3  2 -1 -1  1  2  2 -2 -1 -2  0  0  4 -2  1 -3 -3 -2  1 -2  0 -1 -3  3  2 -2  0 -2 -4  1 -4 -2 -3 -3 -3 -1 -2 -4 -3 -3 -4  4 -3 -4 -5 -4 -4 -3 -1  4
 -1 -4 -4 -4 -4 -5  0 -2 -3  9 -2 -4 -5 -6 -1 -5 -5 -6 -4 -3 -3 -2 -2 -5 -6 -2 -5 -4 -3 -1 -4 -2 -4  0 -4 -5 -4 -6  6 -3 -1 -2  1 -2 -1  0 -3 -3  6 -1 -1  2 -3 -3 -4 -4 -3 -1  9 -3 -3  1 -1 -3 -4 -2  0 -3 -4 -5 -1 -3 -5 -4 -4 -5 -5  3 -2 -6  1 -4 -5 -2 -5 -4 -4  8 -2
 -1 -2  0 -3  3 -3 -3 -3 -3 -6 -4 -2 -3  8 -1 -4 -3 -4  5 -4 -3 -3  0  5 -4 -5 -4  3 -3 -3 -2 -3 -3 -6 -3 -3 -3 -5 -5  2 -2 -2 -2 -2  1  1 -3 -2  0 -3 -2 -3 -2  0 -2  0 -1 -2 -4 -2 -2 -5 -3 -3 -3 -3 -4 -3 -3 -2 -1 -2 -4 -2 -2 -3 -5 -4 -3 -5 -5 -3 -3 -7 -5 -3 -3 -6 -5
 -1  4  0  6 -2 -2 -3  0  0 -5 -2  4 -2 -1 -1 -2 -2 -3  1 -2  1  0 -4  0 -3 -4  1 -1 -1 -1  1 -1 -1 -5  0  0 -1 -2 -4 -1  0  0  1 -1 -2 -2  0 -1 -3 -1 -1 -1 -1 -1  1 -1  0 -1 -3 -1 -1 -4 -2 -1 -1  1  1  0 -1  3  2 -2 -1  3  1  1  1  2  0 -2 -5  0 -2 -6  0  1  1 -4 -5
 -1  5  6  3 -2 -1 -4 -2  0 -4  0  0 -3 -1 -1 -3 -2 -3 -1 -2  4 -1 -2 -2 -4 -1 -2 -1  2 -2 -1 -1 -1  0  0  1 -2 -4 -3 -1  1  1 -1  0 -1 -2  0  0 -3 -2  1 -1 -1 -2  0 -1 -1 -1 -3  0 -1 -2 -2 -1 -2  4  1 -2 -1  2  0 -2 -3 -2  0 -1 -2  0  1 -4 -3  0 -2 -6  0 -1  0 -3 -3
 -1 -4 -4 -5 -4 -5 -4 -4 -4 -1 -4 -4 -5 -6 -1 -5 -5 -6 -5 -4 -4  5 -4 -5 -5 -5 -5 -4 -4 -2 -3 -4 -5 -4 -4 -5 -4 -5 -1  2 -1 -2 -1 -3 -2 -2 -3  0  0 -2 -3 -2 -3  2 -4 -3  0  1 -1  1 -3 12 -3  0 -4 -4 -4 -4 -5 -5 -4 -2 -5 -5 -3 -5 -5  0 -4 -5 -4 -4 -5 13 -5 -5 -4 -2 -4
 -1 -3 -3 -4 -2 -4  0 -3  1  1 -3 -2 -4 -5 -1 -5 -4 -4 -3 -3 -2 -2 -3 -4 -5 -3 -5 -2 -3  2 -3 -3 -3 -3 -3 -4 -3 -6  4  1  2 -2  5 -2  2  0 -3 -2  6 -2 -2 -1 -2 -2 -3 -3 -3 -1  1 -2 -2  2 -2 -3 -3 -3 -1 -4 -4 -4 -3  0 -1 -4 -3 -4 -5  7 -3 -5 -3  1 -3  3 -5 -1 -3  2 -3
 -1 -2 -1 -3  0 -4 -4 -4 -2 -3  5 -2 -4 -3 -1 -4 -5 -5 -3  6 -2 -2  4 -3 -6  3 -5 -3  3  0 -3 -1 -2 -2  0 -3 -3 -6  0 -2 -1  1  1  1  3  0 -1 -1  0  1  2  0 -2 -3 -3 -2 -1 -1 -3  0 -2 -4  0 -1 -3  1 -1 -5  0 -4 -2 -4 -5 -3 -3 -4 -3 -2 -3 -4 -1 -3 -3 -6 -3 -4 -2 -3 -1
