# Supplementary material for: Protein Secondary Structure Prediction Based on Data Partition and Semi-Random Subspace Method
Source: Sci Rep. 2018 Jun 29;8:9856. doi: 10.1038/s41598-018-28084-8 (PMC6026213; doi:10.1038/s41598-018-28084-8)
Supplement: Supplementary file 3 — Dataset 3 [file 41598_2018_28084_MOESM3_ESM.zip › ASTRAL_DATA/1ci9_A.pssm]

  A  A  S  L  A  A  R  L  D  A  V  F  D  Q  A  L  R  E  R  R  L  V  G  A  V  A  I  V  A  R  H  G  E  I  L  Y  R  R  A  Q  G  L  A  D  R  E  A  G  R  P  M  R  E  D  T  L  F  R  L  A  S  V  T  K  P  I  V  A  L  A  V  L  R  L  V  A  R  G  E  L  A  L  D  A  P  V  T  R  W  L  P  E  F  R  P  R  L  A  D  G  S  E  P  L  V  T  I  H  H  L  L  T  H  T  S  G  L  G  Y  W  L  L  E  G  A  G  S  V  Y  D  R  L  G  I  S  D  G  I  D  L  R  D  F  D  L  D  E  N  L  R  R  L  A  S  A  P  L  S  F  A  P  G  S  G  W  Q  Y  S  L  A  L  D  V  L  G  A  V  V  E  R  A  T  G  Q  P  L  A  A  A  V  D  A  L  V  A  Q  P  L  G  M  R  D  C  G  F  V  S  A  E  P  E  R  F  A  V  P  Y  H  D  G  Q  P  E  P  V  R  M  R  D  G  I  E  V  P  L  P  E  G  H  G  A  A  V  R  F  A  P  S  R  V  F  E  P  G  A  Y  P  S  G  G  A  G  M  Y  G  S  A  D  D  V  L  R  A  L  E  A  I  R  A  N  P  G  F  L  P  E  T  L  A  D  A  A  R  R  D  Q  A  G  V  G  A  E  T  R  G  P  G  W  G  F  G  Y  L  S  A  V  L  D  D  P  A  A  A  G  T  P  Q  H  A  G  T  L  Q  W  G  G  V  Y  G  H  S  W  F  V  D  R  A  L  G  L  S  V  L  L  L  T  N  T  A  Y  E  G  M  S  G  P  L  T  I  A  L  R  D  A  V  Y  A
  3  5  3 -1  1  3  1 -4 -3  3  2 -3  1  0  5 -3  3  0 -2 -4 -4  1 -3  4 -1  1  0 -2  6 -4 -2 -3 -1 -2  2 -5  1 -1  6  5 -3 -3  6 -5 -4  0  4  1 -1  1 -3  1  0 -3  3 -3 -6 -5 -3  5 -3 -3 -2 -5 -2 -4 -2  2  3  6  6 -4  2 -4  0  2  1 -3  0 -4  1 -5 -2  2  0 -3  2 -2 -5 -5 -4  2 -6  2 -4  1 -3  4 -2  1  0  0  3  0 -4 -3 -2 -3 -5 -5 -5 -2 -6 -3  6 -4 -5 -1 -6  0 -5  0 -2  1  2 -2  1  2 -5  3  2  5 -1 -2 -1 -1 -3 -2  0  0  1  0  0 -2 -4  4  0  0 -3  1  0 -4  6  2  3 -4 -5  1 -2  3 -5 -4  0  3 -7  0 -6 -3 -4  6 -3 -6 -4 -3 -4  5 -1 -2  2  2  3  1 -3  0 -1 -5  1  1  4 -3  3  1 -3 -3  0  1 -5 -3 -1 -4  1 -1  0  3 -7  0  3  1 -1  2  2 -4 -5  6  3  3 -6  3 -2  2  1  0  0  0  0 -1 -1  1 -1  0  0  1 -1  0  0 -1 -1  0  0  1  1  1  0 -1 -2  3 -1  2 -3  4 -1 -2  2  1  5 -4  0 -2  0 -3  5 -3 -4  3 -1 -3  7  1 -3 -3 -1  1 -4  0 -4  3 -4 -3  0 -3 -1  3 -4 -3  0  2  2 -3  3  2  2  0  1  0 -1 -1 -1 -1  2 -1  3  0  1  0  1  1 -3 -3 -3 -6 -1 -4 -2 -1  4 -3 -4  0 -4  0  4  4  6  1  0 -2  0  1  3 -4 -1 -5  1 -7 -2 -4  4  3 -3 -4  2 -7 -5 -2 -5 -3  4  1  0 -4 -1  1 -1  4 -5 -3 -5 -1  5 -3  0 -3  0  1 -2  2 -4  0 -1  1 -3 -1  0  6 -2 -4  4
 -2 -2  0  4  0  1  7 -5 -2  3 -2 -5  1  5 -4 -5 -1  1  2  8 -5 -5 -6 -4 -4 -5 -3 -6 -1  6  3 -6  4 -4  1 -5  4  6 -1  0 -6 -2  4 -5  7 -4  0  1  4 -3 -5  4  2 -2 -4  1 -6  8 -5 -4 -5 -5 -5 -2 -6 -5 -5 -4 -4 -5 -5 -5  4 -5 -5 -3  2 -3  5 -5  0 -6 -3 -3  0 -6 -1  7 -5 -6 -6 -3 -7  6 -6  5 -1 -1 -4 -5  3  1 -1  1 -6  4 -5  7 -3 -6 -6 -2 -5 -3 -5 -6 -6 -2 -6  4 -6 -1 -2 -1 -3 -2 -3 -3 -4  4  5 -1 -2 -3 -3 -4 -5 -4 -3  2 -1 -2 -2 -4 -2 -2 -3 -3 -5  6  8 -5 -5  1 -4 -3 -6  0 -2 -1 -7 -6 -1  2 -8  3 -6 -5 -5 -5 -5 -6 -6 -5 -6  4 -5 -5 -4  4 -5 -3 -4  2  0 -5 -2 -1 -4 -5  4  3  4 -6 -4  1 -3 -5  0 -5  3 -3 -5  1 -7  0 -4  2 -3  1 -1  8 -5 -5 -1 -4 -6 -1 -2 -3  1 -2  2 -2  3  6 -2  2 -1 -1  0  1 -3  1 -1 -2 -1 -1  0 -2  0 -1 -2  5 -3  0 -4 -1  8 -3  0  0  1  1  2 -4 -4 -4 -6 -6 -5 -6 -5 -4 -5 -2 -4  0 -5 -5 -4  7 -5 -5  0 -4 -5  8  4  1 -2  0 -5 -4 -1  2  3 -3  1  3 -1 -4  2  4 -3  1 -4 -2 -3 -1 -1 -1 -2  2 -1 -2 -6  2  0 -5 -6 -5 -6 -6 -4 -6 -3  3 -4 -3 -1  2 -3  2 -4  0 -3 -2  0 -6 -4 -6  4 -7 -6 -6 -5 -6 -5 -4 -2 -7 -6 -6 -6  4 -1  4  2 -1 -4 -5 -5 -4 -5 -5 -3 -3 -2 -3 -2 -1 -3 -3 -3  3 -5  3  0 -2 -5  7  2 -3 -6 -6 -4
 -1 -3  0 -4 -1  0 -2 -6  1 -1 -3 -3  0 -2 -3 -6 -1  0  1 -4 -6 -5 -4 -3 -4 -6 -5 -6 -3 -3  2 -4 -1 -4 -4 -5 -1 -2 -3 -2 -4 -4 -4  1 -4 -4  0  1 -3 -5 -6 -2 -2  2 -3 -5 -7 -4 -6 -4 -3 -6 -3 -4 -6 -6 -4 -3 -4 -5 -5 -6 -3 -7 -5 -3 -1 -3 -3 -6  0 -7  1 -2 -4 -6 -2 -1 -7 -7 -6 -1 -7 -2 -2 -3 -5 -3  2 -4 -1 -3 -5 -2 -6 -2 -5 -3 -3 -7 -7 -2 -4 -4 -4 -4 -7 -1 -6 -2 -5  0 -1 -1 -2  1  1 -4 -6 -2 -2 -3  1 -4  0 -1 -4 -4 -1 -1 -2 -1 -4 -1 -6 -2 -3  7 -5 -2 -4 -6 -1 -2 -5 -6 -7 -3 -5 -2 -6 -4 -3 -1 -9  4 -7 -3 -6 -4 -4  1 -6 -6 -4 -4 -5 -5 -4 -2 -5 -1 -2 -1 -2 -7 -1 -2 -5 -5 -1 -2 -2 -6 -3 -2 -6 -6 -1 -6  0  1 -4 -3 -7 -1 -4 -2 -1 -1  0 -1 -6 -5 -3 -1 -7 -3  4 -1  0 -2 -2 -3 -2 -3 -3  0  0  1 -1 -1 -3 -2  0 -1 -1 -1  0 -1  0 -1 -2 -1 -4 -2 -4  0 -3 -3 -3  4 -3 -1 -3 -5 -2 -3 -4 -3 -4 -4 -6 -2 -3 -2 -5 -2 -2 -5 -5 -2 -6 -5 -4 -4 -6 -4  0 -1 -1 -2 -6 -6 -2 -1 -2 -4 -5 -1 -3 -6 -2  2  6 -3 -4 -2  0 -1 -2 -2 -2  0  1 -5 -3 -5 -4 -7 -4 -6 -3 -5 -3 -6 -4 -1  1 -6 -3 -3 -3  1 -2 -4 -3 -1 -2 -2 -3 -4 -1 -9 -3 -4 -5 -6 -4  0  1 -8 -7 -6 -2 -5 -3  2 -1 -6 -3 -6 -5 -4 -6 -4  8 -1 -4 -4 -3 -3 -4  2 -3 -3 -6 -3  1 -1 -6 -4  1 -5 -6 -6 -3
 -2 -2  1 -5 -2  0 -5 -6  7  0 -5 -4  5 -1 -4 -6  5  4 -2 -3 -6 -5 -5 -4 -5 -6 -5 -6 -4 -4  5 -4 -1 -4 -5 -6 -3 -3 -4 -4 -5 -4 -5  8 -4 -1 -2 -1 -4 -5 -7 -2  0  8 -2 -5 -7 -6 -6 -5 -4 -6 -4 -5 -5 -6 -5 -4 -5 -5 -5 -7 -4 -7 -5  2  0 -2 -3 -6  3 -7  7  7  0 -6  1  2 -8 -7 -5  4 -8 -4 -2 -4 -4 -3  7 -5 -2 -1 -4  1 -6 -4 -6 -3  0 -7 -7 -4 -6 -5 -5 -5 -7  1 -4 -2 -6 -2  0  0  1  6 -1 -3 -5 -1  0 -3 -2 -5  0  7 -3 -5  7  1 -2  3 -3  5 -6  1  1 -2 -6  1 -4 -6 -5 -1 -5 -4 -7 -1 -5 -1 -6 -5 -3  0 -9 -2 -8 -4 -6 -5 -5  8 -7 -6 -5 -4 -6 -6 -2 -4 -5  0  0 -2 -1 -7  5  3 -5 -6  0  1 -4 -6 -4  1 -5 -7 -1 -7  0  7 -5  0 -8 -3 -5  0  7 -1  2 -2 -7 -5 -3 -4 -8 -3  5  4  0 -1  0 -3 -2 -3 -4 -1  5  1  2  0 -2 -3 -1  1  3  0  1 -2 -1 -1 -3 -2 -4  2 -3  1 -4 -4 -4  6 -2  1 -2 -6 -4 -4 -5 -5 -4 -5 -7 -5 -4 -1 -5  3  8 -6 -5 -4 -6 -6  1 -4 -6 -5 -2 -1  0 -2 -6 -6 -1 -1  1 -4 -5  3 -1 -7 -4 -2  5 -4 -4  0  1 -1  1 -1 -2  1 -1  2 -5 -6 -4 -8 -5 -7 -5 -6 -4 -7 -6  1  8 -5  0 -3 -3  0 -3 -4 -2 -4 -3 -5  0 -7 -3 -9 -3 -5 -5 -7 -5 -5 -3 -8 -7 -6  8 -5 -1 -2  3 -6 -4 -6 -6 -5 -7 -5 -3 -3 -5 -4 -1 -4 -4 -1 -3 -2 -6 -4  2  5 -6 -4  5 -5 -6 -7 -4
 -2 -3 -2 -1 -2 -3 -1 -4 -6 -2 -4 -2 -5 -4 -4 -4 -3 -5 -4 -6 -4 -4 -6  1 -4 -3 -1 -4  0 -4 -3 -4 -3 -3 -1 -2  0 -1 -2 -2 -6 -3 -3 -3 -5 -7 -3 -5 -3 -6 -5 -2 -2 -7 -4 -2 -2 -7 -4 -4 -5 -4 -4 -7 -6 -4 -4 -2 -2 -1 -4 -5 -1 -5  2 -6 -3 -4 -3 -4 -4 -5 -4 -6 -6 -4 -4 -3 -6 -5 -7 -4 -7 -2 -6 -1 -3 -4 -6 -5 -3 -1 -2 -3 -4 -5 -4 -6 -7 -5 -5 -2 -8 -5 -2 -7 -5 -4 -7 -3 -5 -2 -5 -4 -3 -6 -4 -3 -4 -4 -3 -4 -5 -4 -2 -3 -6 -3 -4  1 -3 -3 -2 -5 -4 -4 -6  3  4 -3 -6 -4 -1 -2 -2 -7 -5 -2 -6 -4 -7 -5 -4 -4 -7  1 -7 -5 -4 -4 -4 -8 -4 -4 -6 -4 -4 -4 -6 -4 -3  3 -6 -1 -3 -5 -5 -5 -4 -1 -4 -5 -3 -4 -1 -4 -7 -5 -4 -5 -2 -6  1 -3 -7 -1  2 -3 -5 -4  0 -6 -4 -3 -2  0 -7 -3 -5 -2 -3 -1 -1 -4 -2 -4 -3 -2 -2 -3 -3 -1 -3 -3 -2 -3 -3 -2 -2  0 -2 -3 -2 -2 -4 -2 -5 -2  1 -2 -2 -4 -3 -2 -3  0 -4 -1 -6 -6 -4 -6 -5 -3 -3 -2 -4 -4 -7  0 -4 -3 -5  0 -7  2 -4 -1 -3 -6 -5 -4 -4 -4 -4 -4 -4 -4  0 -3 -4 -3 -2 -3 -2 -6 -1 -5 -4 -3 -3 -2  0 -4 -4 -6 -7  0 -6 -7 -6 -5 -5 -4 -4 -4 -4 -4 -7 -7 -3 -3 -4 -4  0 -4  0 -3 -4 -7 -2 -5 -4 -7  3 -3 -3 -6 -6 -2 -2 -7 -6 -3 -8 -7 -3 -3 -5 -4 -1 -4 -4 -3 -2 -5 -7 -2 -3 -3 -6 -5  3  0 -5 -4 -5 -4 -3 -3 -4  3 -5 -4 -4 -7 -4
 -2 -2 -1 -2  0  2 -1 -5  1  2 -3 -2  3  3  1 -5  0  2  3  0 -5 -5 -5 -3 -1 -5 -2 -5 -3  3  1 -5  2 -3 -3 -4  2  1 -2 -2 -6  0 -2 -4 -2 -2  1  2  1 -2 -4  3  0 -3 -2 -1 -7 -3 -5 -4 -4 -5 -4 -2 -5 -5 -5 -3 -4 -4 -4 -5 -1 -4 -3  1  5 -2 -1 -5  1 -6 -2 -1 -4 -6 -1  0 -4 -6 -6 -1 -7  2 -5  0 -1 -1 -3 -1  0  1 -4 -1 -6 -3 -5  0  6 -6 -5 -4 -4 -3 -4 -6 -6 -3 -6 -3 -6 -1  4 -2 -1  0 -1 -3 -4  1  2 -1 -1 -3 -1 -3 -5 -3 -2  3 -2 -3 -3 -3 -4  1  1 -3 -5  1 -1 -5 -4  1 -1 -4 -6  2 -5  4 -6 -6 -1  2 -7  1 -6 -4 -5 -4 -4 -4 -6 -5 -5 -2 -5 -5  0  2 -4 -1 -2  4 -3 -5  0  3 -4 -5  0  2 -1 -5 -4  1 -5 -5 -1 -4 -1 -2 -4 -3 -7  1 -4 -1  0  0  3 -1 -5 -4 -1 -3 -6 -1 -2 -1  1 -2  2 -3  1 -1 -3  1  0 -1  1  0 -3 -1 -1 -2 -1  0  0 -1  0 -1 -2 -1 -3 -1 -3  0 -2 -3 -3  0  0  2 -2 -5  2 -3 -5 -5 -3 -5 -4 -4 -4 -4 -4  0 -4 -5 -3  1 -6 -4  3 -3 -5 -3  3 -4 -4 -2 -5 -5  0 -1  0 -3 -3  1  0 -4 -2  2 -1  6 -4  0 -1  0 -2  2 -1  2 -2 -3 -6  0 -5 -7 -5 -5 -5 -5 -3 -6 -5  0 -2 -5  1  0 -2  3  0 -4  5 -3  0 -6 -2 -5  3 -7 -5 -6 -4 -5 -5 -1  0 -7 -6 -6 -4 -3  2  3  1 -5 -4 -5  0 -4 -5 -4  5 -3 -3 -3 -1 -4 -3 -2 -4  2 -6 -3  1  3 -5 -1  3 -4 -5 -5 -3
 -2 -2  1 -4  0  2 -2 -6  0  2 -4 -5  2  0 -3 -5  3  4  0 -3 -6 -5 -6 -4 -3 -5 -3 -6 -4  1  0 -5  5 -2 -4 -5 -1  0 -3 -2 -6 -4 -4 -1 -2  7 -1 -1 -2 -2 -6  3  4  0 -2 -4 -7 -4 -6 -4 -4 -5 -4 -3 -5 -6 -5 -4 -4 -4 -4 -6 -3 -6 -5  6  4 -3 -1 -6  2 -6  0  1 -2 -6  0 -1 -6 -6 -5  4 -8 -2 -5 -2 -5  0 -1 -3  0  4 -3  0 -6 -4 -5 -3 -2 -7 -6 -4 -5 -5 -4 -6 -7 -3 -6 -3 -6 -1  5  1  2  1  0 -4 -4  1  0 -3 -1 -5  3 -1 -5 -4  0  1 -3  0 -4 -2 -6  4  6 -3 -5  2 -2 -6 -4  1 -3 -4 -6 -2 -6  4 -6 -4  1  2 -8  0 -7 -4 -6 -4 -5 -2 -6 -6 -6 -1 -5 -5  7 -2 -1 -1 -2  0 -3 -6  1  5 -4 -5  1  4 -1 -6 -4  2 -5 -6 -4 -6  0  1 -4 -3 -8 -2 -4 -1  2  0  1 -2 -6 -4  0 -4 -7 -3  0 -1  1 -2  3 -3  0 -2 -4 -1  4  0  2  1 -1 -2 -1 -1  2  2  0 -1 -1 -1 -3  0 -4  0 -3  1 -1 -3 -2  1 -1 -1 -2 -5 -1 -4 -5 -5 -4 -6 -6 -4 -5 -4 -4  0  0 -5 -4 -3 -6 -5  7 -3 -6 -3 -2 -3 -3  2 -6 -5 -1  2  3 -4 -4  2  3 -6 -2 -1 -1 -2 -4 -3 -1  0  1  4 -2  0 -1 -3 -6 -4 -3 -7 -5 -6 -6 -6 -4 -5 -5 -1 -1 -5  0  0 -4  0 -3 -5  3 -3  0 -6  2 -6 -2 -8 -5 -6 -4 -6 -5 -4 -2 -7 -7 -6 -2 -5  0  3  2 -6 -4 -5 -5 -3 -6 -3 -3 -3 -4 -3  6 -4 -4 -2 -5  0 -6 -3  0  3 -6 -2  1 -4 -6 -6 -4
  1  0  1 -5 -1  0 -3 -6 -3 -1 -4 -5 -1  0 -3 -6 -2 -2  5 -5 -6 -4  8  0 -5 -5 -5 -6 -3 -5  1  7 -4 -5 -3 -6 -3  0 -3  0  8 -5 -3 -5 -6 -2 -1  5 -4 -4 -6 -2 -3 -3 -4 -5 -7 -6 -6 -2 -4 -6 -5 -5 -6 -6 -5 -3 -4 -3 -3 -5 -3 -7 -4 -3 -4  7 -4 -7  2 -7 -3 -3 -3 -6 -2 -5 -6 -7 -6 -1 -7 -3 -5 -4 -3 -3 -2  7 -1 -1 -4 -3 -7 -5 -6 -4 -6 -7 -7 -5 -7 -5 -3  8 -7  3 -7  5 -6 -2 -3  0 -1  2  5 -4 -7 -3 -3 -1  6 -5 -3 -3  7 -4 -1 -2 -2  5 -2  0 -5 -3  0 -4 -6 -2 -3 -6  0  0 -4 -5 -7 -3 -6 -4 -7  8 -3  2 -7  3 -8  1 -6  2 -5 -5 -7 -6  8  1 -6 -6 -4 -3 -4 -1  7 -1 -2 -7  1 -3 -4 -6 -2 -3 -5 -6 -1  3 -6 -7  7 -6  0 -4 -5  5 -7 -1 -4 -2 -3  0 -1 -5 -7 -2 -3 -3 -7  1 -3  3 -1  2  1 -1 -2 -3 -3  2  0  3  0 -1 -2 -1 -2  0 -1  4  1  4  1  4 -1 -2 -1 -2 -4  1 -4 -3 -3 -2 -2  0 -2 -6 -4 -3  7  7  4  8 -3 -4  6 -5 -2  3 -4 -6 -5 -4 -6 -5 -5 -4 -6 -6  1  7  7  3 -5 -2  1 -3 -1 -5 -4 -1 -3 -4  2 -3 -4 -5 -1  5  4  1 -1 -3 -2  0  4 -4  8 -5  7 -7  7 -7  7  3 -1 -7 -6 -4 -4 -4 -1 -3 -1  3 -3 -2  0  1 -3  8 -5 -6  1 -6  7  8 -3 -5  7 -5 -2 -7 -4 -6 -5 -6 -2 -4  4 -7 -4 -3 -4 -3 -6 -5 -5 -4 -2 -4 -4  7 -3 -2  6 -3 -6 -1 -1 -2 -6 -3 -4 -4 -6 -7  5
 -2 -2  1 -4 -1  0 -2 -6  0  0  5 -4  0  1 -1 -6  1 -2 -1 -2 -5 -6 -6 -3 -4 -6 -5 -6 -4  3  5 -6 -2 -5 -3  7  2  1 -1  4 -6  3 -4 -5 -4 -4 -2 -1 -2 -5 -6  1 -2 -2 -4 -5 -5 -4 -5 -3 -5 -6 -5 -5 -6 -5 -6 -4 -5 -5 -5 -6 -1 -6 -2 -3 -1 -3 -2 -6  1 -6 -1 -4 -5 -6  0  1  3 -6 -6  0 -5 -1 -6 -1 -5 -2 -4 -5 -2 -1 -5 -2 -6 -4 -6  6  9 -7 -6 -5 11 -5 -5 -6 -6 -3 -2 -1 -5  4  6 -4 -2  0 -1 -3 -1  5  0  0 -3  0 -2 -4 -5 -4 -2  1 -2 -1 -1 -4 -5 -1 -3 -3 -5 -1 -3 -1 -5 -2 -4 -6 -6  0  0 -2 -7 -6 -2 -2 -7  1 -3 -5 -3 -5 -5 -5 -7 -6 -6  1 -5 -5 -4 -3 -5  2 -4 -2 -3 -6 -2 -2 -4 -5  1  1  3 -6 -3  0 -6 -6 -3 -5  3 -1 -5 -4 -5  4 -1  2 -4 -1  0 -2 -6 -5 -4 -1 -2 -1 -1  1 -1 -2  0 -4  3 -3 -2  0 -1  0  3 -1 -2 -2 -2 -2 -2 -2  0 -2 -1 -2 -3  3  0 -3 -4 -2 -1 -3  0  0 -2  2 -3 -3  3 -4 -5 -5 -4 -6 -5 -4 -5 -5 -5  2 -5 -3  5  0 -5 -5 -3 -4 -6 -4 -3 -3 -5 -3 -5 -6  0 -1 -1 -4 -5  0 -1 -5 -2  1  2  7 -5 -2 -3  1  0 -1 -3 -1 -3 -3 -6 -1 -5  1 -6 -2 -6 -5 -4 -6 -5 -1 -3 -6 -2 -2 -2 -1 -2 -6 -2  1 -4 -6 -4 -4  0 -7 -5 -6 -5 -3 -5  9  3 -6 -5 -6 -5 -4 -2  1 -1 -6 -5 -6 -4 -4 -4 -5 -3 -4 -4  0 -2 -5 -4  0  3 -2 -4 -3 -2 -1 -5 -2 -1 -4 -6  0 -4
 -3 -3 -4  1 -1 -3 -6  5 -6 -4  0  5 -5 -5 -4  4 -4 -5 -6 -6  5 -1 -8 -3  0  1  1  3 -3 -3 -6 -8 -4  3  3 -5 -2 -4 -4 -2 -8 -2 -5 -7 -1 -7 -3 -5  0 -3  0 -4 -2 -6 -4  4 -4 -7  4 -4 -6  1 -5 -7 -6  6  0 -5  1 -4  0 -2  0 -2  2 -6 -5 -7 -1  3 -4 -2 -6 -6 -4  5 -4 -6 -6  1 -7 -5 -4 -5 -6 -3 -1 -2 -6 -5 -2 -1 -5 -1  7 -4  5 -6 -7 -2 -1 -5 -8 -4 -5 -8 -2 -3 -5 -5 -3  0 -4 -3 -2 -5 -4  1 -5 -4 -4 -3 -6  3 -5 -5 -4  2 -4 -2 -3 -4  3 -5 -1 -5 -6 -4  1 -5 -5  5 -5 -4  0 -7 -2 -1 -3 -3 -7 -8 -4 -4 -7 -4 -6 -7  3 -5  3 -7  0 -1 -7 -4  2  6 -5 -1  1 -4 -7 -2 -5 -2 -5 -4  0  3 -3 -4 -2  5 -2 -2 -7 -1 -6  0 -2 -6 -3 -5 -4 -1  0 -2 -6 -3 -4 -6  0 -4 -2 -3 -6 -1 -4 -4 -2 -4 -2 -4 -1 -2  2 -2 -3 -3 -2  1  2 -2  1 -1 -2 -2 -1 -2  0 -2  4 -2 -2 -2 -5 -3 -4  4 -2 -4 -4 -3 -3 -3 -2 -6 -7 -7 -5 -7 -2  2 -6 -4 -1 -4 -7  1 -1 -4  0 -1 -6 -1  3 -5 -4 -7 -6 -2  3  1 -5 -4 -4 -1  2 -4 -2 -2 -2 -4 -2  0  3 -6 -2  0  0 -2 -1 -2 -4 -6 -8  0 -7 -4 -7 -1 -5 -1 -5  3  2  0 -7 -7  0 -1 -4 -4 -1 -3 -4 -5 -1 -8 -4  1 -5 -7 -6 -8  1 -5 -7 -6 -4 -6 -2  4 -5 -6 -1 -5 -5  3 -1  1  2  0 -2 -3 -7 -3 -2  1 -3 -7 -3 -1 -6 -3  2 -3  0 -5  3 -3 -5 -3  4 -5 -5
 -3 -3 -3  4  2 -3 -4  4 -6 -3 -1  2 -3 -4 -2  4 -5 -5 -5 -2  5 -3 -7 -3  2  1  5  0 -2 -2 -5 -7 -5  3  1 -3  0 -5 -4 -2 -8  4 -2 -7 -1 -6 -2 -4  2 -3 -1 -4 -1 -7 -4  4 -2 -3  5 -4 -6  2 -5 -6 -1  1 -2 -5  0 -2 -3  5 -1  6 -1 -6 -4 -7  1  5 -3  7 -4 -6 -2 -1 -4 -5 -4  6 -7 -5 -3 -4 -4 -3  5 -3 -6 -5 -3 -2 -5 -1  0 -2  3 -4 -6  7  6 -5 -8 -4 -5 -8  7 -4 -5 -5 -1  2 -3 -3 -2 -5 -3  1 -3 -3 -2  2 -6  0 -5 -3 -3  4 -3  0 -4 -5  3 -5  6 -4 -6 -3  5 -4 -2  4 -5 -3  3 -7  7  4 -3 -4 -7 -8 -5 -3 -6 -3 -6 -7  4 -5  0 -8 -2  6 -7 -4  3  2 -6 -3  0 -4 -7  0 -5  7 -5 -4  1  1 -4 -4  3 -1  0 -3 -7  7 -6  3 -3 -7 -3 -4 -4 -1 -1 -2 -6 -2 -3 -4  6 -5 -3  2 -5 -1 -3 -4 -2 -3 -2 -2 -1 -1  2 -2 -3 -2 -1  0  2 -2  2 -1 -1 -2 -1 -2  0 -1  1 -2  1 -2 -3 -2 -2  0  2 -4 -3 -3 -4 -1  2 -6 -7 -7 -4 -7  3  0 -6 -5 -3 -3 -7  0  5 -4  4  5 -3  0  6  1 -1 -7 -6 -4  5  6 -5 -4 -4  3 -1 -3  2  1  0 -3 -5 -2  2 -6 -2  2 -2  1 -1 -2 -1 -5 -8 -2 -7 -4 -7  5 -2 -2 -4  0  5  0 -5 -6  0  1 -4 -2 -1  0  0 -5 -2 -8 -4  2 -5 -3 -5 -8  0 -5 -7 -5 -4 -5 -2 -2 -8 -5 -2 -2 -5  6 -5  0  2  0  4 -5 -7  1  2  3 -5 -7  0 -2 -3 -2  1 -4 -1 -5  5 -4 -5  3  0 -5 -5
 -2 -2  0 -2 -1  1 -1 -5 -2  0 -4 -5 -1  1 -3 -5 -2 -1  2  2 -5 -5 -5 -3 -5 -5 -2 -5 -2  1 -1 -5  3 -4 -3 -5 -1  0 -3 -2 -5 -4 -2 -4  0 -2 -1  0  1 -3 -5 -1 -1 -3 -4 -3 -7 -2 -5 -4 -4 -5 -4  8 -5 -5 -5 -3 -4 -4 -4 -5 -1 -6 -5 -2  1 -4  2 -5 -1 -6 -1 -3 -4 -6 -2  2 -6 -6 -4 -2 -7  2 -5  2 -4 -1 -3 -4 -1 -1 -4 -2 -6 -2 -5 -2 -4 -6 -6 -4 -5 -4 -4 -5 -6 -2 -6 -2 -6 -2 -2 -2 -1 -3 -2 -4 -6  0  0 -3 -2 -4 -2 -4 -4 -4 -3 -1 -2 -3 -2 -3 -5 -2 -1 -3 -5  0  0 -5 -4  0 -4 -4 -6 -2 -6  0 -5 -5 -1 -2 -8 -1 -6 -4 -5 -4 -4 -5 -6 -5 -5 -2 -5 -5 -3  2 -4 -3 -4  2 -2 -6 -3 -1 -4 -5  0  1 -1 -5 -4  1 -5 -6 -1 -5  0 -3 -4 -3 -7 -2 -3 -1 -3 -1  0 -1 -6 -4  0 -4 -6  0 -2 -2  0 -2  0 -2  0  0 -3 -1 -2 -1 -1 -1 -3 -1 -1 -2 -1 -2  0 -2 -1 -2 -3  0 -3 -1 -4 -1 -1 -3 -3  0  0  0 -2 -5 -3 -4 -5 -5 -4 -5 -5 -4 -4 -4 -4 -1 -4 -5 -5  1 -6 -5 -2 -3 -5 -2  1 -4 -2 -2 -5 -2  1  0  0 -4 -3  0 -2 -5 -2  0 -3 -3 -4 -2 -2 -1 -2 -1 -3 -1 -2 -4 -5 -1 -1 -7 -5 -6 -5 -5 -3 -6 -4  1 -4 -5 -1  1 -4  2 -3 -3 -2 -2  1 -5 -4 -6  0 -8 -5 -5 -4 -5 -5 -4 -1 -7 -7 -6 -5 -3  0  1  1 -5 -4 -5 -5 -4 -5 -4 -3 -3 -3 -3 -1 -4 -4 -2 -4 -1 -6 -1 -1 -1 -5  1  0 -4 -5 -6 -3
 -3 -3 -3  3 -1 -3 -3  1 -4 -2 -2  2 -4 -3 -3  0 -3 -4 -4 -2  0 -1 -6 -3 -1 -1  4 -1 -1 -3 -4 -6 -3  0 -1 -5 -2 -3 -3 -2 -6  2 -4 -7 -2 -5 -2 -4 -1 -4  9 -2 -1 -6 -3  1 -2 -5  0 -4 -5  7 -4 -5 -5  0 -3 -4  0 -4 -1  8  5  2  1 -5 -4 -6  0  1 -3 -1 -4 -4 -5 -2 -4 -4 -5  0 -7 -4 -4 -4 -6  1  0 -2 -4 -5 -3 -2 -5 -2  2 -4  0 -5 -5 -1  5 -4 -6  1 -5 -7 -1 -3 -5 -4 -2  2 -3 -3 -3 -5 -4  1 -2 -4 -3  2 -5 -1 -4 -5 -5  6 -4 -1 -3 -5  1 -5  1 -4 -5  0  2 -3 -4 -1 -4 -3  1 -6 -1  0 -4 -3 -7 -7 -4 -2 -6 -4 -6 -6  1 -5  3 -7 -2  1 -6 -4  0  1 -3 -2 -2 -2 -6  3 -4 -1 -4 -4 -2  1 -3 -2 -1 -2  0 -3 -6  0 -5 10 -2 -6 -3 -4 -4 -1 -2 -2 -5 -2 -3 -3  1 -4 -1 -1 -5  0 -4 -3 -2 -4 -1 -4  0 -3  8 -1 -2 -2  2 -1  1  1  0 -1  0 -2  1 -2 -1 -2  0 -1  0 -2 -4 -2 -3 -1 -1 -3 -3 -2 -3 -1 -3 -5 -6 -4 -2 -6 10 -2 -5 -4 -4 -3 -7 -1  5 -3 -1  2 -5  5  1 -2 -3 -6 -5 -4  0  1 -3 -4 -3  0  0 -2  3 10  2 -2 -4 -2 -1 -5 -3  1 -1  3  1  1  0 -6 -7  1 -6 -4 -6 -2 -4 -3  1  0  0 -2 -7 -6 -2  0 -4 -3 -1 -5  1 -5 -3 -7 -2  0 -4  2 -6 -7  0 -5 -6 -5 -3 -5 -1  0 -7 -6 -2 -3 -4  1 -4  1  0  1  6 -4 -5 -2  3 -1 -5 -6  9 -1 -5 -3 -2 -3 -1 -1  1 -2 -4 -2 -2 -5 -4
 -4 -3 -4 -2 -2 -4 -5 -3 -6 -4 -1  4 -5 -5  1 -1 -5 -5 -5 -4 -2 -4 -7  1 -4 -4 -2 -4 -4 -4 -5 -7 -5 -2 -3  2  0 -3 -5 -3 -7  3 -3 -7 -5 -7 -4 -5 -3 -5 -2 -5 -2 -7 -5 -2  9 -7  1  0 -6 -3 -6 -7 -7  3 -4 -6 -3 -5 -4 -3 -4  0 -1 -6 -5 -7 -4  3 -5 -2 -6 -6 -5 -4 -5 -6  2 -3 -8 -2  9 -5 -6 -3  0 -3 -6 -6 -4 -2 -6 -3 -3 -5 -3 -5 -6 -3 -2 -6 -6 -6 -6 -7  1 -5  2 -5  9  3 -5 -5 -2 -6 -5 -3  0 -5 -4 -4 -4  3 -2 -1 -6 -1 -2 -2 -2 -5  2 -6  0 -5 -6 -2  1 -5 -5  0 -6 -5 -1 -8 -3 -1  8 -5 -8 -7 -5 -5  1 -5 -1 -6 -1 -6 -4 -8 -4 -3 -7 -3 -2 -3 -6 -4 -4 -3 -6 -4 -6 -1 -5 -4  5  5 -5 -5 -2 -4  4 -4 -7 -3 -6 -4 -3 -7 -3 -5  9 -1 -4 -4 -6 -4 -3 -6  2 -5 -4 -3  0 -1 -5 -4 -3 -4 -3 -5 -2 -4 -2 -3 -4 -2 -1 -1 -2 -3  2  1  2 -2  1 -3 -1 -2  1 -3  7 -4 -5 -3 -4 -2  6 -4 -4 -3 -4  7 -3 -5 -6 -6 -5 -7 -4 -2 -6 -6 -5 -4 -7  5 -1 -5  7  0 -6  0 -1 -5 -4 -6 -6 -2  2 -2 -5 -3 -5 -2 -2 -4  1  0 -1 -4 -6 -5 -2 -6 -4  2 -3 -3 -4 -1  1 -6 -7  3 -7  9 -7  3 -2  6 -5 -4 -3 -3 -7 -8 -4 -4 -4 -4 -4 -6 -1 -6 -4 -7 -6  4 -4 -3 -5 -7 -1  1 -6 -5 -1  6  8 -1 -8 -2 -4 -5 -5 -2 -4 -2 -3  4  5 -6 -7 -4 -3  3 -6 -6 -4  0 -4 -5  7 -4 -2 -5  1 -4 -5 -4 -2  0 -5
 -2 -2  1 -4 -1 -1 -5 -5 -4 -1 -4 -5 -3 -3 -4 -5 -3 -1 -4 -5 -5  4 -6 -4 -5 -5 -5 -6 -4 -5 -4 -6 -4  1 -4 -6 -3 -4 -3 -4 -6 -5 -4 -5 -1 -5 -3 -4 -4  8 -6 -3  1 -5 -4 -3 -7 -5 -6 -4 -5 -6 -4 -5  8 -5 -5 -4 -4 -4 -4 -6 -4 -6 -5 -4 -4 -6 -4 -6 -3 -1 -4 -4  7 -6 -4 -4 -7 -6  9 -4 -8 -4  8 -3 -4  4  3 -2 -2  2  7  3  0 -4 -1 -6 -6 -7 -6 -5 -7 -5 -4 -6 -7 -4 -7 -2 -5 -3 -1  6  3 -2 -4  6 -1 -2 -4 -4 -5 -5 -2 -4 -5 -3  0  3  6  0 -4 -2 -6 -2 -3 -5 -5 -4 -5 -6 -4 -3 -4  9 -6 -4 -6  1  9 -6 -4 -3 -9 -4 -8 -5 -4 -4 -3 -6 -6 -6 -6 -4 -5 -5 -4 -4 -4 -3 -5 -3  6 -6  4 -4 -4 -5 -3 -3 -5 -6 -4 -3  9 -6 -5 -6 -3 -5 -5 -4 -8 -1  0  3  1  4 -2 -1 -5 -2 -1  5 -7 -2  2 -2  3  6 -2  8 -2  3 -3  0 -2  3 -2 -1 -3  6 -2  5  1  0  0 -2  0  1 -2 -1 -4 -2  8 -2 -4 -2 -3 -3  6  3 -2 -3  6 -4 -5 -5 -4 -6 -6 -4 -5 -4 -3  1 -5 -6 -5 -4 -6 -5 -5 -4 -6 -6 -3 -4 -2  2 -2 -6  5  5 -1 -4 -4 -2 -4 -6 -3 -2  1 -5  1  4  0  0  1  0  5  2 -2  8 -6 -6 -4 -8 -6 -5 -6  0 -4 -6 -5 -3 -5  8 -2  0 -4 -3 -3  8 -4  2  5 -6 -4 -7 -4 -9 -3 -6 -4 -6 -5 -5 -4 -8 -7 -6 -6  8 -3 -4 -4 -6 -4 -5 -5 -4 -4 -5 -6 -3 -4  1  4 -5 -5 -3 -4  5 -6  5  1 -3 -5 -5 -2 -4 -6 -7 -4
  5  2  2 -3  1  1 -2 -5 -3  0 -3 -3 -1  0 -1 -5  0  0 -2 -3 -5 -3 -3  1 -2 -4 -2 -5  1 -3 -3 -3 -2 -3 -2 -5  1  1  1 -1 -4 -3 -1 -3 -4 -3  2 -1 -2 -2 -5  0 -1 -2  1 -4 -6 -3 -5  2  7 -5  4 -4 -5 -5 -2  6 -2 -2 -2 -5 -1 -6 -4 -1 -2 -3 -2 -5  2 -6  0 -2 -1 -5  3 -3 -6 -6 -5  0 -7 -1 -4 -1 -3 -1 -1 -2  3 -1 -2 -1 -5  0 -4 -3 -4 -6 -6  4 -5  1  4 -4 -6  3 -6 -1 -5  0 -3 -2 -2 -1  1 -1 -5 -1 -2 -2 -3 -4  6 -1 -1 -3 -1 -1  3  0 -2  4 -3 -1 -3 -1 -2  0 -4 -5  1  4 -3 -4 -6 -1 -3 -1 -4 -3  3  1 -8 -1 -6  7 -5  2  0 -4 -5 -5 -4 -2 -4 -4 -2 -1 -3  4 -3 -1  3 -6  1 -2 -2 -4  0 -1 -2 -5 -1 -1 -5 -6 -2 -5  1 -1  1  1 -7  1 -2  1 -2 -1  2 -2 -5 -1  0 -2 -6 -1  0  0  1  0 -1 -2 -1 -3 -3  0  0 -1 -1  0 -2 -1  1 -1  0  0 -1  0  0  0 -2  0 -2  4 -1  3 -2 -2 -2  0  0  1  2 -5 -3  7 -3  0 -1 -3 -5 -1  3  3 -2  0 -4 -5 -4 -2 -5 -3 -3  0 -5 -4  0 -2 -2  0 -5 -2  3  0  1  1 -3  0 -1 -5  0  1 -2 -3 -2 -1 -1 -1  0 -2  1 -1 -1 -3 -4 -2 -3 -6  0 -5 -3 -4  5 -5 -3 -1 -3 -3  0 -1  0 -1  3 -3  1  6 -1 -3  2 -6  2 -8  0 -4 -3 -4  2 -1  4 -7 -5 -5 -4 -4  0  0 -2 -5  5 -3 -3  1 -5  1 -3 -2 -1 -3 -1  3  3  3 -3 -1 -3 -1  0 -1 -5 -3 -2 -2 -5 -6  1
  0  1  0 -3  1  0 -3 -3 -2  0 -1 -3 -2 -1  0 -3 -1 -2 -3 -2 -2 -1 -5  2 -1 -1 -1 -3  0 -4 -3 -5 -2  1 -2 -5 -1  0  1 -2 -5 -2 -3 -4 -4 -3  0 -2  1 -2 -3  2  1 -2  7 -3 -6 -5 -4 -3 -2 -3  7 -5 -3 -3  5  4  2  2 -2 -4 -1 -4 -3 -3 -2 -5 -1 -4 -1 -5  1 -1 -3 -3  5 -2 -5 -5 -5 -1 -6  2 -2  0  2 -1 -3 -4  3 -1 -4  1 -3  7 -3 -5 -5 -5 -5  7 -6  8 -3 -6 -5  4 -6 -2 -4  0 -3  0 -1 -1 -1 -1 -5 -2 -1 -3 -2 -3 -1 -2 -5  0 -2 -2  1 -2 -1  3 -3 -1 -2  0 -2 -1 -3 -4 -2  0 -1 -5 -5 -2 -5  0 -6 -4  6 -2 -7 -2 -6 -3 -3 -3  6 -4 -4 -3 -5 -3 -3 -3 -3 -2 -3  4 -5  1  3 -5 -3  0 -3 -2 -1  1 -2 -3  5  0 -5 -4 -4 -4  3 -3  7 -2 -6  0  0  2 -4  0  0 -3 -4  0  4 -3 -3  0 -2  1  1 -1  1 -1  0 -2 -2  1 -1 -1  0  1 -1  0 -1 -1 -1  0  0  3  0 -1  0  2 -2  0 -2  0 -3 -2  0 -1 -1  1 -1 -4 -3 -2 -5 -5 -2 -5 -4 -2 -3  7 -2 -2 -5 -4 -2  1 -4  1 -4  3 -4 -3  3 -5 -4 -3 -4 -4  0 -1  1  5 -1 -1 -2 -1  4  3 -2 -3  3 -3  0 -1 -1 -1  3  0 -2 -4 -6 -2 -3 -6 -2 -4 -5 -5  1 -2 -2  2 -4 -4 -1 -2  2 -2  5 -3 -2  0 -2 -5  6 -4  0 -7 -3 -5  0 -5  0  4  1 -7 -5 -3 -5 -4  0 -2 -3 -3  5 -2 -3 -2 -4  8 -3  7  0 -2 -2 -3 -2  2 -4 -2 -4  2  2 -3 -3 -1  0 -3 -2 -6 -3
 -4 -5 -4 -4 -4 -4 -6 -5 -7 -4  3  4 -5 -5  1 -5 -5 -5 -5 -6 -3 -6 -6  6 -5 -6 -4 -6  0 -2 -5 -6 -5  0 -5  0 -4 -5 -6 -4 -6  6 -6 -8 -6 -6 -3 -5 -3 -7 -5 -5 -1 -7 -6  1  8 -7 -1 -3 -7 -5 -6 -7 -7  1 -6 -6 -1 -6 -6 -5 -5 -5  3 -6 -5 -6 -5 -4 -5 -5 -7 -7 -7 -6 -5 -6 11 -5 -8  3  0 -5 -7 -5 -2 -5 -7 -6 -5 -4 -7 -4 -6 -6 -5  7 -6 -5 -5 -6 -7 -6 -6 -7 -5 -5 -2  0 -1 -2 -5 -5 -5 -6 -5 -5 -2 -5 -5 -5 -5 -4 -5  5 -6 -3 -4 -2 -1 -5 -2 -6  0 -5 -6  0 -4 -3 -6  6 -6 -5 -4 -8 -5 -2 -2 -5 -8 -7 -6 -5 13 -5 -2 -7 -5 -6 -5 -8 -6 -5 -6 -5 -5 -5 -6 -5 -5 -5 -6 -3 -6 -5 -5 -5 -3 -4 -5 -5  4 -6 -4 -4 -7 -5 -6  1 -3 -7 -2 -5  2  5 -1 -5 -4 -5 -4 -4 -5 -6 -5 -5 -2 -3 -3 -4 -4 -4 -2 -5 -3 -4 -4 -3 -2 -3  0 -1 -3 -3 -2 -3 -1 -3  2 -3  0 -1 -1 -3 -2 -1 -5 -3 -4  0 -1 -4 -4 -3 -5  5 -5 -6 -6 -6 -5 -6 -5 -5 -6 -6 -6  1 -8 -2 -2 -5 -3 -4 -1 -4 -5 -6 -4 -6 -5 -4  3 -5 -5 -5 -5  3 -5 -4 -3 -5 -4 -5 -6 -5 -4 -6 -4 -1 -2 -3 -4 -3  5 -7 -7  9 -6  2 -6  3 -6  7 -6 -2 -5 -4 -8 -8 -5 -4 -5 -4 -5 -7  1 -6 -5 -7 -6 10 -4 13  1 -7 -5 -2 -6 -6  0 12  9 -6 -9 -7 -5 -3 -5 -5 -6 -6 -5 -4 -3 -6 -7 -4 -5 -1 -6 -6 -2  5 -4 -5 -2 -5 -4 -5 -2 -2 -6 -5 -6 -2 -5
 -3 -4 -3 -4 -3 -3 -5 -4 -6 -3  0 -1 -4 -2  5 -4 -4 -4 -4 -5 -1 -5 -7  1 -4 -4 -3 -4 -1 -1 -3 -7 -4 -3 -3  8 -3 -4 -5  2 -7  3 -5 -7 -4 -6 -4 -5 -3 -6 -3 -3 -3 -6 -5 -3  0 -6  1  5 -6 -4 -5 -6 -7  0 -4 -5 -4 -5 -5 -4 -3 -4  2 -5 -4 -7 -3 -3 -4 -4 -5 -6 -6 -4 -4 -5  5 -4 -7  2 -1 -3 -7 -1 -2 -1 -4 -6 -4 -2 -6 -3 -4 -5 -4  0 -2 -5 -4 -5 -3 -5 -5 -7 -4 -5 10 -5  1  0 -3 -4 -4 -4 -4 -4  9 -3 -2 -3  0  1 -4 -3 -6  0 -3 -3 -4 -5 -1 -5 -3 -4 -5 -5 -3 -4 -5  1 -5 -4 -3 -7 -5 -1  6 -3 -8 -7 -5 -4 -2 -4 10 -6 -4 -5 -5 -7 -5 -4 -7 -2 -4 -4 -5 -4 -4  0 -6 -3 -5 -4 -5 -4  0 -2 -4 -3  1 -4 -2 -3 -7 -4 -6 -5 -2 -6 -5 -5  0  1 -4 -3 -6 -3 -3 -5 -4 -5 -4 -4 10  1 -2 -4 -2 -4 -3 -4 -2 -4 -3 -1 -3 -2  0 -1 -1 -3  0 -1 -1 -3 -1 -3 -1 -2  0 -2  4 -3 -5 -3 -4 -1  1 -3 -4 -3 -4  7 -3 -2 -6 -6 -5 -7 -5  0 -6 -5 -5 -1 -7  6 -3 -3 -1 -4 -5 -3 -2 -5 -4 -6 -6 -4 -3 -4 -4 -4 -3 -2 -4 -2  1 -5 -3 -4 -5 -2 -3 -5 -1  0 -1 -2 -4 -1  0 -3 -7  1 -6  2 -7  5 -6 -1 -5 -5 -2 -3 -7 -7 -4 -4 -1 -4 -3 -6 -4 -5 -4 -7 -5  4  0 -3 -6 -7 -4  9 -6 -3  0  2  1 -1 -7 -6 -4 -4 -4 -3 -5 -4 -4 -2  1 -5 -6 -4 -4  4 -3 -6 -4 -2  3 -4  4 -3 -3 -2 -3 -5 -5 -5 -4 10 -5
 -2 -2 -3 -1 -1 -3 -4  3 -4 -3  5  2 -4 -4 -2  5 -4 -4 -5 -5  1  6 -7 -1  6  6  1  7 -2 -2 -5 -7 -2  3  4 -4  0 -4 -1 -1 -7 -2 -4 -7  1 -6 -2 -4  0 -3  4 -3  0 -6 -3  2 -2 -6  0 -4 -6  5 -4 -6 -4  3  6 -4  5 -1  2 -2  2 -2  5 -4 -4 -7  0 -1 -4 -2 -5 -4 -5  6 -2 -4 -6 -2 -7 -4 -5 -4 -4 -1  1  1 -3 -3 -2  0 -3  2  1 -3  4 -6 -7 -2 -2 -4 -8 -4 -4 -7 -3 -3 -5 -4 -2 -2 -5 -2  3 -4 -3 -2 -2 -3 -4 -2 -5  5 -4 -5 -6  2 -4 -2  0 -4  1 -4 -1 -4 -4 -2  2 -4 -2 -1 -4 -3  4 -6 -2  0 -4 -2 -7 -7 -4 -3 -5 -4 -6 -6  4 -4  0 -7  8  0 -7 -3  6  4 -4  3  5 -2 -6 -1 -4 -3 -5 -1  1  5 -2 -4 -3  6 -2 -2 -6 -3 -6 -3 -1 -6 -3 -3 -5  1  5  0 -5 -1 -2 -4  1  0  1  0 -6  3 -3 -3 -1 -2 -1 -4  2 -2  1 -1 -3 -2 -1  1  5  0  1  0 -2 -2 -1 -1  1  0  2 -1 -1 -2 -4 -2 -4  1 -2 -4 -3 -2 -2 -2 -3 -5 -6 -6 -2 -7 -3  5 -6 -4 -3 -4 -7  3 -2 -3  0  0 -6 -1  1 -4 -3 -6 -2 -3  1 -1 -4 -4 -3  0  5 -4 -2 -1 -1 -3 -3 -4  3 -4 -2 -1  0 -2  0 -2 -3 -5 -7  1 -6 -5 -6 -2 -4  1 -3  7  4  1 -7 -4  2 -1 -2 -3  1 -2 -3 -5  1 -7 -3 -1 -4 -7 -4 -7  4 -5 -6 -5 -3 -6 -4  6 -7 -6  2 -4 -5  0 -1  6  6  0 -2 -4 -7 -2 -2  2 -4 -6 -1 -2 -5 -2 -1  2  1 -4  3  0 -3 -3  6 -4 -4
