# Supplementary material for: Protein Secondary Structure Prediction Based on Data Partition and Semi-Random Subspace Method
Source: Sci Rep. 2018 Jun 29;8:9856. doi: 10.1038/s41598-018-28084-8 (PMC6026213; doi:10.1038/s41598-018-28084-8)
Supplement: Supplementary file 3 — Dataset 3 [file 41598_2018_28084_MOESM3_ESM.zip › ASTRAL_DATA/1cid_A.pssm]

  T  S  I  T  A  Y  K  S  E  G  E  S  A  E  F  S  F  P  L  N  L  G  E  E  S  L  Q  G  E  L  R  W  K  A  E  K  A  P  S  S  Q  S  W  I  T  F  S  L  K  N  Q  K  V  S  V  Q  K  S  T  S  N  P  K  F  Q  L  S  E  T  L  P  L  T  L  Q  I  P  Q  V  S  L  Q  F  A  G  S  G  N  L  T  L  T  L  D  R  G  I  L  Y  Q  E  V  N  L  V  V  M  K  V  T  Q  P  D  S  N  T  L  T  a  E  V  M  G  P  T  S  P  K  M  R  L  I  L  K  Q  E  N  Q  E  A  R  V  S  R  Q  E  K  V  I  Q  V  Q  A  P  E  A  G  V  W  Q  a  L  L  S  E  G  E  E  V  K  M  D  S  K  I  Q  V
  3  1 -1 -1 -1 -5  4  2  1 -2 -2 -1  2 -2 -4 -1 -4 -2 -4 -1 -3 -1 -1 -2  0 -3 -1 -1 -1 -2 -1 -4 -2  3 -1 -1  2  3  0  1 -2 -1 -4  0 -2 -2 -2 -1 -2  2 -1 -2 -2  0 -2 -1 -2  0  0  0 -1 -1 -2 -2 -2 -2  0 -2 -1 -1 -1 -1 -1 -1  1 -3 -2  0  3 -1  0 -1 -3  5  1 -1 -3 -2 -3 -2 -1  1 -3  1 -1 -2 -1  0 -2  0 -1  0  0 -2  1 -1 -2 -1  0  1  3 -1 -1  1 -3 -1 -4 -2 -2 -3 -3 -1  0 -2  0  1 -1 -2  2 -2 -4 -1 -5 -1 -3 -2 -4 -3 -1  2 -2 -1  0  0 -3  0 -2 -1 -2 -3 -2 -1  0  1  1  5 -2 -2 -6 -3 -2 -2 -1 -1 -2 -1 -2 -2 -1 -3 -3  0  1  0 -1  0 -2
 -2 -2  0 -3 -3 -5 -1  1 -3 -2 -2  2 -4 -1 -5 -3 -5 -1 -5 -3 -4  0 -1  0 -1 -3  1 -3  0 -3  2 -4  2 -1 -1  2 -2 -1 -2 -3  1  0 -4 -3 -1 -4  0 -2 -1 -2  3  0 -2  0 -2 -1  1 -1  1  0  1 -1  2 -2  0  0  0 -1  1 -1  0 -3  1 -3  1 -1  1  1 -4  1 -3  1 -3  0 -4 -1 -4 -1 -5  1 -4 -1 -4  0  3  3  2 -3 -1  1  0 -1 -1 -3 -3 -4 -3  2 -3 -2  1 -1 -2  0 -3 -2 -5 -1 -7 -1 -5 -2 -2 -2 -2 -3 -3  0 -3  3 -5  2 -6  1  4 -1 -3  0 -2 -1  3  0 -3  1  0  0  1 -2 -4  0 -4 -1 -2 -1 -2 -2 -4 -2 -6  2 -7 -1 -4  1  0 -1 -2  1  2 -1 -4 -2 -3  0 -4  0 -5
 -1 -1  3 -2 -4 -5 -2 -1 -2  3 -1 -2 -5  0 -5 -1 -5 -3 -6  7 -4  1  1 -2  4 -2  2  0  0 -4  3 -4  1  0  0 -2  2  0 -1 -1 -2 -2 -5 -4  2 -4  5 -4  0  5  1 -1 -2 -1 -3  0  1 -1 -1  1  3 -1  0 -4 -1 -3  1 -1  2  0  1 -4  1 -4 -1 -4 -1  1 -4 -1  1  3  0 -2 -3 -1 -3  3 -5 -1 -5  1  1  3  0 -2  0 -3  1  1  1 -3  3 -5 -3 -4 -4  0 -3  0 -2  2 -1  2  5  2 -6 -3 -6  0 -5 -2 -1 -4 -1 -2 -1  4 -3 -1 -6  0 -7  0 -3  0  8  1 -1 -2 -1  0 -2  1 -2  1  1 -3 -5 -2 -5  2  2 -2 -2 -2 -3 -3 -7  2 -6 -2 -5 -1  0  2  5  2 -3 -3 -5  0 -2  4 -4  0 -5
 -2 -2  0 -3 -2 -6 -3 -3 -1  4  1 -1 -5 -1 -6 -3 -6 -3 -6 -1 -4  2  4  0  2 -4 -1 -3 -1 -4  0 -4 -2 -2  0 -2  1 -1 -2 -3 -3 -1 -5 -4  3 -4  0 -4 -1  1  0 -2 -3 -2 -2 -2 -1 -1 -1  0  5 -3 -2 -5 -1 -4  0  2  1 -2 -3 -4  1 -4 -2 -4 -2 -2 -4 -2 -3  0  3 -3 -4  0 -4 -1 -5 -1 -5  0 -4  2 -2 -2 -2 -4 -2 -1  1 -3  0 -5 -3 -5 -4 -2 -3 -2 -2  0  1 -1 -1  0 -6 -3 -7  0 -5 -3 -2 -4 -3 -1 -3  0 -3 -2 -6 -3 -7 -1 -4  1  2  0  3 -1 -2 -1 -3 -1 -2  0 -1 -3 -5 -1 -5 -1  3 -1  2 -2 -3 -4 -8 -2 -7  0 -6 -3  4  3  3  3 -4 -4 -5  2 -3  2 -4  1 -5
 -1 -2 -3 -3 -2 -6 -3 -1 -3 -5 -4 -3 -3 -4 -4  0  5 -1 -4 -4 -3 -4 -4 -4 -3 -3 -2 -4 -3 -3  1  1 -4 -3 -4 -4 -2 -3 -3 -3 -4 -3 -1  0 -3 -4 -3 -3 -3 -3 -4 -4 -3  1 -3 -3 -4 -3 -1 -3 -4  1 -4 -1 -4 -3 -3 -5 -3 -3 -4 -2  0 -2 -3 -3 -4 -4  1 -3 -3 -4 -2 -2 -4 -1 -5 -4  9 -4 -3 -3 -3 -3 -4 -5 -3 -2 -2 -3 -3 -2 -3 -2 -2 -2 -3 -3 -2 -2 -3 -2 -3 -3 -4 -3 -4  2 11 -5 -3 -2 -3 -5 -2 -4 -4 -4 -3 -4 -4  5 -5 -4 -4 -3 -5 -4 -3 -2  1 -3 -3  1 -5 -4 -4 -3  1  1 -3 -3 -3 -3 -4 -2 -5 -3 -6 -4 11 -3 -3 -3 -4 -4 -4 -4 -3 -4 -3 -3 -3 -4 -3 -3 -3
 -1 -1  3 -3 -1 -5 -2 -1 -1 -1  0  3 -4  0 -5 -3 -5 -1 -5 -2 -4  5  0  2 -1 -3  1 -3  4 -3  0 -1  5  4  4  0 -1 -2 -2 -2  4  1 -4 -3 -1 -4 -2 -3 -1 -2  4  2  2  0 -2  2  1  1 -1  2  0 -2  3 -4  4 -2  0  0  0 -1 -2 -3  0 -3  1 -3 -1  4 -3  2 -1  4  1  0 -4  3 -3  4 -4  5 -4  0 -4  2  0  1  3 -3  5  4  1 -2  0 -3 -2 -3 -2  2 -3 -1  4  0  1  4 -2  1 -5 -3 -6  4 -4 -1 -1 -3 -3 -3  1  2 -2  2 -5 -1 -5  1  0  0 -2  5  0 -1  2  1 -3 -1  7  3  0  1 -4  5 -2  2  0 -2  1 -2 -1 -1 -5  5 -6  3 -4 -2  2  1  0  3 -2  0 -4  0 -2  0 -3  2 -4
 -1 -2  1 -3 -3 -5 -2 -1  4 -2  4 -1 -4  4 -5 -3 -5 -3 -5 -2 -4  3  3  6  1 -3 -1 -3  5 -3  0 -4  1  0  4  3 -1 -1  0 -2  0  3 -4 -3  0 -4 -2 -4  2  1  0  3 -3 -2  2  1  1  0 -2  0  0 -3 -1 -4  4 -3  1  6  0 -2 -2 -3  2 -4  0 -4  0  0 -4  0 -3  3 -2 -2 -4  1  1 -1  0  0 -4  2 -4  1 -1 -3 -1 -3  1  1  2  0  3 -4  1 -4 -4  0 -3 -1 -1 -1 -1  1 -2 -1 -5 -2 -7  5 -5 -2 -3 -3 -3 -3 -3  1  1  1 -5 -2 -6  3 -2  3 -1  0  3  0  0  0 -3  1  2  3  3  1 -4  4  0  1  1 -1  5 -1 -2 -3 -6  2 -7 -1 -5 -2  4  2  1  2 -1 -3 -4  3 -2  0 -3  3 -5
 -1 -2 -2 -4 -4 -6  0  0 -3  5 -3 -3 -4 -4 -6 -3 -5 -4 -6 -3 -4  0 -2 -1  3 -3 -2  6 -1 -4 -2 -4 -3 -1 -3  4  0 -1 -1 -3 -3 -1 -5 -1 -2 -1 -2 -4 -3 -1  0  0 -4 -3 -3  0  1  2 -1 -1 -3 -1 -2 -5 -1 -3  1 -1 -1  1 -3 -4 -2 -4 -2 -4 -3 -3 -3 -1 -3 -3 -4 -2  7 -3  4  0 -5 -3 -5 -1 -5 -1  3  5 -3 -3 -3 -2 -2 -4 -2 -5 -3 -4 -4 -2 -3 -2 -1  1 -2 -2  3 -3 -6 -4 -6 -1 -5 -2  5 -4 -3 -1  1 -1 -2 -3 -6 -3 -6 -3 -4  0 -1  1 -2 -2 -3 -2 -1 -1 -2  0 -2 -4 -5 -4 -5 -3 -2 -3 -3  0  7 -4 -6 -3 -6 -2 -6 -3 -2  4  2 -3 -4 -4 -5  0 -3 -2 -4 -3 -5
 -2 -1  0 -4 -4 -1 -3 -3 -2 -3 -2 -1 -5 -2 -4 -1 -4  6 -5 -2 -3  0 -2 -2 -1 -2 -1 -3 -1 -3  1 -4  1 -2  1 -2 -2 -3 -3 -3  6  0 -5 -4 -1 -3 -2 -4 -3 -2 -2  0 -3  5  0 -2 -2 -3  2  0  5 -3  0 -4  0 -3 -2 -2 -2  0  0 -3  3 -3 -1 -4  1  0 -4  4 -1  2  7 -2 -4  0 -1  0 -5  0 -5  2 -2 -1  0 -3  2 -3  5  0 -1 -3  3 -4 -3 -4 -3 -2 -3 -2  2  0  1  0  1 -1 -5  0 -6  1  1  0 -1  1 -3 -4  1 -2 -3  5 -5 -3 -6  0  3 -2 -2 -1 -2 -2 -1 -2 -3  1  0  5 -2 -3 -5  1 -5 -2 -2 -3 -2 -3 -4 -3 -6  3 -6  5 -5 -2  0 -2 -2 -1 -3 -3 -4 -2 -3  2 -2  1 -5
 -2 -3 -1  1  3 -4 -3 -1  0 -6 -5 -3  1  2 -1 -5 -3 -5 -1 -4  1 -4 -2 -3 -4  0 -2 -4 -3  0 -2 -4 -4 -2 -3 -2 -1 -3 -3 -1 -4 -3 -1  3 -2 -2 -3  1 -3 -4 -4 -2  0 -3  0 -2 -2  0  1 -2 -4  0 -3  1 -2  3 -3 -4 -2 -1 -2  3 -2  1 -1  3 -3 -3  1 -2 -1 -4 -3 -3 -6 -4 -4 -2 -2 -3  1 -1  1 -3 -3 -5 -1  1 -1 -1 -2  3 -3  1  2  2  2 -3  2  0 -2  0 -4 -3 -3 -1 -1  2 -5 -5  1  0 -3 -5  1 -2 -5 -4  0 -2 -1  0 -3 -2 -1 -1 -6 -4 -2  1 -4  1 -2 -4 -5 -4 -4  0  2 -4  0 -2  0 -4 -4 -2 -6  0 -6 -4 -4 -2  0  2 -3 -5 -5 -3  0 -1  4 -4  1 -3  3 -3  2
 -2 -1 -3 -3  1 -4 -3 -3 -1 -6 -5 -3  0  0  5 -5 -3 -4  6 -4  2 -3 -2 -4 -4  4 -2 -4 -2  5 -2 -2 -3 -2 -2 -4 -2 -2 -3 -1 -1 -1  3  3 -2 -1 -3  3 -2 -4 -4 -4  2 -2  1 -2 -2 -1 -1 -3 -4  2  0  3 -1  1 -3 -3 -2  3 -4  4 -2  4 -3  4 -2 -1 -1  2  1 -4 -3 -3 -6 -4 -4 -1  3 -3  5 -2  4 -3 -2 -5 -1  3 -3 -3 -2  0 -3  5  0  0  1 -3  0 -1 -2  0 -3 -2 -2 -2  6  1 -5 -5  1  2 -4 -3  2 -3 -5 -4  3 -1  6  0  4 -3  3  0 -6 -2 -4  0 -4 -1 -2 -4 -3 -2 -4  2  3 -3 -1  0 -1 -3 -3 -3 -6  3 -5 -2 -4  3  6 -1 -2 -4 -5 -4  1  4  4 -4  1 -2  0 -2  0
 -1 -2 -1 -3 -2 -5  3  4 -2 -1  1  1 -4  0 -5 -3 -5 -3 -5 -2 -4  1  3  2  0  0  0 -3  1 -3  1 -4  4 -1  1  2 -1 -2  1 -2  2  0 -1 -2  0 -4  0 -3  4 -1  4  4  0 -1  1  2  5  3 -1  3 -1 -2  4 -4  1  0  2  2  2  2 -1 -3  0 -3  3 -3  1  4 -3 -1 -3  0 -2 -2 -4  2 -3  0 -5  1 -4  0 -4  2  3 -1  2 -3  0  1  3 -1  2 -4 -2 -4 -3  4 -3 -1  2  1 -2  1 -2  1 -5 -3 -6  2 -4 -2 -2 -3 -2 -3 -3  3 -3  1 -5 -1 -6  4  1  0 -1  2  0 -1  5  2 -3  5  1  0  5  0 -4  2 -4  2 -1 -1  1 -2 -2 -3 -6  1 -6 -2 -5  1 -1  1 -1  4  0  4 -4 -1 -1  4 -4  0 -4
 -2 -2 -1 -2  0 -4 -1  1 -2 -5 -4 -3  1 -2  0 -4 -3 -4  1 -4 -1 -2 -2 -3 -3  0 -1 -4 -1  2  1 -3 -2 -1  1 -3 -2  0 -3 -2 -2  0 -2  1 -3 -2 -3  0 -3 -3 -1 -3  1  0  0  0 -2 -2  1 -3 -3  1 -2  0 -2  6 -2 -3  1  1 -3  1 -2  0 -2  1 -3 -2 -1 -1 -1 -3 -3 -3 -5 -3 -4  1  0 -2  2  0 -1 -3 -1 -4 -2  1 -2 -2  0  0 -2  1 -1  2  8 -2  1  0 -2 -1 -3 -2  3 -2  0  0 -5 -4 -1  1 -3 -4 -1 -4 -4  1  4  3  0 -2 -3 -2  0 -2 -5  4 -3  1 -1  0 -4 -3  0 -3 -2  1 -1 -1  3 -1 -2 -3 -3 -2 -5  4 -5 -2 -5 -1  0  1 -1 -3 -4 -3  3  2  3 -2 -1 -2 -1 -2 -1
 -3 -3 -3 -4  3  2 -4 -4 -3 -5 -5 -4 -3 -3  6 -4  7 -5 -2 -5  7 -4 -3 -4 -2  5 -3 -4 -3  1 -1 -2 -4 -3 -3 -4 -3 -4  1 -1 -2 -3 -2  1 -3  8 -3  2 -4 -4 -4 -4 -1 -2 -1 -2 -4 -2 -3 -4 -4  3  0  5 -4 -2 -4 -5 -2  0 -4  1 -3  4 -3 -1 -4 -4 -3 -2  4 -4  0 -3 -5 -3  0 -1  1 -2  0 -2  3 -4  1 -5 -1 -1  0 -3 -3 -2 -3 -1 -2 -2 -2 -4 -2 -2 -3 -1 -4 -2 -4 -4 -2 -1 -6 -5 -3 -2 -3 -5  0 -5 -5 -4 -2 -2  3 -1 -2 -1 -2 -3 -6 -4 -4 -2 -4 -1 -5 -4 -5 -3 -5  0  0 -4 -3 -3 -3 -2 -4 -4 -5 -2 -2 -3 -6 -1  0  0 -2 -5 -5 -4 -2 -2 -1 -4  1 -4  1 -3 -3
 -1  0 -2 -1 -4 -6 -3 -3 -3 -4 -3  2 -4 -3 -5  2 -6  7 -5  1 -2 -2  0 -3 -2 -4 -2 -3 -2 -3 -2 -4 -1  1 -1 -3  1  3 -2  4  1  1 -2 -3 -3 -4 -3 -4  0 -3 -3 -3 -2  0  2  2 -3 -3 -1  2 -1  4 -1 -3 -3 -4  4  0 -2 -1  7 -3 -2 -4 -2 -4  6 -1 -3 -1  5 -3 -4 -3 -4 -3 -4 -3 -5 -3 -4 -2 -5  0 -3  1 -3  1 -3 -2 -2 -3 -2  1 -3 -4 -4  1 -3 -2  0  0  5  2 -1  0 -5 -3 -6 -3 -5 -3 -3  8 -1  5  7  0 -3 -3 -5 -3 -7 -3  2 -1 -4 -3  0  0 -3 -3  0  1  2  0  1 -3 -1 -3 -4  2 -1  6 -1 -1 -4  0 -7 -3 -6 -4 -5 -3 -3 -1 -3 -3 -2 -4 -4 -3  0 -3 -4  1 -4
  2  5  2  0 -3 -5 -1  0 -2 -2  4  2 -3  0 -5  6 -3 -1 -5  0 -1 -1 -1 -1  1 -3  2 -2 -1 -3  1 -4 -2  0 -1 -2  2  3  5  3 -1  3 -3 -2  2 -4  4 -2 -1  1 -2  0 -3  3 -2  0 -1  0  3  2 -1 -1 -2 -3 -1 -3  1  0  2 -1 -1 -2  0 -3  1 -3  1 -1 -2  2 -1  0 -2  3 -2  4 -3 -1 -4  0 -4  0 -4  2  0 -2 -1 -1  0  2  0 -2  0 -3 -2 -3 -3  0  0  3  0  1  3  1 -1  1 -5 -1 -4 -1 -4  3  2 -1  0  4  2  0 -2  0 -5  3 -6  0 -3 -1  0 -2  1  1 -1  0  6  1 -2 -1  0 -2 -4 -1 -4  1  0  2  0  1 -1 -1 -6  0 -4  0 -4  3  0  0  0 -1 -2 -1 -4  4  4 -1 -3  0 -4
  4  1  1  7 -2 -5  1  3 -1 -3  0  3 -2  1 -4  1 -4 -1 -4  3 -3 -1 -2 -2 -1 -2  4 -3 -1 -2  1 -4 -1 -1 -2 -1  1  0  3  1 -2  0  0 -2  3 -2  1 -2  4  0 -1 -1 -1  2  0  3  0  0  2 -1  0 -1 -2  0 -1 -1  0 -2  2  0 -1 -2  2 -2  3 -2 -1 -1 -1 -1 -2  1 -3 -1 -4  1 -4  3 -3  4 -3  2 -3  0 -1 -2  1  2 -1  1  2  0  1 -2 -1 -1  1  2 -1  4 -2  0 -1 -1 -2  4 -1  5 -4 -3 -1  1 -2  0  4 -1 -2  1 -1  2 -3  1 -5 -1 -3 -1 -3 -2  3  1  0 -1  0 -1 -3 -2  0  0 -2  0 -2  0  1  0  1  0 -4  3 -6  0 -4 -2 -3  0 -2 -2 -1 -1 -1 -3  0 -1  0  0  0  2 -2
 -3 -4 -4 -4 -3 -1 -4 -4 -4 -5 -5 -4 -5 -4 -2 -5  8 -2 -4 -5 -2 -3 -4 -4 -3 -2  0  2 -3 -3  0 12 -3 -3  1 -4 -3 -4 -4 -3 -4 -4 10 -3  2 -2 -4  5 -4 -5 -4  2  3 -3 -4 -3 -1 -4 -1 -4 -4 -2  4 -2 -2  2 -4 -4 -3 -3 -4 -3 -3 -2  1 -3 -4 -4 -4 -3 -3 -4 -3 -3 -5  2 -1 -1 -4 -4 -4 -3 -2 -4  0  1 -2 -3  2 -3 -4 -4 -4 -3 -4 -4 -3 -4 -3 -3 -4 -2 -4 -3 -5 -4 -4 -4 -6 -5 -5  3 -3 -6 -3 -5 -5 -4 -3 -4 -3 -1 11 -4 -3 -4 -6 -4  2 -3  2 -4 -5 -4 -4 -4 -5  4 -4  4 -5 -4 -4 -4 -5 -4 -5 -3 13 -1 -6 -3 -4 -2 -4 -4 -5 -4 -4 -4 -4 -4 -4 -4 -1 -3 -5
 -2 -3 -3 -3 -1 10 -4 -3 -2 -5 -4 -3 -3 -3 -1 -3  3 -2 -3 -4  0 -3 -2 -3 -1  0 -2 -3 -3 -2 -1 -1 -3 -3 -3 -3 -3 -3 -3  1  0 -3 -2 -2 -3  1 -3 -1 -3 -4 -3 -3 -2  0 -3 -3 -2 -3 -2 -3 -1 -1 -2  0 -3 -2 -3 -4 -2 -1 -4 -2 -1 -1 -1 -2 -3 -3 -3 -1  0 -3  4  2 -5 -3  7 -3 -3 -2 -3  0  5 -3 -2 -4  3 -2  0 -2 -2 -2 -2 -2 -2 -3 -3 -3 -2 -2 -1 -1 -3 -3 -4 -3 -3 -2 -6 -4 -3 -2 -1 -5 -2 -4 -4 -3 -3  0 -2 -2 -1  0  0 -3 -5 -3 -3 -2 -3 -2 -4 -3 -4 -1 -4 -2 -3 -3 -3 -3 -3 -3 -4 -3 -5 -3  1 -2 -6 -1 -3  3  0 -4 -4 -2 -3 -3 -3 -4 -2 -3  6  1 -3
 -1 -3 -2 -1  4 -4 -1 -1  4 -5 -4 -3  6  0 -2 -4 -3 -5 -1 -4 -1 -3 -1 -4 -3 -1  0 -4 -3  0 -2 -4 -3  0 -3 -3  0 -1 -2 -1 -2 -1 -1  2 -3 -3 -2  3 -3 -2 -4 -3  4 -2  3 -2 -3  2  0 -3 -3 -1 -2  0 -1  2 -2 -4 -2 -1 -1  0  0  3 -2  1 -3 -1  5 -2 -1 -3  0 -1 -5 -3 -4 -1 -2 -3  2  0 -1 -3 -3 -5 -2  2 -3 -2 -1  4 -3  1  5  6  1 -3  5 -1 -2 -1 -3 -1 -1 -2  0  0 -4 -5  6 -1 -1 -4  1 -3 -4 -4  0 -2  0  0 -4  0 -2  3 -5 -3 -3  1 -3  3 -4 -3 -4 -3 -4  2  5 -4  6 -1  1 -3 -3  1 -5  0 -6 -4 -4 -1  0 -1  0 -4 -4 -3  4 -1  1 -4 -2 -3  3 -2  6
