# Supplementary material for: Protein Secondary Structure Prediction Based on Data Partition and Semi-Random Subspace Method
Source: Sci Rep. 2018 Jun 29;8:9856. doi: 10.1038/s41598-018-28084-8 (PMC6026213; doi:10.1038/s41598-018-28084-8)
Supplement: Supplementary file 3 — Dataset 3 [file 41598_2018_28084_MOESM3_ESM.zip › ASTRAL_DATA/1cip_A.pssm]

  R  E  V  K  L  L  L  L  G  A  G  E  S  G  K  S  T  I  V  K  Q  M  K  I  I  H  E  A  G  Y  S  E  E  E  C  K  Q  Y  K  A  V  V  Y  S  N  T  I  Q  S  I  I  A  I  I  R  A  M  G  R  L  K  I  D  F  G  D  A  A  R  A  D  D  A  R  Q  L  F  V  L  A  G  A  A  E  E  G  F  M  T  A  E  L  A  G  V  I  K  R  L  W  K  D  S  G  V  Q  A  C  F  N  R  S  R  E  Y  Q  L  N  D  S  A  A  Y  Y  L  N  D  L  D  R  I  A  Q  P  N  Y  I  P  T  Q  Q  D  V  L  R  T  R  V  K  T  T  G  I  V  E  T  H  F  T  F  K  D  L  H  F  K  M  F  D  V  G  G  Q  R  S  E  R  K  K  W  I  H  C  F  E  G  V  T  A  I  I  F  C  V  A  L  S  D  Y  D  L  V  L  A  E  D  E  E  M  N  R  M  H  E  S  M  K  L  F  D  S  I  C  N  N  K  W  F  T  D  T  S  I  I  L  F  L  N  K  K  D  L  F  E  E  K  I  K  K  S  P  L  T  I  C  Y  P  E  Y  A  G  S  N  T  Y  E  E  A  A  A  Y  I  Q  C  Q  F  E  D  L  N  K  R  K  D  T  K  E  I  Y  T  H  F  T  C  A  T  D  T  K  N  V  Q  F  V  F  D  A  V  T  D  V  I  I  K  N  N
 -2 -2 -1 -2 -2 -2 -2 -2 -1  6 -1 -2  0 -1 -2  0 -1 -2 -1 -2 -2 -2 -2 -3 -3 -3 -2  0 -1 -3  0 -1 -2 -2 -2 -1 -1 -3 -2  3 -1 -1 -3  0 -3 -1 -2 -2  0 -2  0  5 -2 -2 -2  6 -3  0 -1 -3 -1 -2 -2 -3  2 -2  1  2 -2  3 -1 -2  5 -2 -2 -2 -3  2 -2  5  1  2  3 -2 -2 -1 -1 -2 -1  1 -2 -2  3  1  1 -2 -1 -2 -3 -4  2 -3  1 -1 -1 -2  3 -2 -3  0 -3  3  0 -2 -3 -2 -3 -3 -3  0  6  3 -3 -3 -3 -3  1 -2 -2 -3 -2  2  2  1 -1 -3 -1 -2 -1 -2 -2 -3 -1 -3 -3 -1 -2 -1 -1 -1 -1 -1 -1 -1 -1 -1 -3 -4  0 -3 -1 -2 -3 -2 -3 -2 -2 -4 -3 -1 -1 -1 -2 -3  0 -2 -2 -2 -2 -4 -3 -3 -2 -4 -2 -1 -1 -1  5 -2 -2 -3 -2  1  6 -2  0  3 -3 -3 -1 -1 -3  4 -2 -3 -2 -2 -2 -3 -3 -3 -3 -2  0 -2 -2 -3 -4 -3  0 -3 -2 -3 -2 -2 -4 -4  1  0 -1  0 -3 -2 -3 -4 -3 -3 -2 -2 -3 -2 -4 -1 -2 -2 -2  0 -2  1 -2 -3  0 -2 -2 -3 -2 -2 -3  0 -1  2 -3  0 -3 -2 -2  5  4  3 -3 -3 -2  1 -2 -4 -2 -1 -2 -3 -2 -2 -1 -2 -1 -2 -2 -2 -3  0 -3 -3 -1 -2  6 -1 -3 -1 -1 -3 -1 -2 -3 -1 -4 -3  6 -1 -1 -3 -1 -2 -2  1 -2 -3
  6 -1 -4  1 -3 -3 -3 -3 -3 -2 -3 -1 -2 -3  1 -2 -2 -4 -4  1  0 -3  1 -4 -4 -1 -1 -2 -4 -3 -2  0 -1 -1 -1  2  0 -3  4 -1 -4 -4 -3 -2 -2 -2 -4  0 -2 -3 -3 -3 -4 -4  6 -3 -3 -2  2 -3  2 -4 -2 -4 -1 -2 -1 -1  6  0 -2 -2 -2  7  1 -3 -3 -2 -2 -2 -1  0 -2 -1 -1 -3 -2 -3 -2 -1 -1 -3 -2  0 -2 -3  3  7 -3 -5  1 -3 -1 -4 -4  0 -1 -5 -4 -1  7 -2  6 -1 -3  0 -3 -2 -3 -2 -3 -1 -3 -3 -3 -2 -2 -3 -2  7 -4 -2  1 -2 -2 -3 -2 -4 -2  0  0 -3 -4 -3  7 -1  7 -2  1 -2 -2 -4 -4 -4 -1 -2  1 -4 -2 -4  2 -2 -3  0 -4  5 -3 -4 -3 -4 -4 -4  0  7 -2 -1  7  1  1 -5 -4 -2 -5 -4 -1 -3 -4 -2 -3 -4 -4 -4 -5 -3 -2 -3 -1 -2 -3 -3 -2 -3 -3 -2  0 -3 -1 -1 -3 -2  7 -3 -2 -1 -2 -3  1 -3 -4 -2 -2 -4 -5 -2 -1  2 -4 -4 -2 -2 -2 -2 -4 -4 -3 -4 -3 -2  1  1 -3 -3 -4 -1 -1  1 -4  1  3 -2 -3 -3 -2 -3 -5 -4 -4 -1 -3 -1 -4 -1 -2 -1 -3 -1 -1 -2 -2 -2 -3 -4  2 -1  1 -4 -1 -1 -2 -2  2  6  2 -2 -1  1 -1 -4 -3 -2 -2 -3 -2 -5 -3 -2 -3 -2  0 -2 -4  1 -4 -4 -4 -3 -3 -4 -2 -3 -4 -4 -4  1 -1 -2
 -1 -1 -4  0 -4 -5 -4 -5 -1 -3 -1 -1  0 -1 -1  0 -1 -4 -4 -1 -1 -4 -1 -5 -5 -1 -1  1 -2 -4 -1  0 -1 -1 -2 -1 -1 -3 -1 -2 -4 -4 -2 -1  8 -1 -4 -1 -1 -4 -3 -2 -4 -4 -1 -3 -4  0  3 -5  1 -4  1 -4 -1  2 -1  0 -1 -2  1  0 -2 -1 -1 -4 -2  1 -4 -2  1  1 -2 -1 -1 -1 -1 -4  0 -1 -1 -4 -2  1 -3 -4 -1 -1 -5 -6  0  0  0 -2 -4 -1 -1 -4 -4  3 -2  0  0 -2 -4 -1 -5  8  0 -1 -3 -1 -4 -4 -5  7  1 -4  0 -2 -4 -1 -1 -2  4 -4 -3 -4  3 -1 -1  0 -4 -5 -2 -1 -2 -4 -1 -1 -1 -2 -4 -4 -2 -1  0 -4 -1 -4 -1  3 -5  3 -4 -1 -4 -4  0 -4 -2 -2 -1 -2 -1 -2 -2 -1 -1 -6 -5 -1 -4 -5 -2 -1 -4 -1 -3 -5 -4 -4 -4 -3 -2 -4  0 -1 -4  0 -3 -4 -5 -2 -1  0 -1 -1 -3  8 -2 -4 -1 -1 -1 -4 -1 -5 -5  4 -1 -5 -4  8  6 -1 -5 -4 -1  0 -1 -1 -5 -4 -5 -5 -5  8 -1 -1  0 -4 -5 -1 -1 -1 -5  0 -1 -1 -2 -5  0 -3 -4 -4 -3 -1 -4  0 -2  0  7  0 -4 -1 -1 -3 -2  3 -4 -5 -1  0 -1 -4 -2  4 -4  8 -1 -1  0  1  1 -1 -1 -4 -4 -1 -1 -4 -1 -4 -3 -1  0 -1  4  8 -4 -1 -4 -4 -4  1 -3 -4 -1  0 -4 -5 -4 -1  6  8
 -2  3 -4 -2 -5 -5 -5 -5 -2 -3 -2  0 -1 -2 -2 -1 -2 -4 -4 -2 -2 -5 -2 -5 -5 -3  1  5 -3 -5 -1  1  3  3 -5 -1 -1 -4 -2 -2 -4 -4 -4 -1  0 -2 -4 -2 -1 -4 -4 -3 -4 -4 -2 -3 -5  2 -1 -5 -1 -4  6 -5 -2  6 -2  1 -2 -2  6  7 -2 -3 -1 -4 -3  1 -4 -2  2 -1 -2  3  3 -2  1 -4 -2  1  4 -5 -2  2 -4 -4 -2 -2 -5 -6 -1  7 -1 -3 -4 -2 -1 -5 -5  2 -3 -2 -2  0 -5 -2 -5  0  7 -1 -3 -2 -5 -5 -5  3  5 -5  6 -3 -4 -2 -1 -2  4 -5 -3 -3 -2  0  0  7 -4 -5 -3 -2 -3 -4 -2 -2 -2 -3 -4 -4  0 -2 -2 -5 -2 -4 -2  6 -5 -2 -4 -2 -5 -5  7 -4 -3 -3 -2 -3 -1  0 -3 -2 -2 -6 -5 -3 -5 -5  0  3 -4 -2 -3 -4 -4 -5 -5 -4 -3 -4 -1  2 -5  7 -4 -4 -5 -3  0  7  3  0 -4  0 -3 -5 -3  1 -1 -5 -2 -5 -5  7 -1 -5 -5  0  0 -2 -6 -5 -2  5 -2 -1 -5 -4 -5 -5 -5  0 -2 -2  7 -5 -5  0  1 -2 -4 -2 -2 -2 -3 -5 -2 -4 -5 -5 -3  3 -5  2 -2 -1  1 -1 -3  4  4 -3 -2 -1 -5 -4 -2 -2 -2 -5  0  5 -4  0 -2 -2 -2  6  1 -2  0 -4 -5 -2 -3 -4 -2 -5 -3 -2  7 -2  0  0 -4 -2 -5 -4 -5  7 -2 -4 -2  7 -4 -4 -4 -2  1  0
 -4 -4 -2 -4 -2 -2 -2 -2 -4 -1 -4 -5 -2 -4 -4  1 -2 -2 -2 -4 -4 -3 -4 -2 -2 -5 -5 -2 -4 -4 -2 -4 -5 -5 10 -3 -4 -4 -4 -2 -2 -2 -2 -2 -4 -2 -2 -5 -2 -2 -2 -1 -2 -2 -5 -2 -3 -3 -3 -2 -4 -2 -4 -4 -3 -2 -3 -1  0 -1 -2 -2  0 -5 -4 -1  2 -2 -1 -1  3 -2  0 -5 -5 -1 -2 -2 -2 -3 -5 -2 -1 -2  3 -2 -2 -5 -2 -4 -2 -5 -2 -4 -2 -4 -2 11 -4 -2  0 -2 -4 -5 -4 -4 -2 -4 -5 -2 -2 -2 -4 -4 -2 -4 -3 -2 -5 -5 -2  2 -2 -3 -3 -4 -2 -4 -2 -4 -4 -5 -2 -2 -5 -2  0 -2 -4 -2 -2 -4 -2 -2 -5 -2 -3 -4 -1  0 -4 -4 -2 -4 -4 -4 -3 -4 -5 -2 -4 -4 -5 -5 -2 -5 -5 -4 -4 -4 -2 -5 11 -4 -5 -2 -2 -2  6 -2 -2 -4 10 -2 -1 -2 -2 -2 -4 -5 -2 -2 -2 -2 -5 -5 -5 -4 -2 -4 -5 -3 -4 -5 -2 -3 -4 -2 -4 -5 -2 -2 11 -4 -4 -4 -4 -4 -2 -3 -2 -2 -2 -2 -2 -4 -2 -4 -4 -4 -5 -2 -4 -4 -5 -4 -2 -2 -4 -2 -4 -2 -2 -2 11 -4 -4 -5 -4 -1 -4 -2 -2 -2 -4 -4 -3  2 -2  0 -4 -2 -4  4 -4 -4 -4 -3 -2 -4 -3 -4 -4 -4 -2 -4 -5 -2 -4  4 -4 -3 -2 11 -1 -2 -5 -2 -3 -4 -2 -4 -4 -2 -4 -5 -1 -2 -2 -5 -2 -2 -2 -4 -4 -4
  1  0 -3  0 -3 -3 -3 -3 -3 -2 -3  1 -1 -3  0 -1 -2 -4 -3  0  8 -2  0 -4 -4 -1  3  0 -3 -3 -1  2  2  1 -4  0  7 -3  0 -1 -3 -3 -3 -1 -1 -2 -3  8 -1 -3 -2 -2 -4 -4  0 -2 -2 -2  2 -3  2 -4  0 -4 -2  0 -1  0  0  1 -1 -1  0  1  6 -3 -3 -1 -3 -2  0 -1 -1  1  1 -2  0 -2 -2  1  1 -3 -2  0 -3 -3  1  0 -3 -4  1 -1  0 -3 -3  8  1 -4 -5  0  0 -1  0  1 -3  8 -3 -1 -2 -1 -2  1 -3 -3 -3 -1  1 -3  0  0 -4 -1  4 -1 -1 -3  1 -3 -2  6  7 -1 -3 -3  1 -2  0 -3  0 -2 -2 -3 -4 -3  1 -2  3 -4 -1 -4  0 -1 -3  1 -4  0 -2 -5 -2 -3 -3 -3  8  0 -1  1  0  0  0 -4 -4 -1 -5 -5  1 -3 -3 -2 -2 -4 -4 -4 -4 -3 -2 -3 -1 -1 -3 -2  2 -3 -3 -2  1 -2  2  1 -2 -1  0 -2  0  1 -1 -2  0 -3 -5 -1 -1 -4 -5 -1 -1  0 -4 -5 -2  0 -2 -1 -4 -4 -3 -5 -3 -1  0  0 -2 -3 -5  2  2  0 -4  0  0 -1 -1 -3 -2 -4 -5 -4 -3  1 -3  0 -3 -1  1 -1 -3  1  1 -2 -1 -1 -3 -4  6 -1  6 -4  1 -1 -2 -1  0  1  0 -1  2  0  2 -4 -3 -2 -1 -2 -2 -4 -2 -2 -2 -2  3 -1 -3  7 -5 -3 -5 -1 -2 -3 -2 -1 -3 -4 -4  1  0 -1
 -1  5 -4  0 -4 -4 -4 -4 -3 -2 -3  6 -1 -3  0 -1 -2 -4 -4  0  1 -4  0 -5 -5 -2  6  0 -3 -4 -1  4  6  6 -4  1  3 -3 -1 -2 -4 -4 -3 -1 -2 -2 -4  1 -1 -4 -3 -2 -4 -4 -1 -2 -4 -1 -1 -4  0 -4  3 -4 -1  2 -1  2 -1  1  2  1 -1 -1  1 -4 -3  0 -3 -2 -1 -1 -2  6  6 -2  3 -3 -2  2  6 -4 -2  1 -3 -4  0 -1 -4 -5  0  1  0 -3 -4  1  2 -5 -5  1 -1 -1 -1  7 -4  1 -4 -2  0 -1 -2  0 -4 -4 -4 -1  1 -4  3 -1 -4 -2  0 -2  0 -4 -2 -3 -2  4  1  1 -4 -4 -1 -2 -1 -4  0 -2 -2 -3 -4 -4  7 -2 -1 -4 -1 -4  0  1 -4 -1 -4  0 -4 -5  0 -4 -3 -3  1 -1 -1  7 -1  0  0 -5 -5 -2 -5 -5  7 -2 -4 -2 -2 -5 -4 -4 -5 -3 -2 -4 -1  2 -4  0 -2 -4 -4 -1  7  0  6  6 -3 -2 -1 -4 -2  7 -1 -4  0 -4 -5  1 -1 -5 -5 -2 -1  0 -4 -5 -1  3 -2 -1 -5 -4 -4 -5 -4 -2  0  0  0 -4 -5  6  6  0 -4  0  0 -1 -2 -4 -2 -4 -5 -4 -3  6 -4  0 -3 -1 -1 -1 -4  5  6 -2 -1 -1 -4 -5  1 -2  1 -5  6  1 -3 -2  0 -1  0  3  0  0  7 -4 -3 -2 -2 -4 -2 -5 -2 -2  0 -2  1 -2 -4  1 -5 -4 -5  0 -2 -4 -2  0 -4 -4 -4  0  3 -1
 -3 -3 -4 -3 -5 -5 -5 -5  7 -1  7 -3 -1  7 -3 -1 -3 -5 -3 -3 -3 -4 -3 -5 -5 -4 -3 -1  7 -5 -2  1 -3 -3 -4 -3 -3 -4 -3 -2 -4 -4 -5  1 -2 -3 -5 -3 -2 -4 -3 -1 -5 -5 -3 -1 -4  5 -2 -5  3 -5 -1 -4  5 -2 -1 -1 -2 -1 -2 -3  1 -3 -3 -4 -3 -1 -4 -1  3 -1 -2 -2 -3  6 -2 -4 -2 -1 -2 -5  0  2 -3 -4 -2 -3 -5 -4  0 -3  1  7 -4 -3 -1 -4 -5  1 -4 -1 -2 -4 -5 -3 -5 -2 -3 -2 -1  1 -5 -5 -5 -2 -2 -5 -2 -4 -5  2 -2 -2  2 -5 -4 -4 -2 -3 -3 -3 -4 -5 -4 -2 -3 -4 -3 -2 -2  7 -3 -4 -3 -3 -3 -5 -1 -4 -3  1 -5 -3 -4 -3 -4 -5 -3 -4  7  7 -3 -4 -2 -3 -4 -3 -3 -4 -5 -4 -4 -5 -3  6 -4 -3 -1 -5 -5 -4 -4 -1 -1 -4 -2  3 -5 -3 -4 -4 -5 -1 -3 -3 -3 -3 -4 -2 -4 -4 -4 -3 -2 -4 -3 -5 -5 -2 -2 -5 -4 -2 -2 -3 -4 -5 -2 -2 -3 -2 -5 -5 -5 -5 -5 -2 -3 -3 -3 -5 -5 -2 -3 -3 -5 -1 -2 -2 -3 -5 -2 -5 -4 -4 -4 -3 -5 -2  7  0 -2 -2 -4 -2 -3  0  3  0 -5 -4 -3 -2 -3 -5 -3 -2 -4 -2 -3 -3 -2 -1 -2 -3 -3 -5 -4 -2 -4 -4 -3 -4 -1 -3 -3 -3 -1 -2 -4 -3 -5 -4 -5 -3 -1 -4 -3 -3 -4 -5 -5 -2 -2 -2
 -1 -1 -4 -2 -4 -4 -4 -4 -3 -3 -3 -1 -2 -3 -2 -2 -3 -4 -4 -2 -1 -3 -2 -5 -5 10 -1 -1 -3  0 -2 -1 -1 -1 -4  0 -1  0 -2 -3 -4 -4  1 -2 -1 -3 -4 -1 -2 -4 -3 -3 -5 -4 -1 -3 -3 -2  0 -4  0 -4 -2 -1 -2  2  0  0 -1 -2 -2 -1 -2 -1  0 -2 -2  2 -2 -2 -1 -1 -2 -1 -1 -2 -2 -3 -2 -2 -1 -4 -2  0 -3 -3 -1 -1 -4 -4 -1 -2  2 -3 -4 -1  2 -5 -3  0 -2 -2 -1 -1  0  0 -4 -1 -2 -2 -3 -2  0  0 -4  0 -2 -4 -2 -2 -4 -2 -1  0 -1  0 -3 -4 -2  1 -1 -2 -4 -4  1 -3 -2 -4 -2 -3 -3 -3 -4 -4 -1 -3  8  0  1  0 -2 -2 -4  8 -2 -2 -3 -3 -2 -4 -3 -3 -1 -2 -2 -1 -2 -2 -2 -4 -5 10 -5 -3 -1 -3 -4 -3 -3 -5 -4 -2 -4 -4 -3 -3 -2 -2  0 -2 -3 -4 -4  4 -1 -2 -1 -1 -3 -1 -2 -3  9 -1 -2 -3  5 -4 -3 -2 -2 -5 -5 -1  5 -2 -3 -3 -3  0 -3 -2 -5 -4 -4 -3 -4 -1 -2 -2 -2 -4 -3 -1 -1 -2 -5 -2  4 -2  5 -4 -2 -4 -5 -2 -4 -1  0 -2 -3 -2  0 -2  0  0 -1 -3 -2 -2  2 -5  0 -1 -1 -2 -1 -1 -3 -1 -2  0 -2 -1 -1 -2 -1 -4  0 -3 10 -2 -3 -5 -3 -3 -2 -3  0  0 -4 -1 -3 -4 -3 -2 -3 -4 -3 -2 -4 -5 -4 -2  0 -1
 -4 -3  2 -4  1  1  1  1 -5 -2 -5 -4 -4 -5 -2 -4 -2  6  2 -4 -4  0 -4  7  7 -5 -4 -3 -5 -2 -3 -2 -4 -5 -2 -1 -4 -2  0 -2  3  3 -3 -4 -5  1  5 -4 -4  4  3 -2  7  5 -4 -3  0 -3 -2  1 -4  6 -4 -2 -3 -4 -3 -3 -4 -1 -4 -1 -2 -4 -3  1 -1 -1  2 -1 -3 -2  1 -4 -4 -4  1  0 -2 -3 -4  1  0 -2  3  5 -2 -3  1 -5 -3 -5 -3 -5  4 -4 -1 -3 -1 -3 -4 -3 -4 -5 -3 -4  1 -5 -5 -4 -3 -3 -3 -1  1 -4 -3  1 -4 -4  6 -1 -2 -3 -3 -3  4 -4 -2 -4 -4 -5  3  1 -4 -2 -4  2 -4 -2 -2 -5  7  4 -5 -2 -4 -1 -2 -1 -4 -4  1 -4 -1 -4  0 -1 -5  2 -5 -5 -4 -4 -4 -5 -4 -4 -4 -5  7 -5 -3 -1 -5 -5  2 -2 -2  7  7 -1  1  1 -2  1 -4 -3 -3 -5  0  2  1 -1 -5 -5 -4 -4  0 -5 -4  0  1 -5 -4  0 -4  1 -1 -4 -4  7 -3 -5 -4 -4 -4 -1  1 -3 -1 -4  7  6  1 -1  1 -5 -4 -4 -5  2 -1 -4 -4 -4  6 -2 -4 -2 -4  1 -2  6 -3 -1 -4 -4 -3 -2 -5 -3 -4 -2 -2 -4 -4 -2 -2 -2 -3  7 -4  0 -4 -1 -2 -4  0 -5 -2 -4 -3 -4  0 -4 -4  6 -3 -2 -5  1 -2 -3 -2 -2 -5 -2 -4 -5  4 -4 -1  2 -1 -5 -2  2 -2 -5  4  7  7 -4 -2 -5
 -3 -3  0 -4  5  5  5  5 -5 -3 -5 -4 -4 -5 -3 -4 -2  1  0 -4 -3  1 -4  0  0 -4 -4 -3 -5 -2 -3 -2 -4 -4 -2  1 -3 -1 -3 -2  0  0 -2 -4 -5 -2  3 -4 -4  3  2 -2  1  1 -3 -3  1 -4 -2  5 -4  1 -4 -1 -3 -4 -3 -3 -3 -2 -3 -4 -3 -3 -1  4  0 -1  4 -2 -3 -2  0 -4 -4 -4 -1  3 -2 -3 -4  5  1 -2  2  1 -2 -3  5 -3 -2 -5 -3 -5  0 -3 -1 -3  0 -2 -4 -3 -3 -4 -3 -3  5 -5 -5 -4 -3 -3 -3 -2  5 -5 -3  5 -5 -4  2 -1 -1 -3 -4 -3  1 -4 -3 -3 -2 -5  0  5 -2 -3 -3  0 -4 -2 -3 -5  0  1 -4 -2 -4 -1 -3  0 -4 -4  5 -3 -1 -3  2 -1 -5  0 -5 -5 -4 -4 -4 -4 -4 -4 -4 -3  0 -5 -3 -1 -4 -5  0 -3 -2  1  1 -1 -2  0 -3  5 -4 -3 -3 -5  4  0  5 -2 -4 -5 -4 -4  0 -5 -4  1 -2 -4 -4  3 -4  5 -1 -5 -4  0 -3 -5 -4 -4 -3  0 -1 -2 -2 -4  1  1  5 -1  5 -5 -4 -4 -5  5 -1 -3 -4 -4  1 -2 -3 -3 -4  5 -3  1 -3 -1 -4 -3 -3 -2 -5 -2 -5 -2 -2 -3 -4 -3 -2 -2 -2  0 -3  1 -3 -1  1 -4  5 -5  0 -3 -3 -4 -2 -4 -4  1 -2 -2 -4  1 -2 -3 -3 -2 -5 -2 -4 -5  0 -3 -1  0 -1 -5 -3  0 -2 -5  0  1  1 -3 -4 -5
  4  0 -3  6 -3 -4 -3 -4 -3 -1 -3  0 -1 -3  7 -1 -2 -4 -3  7  0 -3  7 -4 -4 -2  1  0 -3 -3 -1  1  0  0 -4  4  0 -3  5 -2 -3 -3 -3 -1 -1 -2 -4  0 -1 -3 -3 -2 -4 -4  4 -2 -3 -2  0 -4  4 -4 -1 -4 -1 -1  1  0  2  0 -1 -2 -2  3  1 -3 -4 -1 -3 -2 -1 -1 -2  0  0 -2 -1 -3 -2  1  0 -3 -2  0 -3 -3  5  2 -4 -5  3 -2  0 -3 -3  0 -1 -5 -4 -1  1 -1  1  0 -3  0 -4 -1 -2 -1 -2  1 -3 -3 -4 -1 -1 -2 -1  1 -4 -1  1 -1 -1 -3 -2 -2 -2  0  0 -2 -3 -4  1 -2  1 -3  7 -2 -2 -3 -4 -3  0 -2  0 -4 -1 -4  7 -1 -4 -1 -4  5 -3 -5 -2 -4 -3 -3  0  1 -1  0  1  7  7 -5 -4 -2 -5 -5  0 -2 -4 -1 -2 -4 -4 -4 -4 -3 -2 -3 -1 -1 -3 -2 -2 -3 -4 -2  0 -2  0  0 -2 -1  1 -3 -2  0 -1 -3  6 -4 -5 -2 -1 -4 -5 -1 -1  6 -4 -5 -1 -1 -2 -1 -4 -4 -4 -5 -4 -1  7  7 -2 -3 -5  0  0  7 -4  4  5 -1 -2 -4 -2 -4 -5 -4 -2  0 -3  1 -3 -1 -1  1 -3  0 -1 -2 -2 -1 -3 -4  3 -1  4 -4 -1 -1  1 -1  5  2  6 -1 -1  7  0 -4 -3 -2 -2 -3 -2 -5 -2 -2 -2 -2  3 -1 -3  3 -4 -4 -5 -2 -2 -3 -2 -2 -3 -4 -4  6  0 -1
 -2 -3  0 -2  1  1  1  1 -4 -2 -4 -3 -3 -4 -2 -3 -2  0  0 -3  0  9 -3  0  0 -3 -3 -3 -4 -2 -2 -2 -3 -3 -2  2 -2 -2 -2 -2  0  0 -2 -3 -4 -2  2 -2 -3  4  6 -2  0  1 -2 -2  9 -3 -1  1 -2  1 -3 -1 -3 -3 -2 -2 -2 -1 -3 -2 -2 -2  1  1  2 -1  3 -1 -2 -1  2 -3 -3 -3  0  6 -2 -2 -3  3 -1 -1  1  6  2 -2  1 -3 -1 -4 -2 -4  0 -1 -1 -3 -1 -1 -3 -2 -2 -3 -2 -2  1 -4 -5 -3 -2 -2 -2 -2  1 -3 -3  2 -4 -3  1 -1  0 -2 -3 -2  1 -4 -2 -2 -2 -4  0  1 -2 -2 -3  0 -3 -2 -2 -4  0  0 -3 -2 -2 -1 -2 -1 -3 -4  2 -2 -1 -2  9 -1 -5  1 -4 -4 -2 -3 -3 -3 -3 -3 -3 -3  0 -3 -3 -1 -3 -4  0 -2  0  0  0 -1 -2  0 -2  4 -3 -3 -2 -5  5  1  1 -1 -3 -4 -3 -3  7 -2 -3  9  2 -3 -3  8 -1  1 -1 -4 -3  0 -3 -4 -3 -3 -3 -1  1 -3  0 -3  0  1  1 -1  1 -4 -3 -3 -5  1 -1 -3 -3 -3  0 -2 -2 -2 -3  1 -2  1 -3 -1 -4 -3 -2 -1 -4 -2 -3 -2 -2 -2 -3 -2 -2 -2 -2  0 -2  3 -2 -1 -2 -3  1 -4  2 -1 -2 -3 -1 -3 -3  1 -2 -2 -3  5 -2 -3 -2 -2 -4  0 -2 -4  0 -2 -1  0 -1 -4 -2  0 -2 -4  0  0  1 -2 -3 -4
 -4 -4 -2 -4  0  0  0  0 -3 -3 -4 -2 -1 -4 -4 -4 -3 -1 -2 -4 -4 -1 -5 -1 -1 -3 -4 -3 -4  4 -4 -3 -4 -5 -3 -2 -4  4 -4 -3 -2 -2  3 -4 -5 -3 -1 -5 -4 -1 -1 -3 -1 -1 -4 -3 -1 -4 -3  0 -4 -1 -4  7 -4 -4 -4 -3 -4 -2 -3 -3 -3 -3 -3  3  7 -2  0 -3 -3 -2 -2 -4 -4 -4  0  3 -3 -4 -4  0 -2 -3 -1 -1 -3 -4 -1 -1 -3 -5 -3 -4 -2 -5 -3 -4  8 -3 -4 -3 -4 -5  2 -5 -1 -5 -5 -4 -3 -2  2  3 -1 -4 -4  0 -5 -4 -1 -3 -3 -4 -4  2 -1 -5 -3 -4 -4 -5 -2 -1 -4 -3 -4 -2 -4 -3 -4 -4 -1 -2 -5 -2 -3  8 -3  7 -4 -4 -1 -2  8 -4 -1  8 -5 -2 -4 -4 -5 -4 -4 -5 -4 -5 -5 -1 -1 -3 -4  8 -5 -4 -2 -4 -3 -1 -1  8 -3 -2 -3  0 -4 -4  2 -5 -1 -2 -1 -3 -5 -5 -4 -4 -1 -4 -4 -1 -2 -5 -4 -1 -4 -1  8 -5 -4 -1 -4 -5 -4 -4  2  8 -2 -4 -3 -4 -1 -1 -1  8 -1 -5 -5 -4 -5  0  8 -4 -4 -5 -1 -3 -4 -3 -4 -1 -3 -1 -4  8 -5 -4  2 -3 -4 -3 -4 -3  5 -4 -4 -3 -3 -2  2 -1 -4 -1 -4  8 -3 -4 -1 -4 -3 -3 -4 -4 -3 -4 -4 -1  2 -3 -3  6 -3 -4 -3 -3 -5 -3 -4 -4 -1 -4  8 -2  8 -5 -3 -2 -3 -5 -2 -1 -1 -4 -4 -4
 -3 -2 -3 -2 -4 -4 -4 -4 -3 -2 -3 -2 -2 -3 -2 -2 -2 -4 -3 -2 -3 -4 -2 -4 -4 -4 -2 -2 -3 -5 -2  1 -2 -2 -4 -2 -2 -4 -2  6 -4 -4 -4 -2 -3 -2 -4 -3 -2 -4 -3 -2 -4 -4 -3 -2 -4 -1 -2 -4 -2 -4  0 -5 -2 -2  6 -2 -3 -1 -2 -2 -2 -3 -2 -3 -4 -2 -4 -2 -2 -2 -1 -1 -2 -3  1 -4  5  5 -2 -4 -2 -2 -3 -4 -2 -3 -4 -6 -2 -3  2 -3 -4 -3 -2 -4 -5 -2 -4 -2 -3 -2 -5 -3 -4 -3 -3 -2 -2  1 -5 -4 -4 -3 -2 -4 -2 -3 -4 -2 -2  7 -2 -1 -3  8 -2 -2 -2 -3 -4 -4 -3 -2 -3 -4 -2 -2  0 -2 -4 -3 -2 -2 -3 -5 -2 -5 -2 -2 -4 -3 -5 -2 -4 -5 -3 -4 -3 -3 -3 -4 -2 -2 -3 -2 -2 -6 -4 -4 -5 -5 -2 -3 -4 -2 -2 -4 -4 -5 -4 -3 -2 -4 -2 -2 -2 -3 -3 -3 -4 -2 -2 -1 -2 -2 -3 -3 -4 -4 -4 -2 -2 -4 -2 -4 -5 -3 -2 -4 -5 -3 -3 -2 -5 -5 -2 -2 -2  0 -4 -4 -4 -5 -4 -3 -2 -2 -3 -4 -5 -2 -2 -2 -4 -2 -2 -2  8 -4 -2 -4 -5 -5  8 -2 -5  0 -3  5 -3 -2 -4 -2 -2 -2 -2 -1 -5 -4 -2 -2 -2 -5 -1 -2 -3 -3 -2 -3 -2  1 -2 -2 -2 -4 -4 -2 -4 -4 -2 -4 -2 -2 -3 -2 -2 -3 -4 -2 -5 -4 -5 -3 -2 -4 -2 -3 -3 -4 -4 -2 -3 -3
 -1  0 -3 -1 -3 -3 -3 -3 -1  0 -1 -1  6 -1 -1  6  0 -3 -3 -1 -1 -3 -1 -4 -4 -2 -1  1 -1 -3  6  0 -1 -1 -2 -1 -1 -2 -1  0 -3 -3 -3  6 -1  0 -3 -2  6 -3 -2  0 -3 -3 -2  0 -3  1  1 -4  0 -4  0 -3  0  0  2  2  0  1 -1 -1  1 -1 -1 -3 -2  1 -3  2  2  3  0 -1 -1 -1  0 -3  2  1 -1 -3  2  1 -2 -3 -1 -1 -4 -5  1 -1  3 -1 -3 -1  1 -1 -4  2 -2  5  1 -1 -3 -2 -4  0 -2  6  0  1 -3 -3 -4  0  2 -3  0 -2 -3  2  0  1  0 -3 -2 -2  1 -1 -1 -1 -3 -4 -2  3 -1 -3 -1  0  0 -1 -3 -3 -1  0 -1 -4  3 -2 -1  0 -4 -1 -2 -1 -3 -4 -2 -3 -1 -1 -2 -2  6 -1 -2 -1 -1 -5 -4 -2 -2 -4 -1 -1 -3  0  0 -4 -3 -4 -2 -2  1 -3  6  0 -3 -1 -2 -3 -4  0 -1 -1 -1 -1 -2 -1 -2 -3 -2 -1  6 -3 -1 -4 -4 -1  6 -4 -2 -1  1 -1 -4 -4  0  0  0  6 -4 -3 -4 -4 -4 -1 -1 -1 -2 -3 -4 -1 -1 -1 -4  1 -1  5 -1 -4  3 -3 -2 -4 -2 -1 -3  1 -1  2  0  1 -3 -1 -1  1  1  2 -3 -4 -1  1 -1 -4 -1  1 -3 -1 -1  0  1 -1  1 -1 -1 -3 -3  3 -2 -3  0 -2  0  0 -1  0  1 -1 -3 -1 -4 -3 -4 -1  0 -3  1 -1 -3 -4 -4 -1  0 -1
 -2  2 -1 -2 -2 -2 -2 -2 -3 -1 -1 -2  0 -3 -2  0  7 -2 -1 -2 -2 -2 -2 -2 -2 -3 -2  1 -3 -3  3 -1 -2 -2 -2 -1 -2 -3 -2 -1 -1 -1 -3  0 -1  6 -1 -2  0 -2 -1  1 -1 -1 -2 -1 -2  1  3 -2 -1 -2 -1 -3 -1 -2  0  0 -2  1 -1 -2 -1 -2 -1 -2 -3  2 -1  0 -1  3  1 -2 -1  0  1 -2  4 -1 -2 -2  0  0 -1 -2 -1 -2 -2 -4  0 -2  1 -3 -1 -2  0 -2 -3  1 -2  0 -1 -2 -3 -2 -2 -1 -2  1 -1 -1 -3 -3 -2 -1 -1 -2 -2 -2 -2  2  0  0  0 -3 -1 -3  6 -2 -2 -2 -1 -2 -2  6 -2 -1 -2  7  7 -3 -2 -1 -2  6 -2 -3  5 -3 -2 -1 -2 -2 -3 -2 -2 -4 -2 -1 -3 -3 -2 -2  0 -2 -2 -2 -2 -4 -2 -3 -2 -4 -2 -3 -1  7 -1 -2 -2 -3 -2 -1 -1 -2  0 -1 -3 -2 -2  0 -2 -1 -2 -2 -2  2  2 -1 -2 -2 -2 -2  0 -1 -2 -2 -4 -2  0 -2 -2 -1 -1 -2 -4 -3  4  1  7  0 -2 -2 -2 -4 -2 -1 -2 -2 -2 -2 -4 -1 -2 -2 -2  3 -1  0 -2 -2  6 -1 -2 -3 -2 -2 -3  4 -3  0 -1  5 -3  0 -2 -1  0  0 -3 -2 -2  1 -2 -3 -2 -1 -2 -1 -1 -2 -1 -1  4 -2 -2 -2 -3  5 -3 -2  7 -2 -1  7 -2  7  0 -1 -1 -2 -3 -1 -3 -2 -1 -1  7 -2 -1 -2 -2 -1 -1 -1
 -4 -4 -4 -4 -3 -3 -3 -3 -4 -4 -4 -4 -4 -4 -4 -4 -4 -4 -4 -4 -3 -3 -4 -4 -4 -4 -4 -4 -4  1 -4 -3 -4 -4 -4 -3 -3  1 -4 -4 -4 -4  1 -4 -5 -4 -3 -4 -4 -3 -3 -4 -4 -4 -4 -4 -3 -4 -3 -3 -4 -4 -5  0 -3 -5 -4 -3 -4 -3 -5 -5 -3 -4 -3 -2  3 -3 -1 -4 -3 -3 -3 -2 -4 -3 -3 -2 -4 -4 -4 -3 -3 -3 -3 -3 -4 -4 -3 12 -3 -6 -3 -4 -4 -3 -3 -4  0 -4 -4 -4 -4 -4  1 -3 -3 -5 -6 -4 -4 -3  1  1 -3 -5 -4 -3 -5  1 -3 -3 -3 -4 -4  1 -3 -5 -4 -4 -3 -6 -4 -3 -4 -4 -4 -4 -4 -4 -4 -4 -4 -4 -4 -4 -3  0 -4  0 -4 -5 -3 -3  0 -4 -3  0 -6 -4 -4 -4 -4 -4 -4 -4 -4 -4 -4 12 -4 -4 -4  0 -4 -4 -4 -4 -4 -4 -4  0 -4 -4 -4 -3 -4 -4  1 -6 -3 -4 -3 -4 -4 -6 -4 -4 -3 -5 -4 -3 -4 -4 -4 -3 -4 -3  0 -5 -4 -4 -4 -5 -5 -4 12  0 -3 -4 -4 -4 -4 -4 -3  0 -3 -5 -4 -4 -6 -3  0 -4 -4 -4 -4 -4 -4 -4 -5 -3 -4 -4 -4  1 -5 -4  1 -4 -4 -4 -5 -4  1 -4 -4 -4 -3 -4  1 -4 -3 -3 -4  0 -4 -5 -3 -5 -3 -3 -4 -4 -3 -4 -4 -4  1 -3 -4 -1 -4 -4 -4 -4 -6 -4 -4 -5 -4 -3  0 -4  0 -6 -4 -4 -4 -6 -4 -4 -4 -4 -5 -5
 -3 -3 -2 -3 -2 -2 -2 -2 -4 -3 -4 -3 -3 -4 -3 -3 -3 -2 -2 -3 -3 -3 -3 -3 -3  0 -3 -3 -4  8 -3 -3 -3 -3 -2 -2 -3  8 -3 -3 -2 -2  9 -3 -4 -3 -2 -3 -3 -2 -2 -3 -3 -2 -3 -3 -3 -3 -2 -2 -3 -2 -4  6 -3 -2 -3 -2 -3 -2 -4 -2 -2 -3 -2  0  2 -2  0 -3 -1 -2 -2 -3 -3 -4 -1  0 -3 -2 -3 -1 -1 -1 -2 -1 -3 -3 -2  1 -2 -5 -2 -4 -2 -3 -2 -4  2 -2 -3 -3 -3 -3  9 -3 -2 -4 -5 -3 -3 -2  9  9 -2 -3 -3 -2 -4 -3 -2 -2 -2 -3 -2  9 -2 -5 -3 -3 -3 -4 -2 -2 -3 -3 -3 -2 -3 -3 -3 -4 -3 -2 -3 -3  1  3 -2  2 -3 -4 -2  3  2 -3 -2  2 -5 -2 -4 -4 -3 -3 -3 -3 -3 -3 -3  1 -3  0 -4  2 -3 -4 -2 -3 -3 -3 -2  2 -4 -2 -3 -2 -3 -3  9 -5 -2 -2 -2 -2 -3 -5 -3 -3 -2 -4 -3 -3  0 -3 -3 -2 -2 -2  2 -4 -3 -3 -4 -4 -2 -3  4  2 -2 -3 -3 -3 -3 -2 -2  2 -2 -4 -3 -3 -5 -2  2 -3 -3 -3 -2 -2 -2 -3 -2 -2 -3 -2 -4  4 -4 -3  9 -3 -4 -3 -3 -3  8 -3 -3 -3 -3 -2  9 -3 -3 -2 -3  3 -3 -3 -2 -3 -2 -2 -3 -3 -2 -3 -3 -2  9 -3  0  1 -3 -4 -3 -3 -4 -3 -3 -3 -2 -3  2 -2  2 -4 -3 -2 -3 -4 -2 -2 -2 -3 -3 -3
 -3 -3  6 -3  0  0  0  0 -4 -1 -4 -4 -3 -4 -3 -3 -1  2  6 -3 -3 -1 -4  2  2 -5 -4 -3 -5 -2 -2 -2 -4 -4  1 -2 -3 -2 -2  0  6  6 -3 -3 -4  0  2 -4 -3  1  1 -1  2  4 -4 -1 -1 -3 -1  0 -3  2 -4 -2 -2 -3 -1 -2 -3  0 -3 -2 -1 -4 -3  1 -2  1  1  0 -2 -1  1 -4 -3 -3  1  0 -2 -2 -4  0  2 -2  3  1 -2 -4  0 -5 -2 -5 -2 -5  5 -3  0 -2 -1 -2 -4 -2 -3 -4 -3 -4  0 -4 -5 -3 -1 -1 -3 -2  0 -4 -3  0 -4 -4  2  0 -1 -2 -2 -3  3 -4 -1 -2 -3 -5  5  0 -4 -1 -4  6 -3  0 -1 -4  2  5 -4  0 -4 -2 -1  0 -3 -4  0 -4 -2 -4 -1 -2 -5  6 -5 -5 -4 -4 -3 -4 -4 -4 -4 -5  2 -5 -2 -2 -4 -4  6 -1 -1  2  2 -2 -1  5 -1  0 -3 -2 -3 -5  0  6  0  2 -4 -5 -4 -3  2 -4 -4 -1 -1 -4 -3  0 -4  0 -2 -4 -3  2 -2 -4 -4 -4 -4 -2  2 -2 -1 -3  2  3  0 -2  0 -4 -4 -3 -5  1 -2 -2 -3 -4  2 -1 -3  1 -4  0 -1  2 -2 -2 -4 -4 -3 -2 -4 -2 -4 -1 -2 -3 -4 -1  0 -2 -3  2 -3  0 -3 -2 -2 -3  0 -4 -1 -3 -3 -4  0 -3 -4  2 -3 -1 -5 -1 -1 -2 -1 -1 -5 -1 -3 -4  5 -3  0  6 -2 -5 -1  6 -1 -5  5  2  2 -3 -3 -4
